# Supplementary material for: ATP dependent NS3 helicase interaction with RNA: insights from molecular simulations
Source: Nucleic Acids Res. 2015 Oct 10;43(18):8725–34. doi: 10.1093/nar/gkv872 (PMC4605317; doi:10.1093/nar/gkv872)
Supplement: SUPPLEMENTARY DATA [file supp_gkv872_nar-02163-z-2015-File009.zip]

Archive with 40 entries (37 files):
- pdb-files/
- pdb-files/0ns_closed-ADP.pdb
- __MACOSX/
- __MACOSX/pdb-files/
- __MACOSX/pdb-files/._0ns_closed-ADP.pdb
- pdb-files/0ns_closed-apo.pdb
- __MACOSX/pdb-files/._0ns_closed-apo.pdb
- pdb-files/0ns_closed-ATP.pdb
- __MACOSX/pdb-files/._0ns_closed-ATP.pdb
- pdb-files/0ns_open-ADP.pdb
- __MACOSX/pdb-files/._0ns_open-ADP.pdb
- pdb-files/0ns_open-apo.pdb
- __MACOSX/pdb-files/._0ns_open-apo.pdb
- pdb-files/0ns_open-ATP.pdb
- __MACOSX/pdb-files/._0ns_open-ATP.pdb
- pdb-files/1000ns_closed-ADP.pdb
- __MACOSX/pdb-files/._1000ns_closed-ADP.pdb
- pdb-files/1000ns_closed-apo.pdb
- __MACOSX/pdb-files/._1000ns_closed-apo.pdb
- pdb-files/1000ns_closed-ATP.pdb
- __MACOSX/pdb-files/._1000ns_closed-ATP.pdb
- pdb-files/1000ns_open-ADP.pdb
- __MACOSX/pdb-files/._1000ns_open-ADP.pdb
- pdb-files/1000ns_open-apo.pdb
- __MACOSX/pdb-files/._1000ns_open-apo.pdb
- pdb-files/1000ns_open-ATP.pdb
- __MACOSX/pdb-files/._1000ns_open-ATP.pdb
- pdb-files/centr_closed-ADP.pdb
- __MACOSX/pdb-files/._centr_closed-ADP.pdb
- pdb-files/centr_closed-apo.pdb
- __MACOSX/pdb-files/._centr_closed-apo.pdb
- pdb-files/centr_closed-ATP.pdb
- __MACOSX/pdb-files/._centr_closed-ATP.pdb
- pdb-files/centr_open-ADP.pdb
- __MACOSX/pdb-files/._centr_open-ADP.pdb
- pdb-files/centr_open-apo.pdb
- __MACOSX/pdb-files/._centr_open-apo.pdb
- pdb-files/centr_open-ATP.pdb
- __MACOSX/pdb-files/._centr_open-ATP.pdb
- __MACOSX/._pdb-files
