# Supplementary material for: ATP dependent NS3 helicase interaction with RNA: insights from molecular simulations
Source: Nucleic Acids Res. 2015 Oct 10;43(18):8725–34. doi: 10.1093/nar/gkv872 (PMC4605317; doi:10.1093/nar/gkv872)
Supplement: SUPPLEMENTARY DATA [file supp_gkv872_nar-02163-z-2015-File009.zip › pdb-files/0ns_closed-ADP.pdb]

TITLE     t=   0.00000
ATOM      1  N   SER   189      69.660 105.450  32.580  1.00  0.00            
ATOM      2  H1  SER   189      70.500 104.910  32.740  1.00  0.00            
ATOM      3  H2  SER   189      69.230 105.130  31.720  1.00  0.00            
ATOM      4  H3  SER   189      69.920 106.420  32.470  1.00  0.00            
ATOM      5  CA  SER   189      68.720 105.290  33.700  1.00  0.00            
ATOM      6  HA  SER   189      69.250 105.530  34.620  1.00  0.00            
ATOM      7  CB  SER   189      67.560 106.280  33.560  1.00  0.00            
ATOM      8  HB1 SER   189      66.790 106.070  34.310  1.00  0.00            
ATOM      9  HB2 SER   189      67.130 106.220  32.560  1.00  0.00            
ATOM     10  OG  SER   189      68.110 107.550  33.800  1.00  0.00            
ATOM     11  HG  SER   189      67.560 108.220  33.380  1.00  0.00            
ATOM     12  C   SER   189      68.190 103.860  33.810  1.00  0.00            
ATOM     13  O   SER   189      68.170 103.180  32.790  1.00  0.00            
ATOM     14  N   PRO   190      67.770 103.390  34.990  1.00  0.00            
ATOM     15  CD  PRO   190      67.810 104.100  36.250  1.00  0.00            
ATOM     16  HD1 PRO   190      66.980 104.810  36.310  1.00  0.00            
ATOM     17  HD2 PRO   190      68.750 104.630  36.410  1.00  0.00            
ATOM     18  CG  PRO   190      67.630 103.040  37.330  1.00  0.00            
ATOM     19  HG1 PRO   190      67.130 103.440  38.220  1.00  0.00            
ATOM     20  HG2 PRO   190      68.600 102.610  37.600  1.00  0.00            
ATOM     21  CB  PRO   190      66.780 101.980  36.640  1.00  0.00            
ATOM     22  HB1 PRO   190      65.730 102.270  36.720  1.00  0.00            
ATOM     23  HB2 PRO   190      66.930 100.990  37.070  1.00  0.00            
ATOM     24  CA  PRO   190      67.230 102.060  35.180  1.00  0.00            
ATOM     25  HA  PRO   190      68.050 101.350  35.050  1.00  0.00            
ATOM     26  C   PRO   190      66.090 101.700  34.230  1.00  0.00            
ATOM     27  O   PRO   190      65.290 102.590  33.940  1.00  0.00            
ATOM     28  N   PRO   191      65.970 100.480  33.720  1.00  0.00            
ATOM     29  CD  PRO   191      66.940  99.400  33.810  1.00  0.00            
ATOM     30  HD1 PRO   191      66.830  98.860  34.750  1.00  0.00            
ATOM     31  HD2 PRO   191      67.960  99.770  33.700  1.00  0.00            
ATOM     32  CG  PRO   191      66.650  98.460  32.640  1.00  0.00            
ATOM     33  HG1 PRO   191      66.950  97.440  32.850  1.00  0.00            
ATOM     34  HG2 PRO   191      67.130  98.830  31.740  1.00  0.00            
ATOM     35  CB  PRO   191      65.130  98.600  32.500  1.00  0.00            
ATOM     36  HB1 PRO   191      64.650  97.940  33.220  1.00  0.00            
ATOM     37  HB2 PRO   191      64.790  98.360  31.490  1.00  0.00            
ATOM     38  CA  PRO   191      64.870 100.060  32.870  1.00  0.00            
ATOM     39  HA  PRO   191      64.920 100.650  31.950  1.00  0.00            
ATOM     40  C   PRO   191      63.500 100.240  33.490  1.00  0.00            
ATOM     41  O   PRO   191      63.310 100.010  34.680  1.00  0.00            
ATOM     42  N   ALA   192      62.490 100.600  32.690  1.00  0.00            
ATOM     43  H   ALA   192      62.690 100.690  31.700  1.00  0.00            
ATOM     44  CA  ALA   192      61.100 100.600  33.090  1.00  0.00            
ATOM     45  HA  ALA   192      61.040 100.980  34.110  1.00  0.00            
ATOM     46  CB  ALA   192      60.310 101.570  32.210  1.00  0.00            
ATOM     47  HB1 ALA   192      59.270 101.610  32.540  1.00  0.00            
ATOM     48  HB2 ALA   192      60.730 102.570  32.260  1.00  0.00            
ATOM     49  HB3 ALA   192      60.330 101.210  31.180  1.00  0.00            
ATOM     50  C   ALA   192      60.520  99.190  33.080  1.00  0.00            
ATOM     51  O   ALA   192      60.870  98.370  32.240  1.00  0.00            
ATOM     52  N   VAL   193      59.590  98.870  33.980  1.00  0.00            
ATOM     53  H   VAL   193      59.290  99.580  34.640  1.00  0.00            
ATOM     54  CA  VAL   193      58.890  97.610  34.000  1.00  0.00            
ATOM     55  HA  VAL   193      59.660  96.840  33.940  1.00  0.00            
ATOM     56  CB  VAL   193      58.150  97.340  35.310  1.00  0.00            
ATOM     57  HB  VAL   193      57.350  98.060  35.420  1.00  0.00            
ATOM     58  CG1 VAL   193      57.540  95.940  35.360  1.00  0.00            
ATOM     59 1HG1 VAL   193      57.020  95.780  36.300  1.00  0.00            
ATOM     60 2HG1 VAL   193      56.820  95.800  34.560  1.00  0.00            
ATOM     61 3HG1 VAL   193      58.330  95.180  35.270  1.00  0.00            
ATOM     62  CG2 VAL   193      59.080  97.470  36.510  1.00  0.00            
ATOM     63 1HG2 VAL   193      58.570  97.210  37.430  1.00  0.00            
ATOM     64 2HG2 VAL   193      59.940  96.810  36.390  1.00  0.00            
ATOM     65 3HG2 VAL   193      59.450  98.490  36.610  1.00  0.00            
ATOM     66  C   VAL   193      57.990  97.500  32.770  1.00  0.00            
ATOM     67  O   VAL   193      57.190  98.400  32.540  1.00  0.00            
ATOM     68  N   PRO   194      58.090  96.440  31.960  1.00  0.00            
ATOM     69  CD  PRO   194      59.030  95.340  32.090  1.00  0.00            
ATOM     70  HD1 PRO   194      58.900  94.790  33.020  1.00  0.00            
ATOM     71  HD2 PRO   194      60.050  95.710  32.010  1.00  0.00            
ATOM     72  CG  PRO   194      58.760  94.410  30.910  1.00  0.00            
ATOM     73  HG1 PRO   194      58.000  93.670  31.190  1.00  0.00            
ATOM     74  HG2 PRO   194      59.660  93.910  30.570  1.00  0.00            
ATOM     75  CB  PRO   194      58.190  95.380  29.880  1.00  0.00            
ATOM     76  HB1 PRO   194      57.630  94.880  29.090  1.00  0.00            
ATOM     77  HB2 PRO   194      59.010  95.950  29.430  1.00  0.00            
ATOM     78  CA  PRO   194      57.320  96.280  30.740  1.00  0.00            
ATOM     79  HA  PRO   194      57.240  97.230  30.220  1.00  0.00            
ATOM     80  C   PRO   194      55.910  95.740  30.970  1.00  0.00            
ATOM     81  O   PRO   194      55.500  95.530  32.110  1.00  0.00            
ATOM     82  N   GLN   195      55.130  95.490  29.920  1.00  0.00            
ATOM     83  H   GLN   195      55.510  95.720  29.020  1.00  0.00            
ATOM     84  CA  GLN   195      53.920  94.690  29.910  1.00  0.00            
ATOM     85  HA  GLN   195      53.530  94.640  30.930  1.00  0.00            
ATOM     86  CB  GLN   195      52.840  95.370  29.070  1.00  0.00            
ATOM     87  HB1 GLN   195      51.950  94.750  29.030  1.00  0.00            
ATOM     88  HB2 GLN   195      53.210  95.450  28.050  1.00  0.00            
ATOM     89  CG  GLN   195      52.420  96.770  29.540  1.00  0.00            
ATOM     90  HG1 GLN   195      51.800  97.240  28.770  1.00  0.00            
ATOM     91  HG2 GLN   195      53.310  97.400  29.640  1.00  0.00            
ATOM     92  CD  GLN   195      51.640  96.790  30.840  1.00  0.00            
ATOM     93  OE1 GLN   195      51.060  95.820  31.310  1.00  0.00            
ATOM     94  NE2 GLN   195      51.560  97.950  31.500  1.00  0.00            
ATOM     95 1HE2 GLN   195      52.060  98.750  31.160  1.00  0.00            
ATOM     96 2HE2 GLN   195      51.050  97.960  32.380  1.00  0.00            
ATOM     97  C   GLN   195      54.150  93.250  29.480  1.00  0.00            
ATOM     98  O   GLN   195      53.270  92.400  29.580  1.00  0.00            
ATOM     99  N   SER   196      55.340  92.930  28.970  1.00  0.00            
ATOM    100  H   SER   196      56.010  93.680  28.870  1.00  0.00            
ATOM    101  CA  SER   196      55.810  91.660  28.440  1.00  0.00            
ATOM    102  HA  SER   196      55.360  90.870  29.040  1.00  0.00            
ATOM    103  CB  SER   196      55.350  91.490  26.990  1.00  0.00            
ATOM    104  HB1 SER   196      54.290  91.260  27.000  1.00  0.00            
ATOM    105  HB2 SER   196      55.880  90.650  26.530  1.00  0.00            
ATOM    106  OG  SER   196      55.550  92.650  26.220  1.00  0.00            
ATOM    107  HG  SER   196      55.120  92.490  25.380  1.00  0.00            
ATOM    108  C   SER   196      57.310  91.500  28.570  1.00  0.00            
ATOM    109  O   SER   196      58.000  92.510  28.770  1.00  0.00            
ATOM    110  N   PHE   197      57.880  90.290  28.520  1.00  0.00            
ATOM    111  H   PHE   197      57.290  89.500  28.310  1.00  0.00            
ATOM    112  CA  PHE   197      59.240  90.030  28.940  1.00  0.00            
ATOM    113  HA  PHE   197      59.270  90.280  30.000  1.00  0.00            
ATOM    114  CB  PHE   197      59.560  88.540  28.860  1.00  0.00            
ATOM    115  HB1 PHE   197      59.530  88.240  27.810  1.00  0.00            
ATOM    116  HB2 PHE   197      58.790  87.980  29.380  1.00  0.00            
ATOM    117  CG  PHE   197      60.900  88.170  29.450  1.00  0.00            
ATOM    118  CD1 PHE   197      61.090  88.260  30.840  1.00  0.00            
ATOM    119  HD1 PHE   197      60.260  88.520  31.490  1.00  0.00            
ATOM    120  CE1 PHE   197      62.350  88.010  31.390  1.00  0.00            
ATOM    121  HE1 PHE   197      62.490  88.090  32.460  1.00  0.00            
ATOM    122  CZ  PHE   197      63.430  87.680  30.570  1.00  0.00            
ATOM    123  HZ  PHE   197      64.400  87.500  30.990  1.00  0.00            
ATOM    124  CE2 PHE   197      63.230  87.570  29.180  1.00  0.00            
ATOM    125  HE2 PHE   197      64.060  87.300  28.550  1.00  0.00            
ATOM    126  CD2 PHE   197      61.970  87.820  28.630  1.00  0.00            
ATOM    127  HD2 PHE   197      61.840  87.750  27.560  1.00  0.00            
ATOM    128  C   PHE   197      60.320  90.880  28.290  1.00  0.00            
ATOM    129  O   PHE   197      60.230  91.210  27.100  1.00  0.00            
ATOM    130  N   GLN   198      61.360  91.270  29.030  1.00  0.00            
ATOM    131  H   GLN   198      61.370  90.960  29.990  1.00  0.00            
ATOM    132  CA  GLN   198      62.450  92.150  28.650  1.00  0.00            
ATOM    133  HA  GLN   198      62.620  92.040  27.580  1.00  0.00            
ATOM    134  CB  GLN   198      62.020  93.590  28.910  1.00  0.00            
ATOM    135  HB1 GLN   198      62.020  93.750  29.990  1.00  0.00            
ATOM    136  HB2 GLN   198      60.990  93.740  28.590  1.00  0.00            
ATOM    137  CG  GLN   198      62.870  94.680  28.280  1.00  0.00            
ATOM    138  HG1 GLN   198      63.880  94.330  28.060  1.00  0.00            
ATOM    139  HG2 GLN   198      62.980  95.510  28.970  1.00  0.00            
ATOM    140  CD  GLN   198      62.260  95.220  26.990  1.00  0.00            
ATOM    141  OE1 GLN   198      62.190  94.550  25.970  1.00  0.00            
ATOM    142  NE2 GLN   198      61.760  96.460  27.000  1.00  0.00            
ATOM    143 1HE2 GLN   198      61.760  97.000  27.850  1.00  0.00            
ATOM    144 2HE2 GLN   198      61.360  96.800  26.130  1.00  0.00            
ATOM    145  C   GLN   198      63.750  91.830  29.380  1.00  0.00            
ATOM    146  O   GLN   198      63.720  91.600  30.590  1.00  0.00            
ATOM    147  N   VAL   199      64.910  91.920  28.720  1.00  0.00            
ATOM    148  H   VAL   199      64.850  92.060  27.720  1.00  0.00            
ATOM    149  CA  VAL   199      66.240  91.930  29.280  1.00  0.00            
ATOM    150  HA  VAL   199      66.170  91.840  30.360  1.00  0.00            
ATOM    151  CB  VAL   199      67.090  90.760  28.800  1.00  0.00            
ATOM    152  HB  VAL   199      67.280  90.880  27.730  1.00  0.00            
ATOM    153  CG1 VAL   199      68.460  90.720  29.480  1.00  0.00            
ATOM    154 1HG1 VAL   199      69.060  89.900  29.090  1.00  0.00            
ATOM    155 2HG1 VAL   199      69.010  91.650  29.300  1.00  0.00            
ATOM    156 3HG1 VAL   199      68.340  90.590  30.560  1.00  0.00            
ATOM    157  CG2 VAL   199      66.420  89.400  28.980  1.00  0.00            
ATOM    158 1HG2 VAL   199      67.090  88.600  28.640  1.00  0.00            
ATOM    159 2HG2 VAL   199      66.170  89.230  30.030  1.00  0.00            
ATOM    160 3HG2 VAL   199      65.510  89.350  28.380  1.00  0.00            
ATOM    161  C   VAL   199      66.900  93.270  28.970  1.00  0.00            
ATOM    162  O   VAL   199      67.110  93.580  27.800  1.00  0.00            
ATOM    163  N   ALA   200      67.200  94.120  29.950  1.00  0.00            
ATOM    164  H   ALA   200      67.050  93.820  30.900  1.00  0.00            
ATOM    165  CA  ALA   200      67.600  95.500  29.760  1.00  0.00            
ATOM    166  HA  ALA   200      67.990  95.610  28.750  1.00  0.00            
ATOM    167  CB  ALA   200      66.350  96.370  29.830  1.00  0.00            
ATOM    168  HB1 ALA   200      66.600  97.420  29.680  1.00  0.00            
ATOM    169  HB2 ALA   200      65.630  96.080  29.070  1.00  0.00            
ATOM    170  HB3 ALA   200      65.890  96.260  30.810  1.00  0.00            
ATOM    171  C   ALA   200      68.710  96.000  30.670  1.00  0.00            
ATOM    172  O   ALA   200      68.950  95.440  31.740  1.00  0.00            
ATOM    173  N   HIS   201      69.440  97.050  30.280  1.00  0.00            
ATOM    174  H   HIS   201      69.150  97.490  29.420  1.00  0.00            
ATOM    175  CA  HIS   201      70.700  97.480  30.850  1.00  0.00            
ATOM    176  HA  HIS   201      71.100  96.660  31.440  1.00  0.00            
ATOM    177  CB  HIS   201      71.710  97.710  29.730  1.00  0.00            
ATOM    178  HB1 HIS   201      72.620  98.160  30.140  1.00  0.00            
ATOM    179  HB2 HIS   201      71.310  98.420  29.000  1.00  0.00            
ATOM    180  CG  HIS   201      72.110  96.440  29.010  1.00  0.00            
ATOM    181  ND1 HIS   201      73.160  95.610  29.380  1.00  0.00            
ATOM    182  CE1 HIS   201      73.090  94.540  28.570  1.00  0.00            
ATOM    183  HE1 HIS   201      73.750  93.690  28.610  1.00  0.00            
ATOM    184  NE2 HIS   201      72.040  94.650  27.740  1.00  0.00            
ATOM    185  HE2 HIS   201      71.690  93.930  27.130  1.00  0.00            
ATOM    186  CD2 HIS   201      71.410  95.850  27.990  1.00  0.00            
ATOM    187  HD2 HIS   201      70.510  96.230  27.520  1.00  0.00            
ATOM    188  C   HIS   201      70.640  98.690  31.780  1.00  0.00            
ATOM    189  O   HIS   201      69.880  99.620  31.550  1.00  0.00            
ATOM    190  N   LEU   202      71.480  98.700  32.810  1.00  0.00            
ATOM    191  H   LEU   202      72.020  97.860  32.950  1.00  0.00            
ATOM    192  CA  LEU   202      71.670  99.740  33.810  1.00  0.00            
ATOM    193  HA  LEU   202      71.160 100.640  33.480  1.00  0.00            
ATOM    194  CB  LEU   202      71.000  99.290  35.110  1.00  0.00            
ATOM    195  HB1 LEU   202      71.300  98.260  35.300  1.00  0.00            
ATOM    196  HB2 LEU   202      69.920  99.280  34.960  1.00  0.00            
ATOM    197  CG  LEU   202      71.340 100.100  36.360  1.00  0.00            
ATOM    198  HG  LEU   202      72.380  99.960  36.630  1.00  0.00            
ATOM    199  CD1 LEU   202      71.070 101.590  36.200  1.00  0.00            
ATOM    200 1HD1 LEU   202      71.190 102.110  37.160  1.00  0.00            
ATOM    201 2HD1 LEU   202      71.770 102.040  35.500  1.00  0.00            
ATOM    202 3HD1 LEU   202      70.060 101.760  35.840  1.00  0.00            
ATOM    203  CD2 LEU   202      70.500  99.590  37.530  1.00  0.00            
ATOM    204 1HD2 LEU   202      70.860 100.040  38.460  1.00  0.00            
ATOM    205 2HD2 LEU   202      69.450  99.830  37.370  1.00  0.00            
ATOM    206 3HD2 LEU   202      70.610  98.510  37.620  1.00  0.00            
ATOM    207  C   LEU   202      73.140 100.080  33.990  1.00  0.00            
ATOM    208  O   LEU   202      73.880  99.360  34.640  1.00  0.00            
ATOM    209  N   HIS   203      73.590 101.220  33.460  1.00  0.00            
ATOM    210  H   HIS   203      72.930 101.790  32.950  1.00  0.00            
ATOM    211  CA  HIS   203      74.960 101.700  33.480  1.00  0.00            
ATOM    212  HA  HIS   203      75.520 101.070  34.170  1.00  0.00            
ATOM    213  CB  HIS   203      75.630 101.520  32.120  1.00  0.00            
ATOM    214  HB1 HIS   203      76.680 101.830  32.180  1.00  0.00            
ATOM    215  HB2 HIS   203      75.150 102.170  31.400  1.00  0.00            
ATOM    216  CG  HIS   203      75.600 100.120  31.580  1.00  0.00            
ATOM    217  ND1 HIS   203      75.230  99.750  30.280  1.00  0.00            
ATOM    218  CE1 HIS   203      75.250  98.410  30.250  1.00  0.00            
ATOM    219  HE1 HIS   203      74.970  97.810  29.390  1.00  0.00            
ATOM    220  NE2 HIS   203      75.590  97.910  31.450  1.00  0.00            
ATOM    221  HE2 HIS   203      75.560  96.930  31.690  1.00  0.00            
ATOM    222  CD2 HIS   203      75.840  98.970  32.300  1.00  0.00            
ATOM    223  HD2 HIS   203      76.100  98.910  33.340  1.00  0.00            
ATOM    224  C   HIS   203      75.080 103.120  34.010  1.00  0.00            
ATOM    225  O   HIS   203      74.550 104.060  33.420  1.00  0.00            
ATOM    226  N   ALA   204      75.750 103.320  35.150  1.00  0.00            
ATOM    227  H   ALA   204      76.180 102.500  35.550  1.00  0.00            
ATOM    228  CA  ALA   204      75.980 104.560  35.860  1.00  0.00            
ATOM    229  HA  ALA   204      76.170 105.330  35.120  1.00  0.00            
ATOM    230  CB  ALA   204      74.720 104.940  36.630  1.00  0.00            
ATOM    231  HB1 ALA   204      74.840 105.910  37.120  1.00  0.00            
ATOM    232  HB2 ALA   204      73.860 105.010  35.970  1.00  0.00            
ATOM    233  HB3 ALA   204      74.500 104.210  37.400  1.00  0.00            
ATOM    234  C   ALA   204      77.200 104.480  36.780  1.00  0.00            
ATOM    235  O   ALA   204      77.530 103.360  37.170  1.00  0.00            
ATOM    236  N   PRO   205      77.850 105.570  37.200  1.00  0.00            
ATOM    237  CD  PRO   205      77.540 106.930  36.830  1.00  0.00            
ATOM    238  HD1 PRO   205      76.740 107.320  37.460  1.00  0.00            
ATOM    239  HD2 PRO   205      77.250 107.040  35.780  1.00  0.00            
ATOM    240  CG  PRO   205      78.800 107.760  37.070  1.00  0.00            
ATOM    241  HG1 PRO   205      78.580 108.790  37.320  1.00  0.00            
ATOM    242  HG2 PRO   205      79.460 107.700  36.210  1.00  0.00            
ATOM    243  CB  PRO   205      79.440 107.010  38.240  1.00  0.00            
ATOM    244  HB1 PRO   205      78.950 107.330  39.170  1.00  0.00            
ATOM    245  HB2 PRO   205      80.510 107.200  38.300  1.00  0.00            
ATOM    246  CA  PRO   205      79.090 105.560  37.960  1.00  0.00            
ATOM    247  HA  PRO   205      79.870 105.180  37.290  1.00  0.00            
ATOM    248  C   PRO   205      79.110 104.710  39.220  1.00  0.00            
ATOM    249  O   PRO   205      78.080 104.460  39.840  1.00  0.00            
ATOM    250  N   THR   206      80.290 104.270  39.670  1.00  0.00            
ATOM    251  H   THR   206      81.090 104.500  39.100  1.00  0.00            
ATOM    252  CA  THR   206      80.530 103.550  40.900  1.00  0.00            
ATOM    253  HA  THR   206      79.900 102.660  40.880  1.00  0.00            
ATOM    254  CB  THR   206      81.970 103.060  41.050  1.00  0.00            
ATOM    255  HB  THR   206      82.200 102.890  42.100  1.00  0.00            
ATOM    256  CG2 THR   206      82.230 101.740  40.320  1.00  0.00            
ATOM    257 1HG2 THR   206      83.230 101.370  40.540  1.00  0.00            
ATOM    258 2HG2 THR   206      81.510 100.980  40.640  1.00  0.00            
ATOM    259 3HG2 THR   206      82.150 101.890  39.240  1.00  0.00            
ATOM    260  OG1 THR   206      82.930 103.960  40.530  1.00  0.00            
ATOM    261  HG1 THR   206      82.810 104.010  39.580  1.00  0.00            
ATOM    262  C   THR   206      80.100 104.330  42.130  1.00  0.00            
ATOM    263  O   THR   206      80.520 105.470  42.340  1.00  0.00            
ATOM    264  N   GLY   207      79.240 103.760  42.980  1.00  0.00            
ATOM    265  H   GLY   207      78.900 102.840  42.750  1.00  0.00            
ATOM    266  CA  GLY   207      78.680 104.340  44.190  1.00  0.00            
ATOM    267  HA1 GLY   207      79.410 105.030  44.630  1.00  0.00            
ATOM    268  HA2 GLY   207      78.500 103.550  44.920  1.00  0.00            
ATOM    269  C   GLY   207      77.360 105.090  44.010  1.00  0.00            
ATOM    270  O   GLY   207      76.880 105.670  44.980  1.00  0.00            
ATOM    271  N   SER   208      76.750 105.100  42.820  1.00  0.00            
ATOM    272  H   SER   208      77.130 104.500  42.110  1.00  0.00            
ATOM    273  CA  SER   208      75.560 105.860  42.500  1.00  0.00            
ATOM    274  HA  SER   208      75.630 106.800  43.050  1.00  0.00            
ATOM    275  CB  SER   208      75.530 106.260  41.030  1.00  0.00            
ATOM    276  HB1 SER   208      76.410 106.860  40.780  1.00  0.00            
ATOM    277  HB2 SER   208      74.650 106.870  40.830  1.00  0.00            
ATOM    278  OG  SER   208      75.490 105.120  40.190  1.00  0.00            
ATOM    279  HG  SER   208      76.410 104.870  40.050  1.00  0.00            
ATOM    280  C   SER   208      74.240 105.250  42.930  1.00  0.00            
ATOM    281  O   SER   208      73.230 105.950  42.960  1.00  0.00            
ATOM    282  N   GLY   209      74.180 103.960  43.290  1.00  0.00            
ATOM    283  H   GLY   209      75.010 103.410  43.140  1.00  0.00            
ATOM    284  CA  GLY   209      73.010 103.300  43.850  1.00  0.00            
ATOM    285  HA1 GLY   209      72.200 104.010  43.970  1.00  0.00            
ATOM    286  HA2 GLY   209      73.250 102.940  44.850  1.00  0.00            
ATOM    287  C   GLY   209      72.460 102.110  43.080  1.00  0.00            
ATOM    288  O   GLY   209      71.330 101.700  43.330  1.00  0.00            
ATOM    289  N   LYS   210      73.190 101.550  42.110  1.00  0.00            
ATOM    290  H   LYS   210      74.140 101.880  42.020  1.00  0.00            
ATOM    291  CA  LYS   210      72.740 100.470  41.250  1.00  0.00            
ATOM    292  HA  LYS   210      71.790 100.760  40.800  1.00  0.00            
ATOM    293  CB  LYS   210      73.750 100.240  40.130  1.00  0.00            
ATOM    294  HB1 LYS   210      73.460  99.360  39.550  1.00  0.00            
ATOM    295  HB2 LYS   210      74.710 100.030  40.600  1.00  0.00            
ATOM    296  CG  LYS   210      73.930 101.410  39.170  1.00  0.00            
ATOM    297  HG1 LYS   210      74.220 102.310  39.720  1.00  0.00            
ATOM    298  HG2 LYS   210      72.970 101.620  38.680  1.00  0.00            
ATOM    299  CD  LYS   210      74.980 101.120  38.100  1.00  0.00            
ATOM    300  HD1 LYS   210      75.060 101.980  37.430  1.00  0.00            
ATOM    301  HD2 LYS   210      74.640 100.280  37.490  1.00  0.00            
ATOM    302  CE  LYS   210      76.360 100.790  38.650  1.00  0.00            
ATOM    303  HE1 LYS   210      77.040 100.650  37.810  1.00  0.00            
ATOM    304  HE2 LYS   210      76.330  99.850  39.200  1.00  0.00            
ATOM    305  NZ  LYS   210      76.910 101.860  39.510  1.00  0.00            
ATOM    306  HZ1 LYS   210      77.790 101.600  39.930  1.00  0.00            
ATOM    307  HZ2 LYS   210      77.050 102.710  38.990  1.00  0.00            
ATOM    308  HZ3 LYS   210      76.300 102.050  40.290  1.00  0.00            
ATOM    309  C   LYS   210      72.480  99.180  42.000  1.00  0.00            
ATOM    310  O   LYS   210      71.570  98.440  41.620  1.00  0.00            
ATOM    311  N   SER   211      73.230  98.880  43.060  1.00  0.00            
ATOM    312  H   SER   211      73.930  99.560  43.340  1.00  0.00            
ATOM    313  CA  SER   211      73.060  97.710  43.910  1.00  0.00            
ATOM    314  HA  SER   211      72.730  96.870  43.300  1.00  0.00            
ATOM    315  CB  SER   211      74.390  97.310  44.550  1.00  0.00            
ATOM    316  HB1 SER   211      74.240  96.450  45.190  1.00  0.00            
ATOM    317  HB2 SER   211      74.760  98.130  45.170  1.00  0.00            
ATOM    318  OG  SER   211      75.350  96.970  43.570  1.00  0.00            
ATOM    319  HG  SER   211      75.120  96.070  43.310  1.00  0.00            
ATOM    320  C   SER   211      72.010  97.900  44.990  1.00  0.00            
ATOM    321  O   SER   211      71.610  96.920  45.630  1.00  0.00            
ATOM    322  N   THR   212      71.570  99.120  45.290  1.00  0.00            
ATOM    323  H   THR   212      71.990  99.870  44.750  1.00  0.00            
ATOM    324  CA  THR   212      70.860  99.500  46.490  1.00  0.00            
ATOM    325  HA  THR   212      70.520  98.590  46.990  1.00  0.00            
ATOM    326  CB  THR   212      71.800 100.200  47.470  1.00  0.00            
ATOM    327  HB  THR   212      71.220 100.570  48.320  1.00  0.00            
ATOM    328  CG2 THR   212      72.910  99.310  48.020  1.00  0.00            
ATOM    329 1HG2 THR   212      73.460  99.830  48.810  1.00  0.00            
ATOM    330 2HG2 THR   212      72.470  98.410  48.450  1.00  0.00            
ATOM    331 3HG2 THR   212      73.600  99.020  47.230  1.00  0.00            
ATOM    332  OG1 THR   212      72.430 101.300  46.850  1.00  0.00            
ATOM    333  HG1 THR   212      73.120 100.970  46.270  1.00  0.00            
ATOM    334  C   THR   212      69.610 100.330  46.270  1.00  0.00            
ATOM    335  O   THR   212      68.490  99.850  46.470  1.00  0.00            
ATOM    336  N   LYS   213      69.720 101.580  45.800  1.00  0.00            
ATOM    337  H   LYS   213      70.670 101.880  45.630  1.00  0.00            
ATOM    338  CA  LYS   213      68.640 102.480  45.490  1.00  0.00            
ATOM    339  HA  LYS   213      68.030 102.620  46.390  1.00  0.00            
ATOM    340  CB  LYS   213      69.160 103.850  45.070  1.00  0.00            
ATOM    341  HB1 LYS   213      69.860 103.720  44.250  1.00  0.00            
ATOM    342  HB2 LYS   213      69.710 104.300  45.900  1.00  0.00            
ATOM    343  CG  LYS   213      68.100 104.850  44.610  1.00  0.00            
ATOM    344  HG1 LYS   213      67.330 104.930  45.380  1.00  0.00            
ATOM    345  HG2 LYS   213      67.620 104.470  43.710  1.00  0.00            
ATOM    346  CD  LYS   213      68.650 106.240  44.330  1.00  0.00            
ATOM    347  HD1 LYS   213      69.510 106.160  43.660  1.00  0.00            
ATOM    348  HD2 LYS   213      68.970 106.700  45.270  1.00  0.00            
ATOM    349  CE  LYS   213      67.600 107.130  43.660  1.00  0.00            
ATOM    350  HE1 LYS   213      66.680 107.060  44.230  1.00  0.00            
ATOM    351  HE2 LYS   213      67.390 106.730  42.670  1.00  0.00            
ATOM    352  NZ  LYS   213      68.020 108.530  43.560  1.00  0.00            
ATOM    353  HZ1 LYS   213      67.380 109.070  43.000  1.00  0.00            
ATOM    354  HZ2 LYS   213      68.080 108.950  44.480  1.00  0.00            
ATOM    355  HZ3 LYS   213      68.920 108.630  43.120  1.00  0.00            
ATOM    356  C   LYS   213      67.690 101.900  44.450  1.00  0.00            
ATOM    357  O   LYS   213      66.470 102.010  44.590  1.00  0.00            
ATOM    358  N   VAL   214      68.200 101.230  43.420  1.00  0.00            
ATOM    359  H   VAL   214      69.210 101.190  43.380  1.00  0.00            
ATOM    360  CA  VAL   214      67.440 100.620  42.350  1.00  0.00            
ATOM    361  HA  VAL   214      66.770 101.400  41.970  1.00  0.00            
ATOM    362  CB  VAL   214      68.330 100.270  41.160  1.00  0.00            
ATOM    363  HB  VAL   214      69.160  99.650  41.500  1.00  0.00            
ATOM    364  CG1 VAL   214      67.610  99.490  40.060  1.00  0.00            
ATOM    365 1HG1 VAL   214      68.300  99.230  39.260  1.00  0.00            
ATOM    366 2HG1 VAL   214      67.210  98.560  40.450  1.00  0.00            
ATOM    367 3HG1 VAL   214      66.790 100.090  39.650  1.00  0.00            
ATOM    368  CG2 VAL   214      68.920 101.530  40.530  1.00  0.00            
ATOM    369 1HG2 VAL   214      69.530 101.310  39.660  1.00  0.00            
ATOM    370 2HG2 VAL   214      68.110 102.210  40.230  1.00  0.00            
ATOM    371 3HG2 VAL   214      69.550 102.060  41.250  1.00  0.00            
ATOM    372  C   VAL   214      66.510  99.510  42.810  1.00  0.00            
ATOM    373  O   VAL   214      65.310  99.640  42.580  1.00  0.00            
ATOM    374  N   PRO   215      66.960  98.430  43.460  1.00  0.00            
ATOM    375  CD  PRO   215      68.340  98.030  43.670  1.00  0.00            
ATOM    376  HD1 PRO   215      68.990  98.850  44.000  1.00  0.00            
ATOM    377  HD2 PRO   215      68.750  97.610  42.750  1.00  0.00            
ATOM    378  CG  PRO   215      68.330  96.940  44.740  1.00  0.00            
ATOM    379  HG1 PRO   215      68.380  97.380  45.730  1.00  0.00            
ATOM    380  HG2 PRO   215      69.130  96.220  44.610  1.00  0.00            
ATOM    381  CB  PRO   215      66.950  96.300  44.560  1.00  0.00            
ATOM    382  HB1 PRO   215      66.580  95.880  45.490  1.00  0.00            
ATOM    383  HB2 PRO   215      67.030  95.500  43.820  1.00  0.00            
ATOM    384  CA  PRO   215      66.080  97.430  44.020  1.00  0.00            
ATOM    385  HA  PRO   215      65.470  97.020  43.210  1.00  0.00            
ATOM    386  C   PRO   215      65.100  97.960  45.060  1.00  0.00            
ATOM    387  O   PRO   215      63.940  97.560  45.080  1.00  0.00            
ATOM    388  N   ALA   216      65.490  98.920  45.910  1.00  0.00            
ATOM    389  H   ALA   216      66.460  99.200  45.900  1.00  0.00            
ATOM    390  CA  ALA   216      64.600  99.580  46.840  1.00  0.00            
ATOM    391  HA  ALA   216      64.130  98.810  47.460  1.00  0.00            
ATOM    392  CB  ALA   216      65.410 100.460  47.790  1.00  0.00            
ATOM    393  HB1 ALA   216      64.750 100.940  48.520  1.00  0.00            
ATOM    394  HB2 ALA   216      66.150  99.870  48.330  1.00  0.00            
ATOM    395  HB3 ALA   216      65.920 101.240  47.220  1.00  0.00            
ATOM    396  C   ALA   216      63.470 100.340  46.160  1.00  0.00            
ATOM    397  O   ALA   216      62.300 100.200  46.530  1.00  0.00            
ATOM    398  N   ALA   217      63.760 101.110  45.110  1.00  0.00            
ATOM    399  H   ALA   217      64.730 101.230  44.870  1.00  0.00            
ATOM    400  CA  ALA   217      62.780 101.830  44.330  1.00  0.00            
ATOM    401  HA  ALA   217      62.180 102.420  45.020  1.00  0.00            
ATOM    402  CB  ALA   217      63.510 102.830  43.430  1.00  0.00            
ATOM    403  HB1 ALA   217      62.790 103.390  42.820  1.00  0.00            
ATOM    404  HB2 ALA   217      64.090 103.530  44.020  1.00  0.00            
ATOM    405  HB3 ALA   217      64.190 102.300  42.760  1.00  0.00            
ATOM    406  C   ALA   217      61.830 100.920  43.570  1.00  0.00            
ATOM    407  O   ALA   217      60.670 101.280  43.380  1.00  0.00            
ATOM    408  N   TYR   218      62.230  99.720  43.150  1.00  0.00            
ATOM    409  H   TYR   218      63.200  99.480  43.270  1.00  0.00            
ATOM    410  CA  TYR   218      61.330  98.690  42.650  1.00  0.00            
ATOM    411  HA  TYR   218      60.660  99.150  41.920  1.00  0.00            
ATOM    412  CB  TYR   218      62.090  97.580  41.940  1.00  0.00            
ATOM    413  HB1 TYR   218      61.370  96.800  41.680  1.00  0.00            
ATOM    414  HB2 TYR   218      62.760  97.130  42.670  1.00  0.00            
ATOM    415  CG  TYR   218      62.880  97.890  40.690  1.00  0.00            
ATOM    416  CD1 TYR   218      62.410  98.780  39.710  1.00  0.00            
ATOM    417  HD1 TYR   218      61.460  99.280  39.840  1.00  0.00            
ATOM    418  CE1 TYR   218      63.150  99.030  38.550  1.00  0.00            
ATOM    419  HE1 TYR   218      62.800  99.710  37.780  1.00  0.00            
ATOM    420  CZ  TYR   218      64.370  98.360  38.340  1.00  0.00            
ATOM    421  OH  TYR   218      65.120  98.620  37.230  1.00  0.00            
ATOM    422  HH  TYR   218      65.890  98.060  37.170  1.00  0.00            
ATOM    423  CE2 TYR   218      64.840  97.440  39.300  1.00  0.00            
ATOM    424  HE2 TYR   218      65.760  96.910  39.130  1.00  0.00            
ATOM    425  CD2 TYR   218      64.080  97.210  40.460  1.00  0.00            
ATOM    426  HD2 TYR   218      64.440  96.490  41.170  1.00  0.00            
ATOM    427  C   TYR   218      60.430  98.130  43.750  1.00  0.00            
ATOM    428  O   TYR   218      59.220  98.010  43.580  1.00  0.00            
ATOM    429  N   ALA   219      60.970  97.820  44.930  1.00  0.00            
ATOM    430  H   ALA   219      61.970  97.920  45.030  1.00  0.00            
ATOM    431  CA  ALA   219      60.250  97.270  46.060  1.00  0.00            
ATOM    432  HA  ALA   219      59.740  96.370  45.730  1.00  0.00            
ATOM    433  CB  ALA   219      61.260  96.850  47.120  1.00  0.00            
ATOM    434  HB1 ALA   219      60.770  96.330  47.930  1.00  0.00            
ATOM    435  HB2 ALA   219      62.010  96.180  46.680  1.00  0.00            
ATOM    436  HB3 ALA   219      61.770  97.730  47.520  1.00  0.00            
ATOM    437  C   ALA   219      59.180  98.200  46.630  1.00  0.00            
ATOM    438  O   ALA   219      58.210  97.740  47.230  1.00  0.00            
ATOM    439  N   ALA   220      59.300  99.520  46.470  1.00  0.00            
ATOM    440  H   ALA   220      60.190  99.840  46.110  1.00  0.00            
ATOM    441  CA  ALA   220      58.300 100.520  46.790  1.00  0.00            
ATOM    442  HA  ALA   220      57.910 100.290  47.780  1.00  0.00            
ATOM    443  CB  ALA   220      59.000 101.870  46.890  1.00  0.00            
ATOM    444  HB1 ALA   220      58.300 102.630  47.210  1.00  0.00            
ATOM    445  HB2 ALA   220      59.810 101.830  47.620  1.00  0.00            
ATOM    446  HB3 ALA   220      59.420 102.150  45.920  1.00  0.00            
ATOM    447  C   ALA   220      57.120 100.570  45.820  1.00  0.00            
ATOM    448  O   ALA   220      56.080 101.150  46.130  1.00  0.00            
ATOM    449  N   GLN   221      57.230  99.970  44.640  1.00  0.00            
ATOM    450  H   GLN   221      58.100  99.480  44.460  1.00  0.00            
ATOM    451  CA  GLN   221      56.300  99.980  43.530  1.00  0.00            
ATOM    452  HA  GLN   221      55.570 100.770  43.720  1.00  0.00            
ATOM    453  CB  GLN   221      57.000 100.420  42.250  1.00  0.00            
ATOM    454  HB1 GLN   221      56.340 100.290  41.390  1.00  0.00            
ATOM    455  HB2 GLN   221      57.870  99.780  42.080  1.00  0.00            
ATOM    456  CG  GLN   221      57.440 101.880  42.250  1.00  0.00            
ATOM    457  HG1 GLN   221      58.080 102.080  43.100  1.00  0.00            
ATOM    458  HG2 GLN   221      56.560 102.520  42.320  1.00  0.00            
ATOM    459  CD  GLN   221      58.180 102.250  40.970  1.00  0.00            
ATOM    460  OE1 GLN   221      57.600 102.560  39.930  1.00  0.00            
ATOM    461  NE2 GLN   221      59.510 102.190  40.970  1.00  0.00            
ATOM    462 1HE2 GLN   221      59.980 101.920  41.820  1.00  0.00            
ATOM    463 2HE2 GLN   221      60.000 102.460  40.130  1.00  0.00            
ATOM    464  C   GLN   221      55.460  98.730  43.370  1.00  0.00            
ATOM    465  O   GLN   221      54.850  98.510  42.320  1.00  0.00            
ATOM    466  N   GLY   222      55.370  97.850  44.370  1.00  0.00            
ATOM    467  H   GLY   222      55.850  98.080  45.230  1.00  0.00            
ATOM    468  CA  GLY   222      54.510  96.680  44.360  1.00  0.00            
ATOM    469  HA1 GLY   222      53.530  96.960  43.960  1.00  0.00            
ATOM    470  HA2 GLY   222      54.340  96.360  45.390  1.00  0.00            
ATOM    471  C   GLY   222      55.000  95.470  43.580  1.00  0.00            
ATOM    472  O   GLY   222      54.200  94.700  43.060  1.00  0.00            
ATOM    473  N   TYR   223      56.320  95.260  43.450  1.00  0.00            
ATOM    474  H   TYR   223      56.920  95.940  43.900  1.00  0.00            
ATOM    475  CA  TYR   223      56.970  94.140  42.810  1.00  0.00            
ATOM    476  HA  TYR   223      56.210  93.520  42.350  1.00  0.00            
ATOM    477  CB  TYR   223      57.880  94.640  41.690  1.00  0.00            
ATOM    478  HB1 TYR   223      58.280  93.780  41.150  1.00  0.00            
ATOM    479  HB2 TYR   223      58.740  95.120  42.160  1.00  0.00            
ATOM    480  CG  TYR   223      57.270  95.590  40.680  1.00  0.00            
ATOM    481  CD1 TYR   223      56.310  95.140  39.770  1.00  0.00            
ATOM    482  HD1 TYR   223      55.970  94.110  39.800  1.00  0.00            
ATOM    483  CE1 TYR   223      55.740  96.020  38.840  1.00  0.00            
ATOM    484  HE1 TYR   223      54.990  95.680  38.140  1.00  0.00            
ATOM    485  CZ  TYR   223      56.150  97.370  38.800  1.00  0.00            
ATOM    486  OH  TYR   223      55.640  98.230  37.880  1.00  0.00            
ATOM    487  HH  TYR   223      55.990  99.120  38.000  1.00  0.00            
ATOM    488  CE2 TYR   223      57.130  97.820  39.710  1.00  0.00            
ATOM    489  HE2 TYR   223      57.460  98.850  39.680  1.00  0.00            
ATOM    490  CD2 TYR   223      57.680  96.920  40.640  1.00  0.00            
ATOM    491  HD2 TYR   223      58.430  97.280  41.330  1.00  0.00            
ATOM    492  C   TYR   223      57.730  93.260  43.800  1.00  0.00            
ATOM    493  O   TYR   223      58.170  93.750  44.840  1.00  0.00            
ATOM    494  N   LYS   224      57.950  91.970  43.520  1.00  0.00            
ATOM    495  H   LYS   224      57.490  91.580  42.710  1.00  0.00            
ATOM    496  CA  LYS   224      58.890  91.100  44.190  1.00  0.00            
ATOM    497  HA  LYS   224      59.120  91.520  45.170  1.00  0.00            
ATOM    498  CB  LYS   224      58.310  89.710  44.430  1.00  0.00            
ATOM    499  HB1 LYS   224      59.040  89.110  44.960  1.00  0.00            
ATOM    500  HB2 LYS   224      58.160  89.240  43.460  1.00  0.00            
ATOM    501  CG  LYS   224      57.010  89.700  45.230  1.00  0.00            
ATOM    502  HG1 LYS   224      56.290  90.400  44.790  1.00  0.00            
ATOM    503  HG2 LYS   224      57.230  90.080  46.230  1.00  0.00            
ATOM    504  CD  LYS   224      56.320  88.350  45.370  1.00  0.00            
ATOM    505  HD1 LYS   224      55.700  88.360  46.270  1.00  0.00            
ATOM    506  HD2 LYS   224      57.060  87.570  45.530  1.00  0.00            
ATOM    507  CE  LYS   224      55.420  87.960  44.200  1.00  0.00            
ATOM    508  HE1 LYS   224      54.640  88.710  44.100  1.00  0.00            
ATOM    509  HE2 LYS   224      54.920  87.020  44.440  1.00  0.00            
ATOM    510  NZ  LYS   224      56.140  87.820  42.930  1.00  0.00            
ATOM    511  HZ1 LYS   224      55.560  87.410  42.200  1.00  0.00            
ATOM    512  HZ2 LYS   224      56.390  88.730  42.570  1.00  0.00            
ATOM    513  HZ3 LYS   224      56.960  87.250  43.050  1.00  0.00            
ATOM    514  C   LYS   224      60.220  91.040  43.440  1.00  0.00            
ATOM    515  O   LYS   224      60.200  90.850  42.230  1.00  0.00            
ATOM    516  N   VAL   225      61.360  91.210  44.110  1.00  0.00            
ATOM    517  H   VAL   225      61.280  91.260  45.120  1.00  0.00            
ATOM    518  CA  VAL   225      62.650  91.520  43.530  1.00  0.00            
ATOM    519  HA  VAL   225      62.570  91.400  42.450  1.00  0.00            
ATOM    520  CB  VAL   225      63.060  92.970  43.780  1.00  0.00            
ATOM    521  HB  VAL   225      63.300  93.090  44.830  1.00  0.00            
ATOM    522  CG1 VAL   225      64.310  93.370  42.990  1.00  0.00            
ATOM    523 1HG1 VAL   225      64.570  94.410  43.170  1.00  0.00            
ATOM    524 2HG1 VAL   225      65.170  92.760  43.280  1.00  0.00            
ATOM    525 3HG1 VAL   225      64.140  93.230  41.920  1.00  0.00            
ATOM    526  CG2 VAL   225      61.970  93.980  43.430  1.00  0.00            
ATOM    527 1HG2 VAL   225      62.320  95.000  43.620  1.00  0.00            
ATOM    528 2HG2 VAL   225      61.680  93.880  42.390  1.00  0.00            
ATOM    529 3HG2 VAL   225      61.090  93.830  44.060  1.00  0.00            
ATOM    530  C   VAL   225      63.750  90.560  43.990  1.00  0.00            
ATOM    531  O   VAL   225      63.990  90.420  45.180  1.00  0.00            
ATOM    532  N   LEU   226      64.480  89.950  43.060  1.00  0.00            
ATOM    533  H   LEU   226      64.220  90.110  42.090  1.00  0.00            
ATOM    534  CA  LEU   226      65.710  89.200  43.280  1.00  0.00            
ATOM    535  HA  LEU   226      65.810  89.030  44.360  1.00  0.00            
ATOM    536  CB  LEU   226      65.610  87.840  42.610  1.00  0.00            
ATOM    537  HB1 LEU   226      65.380  88.000  41.560  1.00  0.00            
ATOM    538  HB2 LEU   226      64.770  87.290  43.030  1.00  0.00            
ATOM    539  CG  LEU   226      66.840  86.940  42.690  1.00  0.00            
ATOM    540  HG  LEU   226      67.700  87.440  42.240  1.00  0.00            
ATOM    541  CD1 LEU   226      67.200  86.560  44.130  1.00  0.00            
ATOM    542 1HD1 LEU   226      68.080  85.910  44.140  1.00  0.00            
ATOM    543 2HD1 LEU   226      67.440  87.450  44.710  1.00  0.00            
ATOM    544 3HD1 LEU   226      66.370  86.030  44.600  1.00  0.00            
ATOM    545  CD2 LEU   226      66.600  85.640  41.920  1.00  0.00            
ATOM    546 1HD2 LEU   226      67.490  85.010  41.920  1.00  0.00            
ATOM    547 2HD2 LEU   226      65.770  85.080  42.360  1.00  0.00            
ATOM    548 3HD2 LEU   226      66.350  85.870  40.880  1.00  0.00            
ATOM    549  C   LEU   226      66.920  89.990  42.830  1.00  0.00            
ATOM    550  O   LEU   226      66.890  90.610  41.760  1.00  0.00            
ATOM    551  N   VAL   227      68.030  89.970  43.570  1.00  0.00            
ATOM    552  H   VAL   227      67.960  89.520  44.470  1.00  0.00            
ATOM    553  CA  VAL   227      69.320  90.540  43.240  1.00  0.00            
ATOM    554  HA  VAL   227      69.300  90.870  42.200  1.00  0.00            
ATOM    555  CB  VAL   227      69.660  91.760  44.100  1.00  0.00            
ATOM    556  HB  VAL   227      69.840  91.420  45.120  1.00  0.00            
ATOM    557  CG1 VAL   227      70.920  92.470  43.610  1.00  0.00            
ATOM    558 1HG1 VAL   227      71.140  93.340  44.240  1.00  0.00            
ATOM    559 2HG1 VAL   227      71.790  91.810  43.660  1.00  0.00            
ATOM    560 3HG1 VAL   227      70.790  92.810  42.580  1.00  0.00            
ATOM    561  CG2 VAL   227      68.530  92.780  44.140  1.00  0.00            
ATOM    562 1HG2 VAL   227      68.840  93.660  44.710  1.00  0.00            
ATOM    563 2HG2 VAL   227      68.250  93.080  43.130  1.00  0.00            
ATOM    564 3HG2 VAL   227      67.660  92.370  44.640  1.00  0.00            
ATOM    565  C   VAL   227      70.410  89.480  43.340  1.00  0.00            
ATOM    566  O   VAL   227      70.500  88.820  44.370  1.00  0.00            
ATOM    567  N   LEU   228      71.240  89.290  42.310  1.00  0.00            
ATOM    568  H   LEU   228      71.070  89.860  41.490  1.00  0.00            
ATOM    569  CA  LEU   228      72.340  88.360  42.240  1.00  0.00            
ATOM    570  HA  LEU   228      72.360  87.760  43.150  1.00  0.00            
ATOM    571  CB  LEU   228      72.170  87.400  41.070  1.00  0.00            
ATOM    572  HB1 LEU   228      73.000  86.700  41.080  1.00  0.00            
ATOM    573  HB2 LEU   228      72.240  87.970  40.140  1.00  0.00            
ATOM    574  CG  LEU   228      70.870  86.590  41.030  1.00  0.00            
ATOM    575  HG  LEU   228      70.020  87.250  40.860  1.00  0.00            
ATOM    576  CD1 LEU   228      70.930  85.590  39.870  1.00  0.00            
ATOM    577 1HD1 LEU   228      69.980  85.060  39.780  1.00  0.00            
ATOM    578 2HD1 LEU   228      71.120  86.130  38.940  1.00  0.00            
ATOM    579 3HD1 LEU   228      71.740  84.880  40.030  1.00  0.00            
ATOM    580  CD2 LEU   228      70.640  85.810  42.320  1.00  0.00            
ATOM    581 1HD2 LEU   228      69.830  85.100  42.190  1.00  0.00            
ATOM    582 2HD2 LEU   228      71.560  85.280  42.590  1.00  0.00            
ATOM    583 3HD2 LEU   228      70.380  86.500  43.120  1.00  0.00            
ATOM    584  C   LEU   228      73.680  89.090  42.140  1.00  0.00            
ATOM    585  O   LEU   228      73.780  90.010  41.330  1.00  0.00            
ATOM    586  N   ASN   229      74.710  88.740  42.920  1.00  0.00            
ATOM    587  H   ASN   229      74.540  87.990  43.570  1.00  0.00            
ATOM    588  CA  ASN   229      75.970  89.450  43.050  1.00  0.00            
ATOM    589  HA  ASN   229      76.050  90.070  42.150  1.00  0.00            
ATOM    590  CB  ASN   229      75.770  90.420  44.200  1.00  0.00            
ATOM    591  HB1 ASN   229      75.750  89.860  45.140  1.00  0.00            
ATOM    592  HB2 ASN   229      74.810  90.940  44.130  1.00  0.00            
ATOM    593  CG  ASN   229      76.850  91.490  44.340  1.00  0.00            
ATOM    594  OD1 ASN   229      78.030  91.220  44.570  1.00  0.00            
ATOM    595  ND2 ASN   229      76.540  92.770  44.160  1.00  0.00            
ATOM    596 1HD2 ASN   229      75.610  93.050  43.860  1.00  0.00            
ATOM    597 2HD2 ASN   229      77.310  93.420  44.170  1.00  0.00            
ATOM    598  C   ASN   229      77.210  88.580  43.160  1.00  0.00            
ATOM    599  O   ASN   229      77.130  87.560  43.840  1.00  0.00            
ATOM    600  N   PRO   230      78.390  88.890  42.610  1.00  0.00            
ATOM    601  CD  PRO   230      78.630  89.960  41.650  1.00  0.00            
ATOM    602  HD1 PRO   230      79.110  90.800  42.140  1.00  0.00            
ATOM    603  HD2 PRO   230      77.730  90.310  41.140  1.00  0.00            
ATOM    604  CG  PRO   230      79.570  89.370  40.600  1.00  0.00            
ATOM    605  HG1 PRO   230      80.120  90.150  40.070  1.00  0.00            
ATOM    606  HG2 PRO   230      79.030  88.730  39.900  1.00  0.00            
ATOM    607  CB  PRO   230      80.480  88.520  41.480  1.00  0.00            
ATOM    608  HB1 PRO   230      81.320  89.150  41.790  1.00  0.00            
ATOM    609  HB2 PRO   230      80.870  87.670  40.930  1.00  0.00            
ATOM    610  CA  PRO   230      79.620  88.140  42.690  1.00  0.00            
ATOM    611  HA  PRO   230      79.380  87.080  42.580  1.00  0.00            
ATOM    612  C   PRO   230      80.450  88.280  43.950  1.00  0.00            
ATOM    613  O   PRO   230      81.520  87.690  44.070  1.00  0.00            
ATOM    614  N   SER   231      80.050  89.150  44.890  1.00  0.00            
ATOM    615  H   SER   231      79.180  89.630  44.720  1.00  0.00            
ATOM    616  CA  SER   231      80.810  89.600  46.040  1.00  0.00            
ATOM    617  HA  SER   231      81.780  89.090  46.060  1.00  0.00            
ATOM    618  CB  SER   231      81.130  91.080  45.900  1.00  0.00            
ATOM    619  HB1 SER   231      80.200  91.650  45.850  1.00  0.00            
ATOM    620  HB2 SER   231      81.670  91.240  44.970  1.00  0.00            
ATOM    621  OG  SER   231      81.920  91.580  46.960  1.00  0.00            
ATOM    622  HG  SER   231      82.560  92.170  46.560  1.00  0.00            
ATOM    623  C   SER   231      80.120  89.290  47.360  1.00  0.00            
ATOM    624  O   SER   231      79.170  89.960  47.750  1.00  0.00            
ATOM    625  N   VAL   232      80.560  88.250  48.080  1.00  0.00            
ATOM    626  H   VAL   232      81.360  87.750  47.720  1.00  0.00            
ATOM    627  CA  VAL   232      79.980  87.840  49.340  1.00  0.00            
ATOM    628  HA  VAL   232      78.910  87.740  49.170  1.00  0.00            
ATOM    629  CB  VAL   232      80.460  86.450  49.750  1.00  0.00            
ATOM    630  HB  VAL   232      80.470  85.800  48.870  1.00  0.00            
ATOM    631  CG1 VAL   232      81.870  86.420  50.350  1.00  0.00            
ATOM    632 1HG1 VAL   232      82.200  85.390  50.490  1.00  0.00            
ATOM    633 2HG1 VAL   232      82.570  86.900  49.670  1.00  0.00            
ATOM    634 3HG1 VAL   232      81.900  86.920  51.320  1.00  0.00            
ATOM    635  CG2 VAL   232      79.500  85.790  50.740  1.00  0.00            
ATOM    636 1HG2 VAL   232      79.870  84.800  51.020  1.00  0.00            
ATOM    637 2HG2 VAL   232      79.420  86.400  51.640  1.00  0.00            
ATOM    638 3HG2 VAL   232      78.520  85.670  50.280  1.00  0.00            
ATOM    639  C   VAL   232      80.140  88.890  50.430  1.00  0.00            
ATOM    640  O   VAL   232      79.210  89.170  51.170  1.00  0.00            
ATOM    641  N   ALA   233      81.290  89.570  50.490  1.00  0.00            
ATOM    642  H   ALA   233      82.020  89.330  49.840  1.00  0.00            
ATOM    643  CA  ALA   233      81.560  90.650  51.420  1.00  0.00            
ATOM    644  HA  ALA   233      81.370  90.280  52.420  1.00  0.00            
ATOM    645  CB  ALA   233      83.040  91.030  51.350  1.00  0.00            
ATOM    646  HB1 ALA   233      83.280  91.790  52.090  1.00  0.00            
ATOM    647  HB2 ALA   233      83.670  90.150  51.540  1.00  0.00            
ATOM    648  HB3 ALA   233      83.280  91.420  50.360  1.00  0.00            
ATOM    649  C   ALA   233      80.660  91.860  51.210  1.00  0.00            
ATOM    650  O   ALA   233      80.220  92.490  52.170  1.00  0.00            
ATOM    651  N   ALA   234      80.300  92.200  49.970  1.00  0.00            
ATOM    652  H   ALA   234      80.690  91.670  49.200  1.00  0.00            
ATOM    653  CA  ALA   234      79.290  93.190  49.670  1.00  0.00            
ATOM    654  HA  ALA   234      79.500  94.090  50.250  1.00  0.00            
ATOM    655  CB  ALA   234      79.370  93.570  48.190  1.00  0.00            
ATOM    656  HB1 ALA   234      78.710  94.410  47.980  1.00  0.00            
ATOM    657  HB2 ALA   234      80.390  93.830  47.920  1.00  0.00            
ATOM    658  HB3 ALA   234      79.050  92.730  47.570  1.00  0.00            
ATOM    659  C   ALA   234      77.890  92.740  50.070  1.00  0.00            
ATOM    660  O   ALA   234      77.160  93.470  50.720  1.00  0.00            
ATOM    661  N   THR   235      77.520  91.510  49.700  1.00  0.00            
ATOM    662  H   THR   235      78.190  90.970  49.190  1.00  0.00            
ATOM    663  CA  THR   235      76.150  91.030  49.760  1.00  0.00            
ATOM    664  HA  THR   235      75.530  91.830  49.350  1.00  0.00            
ATOM    665  CB  THR   235      75.930  89.850  48.820  1.00  0.00            
ATOM    666  HB  THR   235      76.390  88.950  49.230  1.00  0.00            
ATOM    667  CG2 THR   235      74.450  89.600  48.530  1.00  0.00            
ATOM    668 1HG2 THR   235      74.340  88.720  47.890  1.00  0.00            
ATOM    669 2HG2 THR   235      73.920  89.430  49.470  1.00  0.00            
ATOM    670 3HG2 THR   235      74.040  90.470  48.030  1.00  0.00            
ATOM    671  OG1 THR   235      76.490  90.120  47.550  1.00  0.00            
ATOM    672  HG1 THR   235      77.440  90.000  47.590  1.00  0.00            
ATOM    673  C   THR   235      75.660  90.770  51.170  1.00  0.00            
ATOM    674  O   THR   235      74.580  91.220  51.540  1.00  0.00            
ATOM    675  N   LEU   236      76.470  90.160  52.040  1.00  0.00            
ATOM    676  H   LEU   236      77.360  89.830  51.690  1.00  0.00            
ATOM    677  CA  LEU   236      76.190  89.980  53.450  1.00  0.00            
ATOM    678  HA  LEU   236      75.260  89.410  53.540  1.00  0.00            
ATOM    679  CB  LEU   236      77.300  89.170  54.120  1.00  0.00            
ATOM    680  HB1 LEU   236      77.160  89.190  55.200  1.00  0.00            
ATOM    681  HB2 LEU   236      78.240  89.670  53.920  1.00  0.00            
ATOM    682  CG  LEU   236      77.450  87.710  53.700  1.00  0.00            
ATOM    683  HG  LEU   236      77.510  87.640  52.610  1.00  0.00            
ATOM    684  CD1 LEU   236      78.710  87.080  54.290  1.00  0.00            
ATOM    685 1HD1 LEU   236      78.820  86.050  53.950  1.00  0.00            
ATOM    686 2HD1 LEU   236      79.580  87.650  53.980  1.00  0.00            
ATOM    687 3HD1 LEU   236      78.650  87.090  55.380  1.00  0.00            
ATOM    688  CD2 LEU   236      76.270  86.850  54.150  1.00  0.00            
ATOM    689 1HD2 LEU   236      76.440  85.810  53.880  1.00  0.00            
ATOM    690 2HD2 LEU   236      76.150  86.920  55.230  1.00  0.00            
ATOM    691 3HD2 LEU   236      75.350  87.180  53.660  1.00  0.00            
ATOM    692  C   LEU   236      75.950  91.290  54.180  1.00  0.00            
ATOM    693  O   LEU   236      75.100  91.400  55.060  1.00  0.00            
ATOM    694  N   GLY   237      76.680  92.350  53.810  1.00  0.00            
ATOM    695  H   GLY   237      77.340  92.200  53.070  1.00  0.00            
ATOM    696  CA  GLY   237      76.610  93.660  54.420  1.00  0.00            
ATOM    697  HA1 GLY   237      77.450  94.260  54.050  1.00  0.00            
ATOM    698  HA2 GLY   237      76.760  93.560  55.500  1.00  0.00            
ATOM    699  C   GLY   237      75.330  94.450  54.180  1.00  0.00            
ATOM    700  O   GLY   237      75.030  95.370  54.930  1.00  0.00            
ATOM    701  N   PHE   238      74.530  94.110  53.170  1.00  0.00            
ATOM    702  H   PHE   238      74.790  93.340  52.580  1.00  0.00            
ATOM    703  CA  PHE   238      73.330  94.860  52.820  1.00  0.00            
ATOM    704  HA  PHE   238      73.640  95.910  52.770  1.00  0.00            
ATOM    705  CB  PHE   238      72.810  94.500  51.430  1.00  0.00            
ATOM    706  HB1 PHE   238      71.820  94.940  51.300  1.00  0.00            
ATOM    707  HB2 PHE   238      72.650  93.420  51.400  1.00  0.00            
ATOM    708  CG  PHE   238      73.650  94.930  50.250  1.00  0.00            
ATOM    709  CD1 PHE   238      74.070  96.260  50.110  1.00  0.00            
ATOM    710  HD1 PHE   238      73.780  97.010  50.840  1.00  0.00            
ATOM    711  CE1 PHE   238      74.880  96.640  49.030  1.00  0.00            
ATOM    712  HE1 PHE   238      75.200  97.670  48.930  1.00  0.00            
ATOM    713  CZ  PHE   238      75.250  95.710  48.060  1.00  0.00            
ATOM    714  HZ  PHE   238      75.860  96.000  47.220  1.00  0.00            
ATOM    715  CE2 PHE   238      74.800  94.380  48.180  1.00  0.00            
ATOM    716  HE2 PHE   238      75.070  93.660  47.420  1.00  0.00            
ATOM    717  CD2 PHE   238      74.000  94.000  49.260  1.00  0.00            
ATOM    718  HD2 PHE   238      73.640  92.990  49.330  1.00  0.00            
ATOM    719  C   PHE   238      72.250  94.830  53.880  1.00  0.00            
ATOM    720  O   PHE   238      71.510  95.800  54.010  1.00  0.00            
ATOM    721  N   GLY   239      72.140  93.800  54.730  1.00  0.00            
ATOM    722  H   GLY   239      72.770  93.020  54.590  1.00  0.00            
ATOM    723  CA  GLY   239      71.170  93.720  55.800  1.00  0.00            
ATOM    724  HA1 GLY   239      71.250  92.760  56.300  1.00  0.00            
ATOM    725  HA2 GLY   239      70.160  93.770  55.380  1.00  0.00            
ATOM    726  C   GLY   239      71.300  94.820  56.850  1.00  0.00            
ATOM    727  O   GLY   239      70.330  95.470  57.220  1.00  0.00            
ATOM    728  N   ALA   240      72.530  95.120  57.270  1.00  0.00            
ATOM    729  H   ALA   240      73.290  94.560  56.910  1.00  0.00            
ATOM    730  CA  ALA   240      72.860  96.210  58.170  1.00  0.00            
ATOM    731  HA  ALA   240      72.170  96.150  59.020  1.00  0.00            
ATOM    732  CB  ALA   240      74.260  95.970  58.730  1.00  0.00            
ATOM    733  HB1 ALA   240      74.520  96.750  59.440  1.00  0.00            
ATOM    734  HB2 ALA   240      74.310  95.010  59.240  1.00  0.00            
ATOM    735  HB3 ALA   240      74.990  95.970  57.920  1.00  0.00            
ATOM    736  C   ALA   240      72.720  97.600  57.560  1.00  0.00            
ATOM    737  O   ALA   240      72.630  98.590  58.280  1.00  0.00            
ATOM    738  N   TYR   241      72.710  97.720  56.230  1.00  0.00            
ATOM    739  H   TYR   241      72.780  96.870  55.700  1.00  0.00            
ATOM    740  CA  TYR   241      72.600  98.970  55.500  1.00  0.00            
ATOM    741  HA  TYR   241      72.900  99.780  56.170  1.00  0.00            
ATOM    742  CB  TYR   241      73.600  99.000  54.350  1.00  0.00            
ATOM    743  HB1 TYR   241      73.410  98.160  53.680  1.00  0.00            
ATOM    744  HB2 TYR   241      74.610  98.870  54.730  1.00  0.00            
ATOM    745  CG  TYR   241      73.560 100.280  53.540  1.00  0.00            
ATOM    746  CD1 TYR   241      74.050 101.480  54.070  1.00  0.00            
ATOM    747  HD1 TYR   241      74.530 101.470  55.040  1.00  0.00            
ATOM    748  CE1 TYR   241      73.910 102.680  53.370  1.00  0.00            
ATOM    749  HE1 TYR   241      74.290 103.610  53.780  1.00  0.00            
ATOM    750  CZ  TYR   241      73.270 102.680  52.110  1.00  0.00            
ATOM    751  OH  TYR   241      73.110 103.860  51.450  1.00  0.00            
ATOM    752  HH  TYR   241      72.690 103.730  50.590  1.00  0.00            
ATOM    753  CE2 TYR   241      72.790 101.480  51.560  1.00  0.00            
ATOM    754  HE2 TYR   241      72.310 101.470  50.600  1.00  0.00            
ATOM    755  CD2 TYR   241      72.950 100.280  52.280  1.00  0.00            
ATOM    756  HD2 TYR   241      72.570  99.370  51.850  1.00  0.00            
ATOM    757  C   TYR   241      71.190  99.300  55.040  1.00  0.00            
ATOM    758  O   TYR   241      70.620 100.320  55.440  1.00  0.00            
ATOM    759  N   MET   242      70.560  98.450  54.230  1.00  0.00            
ATOM    760  H   MET   242      71.040  97.580  54.040  1.00  0.00            
ATOM    761  CA  MET   242      69.290  98.670  53.560  1.00  0.00            
ATOM    762  HA  MET   242      69.370  99.590  52.990  1.00  0.00            
ATOM    763  CB  MET   242      68.990  97.530  52.580  1.00  0.00            
ATOM    764  HB1 MET   242      67.990  97.660  52.170  1.00  0.00            
ATOM    765  HB2 MET   242      68.980  96.590  53.130  1.00  0.00            
ATOM    766  CG  MET   242      69.970  97.420  51.420  1.00  0.00            
ATOM    767  HG1 MET   242      69.680  96.600  50.770  1.00  0.00            
ATOM    768  HG2 MET   242      70.960  97.170  51.820  1.00  0.00            
ATOM    769  SD  MET   242      70.150  98.920  50.420  1.00  0.00            
ATOM    770  CE  MET   242      68.570  98.950  49.540  1.00  0.00            
ATOM    771  HE1 MET   242      68.470  99.900  49.020  1.00  0.00            
ATOM    772  HE2 MET   242      68.530  98.140  48.820  1.00  0.00            
ATOM    773  HE3 MET   242      67.740  98.850  50.250  1.00  0.00            
ATOM    774  C   MET   242      68.120  98.860  54.520  1.00  0.00            
ATOM    775  O   MET   242      67.180  99.580  54.190  1.00  0.00            
ATOM    776  N   SER   243      68.190  98.290  55.720  1.00  0.00            
ATOM    777  H   SER   243      69.010  97.730  55.910  1.00  0.00            
ATOM    778  CA  SER   243      67.250  98.460  56.810  1.00  0.00            
ATOM    779  HA  SER   243      66.270  98.110  56.470  1.00  0.00            
ATOM    780  CB  SER   243      67.670  97.580  57.980  1.00  0.00            
ATOM    781  HB1 SER   243      67.440  96.530  57.760  1.00  0.00            
ATOM    782  HB2 SER   243      67.100  97.860  58.870  1.00  0.00            
ATOM    783  OG  SER   243      69.050  97.690  58.240  1.00  0.00            
ATOM    784  HG  SER   243      69.460  96.840  58.040  1.00  0.00            
ATOM    785  C   SER   243      67.110  99.930  57.190  1.00  0.00            
ATOM    786  O   SER   243      66.080 100.550  56.920  1.00  0.00            
ATOM    787  N   LYS   244      68.170 100.530  57.730  1.00  0.00            
ATOM    788  H   LYS   244      68.950  99.920  57.930  1.00  0.00            
ATOM    789  CA  LYS   244      68.210 101.900  58.200  1.00  0.00            
ATOM    790  HA  LYS   244      67.220 102.130  58.590  1.00  0.00            
ATOM    791  CB  LYS   244      69.150 102.000  59.400  1.00  0.00            
ATOM    792  HB1 LYS   244      68.700 101.430  60.210  1.00  0.00            
ATOM    793  HB2 LYS   244      69.170 103.030  59.770  1.00  0.00            
ATOM    794  CG  LYS   244      70.580 101.500  59.250  1.00  0.00            
ATOM    795  HG1 LYS   244      70.600 100.550  58.720  1.00  0.00            
ATOM    796  HG2 LYS   244      70.990 101.320  60.240  1.00  0.00            
ATOM    797  CD  LYS   244      71.530 102.470  58.550  1.00  0.00            
ATOM    798  HD1 LYS   244      71.490 103.420  59.080  1.00  0.00            
ATOM    799  HD2 LYS   244      71.220 102.640  57.510  1.00  0.00            
ATOM    800  CE  LYS   244      72.960 101.940  58.560  1.00  0.00            
ATOM    801  HE1 LYS   244      73.110 101.290  57.700  1.00  0.00            
ATOM    802  HE2 LYS   244      73.090 101.310  59.440  1.00  0.00            
ATOM    803  NZ  LYS   244      73.950 103.030  58.580  1.00  0.00            
ATOM    804  HZ1 LYS   244      74.890 102.680  58.510  1.00  0.00            
ATOM    805  HZ2 LYS   244      73.790 103.670  57.820  1.00  0.00            
ATOM    806  HZ3 LYS   244      73.880 103.530  59.450  1.00  0.00            
ATOM    807  C   LYS   244      68.420 102.960  57.130  1.00  0.00            
ATOM    808  O   LYS   244      68.050 104.120  57.340  1.00  0.00            
ATOM    809  N   ALA   245      68.950 102.620  55.950  1.00  0.00            
ATOM    810  H   ALA   245      69.280 101.670  55.860  1.00  0.00            
ATOM    811  CA  ALA   245      69.140 103.520  54.830  1.00  0.00            
ATOM    812  HA  ALA   245      69.290 104.520  55.220  1.00  0.00            
ATOM    813  CB  ALA   245      70.430 103.140  54.100  1.00  0.00            
ATOM    814  HB1 ALA   245      70.660 103.890  53.330  1.00  0.00            
ATOM    815  HB2 ALA   245      71.260 103.080  54.790  1.00  0.00            
ATOM    816  HB3 ALA   245      70.320 102.180  53.600  1.00  0.00            
ATOM    817  C   ALA   245      67.960 103.590  53.870  1.00  0.00            
ATOM    818  O   ALA   245      67.670 104.660  53.340  1.00  0.00            
ATOM    819  N   HIS   246      67.250 102.490  53.600  1.00  0.00            
ATOM    820  H   HIS   246      67.530 101.640  54.050  1.00  0.00            
ATOM    821  CA  HIS   246      66.210 102.360  52.590  1.00  0.00            
ATOM    822  HA  HIS   246      65.930 103.360  52.270  1.00  0.00            
ATOM    823  CB  HIS   246      66.780 101.680  51.350  1.00  0.00            
ATOM    824  HB1 HIS   246      65.970 101.450  50.660  1.00  0.00            
ATOM    825  HB2 HIS   246      67.210 100.720  51.640  1.00  0.00            
ATOM    826  CG  HIS   246      67.800 102.470  50.570  1.00  0.00            
ATOM    827  ND1 HIS   246      67.520 103.460  49.630  1.00  0.00            
ATOM    828  CE1 HIS   246      68.700 103.850  49.130  1.00  0.00            
ATOM    829  HE1 HIS   246      68.830 104.600  48.370  1.00  0.00            
ATOM    830  NE2 HIS   246      69.700 103.190  49.730  1.00  0.00            
ATOM    831  HE2 HIS   246      70.680 103.300  49.500  1.00  0.00            
ATOM    832  CD2 HIS   246      69.160 102.310  50.640  1.00  0.00            
ATOM    833  HD2 HIS   246      69.690 101.600  51.260  1.00  0.00            
ATOM    834  C   HIS   246      64.900 101.740  53.060  1.00  0.00            
ATOM    835  O   HIS   246      63.970 101.580  52.280  1.00  0.00            
ATOM    836  N   GLY   247      64.770 101.380  54.340  1.00  0.00            
ATOM    837  H   GLY   247      65.580 101.470  54.940  1.00  0.00            
ATOM    838  CA  GLY   247      63.560 100.870  54.950  1.00  0.00            
ATOM    839  HA1 GLY   247      62.710 101.480  54.630  1.00  0.00            
ATOM    840  HA2 GLY   247      63.620 101.000  56.030  1.00  0.00            
ATOM    841  C   GLY   247      63.240  99.410  54.670  1.00  0.00            
ATOM    842  O   GLY   247      62.060  99.050  54.680  1.00  0.00            
ATOM    843  N   ILE   248      64.210  98.550  54.370  1.00  0.00            
ATOM    844  H   ILE   248      65.150  98.930  54.360  1.00  0.00            
ATOM    845  CA  ILE   248      64.050  97.170  53.980  1.00  0.00            
ATOM    846  HA  ILE   248      63.070  96.830  54.310  1.00  0.00            
ATOM    847  CB  ILE   248      64.080  96.970  52.460  1.00  0.00            
ATOM    848  HB  ILE   248      65.090  97.190  52.130  1.00  0.00            
ATOM    849  CG2 ILE   248      63.780  95.520  52.090  1.00  0.00            
ATOM    850 1HG2 ILE   248      63.880  95.330  51.020  1.00  0.00            
ATOM    851 2HG2 ILE   248      64.470  94.820  52.580  1.00  0.00            
ATOM    852 3HG2 ILE   248      62.770  95.250  52.390  1.00  0.00            
ATOM    853  CG1 ILE   248      63.160  97.910  51.690  1.00  0.00            
ATOM    854 1HG1 ILE   248      63.390  98.950  51.950  1.00  0.00            
ATOM    855 2HG1 ILE   248      62.130  97.740  52.010  1.00  0.00            
ATOM    856  CD  ILE   248      63.210  97.840  50.170  1.00  0.00            
ATOM    857  HD1 ILE   248      62.630  98.650  49.730  1.00  0.00            
ATOM    858  HD2 ILE   248      64.240  97.940  49.830  1.00  0.00            
ATOM    859  HD3 ILE   248      62.800  96.900  49.820  1.00  0.00            
ATOM    860  C   ILE   248      65.060  96.260  54.680  1.00  0.00            
ATOM    861  O   ILE   248      66.260  96.430  54.470  1.00  0.00            
ATOM    862  N   ASP   249      64.640  95.270  55.460  1.00  0.00            
ATOM    863  H   ASP   249      63.630  95.160  55.530  1.00  0.00            
ATOM    864  CA  ASP   249      65.410  94.150  55.970  1.00  0.00            
ATOM    865  HA  ASP   249      66.460  94.410  56.000  1.00  0.00            
ATOM    866  CB  ASP   249      65.010  93.850  57.410  1.00  0.00            
ATOM    867  HB1 ASP   249      63.920  93.750  57.470  1.00  0.00            
ATOM    868  HB2 ASP   249      65.280  94.700  58.030  1.00  0.00            
ATOM    869  CG  ASP   249      65.650  92.620  58.040  1.00  0.00            
ATOM    870  OD1 ASP   249      66.880  92.440  57.890  1.00  0.00            
ATOM    871  OD2 ASP   249      64.950  91.880  58.770  1.00  0.00            
ATOM    872  C   ASP   249      65.220  92.950  55.050  1.00  0.00            
ATOM    873  O   ASP   249      64.190  92.290  55.160  1.00  0.00            
ATOM    874  N   PRO   250      66.090  92.690  54.070  1.00  0.00            
ATOM    875  CD  PRO   250      67.350  93.360  53.820  1.00  0.00            
ATOM    876  HD1 PRO   250      68.040  93.250  54.650  1.00  0.00            
ATOM    877  HD2 PRO   250      67.190  94.420  53.630  1.00  0.00            
ATOM    878  CG  PRO   250      67.950  92.740  52.560  1.00  0.00            
ATOM    879  HG1 PRO   250      68.600  91.910  52.830  1.00  0.00            
ATOM    880  HG2 PRO   250      68.500  93.470  51.970  1.00  0.00            
ATOM    881  CB  PRO   250      66.700  92.220  51.840  1.00  0.00            
ATOM    882  HB1 PRO   250      66.930  91.430  51.130  1.00  0.00            
ATOM    883  HB2 PRO   250      66.190  93.040  51.340  1.00  0.00            
ATOM    884  CA  PRO   250      65.860  91.730  53.010  1.00  0.00            
ATOM    885  HA  PRO   250      64.810  91.740  52.710  1.00  0.00            
ATOM    886  C   PRO   250      66.240  90.300  53.400  1.00  0.00            
ATOM    887  O   PRO   250      66.990  90.090  54.350  1.00  0.00            
ATOM    888  N   ASN   251      65.810  89.320  52.600  1.00  0.00            
ATOM    889  H   ASN   251      65.250  89.570  51.800  1.00  0.00            
ATOM    890  CA  ASN   251      66.370  87.980  52.650  1.00  0.00            
ATOM    891  HA  ASN   251      66.400  87.660  53.690  1.00  0.00            
ATOM    892  CB  ASN   251      65.500  86.990  51.890  1.00  0.00            
ATOM    893  HB1 ASN   251      65.800  85.970  52.120  1.00  0.00            
ATOM    894  HB2 ASN   251      65.650  87.140  50.820  1.00  0.00            
ATOM    895  CG  ASN   251      64.010  87.090  52.170  1.00  0.00            
ATOM    896  OD1 ASN   251      63.520  86.960  53.290  1.00  0.00            
ATOM    897  ND2 ASN   251      63.210  87.320  51.120  1.00  0.00            
ATOM    898 1HD2 ASN   251      63.630  87.460  50.210  1.00  0.00            
ATOM    899 2HD2 ASN   251      62.250  87.570  51.300  1.00  0.00            
ATOM    900  C   ASN   251      67.800  87.990  52.110  1.00  0.00            
ATOM    901  O   ASN   251      68.080  88.690  51.140  1.00  0.00            
ATOM    902  N   ILE   252      68.720  87.220  52.680  1.00  0.00            
ATOM    903  H   ILE   252      68.400  86.600  53.410  1.00  0.00            
ATOM    904  CA  ILE   252      70.130  87.140  52.330  1.00  0.00            
ATOM    905  HA  ILE   252      70.260  87.570  51.340  1.00  0.00            
ATOM    906  CB  ILE   252      71.010  87.960  53.270  1.00  0.00            
ATOM    907  HB  ILE   252      70.860  87.580  54.280  1.00  0.00            
ATOM    908  CG2 ILE   252      72.490  87.820  52.960  1.00  0.00            
ATOM    909 1HG2 ILE   252      73.110  88.320  53.710  1.00  0.00            
ATOM    910 2HG2 ILE   252      72.810  86.780  52.940  1.00  0.00            
ATOM    911 3HG2 ILE   252      72.720  88.270  51.990  1.00  0.00            
ATOM    912  CG1 ILE   252      70.610  89.440  53.270  1.00  0.00            
ATOM    913 1HG1 ILE   252      69.560  89.530  53.570  1.00  0.00            
ATOM    914 2HG1 ILE   252      70.680  89.830  52.260  1.00  0.00            
ATOM    915  CD  ILE   252      71.390  90.360  54.210  1.00  0.00            
ATOM    916  HD1 ILE   252      70.910  91.340  54.230  1.00  0.00            
ATOM    917  HD2 ILE   252      71.390  89.950  55.220  1.00  0.00            
ATOM    918  HD3 ILE   252      72.410  90.490  53.850  1.00  0.00            
ATOM    919  C   ILE   252      70.540  85.680  52.230  1.00  0.00            
ATOM    920  O   ILE   252      70.340  84.930  53.190  1.00  0.00            
ATOM    921  N   ARG   253      71.090  85.220  51.110  1.00  0.00            
ATOM    922  H   ARG   253      71.210  85.890  50.370  1.00  0.00            
ATOM    923  CA  ARG   253      71.400  83.830  50.800  1.00  0.00            
ATOM    924  HA  ARG   253      71.360  83.260  51.730  1.00  0.00            
ATOM    925  CB  ARG   253      70.330  83.250  49.880  1.00  0.00            
ATOM    926  HB1 ARG   253      70.530  82.190  49.730  1.00  0.00            
ATOM    927  HB2 ARG   253      70.430  83.720  48.900  1.00  0.00            
ATOM    928  CG  ARG   253      68.880  83.410  50.330  1.00  0.00            
ATOM    929  HG1 ARG   253      68.660  84.460  50.470  1.00  0.00            
ATOM    930  HG2 ARG   253      68.750  82.920  51.300  1.00  0.00            
ATOM    931  CD  ARG   253      67.840  82.860  49.350  1.00  0.00            
ATOM    932  HD1 ARG   253      68.020  83.300  48.370  1.00  0.00            
ATOM    933  HD2 ARG   253      66.850  83.170  49.660  1.00  0.00            
ATOM    934  NE  ARG   253      67.880  81.400  49.200  1.00  0.00            
ATOM    935  HE  ARG   253      68.200  81.000  48.330  1.00  0.00            
ATOM    936  CZ  ARG   253      67.300  80.490  49.990  1.00  0.00            
ATOM    937  NH1 ARG   253      66.610  80.790  51.100  1.00  0.00            
ATOM    938 1HH1 ARG   253      66.470  81.770  51.290  1.00  0.00            
ATOM    939 2HH1 ARG   253      65.960  80.110  51.460  1.00  0.00            
ATOM    940  NH2 ARG   253      67.410  79.190  49.670  1.00  0.00            
ATOM    941 1HH2 ARG   253      67.890  78.960  48.810  1.00  0.00            
ATOM    942 2HH2 ARG   253      67.150  78.490  50.340  1.00  0.00            
ATOM    943  C   ARG   253      72.820  83.670  50.290  1.00  0.00            
ATOM    944  O   ARG   253      73.140  84.190  49.220  1.00  0.00            
ATOM    945  N   THR   254      73.710  82.960  50.990  1.00  0.00            
ATOM    946  H   THR   254      73.410  82.690  51.920  1.00  0.00            
ATOM    947  CA  THR   254      75.060  82.570  50.630  1.00  0.00            
ATOM    948  HA  THR   254      75.090  82.500  49.550  1.00  0.00            
ATOM    949  CB  THR   254      76.120  83.580  51.040  1.00  0.00            
ATOM    950  HB  THR   254      76.910  83.580  50.290  1.00  0.00            
ATOM    951  CG2 THR   254      75.680  85.040  51.150  1.00  0.00            
ATOM    952 1HG2 THR   254      76.520  85.670  51.450  1.00  0.00            
ATOM    953 2HG2 THR   254      75.330  85.390  50.180  1.00  0.00            
ATOM    954 3HG2 THR   254      74.890  85.140  51.900  1.00  0.00            
ATOM    955  OG1 THR   254      76.770  83.270  52.250  1.00  0.00            
ATOM    956  HG1 THR   254      77.680  83.090  52.000  1.00  0.00            
ATOM    957  C   THR   254      75.380  81.180  51.170  1.00  0.00            
ATOM    958  O   THR   254      74.640  80.640  51.980  1.00  0.00            
ATOM    959  N   GLY   255      76.500  80.550  50.790  1.00  0.00            
ATOM    960  H   GLY   255      77.060  81.020  50.090  1.00  0.00            
ATOM    961  CA  GLY   255      77.010  79.330  51.380  1.00  0.00            
ATOM    962  HA1 GLY   255      77.910  79.010  50.850  1.00  0.00            
ATOM    963  HA2 GLY   255      76.270  78.530  51.230  1.00  0.00            
ATOM    964  C   GLY   255      77.340  79.410  52.860  1.00  0.00            
ATOM    965  O   GLY   255      77.100  78.470  53.620  1.00  0.00            
ATOM    966  N   VAL   256      77.850  80.550  53.350  1.00  0.00            
ATOM    967  H   VAL   256      78.080  81.250  52.660  1.00  0.00            
ATOM    968  CA  VAL   256      78.160  80.820  54.740  1.00  0.00            
ATOM    969  HA  VAL   256      78.350  79.850  55.190  1.00  0.00            
ATOM    970  CB  VAL   256      79.460  81.580  54.960  1.00  0.00            
ATOM    971  HB  VAL   256      79.700  81.540  56.020  1.00  0.00            
ATOM    972  CG1 VAL   256      80.650  80.940  54.260  1.00  0.00            
ATOM    973 1HG1 VAL   256      81.580  81.450  54.500  1.00  0.00            
ATOM    974 2HG1 VAL   256      80.750  79.890  54.560  1.00  0.00            
ATOM    975 3HG1 VAL   256      80.520  80.970  53.170  1.00  0.00            
ATOM    976  CG2 VAL   256      79.390  83.070  54.600  1.00  0.00            
ATOM    977 1HG2 VAL   256      80.350  83.560  54.790  1.00  0.00            
ATOM    978 2HG2 VAL   256      79.140  83.200  53.550  1.00  0.00            
ATOM    979 3HG2 VAL   256      78.640  83.580  55.210  1.00  0.00            
ATOM    980  C   VAL   256      77.020  81.410  55.560  1.00  0.00            
ATOM    981  O   VAL   256      77.100  81.370  56.790  1.00  0.00            
ATOM    982  N   ARG   257      75.960  81.960  54.970  1.00  0.00            
ATOM    983  H   ARG   257      75.980  82.030  53.960  1.00  0.00            
ATOM    984  CA  ARG   257      74.800  82.510  55.650  1.00  0.00            
ATOM    985  HA  ARG   257      74.650  81.910  56.550  1.00  0.00            
ATOM    986  CB  ARG   257      75.100  83.940  56.100  1.00  0.00            
ATOM    987  HB1 ARG   257      74.780  84.630  55.330  1.00  0.00            
ATOM    988  HB2 ARG   257      76.170  84.100  56.220  1.00  0.00            
ATOM    989  CG  ARG   257      74.430  84.340  57.410  1.00  0.00            
ATOM    990  HG1 ARG   257      73.410  83.950  57.420  1.00  0.00            
ATOM    991  HG2 ARG   257      74.340  85.430  57.470  1.00  0.00            
ATOM    992  CD  ARG   257      75.170  83.840  58.650  1.00  0.00            
ATOM    993  HD1 ARG   257      75.540  82.830  58.490  1.00  0.00            
ATOM    994  HD2 ARG   257      74.460  83.790  59.480  1.00  0.00            
ATOM    995  NE  ARG   257      76.230  84.760  59.060  1.00  0.00            
ATOM    996  HE  ARG   257      75.990  85.620  59.530  1.00  0.00            
ATOM    997  CZ  ARG   257      77.550  84.600  58.930  1.00  0.00            
ATOM    998  NH1 ARG   257      78.120  83.570  58.290  1.00  0.00            
ATOM    999 1HH1 ARG   257      77.520  82.860  57.880  1.00  0.00            
ATOM   1000 2HH1 ARG   257      79.120  83.590  58.140  1.00  0.00            
ATOM   1001  NH2 ARG   257      78.380  85.490  59.470  1.00  0.00            
ATOM   1002 1HH2 ARG   257      77.970  86.260  59.990  1.00  0.00            
ATOM   1003 2HH2 ARG   257      79.360  85.260  59.520  1.00  0.00            
ATOM   1004  C   ARG   257      73.500  82.450  54.870  1.00  0.00            
ATOM   1005  O   ARG   257      73.410  83.060  53.810  1.00  0.00            
ATOM   1006  N   THR   258      72.430  81.850  55.400  1.00  0.00            
ATOM   1007  H   THR   258      72.610  81.260  56.200  1.00  0.00            
ATOM   1008  CA  THR   258      71.060  82.000  54.950  1.00  0.00            
ATOM   1009  HA  THR   258      71.060  82.580  54.030  1.00  0.00            
ATOM   1010  CB  THR   258      70.360  80.680  54.620  1.00  0.00            
ATOM   1011  HB  THR   258      69.950  80.260  55.540  1.00  0.00            
ATOM   1012  CG2 THR   258      69.220  80.880  53.620  1.00  0.00            
ATOM   1013 1HG2 THR   258      68.710  79.930  53.430  1.00  0.00            
ATOM   1014 2HG2 THR   258      68.490  81.590  54.010  1.00  0.00            
ATOM   1015 3HG2 THR   258      69.620  81.260  52.680  1.00  0.00            
ATOM   1016  OG1 THR   258      71.190  79.700  54.040  1.00  0.00            
ATOM   1017  HG1 THR   258      70.740  78.870  54.200  1.00  0.00            
ATOM   1018  C   THR   258      70.220  82.760  55.970  1.00  0.00            
ATOM   1019  O   THR   258      70.210  82.400  57.150  1.00  0.00            
ATOM   1020  N   ILE   259      69.480  83.790  55.560  1.00  0.00            
ATOM   1021  H   ILE   259      69.590  84.070  54.600  1.00  0.00            
ATOM   1022  CA  ILE   259      68.620  84.650  56.360  1.00  0.00            
ATOM   1023  HA  ILE   259      68.390  84.110  57.280  1.00  0.00            
ATOM   1024  CB  ILE   259      69.290  85.960  56.750  1.00  0.00            
ATOM   1025  HB  ILE   259      69.370  86.560  55.840  1.00  0.00            
ATOM   1026  CG2 ILE   259      68.410  86.740  57.720  1.00  0.00            
ATOM   1027 1HG2 ILE   259      68.800  87.750  57.900  1.00  0.00            
ATOM   1028 2HG2 ILE   259      67.400  86.880  57.340  1.00  0.00            
ATOM   1029 3HG2 ILE   259      68.350  86.220  58.680  1.00  0.00            
ATOM   1030  CG1 ILE   259      70.700  85.800  57.290  1.00  0.00            
ATOM   1031 1HG1 ILE   259      71.330  85.290  56.560  1.00  0.00            
ATOM   1032 2HG1 ILE   259      70.670  85.160  58.180  1.00  0.00            
ATOM   1033  CD  ILE   259      71.440  87.080  57.670  1.00  0.00            
ATOM   1034  HD1 ILE   259      72.480  86.870  57.910  1.00  0.00            
ATOM   1035  HD2 ILE   259      71.410  87.780  56.830  1.00  0.00            
ATOM   1036  HD3 ILE   259      70.970  87.560  58.530  1.00  0.00            
ATOM   1037  C   ILE   259      67.310  84.880  55.620  1.00  0.00            
ATOM   1038  O   ILE   259      67.320  85.390  54.500  1.00  0.00            
ATOM   1039  N   THR   260      66.160  84.580  56.230  1.00  0.00            
ATOM   1040  H   THR   260      66.240  84.180  57.160  1.00  0.00            
ATOM   1041  CA  THR   260      64.820  84.830  55.740  1.00  0.00            
ATOM   1042  HA  THR   260      64.890  85.320  54.760  1.00  0.00            
ATOM   1043  CB  THR   260      64.030  83.550  55.540  1.00  0.00            
ATOM   1044  HB  THR   260      63.910  83.050  56.500  1.00  0.00            
ATOM   1045  CG2 THR   260      62.650  83.780  54.940  1.00  0.00            
ATOM   1046 1HG2 THR   260      62.130  82.830  54.820  1.00  0.00            
ATOM   1047 2HG2 THR   260      62.050  84.410  55.590  1.00  0.00            
ATOM   1048 3HG2 THR   260      62.740  84.270  53.970  1.00  0.00            
ATOM   1049  OG1 THR   260      64.680  82.650  54.650  1.00  0.00            
ATOM   1050  HG1 THR   260      64.150  81.850  54.650  1.00  0.00            
ATOM   1051  C   THR   260      64.090  85.790  56.670  1.00  0.00            
ATOM   1052  O   THR   260      63.990  85.520  57.870  1.00  0.00            
ATOM   1053  N   THR   261      63.560  86.900  56.160  1.00  0.00            
ATOM   1054  H   THR   261      63.690  87.050  55.170  1.00  0.00            
ATOM   1055  CA  THR   261      62.970  88.000  56.900  1.00  0.00            
ATOM   1056  HA  THR   261      63.040  87.790  57.970  1.00  0.00            
ATOM   1057  CB  THR   261      63.750  89.290  56.660  1.00  0.00            
ATOM   1058  HB  THR   261      63.350  90.090  57.280  1.00  0.00            
ATOM   1059  CG2 THR   261      65.250  89.160  56.950  1.00  0.00            
ATOM   1060 1HG2 THR   261      65.740  90.120  56.810  1.00  0.00            
ATOM   1061 2HG2 THR   261      65.400  88.840  57.980  1.00  0.00            
ATOM   1062 3HG2 THR   261      65.710  88.430  56.280  1.00  0.00            
ATOM   1063  OG1 THR   261      63.620  89.650  55.300  1.00  0.00            
ATOM   1064  HG1 THR   261      63.880  90.570  55.240  1.00  0.00            
ATOM   1065  C   THR   261      61.500  88.250  56.610  1.00  0.00            
ATOM   1066  O   THR   261      60.890  89.170  57.160  1.00  0.00            
ATOM   1067  N   GLY   262      60.900  87.460  55.710  1.00  0.00            
ATOM   1068  H   GLY   262      61.460  86.720  55.310  1.00  0.00            
ATOM   1069  CA  GLY   262      59.580  87.660  55.150  1.00  0.00            
ATOM   1070  HA1 GLY   262      58.890  87.920  55.940  1.00  0.00            
ATOM   1071  HA2 GLY   262      59.220  86.720  54.720  1.00  0.00            
ATOM   1072  C   GLY   262      59.500  88.730  54.070  1.00  0.00            
ATOM   1073  O   GLY   262      58.410  89.110  53.660  1.00  0.00            
ATOM   1074  N   ALA   263      60.630  89.270  53.610  1.00  0.00            
ATOM   1075  H   ALA   263      61.500  88.930  53.990  1.00  0.00            
ATOM   1076  CA  ALA   263      60.670  90.360  52.640  1.00  0.00            
ATOM   1077  HA  ALA   263      59.930  91.080  52.980  1.00  0.00            
ATOM   1078  CB  ALA   263      62.030  91.050  52.760  1.00  0.00            
ATOM   1079  HB1 ALA   263      62.080  91.900  52.070  1.00  0.00            
ATOM   1080  HB2 ALA   263      62.180  91.430  53.770  1.00  0.00            
ATOM   1081  HB3 ALA   263      62.830  90.350  52.510  1.00  0.00            
ATOM   1082  C   ALA   263      60.360  89.950  51.210  1.00  0.00            
ATOM   1083  O   ALA   263      60.760  88.870  50.790  1.00  0.00            
ATOM   1084  N   PRO   264      59.770  90.830  50.390  1.00  0.00            
ATOM   1085  CD  PRO   264      59.180  92.100  50.780  1.00  0.00            
ATOM   1086  HD1 PRO   264      59.900  92.740  51.280  1.00  0.00            
ATOM   1087  HD2 PRO   264      58.330  91.940  51.460  1.00  0.00            
ATOM   1088  CG  PRO   264      58.680  92.780  49.510  1.00  0.00            
ATOM   1089  HG1 PRO   264      59.450  93.440  49.110  1.00  0.00            
ATOM   1090  HG2 PRO   264      57.760  93.340  49.670  1.00  0.00            
ATOM   1091  CB  PRO   264      58.480  91.600  48.570  1.00  0.00            
ATOM   1092  HB1 PRO   264      58.500  91.910  47.530  1.00  0.00            
ATOM   1093  HB2 PRO   264      57.520  91.120  48.790  1.00  0.00            
ATOM   1094  CA  PRO   264      59.640  90.680  48.950  1.00  0.00            
ATOM   1095  HA  PRO   264      59.340  89.660  48.710  1.00  0.00            
ATOM   1096  C   PRO   264      60.910  91.000  48.190  1.00  0.00            
ATOM   1097  O   PRO   264      60.890  91.170  46.970  1.00  0.00            
ATOM   1098  N   VAL   265      62.050  91.140  48.870  1.00  0.00            
ATOM   1099  H   VAL   265      62.010  90.910  49.850  1.00  0.00            
ATOM   1100  CA  VAL   265      63.370  91.440  48.340  1.00  0.00            
ATOM   1101  HA  VAL   265      63.320  91.340  47.260  1.00  0.00            
ATOM   1102  CB  VAL   265      63.830  92.870  48.630  1.00  0.00            
ATOM   1103  HB  VAL   265      64.020  92.970  49.700  1.00  0.00            
ATOM   1104  CG1 VAL   265      65.120  93.210  47.890  1.00  0.00            
ATOM   1105 1HG1 VAL   265      65.430  94.230  48.090  1.00  0.00            
ATOM   1106 2HG1 VAL   265      65.940  92.550  48.200  1.00  0.00            
ATOM   1107 3HG1 VAL   265      64.980  93.090  46.810  1.00  0.00            
ATOM   1108  CG2 VAL   265      62.790  93.920  48.240  1.00  0.00            
ATOM   1109 1HG2 VAL   265      63.190  94.920  48.390  1.00  0.00            
ATOM   1110 2HG2 VAL   265      62.510  93.790  47.200  1.00  0.00            
ATOM   1111 3HG2 VAL   265      61.900  93.810  48.860  1.00  0.00            
ATOM   1112  C   VAL   265      64.380  90.430  48.850  1.00  0.00            
ATOM   1113  O   VAL   265      64.510  90.250  50.060  1.00  0.00            
ATOM   1114  N   THR   266      65.140  89.820  47.950  1.00  0.00            
ATOM   1115  H   THR   266      64.950  90.010  46.970  1.00  0.00            
ATOM   1116  CA  THR   266      66.170  88.830  48.240  1.00  0.00            
ATOM   1117  HA  THR   266      66.350  88.800  49.310  1.00  0.00            
ATOM   1118  CB  THR   266      65.720  87.440  47.810  1.00  0.00            
ATOM   1119  HB  THR   266      65.520  87.450  46.730  1.00  0.00            
ATOM   1120  CG2 THR   266      66.740  86.330  48.080  1.00  0.00            
ATOM   1121 1HG2 THR   266      66.300  85.350  47.870  1.00  0.00            
ATOM   1122 2HG2 THR   266      67.610  86.460  47.440  1.00  0.00            
ATOM   1123 3HG2 THR   266      67.060  86.360  49.120  1.00  0.00            
ATOM   1124  OG1 THR   266      64.530  87.070  48.470  1.00  0.00            
ATOM   1125  HG1 THR   266      64.070  86.490  47.860  1.00  0.00            
ATOM   1126  C   THR   266      67.480  89.200  47.560  1.00  0.00            
ATOM   1127  O   THR   266      67.490  89.460  46.360  1.00  0.00            
ATOM   1128  N   TYR   267      68.600  89.170  48.290  1.00  0.00            
ATOM   1129  H   TYR   267      68.510  88.950  49.270  1.00  0.00            
ATOM   1130  CA  TYR   267      69.940  89.270  47.760  1.00  0.00            
ATOM   1131  HA  TYR   267      69.900  89.550  46.710  1.00  0.00            
ATOM   1132  CB  TYR   267      70.740  90.370  48.470  1.00  0.00            
ATOM   1133  HB1 TYR   267      71.750  90.360  48.070  1.00  0.00            
ATOM   1134  HB2 TYR   267      70.830  90.110  49.530  1.00  0.00            
ATOM   1135  CG  TYR   267      70.210  91.780  48.360  1.00  0.00            
ATOM   1136  CD1 TYR   267      70.770  92.700  47.470  1.00  0.00            
ATOM   1137  HD1 TYR   267      71.610  92.420  46.860  1.00  0.00            
ATOM   1138  CE1 TYR   267      70.260  94.000  47.370  1.00  0.00            
ATOM   1139  HE1 TYR   267      70.690  94.730  46.690  1.00  0.00            
ATOM   1140  CZ  TYR   267      69.150  94.390  48.160  1.00  0.00            
ATOM   1141  OH  TYR   267      68.630  95.640  48.080  1.00  0.00            
ATOM   1142  HH  TYR   267      67.920  95.770  48.710  1.00  0.00            
ATOM   1143  CE2 TYR   267      68.590  93.460  49.060  1.00  0.00            
ATOM   1144  HE2 TYR   267      67.740  93.750  49.660  1.00  0.00            
ATOM   1145  CD2 TYR   267      69.130  92.170  49.150  1.00  0.00            
ATOM   1146  HD2 TYR   267      68.700  91.450  49.850  1.00  0.00            
ATOM   1147  C   TYR   267      70.630  87.910  47.860  1.00  0.00            
ATOM   1148  O   TYR   267      70.670  87.310  48.930  1.00  0.00            
ATOM   1149  N   SER   268      71.190  87.400  46.760  1.00  0.00            
ATOM   1150  H   SER   268      71.140  87.940  45.910  1.00  0.00            
ATOM   1151  CA  SER   268      71.870  86.120  46.680  1.00  0.00            
ATOM   1152  HA  SER   268      72.080  85.770  47.690  1.00  0.00            
ATOM   1153  CB  SER   268      70.970  85.070  46.050  1.00  0.00            
ATOM   1154  HB1 SER   268      71.000  85.170  44.960  1.00  0.00            
ATOM   1155  HB2 SER   268      69.940  85.220  46.380  1.00  0.00            
ATOM   1156  OG  SER   268      71.370  83.770  46.420  1.00  0.00            
ATOM   1157  HG  SER   268      70.690  83.140  46.160  1.00  0.00            
ATOM   1158  C   SER   268      73.210  86.230  45.960  1.00  0.00            
ATOM   1159  O   SER   268      73.420  87.140  45.150  1.00  0.00            
ATOM   1160  N   THR   269      74.140  85.310  46.220  1.00  0.00            
ATOM   1161  H   THR   269      73.900  84.580  46.870  1.00  0.00            
ATOM   1162  CA  THR   269      75.280  85.090  45.360  1.00  0.00            
ATOM   1163  HA  THR   269      75.700  86.060  45.070  1.00  0.00            
ATOM   1164  CB  THR   269      76.390  84.340  46.090  1.00  0.00            
ATOM   1165  HB  THR   269      77.190  84.070  45.400  1.00  0.00            
ATOM   1166  CG2 THR   269      77.000  85.140  47.240  1.00  0.00            
ATOM   1167 1HG2 THR   269      77.820  84.590  47.690  1.00  0.00            
ATOM   1168 2HG2 THR   269      77.380  86.090  46.850  1.00  0.00            
ATOM   1169 3HG2 THR   269      76.240  85.340  47.990  1.00  0.00            
ATOM   1170  OG1 THR   269      75.840  83.150  46.620  1.00  0.00            
ATOM   1171  HG1 THR   269      76.440  82.820  47.300  1.00  0.00            
ATOM   1172  C   THR   269      74.860  84.370  44.090  1.00  0.00            
ATOM   1173  O   THR   269      73.850  83.670  44.080  1.00  0.00            
ATOM   1174  N   TYR   270      75.610  84.460  42.990  1.00  0.00            
ATOM   1175  H   TYR   270      76.470  85.000  43.040  1.00  0.00            
ATOM   1176  CA  TYR   270      75.390  83.600  41.850  1.00  0.00            
ATOM   1177  HA  TYR   270      74.350  83.710  41.540  1.00  0.00            
ATOM   1178  CB  TYR   270      76.230  84.040  40.650  1.00  0.00            
ATOM   1179  HB1 TYR   270      76.130  83.280  39.870  1.00  0.00            
ATOM   1180  HB2 TYR   270      77.280  84.040  40.920  1.00  0.00            
ATOM   1181  CG  TYR   270      75.860  85.380  40.040  1.00  0.00            
ATOM   1182  CD1 TYR   270      74.770  85.490  39.170  1.00  0.00            
ATOM   1183  HD1 TYR   270      74.190  84.610  38.910  1.00  0.00            
ATOM   1184  CE1 TYR   270      74.410  86.720  38.610  1.00  0.00            
ATOM   1185  HE1 TYR   270      73.570  86.820  37.950  1.00  0.00            
ATOM   1186  CZ  TYR   270      75.140  87.880  38.950  1.00  0.00            
ATOM   1187  OH  TYR   270      74.800  89.100  38.440  1.00  0.00            
ATOM   1188  HH  TYR   270      75.290  89.810  38.860  1.00  0.00            
ATOM   1189  CE2 TYR   270      76.230  87.770  39.840  1.00  0.00            
ATOM   1190  HE2 TYR   270      76.780  88.670  40.080  1.00  0.00            
ATOM   1191  CD2 TYR   270      76.580  86.530  40.370  1.00  0.00            
ATOM   1192  HD2 TYR   270      77.430  86.450  41.030  1.00  0.00            
ATOM   1193  C   TYR   270      75.580  82.140  42.230  1.00  0.00            
ATOM   1194  O   TYR   270      74.800  81.290  41.810  1.00  0.00            
ATOM   1195  N   GLY   271      76.510  81.820  43.140  1.00  0.00            
ATOM   1196  H   GLY   271      77.150  82.560  43.410  1.00  0.00            
ATOM   1197  CA  GLY   271      76.710  80.510  43.720  1.00  0.00            
ATOM   1198  HA1 GLY   271      77.540  80.550  44.430  1.00  0.00            
ATOM   1199  HA2 GLY   271      77.010  79.810  42.940  1.00  0.00            
ATOM   1200  C   GLY   271      75.510  79.940  44.460  1.00  0.00            
ATOM   1201  O   GLY   271      75.070  78.830  44.150  1.00  0.00            
ATOM   1202  N   LYS   272      74.880  80.670  45.380  1.00  0.00            
ATOM   1203  H   LYS   272      75.270  81.570  45.600  1.00  0.00            
ATOM   1204  CA  LYS   272      73.680  80.260  46.090  1.00  0.00            
ATOM   1205  HA  LYS   272      73.800  79.190  46.290  1.00  0.00            
ATOM   1206  CB  LYS   272      73.570  80.930  47.450  1.00  0.00            
ATOM   1207  HB1 LYS   272      73.510  82.010  47.300  1.00  0.00            
ATOM   1208  HB2 LYS   272      74.500  80.750  47.990  1.00  0.00            
ATOM   1209  CG  LYS   272      72.420  80.520  48.370  1.00  0.00            
ATOM   1210  HG1 LYS   272      71.490  80.910  47.950  1.00  0.00            
ATOM   1211  HG2 LYS   272      72.560  81.020  49.330  1.00  0.00            
ATOM   1212  CD  LYS   272      72.230  79.030  48.660  1.00  0.00            
ATOM   1213  HD1 LYS   272      73.150  78.600  49.040  1.00  0.00            
ATOM   1214  HD2 LYS   272      71.960  78.520  47.740  1.00  0.00            
ATOM   1215  CE  LYS   272      71.110  78.820  49.680  1.00  0.00            
ATOM   1216  HE1 LYS   272      70.300  79.500  49.430  1.00  0.00            
ATOM   1217  HE2 LYS   272      71.480  79.080  50.680  1.00  0.00            
ATOM   1218  NZ  LYS   272      70.570  77.460  49.680  1.00  0.00            
ATOM   1219  HZ1 LYS   272      69.820  77.320  50.330  1.00  0.00            
ATOM   1220  HZ2 LYS   272      70.170  77.240  48.780  1.00  0.00            
ATOM   1221  HZ3 LYS   272      71.280  76.770  49.870  1.00  0.00            
ATOM   1222  C   LYS   272      72.410  80.350  45.250  1.00  0.00            
ATOM   1223  O   LYS   272      71.420  79.680  45.530  1.00  0.00            
ATOM   1224  N   PHE   273      72.370  81.120  44.150  1.00  0.00            
ATOM   1225  H   PHE   273      73.150  81.750  44.000  1.00  0.00            
ATOM   1226  CA  PHE   273      71.350  81.010  43.130  1.00  0.00            
ATOM   1227  HA  PHE   273      70.370  81.010  43.590  1.00  0.00            
ATOM   1228  CB  PHE   273      71.390  82.220  42.210  1.00  0.00            
ATOM   1229  HB1 PHE   273      72.430  82.410  41.920  1.00  0.00            
ATOM   1230  HB2 PHE   273      71.060  83.090  42.780  1.00  0.00            
ATOM   1231  CG  PHE   273      70.570  82.110  40.950  1.00  0.00            
ATOM   1232  CD1 PHE   273      69.170  82.070  41.020  1.00  0.00            
ATOM   1233  HD1 PHE   273      68.670  82.120  41.970  1.00  0.00            
ATOM   1234  CE1 PHE   273      68.400  81.940  39.850  1.00  0.00            
ATOM   1235  HE1 PHE   273      67.330  81.910  39.920  1.00  0.00            
ATOM   1236  CZ  PHE   273      69.030  81.840  38.600  1.00  0.00            
ATOM   1237  HZ  PHE   273      68.450  81.730  37.700  1.00  0.00            
ATOM   1238  CE2 PHE   273      70.430  81.880  38.530  1.00  0.00            
ATOM   1239  HE2 PHE   273      70.920  81.820  37.570  1.00  0.00            
ATOM   1240  CD2 PHE   273      71.190  82.010  39.700  1.00  0.00            
ATOM   1241  HD2 PHE   273      72.270  82.030  39.630  1.00  0.00            
ATOM   1242  C   PHE   273      71.430  79.700  42.350  1.00  0.00            
ATOM   1243  O   PHE   273      70.430  79.000  42.180  1.00  0.00            
ATOM   1244  N   LEU   274      72.640  79.280  41.970  1.00  0.00            
ATOM   1245  H   LEU   274      73.430  79.890  42.100  1.00  0.00            
ATOM   1246  CA  LEU   274      72.880  77.980  41.360  1.00  0.00            
ATOM   1247  HA  LEU   274      72.190  77.870  40.530  1.00  0.00            
ATOM   1248  CB  LEU   274      74.300  77.950  40.800  1.00  0.00            
ATOM   1249  HB1 LEU   274      74.540  76.930  40.480  1.00  0.00            
ATOM   1250  HB2 LEU   274      75.000  78.190  41.600  1.00  0.00            
ATOM   1251  CG  LEU   274      74.570  78.870  39.610  1.00  0.00            
ATOM   1252  HG  LEU   274      74.180  79.870  39.820  1.00  0.00            
ATOM   1253  CD1 LEU   274      76.070  79.000  39.350  1.00  0.00            
ATOM   1254 1HD1 LEU   274      76.250  79.680  38.520  1.00  0.00            
ATOM   1255 2HD1 LEU   274      76.560  79.390  40.240  1.00  0.00            
ATOM   1256 3HD1 LEU   274      76.480  78.020  39.110  1.00  0.00            
ATOM   1257  CD2 LEU   274      73.880  78.370  38.340  1.00  0.00            
ATOM   1258 1HD2 LEU   274      74.120  79.030  37.510  1.00  0.00            
ATOM   1259 2HD2 LEU   274      74.230  77.360  38.110  1.00  0.00            
ATOM   1260 3HD2 LEU   274      72.800  78.360  38.470  1.00  0.00            
ATOM   1261  C   LEU   274      72.570  76.850  42.330  1.00  0.00            
ATOM   1262  O   LEU   274      71.880  75.900  41.960  1.00  0.00            
ATOM   1263  N   ALA   275      72.970  76.940  43.600  1.00  0.00            
ATOM   1264  H   ALA   275      73.610  77.690  43.820  1.00  0.00            
ATOM   1265  CA  ALA   275      72.700  75.960  44.640  1.00  0.00            
ATOM   1266  HA  ALA   275      72.970  74.990  44.240  1.00  0.00            
ATOM   1267  CB  ALA   275      73.640  76.200  45.820  1.00  0.00            
ATOM   1268  HB1 ALA   275      73.600  75.360  46.510  1.00  0.00            
ATOM   1269  HB2 ALA   275      74.670  76.300  45.480  1.00  0.00            
ATOM   1270  HB3 ALA   275      73.350  77.100  46.360  1.00  0.00            
ATOM   1271  C   ALA   275      71.250  75.870  45.080  1.00  0.00            
ATOM   1272  O   ALA   275      70.810  74.820  45.550  1.00  0.00            
ATOM   1273  N   ASP   276      70.410  76.910  44.930  1.00  0.00            
ATOM   1274  H   ASP   276      70.820  77.790  44.660  1.00  0.00            
ATOM   1275  CA  ASP   276      68.970  76.840  45.040  1.00  0.00            
ATOM   1276  HA  ASP   276      68.720  76.250  45.920  1.00  0.00            
ATOM   1277  CB  ASP   276      68.330  78.210  45.250  1.00  0.00            
ATOM   1278  HB1 ASP   276      67.260  78.140  45.050  1.00  0.00            
ATOM   1279  HB2 ASP   276      68.730  78.890  44.500  1.00  0.00            
ATOM   1280  CG  ASP   276      68.470  78.850  46.620  1.00  0.00            
ATOM   1281  OD1 ASP   276      68.970  78.220  47.580  1.00  0.00            
ATOM   1282  OD2 ASP   276      67.990  79.990  46.820  1.00  0.00            
ATOM   1283  C   ASP   276      68.290  76.110  43.880  1.00  0.00            
ATOM   1284  O   ASP   276      67.110  75.760  43.950  1.00  0.00            
ATOM   1285  N   GLY   277      69.000  75.850  42.780  1.00  0.00            
ATOM   1286  H   GLY   277      69.970  76.130  42.780  1.00  0.00            
ATOM   1287  CA  GLY   277      68.530  75.150  41.600  1.00  0.00            
ATOM   1288  HA1 GLY   277      67.850  74.350  41.910  1.00  0.00            
ATOM   1289  HA2 GLY   277      69.370  74.650  41.120  1.00  0.00            
ATOM   1290  C   GLY   277      67.830  76.010  40.560  1.00  0.00            
ATOM   1291  O   GLY   277      66.840  75.570  39.980  1.00  0.00            
ATOM   1292  N   GLY   278      68.290  77.240  40.330  1.00  0.00            
ATOM   1293  H   GLY   278      69.040  77.580  40.910  1.00  0.00            
ATOM   1294  CA  GLY   278      67.800  78.130  39.300  1.00  0.00            
ATOM   1295  HA1 GLY   278      67.510  77.550  38.420  1.00  0.00            
ATOM   1296  HA2 GLY   278      68.600  78.800  38.970  1.00  0.00            
ATOM   1297  C   GLY   278      66.610  79.010  39.690  1.00  0.00            
ATOM   1298  O   GLY   278      66.420  79.330  40.860  1.00  0.00            
ATOM   1299  N   CYS   279      65.790  79.450  38.730  1.00  0.00            
ATOM   1300  H   CYS   279      65.960  79.120  37.790  1.00  0.00            
ATOM   1301  CA  CYS   279      64.670  80.340  38.930  1.00  0.00            
ATOM   1302  HA  CYS   279      64.950  81.070  39.690  1.00  0.00            
ATOM   1303  CB  CYS   279      64.370  81.120  37.650  1.00  0.00            
ATOM   1304  HB1 CYS   279      63.440  81.670  37.770  1.00  0.00            
ATOM   1305  HB2 CYS   279      64.230  80.410  36.840  1.00  0.00            
ATOM   1306  SG  CYS   279      65.680  82.300  37.220  1.00  0.00            
ATOM   1307  HG  CYS   279      65.270  82.550  35.970  1.00  0.00            
ATOM   1308  C   CYS   279      63.420  79.630  39.440  1.00  0.00            
ATOM   1309  O   CYS   279      62.810  78.870  38.700  1.00  0.00            
ATOM   1310  N   SER   280      62.960  79.900  40.660  1.00  0.00            
ATOM   1311  H   SER   280      63.500  80.540  41.230  1.00  0.00            
ATOM   1312  CA  SER   280      61.720  79.390  41.210  1.00  0.00            
ATOM   1313  HA  SER   280      61.690  78.310  41.030  1.00  0.00            
ATOM   1314  CB  SER   280      61.700  79.580  42.730  1.00  0.00            
ATOM   1315  HB1 SER   280      61.460  80.620  42.960  1.00  0.00            
ATOM   1316  HB2 SER   280      62.680  79.360  43.140  1.00  0.00            
ATOM   1317  OG  SER   280      60.760  78.730  43.350  1.00  0.00            
ATOM   1318  HG  SER   280      60.810  78.910  44.290  1.00  0.00            
ATOM   1319  C   SER   280      60.500  80.020  40.560  1.00  0.00            
ATOM   1320  O   SER   280      60.440  81.240  40.430  1.00  0.00            
ATOM   1321  N   GLY   281      59.520  79.230  40.110  1.00  0.00            
ATOM   1322  H   GLY   281      59.610  78.240  40.280  1.00  0.00            
ATOM   1323  CA  GLY   281      58.380  79.700  39.350  1.00  0.00            
ATOM   1324  HA1 GLY   281      57.780  78.850  39.010  1.00  0.00            
ATOM   1325  HA2 GLY   281      58.740  80.190  38.440  1.00  0.00            
ATOM   1326  C   GLY   281      57.460  80.650  40.090  1.00  0.00            
ATOM   1327  O   GLY   281      57.050  80.360  41.220  1.00  0.00            
ATOM   1328  N   GLY   282      57.110  81.800  39.520  1.00  0.00            
ATOM   1329  H   GLY   282      57.480  81.990  38.600  1.00  0.00            
ATOM   1330  CA  GLY   282      56.210  82.770  40.090  1.00  0.00            
ATOM   1331  HA1 GLY   282      55.260  82.270  40.300  1.00  0.00            
ATOM   1332  HA2 GLY   282      56.000  83.540  39.350  1.00  0.00            
ATOM   1333  C   GLY   282      56.670  83.470  41.370  1.00  0.00            
ATOM   1334  O   GLY   282      55.880  84.140  42.030  1.00  0.00            
ATOM   1335  N   ALA   283      57.940  83.330  41.770  1.00  0.00            
ATOM   1336  H   ALA   283      58.530  82.730  41.210  1.00  0.00            
ATOM   1337  CA  ALA   283      58.510  83.920  42.960  1.00  0.00            
ATOM   1338  HA  ALA   283      57.790  83.810  43.770  1.00  0.00            
ATOM   1339  CB  ALA   283      59.750  83.130  43.360  1.00  0.00            
ATOM   1340  HB1 ALA   283      60.180  83.530  44.270  1.00  0.00            
ATOM   1341  HB2 ALA   283      59.490  82.080  43.520  1.00  0.00            
ATOM   1342  HB3 ALA   283      60.500  83.180  42.560  1.00  0.00            
ATOM   1343  C   ALA   283      58.800  85.410  42.810  1.00  0.00            
ATOM   1344  O   ALA   283      58.460  86.210  43.680  1.00  0.00            
ATOM   1345  N   TYR   284      59.370  85.840  41.680  1.00  0.00            
ATOM   1346  H   TYR   284      59.550  85.140  40.970  1.00  0.00            
ATOM   1347  CA  TYR   284      59.870  87.180  41.430  1.00  0.00            
ATOM   1348  HA  TYR   284      59.550  87.830  42.240  1.00  0.00            
ATOM   1349  CB  TYR   284      61.400  87.180  41.450  1.00  0.00            
ATOM   1350  HB1 TYR   284      61.760  88.190  41.260  1.00  0.00            
ATOM   1351  HB2 TYR   284      61.760  86.560  40.620  1.00  0.00            
ATOM   1352  CG  TYR   284      62.020  86.690  42.740  1.00  0.00            
ATOM   1353  CD1 TYR   284      61.960  87.490  43.890  1.00  0.00            
ATOM   1354  HD1 TYR   284      61.490  88.460  43.850  1.00  0.00            
ATOM   1355  CE1 TYR   284      62.540  87.060  45.090  1.00  0.00            
ATOM   1356  HE1 TYR   284      62.520  87.680  45.970  1.00  0.00            
ATOM   1357  CZ  TYR   284      63.170  85.800  45.160  1.00  0.00            
ATOM   1358  OH  TYR   284      63.750  85.390  46.320  1.00  0.00            
ATOM   1359  HH  TYR   284      64.240  84.570  46.190  1.00  0.00            
ATOM   1360  CE2 TYR   284      63.210  84.980  44.010  1.00  0.00            
ATOM   1361  HE2 TYR   284      63.680  84.010  44.060  1.00  0.00            
ATOM   1362  CD2 TYR   284      62.630  85.430  42.810  1.00  0.00            
ATOM   1363  HD2 TYR   284      62.670  84.800  41.940  1.00  0.00            
ATOM   1364  C   TYR   284      59.320  87.800  40.150  1.00  0.00            
ATOM   1365  O   TYR   284      59.160  87.120  39.130  1.00  0.00            
ATOM   1366  N   ASP   285      59.050  89.100  40.160  1.00  0.00            
ATOM   1367  H   ASP   285      59.220  89.600  41.020  1.00  0.00            
ATOM   1368  CA  ASP   285      58.600  89.880  39.020  1.00  0.00            
ATOM   1369  HA  ASP   285      58.140  89.200  38.300  1.00  0.00            
ATOM   1370  CB  ASP   285      57.500  90.850  39.450  1.00  0.00            
ATOM   1371  HB1 ASP   285      57.040  91.290  38.570  1.00  0.00            
ATOM   1372  HB2 ASP   285      57.970  91.670  40.000  1.00  0.00            
ATOM   1373  CG  ASP   285      56.430  90.220  40.330  1.00  0.00            
ATOM   1374  OD1 ASP   285      56.600  90.200  41.560  1.00  0.00            
ATOM   1375  OD2 ASP   285      55.440  89.700  39.770  1.00  0.00            
ATOM   1376  C   ASP   285      59.750  90.580  38.310  1.00  0.00            
ATOM   1377  O   ASP   285      59.710  90.760  37.090  1.00  0.00            
ATOM   1378  N   ILE   286      60.800  90.940  39.040  1.00  0.00            
ATOM   1379  H   ILE   286      60.750  90.740  40.030  1.00  0.00            
ATOM   1380  CA  ILE   286      62.020  91.590  38.590  1.00  0.00            
ATOM   1381  HA  ILE   286      62.040  91.520  37.500  1.00  0.00            
ATOM   1382  CB  ILE   286      62.060  93.070  38.940  1.00  0.00            
ATOM   1383  HB  ILE   286      62.110  93.140  40.030  1.00  0.00            
ATOM   1384  CG2 ILE   286      63.330  93.730  38.400  1.00  0.00            
ATOM   1385 1HG2 ILE   286      63.380  94.790  38.670  1.00  0.00            
ATOM   1386 2HG2 ILE   286      64.230  93.270  38.800  1.00  0.00            
ATOM   1387 3HG2 ILE   286      63.350  93.660  37.310  1.00  0.00            
ATOM   1388  CG1 ILE   286      60.820  93.830  38.500  1.00  0.00            
ATOM   1389 1HG1 ILE   286      59.920  93.330  38.850  1.00  0.00            
ATOM   1390 2HG1 ILE   286      60.760  93.850  37.410  1.00  0.00            
ATOM   1391  CD  ILE   286      60.700  95.260  39.020  1.00  0.00            
ATOM   1392  HD1 ILE   286      59.710  95.670  38.790  1.00  0.00            
ATOM   1393  HD2 ILE   286      60.830  95.270  40.100  1.00  0.00            
ATOM   1394  HD3 ILE   286      61.450  95.910  38.550  1.00  0.00            
ATOM   1395  C   ILE   286      63.230  90.830  39.110  1.00  0.00            
ATOM   1396  O   ILE   286      63.310  90.540  40.300  1.00  0.00            
ATOM   1397  N   ILE   287      64.220  90.520  38.260  1.00  0.00            
ATOM   1398  H   ILE   287      64.080  90.790  37.300  1.00  0.00            
ATOM   1399  CA  ILE   287      65.510  89.960  38.600  1.00  0.00            
ATOM   1400  HA  ILE   287      65.560  89.830  39.680  1.00  0.00            
ATOM   1401  CB  ILE   287      65.730  88.570  38.000  1.00  0.00            
ATOM   1402  HB  ILE   287      65.750  88.700  36.920  1.00  0.00            
ATOM   1403  CG2 ILE   287      67.080  88.000  38.410  1.00  0.00            
ATOM   1404 1HG2 ILE   287      67.260  87.020  37.970  1.00  0.00            
ATOM   1405 2HG2 ILE   287      67.900  88.630  38.090  1.00  0.00            
ATOM   1406 3HG2 ILE   287      67.130  87.890  39.500  1.00  0.00            
ATOM   1407  CG1 ILE   287      64.590  87.600  38.310  1.00  0.00            
ATOM   1408 1HG1 ILE   287      63.640  88.040  38.040  1.00  0.00            
ATOM   1409 2HG1 ILE   287      64.560  87.420  39.390  1.00  0.00            
ATOM   1410  CD  ILE   287      64.640  86.250  37.600  1.00  0.00            
ATOM   1411  HD1 ILE   287      63.730  85.680  37.790  1.00  0.00            
ATOM   1412  HD2 ILE   287      64.740  86.400  36.530  1.00  0.00            
ATOM   1413  HD3 ILE   287      65.480  85.650  37.960  1.00  0.00            
ATOM   1414  C   ILE   287      66.600  90.960  38.230  1.00  0.00            
ATOM   1415  O   ILE   287      66.590  91.480  37.120  1.00  0.00            
ATOM   1416  N   ILE   288      67.580  91.240  39.100  1.00  0.00            
ATOM   1417  H   ILE   288      67.490  90.820  40.020  1.00  0.00            
ATOM   1418  CA  ILE   288      68.750  92.050  38.850  1.00  0.00            
ATOM   1419  HA  ILE   288      68.660  92.460  37.850  1.00  0.00            
ATOM   1420  CB  ILE   288      68.870  93.240  39.800  1.00  0.00            
ATOM   1421  HB  ILE   288      69.130  92.850  40.780  1.00  0.00            
ATOM   1422  CG2 ILE   288      70.030  94.140  39.370  1.00  0.00            
ATOM   1423 1HG2 ILE   288      70.220  94.930  40.100  1.00  0.00            
ATOM   1424 2HG2 ILE   288      70.960  93.580  39.270  1.00  0.00            
ATOM   1425 3HG2 ILE   288      69.810  94.610  38.400  1.00  0.00            
ATOM   1426  CG1 ILE   288      67.580  94.030  39.960  1.00  0.00            
ATOM   1427 1HG1 ILE   288      66.820  93.380  40.410  1.00  0.00            
ATOM   1428 2HG1 ILE   288      67.190  94.320  38.990  1.00  0.00            
ATOM   1429  CD  ILE   288      67.660  95.270  40.840  1.00  0.00            
ATOM   1430  HD1 ILE   288      66.660  95.630  41.090  1.00  0.00            
ATOM   1431  HD2 ILE   288      68.190  95.040  41.760  1.00  0.00            
ATOM   1432  HD3 ILE   288      68.190  96.070  40.310  1.00  0.00            
ATOM   1433  C   ILE   288      69.980  91.150  38.860  1.00  0.00            
ATOM   1434  O   ILE   288      70.370  90.640  39.910  1.00  0.00            
ATOM   1435  N   CYS   289      70.660  91.010  37.720  1.00  0.00            
ATOM   1436  H   CYS   289      70.290  91.470  36.900  1.00  0.00            
ATOM   1437  CA  CYS   289      72.030  90.530  37.630  1.00  0.00            
ATOM   1438  HA  CYS   289      72.200  89.770  38.390  1.00  0.00            
ATOM   1439  CB  CYS   289      72.290  89.900  36.270  1.00  0.00            
ATOM   1440  HB1 CYS   289      73.330  89.560  36.230  1.00  0.00            
ATOM   1441  HB2 CYS   289      72.150  90.660  35.500  1.00  0.00            
ATOM   1442  SG  CYS   289      71.190  88.490  35.970  1.00  0.00            
ATOM   1443  HG  CYS   289      71.630  88.190  34.740  1.00  0.00            
ATOM   1444  C   CYS   289      72.950  91.710  37.930  1.00  0.00            
ATOM   1445  O   CYS   289      73.280  92.490  37.050  1.00  0.00            
ATOM   1446  N   ASP   290      73.310  91.890  39.210  1.00  0.00            
ATOM   1447  H   ASP   290      73.090  91.160  39.870  1.00  0.00            
ATOM   1448  CA  ASP   290      74.160  92.960  39.700  1.00  0.00            
ATOM   1449  HA  ASP   290      73.940  93.840  39.100  1.00  0.00            
ATOM   1450  CB  ASP   290      73.790  93.300  41.140  1.00  0.00            
ATOM   1451  HB1 ASP   290      74.020  92.460  41.790  1.00  0.00            
ATOM   1452  HB2 ASP   290      72.710  93.480  41.210  1.00  0.00            
ATOM   1453  CG  ASP   290      74.490  94.540  41.690  1.00  0.00            
ATOM   1454  OD1 ASP   290      74.820  95.460  40.910  1.00  0.00            
ATOM   1455  OD2 ASP   290      74.720  94.620  42.920  1.00  0.00            
ATOM   1456  C   ASP   290      75.640  92.640  39.530  1.00  0.00            
ATOM   1457  O   ASP   290      76.040  91.480  39.480  1.00  0.00            
ATOM   1458  N   GLU   291      76.450  93.690  39.420  1.00  0.00            
ATOM   1459  H   GLU   291      76.000  94.590  39.520  1.00  0.00            
ATOM   1460  CA  GLU   291      77.870  93.650  39.120  1.00  0.00            
ATOM   1461  HA  GLU   291      78.160  94.650  38.830  1.00  0.00            
ATOM   1462  CB  GLU   291      78.660  93.330  40.390  1.00  0.00            
ATOM   1463  HB1 GLU   291      79.720  93.450  40.160  1.00  0.00            
ATOM   1464  HB2 GLU   291      78.520  92.260  40.580  1.00  0.00            
ATOM   1465  CG  GLU   291      78.330  94.080  41.670  1.00  0.00            
ATOM   1466  HG1 GLU   291      78.880  93.620  42.500  1.00  0.00            
ATOM   1467  HG2 GLU   291      77.280  93.950  41.900  1.00  0.00            
ATOM   1468  CD  GLU   291      78.670  95.570  41.660  1.00  0.00            
ATOM   1469  OE1 GLU   291      79.790  95.960  41.250  1.00  0.00            
ATOM   1470  OE2 GLU   291      77.860  96.390  42.150  1.00  0.00            
ATOM   1471  C   GLU   291      78.220  92.750  37.950  1.00  0.00            
ATOM   1472  O   GLU   291      79.200  92.010  37.960  1.00  0.00            
ATOM   1473  N   CYS   292      77.390  92.760  36.900  1.00  0.00            
ATOM   1474  H   CYS   292      76.620  93.410  36.950  1.00  0.00            
ATOM   1475  CA  CYS   292      77.380  91.800  35.810  1.00  0.00            
ATOM   1476  HA  CYS   292      77.230  90.820  36.250  1.00  0.00            
ATOM   1477  CB  CYS   292      76.170  92.090  34.920  1.00  0.00            
ATOM   1478  HB1 CYS   292      75.250  92.090  35.510  1.00  0.00            
ATOM   1479  HB2 CYS   292      76.080  91.320  34.160  1.00  0.00            
ATOM   1480  SG  CYS   292      76.370  93.700  34.110  1.00  0.00            
ATOM   1481  HG  CYS   292      75.300  93.710  33.310  1.00  0.00            
ATOM   1482  C   CYS   292      78.660  91.720  34.990  1.00  0.00            
ATOM   1483  O   CYS   292      78.810  90.840  34.150  1.00  0.00            
ATOM   1484  N   HIS   293      79.620  92.620  35.200  1.00  0.00            
ATOM   1485  H   HIS   293      79.460  93.250  35.980  1.00  0.00            
ATOM   1486  CA  HIS   293      80.940  92.660  34.590  1.00  0.00            
ATOM   1487  HA  HIS   293      80.810  92.620  33.510  1.00  0.00            
ATOM   1488  CB  HIS   293      81.620  93.980  34.950  1.00  0.00            
ATOM   1489  HB1 HIS   293      81.000  94.810  34.600  1.00  0.00            
ATOM   1490  HB2 HIS   293      82.560  94.060  34.420  1.00  0.00            
ATOM   1491  CG  HIS   293      81.870  94.150  36.430  1.00  0.00            
ATOM   1492  ND1 HIS   293      81.030  94.810  37.320  1.00  0.00            
ATOM   1493  CE1 HIS   293      81.560  94.610  38.530  1.00  0.00            
ATOM   1494  HE1 HIS   293      81.140  94.990  39.460  1.00  0.00            
ATOM   1495  NE2 HIS   293      82.670  93.860  38.470  1.00  0.00            
ATOM   1496  HE2 HIS   293      83.200  93.510  39.250  1.00  0.00            
ATOM   1497  CD2 HIS   293      82.890  93.570  37.130  1.00  0.00            
ATOM   1498  HD2 HIS   293      83.680  92.950  36.730  1.00  0.00            
ATOM   1499  C   HIS   293      81.840  91.490  34.970  1.00  0.00            
ATOM   1500  O   HIS   293      82.810  91.230  34.250  1.00  0.00            
ATOM   1501  N   SER   294      81.610  90.810  36.100  1.00  0.00            
ATOM   1502  H   SER   294      80.820  91.080  36.660  1.00  0.00            
ATOM   1503  CA  SER   294      82.460  89.730  36.570  1.00  0.00            
ATOM   1504  HA  SER   294      83.480  90.090  36.560  1.00  0.00            
ATOM   1505  CB  SER   294      82.140  89.390  38.020  1.00  0.00            
ATOM   1506  HB1 SER   294      81.220  88.800  38.070  1.00  0.00            
ATOM   1507  HB2 SER   294      81.970  90.310  38.580  1.00  0.00            
ATOM   1508  OG  SER   294      83.190  88.700  38.650  1.00  0.00            
ATOM   1509  HG  SER   294      82.980  87.760  38.610  1.00  0.00            
ATOM   1510  C   SER   294      82.380  88.520  35.640  1.00  0.00            
ATOM   1511  O   SER   294      81.290  88.050  35.320  1.00  0.00            
ATOM   1512  N   THR   295      83.510  88.000  35.170  1.00  0.00            
ATOM   1513  H   THR   295      84.370  88.440  35.450  1.00  0.00            
ATOM   1514  CA  THR   295      83.640  86.870  34.270  1.00  0.00            
ATOM   1515  HA  THR   295      82.640  86.500  34.040  1.00  0.00            
ATOM   1516  CB  THR   295      84.260  87.230  32.920  1.00  0.00            
ATOM   1517  HB  THR   295      84.340  86.350  32.290  1.00  0.00            
ATOM   1518  CG2 THR   295      83.450  88.270  32.150  1.00  0.00            
ATOM   1519 1HG2 THR   295      83.890  88.440  31.170  1.00  0.00            
ATOM   1520 2HG2 THR   295      82.430  87.930  32.020  1.00  0.00            
ATOM   1521 3HG2 THR   295      83.440  89.220  32.690  1.00  0.00            
ATOM   1522  OG1 THR   295      85.550  87.780  33.090  1.00  0.00            
ATOM   1523  HG1 THR   295      86.200  87.150  32.750  1.00  0.00            
ATOM   1524  C   THR   295      84.330  85.680  34.930  1.00  0.00            
ATOM   1525  O   THR   295      85.100  84.950  34.310  1.00  0.00            
ATOM   1526  N   ASP   296      84.110  85.490  36.230  1.00  0.00            
ATOM   1527  H   ASP   296      83.460  86.120  36.670  1.00  0.00            
ATOM   1528  CA  ASP   296      84.340  84.250  36.940  1.00  0.00            
ATOM   1529  HA  ASP   296      85.340  83.870  36.690  1.00  0.00            
ATOM   1530  CB  ASP   296      84.270  84.460  38.450  1.00  0.00            
ATOM   1531  HB1 ASP   296      85.070  85.140  38.760  1.00  0.00            
ATOM   1532  HB2 ASP   296      84.450  83.520  38.970  1.00  0.00            
ATOM   1533  CG  ASP   296      82.940  85.050  38.880  1.00  0.00            
ATOM   1534  OD1 ASP   296      82.110  84.320  39.460  1.00  0.00            
ATOM   1535  OD2 ASP   296      82.660  86.230  38.570  1.00  0.00            
ATOM   1536  C   ASP   296      83.320  83.200  36.520  1.00  0.00            
ATOM   1537  O   ASP   296      82.190  83.550  36.170  1.00  0.00            
ATOM   1538  N   SER   297      83.650  81.910  36.580  1.00  0.00            
ATOM   1539  H   SER   297      84.580  81.680  36.890  1.00  0.00            
ATOM   1540  CA  SER   297      82.770  80.830  36.170  1.00  0.00            
ATOM   1541  HA  SER   297      82.500  81.010  35.130  1.00  0.00            
ATOM   1542  CB  SER   297      83.510  79.490  36.190  1.00  0.00            
ATOM   1543  HB1 SER   297      84.240  79.490  35.380  1.00  0.00            
ATOM   1544  HB2 SER   297      82.810  78.670  36.010  1.00  0.00            
ATOM   1545  OG  SER   297      84.200  79.280  37.410  1.00  0.00            
ATOM   1546  HG  SER   297      85.140  79.210  37.210  1.00  0.00            
ATOM   1547  C   SER   297      81.460  80.770  36.940  1.00  0.00            
ATOM   1548  O   SER   297      80.430  80.460  36.350  1.00  0.00            
ATOM   1549  N   THR   298      81.430  81.160  38.220  1.00  0.00            
ATOM   1550  H   THR   298      82.310  81.400  38.650  1.00  0.00            
ATOM   1551  CA  THR   298      80.230  81.300  39.020  1.00  0.00            
ATOM   1552  HA  THR   298      79.730  80.330  39.010  1.00  0.00            
ATOM   1553  CB  THR   298      80.550  81.600  40.480  1.00  0.00            
ATOM   1554  HB  THR   298      80.840  82.650  40.570  1.00  0.00            
ATOM   1555  CG2 THR   298      79.370  81.370  41.430  1.00  0.00            
ATOM   1556 1HG2 THR   298      79.660  81.600  42.450  1.00  0.00            
ATOM   1557 2HG2 THR   298      78.550  82.020  41.140  1.00  0.00            
ATOM   1558 3HG2 THR   298      79.040  80.340  41.360  1.00  0.00            
ATOM   1559  OG1 THR   298      81.630  80.840  40.990  1.00  0.00            
ATOM   1560  HG1 THR   298      82.240  81.460  41.390  1.00  0.00            
ATOM   1561  C   THR   298      79.260  82.310  38.440  1.00  0.00            
ATOM   1562  O   THR   298      78.070  82.020  38.260  1.00  0.00            
ATOM   1563  N   THR   299      79.710  83.510  38.060  1.00  0.00            
ATOM   1564  H   THR   299      80.680  83.710  38.280  1.00  0.00            
ATOM   1565  CA  THR   299      78.930  84.550  37.420  1.00  0.00            
ATOM   1566  HA  THR   299      78.000  84.670  37.990  1.00  0.00            
ATOM   1567  CB  THR   299      79.600  85.920  37.420  1.00  0.00            
ATOM   1568  HB  THR   299      80.490  85.880  36.790  1.00  0.00            
ATOM   1569  CG2 THR   299      78.690  87.040  36.920  1.00  0.00            
ATOM   1570 1HG2 THR   299      79.170  88.010  37.080  1.00  0.00            
ATOM   1571 2HG2 THR   299      78.510  86.920  35.850  1.00  0.00            
ATOM   1572 3HG2 THR   299      77.750  87.020  37.470  1.00  0.00            
ATOM   1573  OG1 THR   299      80.000  86.310  38.710  1.00  0.00            
ATOM   1574  HG1 THR   299      80.950  86.200  38.740  1.00  0.00            
ATOM   1575  C   THR   299      78.510  84.190  36.000  1.00  0.00            
ATOM   1576  O   THR   299      77.350  84.360  35.640  1.00  0.00            
ATOM   1577  N   ILE   300      79.390  83.630  35.170  1.00  0.00            
ATOM   1578  H   ILE   300      80.330  83.510  35.520  1.00  0.00            
ATOM   1579  CA  ILE   300      79.110  83.180  33.820  1.00  0.00            
ATOM   1580  HA  ILE   300      78.700  84.020  33.260  1.00  0.00            
ATOM   1581  CB  ILE   300      80.360  82.730  33.070  1.00  0.00            
ATOM   1582  HB  ILE   300      80.830  81.950  33.680  1.00  0.00            
ATOM   1583  CG2 ILE   300      80.040  82.070  31.730  1.00  0.00            
ATOM   1584 1HG2 ILE   300      80.950  81.830  31.170  1.00  0.00            
ATOM   1585 2HG2 ILE   300      79.500  81.130  31.860  1.00  0.00            
ATOM   1586 3HG2 ILE   300      79.430  82.730  31.110  1.00  0.00            
ATOM   1587  CG1 ILE   300      81.420  83.810  32.850  1.00  0.00            
ATOM   1588 1HG1 ILE   300      82.290  83.380  32.350  1.00  0.00            
ATOM   1589 2HG1 ILE   300      81.780  84.180  33.810  1.00  0.00            
ATOM   1590  CD  ILE   300      80.970  85.030  32.040  1.00  0.00            
ATOM   1591  HD1 ILE   300      81.820  85.680  31.850  1.00  0.00            
ATOM   1592  HD2 ILE   300      80.570  84.720  31.070  1.00  0.00            
ATOM   1593  HD3 ILE   300      80.210  85.590  32.590  1.00  0.00            
ATOM   1594  C   ILE   300      78.020  82.120  33.810  1.00  0.00            
ATOM   1595  O   ILE   300      77.040  82.210  33.080  1.00  0.00            
ATOM   1596  N   LEU   301      78.120  81.110  34.680  1.00  0.00            
ATOM   1597  H   LEU   301      78.950  81.060  35.250  1.00  0.00            
ATOM   1598  CA  LEU   301      77.130  80.060  34.850  1.00  0.00            
ATOM   1599  HA  LEU   301      76.960  79.640  33.850  1.00  0.00            
ATOM   1600  CB  LEU   301      77.710  78.920  35.680  1.00  0.00            
ATOM   1601  HB1 LEU   301      77.970  79.310  36.670  1.00  0.00            
ATOM   1602  HB2 LEU   301      78.640  78.580  35.230  1.00  0.00            
ATOM   1603  CG  LEU   301      76.810  77.700  35.860  1.00  0.00            
ATOM   1604  HG  LEU   301      75.940  78.000  36.460  1.00  0.00            
ATOM   1605  CD1 LEU   301      76.280  77.130  34.540  1.00  0.00            
ATOM   1606 1HD1 LEU   301      75.690  76.240  34.740  1.00  0.00            
ATOM   1607 2HD1 LEU   301      75.640  77.850  34.030  1.00  0.00            
ATOM   1608 3HD1 LEU   301      77.120  76.870  33.900  1.00  0.00            
ATOM   1609  CD2 LEU   301      77.550  76.600  36.610  1.00  0.00            
ATOM   1610 1HD2 LEU   301      76.880  75.770  36.810  1.00  0.00            
ATOM   1611 2HD2 LEU   301      78.380  76.240  36.000  1.00  0.00            
ATOM   1612 3HD2 LEU   301      77.940  76.990  37.550  1.00  0.00            
ATOM   1613  C   LEU   301      75.810  80.610  35.370  1.00  0.00            
ATOM   1614  O   LEU   301      74.750  80.300  34.830  1.00  0.00            
ATOM   1615  N   GLY   302      75.850  81.490  36.370  1.00  0.00            
ATOM   1616  H   GLY   302      76.760  81.690  36.770  1.00  0.00            
ATOM   1617  CA  GLY   302      74.710  82.130  36.990  1.00  0.00            
ATOM   1618  HA1 GLY   302      75.060  82.750  37.810  1.00  0.00            
ATOM   1619  HA2 GLY   302      74.060  81.370  37.420  1.00  0.00            
ATOM   1620  C   GLY   302      73.880  83.000  36.050  1.00  0.00            
ATOM   1621  O   GLY   302      72.680  82.800  35.930  1.00  0.00            
ATOM   1622  N   ILE   303      74.480  83.950  35.320  1.00  0.00            
ATOM   1623  H   ILE   303      75.480  84.050  35.450  1.00  0.00            
ATOM   1624  CA  ILE   303      73.810  84.880  34.440  1.00  0.00            
ATOM   1625  HA  ILE   303      73.010  85.340  35.030  1.00  0.00            
ATOM   1626  CB  ILE   303      74.710  86.030  34.000  1.00  0.00            
ATOM   1627  HB  ILE   303      75.640  85.590  33.640  1.00  0.00            
ATOM   1628  CG2 ILE   303      74.140  86.840  32.850  1.00  0.00            
ATOM   1629 1HG2 ILE   303      74.810  87.640  32.530  1.00  0.00            
ATOM   1630 2HG2 ILE   303      73.970  86.220  31.970  1.00  0.00            
ATOM   1631 3HG2 ILE   303      73.190  87.290  33.150  1.00  0.00            
ATOM   1632  CG1 ILE   303      75.050  86.930  35.180  1.00  0.00            
ATOM   1633 1HG1 ILE   303      75.540  86.350  35.960  1.00  0.00            
ATOM   1634 2HG1 ILE   303      74.120  87.310  35.620  1.00  0.00            
ATOM   1635  CD  ILE   303      75.950  88.130  34.900  1.00  0.00            
ATOM   1636  HD1 ILE   303      76.260  88.600  35.840  1.00  0.00            
ATOM   1637  HD2 ILE   303      76.840  87.810  34.360  1.00  0.00            
ATOM   1638  HD3 ILE   303      75.420  88.880  34.320  1.00  0.00            
ATOM   1639  C   ILE   303      73.090  84.160  33.310  1.00  0.00            
ATOM   1640  O   ILE   303      71.920  84.430  33.040  1.00  0.00            
ATOM   1641  N   GLY   304      73.720  83.190  32.640  1.00  0.00            
ATOM   1642  H   GLY   304      74.670  82.980  32.890  1.00  0.00            
ATOM   1643  CA  GLY   304      73.060  82.390  31.620  1.00  0.00            
ATOM   1644  HA1 GLY   304      73.800  81.750  31.120  1.00  0.00            
ATOM   1645  HA2 GLY   304      72.660  83.040  30.850  1.00  0.00            
ATOM   1646  C   GLY   304      71.940  81.510  32.150  1.00  0.00            
ATOM   1647  O   GLY   304      70.920  81.340  31.490  1.00  0.00            
ATOM   1648  N   THR   305      72.020  81.040  33.400  1.00  0.00            
ATOM   1649  H   THR   305      72.880  81.240  33.900  1.00  0.00            
ATOM   1650  CA  THR   305      70.960  80.350  34.090  1.00  0.00            
ATOM   1651  HA  THR   305      70.630  79.510  33.470  1.00  0.00            
ATOM   1652  CB  THR   305      71.420  79.730  35.410  1.00  0.00            
ATOM   1653  HB  THR   305      71.770  80.510  36.080  1.00  0.00            
ATOM   1654  CG2 THR   305      70.330  78.950  36.150  1.00  0.00            
ATOM   1655 1HG2 THR   305      70.720  78.520  37.070  1.00  0.00            
ATOM   1656 2HG2 THR   305      69.510  79.610  36.430  1.00  0.00            
ATOM   1657 3HG2 THR   305      69.940  78.160  35.510  1.00  0.00            
ATOM   1658  OG1 THR   305      72.490  78.840  35.210  1.00  0.00            
ATOM   1659  HG1 THR   305      73.280  79.360  35.040  1.00  0.00            
ATOM   1660  C   THR   305      69.730  81.230  34.300  1.00  0.00            
ATOM   1661  O   THR   305      68.610  80.760  34.120  1.00  0.00            
ATOM   1662  N   VAL   306      69.870  82.520  34.610  1.00  0.00            
ATOM   1663  H   VAL   306      70.810  82.860  34.770  1.00  0.00            
ATOM   1664  CA  VAL   306      68.780  83.470  34.620  1.00  0.00            
ATOM   1665  HA  VAL   306      68.000  83.080  35.270  1.00  0.00            
ATOM   1666  CB  VAL   306      69.160  84.850  35.170  1.00  0.00            
ATOM   1667  HB  VAL   306      69.960  85.270  34.570  1.00  0.00            
ATOM   1668  CG1 VAL   306      68.010  85.850  35.170  1.00  0.00            
ATOM   1669 1HG1 VAL   306      68.320  86.800  35.610  1.00  0.00            
ATOM   1670 2HG1 VAL   306      67.680  86.060  34.150  1.00  0.00            
ATOM   1671 3HG1 VAL   306      67.160  85.460  35.740  1.00  0.00            
ATOM   1672  CG2 VAL   306      69.670  84.780  36.610  1.00  0.00            
ATOM   1673 1HG2 VAL   306      69.940  85.770  36.970  1.00  0.00            
ATOM   1674 2HG2 VAL   306      68.900  84.370  37.270  1.00  0.00            
ATOM   1675 3HG2 VAL   306      70.560  84.150  36.680  1.00  0.00            
ATOM   1676  C   VAL   306      68.150  83.620  33.240  1.00  0.00            
ATOM   1677  O   VAL   306      66.940  83.550  33.080  1.00  0.00            
ATOM   1678  N   LEU   307      68.970  83.810  32.200  1.00  0.00            
ATOM   1679  H   LEU   307      69.960  83.820  32.400  1.00  0.00            
ATOM   1680  CA  LEU   307      68.540  84.140  30.850  1.00  0.00            
ATOM   1681  HA  LEU   307      67.830  84.960  30.930  1.00  0.00            
ATOM   1682  CB  LEU   307      69.750  84.650  30.070  1.00  0.00            
ATOM   1683  HB1 LEU   307      69.490  84.760  29.020  1.00  0.00            
ATOM   1684  HB2 LEU   307      70.530  83.890  30.120  1.00  0.00            
ATOM   1685  CG  LEU   307      70.320  85.970  30.570  1.00  0.00            
ATOM   1686  HG  LEU   307      70.370  85.980  31.660  1.00  0.00            
ATOM   1687  CD1 LEU   307      71.730  86.200  30.050  1.00  0.00            
ATOM   1688 1HD1 LEU   307      72.120  87.150  30.430  1.00  0.00            
ATOM   1689 2HD1 LEU   307      72.380  85.390  30.400  1.00  0.00            
ATOM   1690 3HD1 LEU   307      71.740  86.210  28.960  1.00  0.00            
ATOM   1691  CD2 LEU   307      69.460  87.170  30.150  1.00  0.00            
ATOM   1692 1HD2 LEU   307      69.900  88.090  30.520  1.00  0.00            
ATOM   1693 2HD2 LEU   307      69.390  87.210  29.060  1.00  0.00            
ATOM   1694 3HD2 LEU   307      68.460  87.080  30.570  1.00  0.00            
ATOM   1695  C   LEU   307      67.800  83.020  30.150  1.00  0.00            
ATOM   1696  O   LEU   307      66.860  83.280  29.400  1.00  0.00            
ATOM   1697  N   ASP   308      68.110  81.740  30.400  1.00  0.00            
ATOM   1698  H   ASP   308      68.930  81.570  30.960  1.00  0.00            
ATOM   1699  CA  ASP   308      67.350  80.610  29.910  1.00  0.00            
ATOM   1700  HA  ASP   308      67.120  80.800  28.860  1.00  0.00            
ATOM   1701  CB  ASP   308      68.180  79.330  29.930  1.00  0.00            
ATOM   1702  HB1 ASP   308      68.350  79.020  30.960  1.00  0.00            
ATOM   1703  HB2 ASP   308      69.170  79.520  29.510  1.00  0.00            
ATOM   1704  CG  ASP   308      67.540  78.200  29.140  1.00  0.00            
ATOM   1705  OD1 ASP   308      67.500  78.290  27.900  1.00  0.00            
ATOM   1706  OD2 ASP   308      67.080  77.210  29.760  1.00  0.00            
ATOM   1707  C   ASP   308      66.020  80.400  30.630  1.00  0.00            
ATOM   1708  O   ASP   308      65.100  79.810  30.080  1.00  0.00            
ATOM   1709  N   GLN   309      65.850  80.900  31.860  1.00  0.00            
ATOM   1710  H   GLN   309      66.630  81.400  32.250  1.00  0.00            
ATOM   1711  CA  GLN   309      64.770  80.550  32.760  1.00  0.00            
ATOM   1712  HA  GLN   309      64.150  79.800  32.280  1.00  0.00            
ATOM   1713  CB  GLN   309      65.320  79.890  34.020  1.00  0.00            
ATOM   1714  HB1 GLN   309      64.490  79.610  34.660  1.00  0.00            
ATOM   1715  HB2 GLN   309      65.930  80.600  34.560  1.00  0.00            
ATOM   1716  CG  GLN   309      66.140  78.630  33.730  1.00  0.00            
ATOM   1717  HG1 GLN   309      67.050  78.880  33.180  1.00  0.00            
ATOM   1718  HG2 GLN   309      65.560  77.950  33.110  1.00  0.00            
ATOM   1719  CD  GLN   309      66.540  77.870  34.990  1.00  0.00            
ATOM   1720  OE1 GLN   309      66.140  78.140  36.110  1.00  0.00            
ATOM   1721  NE2 GLN   309      67.320  76.790  34.820  1.00  0.00            
ATOM   1722 1HE2 GLN   309      67.560  76.530  33.880  1.00  0.00            
ATOM   1723 2HE2 GLN   309      67.440  76.150  35.590  1.00  0.00            
ATOM   1724  C   GLN   309      63.810  81.670  33.140  1.00  0.00            
ATOM   1725  O   GLN   309      62.730  81.390  33.660  1.00  0.00            
ATOM   1726  N   ALA   310      64.130  82.960  32.950  1.00  0.00            
ATOM   1727  H   ALA   310      65.050  83.150  32.580  1.00  0.00            
ATOM   1728  CA  ALA   310      63.340  84.060  33.460  1.00  0.00            
ATOM   1729  HA  ALA   310      63.270  83.940  34.540  1.00  0.00            
ATOM   1730  CB  ALA   310      64.130  85.350  33.240  1.00  0.00            
ATOM   1731  HB1 ALA   310      63.570  86.210  33.610  1.00  0.00            
ATOM   1732  HB2 ALA   310      65.090  85.320  33.760  1.00  0.00            
ATOM   1733  HB3 ALA   310      64.330  85.490  32.180  1.00  0.00            
ATOM   1734  C   ALA   310      61.920  84.170  32.930  1.00  0.00            
ATOM   1735  O   ALA   310      60.990  84.370  33.710  1.00  0.00            
ATOM   1736  N   GLU   311      61.670  83.970  31.640  1.00  0.00            
ATOM   1737  H   GLU   311      62.460  83.850  31.020  1.00  0.00            
ATOM   1738  CA  GLU   311      60.340  83.890  31.070  1.00  0.00            
ATOM   1739  HA  GLU   311      59.760  84.680  31.540  1.00  0.00            
ATOM   1740  CB  GLU   311      60.310  84.230  29.580  1.00  0.00            
ATOM   1741  HB1 GLU   311      60.860  83.470  29.020  1.00  0.00            
ATOM   1742  HB2 GLU   311      60.810  85.180  29.410  1.00  0.00            
ATOM   1743  CG  GLU   311      58.890  84.320  29.010  1.00  0.00            
ATOM   1744  HG1 GLU   311      58.270  84.800  29.770  1.00  0.00            
ATOM   1745  HG2 GLU   311      58.490  83.310  28.900  1.00  0.00            
ATOM   1746  CD  GLU   311      58.730  85.070  27.700  1.00  0.00            
ATOM   1747  OE1 GLU   311      57.970  86.060  27.690  1.00  0.00            
ATOM   1748  OE2 GLU   311      59.250  84.630  26.650  1.00  0.00            
ATOM   1749  C   GLU   311      59.620  82.590  31.420  1.00  0.00            
ATOM   1750  O   GLU   311      58.430  82.600  31.710  1.00  0.00            
ATOM   1751  N   THR   312      60.310  81.450  31.530  1.00  0.00            
ATOM   1752  H   THR   312      61.270  81.470  31.220  1.00  0.00            
ATOM   1753  CA  THR   312      59.800  80.210  32.060  1.00  0.00            
ATOM   1754  HA  THR   312      58.940  79.910  31.470  1.00  0.00            
ATOM   1755  CB  THR   312      60.810  79.070  31.950  1.00  0.00            
ATOM   1756  HB  THR   312      61.790  79.420  32.280  1.00  0.00            
ATOM   1757  CG2 THR   312      60.470  77.800  32.730  1.00  0.00            
ATOM   1758 1HG2 THR   312      61.190  77.010  32.490  1.00  0.00            
ATOM   1759 2HG2 THR   312      60.530  77.980  33.800  1.00  0.00            
ATOM   1760 3HG2 THR   312      59.470  77.470  32.470  1.00  0.00            
ATOM   1761  OG1 THR   312      60.920  78.650  30.610  1.00  0.00            
ATOM   1762  HG1 THR   312      61.800  78.280  30.480  1.00  0.00            
ATOM   1763  C   THR   312      59.290  80.340  33.490  1.00  0.00            
ATOM   1764  O   THR   312      58.230  79.840  33.850  1.00  0.00            
ATOM   1765  N   ALA   313      60.010  81.080  34.350  1.00  0.00            
ATOM   1766  H   ALA   313      60.900  81.410  34.010  1.00  0.00            
ATOM   1767  CA  ALA   313      59.670  81.420  35.710  1.00  0.00            
ATOM   1768  HA  ALA   313      59.230  80.530  36.160  1.00  0.00            
ATOM   1769  CB  ALA   313      60.950  81.700  36.480  1.00  0.00            
ATOM   1770  HB1 ALA   313      60.740  81.830  37.550  1.00  0.00            
ATOM   1771  HB2 ALA   313      61.640  80.860  36.380  1.00  0.00            
ATOM   1772  HB3 ALA   313      61.430  82.600  36.090  1.00  0.00            
ATOM   1773  C   ALA   313      58.640  82.530  35.860  1.00  0.00            
ATOM   1774  O   ALA   313      58.280  82.920  36.970  1.00  0.00            
ATOM   1775  N   GLY   314      58.130  83.090  34.760  1.00  0.00            
ATOM   1776  H   GLY   314      58.480  82.750  33.870  1.00  0.00            
ATOM   1777  CA  GLY   314      57.070  84.070  34.710  1.00  0.00            
ATOM   1778  HA1 GLY   314      56.260  83.740  35.380  1.00  0.00            
ATOM   1779  HA2 GLY   314      56.660  84.080  33.700  1.00  0.00            
ATOM   1780  C   GLY   314      57.420  85.510  35.080  1.00  0.00            
ATOM   1781  O   GLY   314      56.530  86.310  35.340  1.00  0.00            
ATOM   1782  N   ALA   315      58.710  85.870  35.110  1.00  0.00            
ATOM   1783  H   ALA   315      59.400  85.200  34.820  1.00  0.00            
ATOM   1784  CA  ALA   315      59.160  87.220  35.410  1.00  0.00            
ATOM   1785  HA  ALA   315      58.690  87.520  36.350  1.00  0.00            
ATOM   1786  CB  ALA   315      60.670  87.200  35.670  1.00  0.00            
ATOM   1787  HB1 ALA   315      61.020  88.180  35.990  1.00  0.00            
ATOM   1788  HB2 ALA   315      60.920  86.470  36.440  1.00  0.00            
ATOM   1789  HB3 ALA   315      61.180  86.920  34.750  1.00  0.00            
ATOM   1790  C   ALA   315      58.760  88.240  34.350  1.00  0.00            
ATOM   1791  O   ALA   315      58.450  87.890  33.220  1.00  0.00            
ATOM   1792  N   ARG   316      58.770  89.540  34.670  1.00  0.00            
ATOM   1793  H   ARG   316      59.030  89.760  35.620  1.00  0.00            
ATOM   1794  CA  ARG   316      58.540  90.660  33.780  1.00  0.00            
ATOM   1795  HA  ARG   316      57.940  90.320  32.930  1.00  0.00            
ATOM   1796  CB  ARG   316      57.760  91.780  34.470  1.00  0.00            
ATOM   1797  HB1 ARG   316      57.550  92.570  33.750  1.00  0.00            
ATOM   1798  HB2 ARG   316      58.390  92.230  35.230  1.00  0.00            
ATOM   1799  CG  ARG   316      56.440  91.390  35.130  1.00  0.00            
ATOM   1800  HG1 ARG   316      56.020  92.280  35.610  1.00  0.00            
ATOM   1801  HG2 ARG   316      56.630  90.660  35.930  1.00  0.00            
ATOM   1802  CD  ARG   316      55.420  90.830  34.150  1.00  0.00            
ATOM   1803  HD1 ARG   316      55.730  89.840  33.830  1.00  0.00            
ATOM   1804  HD2 ARG   316      55.370  91.480  33.280  1.00  0.00            
ATOM   1805  NE  ARG   316      54.110  90.720  34.810  1.00  0.00            
ATOM   1806  HE  ARG   316      54.080  90.370  35.760  1.00  0.00            
ATOM   1807  CZ  ARG   316      52.950  91.200  34.340  1.00  0.00            
ATOM   1808  NH1 ARG   316      52.770  91.600  33.080  1.00  0.00            
ATOM   1809 1HH1 ARG   316      53.470  91.320  32.400  1.00  0.00            
ATOM   1810 2HH1 ARG   316      51.860  91.970  32.840  1.00  0.00            
ATOM   1811  NH2 ARG   316      51.870  91.280  35.120  1.00  0.00            
ATOM   1812 1HH2 ARG   316      51.930  90.950  36.080  1.00  0.00            
ATOM   1813 2HH2 ARG   316      51.040  91.660  34.690  1.00  0.00            
ATOM   1814  C   ARG   316      59.820  91.220  33.180  1.00  0.00            
ATOM   1815  O   ARG   316      59.840  91.570  32.000  1.00  0.00            
ATOM   1816  N   LEU   317      60.880  91.340  33.980  1.00  0.00            
ATOM   1817  H   LEU   317      60.760  91.010  34.930  1.00  0.00            
ATOM   1818  CA  LEU   317      62.080  92.080  33.670  1.00  0.00            
ATOM   1819  HA  LEU   317      62.200  92.120  32.590  1.00  0.00            
ATOM   1820  CB  LEU   317      61.900  93.510  34.170  1.00  0.00            
ATOM   1821  HB1 LEU   317      61.640  93.450  35.230  1.00  0.00            
ATOM   1822  HB2 LEU   317      61.040  93.960  33.680  1.00  0.00            
ATOM   1823  CG  LEU   317      63.080  94.470  34.040  1.00  0.00            
ATOM   1824  HG  LEU   317      63.950  94.040  34.540  1.00  0.00            
ATOM   1825  CD1 LEU   317      63.460  94.750  32.590  1.00  0.00            
ATOM   1826 1HD1 LEU   317      64.300  95.440  32.540  1.00  0.00            
ATOM   1827 2HD1 LEU   317      63.760  93.830  32.080  1.00  0.00            
ATOM   1828 3HD1 LEU   317      62.610  95.180  32.050  1.00  0.00            
ATOM   1829  CD2 LEU   317      62.750  95.800  34.710  1.00  0.00            
ATOM   1830 1HD2 LEU   317      63.630  96.450  34.690  1.00  0.00            
ATOM   1831 2HD2 LEU   317      61.940  96.300  34.180  1.00  0.00            
ATOM   1832 3HD2 LEU   317      62.470  95.640  35.750  1.00  0.00            
ATOM   1833  C   LEU   317      63.330  91.430  34.240  1.00  0.00            
ATOM   1834  O   LEU   317      63.390  91.160  35.440  1.00  0.00            
ATOM   1835  N   VAL   318      64.380  91.260  33.430  1.00  0.00            
ATOM   1836  H   VAL   318      64.230  91.450  32.450  1.00  0.00            
ATOM   1837  CA  VAL   318      65.750  91.070  33.850  1.00  0.00            
ATOM   1838  HA  VAL   318      65.760  90.840  34.920  1.00  0.00            
ATOM   1839  CB  VAL   318      66.450  89.900  33.160  1.00  0.00            
ATOM   1840  HB  VAL   318      66.420  90.080  32.090  1.00  0.00            
ATOM   1841  CG1 VAL   318      67.910  89.740  33.580  1.00  0.00            
ATOM   1842 1HG1 VAL   318      68.350  88.870  33.090  1.00  0.00            
ATOM   1843 2HG1 VAL   318      68.500  90.610  33.290  1.00  0.00            
ATOM   1844 3HG1 VAL   318      67.980  89.610  34.660  1.00  0.00            
ATOM   1845  CG2 VAL   318      65.750  88.580  33.450  1.00  0.00            
ATOM   1846 1HG2 VAL   318      66.220  87.770  32.890  1.00  0.00            
ATOM   1847 2HG2 VAL   318      65.790  88.340  34.510  1.00  0.00            
ATOM   1848 3HG2 VAL   318      64.700  88.630  33.150  1.00  0.00            
ATOM   1849  C   VAL   318      66.520  92.370  33.670  1.00  0.00            
ATOM   1850  O   VAL   318      66.550  92.920  32.570  1.00  0.00            
ATOM   1851  N   VAL   319      67.160  92.880  34.730  1.00  0.00            
ATOM   1852  H   VAL   319      67.070  92.360  35.590  1.00  0.00            
ATOM   1853  CA  VAL   319      68.050  94.020  34.710  1.00  0.00            
ATOM   1854  HA  VAL   319      67.910  94.570  33.780  1.00  0.00            
ATOM   1855  CB  VAL   319      67.770  95.010  35.840  1.00  0.00            
ATOM   1856  HB  VAL   319      68.000  94.520  36.790  1.00  0.00            
ATOM   1857  CG1 VAL   319      68.640  96.260  35.740  1.00  0.00            
ATOM   1858 1HG1 VAL   319      68.410  96.960  36.550  1.00  0.00            
ATOM   1859 2HG1 VAL   319      69.690  96.010  35.800  1.00  0.00            
ATOM   1860 3HG1 VAL   319      68.460  96.760  34.780  1.00  0.00            
ATOM   1861  CG2 VAL   319      66.310  95.450  35.890  1.00  0.00            
ATOM   1862 1HG2 VAL   319      66.150  96.150  36.700  1.00  0.00            
ATOM   1863 2HG2 VAL   319      66.030  95.910  34.940  1.00  0.00            
ATOM   1864 3HG2 VAL   319      65.670  94.590  36.070  1.00  0.00            
ATOM   1865  C   VAL   319      69.490  93.530  34.750  1.00  0.00            
ATOM   1866  O   VAL   319      69.870  92.820  35.680  1.00  0.00            
ATOM   1867  N   LEU   320      70.320  93.920  33.770  1.00  0.00            
ATOM   1868  H   LEU   320      69.920  94.480  33.040  1.00  0.00            
ATOM   1869  CA  LEU   320      71.750  93.710  33.750  1.00  0.00            
ATOM   1870  HA  LEU   320      72.010  92.910  34.460  1.00  0.00            
ATOM   1871  CB  LEU   320      72.170  93.230  32.360  1.00  0.00            
ATOM   1872  HB1 LEU   320      73.240  93.020  32.370  1.00  0.00            
ATOM   1873  HB2 LEU   320      72.020  94.060  31.670  1.00  0.00            
ATOM   1874  CG  LEU   320      71.440  92.020  31.790  1.00  0.00            
ATOM   1875  HG  LEU   320      70.370  92.220  31.710  1.00  0.00            
ATOM   1876  CD1 LEU   320      71.940  91.690  30.390  1.00  0.00            
ATOM   1877 1HD1 LEU   320      71.480  90.770  30.010  1.00  0.00            
ATOM   1878 2HD1 LEU   320      71.670  92.500  29.710  1.00  0.00            
ATOM   1879 3HD1 LEU   320      73.020  91.570  30.390  1.00  0.00            
ATOM   1880  CD2 LEU   320      71.610  90.770  32.660  1.00  0.00            
ATOM   1881 1HD2 LEU   320      71.160  89.900  32.170  1.00  0.00            
ATOM   1882 2HD2 LEU   320      72.670  90.570  32.830  1.00  0.00            
ATOM   1883 3HD2 LEU   320      71.100  90.910  33.610  1.00  0.00            
ATOM   1884  C   LEU   320      72.440  94.980  34.230  1.00  0.00            
ATOM   1885  O   LEU   320      72.200  96.030  33.640  1.00  0.00            
ATOM   1886  N   ALA   321      73.210  94.950  35.320  1.00  0.00            
ATOM   1887  H   ALA   321      73.350  94.070  35.780  1.00  0.00            
ATOM   1888  CA  ALA   321      73.710  96.130  35.990  1.00  0.00            
ATOM   1889  HA  ALA   321      73.540  97.000  35.350  1.00  0.00            
ATOM   1890  CB  ALA   321      72.860  96.370  37.240  1.00  0.00            
ATOM   1891  HB1 ALA   321      73.140  97.300  37.730  1.00  0.00            
ATOM   1892  HB2 ALA   321      71.800  96.430  36.980  1.00  0.00            
ATOM   1893  HB3 ALA   321      72.990  95.550  37.950  1.00  0.00            
ATOM   1894  C   ALA   321      75.190  96.130  36.330  1.00  0.00            
ATOM   1895  O   ALA   321      75.690  95.250  37.020  1.00  0.00            
ATOM   1896  N   THR   322      75.940  97.150  35.900  1.00  0.00            
ATOM   1897  H   THR   322      75.470  97.860  35.350  1.00  0.00            
ATOM   1898  CA  THR   322      77.330  97.400  36.230  1.00  0.00            
ATOM   1899  HA  THR   322      77.480  97.130  37.280  1.00  0.00            
ATOM   1900  CB  THR   322      78.290  96.530  35.420  1.00  0.00            
ATOM   1901  HB  THR   322      78.080  95.480  35.610  1.00  0.00            
ATOM   1902  CG2 THR   322      78.230  96.780  33.920  1.00  0.00            
ATOM   1903 1HG2 THR   322      78.950  96.140  33.400  1.00  0.00            
ATOM   1904 2HG2 THR   322      77.240  96.520  33.540  1.00  0.00            
ATOM   1905 3HG2 THR   322      78.440  97.820  33.680  1.00  0.00            
ATOM   1906  OG1 THR   322      79.630  96.770  35.800  1.00  0.00            
ATOM   1907  HG1 THR   322      79.980  96.000  36.250  1.00  0.00            
ATOM   1908  C   THR   322      77.690  98.880  36.120  1.00  0.00            
ATOM   1909  O   THR   322      76.920  99.680  35.600  1.00  0.00            
ATOM   1910  N   ALA   323      78.850  99.320  36.610  1.00  0.00            
ATOM   1911  H   ALA   323      79.410  98.610  37.060  1.00  0.00            
ATOM   1912  CA  ALA   323      79.490 100.570  36.260  1.00  0.00            
ATOM   1913  HA  ALA   323      78.720 101.290  35.990  1.00  0.00            
ATOM   1914  CB  ALA   323      80.190 101.110  37.510  1.00  0.00            
ATOM   1915  HB1 ALA   323      80.610 102.090  37.300  1.00  0.00            
ATOM   1916  HB2 ALA   323      79.480 101.200  38.340  1.00  0.00            
ATOM   1917  HB3 ALA   323      80.990 100.430  37.800  1.00  0.00            
ATOM   1918  C   ALA   323      80.430 100.470  35.070  1.00  0.00            
ATOM   1919  O   ALA   323      80.900 101.500  34.580  1.00  0.00            
ATOM   1920  N   THR   324      80.780  99.270  34.580  1.00  0.00            
ATOM   1921  H   THR   324      80.360  98.470  35.030  1.00  0.00            
ATOM   1922  CA  THR   324      81.830  98.970  33.630  1.00  0.00            
ATOM   1923  HA  THR   324      82.090  99.890  33.100  1.00  0.00            
ATOM   1924  CB  THR   324      83.100  98.570  34.380  1.00  0.00            
ATOM   1925  HB  THR   324      83.880  98.300  33.650  1.00  0.00            
ATOM   1926  CG2 THR   324      83.690  99.640  35.300  1.00  0.00            
ATOM   1927 1HG2 THR   324      84.660  99.310  35.660  1.00  0.00            
ATOM   1928 2HG2 THR   324      83.810 100.570  34.740  1.00  0.00            
ATOM   1929 3HG2 THR   324      83.030  99.810  36.140  1.00  0.00            
ATOM   1930  OG1 THR   324      82.840  97.440  35.190  1.00  0.00            
ATOM   1931  HG1 THR   324      82.530  96.760  34.580  1.00  0.00            
ATOM   1932  C   THR   324      81.440  97.950  32.580  1.00  0.00            
ATOM   1933  O   THR   324      81.820  96.790  32.700  1.00  0.00            
ATOM   1934  N   PRO   325      80.640  98.290  31.560  1.00  0.00            
ATOM   1935  CD  PRO   325      80.050  99.600  31.380  1.00  0.00            
ATOM   1936  HD1 PRO   325      80.770 100.410  31.430  1.00  0.00            
ATOM   1937  HD2 PRO   325      79.280  99.780  32.130  1.00  0.00            
ATOM   1938  CG  PRO   325      79.390  99.610  30.000  1.00  0.00            
ATOM   1939  HG1 PRO   325      80.110  99.920  29.250  1.00  0.00            
ATOM   1940  HG2 PRO   325      78.500 100.240  29.970  1.00  0.00            
ATOM   1941  CB  PRO   325      79.060  98.130  29.810  1.00  0.00            
ATOM   1942  HB1 PRO   325      78.970  97.900  28.750  1.00  0.00            
ATOM   1943  HB2 PRO   325      78.120  97.910  30.310  1.00  0.00            
ATOM   1944  CA  PRO   325      80.220  97.410  30.490  1.00  0.00            
ATOM   1945  HA  PRO   325      79.810  96.500  30.930  1.00  0.00            
ATOM   1946  C   PRO   325      81.310  97.000  29.510  1.00  0.00            
ATOM   1947  O   PRO   325      82.360  97.640  29.510  1.00  0.00            
ATOM   1948  N   PRO   326      81.120  96.020  28.620  1.00  0.00            
ATOM   1949  CD  PRO   326      79.970  95.140  28.540  1.00  0.00            
ATOM   1950  HD1 PRO   326      79.030  95.620  28.850  1.00  0.00            
ATOM   1951  HD2 PRO   326      80.130  94.260  29.160  1.00  0.00            
ATOM   1952  CG  PRO   326      79.850  94.720  27.080  1.00  0.00            
ATOM   1953  HG1 PRO   326      79.360  95.500  26.500  1.00  0.00            
ATOM   1954  HG2 PRO   326      79.340  93.770  26.970  1.00  0.00            
ATOM   1955  CB  PRO   326      81.330  94.630  26.700  1.00  0.00            
ATOM   1956  HB1 PRO   326      81.460  94.720  25.620  1.00  0.00            
ATOM   1957  HB2 PRO   326      81.700  93.660  27.040  1.00  0.00            
ATOM   1958  CA  PRO   326      81.970  95.770  27.470  1.00  0.00            
ATOM   1959  HA  PRO   326      82.950  95.450  27.810  1.00  0.00            
ATOM   1960  C   PRO   326      82.150  97.010  26.610  1.00  0.00            
ATOM   1961  O   PRO   326      81.220  97.780  26.410  1.00  0.00            
ATOM   1962  N   GLY   327      83.350  97.230  26.070  1.00  0.00            
ATOM   1963  H   GLY   327      84.090  96.560  26.260  1.00  0.00            
ATOM   1964  CA  GLY   327      83.730  98.390  25.290  1.00  0.00            
ATOM   1965  HA1 GLY   327      82.940  98.610  24.570  1.00  0.00            
ATOM   1966  HA2 GLY   327      84.630  98.160  24.720  1.00  0.00            
ATOM   1967  C   GLY   327      84.010  99.670  26.070  1.00  0.00            
ATOM   1968  O   GLY   327      84.430 100.660  25.480  1.00  0.00            
ATOM   1969  N   SER   328      83.820  99.670  27.400  1.00  0.00            
ATOM   1970  H   SER   328      83.530  98.800  27.810  1.00  0.00            
ATOM   1971  CA  SER   328      84.110 100.780  28.290  1.00  0.00            
ATOM   1972  HA  SER   328      83.670 101.670  27.850  1.00  0.00            
ATOM   1973  CB  SER   328      83.440 100.600  29.650  1.00  0.00            
ATOM   1974  HB1 SER   328      82.370 100.430  29.520  1.00  0.00            
ATOM   1975  HB2 SER   328      83.550 101.510  30.230  1.00  0.00            
ATOM   1976  OG  SER   328      83.990  99.530  30.400  1.00  0.00            
ATOM   1977  HG  SER   328      83.580  98.730  30.070  1.00  0.00            
ATOM   1978  C   SER   328      85.590 101.050  28.480  1.00  0.00            
ATOM   1979  O   SER   328      86.440 100.180  28.300  1.00  0.00            
ATOM   1980  N   VAL   329      85.940 102.270  28.890  1.00  0.00            
ATOM   1981  H   VAL   329      85.170 102.920  29.050  1.00  0.00            
ATOM   1982  CA  VAL   329      87.240 102.770  29.290  1.00  0.00            
ATOM   1983  HA  VAL   329      87.890 101.920  29.510  1.00  0.00            
ATOM   1984  CB  VAL   329      87.940 103.570  28.190  1.00  0.00            
ATOM   1985  HB  VAL   329      88.870 103.970  28.590  1.00  0.00            
ATOM   1986  CG1 VAL   329      88.310 102.700  27.000  1.00  0.00            
ATOM   1987 1HG1 VAL   329      88.880 103.280  26.270  1.00  0.00            
ATOM   1988 2HG1 VAL   329      88.920 101.870  27.330  1.00  0.00            
ATOM   1989 3HG1 VAL   329      87.410 102.320  26.510  1.00  0.00            
ATOM   1990  CG2 VAL   329      87.120 104.760  27.690  1.00  0.00            
ATOM   1991 1HG2 VAL   329      87.690 105.330  26.960  1.00  0.00            
ATOM   1992 2HG2 VAL   329      86.190 104.420  27.230  1.00  0.00            
ATOM   1993 3HG2 VAL   329      86.880 105.440  28.520  1.00  0.00            
ATOM   1994  C   VAL   329      87.150 103.570  30.580  1.00  0.00            
ATOM   1995  O   VAL   329      86.130 104.200  30.830  1.00  0.00            
ATOM   1996  N   THR   330      88.200 103.610  31.410  1.00  0.00            
ATOM   1997  H   THR   330      89.030 103.110  31.140  1.00  0.00            
ATOM   1998  CA  THR   330      88.230 104.380  32.640  1.00  0.00            
ATOM   1999  HA  THR   330      87.360 104.100  33.220  1.00  0.00            
ATOM   2000  CB  THR   330      89.450 104.040  33.490  1.00  0.00            
ATOM   2001  HB  THR   330      90.350 104.140  32.890  1.00  0.00            
ATOM   2002  CG2 THR   330      89.630 104.890  34.740  1.00  0.00            
ATOM   2003 1HG2 THR   330      90.440 104.490  35.360  1.00  0.00            
ATOM   2004 2HG2 THR   330      89.880 105.910  34.470  1.00  0.00            
ATOM   2005 3HG2 THR   330      88.710 104.890  35.330  1.00  0.00            
ATOM   2006  OG1 THR   330      89.360 102.700  33.940  1.00  0.00            
ATOM   2007  HG1 THR   330      89.890 102.190  33.330  1.00  0.00            
ATOM   2008  C   THR   330      88.120 105.880  32.370  1.00  0.00            
ATOM   2009  O   THR   330      88.780 106.410  31.490  1.00  0.00            
ATOM   2010  N   VAL   331      87.270 106.600  33.120  1.00  0.00            
ATOM   2011  H   VAL   331      86.730 106.080  33.790  1.00  0.00            
ATOM   2012  CA  VAL   331      86.980 108.020  33.030  1.00  0.00            
ATOM   2013  HA  VAL   331      87.790 108.460  32.460  1.00  0.00            
ATOM   2014  CB  VAL   331      85.690 108.280  32.260  1.00  0.00            
ATOM   2015  HB  VAL   331      85.420 109.330  32.350  1.00  0.00            
ATOM   2016  CG1 VAL   331      85.840 108.010  30.760  1.00  0.00            
ATOM   2017 1HG1 VAL   331      84.930 108.270  30.220  1.00  0.00            
ATOM   2018 2HG1 VAL   331      86.650 108.600  30.350  1.00  0.00            
ATOM   2019 3HG1 VAL   331      86.050 106.960  30.580  1.00  0.00            
ATOM   2020  CG2 VAL   331      84.500 107.470  32.770  1.00  0.00            
ATOM   2021 1HG2 VAL   331      83.570 107.800  32.290  1.00  0.00            
ATOM   2022 2HG2 VAL   331      84.630 106.410  32.560  1.00  0.00            
ATOM   2023 3HG2 VAL   331      84.390 107.620  33.840  1.00  0.00            
ATOM   2024  C   VAL   331      86.990 108.730  34.380  1.00  0.00            
ATOM   2025  O   VAL   331      86.850 108.040  35.390  1.00  0.00            
ATOM   2026  N   PRO   332      87.150 110.050  34.480  1.00  0.00            
ATOM   2027  CD  PRO   332      87.420 110.970  33.390  1.00  0.00            
ATOM   2028  HD1 PRO   332      86.480 111.380  33.000  1.00  0.00            
ATOM   2029  HD2 PRO   332      87.970 110.520  32.560  1.00  0.00            
ATOM   2030  CG  PRO   332      88.240 112.110  33.980  1.00  0.00            
ATOM   2031  HG1 PRO   332      88.130 113.040  33.420  1.00  0.00            
ATOM   2032  HG2 PRO   332      89.290 111.810  34.040  1.00  0.00            
ATOM   2033  CB  PRO   332      87.670 112.210  35.390  1.00  0.00            
ATOM   2034  HB1 PRO   332      86.780 112.840  35.360  1.00  0.00            
ATOM   2035  HB2 PRO   332      88.390 112.640  36.080  1.00  0.00            
ATOM   2036  CA  PRO   332      87.290 110.770  35.730  1.00  0.00            
ATOM   2037  HA  PRO   332      88.140 110.340  36.270  1.00  0.00            
ATOM   2038  C   PRO   332      86.070 110.700  36.640  1.00  0.00            
ATOM   2039  O   PRO   332      84.980 111.100  36.240  1.00  0.00            
ATOM   2040  N   HIS   333      86.220 110.230  37.880  1.00  0.00            
ATOM   2041  H   HIS   333      87.150 110.000  38.180  1.00  0.00            
ATOM   2042  CA  HIS   333      85.160 110.100  38.870  1.00  0.00            
ATOM   2043  HA  HIS   333      84.230 109.940  38.340  1.00  0.00            
ATOM   2044  CB  HIS   333      85.410 108.840  39.690  1.00  0.00            
ATOM   2045  HB1 HIS   333      86.300 109.000  40.320  1.00  0.00            
ATOM   2046  HB2 HIS   333      85.640 108.010  39.020  1.00  0.00            
ATOM   2047  CG  HIS   333      84.270 108.420  40.580  1.00  0.00            
ATOM   2048  ND1 HIS   333      83.790 109.120  41.690  1.00  0.00            
ATOM   2049  CE1 HIS   333      82.790 108.370  42.190  1.00  0.00            
ATOM   2050  HE1 HIS   333      82.210 108.620  43.060  1.00  0.00            
ATOM   2051  NE2 HIS   333      82.630 107.250  41.460  1.00  0.00            
ATOM   2052  HE2 HIS   333      81.970 106.510  41.670  1.00  0.00            
ATOM   2053  CD2 HIS   333      83.550 107.270  40.440  1.00  0.00            
ATOM   2054  HD2 HIS   333      83.700 106.520  39.680  1.00  0.00            
ATOM   2055  C   HIS   333      85.040 111.350  39.740  1.00  0.00            
ATOM   2056  O   HIS   333      86.070 111.810  40.230  1.00  0.00            
ATOM   2057  N   PRO   334      83.860 111.920  39.980  1.00  0.00            
ATOM   2058  CD  PRO   334      82.560 111.440  39.560  1.00  0.00            
ATOM   2059  HD1 PRO   334      82.460 110.360  39.650  1.00  0.00            
ATOM   2060  HD2 PRO   334      82.380 111.730  38.520  1.00  0.00            
ATOM   2061  CG  PRO   334      81.540 112.140  40.460  1.00  0.00            
ATOM   2062  HG1 PRO   334      81.480 111.600  41.410  1.00  0.00            
ATOM   2063  HG2 PRO   334      80.560 112.220  39.990  1.00  0.00            
ATOM   2064  CB  PRO   334      82.210 113.490  40.680  1.00  0.00            
ATOM   2065  HB1 PRO   334      81.850 113.970  41.590  1.00  0.00            
ATOM   2066  HB2 PRO   334      81.980 114.130  39.830  1.00  0.00            
ATOM   2067  CA  PRO   334      83.700 113.160  40.720  1.00  0.00            
ATOM   2068  HA  PRO   334      84.230 113.960  40.200  1.00  0.00            
ATOM   2069  C   PRO   334      84.220 113.140  42.150  1.00  0.00            
ATOM   2070  O   PRO   334      84.510 114.190  42.720  1.00  0.00            
ATOM   2071  N   ASN   335      84.370 111.970  42.770  1.00  0.00            
ATOM   2072  H   ASN   335      84.130 111.140  42.250  1.00  0.00            
ATOM   2073  CA  ASN   335      84.790 111.780  44.150  1.00  0.00            
ATOM   2074  HA  ASN   335      84.740 112.740  44.660  1.00  0.00            
ATOM   2075  CB  ASN   335      83.810 110.860  44.860  1.00  0.00            
ATOM   2076  HB1 ASN   335      84.100 110.720  45.910  1.00  0.00            
ATOM   2077  HB2 ASN   335      83.850 109.870  44.390  1.00  0.00            
ATOM   2078  CG  ASN   335      82.360 111.320  44.880  1.00  0.00            
ATOM   2079  OD1 ASN   335      82.040 112.500  44.810  1.00  0.00            
ATOM   2080  ND2 ASN   335      81.400 110.400  45.020  1.00  0.00            
ATOM   2081 1HD2 ASN   335      81.660 109.430  45.120  1.00  0.00            
ATOM   2082 2HD2 ASN   335      80.450 110.730  45.030  1.00  0.00            
ATOM   2083  C   ASN   335      86.230 111.310  44.320  1.00  0.00            
ATOM   2084  O   ASN   335      86.680 111.170  45.460  1.00  0.00            
ATOM   2085  N   ILE   336      87.000 111.010  43.270  1.00  0.00            
ATOM   2086  H   ILE   336      86.630 111.200  42.350  1.00  0.00            
ATOM   2087  CA  ILE   336      88.280 110.330  43.340  1.00  0.00            
ATOM   2088  HA  ILE   336      88.550 110.230  44.390  1.00  0.00            
ATOM   2089  CB  ILE   336      88.220 108.900  42.810  1.00  0.00            
ATOM   2090  HB  ILE   336      88.080 108.940  41.730  1.00  0.00            
ATOM   2091  CG2 ILE   336      89.540 108.170  43.070  1.00  0.00            
ATOM   2092 1HG2 ILE   336      89.530 107.170  42.620  1.00  0.00            
ATOM   2093 2HG2 ILE   336      90.370 108.700  42.610  1.00  0.00            
ATOM   2094 3HG2 ILE   336      89.720 108.070  44.140  1.00  0.00            
ATOM   2095  CG1 ILE   336      87.050 108.110  43.400  1.00  0.00            
ATOM   2096 1HG1 ILE   336      86.120 108.630  43.180  1.00  0.00            
ATOM   2097 2HG1 ILE   336      87.150 108.100  44.490  1.00  0.00            
ATOM   2098  CD  ILE   336      86.870 106.680  42.910  1.00  0.00            
ATOM   2099  HD1 ILE   336      85.910 106.290  43.250  1.00  0.00            
ATOM   2100  HD2 ILE   336      86.900 106.650  41.820  1.00  0.00            
ATOM   2101  HD3 ILE   336      87.650 106.040  43.330  1.00  0.00            
ATOM   2102  C   ILE   336      89.410 111.140  42.730  1.00  0.00            
ATOM   2103  O   ILE   336      89.480 111.320  41.510  1.00  0.00            
ATOM   2104  N   GLU   337      90.340 111.630  43.550  1.00  0.00            
ATOM   2105  H   GLU   337      90.220 111.430  44.530  1.00  0.00            
ATOM   2106  CA  GLU   337      91.640 112.160  43.160  1.00  0.00            
ATOM   2107  HA  GLU   337      91.520 112.800  42.280  1.00  0.00            
ATOM   2108  CB  GLU   337      92.190 113.010  44.300  1.00  0.00            
ATOM   2109  HB1 GLU   337      92.240 112.360  45.170  1.00  0.00            
ATOM   2110  HB2 GLU   337      91.490 113.810  44.510  1.00  0.00            
ATOM   2111  CG  GLU   337      93.580 113.620  44.100  1.00  0.00            
ATOM   2112  HG1 GLU   337      93.520 114.360  43.300  1.00  0.00            
ATOM   2113  HG2 GLU   337      94.270 112.850  43.770  1.00  0.00            
ATOM   2114  CD  GLU   337      94.140 114.260  45.360  1.00  0.00            
ATOM   2115  OE1 GLU   337      93.400 114.440  46.360  1.00  0.00            
ATOM   2116  OE2 GLU   337      95.350 114.570  45.390  1.00  0.00            
ATOM   2117  C   GLU   337      92.590 111.020  42.800  1.00  0.00            
ATOM   2118  O   GLU   337      92.620 110.030  43.520  1.00  0.00            
ATOM   2119  N   GLU   338      93.400 111.150  41.750  1.00  0.00            
ATOM   2120  H   GLU   338      93.380 112.010  41.230  1.00  0.00            
ATOM   2121  CA  GLU   338      94.290 110.110  41.270  1.00  0.00            
ATOM   2122  HA  GLU   338      94.250 109.270  41.950  1.00  0.00            
ATOM   2123  CB  GLU   338      93.840 109.580  39.910  1.00  0.00            
ATOM   2124  HB1 GLU   338      94.420 108.690  39.690  1.00  0.00            
ATOM   2125  HB2 GLU   338      94.050 110.320  39.140  1.00  0.00            
ATOM   2126  CG  GLU   338      92.350 109.220  39.840  1.00  0.00            
ATOM   2127  HG1 GLU   338      91.770 110.140  39.860  1.00  0.00            
ATOM   2128  HG2 GLU   338      92.080 108.650  40.730  1.00  0.00            
ATOM   2129  CD  GLU   338      91.960 108.410  38.610  1.00  0.00            
ATOM   2130  OE1 GLU   338      92.840 108.010  37.820  1.00  0.00            
ATOM   2131  OE2 GLU   338      90.750 108.140  38.470  1.00  0.00            
ATOM   2132  C   GLU   338      95.750 110.560  41.210  1.00  0.00            
ATOM   2133  O   GLU   338      96.030 111.650  40.720  1.00  0.00            
ATOM   2134  N   VAL   339      96.700 109.760  41.690  1.00  0.00            
ATOM   2135  H   VAL   339      96.400 108.910  42.140  1.00  0.00            
ATOM   2136  CA  VAL   339      98.110 110.100  41.770  1.00  0.00            
ATOM   2137  HA  VAL   339      98.310 110.880  41.030  1.00  0.00            
ATOM   2138  CB  VAL   339      98.490 110.700  43.130  1.00  0.00            
ATOM   2139  HB  VAL   339      98.500 109.890  43.860  1.00  0.00            
ATOM   2140  CG1 VAL   339      99.880 111.320  43.100  1.00  0.00            
ATOM   2141 1HG1 VAL   339     100.140 111.730  44.080  1.00  0.00            
ATOM   2142 2HG1 VAL   339     100.640 110.590  42.830  1.00  0.00            
ATOM   2143 3HG1 VAL   339      99.910 112.140  42.370  1.00  0.00            
ATOM   2144  CG2 VAL   339      97.530 111.760  43.650  1.00  0.00            
ATOM   2145 1HG2 VAL   339      97.880 112.200  44.580  1.00  0.00            
ATOM   2146 2HG2 VAL   339      97.410 112.560  42.910  1.00  0.00            
ATOM   2147 3HG2 VAL   339      96.550 111.330  43.850  1.00  0.00            
ATOM   2148  C   VAL   339      99.020 108.930  41.420  1.00  0.00            
ATOM   2149  O   VAL   339      98.970 107.890  42.080  1.00  0.00            
ATOM   2150  N   ALA   340      99.910 109.060  40.430  1.00  0.00            
ATOM   2151  H   ALA   340      99.910 109.940  39.930  1.00  0.00            
ATOM   2152  CA  ALA   340     100.900 108.080  40.050  1.00  0.00            
ATOM   2153  HA  ALA   340     100.360 107.170  39.770  1.00  0.00            
ATOM   2154  CB  ALA   340     101.600 108.600  38.800  1.00  0.00            
ATOM   2155  HB1 ALA   340     102.330 107.870  38.440  1.00  0.00            
ATOM   2156  HB2 ALA   340     100.900 108.800  37.990  1.00  0.00            
ATOM   2157  HB3 ALA   340     102.140 109.520  39.040  1.00  0.00            
ATOM   2158  C   ALA   340     101.870 107.710  41.160  1.00  0.00            
ATOM   2159  O   ALA   340     102.240 108.560  41.960  1.00  0.00            
ATOM   2160  N   LEU   341     102.350 106.470  41.240  1.00  0.00            
ATOM   2161  H   LEU   341     101.980 105.780  40.600  1.00  0.00            
ATOM   2162  CA  LEU   341     103.400 106.010  42.130  1.00  0.00            
ATOM   2163  HA  LEU   341     103.320 106.570  43.060  1.00  0.00            
ATOM   2164  CB  LEU   341     103.240 104.540  42.470  1.00  0.00            
ATOM   2165  HB1 LEU   341     104.100 104.210  43.060  1.00  0.00            
ATOM   2166  HB2 LEU   341     103.280 103.970  41.540  1.00  0.00            
ATOM   2167  CG  LEU   341     101.990 104.130  43.250  1.00  0.00            
ATOM   2168  HG  LEU   341     101.110 104.500  42.720  1.00  0.00            
ATOM   2169  CD1 LEU   341     101.890 102.610  43.340  1.00  0.00            
ATOM   2170 1HD1 LEU   341     100.970 102.320  43.850  1.00  0.00            
ATOM   2171 2HD1 LEU   341     101.880 102.190  42.340  1.00  0.00            
ATOM   2172 3HD1 LEU   341     102.750 102.220  43.890  1.00  0.00            
ATOM   2173  CD2 LEU   341     101.960 104.690  44.670  1.00  0.00            
ATOM   2174 1HD2 LEU   341     101.080 104.320  45.200  1.00  0.00            
ATOM   2175 2HD2 LEU   341     102.850 104.370  45.210  1.00  0.00            
ATOM   2176 3HD2 LEU   341     101.920 105.780  44.650  1.00  0.00            
ATOM   2177  C   LEU   341     104.790 106.320  41.580  1.00  0.00            
ATOM   2178  O   LEU   341     105.060 106.050  40.410  1.00  0.00            
ATOM   2179  N   SER   342     105.730 106.830  42.390  1.00  0.00            
ATOM   2180  H   SER   342     105.460 106.970  43.350  1.00  0.00            
ATOM   2181  CA  SER   342     107.120 107.090  42.060  1.00  0.00            
ATOM   2182  HA  SER   342     107.250 106.930  40.990  1.00  0.00            
ATOM   2183  CB  SER   342     107.470 108.550  42.320  1.00  0.00            
ATOM   2184  HB1 SER   342     106.690 109.200  41.910  1.00  0.00            
ATOM   2185  HB2 SER   342     108.400 108.800  41.810  1.00  0.00            
ATOM   2186  OG  SER   342     107.620 108.800  43.690  1.00  0.00            
ATOM   2187  HG  SER   342     107.710 109.750  43.830  1.00  0.00            
ATOM   2188  C   SER   342     108.080 106.130  42.740  1.00  0.00            
ATOM   2189  O   SER   342     107.670 105.260  43.510  1.00  0.00            
ATOM   2190  N   ASN   343     109.380 106.230  42.490  1.00  0.00            
ATOM   2191  H   ASN   343     109.670 106.920  41.810  1.00  0.00            
ATOM   2192  CA  ASN   343     110.420 105.340  42.980  1.00  0.00            
ATOM   2193  HA  ASN   343     110.040 104.320  42.910  1.00  0.00            
ATOM   2194  CB  ASN   343     111.630 105.400  42.050  1.00  0.00            
ATOM   2195  HB1 ASN   343     112.420 104.740  42.400  1.00  0.00            
ATOM   2196  HB2 ASN   343     112.030 106.410  42.030  1.00  0.00            
ATOM   2197  CG  ASN   343     111.310 105.020  40.610  1.00  0.00            
ATOM   2198  OD1 ASN   343     110.540 105.660  39.900  1.00  0.00            
ATOM   2199  ND2 ASN   343     111.840 103.890  40.130  1.00  0.00            
ATOM   2200 1HD2 ASN   343     112.380 103.300  40.740  1.00  0.00            
ATOM   2201 2HD2 ASN   343     111.600 103.620  39.180  1.00  0.00            
ATOM   2202  C   ASN   343     110.790 105.520  44.450  1.00  0.00            
ATOM   2203  O   ASN   343     111.720 104.880  44.930  1.00  0.00            
ATOM   2204  N   THR   344     110.120 106.380  45.210  1.00  0.00            
ATOM   2205  H   THR   344     109.340 106.880  44.800  1.00  0.00            
ATOM   2206  CA  THR   344     110.390 106.660  46.610  1.00  0.00            
ATOM   2207  HA  THR   344     111.210 106.030  46.940  1.00  0.00            
ATOM   2208  CB  THR   344     110.890 108.090  46.850  1.00  0.00            
ATOM   2209  HB  THR   344     111.160 108.180  47.900  1.00  0.00            
ATOM   2210  CG2 THR   344     112.120 108.460  46.020  1.00  0.00            
ATOM   2211 1HG2 THR   344     112.470 109.450  46.310  1.00  0.00            
ATOM   2212 2HG2 THR   344     112.910 107.740  46.190  1.00  0.00            
ATOM   2213 3HG2 THR   344     111.860 108.480  44.960  1.00  0.00            
ATOM   2214  OG1 THR   344     109.880 109.030  46.580  1.00  0.00            
ATOM   2215  HG1 THR   344     109.890 109.660  47.310  1.00  0.00            
ATOM   2216  C   THR   344     109.230 106.350  47.550  1.00  0.00            
ATOM   2217  O   THR   344     108.070 106.550  47.200  1.00  0.00            
ATOM   2218  N   GLY   345     109.520 105.830  48.740  1.00  0.00            
ATOM   2219  H   GLY   345     110.500 105.640  48.940  1.00  0.00            
ATOM   2220  CA  GLY   345     108.570 105.450  49.760  1.00  0.00            
ATOM   2221  HA1 GLY   345     107.620 105.180  49.280  1.00  0.00            
ATOM   2222  HA2 GLY   345     108.390 106.300  50.420  1.00  0.00            
ATOM   2223  C   GLY   345     109.020 104.260  50.600  1.00  0.00            
ATOM   2224  O   GLY   345     109.790 103.410  50.140  1.00  0.00            
ATOM   2225  N   GLU   346     108.550 104.170  51.850  1.00  0.00            
ATOM   2226  H   GLU   346     107.950 104.930  52.150  1.00  0.00            
ATOM   2227  CA  GLU   346     108.930 103.190  52.850  1.00  0.00            
ATOM   2228  HA  GLU   346     110.020 103.240  52.960  1.00  0.00            
ATOM   2229  CB  GLU   346     108.320 103.610  54.180  1.00  0.00            
ATOM   2230  HB1 GLU   346     108.430 102.780  54.880  1.00  0.00            
ATOM   2231  HB2 GLU   346     107.250 103.740  54.040  1.00  0.00            
ATOM   2232  CG  GLU   346     108.890 104.850  54.860  1.00  0.00            
ATOM   2233  HG1 GLU   346     109.960 104.690  54.990  1.00  0.00            
ATOM   2234  HG2 GLU   346     108.460 104.930  55.860  1.00  0.00            
ATOM   2235  CD  GLU   346     108.670 106.180  54.150  1.00  0.00            
ATOM   2236  OE1 GLU   346     107.660 106.340  53.430  1.00  0.00            
ATOM   2237  OE2 GLU   346     109.510 107.090  54.340  1.00  0.00            
ATOM   2238  C   GLU   346     108.600 101.750  52.510  1.00  0.00            
ATOM   2239  O   GLU   346     109.130 100.840  53.140  1.00  0.00            
ATOM   2240  N   ILE   347     107.720 101.470  51.550  1.00  0.00            
ATOM   2241  H   ILE   347     107.270 102.270  51.110  1.00  0.00            
ATOM   2242  CA  ILE   347     107.300 100.170  51.070  1.00  0.00            
ATOM   2243  HA  ILE   347     107.910  99.430  51.590  1.00  0.00            
ATOM   2244  CB  ILE   347     105.870  99.830  51.500  1.00  0.00            
ATOM   2245  HB  ILE   347     105.180 100.440  50.910  1.00  0.00            
ATOM   2246  CG2 ILE   347     105.540  98.380  51.150  1.00  0.00            
ATOM   2247 1HG2 ILE   347     104.510  98.120  51.400  1.00  0.00            
ATOM   2248 2HG2 ILE   347     105.670  98.170  50.090  1.00  0.00            
ATOM   2249 3HG2 ILE   347     106.200  97.700  51.710  1.00  0.00            
ATOM   2250  CG1 ILE   347     105.530 100.060  52.970  1.00  0.00            
ATOM   2251 1HG1 ILE   347     106.410  99.860  53.580  1.00  0.00            
ATOM   2252 2HG1 ILE   347     104.780  99.360  53.310  1.00  0.00            
ATOM   2253  CD  ILE   347     104.990 101.450  53.310  1.00  0.00            
ATOM   2254  HD1 ILE   347     104.780 101.530  54.370  1.00  0.00            
ATOM   2255  HD2 ILE   347     105.710 102.230  53.050  1.00  0.00            
ATOM   2256  HD3 ILE   347     104.070 101.640  52.760  1.00  0.00            
ATOM   2257  C   ILE   347     107.540 100.000  49.580  1.00  0.00            
ATOM   2258  O   ILE   347     106.820 100.640  48.810  1.00  0.00            
ATOM   2259  N   PRO   348     108.470  99.190  49.090  1.00  0.00            
ATOM   2260  CD  PRO   348     109.550  98.580  49.850  1.00  0.00            
ATOM   2261  HD1 PRO   348     109.210  97.640  50.290  1.00  0.00            
ATOM   2262  HD2 PRO   348     109.930  99.230  50.640  1.00  0.00            
ATOM   2263  CG  PRO   348     110.660  98.300  48.840  1.00  0.00            
ATOM   2264  HG1 PRO   348     111.290  97.460  49.150  1.00  0.00            
ATOM   2265  HG2 PRO   348     111.260  99.200  48.700  1.00  0.00            
ATOM   2266  CB  PRO   348     109.880  98.000  47.560  1.00  0.00            
ATOM   2267  HB1 PRO   348     109.610  96.940  47.560  1.00  0.00            
ATOM   2268  HB2 PRO   348     110.470  98.220  46.670  1.00  0.00            
ATOM   2269  CA  PRO   348     108.620  98.850  47.690  1.00  0.00            
ATOM   2270  HA  PRO   348     108.800  99.770  47.130  1.00  0.00            
ATOM   2271  C   PRO   348     107.400  98.150  47.090  1.00  0.00            
ATOM   2272  O   PRO   348     106.880  97.230  47.700  1.00  0.00            
ATOM   2273  N   PHE   349     106.950  98.530  45.890  1.00  0.00            
ATOM   2274  H   PHE   349     107.450  99.260  45.410  1.00  0.00            
ATOM   2275  CA  PHE   349     105.730  98.060  45.260  1.00  0.00            
ATOM   2276  HA  PHE   349     105.550  97.020  45.550  1.00  0.00            
ATOM   2277  CB  PHE   349     104.560  98.870  45.810  1.00  0.00            
ATOM   2278  HB1 PHE   349     104.670  99.910  45.480  1.00  0.00            
ATOM   2279  HB2 PHE   349     104.610  98.900  46.900  1.00  0.00            
ATOM   2280  CG  PHE   349     103.170  98.400  45.450  1.00  0.00            
ATOM   2281  CD1 PHE   349     102.550  97.390  46.190  1.00  0.00            
ATOM   2282  HD1 PHE   349     103.080  96.930  47.010  1.00  0.00            
ATOM   2283  CE1 PHE   349     101.240  96.980  45.910  1.00  0.00            
ATOM   2284  HE1 PHE   349     100.760  96.210  46.480  1.00  0.00            
ATOM   2285  CZ  PHE   349     100.530  97.600  44.870  1.00  0.00            
ATOM   2286  HZ  PHE   349      99.510  97.290  44.660  1.00  0.00            
ATOM   2287  CE2 PHE   349     101.140  98.610  44.120  1.00  0.00            
ATOM   2288  HE2 PHE   349     100.590  99.080  43.320  1.00  0.00            
ATOM   2289  CD2 PHE   349     102.460  98.990  44.400  1.00  0.00            
ATOM   2290  HD2 PHE   349     102.920  99.770  43.810  1.00  0.00            
ATOM   2291  C   PHE   349     105.800  98.100  43.740  1.00  0.00            
ATOM   2292  O   PHE   349     105.720  99.180  43.170  1.00  0.00            
ATOM   2293  N   TYR   350     105.940  96.950  43.070  1.00  0.00            
ATOM   2294  H   TYR   350     106.040  96.120  43.630  1.00  0.00            
ATOM   2295  CA  TYR   350     105.860  96.780  41.630  1.00  0.00            
ATOM   2296  HA  TYR   350     106.280  95.810  41.380  1.00  0.00            
ATOM   2297  CB  TYR   350     104.390  96.690  41.210  1.00  0.00            
ATOM   2298  HB1 TYR   350     104.320  96.740  40.120  1.00  0.00            
ATOM   2299  HB2 TYR   350     103.880  97.580  41.570  1.00  0.00            
ATOM   2300  CG  TYR   350     103.630  95.460  41.660  1.00  0.00            
ATOM   2301  CD1 TYR   350     102.940  95.440  42.880  1.00  0.00            
ATOM   2302  HD1 TYR   350     102.950  96.320  43.510  1.00  0.00            
ATOM   2303  CE1 TYR   350     102.210  94.320  43.280  1.00  0.00            
ATOM   2304  HE1 TYR   350     101.660  94.310  44.210  1.00  0.00            
ATOM   2305  CZ  TYR   350     102.160  93.190  42.450  1.00  0.00            
ATOM   2306  OH  TYR   350     101.430  92.100  42.820  1.00  0.00            
ATOM   2307  HH  TYR   350     101.550  91.360  42.210  1.00  0.00            
ATOM   2308  CE2 TYR   350     102.850  93.200  41.220  1.00  0.00            
ATOM   2309  HE2 TYR   350     102.810  92.340  40.560  1.00  0.00            
ATOM   2310  CD2 TYR   350     103.590  94.330  40.840  1.00  0.00            
ATOM   2311  HD2 TYR   350     104.100  94.330  39.890  1.00  0.00            
ATOM   2312  C   TYR   350     106.680  97.780  40.830  1.00  0.00            
ATOM   2313  O   TYR   350     106.170  98.650  40.130  1.00  0.00            
ATOM   2314  N   GLY   351     108.010  97.760  40.970  1.00  0.00            
ATOM   2315  H   GLY   351     108.380  97.010  41.530  1.00  0.00            
ATOM   2316  CA  GLY   351     108.970  98.650  40.340  1.00  0.00            
ATOM   2317  HA1 GLY   351     108.760  98.670  39.270  1.00  0.00            
ATOM   2318  HA2 GLY   351     109.970  98.230  40.440  1.00  0.00            
ATOM   2319  C   GLY   351     109.000 100.080  40.830  1.00  0.00            
ATOM   2320  O   GLY   351     109.940 100.820  40.540  1.00  0.00            
ATOM   2321  N   LYS   352     108.010 100.510  41.620  1.00  0.00            
ATOM   2322  H   LYS   352     107.280  99.830  41.800  1.00  0.00            
ATOM   2323  CA  LYS   352     107.840 101.780  42.300  1.00  0.00            
ATOM   2324  HA  LYS   352     108.700 102.420  42.080  1.00  0.00            
ATOM   2325  CB  LYS   352     106.590 102.470  41.760  1.00  0.00            
ATOM   2326  HB1 LYS   352     106.420 103.420  42.280  1.00  0.00            
ATOM   2327  HB2 LYS   352     105.730 101.850  41.990  1.00  0.00            
ATOM   2328  CG  LYS   352     106.580 102.770  40.270  1.00  0.00            
ATOM   2329  HG1 LYS   352     105.640 103.270  40.010  1.00  0.00            
ATOM   2330  HG2 LYS   352     106.580 101.840  39.700  1.00  0.00            
ATOM   2331  CD  LYS   352     107.740 103.640  39.800  1.00  0.00            
ATOM   2332  HD1 LYS   352     108.680 103.100  39.940  1.00  0.00            
ATOM   2333  HD2 LYS   352     107.780 104.550  40.390  1.00  0.00            
ATOM   2334  CE  LYS   352     107.620 104.000  38.320  1.00  0.00            
ATOM   2335  HE1 LYS   352     106.750 104.650  38.180  1.00  0.00            
ATOM   2336  HE2 LYS   352     107.440 103.100  37.740  1.00  0.00            
ATOM   2337  NZ  LYS   352     108.820 104.680  37.810  1.00  0.00            
ATOM   2338  HZ1 LYS   352     108.730 104.900  36.830  1.00  0.00            
ATOM   2339  HZ2 LYS   352     109.010 105.560  38.270  1.00  0.00            
ATOM   2340  HZ3 LYS   352     109.640 104.090  37.920  1.00  0.00            
ATOM   2341  C   LYS   352     107.850 101.580  43.810  1.00  0.00            
ATOM   2342  O   LYS   352     108.230 100.530  44.310  1.00  0.00            
ATOM   2343  N   ALA   353     107.450 102.580  44.600  1.00  0.00            
ATOM   2344  H   ALA   353     107.210 103.470  44.170  1.00  0.00            
ATOM   2345  CA  ALA   353     107.280 102.510  46.040  1.00  0.00            
ATOM   2346  HA  ALA   353     107.090 101.480  46.320  1.00  0.00            
ATOM   2347  CB  ALA   353     108.600 102.920  46.700  1.00  0.00            
ATOM   2348  HB1 ALA   353     108.520 102.870  47.780  1.00  0.00            
ATOM   2349  HB2 ALA   353     109.400 102.240  46.390  1.00  0.00            
ATOM   2350  HB3 ALA   353     108.860 103.930  46.400  1.00  0.00            
ATOM   2351  C   ALA   353     106.100 103.330  46.550  1.00  0.00            
ATOM   2352  O   ALA   353     105.600 104.230  45.890  1.00  0.00            
ATOM   2353  N   ILE   354     105.620 103.010  47.760  1.00  0.00            
ATOM   2354  H   ILE   354     106.080 102.240  48.220  1.00  0.00            
ATOM   2355  CA  ILE   354     104.540 103.630  48.490  1.00  0.00            
ATOM   2356  HA  ILE   354     104.050 104.360  47.830  1.00  0.00            
ATOM   2357  CB  ILE   354     103.450 102.620  48.850  1.00  0.00            
ATOM   2358  HB  ILE   354     103.930 101.840  49.440  1.00  0.00            
ATOM   2359  CG2 ILE   354     102.370 103.240  49.720  1.00  0.00            
ATOM   2360 1HG2 ILE   354     101.580 102.530  49.980  1.00  0.00            
ATOM   2361 2HG2 ILE   354     102.780 103.600  50.670  1.00  0.00            
ATOM   2362 3HG2 ILE   354     101.910 104.090  49.210  1.00  0.00            
ATOM   2363  CG1 ILE   354     102.820 101.950  47.630  1.00  0.00            
ATOM   2364 1HG1 ILE   354     103.590 101.680  46.910  1.00  0.00            
ATOM   2365 2HG1 ILE   354     102.160 102.660  47.120  1.00  0.00            
ATOM   2366  CD  ILE   354     102.050 100.670  47.920  1.00  0.00            
ATOM   2367  HD1 ILE   354     101.660 100.240  46.990  1.00  0.00            
ATOM   2368  HD2 ILE   354     102.700  99.930  48.390  1.00  0.00            
ATOM   2369  HD3 ILE   354     101.190 100.860  48.570  1.00  0.00            
ATOM   2370  C   ILE   354     105.100 104.370  49.700  1.00  0.00            
ATOM   2371  O   ILE   354     105.640 103.710  50.580  1.00  0.00            
ATOM   2372  N   PRO   355     105.000 105.700  49.800  1.00  0.00            
ATOM   2373  CD  PRO   355     104.740 106.620  48.710  1.00  0.00            
ATOM   2374  HD1 PRO   355     103.670 106.720  48.540  1.00  0.00            
ATOM   2375  HD2 PRO   355     105.240 106.300  47.790  1.00  0.00            
ATOM   2376  CG  PRO   355     105.310 107.960  49.150  1.00  0.00            
ATOM   2377  HG1 PRO   355     104.820 108.810  48.670  1.00  0.00            
ATOM   2378  HG2 PRO   355     106.390 107.990  48.960  1.00  0.00            
ATOM   2379  CB  PRO   355     105.060 107.930  50.650  1.00  0.00            
ATOM   2380  HB1 PRO   355     104.040 108.250  50.850  1.00  0.00            
ATOM   2381  HB2 PRO   355     105.760 108.580  51.180  1.00  0.00            
ATOM   2382  CA  PRO   355     105.240 106.460  51.010  1.00  0.00            
ATOM   2383  HA  PRO   355     106.280 106.290  51.330  1.00  0.00            
ATOM   2384  C   PRO   355     104.300 106.030  52.130  1.00  0.00            
ATOM   2385  O   PRO   355     103.100 105.960  51.900  1.00  0.00            
ATOM   2386  N   ILE   356     104.780 105.790  53.360  1.00  0.00            
ATOM   2387  H   ILE   356     105.780 105.900  53.500  1.00  0.00            
ATOM   2388  CA  ILE   356     103.950 105.380  54.470  1.00  0.00            
ATOM   2389  HA  ILE   356     103.430 104.480  54.150  1.00  0.00            
ATOM   2390  CB  ILE   356     104.760 104.990  55.710  1.00  0.00            
ATOM   2391  HB  ILE   356     105.540 104.300  55.370  1.00  0.00            
ATOM   2392  CG2 ILE   356     105.480 106.180  56.330  1.00  0.00            
ATOM   2393 1HG2 ILE   356     106.210 105.850  57.080  1.00  0.00            
ATOM   2394 2HG2 ILE   356     106.030 106.750  55.580  1.00  0.00            
ATOM   2395 3HG2 ILE   356     104.770 106.850  56.820  1.00  0.00            
ATOM   2396  CG1 ILE   356     103.930 104.220  56.720  1.00  0.00            
ATOM   2397 1HG1 ILE   356     103.410 103.400  56.220  1.00  0.00            
ATOM   2398 2HG1 ILE   356     103.160 104.860  57.140  1.00  0.00            
ATOM   2399  CD  ILE   356     104.730 103.620  57.880  1.00  0.00            
ATOM   2400  HD1 ILE   356     104.100 102.950  58.470  1.00  0.00            
ATOM   2401  HD2 ILE   356     105.580 103.070  57.500  1.00  0.00            
ATOM   2402  HD3 ILE   356     105.070 104.420  58.540  1.00  0.00            
ATOM   2403  C   ILE   356     102.860 106.380  54.800  1.00  0.00            
ATOM   2404  O   ILE   356     101.760 106.020  55.210  1.00  0.00            
ATOM   2405  N   GLU   357     103.090 107.680  54.560  1.00  0.00            
ATOM   2406  H   GLU   357     104.020 107.880  54.210  1.00  0.00            
ATOM   2407  CA  GLU   357     102.190 108.790  54.790  1.00  0.00            
ATOM   2408  HA  GLU   357     102.010 108.830  55.860  1.00  0.00            
ATOM   2409  CB  GLU   357     102.810 110.120  54.390  1.00  0.00            
ATOM   2410  HB1 GLU   357     102.430 110.910  55.040  1.00  0.00            
ATOM   2411  HB2 GLU   357     102.440 110.370  53.390  1.00  0.00            
ATOM   2412  CG  GLU   357     104.330 110.240  54.320  1.00  0.00            
ATOM   2413  HG1 GLU   357     104.600 111.260  54.040  1.00  0.00            
ATOM   2414  HG2 GLU   357     104.690 109.600  53.510  1.00  0.00            
ATOM   2415  CD  GLU   357     105.090 109.870  55.590  1.00  0.00            
ATOM   2416  OE1 GLU   357     104.450 109.750  56.660  1.00  0.00            
ATOM   2417  OE2 GLU   357     106.320 109.690  55.520  1.00  0.00            
ATOM   2418  C   GLU   357     100.840 108.600  54.120  1.00  0.00            
ATOM   2419  O   GLU   357      99.810 109.020  54.650  1.00  0.00            
ATOM   2420  N   ALA   358     100.800 107.930  52.960  1.00  0.00            
ATOM   2421  H   ALA   358     101.670 107.550  52.630  1.00  0.00            
ATOM   2422  CA  ALA   358      99.610 107.630  52.180  1.00  0.00            
ATOM   2423  HA  ALA   358      99.050 108.560  52.060  1.00  0.00            
ATOM   2424  CB  ALA   358     100.090 107.190  50.800  1.00  0.00            
ATOM   2425  HB1 ALA   358      99.240 107.000  50.140  1.00  0.00            
ATOM   2426  HB2 ALA   358     100.710 107.960  50.330  1.00  0.00            
ATOM   2427  HB3 ALA   358     100.660 106.270  50.880  1.00  0.00            
ATOM   2428  C   ALA   358      98.670 106.610  52.810  1.00  0.00            
ATOM   2429  O   ALA   358      97.560 106.410  52.320  1.00  0.00            
ATOM   2430  N   ILE   359      99.080 105.930  53.890  1.00  0.00            
ATOM   2431  H   ILE   359     100.020 106.130  54.200  1.00  0.00            
ATOM   2432  CA  ILE   359      98.410 104.870  54.610  1.00  0.00            
ATOM   2433  HA  ILE   359      97.350 104.960  54.360  1.00  0.00            
ATOM   2434  CB  ILE   359      98.850 103.500  54.110  1.00  0.00            
ATOM   2435  HB  ILE   359      98.290 102.740  54.670  1.00  0.00            
ATOM   2436  CG2 ILE   359      98.480 103.270  52.640  1.00  0.00            
ATOM   2437 1HG2 ILE   359      98.580 102.220  52.360  1.00  0.00            
ATOM   2438 2HG2 ILE   359      97.450 103.560  52.460  1.00  0.00            
ATOM   2439 3HG2 ILE   359      99.120 103.870  51.990  1.00  0.00            
ATOM   2440  CG1 ILE   359     100.330 103.250  54.350  1.00  0.00            
ATOM   2441 1HG1 ILE   359     100.590 103.480  55.380  1.00  0.00            
ATOM   2442 2HG1 ILE   359     100.930 103.920  53.720  1.00  0.00            
ATOM   2443  CD  ILE   359     100.820 101.830  54.080  1.00  0.00            
ATOM   2444  HD1 ILE   359     101.870 101.730  54.340  1.00  0.00            
ATOM   2445  HD2 ILE   359     100.240 101.120  54.680  1.00  0.00            
ATOM   2446  HD3 ILE   359     100.700 101.570  53.030  1.00  0.00            
ATOM   2447  C   ILE   359      98.450 105.020  56.130  1.00  0.00            
ATOM   2448  O   ILE   359      98.230 104.050  56.860  1.00  0.00            
ATOM   2449  N   ARG   360      98.770 106.190  56.670  1.00  0.00            
ATOM   2450  H   ARG   360      98.930 106.940  56.010  1.00  0.00            
ATOM   2451  CA  ARG   360      99.090 106.500  58.050  1.00  0.00            
ATOM   2452  HA  ARG   360      99.260 105.540  58.540  1.00  0.00            
ATOM   2453  CB  ARG   360     100.440 107.210  58.150  1.00  0.00            
ATOM   2454  HB1 ARG   360     100.340 108.220  57.770  1.00  0.00            
ATOM   2455  HB2 ARG   360     101.150 106.700  57.500  1.00  0.00            
ATOM   2456  CG  ARG   360     101.110 107.260  59.530  1.00  0.00            
ATOM   2457  HG1 ARG   360     101.000 106.290  60.000  1.00  0.00            
ATOM   2458  HG2 ARG   360     100.580 107.990  60.150  1.00  0.00            
ATOM   2459  CD  ARG   360     102.590 107.630  59.540  1.00  0.00            
ATOM   2460  HD1 ARG   360     103.150 106.830  59.040  1.00  0.00            
ATOM   2461  HD2 ARG   360     102.940 107.670  60.570  1.00  0.00            
ATOM   2462  NE  ARG   360     102.910 108.880  58.860  1.00  0.00            
ATOM   2463  HE  ARG   360     103.510 108.890  58.050  1.00  0.00            
ATOM   2464  CZ  ARG   360     102.510 110.120  59.210  1.00  0.00            
ATOM   2465  NH1 ARG   360     101.800 110.430  60.300  1.00  0.00            
ATOM   2466 1HH1 ARG   360     101.610 109.690  60.960  1.00  0.00            
ATOM   2467 2HH1 ARG   360     101.630 111.400  60.490  1.00  0.00            
ATOM   2468  NH2 ARG   360     102.860 111.120  58.400  1.00  0.00            
ATOM   2469 1HH2 ARG   360     103.460 110.840  57.640  1.00  0.00            
ATOM   2470 2HH2 ARG   360     102.440 112.030  58.500  1.00  0.00            
ATOM   2471  C   ARG   360      97.970 107.100  58.890  1.00  0.00            
ATOM   2472  O   ARG   360      98.200 107.640  59.970  1.00  0.00            
ATOM   2473  N   GLY   361      96.700 107.040  58.470  1.00  0.00            
ATOM   2474  H   GLY   361      96.510 106.580  57.590  1.00  0.00            
ATOM   2475  CA  GLY   361      95.560 107.460  59.260  1.00  0.00            
ATOM   2476  HA1 GLY   361      95.730 108.470  59.640  1.00  0.00            
ATOM   2477  HA2 GLY   361      95.470 106.810  60.130  1.00  0.00            
ATOM   2478  C   GLY   361      94.230 107.470  58.520  1.00  0.00            
ATOM   2479  O   GLY   361      94.160 107.970  57.400  1.00  0.00            
ATOM   2480  N   GLY   362      93.170 106.930  59.120  1.00  0.00            
ATOM   2481  H   GLY   362      93.260 106.630  60.080  1.00  0.00            
ATOM   2482  CA  GLY   362      91.950 106.580  58.430  1.00  0.00            
ATOM   2483  HA1 GLY   362      91.730 107.320  57.670  1.00  0.00            
ATOM   2484  HA2 GLY   362      91.120 106.590  59.130  1.00  0.00            
ATOM   2485  C   GLY   362      91.990 105.200  57.770  1.00  0.00            
ATOM   2486  O   GLY   362      92.620 104.280  58.280  1.00  0.00            
ATOM   2487  N   ARG   363      91.250 105.000  56.680  1.00  0.00            
ATOM   2488  H   ARG   363      90.810 105.820  56.280  1.00  0.00            
ATOM   2489  CA  ARG   363      90.890 103.700  56.150  1.00  0.00            
ATOM   2490  HA  ARG   363      91.360 102.930  56.760  1.00  0.00            
ATOM   2491  CB  ARG   363      89.380 103.490  56.250  1.00  0.00            
ATOM   2492  HB1 ARG   363      89.100 102.560  55.760  1.00  0.00            
ATOM   2493  HB2 ARG   363      88.870 104.300  55.740  1.00  0.00            
ATOM   2494  CG  ARG   363      88.930 103.430  57.700  1.00  0.00            
ATOM   2495  HG1 ARG   363      89.250 104.340  58.220  1.00  0.00            
ATOM   2496  HG2 ARG   363      89.410 102.580  58.190  1.00  0.00            
ATOM   2497  CD  ARG   363      87.420 103.330  57.900  1.00  0.00            
ATOM   2498  HD1 ARG   363      86.930 104.160  57.380  1.00  0.00            
ATOM   2499  HD2 ARG   363      87.180 103.430  58.960  1.00  0.00            
ATOM   2500  NE  ARG   363      86.860 102.090  57.370  1.00  0.00            
ATOM   2501  HE  ARG   363      86.390 102.110  56.480  1.00  0.00            
ATOM   2502  CZ  ARG   363      86.820 100.920  58.020  1.00  0.00            
ATOM   2503  NH1 ARG   363      87.400 100.690  59.210  1.00  0.00            
ATOM   2504 1HH1 ARG   363      87.960 101.430  59.620  1.00  0.00            
ATOM   2505 2HH1 ARG   363      87.270  99.800  59.660  1.00  0.00            
ATOM   2506  NH2 ARG   363      86.160  99.870  57.500  1.00  0.00            
ATOM   2507 1HH2 ARG   363      85.720 100.000  56.600  1.00  0.00            
ATOM   2508 2HH2 ARG   363      86.140  99.020  58.040  1.00  0.00            
ATOM   2509  C   ARG   363      91.440 103.480  54.750  1.00  0.00            
ATOM   2510  O   ARG   363      91.090 104.210  53.820  1.00  0.00            
ATOM   2511  N   HIS   364      92.270 102.450  54.550  1.00  0.00            
ATOM   2512  H   HIS   364      92.510 101.890  55.360  1.00  0.00            
ATOM   2513  CA  HIS   364      93.100 102.260  53.380  1.00  0.00            
ATOM   2514  HA  HIS   364      92.810 102.980  52.610  1.00  0.00            
ATOM   2515  CB  HIS   364      94.540 102.570  53.770  1.00  0.00            
ATOM   2516  HB1 HIS   364      95.180 102.580  52.890  1.00  0.00            
ATOM   2517  HB2 HIS   364      94.900 101.760  54.400  1.00  0.00            
ATOM   2518  CG  HIS   364      94.750 103.860  54.520  1.00  0.00            
ATOM   2519  ND1 HIS   364      94.690 105.140  53.980  1.00  0.00            
ATOM   2520  HD1 HIS   364      94.490 105.360  53.010  1.00  0.00            
ATOM   2521  CE1 HIS   364      94.950 106.030  54.950  1.00  0.00            
ATOM   2522  HE1 HIS   364      94.970 107.100  54.810  1.00  0.00            
ATOM   2523  NE2 HIS   364      95.190 105.390  56.110  1.00  0.00            
ATOM   2524  CD2 HIS   364      95.040 104.030  55.850  1.00  0.00            
ATOM   2525  HD2 HIS   364      95.130 103.230  56.580  1.00  0.00            
ATOM   2526  C   HIS   364      92.970 100.870  52.780  1.00  0.00            
ATOM   2527  O   HIS   364      92.880  99.890  53.520  1.00  0.00            
ATOM   2528  N   LEU   365      93.000 100.740  51.450  1.00  0.00            
ATOM   2529  H   LEU   365      93.000 101.590  50.910  1.00  0.00            
ATOM   2530  CA  LEU   365      92.980  99.500  50.680  1.00  0.00            
ATOM   2531  HA  LEU   365      93.080  98.680  51.390  1.00  0.00            
ATOM   2532  CB  LEU   365      91.620  99.350  50.010  1.00  0.00            
ATOM   2533  HB1 LEU   365      91.470 100.210  49.360  1.00  0.00            
ATOM   2534  HB2 LEU   365      90.840  99.420  50.770  1.00  0.00            
ATOM   2535  CG  LEU   365      91.370  98.090  49.190  1.00  0.00            
ATOM   2536  HG  LEU   365      92.100  98.030  48.380  1.00  0.00            
ATOM   2537  CD1 LEU   365      91.450  96.810  50.030  1.00  0.00            
ATOM   2538 1HD1 LEU   365      91.220  95.950  49.400  1.00  0.00            
ATOM   2539 2HD1 LEU   365      92.460  96.680  50.410  1.00  0.00            
ATOM   2540 3HD1 LEU   365      90.740  96.860  50.860  1.00  0.00            
ATOM   2541  CD2 LEU   365      89.980  98.130  48.560  1.00  0.00            
ATOM   2542 1HD2 LEU   365      89.800  97.220  47.990  1.00  0.00            
ATOM   2543 2HD2 LEU   365      89.220  98.230  49.330  1.00  0.00            
ATOM   2544 3HD2 LEU   365      89.910  98.980  47.880  1.00  0.00            
ATOM   2545  C   LEU   365      94.130  99.400  49.700  1.00  0.00            
ATOM   2546  O   LEU   365      94.500 100.400  49.080  1.00  0.00            
ATOM   2547  N   ILE   366      94.720  98.220  49.500  1.00  0.00            
ATOM   2548  H   ILE   366      94.430  97.470  50.110  1.00  0.00            
ATOM   2549  CA  ILE   366      95.760  97.870  48.550  1.00  0.00            
ATOM   2550  HA  ILE   366      95.820  98.670  47.810  1.00  0.00            
ATOM   2551  CB  ILE   366      97.130  97.770  49.200  1.00  0.00            
ATOM   2552  HB  ILE   366      97.100  96.910  49.870  1.00  0.00            
ATOM   2553  CG2 ILE   366      98.220  97.490  48.160  1.00  0.00            
ATOM   2554 1HG2 ILE   366      99.190  97.320  48.630  1.00  0.00            
ATOM   2555 2HG2 ILE   366      98.000  96.600  47.580  1.00  0.00            
ATOM   2556 3HG2 ILE   366      98.310  98.330  47.470  1.00  0.00            
ATOM   2557  CG1 ILE   366      97.480  98.970  50.070  1.00  0.00            
ATOM   2558 1HG1 ILE   366      96.750  99.090  50.860  1.00  0.00            
ATOM   2559 2HG1 ILE   366      97.440  99.880  49.470  1.00  0.00            
ATOM   2560  CD  ILE   366      98.840  98.940  50.770  1.00  0.00            
ATOM   2561  HD1 ILE   366      98.930  99.770  51.460  1.00  0.00            
ATOM   2562  HD2 ILE   366      98.950  98.010  51.330  1.00  0.00            
ATOM   2563  HD3 ILE   366      99.650  99.030  50.040  1.00  0.00            
ATOM   2564  C   ILE   366      95.370  96.600  47.800  1.00  0.00            
ATOM   2565  O   ILE   366      95.070  95.600  48.440  1.00  0.00            
ATOM   2566  N   PHE   367      95.400  96.580  46.460  1.00  0.00            
ATOM   2567  H   PHE   367      95.630  97.450  46.000  1.00  0.00            
ATOM   2568  CA  PHE   367      95.200  95.420  45.620  1.00  0.00            
ATOM   2569  HA  PHE   367      94.600  94.700  46.180  1.00  0.00            
ATOM   2570  CB  PHE   367      94.360  95.810  44.400  1.00  0.00            
ATOM   2571  HB1 PHE   367      94.440  95.030  43.650  1.00  0.00            
ATOM   2572  HB2 PHE   367      94.770  96.710  43.950  1.00  0.00            
ATOM   2573  CG  PHE   367      92.890  96.010  44.710  1.00  0.00            
ATOM   2574  CD1 PHE   367      92.070  94.890  44.920  1.00  0.00            
ATOM   2575  HD1 PHE   367      92.480  93.900  44.840  1.00  0.00            
ATOM   2576  CE1 PHE   367      90.720  95.050  45.240  1.00  0.00            
ATOM   2577  HE1 PHE   367      90.090  94.190  45.410  1.00  0.00            
ATOM   2578  CZ  PHE   367      90.180  96.340  45.350  1.00  0.00            
ATOM   2579  HZ  PHE   367      89.140  96.460  45.610  1.00  0.00            
ATOM   2580  CE2 PHE   367      90.990  97.460  45.150  1.00  0.00            
ATOM   2581  HE2 PHE   367      90.570  98.450  45.250  1.00  0.00            
ATOM   2582  CD2 PHE   367      92.350  97.290  44.840  1.00  0.00            
ATOM   2583  HD2 PHE   367      92.980  98.160  44.690  1.00  0.00            
ATOM   2584  C   PHE   367      96.500  94.720  45.260  1.00  0.00            
ATOM   2585  O   PHE   367      97.510  95.380  45.030  1.00  0.00            
ATOM   2586  N   CYS   368      96.510  93.390  45.220  1.00  0.00            
ATOM   2587  H   CYS   368      95.630  92.920  45.370  1.00  0.00            
ATOM   2588  CA  CYS   368      97.670  92.550  44.990  1.00  0.00            
ATOM   2589  HA  CYS   368      98.400  93.140  44.430  1.00  0.00            
ATOM   2590  CB  CYS   368      98.310  92.240  46.350  1.00  0.00            
ATOM   2591  HB1 CYS   368      97.900  91.310  46.740  1.00  0.00            
ATOM   2592  HB2 CYS   368      98.070  93.020  47.070  1.00  0.00            
ATOM   2593  SG  CYS   368     100.120  92.140  46.220  1.00  0.00            
ATOM   2594  HG  CYS   368     100.370  91.800  47.490  1.00  0.00            
ATOM   2595  C   CYS   368      97.380  91.300  44.180  1.00  0.00            
ATOM   2596  O   CYS   368      96.300  90.720  44.300  1.00  0.00            
ATOM   2597  N   HIS   369      98.300  90.800  43.350  1.00  0.00            
ATOM   2598  H   HIS   369      99.200  91.260  43.330  1.00  0.00            
ATOM   2599  CA  HIS   369      98.040  89.760  42.370  1.00  0.00            
ATOM   2600  HA  HIS   369      97.030  89.970  42.010  1.00  0.00            
ATOM   2601  CB  HIS   369      98.930  89.910  41.140  1.00  0.00            
ATOM   2602  HB1 HIS   369      98.820  90.920  40.750  1.00  0.00            
ATOM   2603  HB2 HIS   369      98.570  89.260  40.350  1.00  0.00            
ATOM   2604  CG  HIS   369     100.410  89.640  41.270  1.00  0.00            
ATOM   2605  ND1 HIS   369     101.380  89.990  40.350  1.00  0.00            
ATOM   2606  HD1 HIS   369     101.220  90.450  39.460  1.00  0.00            
ATOM   2607  CE1 HIS   369     102.580  89.590  40.800  1.00  0.00            
ATOM   2608  HE1 HIS   369     103.500  89.730  40.260  1.00  0.00            
ATOM   2609  NE2 HIS   369     102.440  89.000  41.990  1.00  0.00            
ATOM   2610  CD2 HIS   369     101.080  89.000  42.280  1.00  0.00            
ATOM   2611  HD2 HIS   369     100.650  88.580  43.180  1.00  0.00            
ATOM   2612  C   HIS   369      97.950  88.330  42.880  1.00  0.00            
ATOM   2613  O   HIS   369      97.710  87.410  42.110  1.00  0.00            
ATOM   2614  N   SER   370      98.150  88.050  44.170  1.00  0.00            
ATOM   2615  H   SER   370      98.290  88.830  44.800  1.00  0.00            
ATOM   2616  CA  SER   370      98.000  86.740  44.780  1.00  0.00            
ATOM   2617  HA  SER   370      97.110  86.280  44.350  1.00  0.00            
ATOM   2618  CB  SER   370      99.160  85.820  44.430  1.00  0.00            
ATOM   2619  HB1 SER   370      99.570  86.090  43.450  1.00  0.00            
ATOM   2620  HB2 SER   370      98.810  84.790  44.350  1.00  0.00            
ATOM   2621  OG  SER   370     100.220  85.810  45.370  1.00  0.00            
ATOM   2622  HG  SER   370     100.800  85.090  45.120  1.00  0.00            
ATOM   2623  C   SER   370      97.780  86.800  46.290  1.00  0.00            
ATOM   2624  O   SER   370      98.190  87.780  46.910  1.00  0.00            
ATOM   2625  N   LYS   371      97.170  85.790  46.920  1.00  0.00            
ATOM   2626  H   LYS   371      96.900  85.010  46.340  1.00  0.00            
ATOM   2627  CA  LYS   371      96.960  85.740  48.350  1.00  0.00            
ATOM   2628  HA  LYS   371      96.600  86.720  48.640  1.00  0.00            
ATOM   2629  CB  LYS   371      95.830  84.790  48.750  1.00  0.00            
ATOM   2630  HB1 LYS   371      94.900  85.270  48.450  1.00  0.00            
ATOM   2631  HB2 LYS   371      95.800  84.710  49.840  1.00  0.00            
ATOM   2632  CG  LYS   371      95.820  83.370  48.200  1.00  0.00            
ATOM   2633  HG1 LYS   371      96.560  82.770  48.730  1.00  0.00            
ATOM   2634  HG2 LYS   371      96.100  83.380  47.140  1.00  0.00            
ATOM   2635  CD  LYS   371      94.450  82.690  48.290  1.00  0.00            
ATOM   2636  HD1 LYS   371      94.090  82.740  49.320  1.00  0.00            
ATOM   2637  HD2 LYS   371      94.570  81.640  48.040  1.00  0.00            
ATOM   2638  CE  LYS   371      93.430  83.310  47.350  1.00  0.00            
ATOM   2639  HE1 LYS   371      93.840  83.260  46.340  1.00  0.00            
ATOM   2640  HE2 LYS   371      93.290  84.370  47.590  1.00  0.00            
ATOM   2641  NZ  LYS   371      92.130  82.630  47.380  1.00  0.00            
ATOM   2642  HZ1 LYS   371      91.510  83.010  46.670  1.00  0.00            
ATOM   2643  HZ2 LYS   371      92.240  81.660  47.130  1.00  0.00            
ATOM   2644  HZ3 LYS   371      91.690  82.680  48.290  1.00  0.00            
ATOM   2645  C   LYS   371      98.250  85.610  49.160  1.00  0.00            
ATOM   2646  O   LYS   371      98.450  86.360  50.110  1.00  0.00            
ATOM   2647  N   LYS   372      99.240  84.850  48.690  1.00  0.00            
ATOM   2648  H   LYS   372      99.010  84.260  47.910  1.00  0.00            
ATOM   2649  CA  LYS   372     100.630  84.910  49.110  1.00  0.00            
ATOM   2650  HA  LYS   372     100.700  84.620  50.160  1.00  0.00            
ATOM   2651  CB  LYS   372     101.490  83.930  48.310  1.00  0.00            
ATOM   2652  HB1 LYS   372     101.200  84.010  47.260  1.00  0.00            
ATOM   2653  HB2 LYS   372     101.240  82.910  48.610  1.00  0.00            
ATOM   2654  CG  LYS   372     103.000  84.110  48.380  1.00  0.00            
ATOM   2655  HG1 LYS   372     103.340  84.020  49.420  1.00  0.00            
ATOM   2656  HG2 LYS   372     103.260  85.120  48.040  1.00  0.00            
ATOM   2657  CD  LYS   372     103.780  83.130  47.500  1.00  0.00            
ATOM   2658  HD1 LYS   372     103.250  83.030  46.550  1.00  0.00            
ATOM   2659  HD2 LYS   372     103.790  82.150  47.980  1.00  0.00            
ATOM   2660  CE  LYS   372     105.200  83.600  47.230  1.00  0.00            
ATOM   2661  HE1 LYS   372     105.780  83.510  48.140  1.00  0.00            
ATOM   2662  HE2 LYS   372     105.180  84.660  46.960  1.00  0.00            
ATOM   2663  NZ  LYS   372     105.830  82.830  46.140  1.00  0.00            
ATOM   2664  HZ1 LYS   372     106.760  83.140  45.910  1.00  0.00            
ATOM   2665  HZ2 LYS   372     105.920  81.860  46.390  1.00  0.00            
ATOM   2666  HZ3 LYS   372     105.280  82.860  45.290  1.00  0.00            
ATOM   2667  C   LYS   372     101.190  86.320  49.030  1.00  0.00            
ATOM   2668  O   LYS   372     101.850  86.800  49.950  1.00  0.00            
ATOM   2669  N   LYS   373     100.940  87.060  47.950  1.00  0.00            
ATOM   2670  H   LYS   373     100.400  86.620  47.220  1.00  0.00            
ATOM   2671  CA  LYS   373     101.400  88.420  47.740  1.00  0.00            
ATOM   2672  HA  LYS   373     102.440  88.440  48.070  1.00  0.00            
ATOM   2673  CB  LYS   373     101.400  88.800  46.260  1.00  0.00            
ATOM   2674  HB1 LYS   373     100.460  89.300  46.020  1.00  0.00            
ATOM   2675  HB2 LYS   373     101.450  87.920  45.620  1.00  0.00            
ATOM   2676  CG  LYS   373     102.570  89.700  45.860  1.00  0.00            
ATOM   2677  HG1 LYS   373     102.750  90.430  46.650  1.00  0.00            
ATOM   2678  HG2 LYS   373     102.330  90.250  44.950  1.00  0.00            
ATOM   2679  CD  LYS   373     103.830  88.880  45.610  1.00  0.00            
ATOM   2680  HD1 LYS   373     103.790  88.470  44.600  1.00  0.00            
ATOM   2681  HD2 LYS   373     103.890  88.030  46.300  1.00  0.00            
ATOM   2682  CE  LYS   373     105.110  89.710  45.750  1.00  0.00            
ATOM   2683  HE1 LYS   373     104.980  90.650  45.220  1.00  0.00            
ATOM   2684  HE2 LYS   373     105.920  89.170  45.260  1.00  0.00            
ATOM   2685  NZ  LYS   373     105.460  89.920  47.160  1.00  0.00            
ATOM   2686  HZ1 LYS   373     106.320  90.430  47.260  1.00  0.00            
ATOM   2687  HZ2 LYS   373     104.730  90.410  47.670  1.00  0.00            
ATOM   2688  HZ3 LYS   373     105.610  89.030  47.620  1.00  0.00            
ATOM   2689  C   LYS   373     100.700  89.450  48.620  1.00  0.00            
ATOM   2690  O   LYS   373     101.280  90.500  48.880  1.00  0.00            
ATOM   2691  N   CYS   374      99.500  89.170  49.140  1.00  0.00            
ATOM   2692  H   CYS   374      99.030  88.350  48.780  1.00  0.00            
ATOM   2693  CA  CYS   374      98.870  89.890  50.220  1.00  0.00            
ATOM   2694  HA  CYS   374      98.940  90.960  49.990  1.00  0.00            
ATOM   2695  CB  CYS   374      97.390  89.550  50.350  1.00  0.00            
ATOM   2696  HB1 CYS   374      96.960  90.090  51.190  1.00  0.00            
ATOM   2697  HB2 CYS   374      97.270  88.480  50.550  1.00  0.00            
ATOM   2698  SG  CYS   374      96.460  89.990  48.850  1.00  0.00            
ATOM   2699  HG  CYS   374      95.250  89.660  49.300  1.00  0.00            
ATOM   2700  C   CYS   374      99.610  89.680  51.540  1.00  0.00            
ATOM   2701  O   CYS   374     100.020  90.650  52.170  1.00  0.00            
ATOM   2702  N   ASP   375      99.870  88.440  51.950  1.00  0.00            
ATOM   2703  H   ASP   375      99.480  87.690  51.390  1.00  0.00            
ATOM   2704  CA  ASP   375     100.600  88.090  53.150  1.00  0.00            
ATOM   2705  HA  ASP   375     100.040  88.490  53.990  1.00  0.00            
ATOM   2706  CB  ASP   375     100.670  86.580  53.350  1.00  0.00            
ATOM   2707  HB1 ASP   375     101.100  86.380  54.330  1.00  0.00            
ATOM   2708  HB2 ASP   375     101.370  86.170  52.620  1.00  0.00            
ATOM   2709  CG  ASP   375      99.370  85.790  53.250  1.00  0.00            
ATOM   2710  OD1 ASP   375      98.300  86.330  53.630  1.00  0.00            
ATOM   2711  OD2 ASP   375      99.430  84.600  52.890  1.00  0.00            
ATOM   2712  C   ASP   375     102.000  88.670  53.200  1.00  0.00            
ATOM   2713  O   ASP   375     102.410  89.280  54.190  1.00  0.00            
ATOM   2714  N   GLU   376     102.770  88.580  52.110  1.00  0.00            
ATOM   2715  H   GLU   376     102.390  88.030  51.360  1.00  0.00            
ATOM   2716  CA  GLU   376     104.100  89.140  51.940  1.00  0.00            
ATOM   2717  HA  GLU   376     104.720  88.770  52.750  1.00  0.00            
ATOM   2718  CB  GLU   376     104.740  88.620  50.650  1.00  0.00            
ATOM   2719  HB1 GLU   376     105.610  89.230  50.410  1.00  0.00            
ATOM   2720  HB2 GLU   376     104.030  88.790  49.830  1.00  0.00            
ATOM   2721  CG  GLU   376     105.190  87.170  50.640  1.00  0.00            
ATOM   2722  HG1 GLU   376     104.330  86.520  50.820  1.00  0.00            
ATOM   2723  HG2 GLU   376     105.860  87.030  51.490  1.00  0.00            
ATOM   2724  CD  GLU   376     105.910  86.720  49.370  1.00  0.00            
ATOM   2725  OE1 GLU   376     105.950  87.490  48.390  1.00  0.00            
ATOM   2726  OE2 GLU   376     106.490  85.620  49.340  1.00  0.00            
ATOM   2727  C   GLU   376     104.180  90.660  52.030  1.00  0.00            
ATOM   2728  O   GLU   376     105.270  91.220  52.080  1.00  0.00            
ATOM   2729  N   LEU   377     103.040  91.360  52.050  1.00  0.00            
ATOM   2730  H   LEU   377     102.200  90.810  52.000  1.00  0.00            
ATOM   2731  CA  LEU   377     102.860  92.790  52.200  1.00  0.00            
ATOM   2732  HA  LEU   377     103.840  93.260  52.130  1.00  0.00            
ATOM   2733  CB  LEU   377     102.040  93.320  51.020  1.00  0.00            
ATOM   2734  HB1 LEU   377     100.980  93.220  51.280  1.00  0.00            
ATOM   2735  HB2 LEU   377     102.190  92.660  50.160  1.00  0.00            
ATOM   2736  CG  LEU   377     102.300  94.740  50.530  1.00  0.00            
ATOM   2737  HG  LEU   377     103.330  94.800  50.170  1.00  0.00            
ATOM   2738  CD1 LEU   377     101.370  95.100  49.380  1.00  0.00            
ATOM   2739 1HD1 LEU   377     101.620  96.090  48.990  1.00  0.00            
ATOM   2740 2HD1 LEU   377     101.480  94.370  48.570  1.00  0.00            
ATOM   2741 3HD1 LEU   377     100.340  95.100  49.720  1.00  0.00            
ATOM   2742  CD2 LEU   377     102.130  95.810  51.610  1.00  0.00            
ATOM   2743 1HD2 LEU   377     102.210  96.810  51.180  1.00  0.00            
ATOM   2744 2HD2 LEU   377     101.150  95.700  52.080  1.00  0.00            
ATOM   2745 3HD2 LEU   377     102.910  95.710  52.360  1.00  0.00            
ATOM   2746  C   LEU   377     102.280  93.150  53.560  1.00  0.00            
ATOM   2747  O   LEU   377     102.830  93.990  54.270  1.00  0.00            
ATOM   2748  N   ALA   378     101.210  92.500  54.020  1.00  0.00            
ATOM   2749  H   ALA   378     100.810  91.800  53.410  1.00  0.00            
ATOM   2750  CA  ALA   378     100.580  92.720  55.300  1.00  0.00            
ATOM   2751  HA  ALA   378     100.290  93.770  55.360  1.00  0.00            
ATOM   2752  CB  ALA   378      99.290  91.910  55.360  1.00  0.00            
ATOM   2753  HB1 ALA   378      98.760  92.070  56.300  1.00  0.00            
ATOM   2754  HB2 ALA   378      98.620  92.180  54.550  1.00  0.00            
ATOM   2755  HB3 ALA   378      99.510  90.840  55.280  1.00  0.00            
ATOM   2756  C   ALA   378     101.490  92.440  56.490  1.00  0.00            
ATOM   2757  O   ALA   378     101.600  93.240  57.420  1.00  0.00            
ATOM   2758  N   ALA   379     102.300  91.380  56.430  1.00  0.00            
ATOM   2759  H   ALA   379     102.150  90.720  55.680  1.00  0.00            
ATOM   2760  CA  ALA   379     103.330  91.080  57.410  1.00  0.00            
ATOM   2761  HA  ALA   379     102.860  91.030  58.390  1.00  0.00            
ATOM   2762  CB  ALA   379     103.890  89.690  57.110  1.00  0.00            
ATOM   2763  HB1 ALA   379     104.620  89.410  57.860  1.00  0.00            
ATOM   2764  HB2 ALA   379     103.090  88.940  57.130  1.00  0.00            
ATOM   2765  HB3 ALA   379     104.360  89.670  56.130  1.00  0.00            
ATOM   2766  C   ALA   379     104.420  92.140  57.450  1.00  0.00            
ATOM   2767  O   ALA   379     104.970  92.430  58.510  1.00  0.00            
ATOM   2768  N   LYS   380     104.730  92.770  56.310  1.00  0.00            
ATOM   2769  H   LYS   380     104.190  92.510  55.500  1.00  0.00            
ATOM   2770  CA  LYS   380     105.700  93.830  56.150  1.00  0.00            
ATOM   2771  HA  LYS   380     106.580  93.550  56.730  1.00  0.00            
ATOM   2772  CB  LYS   380     106.110  93.970  54.690  1.00  0.00            
ATOM   2773  HB1 LYS   380     105.340  94.540  54.160  1.00  0.00            
ATOM   2774  HB2 LYS   380     106.120  92.990  54.210  1.00  0.00            
ATOM   2775  CG  LYS   380     107.450  94.650  54.430  1.00  0.00            
ATOM   2776  HG1 LYS   380     107.480  95.600  54.950  1.00  0.00            
ATOM   2777  HG2 LYS   380     107.540  94.850  53.360  1.00  0.00            
ATOM   2778  CD  LYS   380     108.620  93.770  54.850  1.00  0.00            
ATOM   2779  HD1 LYS   380     108.510  92.790  54.380  1.00  0.00            
ATOM   2780  HD2 LYS   380     108.600  93.620  55.930  1.00  0.00            
ATOM   2781  CE  LYS   380     110.000  94.320  54.470  1.00  0.00            
ATOM   2782  HE1 LYS   380     110.060  94.420  53.390  1.00  0.00            
ATOM   2783  HE2 LYS   380     110.750  93.600  54.790  1.00  0.00            
ATOM   2784  NZ  LYS   380     110.270  95.620  55.120  1.00  0.00            
ATOM   2785  HZ1 LYS   380     111.260  95.820  55.190  1.00  0.00            
ATOM   2786  HZ2 LYS   380     109.840  96.390  54.640  1.00  0.00            
ATOM   2787  HZ3 LYS   380     109.900  95.640  56.060  1.00  0.00            
ATOM   2788  C   LYS   380     105.230  95.140  56.770  1.00  0.00            
ATOM   2789  O   LYS   380     105.970  95.780  57.500  1.00  0.00            
ATOM   2790  N   LEU   381     103.970  95.530  56.530  1.00  0.00            
ATOM   2791  H   LEU   381     103.460  94.960  55.880  1.00  0.00            
ATOM   2792  CA  LEU   381     103.280  96.660  57.120  1.00  0.00            
ATOM   2793  HA  LEU   381     103.870  97.560  56.930  1.00  0.00            
ATOM   2794  CB  LEU   381     101.910  96.840  56.490  1.00  0.00            
ATOM   2795  HB1 LEU   381     101.320  97.530  57.100  1.00  0.00            
ATOM   2796  HB2 LEU   381     101.390  95.880  56.520  1.00  0.00            
ATOM   2797  CG  LEU   381     101.880  97.360  55.060  1.00  0.00            
ATOM   2798  HG  LEU   381     102.510  96.730  54.420  1.00  0.00            
ATOM   2799  CD1 LEU   381     100.450  97.310  54.510  1.00  0.00            
ATOM   2800 1HD1 LEU   381     100.420  97.710  53.500  1.00  0.00            
ATOM   2801 2HD1 LEU   381     100.100  96.280  54.490  1.00  0.00            
ATOM   2802 3HD1 LEU   381      99.790  97.890  55.150  1.00  0.00            
ATOM   2803  CD2 LEU   381     102.370  98.800  54.970  1.00  0.00            
ATOM   2804 1HD2 LEU   381     102.270  99.160  53.940  1.00  0.00            
ATOM   2805 2HD2 LEU   381     101.780  99.430  55.630  1.00  0.00            
ATOM   2806 3HD2 LEU   381     103.420  98.860  55.250  1.00  0.00            
ATOM   2807  C   LEU   381     103.160  96.550  58.630  1.00  0.00            
ATOM   2808  O   LEU   381     103.410  97.510  59.360  1.00  0.00            
ATOM   2809  N   SER   382     102.840  95.350  59.150  1.00  0.00            
ATOM   2810  H   SER   382     102.570  94.630  58.490  1.00  0.00            
ATOM   2811  CA  SER   382     102.770  95.060  60.560  1.00  0.00            
ATOM   2812  HA  SER   382     101.950  95.630  60.990  1.00  0.00            
ATOM   2813  CB  SER   382     102.460  93.580  60.790  1.00  0.00            
ATOM   2814  HB1 SER   382     102.390  93.380  61.860  1.00  0.00            
ATOM   2815  HB2 SER   382     103.260  92.960  60.380  1.00  0.00            
ATOM   2816  OG  SER   382     101.230  93.200  60.200  1.00  0.00            
ATOM   2817  HG  SER   382     101.320  93.160  59.250  1.00  0.00            
ATOM   2818  C   SER   382     104.040  95.440  61.310  1.00  0.00            
ATOM   2819  O   SER   382     103.980  95.970  62.420  1.00  0.00            
ATOM   2820  N   GLY   383     105.200  95.280  60.680  1.00  0.00            
ATOM   2821  H   GLY   383     105.150  94.850  59.760  1.00  0.00            
ATOM   2822  CA  GLY   383     106.510  95.680  61.130  1.00  0.00            
ATOM   2823  HA1 GLY   383     107.270  95.260  60.470  1.00  0.00            
ATOM   2824  HA2 GLY   383     106.700  95.230  62.110  1.00  0.00            
ATOM   2825  C   GLY   383     106.790  97.170  61.240  1.00  0.00            
ATOM   2826  O   GLY   383     107.870  97.560  61.680  1.00  0.00            
ATOM   2827  N   LEU   384     105.870  98.060  60.850  1.00  0.00            
ATOM   2828  H   LEU   384     105.050  97.680  60.400  1.00  0.00            
ATOM   2829  CA  LEU   384     105.880  99.490  61.050  1.00  0.00            
ATOM   2830  HA  LEU   384     106.860  99.780  61.420  1.00  0.00            
ATOM   2831  CB  LEU   384     105.660 100.240  59.730  1.00  0.00            
ATOM   2832  HB1 LEU   384     105.490 101.290  59.960  1.00  0.00            
ATOM   2833  HB2 LEU   384     104.730  99.890  59.290  1.00  0.00            
ATOM   2834  CG  LEU   384     106.750 100.240  58.660  1.00  0.00            
ATOM   2835  HG  LEU   384     106.490 100.980  57.900  1.00  0.00            
ATOM   2836  CD1 LEU   384     108.120 100.630  59.210  1.00  0.00            
ATOM   2837 1HD1 LEU   384     108.830 100.780  58.400  1.00  0.00            
ATOM   2838 2HD1 LEU   384     108.030 101.560  59.770  1.00  0.00            
ATOM   2839 3HD1 LEU   384     108.500  99.860  59.880  1.00  0.00            
ATOM   2840  CD2 LEU   384     106.890  98.910  57.910  1.00  0.00            
ATOM   2841 1HD2 LEU   384     107.590  99.010  57.090  1.00  0.00            
ATOM   2842 2HD2 LEU   384     107.240  98.130  58.580  1.00  0.00            
ATOM   2843 3HD2 LEU   384     105.920  98.620  57.510  1.00  0.00            
ATOM   2844  C   LEU   384     104.920  99.960  62.140  1.00  0.00            
ATOM   2845  O   LEU   384     104.740 101.150  62.360  1.00  0.00            
ATOM   2846  N   GLY   385     104.210  99.050  62.820  1.00  0.00            
ATOM   2847  H   GLY   385     104.400  98.080  62.600  1.00  0.00            
ATOM   2848  CA  GLY   385     103.150  99.340  63.760  1.00  0.00            
ATOM   2849  HA1 GLY   385     103.460 100.170  64.390  1.00  0.00            
ATOM   2850  HA2 GLY   385     103.010  98.480  64.410  1.00  0.00            
ATOM   2851  C   GLY   385     101.810  99.680  63.130  1.00  0.00            
ATOM   2852  O   GLY   385     100.830  99.880  63.860  1.00  0.00            
ATOM   2853  N   ILE   386     101.700  99.710  61.800  1.00  0.00            
ATOM   2854  H   ILE   386     102.540  99.500  61.280  1.00  0.00            
ATOM   2855  CA  ILE   386     100.490  99.900  61.030  1.00  0.00            
ATOM   2856  HA  ILE   386     100.030 100.830  61.360  1.00  0.00            
ATOM   2857  CB  ILE   386     100.810 100.030  59.550  1.00  0.00            
ATOM   2858  HB  ILE   386     101.380  99.150  59.270  1.00  0.00            
ATOM   2859  CG2 ILE   386      99.580 100.010  58.640  1.00  0.00            
ATOM   2860 1HG2 ILE   386      99.870 100.160  57.600  1.00  0.00            
ATOM   2861 2HG2 ILE   386      99.060  99.050  58.690  1.00  0.00            
ATOM   2862 3HG2 ILE   386      98.880 100.800  58.930  1.00  0.00            
ATOM   2863  CG1 ILE   386     101.690 101.230  59.200  1.00  0.00            
ATOM   2864 1HG1 ILE   386     102.040 101.150  58.170  1.00  0.00            
ATOM   2865 2HG1 ILE   386     102.590 101.220  59.810  1.00  0.00            
ATOM   2866  CD  ILE   386     101.030 102.600  59.350  1.00  0.00            
ATOM   2867  HD1 ILE   386     101.760 103.400  59.160  1.00  0.00            
ATOM   2868  HD2 ILE   386     100.210 102.720  58.640  1.00  0.00            
ATOM   2869  HD3 ILE   386     100.660 102.740  60.360  1.00  0.00            
ATOM   2870  C   ILE   386      99.480  98.790  61.320  1.00  0.00            
ATOM   2871  O   ILE   386      99.850  97.620  61.350  1.00  0.00            
ATOM   2872  N   ASN   387      98.190  99.110  61.490  1.00  0.00            
ATOM   2873  H   ASN   387      97.960 100.100  61.470  1.00  0.00            
ATOM   2874  CA  ASN   387      97.100  98.170  61.630  1.00  0.00            
ATOM   2875  HA  ASN   387      97.430  97.390  62.310  1.00  0.00            
ATOM   2876  CB  ASN   387      95.910  98.860  62.290  1.00  0.00            
ATOM   2877  HB1 ASN   387      95.500  99.620  61.630  1.00  0.00            
ATOM   2878  HB2 ASN   387      96.220  99.360  63.220  1.00  0.00            
ATOM   2879  CG  ASN   387      94.800  97.890  62.670  1.00  0.00            
ATOM   2880  OD1 ASN   387      95.040  96.730  63.000  1.00  0.00            
ATOM   2881  ND2 ASN   387      93.540  98.320  62.640  1.00  0.00            
ATOM   2882 1HD2 ASN   387      93.330  99.270  62.370  1.00  0.00            
ATOM   2883 2HD2 ASN   387      92.810  97.680  62.930  1.00  0.00            
ATOM   2884  C   ASN   387      96.760  97.510  60.300  1.00  0.00            
ATOM   2885  O   ASN   387      95.860  97.940  59.590  1.00  0.00            
ATOM   2886  N   ALA   388      97.550  96.510  59.890  1.00  0.00            
ATOM   2887  H   ALA   388      98.310  96.240  60.500  1.00  0.00            
ATOM   2888  CA  ALA   388      97.440  95.800  58.630  1.00  0.00            
ATOM   2889  HA  ALA   388      97.030  96.490  57.900  1.00  0.00            
ATOM   2890  CB  ALA   388      98.840  95.420  58.150  1.00  0.00            
ATOM   2891  HB1 ALA   388      98.800  94.980  57.160  1.00  0.00            
ATOM   2892  HB2 ALA   388      99.480  96.310  58.110  1.00  0.00            
ATOM   2893  HB3 ALA   388      99.290  94.700  58.840  1.00  0.00            
ATOM   2894  C   ALA   388      96.510  94.590  58.690  1.00  0.00            
ATOM   2895  O   ALA   388      96.450  93.900  59.710  1.00  0.00            
ATOM   2896  N   VAL   389      95.790  94.280  57.610  1.00  0.00            
ATOM   2897  H   VAL   389      95.870  94.910  56.830  1.00  0.00            
ATOM   2898  CA  VAL   389      94.880  93.170  57.430  1.00  0.00            
ATOM   2899  HA  VAL   389      95.100  92.410  58.170  1.00  0.00            
ATOM   2900  CB  VAL   389      93.430  93.600  57.640  1.00  0.00            
ATOM   2901  HB  VAL   389      93.230  94.450  56.980  1.00  0.00            
ATOM   2902  CG1 VAL   389      92.390  92.540  57.290  1.00  0.00            
ATOM   2903 1HG1 VAL   389      91.380  92.890  57.500  1.00  0.00            
ATOM   2904 2HG1 VAL   389      92.420  92.270  56.240  1.00  0.00            
ATOM   2905 3HG1 VAL   389      92.560  91.640  57.880  1.00  0.00            
ATOM   2906  CG2 VAL   389      93.130  94.070  59.060  1.00  0.00            
ATOM   2907 1HG2 VAL   389      92.100  94.400  59.160  1.00  0.00            
ATOM   2908 2HG2 VAL   389      93.290  93.240  59.760  1.00  0.00            
ATOM   2909 3HG2 VAL   389      93.780  94.890  59.340  1.00  0.00            
ATOM   2910  C   VAL   389      95.060  92.530  56.060  1.00  0.00            
ATOM   2911  O   VAL   389      95.210  93.270  55.090  1.00  0.00            
ATOM   2912  N   ALA   390      95.000  91.200  55.920  1.00  0.00            
ATOM   2913  H   ALA   390      94.870  90.650  56.750  1.00  0.00            
ATOM   2914  CA  ALA   390      94.910  90.490  54.660  1.00  0.00            
ATOM   2915  HA  ALA   390      95.140  91.190  53.850  1.00  0.00            
ATOM   2916  CB  ALA   390      96.000  89.420  54.610  1.00  0.00            
ATOM   2917  HB1 ALA   390      96.000  88.920  53.640  1.00  0.00            
ATOM   2918  HB2 ALA   390      96.990  89.850  54.770  1.00  0.00            
ATOM   2919  HB3 ALA   390      95.820  88.670  55.380  1.00  0.00            
ATOM   2920  C   ALA   390      93.520  89.930  54.410  1.00  0.00            
ATOM   2921  O   ALA   390      92.920  89.390  55.330  1.00  0.00            
ATOM   2922  N   TYR   391      92.980  90.020  53.190  1.00  0.00            
ATOM   2923  H   TYR   391      93.500  90.520  52.480  1.00  0.00            
ATOM   2924  CA  TYR   391      91.710  89.430  52.780  1.00  0.00            
ATOM   2925  HA  TYR   391      91.490  88.640  53.510  1.00  0.00            
ATOM   2926  CB  TYR   391      90.550  90.410  52.900  1.00  0.00            
ATOM   2927  HB1 TYR   391      90.670  91.200  52.150  1.00  0.00            
ATOM   2928  HB2 TYR   391      90.580  90.890  53.880  1.00  0.00            
ATOM   2929  CG  TYR   391      89.200  89.750  52.730  1.00  0.00            
ATOM   2930  CD1 TYR   391      88.650  89.030  53.800  1.00  0.00            
ATOM   2931  HD1 TYR   391      89.130  89.040  54.770  1.00  0.00            
ATOM   2932  CE1 TYR   391      87.490  88.260  53.630  1.00  0.00            
ATOM   2933  HE1 TYR   391      87.080  87.670  54.430  1.00  0.00            
ATOM   2934  CZ  TYR   391      86.890  88.190  52.360  1.00  0.00            
ATOM   2935  OH  TYR   391      85.800  87.390  52.180  1.00  0.00            
ATOM   2936  HH  TYR   391      85.590  87.260  51.250  1.00  0.00            
ATOM   2937  CE2 TYR   391      87.430  88.920  51.290  1.00  0.00            
ATOM   2938  HE2 TYR   391      86.960  88.860  50.310  1.00  0.00            
ATOM   2939  CD2 TYR   391      88.580  89.700  51.480  1.00  0.00            
ATOM   2940  HD2 TYR   391      89.020  90.220  50.640  1.00  0.00            
ATOM   2941  C   TYR   391      91.710  88.750  51.420  1.00  0.00            
ATOM   2942  O   TYR   391      92.240  89.280  50.450  1.00  0.00            
ATOM   2943  N   TYR   392      91.070  87.580  51.320  1.00  0.00            
ATOM   2944  H   TYR   392      90.640  87.230  52.160  1.00  0.00            
ATOM   2945  CA  TYR   392      90.860  86.730  50.160  1.00  0.00            
ATOM   2946  HA  TYR   392      90.450  87.340  49.360  1.00  0.00            
ATOM   2947  CB  TYR   392      92.190  86.150  49.700  1.00  0.00            
ATOM   2948  HB1 TYR   392      92.660  86.860  49.010  1.00  0.00            
ATOM   2949  HB2 TYR   392      92.000  85.260  49.100  1.00  0.00            
ATOM   2950  CG  TYR   392      93.220  85.810  50.760  1.00  0.00            
ATOM   2951  CD1 TYR   392      93.130  84.620  51.480  1.00  0.00            
ATOM   2952  HD1 TYR   392      92.300  83.950  51.320  1.00  0.00            
ATOM   2953  CE1 TYR   392      94.120  84.280  52.410  1.00  0.00            
ATOM   2954  HE1 TYR   392      94.060  83.350  52.970  1.00  0.00            
ATOM   2955  CZ  TYR   392      95.210  85.140  52.630  1.00  0.00            
ATOM   2956  OH  TYR   392      96.190  84.790  53.520  1.00  0.00            
ATOM   2957  HH  TYR   392      96.950  85.370  53.450  1.00  0.00            
ATOM   2958  CE2 TYR   392      95.290  86.350  51.920  1.00  0.00            
ATOM   2959  HE2 TYR   392      96.140  87.000  52.090  1.00  0.00            
ATOM   2960  CD2 TYR   392      94.300  86.680  50.990  1.00  0.00            
ATOM   2961  HD2 TYR   392      94.370  87.610  50.450  1.00  0.00            
ATOM   2962  C   TYR   392      89.840  85.640  50.480  1.00  0.00            
ATOM   2963  O   TYR   392      89.580  85.400  51.660  1.00  0.00            
ATOM   2964  N   ARG   393      89.260  84.920  49.510  1.00  0.00            
ATOM   2965  H   ARG   393      89.510  85.140  48.560  1.00  0.00            
ATOM   2966  CA  ARG   393      88.420  83.770  49.780  1.00  0.00            
ATOM   2967  HA  ARG   393      87.620  84.140  50.430  1.00  0.00            
ATOM   2968  CB  ARG   393      87.720  83.180  48.560  1.00  0.00            
ATOM   2969  HB1 ARG   393      87.250  83.980  47.990  1.00  0.00            
ATOM   2970  HB2 ARG   393      86.920  82.520  48.880  1.00  0.00            
ATOM   2971  CG  ARG   393      88.660  82.400  47.660  1.00  0.00            
ATOM   2972  HG1 ARG   393      89.150  81.600  48.210  1.00  0.00            
ATOM   2973  HG2 ARG   393      89.430  83.100  47.310  1.00  0.00            
ATOM   2974  CD  ARG   393      87.970  81.770  46.450  1.00  0.00            
ATOM   2975  HD1 ARG   393      87.310  82.500  45.980  1.00  0.00            
ATOM   2976  HD2 ARG   393      87.360  80.940  46.800  1.00  0.00            
ATOM   2977  NE  ARG   393      88.960  81.340  45.470  1.00  0.00            
ATOM   2978  HE  ARG   393      89.600  82.020  45.100  1.00  0.00            
ATOM   2979  CZ  ARG   393      89.110  80.110  44.950  1.00  0.00            
ATOM   2980  NH1 ARG   393      88.400  79.050  45.370  1.00  0.00            
ATOM   2981 1HH1 ARG   393      87.850  79.120  46.210  1.00  0.00            
ATOM   2982 2HH1 ARG   393      88.620  78.150  44.980  1.00  0.00            
ATOM   2983  NH2 ARG   393      89.980  79.880  43.960  1.00  0.00            
ATOM   2984 1HH2 ARG   393      90.680  80.580  43.770  1.00  0.00            
ATOM   2985 2HH2 ARG   393      89.970  78.980  43.510  1.00  0.00            
ATOM   2986  C   ARG   393      89.160  82.720  50.590  1.00  0.00            
ATOM   2987  O   ARG   393      90.350  82.520  50.370  1.00  0.00            
ATOM   2988  N   GLY   394      88.470  82.030  51.510  1.00  0.00            
ATOM   2989  H   GLY   394      87.470  82.160  51.520  1.00  0.00            
ATOM   2990  CA  GLY   394      89.040  81.210  52.560  1.00  0.00            
ATOM   2991  HA1 GLY   394      90.000  80.810  52.230  1.00  0.00            
ATOM   2992  HA2 GLY   394      88.400  80.340  52.720  1.00  0.00            
ATOM   2993  C   GLY   394      89.240  81.900  53.900  1.00  0.00            
ATOM   2994  O   GLY   394      89.590  81.260  54.880  1.00  0.00            
ATOM   2995  N   LEU   395      89.000  83.210  53.990  1.00  0.00            
ATOM   2996  H   LEU   395      88.760  83.700  53.140  1.00  0.00            
ATOM   2997  CA  LEU   395      88.950  84.020  55.200  1.00  0.00            
ATOM   2998  HA  LEU   395      89.230  83.400  56.050  1.00  0.00            
ATOM   2999  CB  LEU   395      89.950  85.160  55.130  1.00  0.00            
ATOM   3000  HB1 LEU   395      89.860  85.780  56.030  1.00  0.00            
ATOM   3001  HB2 LEU   395      89.680  85.800  54.290  1.00  0.00            
ATOM   3002  CG  LEU   395      91.420  84.760  54.980  1.00  0.00            
ATOM   3003  HG  LEU   395      91.560  84.160  54.080  1.00  0.00            
ATOM   3004  CD1 LEU   395      92.310  86.000  54.860  1.00  0.00            
ATOM   3005 1HD1 LEU   395      93.360  85.720  54.850  1.00  0.00            
ATOM   3006 2HD1 LEU   395      92.080  86.510  53.930  1.00  0.00            
ATOM   3007 3HD1 LEU   395      92.130  86.670  55.700  1.00  0.00            
ATOM   3008  CD2 LEU   395      91.910  83.950  56.180  1.00  0.00            
ATOM   3009 1HD2 LEU   395      92.980  83.740  56.090  1.00  0.00            
ATOM   3010 2HD2 LEU   395      91.730  84.510  57.100  1.00  0.00            
ATOM   3011 3HD2 LEU   395      91.390  82.990  56.230  1.00  0.00            
ATOM   3012  C   LEU   395      87.530  84.510  55.490  1.00  0.00            
ATOM   3013  O   LEU   395      86.720  84.630  54.580  1.00  0.00            
ATOM   3014  N   ASP   396      87.210  84.830  56.740  1.00  0.00            
ATOM   3015  H   ASP   396      87.920  84.720  57.450  1.00  0.00            
ATOM   3016  CA  ASP   396      85.960  85.470  57.130  1.00  0.00            
ATOM   3017  HA  ASP   396      85.200  85.160  56.410  1.00  0.00            
ATOM   3018  CB  ASP   396      85.460  84.960  58.480  1.00  0.00            
ATOM   3019  HB1 ASP   396      86.100  85.340  59.270  1.00  0.00            
ATOM   3020  HB2 ASP   396      85.520  83.870  58.510  1.00  0.00            
ATOM   3021  CG  ASP   396      84.020  85.370  58.740  1.00  0.00            
ATOM   3022  OD1 ASP   396      83.090  84.560  58.500  1.00  0.00            
ATOM   3023  OD2 ASP   396      83.770  86.530  59.150  1.00  0.00            
ATOM   3024  C   ASP   396      86.040  86.990  57.080  1.00  0.00            
ATOM   3025  O   ASP   396      87.020  87.570  57.540  1.00  0.00            
ATOM   3026  N   VAL   397      85.010  87.680  56.580  1.00  0.00            
ATOM   3027  H   VAL   397      84.250  87.130  56.210  1.00  0.00            
ATOM   3028  CA  VAL   397      84.890  89.120  56.490  1.00  0.00            
ATOM   3029  HA  VAL   397      85.670  89.460  55.800  1.00  0.00            
ATOM   3030  CB  VAL   397      83.560  89.550  55.880  1.00  0.00            
ATOM   3031  HB  VAL   397      82.780  89.370  56.620  1.00  0.00            
ATOM   3032  CG1 VAL   397      83.500  91.020  55.490  1.00  0.00            
ATOM   3033 1HG1 VAL   397      82.550  91.270  55.020  1.00  0.00            
ATOM   3034 2HG1 VAL   397      83.620  91.660  56.370  1.00  0.00            
ATOM   3035 3HG1 VAL   397      84.300  91.250  54.790  1.00  0.00            
ATOM   3036  CG2 VAL   397      83.170  88.760  54.630  1.00  0.00            
ATOM   3037 1HG2 VAL   397      82.220  89.100  54.220  1.00  0.00            
ATOM   3038 2HG2 VAL   397      83.950  88.860  53.870  1.00  0.00            
ATOM   3039 3HG2 VAL   397      83.050  87.700  54.850  1.00  0.00            
ATOM   3040  C   VAL   397      85.160  89.840  57.800  1.00  0.00            
ATOM   3041  O   VAL   397      85.620  90.980  57.830  1.00  0.00            
ATOM   3042  N   SER   398      84.970  89.180  58.950  1.00  0.00            
ATOM   3043  H   SER   398      84.640  88.230  58.840  1.00  0.00            
ATOM   3044  CA  SER   398      85.280  89.610  60.290  1.00  0.00            
ATOM   3045  HA  SER   398      84.600  90.420  60.550  1.00  0.00            
ATOM   3046  CB  SER   398      85.040  88.500  61.310  1.00  0.00            
ATOM   3047  HB1 SER   398      85.240  88.860  62.320  1.00  0.00            
ATOM   3048  HB2 SER   398      85.730  87.680  61.100  1.00  0.00            
ATOM   3049  OG  SER   398      83.720  88.000  61.270  1.00  0.00            
ATOM   3050  HG  SER   398      83.680  87.450  60.480  1.00  0.00            
ATOM   3051  C   SER   398      86.700  90.140  60.520  1.00  0.00            
ATOM   3052  O   SER   398      86.920  90.890  61.460  1.00  0.00            
ATOM   3053  N   VAL   399      87.680  89.790  59.680  1.00  0.00            
ATOM   3054  H   VAL   399      87.470  89.130  58.950  1.00  0.00            
ATOM   3055  CA  VAL   399      89.030  90.320  59.740  1.00  0.00            
ATOM   3056  HA  VAL   399      89.350  90.270  60.780  1.00  0.00            
ATOM   3057  CB  VAL   399      90.060  89.500  58.960  1.00  0.00            
ATOM   3058  HB  VAL   399      91.050  89.910  59.170  1.00  0.00            
ATOM   3059  CG1 VAL   399      90.090  88.040  59.400  1.00  0.00            
ATOM   3060 1HG1 VAL   399      90.910  87.510  58.910  1.00  0.00            
ATOM   3061 2HG1 VAL   399      90.230  87.980  60.480  1.00  0.00            
ATOM   3062 3HG1 VAL   399      89.160  87.540  59.130  1.00  0.00            
ATOM   3063  CG2 VAL   399      89.870  89.570  57.440  1.00  0.00            
ATOM   3064 1HG2 VAL   399      90.590  88.910  56.940  1.00  0.00            
ATOM   3065 2HG2 VAL   399      88.860  89.260  57.170  1.00  0.00            
ATOM   3066 3HG2 VAL   399      90.040  90.580  57.080  1.00  0.00            
ATOM   3067  C   VAL   399      89.110  91.790  59.370  1.00  0.00            
ATOM   3068  O   VAL   399      90.010  92.490  59.830  1.00  0.00            
ATOM   3069  N   ILE   400      88.180  92.330  58.570  1.00  0.00            
ATOM   3070  H   ILE   400      87.430  91.710  58.300  1.00  0.00            
ATOM   3071  CA  ILE   400      88.040  93.720  58.210  1.00  0.00            
ATOM   3072  HA  ILE   400      89.050  94.140  58.240  1.00  0.00            
ATOM   3073  CB  ILE   400      87.560  93.910  56.770  1.00  0.00            
ATOM   3074  HB  ILE   400      86.550  93.500  56.710  1.00  0.00            
ATOM   3075  CG2 ILE   400      87.470  95.390  56.430  1.00  0.00            
ATOM   3076 1HG2 ILE   400      87.060  95.550  55.430  1.00  0.00            
ATOM   3077 2HG2 ILE   400      86.810  95.920  57.110  1.00  0.00            
ATOM   3078 3HG2 ILE   400      88.460  95.850  56.480  1.00  0.00            
ATOM   3079  CG1 ILE   400      88.420  93.160  55.750  1.00  0.00            
ATOM   3080 1HG1 ILE   400      88.450  92.100  56.000  1.00  0.00            
ATOM   3081 2HG1 ILE   400      89.440  93.530  55.800  1.00  0.00            
ATOM   3082  CD  ILE   400      87.950  93.240  54.300  1.00  0.00            
ATOM   3083  HD1 ILE   400      88.550  92.570  53.670  1.00  0.00            
ATOM   3084  HD2 ILE   400      86.910  92.940  54.220  1.00  0.00            
ATOM   3085  HD3 ILE   400      88.070  94.250  53.900  1.00  0.00            
ATOM   3086  C   ILE   400      87.180  94.440  59.240  1.00  0.00            
ATOM   3087  O   ILE   400      86.000  94.090  59.340  1.00  0.00            
ATOM   3088  N   PRO   401      87.650  95.440  59.980  1.00  0.00            
ATOM   3089  CD  PRO   401      89.020  95.930  60.010  1.00  0.00            
ATOM   3090  HD1 PRO   401      89.350  96.270  59.030  1.00  0.00            
ATOM   3091  HD2 PRO   401      89.690  95.140  60.370  1.00  0.00            
ATOM   3092  CG  PRO   401      89.050  97.100  60.990  1.00  0.00            
ATOM   3093  HG1 PRO   401      88.850  98.040  60.470  1.00  0.00            
ATOM   3094  HG2 PRO   401      90.000  97.160  61.520  1.00  0.00            
ATOM   3095  CB  PRO   401      87.890  96.770  61.920  1.00  0.00            
ATOM   3096  HB1 PRO   401      87.500  97.650  62.430  1.00  0.00            
ATOM   3097  HB2 PRO   401      88.220  96.040  62.670  1.00  0.00            
ATOM   3098  CA  PRO   401      86.860  96.130  60.990  1.00  0.00            
ATOM   3099  HA  PRO   401      86.310  95.400  61.570  1.00  0.00            
ATOM   3100  C   PRO   401      85.880  97.130  60.400  1.00  0.00            
ATOM   3101  O   PRO   401      86.220  97.900  59.510  1.00  0.00            
ATOM   3102  N   THR   402      84.640  97.170  60.900  1.00  0.00            
ATOM   3103  H   THR   402      84.420  96.510  61.620  1.00  0.00            
ATOM   3104  CA  THR   402      83.570  98.070  60.490  1.00  0.00            
ATOM   3105  HA  THR   402      83.520  98.050  59.400  1.00  0.00            
ATOM   3106  CB  THR   402      82.210  97.590  61.000  1.00  0.00            
ATOM   3107  HB  THR   402      81.420  98.250  60.640  1.00  0.00            
ATOM   3108  CG2 THR   402      81.860  96.180  60.520  1.00  0.00            
ATOM   3109 1HG2 THR   402      80.870  95.900  60.870  1.00  0.00            
ATOM   3110 2HG2 THR   402      81.870  96.140  59.430  1.00  0.00            
ATOM   3111 3HG2 THR   402      82.570  95.460  60.920  1.00  0.00            
ATOM   3112  OG1 THR   402      82.170  97.560  62.410  1.00  0.00            
ATOM   3113  HG1 THR   402      81.820  98.410  62.700  1.00  0.00            
ATOM   3114  C   THR   402      83.770  99.520  60.890  1.00  0.00            
ATOM   3115  O   THR   402      83.010 100.400  60.500  1.00  0.00            
ATOM   3116  N   ILE   403      84.790  99.800  61.700  1.00  0.00            
ATOM   3117  H   ILE   403      85.390  99.020  61.940  1.00  0.00            
ATOM   3118  CA  ILE   403      85.140 101.050  62.350  1.00  0.00            
ATOM   3119  HA  ILE   403      84.780 101.860  61.710  1.00  0.00            
ATOM   3120  CB  ILE   403      84.440 101.120  63.700  1.00  0.00            
ATOM   3121  HB  ILE   403      83.370 100.960  63.520  1.00  0.00            
ATOM   3122  CG2 ILE   403      84.880 100.000  64.640  1.00  0.00            
ATOM   3123 1HG2 ILE   403      84.330 100.040  65.580  1.00  0.00            
ATOM   3124 2HG2 ILE   403      84.690  99.020  64.210  1.00  0.00            
ATOM   3125 3HG2 ILE   403      85.940 100.080  64.880  1.00  0.00            
ATOM   3126  CG1 ILE   403      84.530 102.450  64.450  1.00  0.00            
ATOM   3127 1HG1 ILE   403      85.550 102.620  64.800  1.00  0.00            
ATOM   3128 2HG1 ILE   403      83.900 102.410  65.340  1.00  0.00            
ATOM   3129  CD  ILE   403      84.080 103.670  63.640  1.00  0.00            
ATOM   3130  HD1 ILE   403      84.100 104.550  64.270  1.00  0.00            
ATOM   3131  HD2 ILE   403      84.740 103.840  62.790  1.00  0.00            
ATOM   3132  HD3 ILE   403      83.070 103.520  63.270  1.00  0.00            
ATOM   3133  C   ILE   403      86.650 101.180  62.430  1.00  0.00            
ATOM   3134  O   ILE   403      87.370 100.210  62.230  1.00  0.00            
ATOM   3135  N   GLY   404      87.190 102.370  62.730  1.00  0.00            
ATOM   3136  H   GLY   404      86.550 103.150  62.860  1.00  0.00            
ATOM   3137  CA  GLY   404      88.590 102.590  63.030  1.00  0.00            
ATOM   3138  HA1 GLY   404      88.940 101.780  63.680  1.00  0.00            
ATOM   3139  HA2 GLY   404      88.710 103.520  63.580  1.00  0.00            
ATOM   3140  C   GLY   404      89.530 102.630  61.840  1.00  0.00            
ATOM   3141  O   GLY   404      89.130 102.420  60.690  1.00  0.00            
ATOM   3142  N   ASP   405      90.810 102.940  62.100  1.00  0.00            
ATOM   3143  H   ASP   405      91.060 103.120  63.060  1.00  0.00            
ATOM   3144  CA  ASP   405      91.890 103.020  61.140  1.00  0.00            
ATOM   3145  HA  ASP   405      91.490 103.500  60.250  1.00  0.00            
ATOM   3146  CB  ASP   405      93.030 103.910  61.660  1.00  0.00            
ATOM   3147  HB1 ASP   405      93.640 104.250  60.820  1.00  0.00            
ATOM   3148  HB2 ASP   405      93.680 103.300  62.280  1.00  0.00            
ATOM   3149  CG  ASP   405      92.610 105.100  62.520  1.00  0.00            
ATOM   3150  OD1 ASP   405      92.700 106.250  62.030  1.00  0.00            
ATOM   3151  OD2 ASP   405      92.240 104.870  63.690  1.00  0.00            
ATOM   3152  C   ASP   405      92.420 101.650  60.760  1.00  0.00            
ATOM   3153  O   ASP   405      92.640 100.810  61.620  1.00  0.00            
ATOM   3154  N   VAL   406      92.660 101.360  59.470  1.00  0.00            
ATOM   3155  H   VAL   406      92.540 102.120  58.810  1.00  0.00            
ATOM   3156  CA  VAL   406      93.080 100.070  58.960  1.00  0.00            
ATOM   3157  HA  VAL   406      93.840  99.690  59.650  1.00  0.00            
ATOM   3158  CB  VAL   406      91.940  99.060  58.950  1.00  0.00            
ATOM   3159  HB  VAL   406      91.480  99.050  59.940  1.00  0.00            
ATOM   3160  CG1 VAL   406      90.820  99.400  57.970  1.00  0.00            
ATOM   3161 1HG1 VAL   406      89.990  98.690  58.070  1.00  0.00            
ATOM   3162 2HG1 VAL   406      90.430 100.400  58.170  1.00  0.00            
ATOM   3163 3HG1 VAL   406      91.180  99.360  56.940  1.00  0.00            
ATOM   3164  CG2 VAL   406      92.390  97.620  58.690  1.00  0.00            
ATOM   3165 1HG2 VAL   406      91.560  96.930  58.850  1.00  0.00            
ATOM   3166 2HG2 VAL   406      92.750  97.500  57.670  1.00  0.00            
ATOM   3167 3HG2 VAL   406      93.190  97.360  59.390  1.00  0.00            
ATOM   3168  C   VAL   406      93.750 100.170  57.600  1.00  0.00            
ATOM   3169  O   VAL   406      93.360 101.010  56.790  1.00  0.00            
ATOM   3170  N   VAL   407      94.710  99.300  57.270  1.00  0.00            
ATOM   3171  H   VAL   407      95.010  98.670  58.010  1.00  0.00            
ATOM   3172  CA  VAL   407      95.270  99.070  55.960  1.00  0.00            
ATOM   3173  HA  VAL   407      94.760  99.720  55.250  1.00  0.00            
ATOM   3174  CB  VAL   407      96.750  99.410  55.860  1.00  0.00            
ATOM   3175  HB  VAL   407      97.330  98.690  56.440  1.00  0.00            
ATOM   3176  CG1 VAL   407      97.250  99.380  54.420  1.00  0.00            
ATOM   3177 1HG1 VAL   407      98.300  99.650  54.370  1.00  0.00            
ATOM   3178 2HG1 VAL   407      97.140  98.380  54.000  1.00  0.00            
ATOM   3179 3HG1 VAL   407      96.680 100.080  53.810  1.00  0.00            
ATOM   3180  CG2 VAL   407      97.080 100.790  56.430  1.00  0.00            
ATOM   3181 1HG2 VAL   407      98.140 101.020  56.320  1.00  0.00            
ATOM   3182 2HG2 VAL   407      96.510 101.560  55.900  1.00  0.00            
ATOM   3183 3HG2 VAL   407      96.830 100.850  57.490  1.00  0.00            
ATOM   3184  C   VAL   407      94.990  97.650  55.500  1.00  0.00            
ATOM   3185  O   VAL   407      95.640  96.710  55.960  1.00  0.00            
ATOM   3186  N   VAL   408      94.020  97.430  54.610  1.00  0.00            
ATOM   3187  H   VAL   408      93.560  98.250  54.250  1.00  0.00            
ATOM   3188  CA  VAL   408      93.670  96.150  54.040  1.00  0.00            
ATOM   3189  HA  VAL   408      93.920  95.380  54.770  1.00  0.00            
ATOM   3190  CB  VAL   408      92.170  96.020  53.780  1.00  0.00            
ATOM   3191  HB  VAL   408      91.880  96.780  53.040  1.00  0.00            
ATOM   3192  CG1 VAL   408      91.770  94.660  53.220  1.00  0.00            
ATOM   3193 1HG1 VAL   408      90.690  94.600  53.080  1.00  0.00            
ATOM   3194 2HG1 VAL   408      92.240  94.480  52.260  1.00  0.00            
ATOM   3195 3HG1 VAL   408      92.080  93.870  53.920  1.00  0.00            
ATOM   3196  CG2 VAL   408      91.320  96.270  55.020  1.00  0.00            
ATOM   3197 1HG2 VAL   408      90.260  96.200  54.790  1.00  0.00            
ATOM   3198 2HG2 VAL   408      91.570  95.530  55.790  1.00  0.00            
ATOM   3199 3HG2 VAL   408      91.520  97.260  55.430  1.00  0.00            
ATOM   3200  C   VAL   408      94.490  95.870  52.790  1.00  0.00            
ATOM   3201  O   VAL   408      94.570  96.730  51.910  1.00  0.00            
ATOM   3202  N   VAL   409      95.070  94.680  52.640  1.00  0.00            
ATOM   3203  H   VAL   409      95.010  94.050  53.430  1.00  0.00            
ATOM   3204  CA  VAL   409      95.660  94.150  51.420  1.00  0.00            
ATOM   3205  HA  VAL   409      95.650  94.940  50.680  1.00  0.00            
ATOM   3206  CB  VAL   409      97.120  93.730  51.600  1.00  0.00            
ATOM   3207  HB  VAL   409      97.160  92.790  52.140  1.00  0.00            
ATOM   3208  CG1 VAL   409      97.780  93.520  50.240  1.00  0.00            
ATOM   3209 1HG1 VAL   409      98.810  93.200  50.350  1.00  0.00            
ATOM   3210 2HG1 VAL   409      97.250  92.750  49.660  1.00  0.00            
ATOM   3211 3HG1 VAL   409      97.760  94.450  49.660  1.00  0.00            
ATOM   3212  CG2 VAL   409      97.960  94.740  52.360  1.00  0.00            
ATOM   3213 1HG2 VAL   409      99.000  94.410  52.420  1.00  0.00            
ATOM   3214 2HG2 VAL   409      97.930  95.720  51.870  1.00  0.00            
ATOM   3215 3HG2 VAL   409      97.600  94.850  53.390  1.00  0.00            
ATOM   3216  C   VAL   409      94.800  93.010  50.900  1.00  0.00            
ATOM   3217  O   VAL   409      94.550  92.050  51.640  1.00  0.00            
ATOM   3218  N   ALA   410      94.300  93.080  49.670  1.00  0.00            
ATOM   3219  H   ALA   410      94.570  93.880  49.100  1.00  0.00            
ATOM   3220  CA  ALA   410      93.270  92.210  49.140  1.00  0.00            
ATOM   3221  HA  ALA   410      93.190  91.360  49.810  1.00  0.00            
ATOM   3222  CB  ALA   410      91.930  92.930  49.190  1.00  0.00            
ATOM   3223  HB1 ALA   410      91.130  92.260  48.890  1.00  0.00            
ATOM   3224  HB2 ALA   410      91.720  93.290  50.200  1.00  0.00            
ATOM   3225  HB3 ALA   410      91.950  93.780  48.500  1.00  0.00            
ATOM   3226  C   ALA   410      93.550  91.640  47.760  1.00  0.00            
ATOM   3227  O   ALA   410      94.210  92.280  46.940  1.00  0.00            
ATOM   3228  N   THR   411      92.980  90.460  47.470  1.00  0.00            
ATOM   3229  H   THR   411      92.480  90.010  48.220  1.00  0.00            
ATOM   3230  CA  THR   411      92.700  89.970  46.130  1.00  0.00            
ATOM   3231  HA  THR   411      93.540  90.240  45.480  1.00  0.00            
ATOM   3232  CB  THR   411      92.560  88.450  46.110  1.00  0.00            
ATOM   3233  HB  THR   411      92.330  88.120  45.090  1.00  0.00            
ATOM   3234  CG2 THR   411      93.810  87.710  46.550  1.00  0.00            
ATOM   3235 1HG2 THR   411      93.650  86.630  46.510  1.00  0.00            
ATOM   3236 2HG2 THR   411      94.640  87.960  45.880  1.00  0.00            
ATOM   3237 3HG2 THR   411      94.090  87.990  47.560  1.00  0.00            
ATOM   3238  OG1 THR   411      91.480  88.070  46.940  1.00  0.00            
ATOM   3239  HG1 THR   411      91.260  87.150  46.800  1.00  0.00            
ATOM   3240  C   THR   411      91.450  90.610  45.540  1.00  0.00            
ATOM   3241  O   THR   411      90.720  91.320  46.220  1.00  0.00            
ATOM   3242  N   ASP   412      91.100  90.300  44.290  1.00  0.00            
ATOM   3243  H   ASP   412      91.740  89.740  43.750  1.00  0.00            
ATOM   3244  CA  ASP   412      89.880  90.740  43.650  1.00  0.00            
ATOM   3245  HA  ASP   412      89.830  91.810  43.860  1.00  0.00            
ATOM   3246  CB  ASP   412      89.980  90.650  42.130  1.00  0.00            
ATOM   3247  HB1 ASP   412      89.060  91.020  41.680  1.00  0.00            
ATOM   3248  HB2 ASP   412      90.060  89.600  41.850  1.00  0.00            
ATOM   3249  CG  ASP   412      91.150  91.400  41.510  1.00  0.00            
ATOM   3250  OD1 ASP   412      91.800  92.240  42.180  1.00  0.00            
ATOM   3251  OD2 ASP   412      91.460  91.200  40.310  1.00  0.00            
ATOM   3252  C   ASP   412      88.590  90.180  44.240  1.00  0.00            
ATOM   3253  O   ASP   412      87.500  90.610  43.850  1.00  0.00            
ATOM   3254  N   ALA   413      88.650  89.350  45.280  1.00  0.00            
ATOM   3255  H   ALA   413      89.570  89.040  45.560  1.00  0.00            
ATOM   3256  CA  ALA   413      87.570  89.070  46.210  1.00  0.00            
ATOM   3257  HA  ALA   413      86.760  88.600  45.660  1.00  0.00            
ATOM   3258  CB  ALA   413      88.070  88.080  47.250  1.00  0.00            
ATOM   3259  HB1 ALA   413      87.250  87.750  47.890  1.00  0.00            
ATOM   3260  HB2 ALA   413      88.500  87.190  46.780  1.00  0.00            
ATOM   3261  HB3 ALA   413      88.830  88.540  47.880  1.00  0.00            
ATOM   3262  C   ALA   413      87.010  90.310  46.880  1.00  0.00            
ATOM   3263  O   ALA   413      85.870  90.300  47.360  1.00  0.00            
ATOM   3264  N   LEU   414      87.730  91.430  46.910  1.00  0.00            
ATOM   3265  H   LEU   414      88.680  91.360  46.570  1.00  0.00            
ATOM   3266  CA  LEU   414      87.310  92.750  47.360  1.00  0.00            
ATOM   3267  HA  LEU   414      86.280  92.630  47.700  1.00  0.00            
ATOM   3268  CB  LEU   414      88.130  93.160  48.580  1.00  0.00            
ATOM   3269  HB1 LEU   414      88.970  93.770  48.240  1.00  0.00            
ATOM   3270  HB2 LEU   414      88.580  92.280  49.040  1.00  0.00            
ATOM   3271  CG  LEU   414      87.370  93.900  49.670  1.00  0.00            
ATOM   3272  HG  LEU   414      86.760  94.690  49.210  1.00  0.00            
ATOM   3273  CD1 LEU   414      86.440  92.980  50.460  1.00  0.00            
ATOM   3274 1HD1 LEU   414      85.900  93.540  51.220  1.00  0.00            
ATOM   3275 2HD1 LEU   414      85.710  92.510  49.810  1.00  0.00            
ATOM   3276 3HD1 LEU   414      87.030  92.200  50.950  1.00  0.00            
ATOM   3277  CD2 LEU   414      88.320  94.570  50.660  1.00  0.00            
ATOM   3278 1HD2 LEU   414      87.760  95.100  51.430  1.00  0.00            
ATOM   3279 2HD2 LEU   414      88.960  93.820  51.120  1.00  0.00            
ATOM   3280 3HD2 LEU   414      88.940  95.290  50.130  1.00  0.00            
ATOM   3281  C   LEU   414      87.220  93.810  46.270  1.00  0.00            
ATOM   3282  O   LEU   414      87.130  95.000  46.570  1.00  0.00            
ATOM   3283  N   MET   415      87.270  93.460  44.980  1.00  0.00            
ATOM   3284  H   MET   415      87.290  92.470  44.770  1.00  0.00            
ATOM   3285  CA  MET   415      87.200  94.360  43.850  1.00  0.00            
ATOM   3286  HA  MET   415      87.740  95.270  44.110  1.00  0.00            
ATOM   3287  CB  MET   415      87.930  93.760  42.640  1.00  0.00            
ATOM   3288  HB1 MET   415      87.460  92.810  42.390  1.00  0.00            
ATOM   3289  HB2 MET   415      88.970  93.570  42.910  1.00  0.00            
ATOM   3290  CG  MET   415      87.930  94.640  41.400  1.00  0.00            
ATOM   3291  HG1 MET   415      88.410  95.590  41.650  1.00  0.00            
ATOM   3292  HG2 MET   415      86.900  94.860  41.100  1.00  0.00            
ATOM   3293  SD  MET   415      88.750  93.940  39.950  1.00  0.00            
ATOM   3294  CE  MET   415      87.440  92.810  39.390  1.00  0.00            
ATOM   3295  HE1 MET   415      87.710  92.420  38.410  1.00  0.00            
ATOM   3296  HE2 MET   415      87.340  91.980  40.090  1.00  0.00            
ATOM   3297  HE3 MET   415      86.500  93.340  39.310  1.00  0.00            
ATOM   3298  C   MET   415      85.800  94.790  43.450  1.00  0.00            
ATOM   3299  O   MET   415      85.580  95.870  42.920  1.00  0.00            
ATOM   3300  N   THR   416      84.790  93.940  43.680  1.00  0.00            
ATOM   3301  H   THR   416      85.010  93.080  44.170  1.00  0.00            
ATOM   3302  CA  THR   416      83.440  94.040  43.150  1.00  0.00            
ATOM   3303  HA  THR   416      83.410  94.870  42.450  1.00  0.00            
ATOM   3304  CB  THR   416      83.130  92.790  42.330  1.00  0.00            
ATOM   3305  HB  THR   416      83.360  91.890  42.900  1.00  0.00            
ATOM   3306  CG2 THR   416      81.670  92.690  41.880  1.00  0.00            
ATOM   3307 1HG2 THR   416      81.570  91.910  41.120  1.00  0.00            
ATOM   3308 2HG2 THR   416      81.040  92.450  42.730  1.00  0.00            
ATOM   3309 3HG2 THR   416      81.390  93.650  41.460  1.00  0.00            
ATOM   3310  OG1 THR   416      83.890  92.810  41.140  1.00  0.00            
ATOM   3311  HG1 THR   416      84.550  92.130  41.270  1.00  0.00            
ATOM   3312  C   THR   416      82.410  94.330  44.230  1.00  0.00            
ATOM   3313  O   THR   416      82.560  93.870  45.360  1.00  0.00            
ATOM   3314  N   GLY   417      81.370  95.110  43.940  1.00  0.00            
ATOM   3315  H   GLY   417      81.280  95.410  42.980  1.00  0.00            
ATOM   3316  CA  GLY   417      80.250  95.390  44.820  1.00  0.00            
ATOM   3317  HA1 GLY   417      79.860  94.440  45.180  1.00  0.00            
ATOM   3318  HA2 GLY   417      79.440  95.830  44.250  1.00  0.00            
ATOM   3319  C   GLY   417      80.490  96.260  46.040  1.00  0.00            
ATOM   3320  O   GLY   417      79.680  97.130  46.350  1.00  0.00            
ATOM   3321  N   TYR   418      81.610  96.100  46.740  1.00  0.00            
ATOM   3322  H   TYR   418      82.220  95.370  46.390  1.00  0.00            
ATOM   3323  CA  TYR   418      81.860  96.480  48.120  1.00  0.00            
ATOM   3324  HA  TYR   418      81.020  96.100  48.700  1.00  0.00            
ATOM   3325  CB  TYR   418      83.110  95.750  48.620  1.00  0.00            
ATOM   3326  HB1 TYR   418      83.980  96.180  48.130  1.00  0.00            
ATOM   3327  HB2 TYR   418      83.080  94.710  48.270  1.00  0.00            
ATOM   3328  CG  TYR   418      83.340  95.700  50.110  1.00  0.00            
ATOM   3329  CD1 TYR   418      82.370  95.130  50.930  1.00  0.00            
ATOM   3330  HD1 TYR   418      81.450  94.750  50.490  1.00  0.00            
ATOM   3331  CE1 TYR   418      82.540  95.030  52.320  1.00  0.00            
ATOM   3332  HE1 TYR   418      81.780  94.590  52.930  1.00  0.00            
ATOM   3333  CZ  TYR   418      83.740  95.490  52.900  1.00  0.00            
ATOM   3334  OH  TYR   418      83.900  95.400  54.250  1.00  0.00            
ATOM   3335  HH  TYR   418      84.790  95.650  54.520  1.00  0.00            
ATOM   3336  CE2 TYR   418      84.740  96.040  52.070  1.00  0.00            
ATOM   3337  HE2 TYR   418      85.670  96.380  52.520  1.00  0.00            
ATOM   3338  CD2 TYR   418      84.530  96.160  50.690  1.00  0.00            
ATOM   3339  HD2 TYR   418      85.310  96.570  50.070  1.00  0.00            
ATOM   3340  C   TYR   418      81.950  97.970  48.410  1.00  0.00            
ATOM   3341  O   TYR   418      82.630  98.700  47.710  1.00  0.00            
ATOM   3342  N   THR   419      81.340  98.420  49.510  1.00  0.00            
ATOM   3343  H   THR   419      80.770  97.740  49.990  1.00  0.00            
ATOM   3344  CA  THR   419      81.590  99.640  50.250  1.00  0.00            
ATOM   3345  HA  THR   419      82.350 100.230  49.740  1.00  0.00            
ATOM   3346  CB  THR   419      80.350 100.540  50.330  1.00  0.00            
ATOM   3347  HB  THR   419      79.520  99.970  50.740  1.00  0.00            
ATOM   3348  CG2 THR   419      80.550 101.780  51.190  1.00  0.00            
ATOM   3349 1HG2 THR   419      79.710 102.470  51.070  1.00  0.00            
ATOM   3350 2HG2 THR   419      80.600 101.510  52.250  1.00  0.00            
ATOM   3351 3HG2 THR   419      81.470 102.300  50.920  1.00  0.00            
ATOM   3352  OG1 THR   419      79.980 101.010  49.050  1.00  0.00            
ATOM   3353  HG1 THR   419      79.400 100.340  48.670  1.00  0.00            
ATOM   3354  C   THR   419      82.120  99.290  51.630  1.00  0.00            
ATOM   3355  O   THR   419      81.340  98.970  52.520  1.00  0.00            
ATOM   3356  N   GLY   420      83.440  99.330  51.840  1.00  0.00            
ATOM   3357  H   GLY   420      84.020  99.510  51.030  1.00  0.00            
ATOM   3358  CA  GLY   420      84.110  99.120  53.110  1.00  0.00            
ATOM   3359  HA1 GLY   420      85.090  98.680  52.930  1.00  0.00            
ATOM   3360  HA2 GLY   420      83.550  98.420  53.710  1.00  0.00            
ATOM   3361  C   GLY   420      84.340 100.380  53.940  1.00  0.00            
ATOM   3362  O   GLY   420      85.020 100.350  54.970  1.00  0.00            
ATOM   3363  N   ASP   421      83.810 101.520  53.490  1.00  0.00            
ATOM   3364  H   ASP   421      83.290 101.440  52.630  1.00  0.00            
ATOM   3365  CA  ASP   421      84.060 102.860  53.990  1.00  0.00            
ATOM   3366  HA  ASP   421      83.600 103.520  53.250  1.00  0.00            
ATOM   3367  CB  ASP   421      83.330 103.130  55.300  1.00  0.00            
ATOM   3368  HB1 ASP   421      83.840 102.630  56.120  1.00  0.00            
ATOM   3369  HB2 ASP   421      82.330 102.690  55.250  1.00  0.00            
ATOM   3370  CG  ASP   421      83.160 104.600  55.630  1.00  0.00            
ATOM   3371  OD1 ASP   421      83.240 105.440  54.700  1.00  0.00            
ATOM   3372  OD2 ASP   421      82.890 104.950  56.800  1.00  0.00            
ATOM   3373  C   ASP   421      85.540 103.240  53.980  1.00  0.00            
ATOM   3374  O   ASP   421      86.070 103.770  54.950  1.00  0.00            
ATOM   3375  N   PHE   422      86.260 102.940  52.900  1.00  0.00            
ATOM   3376  H   PHE   422      85.760 102.490  52.140  1.00  0.00            
ATOM   3377  CA  PHE   422      87.640 103.300  52.660  1.00  0.00            
ATOM   3378  HA  PHE   422      88.180 103.180  53.600  1.00  0.00            
ATOM   3379  CB  PHE   422      88.290 102.360  51.640  1.00  0.00            
ATOM   3380  HB1 PHE   422      89.300 102.710  51.440  1.00  0.00            
ATOM   3381  HB2 PHE   422      87.750 102.450  50.700  1.00  0.00            
ATOM   3382  CG  PHE   422      88.380 100.900  52.030  1.00  0.00            
ATOM   3383  CD1 PHE   422      87.590  99.940  51.400  1.00  0.00            
ATOM   3384  HD1 PHE   422      86.880 100.240  50.640  1.00  0.00            
ATOM   3385  CE1 PHE   422      87.710  98.590  51.720  1.00  0.00            
ATOM   3386  HE1 PHE   422      87.110  97.850  51.210  1.00  0.00            
ATOM   3387  CZ  PHE   422      88.640  98.190  52.700  1.00  0.00            
ATOM   3388  HZ  PHE   422      88.760  97.140  52.940  1.00  0.00            
ATOM   3389  CE2 PHE   422      89.440  99.140  53.340  1.00  0.00            
ATOM   3390  HE2 PHE   422      90.160  98.840  54.070  1.00  0.00            
ATOM   3391  CD2 PHE   422      89.300 100.500  53.000  1.00  0.00            
ATOM   3392  HD2 PHE   422      89.940 101.220  53.490  1.00  0.00            
ATOM   3393  C   PHE   422      87.810 104.750  52.230  1.00  0.00            
ATOM   3394  O   PHE   422      87.010 105.270  51.460  1.00  0.00            
ATOM   3395  N   ASP   423      88.900 105.410  52.640  1.00  0.00            
ATOM   3396  H   ASP   423      89.520 104.910  53.260  1.00  0.00            
ATOM   3397  CA  ASP   423      89.390 106.680  52.140  1.00  0.00            
ATOM   3398  HA  ASP   423      88.520 107.300  51.890  1.00  0.00            
ATOM   3399  CB  ASP   423      90.160 107.420  53.230  1.00  0.00            
ATOM   3400  HB1 ASP   423      90.390 108.430  52.870  1.00  0.00            
ATOM   3401  HB2 ASP   423      91.130 106.930  53.350  1.00  0.00            
ATOM   3402  CG  ASP   423      89.510 107.520  54.600  1.00  0.00            
ATOM   3403  OD1 ASP   423      88.270 107.610  54.660  1.00  0.00            
ATOM   3404  OD2 ASP   423      90.230 107.550  55.620  1.00  0.00            
ATOM   3405  C   ASP   423      90.210 106.510  50.870  1.00  0.00            
ATOM   3406  O   ASP   423      89.950 107.160  49.860  1.00  0.00            
ATOM   3407  N   SER   424      91.170 105.590  50.840  1.00  0.00            
ATOM   3408  H   SER   424      91.330 105.060  51.680  1.00  0.00            
ATOM   3409  CA  SER   424      92.130 105.390  49.770  1.00  0.00            
ATOM   3410  HA  SER   424      91.850 106.060  48.960  1.00  0.00            
ATOM   3411  CB  SER   424      93.520 105.860  50.200  1.00  0.00            
ATOM   3412  HB1 SER   424      93.470 106.880  50.570  1.00  0.00            
ATOM   3413  HB2 SER   424      94.210 105.840  49.360  1.00  0.00            
ATOM   3414  OG  SER   424      94.030 105.040  51.230  1.00  0.00            
ATOM   3415  HG  SER   424      94.370 104.230  50.830  1.00  0.00            
ATOM   3416  C   SER   424      92.200 104.000  49.170  1.00  0.00            
ATOM   3417  O   SER   424      91.930 103.010  49.850  1.00  0.00            
ATOM   3418  N   VAL   425      92.620 103.880  47.900  1.00  0.00            
ATOM   3419  H   VAL   425      92.760 104.760  47.410  1.00  0.00            
ATOM   3420  CA  VAL   425      92.920 102.680  47.150  1.00  0.00            
ATOM   3421  HA  VAL   425      92.940 101.840  47.850  1.00  0.00            
ATOM   3422  CB  VAL   425      91.840 102.360  46.110  1.00  0.00            
ATOM   3423  HB  VAL   425      91.750 103.200  45.430  1.00  0.00            
ATOM   3424  CG1 VAL   425      92.160 101.120  45.280  1.00  0.00            
ATOM   3425 1HG1 VAL   425      91.340 100.890  44.600  1.00  0.00            
ATOM   3426 2HG1 VAL   425      93.060 101.260  44.680  1.00  0.00            
ATOM   3427 3HG1 VAL   425      92.310 100.260  45.940  1.00  0.00            
ATOM   3428  CG2 VAL   425      90.470 102.130  46.740  1.00  0.00            
ATOM   3429 1HG2 VAL   425      89.720 101.960  45.960  1.00  0.00            
ATOM   3430 2HG2 VAL   425      90.500 101.270  47.410  1.00  0.00            
ATOM   3431 3HG2 VAL   425      90.170 103.010  47.310  1.00  0.00            
ATOM   3432  C   VAL   425      94.280 102.770  46.490  1.00  0.00            
ATOM   3433  O   VAL   425      94.590 103.780  45.850  1.00  0.00            
ATOM   3434  N   ILE   426      95.110 101.730  46.540  1.00  0.00            
ATOM   3435  H   ILE   426      94.820 100.950  47.110  1.00  0.00            
ATOM   3436  CA  ILE   426      96.330 101.540  45.780  1.00  0.00            
ATOM   3437  HA  ILE   426      96.420 102.390  45.090  1.00  0.00            
ATOM   3438  CB  ILE   426      97.590 101.570  46.640  1.00  0.00            
ATOM   3439  HB  ILE   426      97.600 100.650  47.230  1.00  0.00            
ATOM   3440  CG2 ILE   426      98.850 101.550  45.770  1.00  0.00            
ATOM   3441 1HG2 ILE   426      99.760 101.540  46.370  1.00  0.00            
ATOM   3442 2HG2 ILE   426      98.880 100.660  45.140  1.00  0.00            
ATOM   3443 3HG2 ILE   426      98.870 102.430  45.130  1.00  0.00            
ATOM   3444  CG1 ILE   426      97.610 102.720  47.630  1.00  0.00            
ATOM   3445 1HG1 ILE   426      96.740 102.650  48.290  1.00  0.00            
ATOM   3446 2HG1 ILE   426      97.490 103.660  47.090  1.00  0.00            
ATOM   3447  CD  ILE   426      98.820 102.860  48.540  1.00  0.00            
ATOM   3448  HD1 ILE   426      98.660 103.630  49.290  1.00  0.00            
ATOM   3449  HD2 ILE   426      99.000 101.910  49.060  1.00  0.00            
ATOM   3450  HD3 ILE   426      99.710 103.130  47.960  1.00  0.00            
ATOM   3451  C   ILE   426      96.210 100.300  44.900  1.00  0.00            
ATOM   3452  O   ILE   426      95.740  99.280  45.390  1.00  0.00            
ATOM   3453  N   ASP   427      96.630 100.330  43.640  1.00  0.00            
ATOM   3454  H   ASP   427      96.980 101.210  43.300  1.00  0.00            
ATOM   3455  CA  ASP   427      96.520  99.260  42.660  1.00  0.00            
ATOM   3456  HA  ASP   427      96.210  98.350  43.190  1.00  0.00            
ATOM   3457  CB  ASP   427      95.390  99.590  41.700  1.00  0.00            
ATOM   3458  HB1 ASP   427      95.680 100.470  41.120  1.00  0.00            
ATOM   3459  HB2 ASP   427      94.500  99.850  42.270  1.00  0.00            
ATOM   3460  CG  ASP   427      95.000  98.490  40.720  1.00  0.00            
ATOM   3461  OD1 ASP   427      95.540  97.370  40.810  1.00  0.00            
ATOM   3462  OD2 ASP   427      94.130  98.730  39.850  1.00  0.00            
ATOM   3463  C   ASP   427      97.840  98.940  41.970  1.00  0.00            
ATOM   3464  O   ASP   427      98.560  99.830  41.530  1.00  0.00            
ATOM   3465  N   CYS   428      98.180  97.660  41.820  1.00  0.00            
ATOM   3466  H   CYS   428      97.500  96.980  42.140  1.00  0.00            
ATOM   3467  CA  CYS   428      99.280  97.120  41.050  1.00  0.00            
ATOM   3468  HA  CYS   428     100.140  97.780  41.190  1.00  0.00            
ATOM   3469  CB  CYS   428      99.670  95.750  41.620  1.00  0.00            
ATOM   3470  HB1 CYS   428      99.880  95.840  42.690  1.00  0.00            
ATOM   3471  HB2 CYS   428     100.580  95.400  41.140  1.00  0.00            
ATOM   3472  SG  CYS   428      98.340  94.550  41.360  1.00  0.00            
ATOM   3473  HG  CYS   428      98.980  93.490  41.850  1.00  0.00            
ATOM   3474  C   CYS   428      99.040  97.030  39.550  1.00  0.00            
ATOM   3475  O   CYS   428      99.920  96.650  38.790  1.00  0.00            
ATOM   3476  N   ASN   429      97.820  97.350  39.100  1.00  0.00            
ATOM   3477  H   ASN   429      97.130  97.540  39.810  1.00  0.00            
ATOM   3478  CA  ASN   429      97.340  97.370  37.730  1.00  0.00            
ATOM   3479  HA  ASN   429      96.260  97.490  37.830  1.00  0.00            
ATOM   3480  CB  ASN   429      97.830  98.620  37.020  1.00  0.00            
ATOM   3481  HB1 ASN   429      97.350  98.730  36.040  1.00  0.00            
ATOM   3482  HB2 ASN   429      98.910  98.550  36.840  1.00  0.00            
ATOM   3483  CG  ASN   429      97.580  99.910  37.780  1.00  0.00            
ATOM   3484  OD1 ASN   429      98.490 100.670  38.120  1.00  0.00            
ATOM   3485  ND2 ASN   429      96.320 100.200  38.110  1.00  0.00            
ATOM   3486 1HD2 ASN   429      95.570  99.590  37.800  1.00  0.00            
ATOM   3487 2HD2 ASN   429      96.130 100.970  38.740  1.00  0.00            
ATOM   3488  C   ASN   429      97.490  96.080  36.930  1.00  0.00            
ATOM   3489  O   ASN   429      97.390  96.050  35.710  1.00  0.00            
ATOM   3490  N   THR   430      97.710  94.960  37.620  1.00  0.00            
ATOM   3491  H   THR   430      97.740  95.060  38.630  1.00  0.00            
ATOM   3492  CA  THR   430      97.890  93.610  37.130  1.00  0.00            
ATOM   3493  HA  THR   430      97.550  93.570  36.100  1.00  0.00            
ATOM   3494  CB  THR   430      99.370  93.210  37.100  1.00  0.00            
ATOM   3495  HB  THR   430      99.460  92.140  36.880  1.00  0.00            
ATOM   3496  CG2 THR   430     100.220  93.960  36.080  1.00  0.00            
ATOM   3497 1HG2 THR   430     101.270  93.690  36.180  1.00  0.00            
ATOM   3498 2HG2 THR   430      99.900  93.690  35.070  1.00  0.00            
ATOM   3499 3HG2 THR   430     100.120  95.040  36.220  1.00  0.00            
ATOM   3500  OG1 THR   430     100.010  93.430  38.340  1.00  0.00            
ATOM   3501  HG1 THR   430     100.040  94.380  38.460  1.00  0.00            
ATOM   3502  C   THR   430      97.050  92.580  37.880  1.00  0.00            
ATOM   3503  O   THR   430      96.590  92.850  38.990  1.00  0.00            
ATOM   3504  N   CYS   431      96.790  91.420  37.290  1.00  0.00            
ATOM   3505  H   CYS   431      97.190  91.270  36.370  1.00  0.00            
ATOM   3506  CA  CYS   431      95.860  90.400  37.720  1.00  0.00            
ATOM   3507  HA  CYS   431      95.800  90.400  38.810  1.00  0.00            
ATOM   3508  CB  CYS   431      94.480  90.810  37.190  1.00  0.00            
ATOM   3509  HB1 CYS   431      94.220  91.800  37.550  1.00  0.00            
ATOM   3510  HB2 CYS   431      93.710  90.130  37.560  1.00  0.00            
ATOM   3511  SG  CYS   431      94.470  90.820  35.380  1.00  0.00            
ATOM   3512  HG  CYS   431      93.230  91.280  35.210  1.00  0.00            
ATOM   3513  C   CYS   431      96.250  88.990  37.310  1.00  0.00            
ATOM   3514  O   CYS   431      97.330  88.790  36.750  1.00  0.00            
ATOM   3515  N   VAL   432      95.420  87.980  37.570  1.00  0.00            
ATOM   3516  H   VAL   432      94.570  88.240  38.040  1.00  0.00            
ATOM   3517  CA  VAL   432      95.570  86.560  37.310  1.00  0.00            
ATOM   3518  HA  VAL   432      96.480  86.400  36.720  1.00  0.00            
ATOM   3519  CB  VAL   432      95.720  85.780  38.620  1.00  0.00            
ATOM   3520  HB  VAL   432      94.920  86.080  39.290  1.00  0.00            
ATOM   3521  CG1 VAL   432      95.670  84.270  38.470  1.00  0.00            
ATOM   3522 1HG1 VAL   432      95.830  83.780  39.430  1.00  0.00            
ATOM   3523 2HG1 VAL   432      94.690  83.950  38.120  1.00  0.00            
ATOM   3524 3HG1 VAL   432      96.420  83.920  37.770  1.00  0.00            
ATOM   3525  CG2 VAL   432      97.040  86.120  39.310  1.00  0.00            
ATOM   3526 1HG2 VAL   432      97.060  85.660  40.300  1.00  0.00            
ATOM   3527 2HG2 VAL   432      97.880  85.740  38.720  1.00  0.00            
ATOM   3528 3HG2 VAL   432      97.150  87.190  39.440  1.00  0.00            
ATOM   3529  C   VAL   432      94.400  86.030  36.510  1.00  0.00            
ATOM   3530  O   VAL   432      93.260  86.390  36.810  1.00  0.00            
ATOM   3531  N   THR   433      94.620  85.180  35.510  1.00  0.00            
ATOM   3532  H   THR   433      95.570  84.900  35.320  1.00  0.00            
ATOM   3533  CA  THR   433      93.600  84.470  34.750  1.00  0.00            
ATOM   3534  HA  THR   433      92.850  84.150  35.470  1.00  0.00            
ATOM   3535  CB  THR   433      92.900  85.420  33.780  1.00  0.00            
ATOM   3536  HB  THR   433      93.100  86.440  34.100  1.00  0.00            
ATOM   3537  CG2 THR   433      93.310  85.340  32.310  1.00  0.00            
ATOM   3538 1HG2 THR   433      92.840  86.150  31.750  1.00  0.00            
ATOM   3539 2HG2 THR   433      94.390  85.450  32.230  1.00  0.00            
ATOM   3540 3HG2 THR   433      93.000  84.390  31.870  1.00  0.00            
ATOM   3541  OG1 THR   433      91.490  85.290  33.830  1.00  0.00            
ATOM   3542  HG1 THR   433      91.220  84.520  33.320  1.00  0.00            
ATOM   3543  C   THR   433      94.130  83.210  34.080  1.00  0.00            
ATOM   3544  O   THR   433      95.320  83.140  33.770  1.00  0.00            
ATOM   3545  N   GLN   434      93.280  82.220  33.830  1.00  0.00            
ATOM   3546  H   GLN   434      92.330  82.340  34.160  1.00  0.00            
ATOM   3547  CA  GLN   434      93.560  81.020  33.060  1.00  0.00            
ATOM   3548  HA  GLN   434      94.550  80.650  33.300  1.00  0.00            
ATOM   3549  CB  GLN   434      92.540  79.940  33.400  1.00  0.00            
ATOM   3550  HB1 GLN   434      92.600  79.130  32.660  1.00  0.00            
ATOM   3551  HB2 GLN   434      91.550  80.390  33.300  1.00  0.00            
ATOM   3552  CG  GLN   434      92.640  79.280  34.770  1.00  0.00            
ATOM   3553  HG1 GLN   434      92.750  80.060  35.530  1.00  0.00            
ATOM   3554  HG2 GLN   434      93.520  78.640  34.800  1.00  0.00            
ATOM   3555  CD  GLN   434      91.420  78.460  35.140  1.00  0.00            
ATOM   3556  OE1 GLN   434      90.360  78.510  34.510  1.00  0.00            
ATOM   3557  NE2 GLN   434      91.480  77.640  36.190  1.00  0.00            
ATOM   3558 1HE2 GLN   434      92.350  77.560  36.700  1.00  0.00            
ATOM   3559 2HE2 GLN   434      90.650  77.100  36.400  1.00  0.00            
ATOM   3560  C   GLN   434      93.480  81.290  31.560  1.00  0.00            
ATOM   3561  O   GLN   434      92.530  81.910  31.100  1.00  0.00            
ATOM   3562  N   THR   435      94.380  80.750  30.720  1.00  0.00            
ATOM   3563  H   THR   435      95.190  80.310  31.130  1.00  0.00            
ATOM   3564  CA  THR   435      94.270  80.780  29.280  1.00  0.00            
ATOM   3565  HA  THR   435      93.250  81.050  29.020  1.00  0.00            
ATOM   3566  CB  THR   435      95.150  81.840  28.630  1.00  0.00            
ATOM   3567  HB  THR   435      95.010  81.820  27.550  1.00  0.00            
ATOM   3568  CG2 THR   435      94.830  83.250  29.120  1.00  0.00            
ATOM   3569 1HG2 THR   435      95.400  83.990  28.550  1.00  0.00            
ATOM   3570 2HG2 THR   435      93.770  83.450  29.010  1.00  0.00            
ATOM   3571 3HG2 THR   435      95.090  83.350  30.170  1.00  0.00            
ATOM   3572  OG1 THR   435      96.520  81.620  28.900  1.00  0.00            
ATOM   3573  HG1 THR   435      96.730  80.720  28.640  1.00  0.00            
ATOM   3574  C   THR   435      94.520  79.420  28.620  1.00  0.00            
ATOM   3575  O   THR   435      95.480  78.760  29.000  1.00  0.00            
ATOM   3576  N   VAL   436      93.700  79.000  27.650  1.00  0.00            
ATOM   3577  H   VAL   436      92.900  79.590  27.450  1.00  0.00            
ATOM   3578  CA  VAL   436      93.800  77.750  26.940  1.00  0.00            
ATOM   3579  HA  VAL   436      94.360  77.070  27.590  1.00  0.00            
ATOM   3580  CB  VAL   436      92.450  77.070  26.740  1.00  0.00            
ATOM   3581  HB  VAL   436      91.940  77.050  27.710  1.00  0.00            
ATOM   3582  CG1 VAL   436      91.520  77.790  25.780  1.00  0.00            
ATOM   3583 1HG1 VAL   436      90.540  77.310  25.750  1.00  0.00            
ATOM   3584 2HG1 VAL   436      91.370  78.830  26.090  1.00  0.00            
ATOM   3585 3HG1 VAL   436      91.920  77.790  24.770  1.00  0.00            
ATOM   3586  CG2 VAL   436      92.550  75.620  26.270  1.00  0.00            
ATOM   3587 1HG2 VAL   436      91.570  75.130  26.310  1.00  0.00            
ATOM   3588 2HG2 VAL   436      92.910  75.560  25.250  1.00  0.00            
ATOM   3589 3HG2 VAL   436      93.230  75.050  26.910  1.00  0.00            
ATOM   3590  C   VAL   436      94.600  77.810  25.640  1.00  0.00            
ATOM   3591  O   VAL   436      94.440  78.760  24.880  1.00  0.00            
ATOM   3592  N   ASP   437      95.400  76.790  25.320  1.00  0.00            
ATOM   3593  H   ASP   437      95.540  76.100  26.050  1.00  0.00            
ATOM   3594  CA  ASP   437      95.900  76.420  24.020  1.00  0.00            
ATOM   3595  HA  ASP   437      95.420  77.060  23.280  1.00  0.00            
ATOM   3596  CB  ASP   437      97.410  76.640  23.890  1.00  0.00            
ATOM   3597  HB1 ASP   437      97.910  76.060  24.650  1.00  0.00            
ATOM   3598  HB2 ASP   437      97.630  77.690  24.090  1.00  0.00            
ATOM   3599  CG  ASP   437      97.970  76.290  22.520  1.00  0.00            
ATOM   3600  OD1 ASP   437      97.300  76.570  21.500  1.00  0.00            
ATOM   3601  OD2 ASP   437      99.060  75.690  22.440  1.00  0.00            
ATOM   3602  C   ASP   437      95.550  74.980  23.650  1.00  0.00            
ATOM   3603  O   ASP   437      95.580  74.090  24.500  1.00  0.00            
ATOM   3604  N   PHE   438      95.260  74.670  22.390  1.00  0.00            
ATOM   3605  H   PHE   438      95.420  75.420  21.720  1.00  0.00            
ATOM   3606  CA  PHE   438      94.870  73.380  21.860  1.00  0.00            
ATOM   3607  HA  PHE   438      94.420  72.820  22.670  1.00  0.00            
ATOM   3608  CB  PHE   438      93.780  73.560  20.810  1.00  0.00            
ATOM   3609  HB1 PHE   438      93.540  72.590  20.380  1.00  0.00            
ATOM   3610  HB2 PHE   438      94.190  74.150  19.990  1.00  0.00            
ATOM   3611  CG  PHE   438      92.500  74.200  21.290  1.00  0.00            
ATOM   3612  CD1 PHE   438      92.390  75.590  21.420  1.00  0.00            
ATOM   3613  HD1 PHE   438      93.230  76.220  21.150  1.00  0.00            
ATOM   3614  CE1 PHE   438      91.220  76.190  21.910  1.00  0.00            
ATOM   3615  HE1 PHE   438      91.160  77.260  22.020  1.00  0.00            
ATOM   3616  CZ  PHE   438      90.140  75.390  22.270  1.00  0.00            
ATOM   3617  HZ  PHE   438      89.230  75.840  22.640  1.00  0.00            
ATOM   3618  CE2 PHE   438      90.220  74.000  22.130  1.00  0.00            
ATOM   3619  HE2 PHE   438      89.380  73.370  22.400  1.00  0.00            
ATOM   3620  CD2 PHE   438      91.400  73.410  21.650  1.00  0.00            
ATOM   3621  HD2 PHE   438      91.440  72.340  21.550  1.00  0.00            
ATOM   3622  C   PHE   438      96.100  72.590  21.440  1.00  0.00            
ATOM   3623  O   PHE   438      96.240  72.180  20.280  1.00  0.00            
ATOM   3624  N   SER   439      97.060  72.430  22.360  1.00  0.00            
ATOM   3625  H   SER   439      96.810  72.770  23.270  1.00  0.00            
ATOM   3626  CA  SER   439      98.470  72.140  22.160  1.00  0.00            
ATOM   3627  HA  SER   439      98.830  72.830  21.400  1.00  0.00            
ATOM   3628  CB  SER   439      99.210  72.480  23.440  1.00  0.00            
ATOM   3629  HB1 SER   439      99.010  73.520  23.730  1.00  0.00            
ATOM   3630  HB2 SER   439     100.290  72.380  23.310  1.00  0.00            
ATOM   3631  OG  SER   439      98.790  71.640  24.500  1.00  0.00            
ATOM   3632  HG  SER   439      99.490  70.990  24.640  1.00  0.00            
ATOM   3633  C   SER   439      98.860  70.740  21.700  1.00  0.00            
ATOM   3634  O   SER   439     100.020  70.520  21.330  1.00  0.00            
ATOM   3635  N   LEU   440      97.970  69.750  21.720  1.00  0.00            
ATOM   3636  H   LEU   440      97.050  70.010  22.050  1.00  0.00            
ATOM   3637  CA  LEU   440      98.150  68.390  21.250  1.00  0.00            
ATOM   3638  HA  LEU   440      97.290  67.840  21.620  1.00  0.00            
ATOM   3639  CB  LEU   440      98.030  68.350  19.730  1.00  0.00            
ATOM   3640  HB1 LEU   440      98.270  67.350  19.360  1.00  0.00            
ATOM   3641  HB2 LEU   440      98.780  69.010  19.310  1.00  0.00            
ATOM   3642  CG  LEU   440      96.660  68.720  19.160  1.00  0.00            
ATOM   3643  HG  LEU   440      96.320  69.670  19.590  1.00  0.00            
ATOM   3644  CD1 LEU   440      96.740  68.910  17.650  1.00  0.00            
ATOM   3645 1HD1 LEU   440      95.760  69.180  17.250  1.00  0.00            
ATOM   3646 2HD1 LEU   440      97.420  69.730  17.430  1.00  0.00            
ATOM   3647 3HD1 LEU   440      97.080  67.990  17.170  1.00  0.00            
ATOM   3648  CD2 LEU   440      95.600  67.660  19.440  1.00  0.00            
ATOM   3649 1HD2 LEU   440      94.670  67.940  18.960  1.00  0.00            
ATOM   3650 2HD2 LEU   440      95.930  66.700  19.060  1.00  0.00            
ATOM   3651 3HD2 LEU   440      95.420  67.590  20.510  1.00  0.00            
ATOM   3652  C   LEU   440      99.320  67.620  21.860  1.00  0.00            
ATOM   3653  O   LEU   440      99.930  66.760  21.230  1.00  0.00            
ATOM   3654  N   ASP   441      99.690  67.870  23.120  1.00  0.00            
ATOM   3655  H   ASP   441      99.180  68.610  23.580  1.00  0.00            
ATOM   3656  CA  ASP   441     100.730  67.240  23.890  1.00  0.00            
ATOM   3657  HA  ASP   441     101.060  66.360  23.330  1.00  0.00            
ATOM   3658  CB  ASP   441     101.950  68.160  23.980  1.00  0.00            
ATOM   3659  HB1 ASP   441     102.300  68.380  22.970  1.00  0.00            
ATOM   3660  HB2 ASP   441     102.770  67.630  24.450  1.00  0.00            
ATOM   3661  CG  ASP   441     101.740  69.480  24.700  1.00  0.00            
ATOM   3662  OD1 ASP   441     100.590  69.870  25.010  1.00  0.00            
ATOM   3663  OD2 ASP   441     102.760  70.150  24.990  1.00  0.00            
ATOM   3664  C   ASP   441     100.290  66.680  25.240  1.00  0.00            
ATOM   3665  O   ASP   441     100.970  66.920  26.240  1.00  0.00            
ATOM   3666  N   PRO   442      99.190  65.930  25.340  1.00  0.00            
ATOM   3667  CD  PRO   442      98.710  65.410  26.610  1.00  0.00            
ATOM   3668  HD1 PRO   442      98.240  66.180  27.220  1.00  0.00            
ATOM   3669  HD2 PRO   442      99.540  64.990  27.180  1.00  0.00            
ATOM   3670  CG  PRO   442      97.720  64.290  26.320  1.00  0.00            
ATOM   3671  HG1 PRO   442      96.700  64.690  26.320  1.00  0.00            
ATOM   3672  HG2 PRO   442      97.800  63.470  27.030  1.00  0.00            
ATOM   3673  CB  PRO   442      98.120  63.880  24.900  1.00  0.00            
ATOM   3674  HB1 PRO   442      97.300  63.380  24.380  1.00  0.00            
ATOM   3675  HB2 PRO   442      98.980  63.220  24.940  1.00  0.00            
ATOM   3676  CA  PRO   442      98.530  65.210  24.280  1.00  0.00            
ATOM   3677  HA  PRO   442      99.230  64.980  23.470  1.00  0.00            
ATOM   3678  C   PRO   442      97.310  65.850  23.630  1.00  0.00            
ATOM   3679  O   PRO   442      96.870  65.400  22.570  1.00  0.00            
ATOM   3680  N   THR   443      96.680  66.870  24.230  1.00  0.00            
ATOM   3681  H   THR   443      97.130  67.260  25.040  1.00  0.00            
ATOM   3682  CA  THR   443      95.350  67.350  23.920  1.00  0.00            
ATOM   3683  HA  THR   443      95.100  67.070  22.890  1.00  0.00            
ATOM   3684  CB  THR   443      94.290  66.720  24.810  1.00  0.00            
ATOM   3685  HB  THR   443      93.340  67.230  24.690  1.00  0.00            
ATOM   3686  CG2 THR   443      94.060  65.230  24.530  1.00  0.00            
ATOM   3687 1HG2 THR   443      93.330  64.820  25.230  1.00  0.00            
ATOM   3688 2HG2 THR   443      93.680  65.120  23.510  1.00  0.00            
ATOM   3689 3HG2 THR   443      94.990  64.670  24.630  1.00  0.00            
ATOM   3690  OG1 THR   443      94.680  66.820  26.170  1.00  0.00            
ATOM   3691  HG1 THR   443      94.370  66.050  26.650  1.00  0.00            
ATOM   3692  C   THR   443      95.260  68.870  23.940  1.00  0.00            
ATOM   3693  O   THR   443      95.340  69.530  22.900  1.00  0.00            
ATOM   3694  N   PHE   444      95.160  69.480  25.130  1.00  0.00            
ATOM   3695  H   PHE   444      95.120  68.870  25.930  1.00  0.00            
ATOM   3696  CA  PHE   444      95.150  70.900  25.390  1.00  0.00            
ATOM   3697  HA  PHE   444      95.650  71.400  24.550  1.00  0.00            
ATOM   3698  CB  PHE   444      93.720  71.420  25.450  1.00  0.00            
ATOM   3699  HB1 PHE   444      93.240  71.220  24.490  1.00  0.00            
ATOM   3700  HB2 PHE   444      93.730  72.510  25.540  1.00  0.00            
ATOM   3701  CG  PHE   444      92.840  70.860  26.550  1.00  0.00            
ATOM   3702  CD1 PHE   444      92.020  69.750  26.320  1.00  0.00            
ATOM   3703  HD1 PHE   444      92.030  69.270  25.350  1.00  0.00            
ATOM   3704  CE1 PHE   444      91.180  69.250  27.320  1.00  0.00            
ATOM   3705  HE1 PHE   444      90.540  68.400  27.130  1.00  0.00            
ATOM   3706  CZ  PHE   444      91.160  69.870  28.570  1.00  0.00            
ATOM   3707  HZ  PHE   444      90.510  69.500  29.360  1.00  0.00            
ATOM   3708  CE2 PHE   444      91.970  70.980  28.820  1.00  0.00            
ATOM   3709  HE2 PHE   444      91.940  71.470  29.790  1.00  0.00            
ATOM   3710  CD2 PHE   444      92.800  71.470  27.810  1.00  0.00            
ATOM   3711  HD2 PHE   444      93.410  72.340  28.010  1.00  0.00            
ATOM   3712  C   PHE   444      95.960  71.250  26.630  1.00  0.00            
ATOM   3713  O   PHE   444      96.330  70.380  27.410  1.00  0.00            
ATOM   3714  N   THR   445      96.270  72.540  26.810  1.00  0.00            
ATOM   3715  H   THR   445      95.940  73.190  26.110  1.00  0.00            
ATOM   3716  CA  THR   445      96.970  73.100  27.940  1.00  0.00            
ATOM   3717  HA  THR   445      97.000  72.370  28.750  1.00  0.00            
ATOM   3718  CB  THR   445      98.410  73.460  27.590  1.00  0.00            
ATOM   3719  HB  THR   445      98.410  74.230  26.820  1.00  0.00            
ATOM   3720  CG2 THR   445      99.230  73.970  28.780  1.00  0.00            
ATOM   3721 1HG2 THR   445     100.260  74.150  28.470  1.00  0.00            
ATOM   3722 2HG2 THR   445      98.820  74.910  29.140  1.00  0.00            
ATOM   3723 3HG2 THR   445      99.220  73.240  29.590  1.00  0.00            
ATOM   3724  OG1 THR   445      99.120  72.340  27.100  1.00  0.00            
ATOM   3725  HG1 THR   445      98.800  72.190  26.210  1.00  0.00            
ATOM   3726  C   THR   445      96.240  74.320  28.490  1.00  0.00            
ATOM   3727  O   THR   445      95.960  75.240  27.720  1.00  0.00            
ATOM   3728  N   ILE   446      95.970  74.370  29.790  1.00  0.00            
ATOM   3729  H   ILE   446      96.180  73.540  30.330  1.00  0.00            
ATOM   3730  CA  ILE   446      95.650  75.570  30.540  1.00  0.00            
ATOM   3731  HA  ILE   446      95.260  76.310  29.850  1.00  0.00            
ATOM   3732  CB  ILE   446      94.590  75.340  31.620  1.00  0.00            
ATOM   3733  HB  ILE   446      95.030  74.690  32.380  1.00  0.00            
ATOM   3734  CG2 ILE   446      94.220  76.640  32.320  1.00  0.00            
ATOM   3735 1HG2 ILE   446      93.400  76.480  33.030  1.00  0.00            
ATOM   3736 2HG2 ILE   446      95.060  77.030  32.900  1.00  0.00            
ATOM   3737 3HG2 ILE   446      93.920  77.390  31.590  1.00  0.00            
ATOM   3738  CG1 ILE   446      93.330  74.620  31.130  1.00  0.00            
ATOM   3739 1HG1 ILE   446      92.680  74.440  31.980  1.00  0.00            
ATOM   3740 2HG1 ILE   446      93.590  73.640  30.740  1.00  0.00            
ATOM   3741  CD  ILE   446      92.520  75.370  30.070  1.00  0.00            
ATOM   3742  HD1 ILE   446      91.680  74.750  29.740  1.00  0.00            
ATOM   3743  HD2 ILE   446      92.140  76.310  30.460  1.00  0.00            
ATOM   3744  HD3 ILE   446      93.160  75.560  29.200  1.00  0.00            
ATOM   3745  C   ILE   446      96.940  76.130  31.140  1.00  0.00            
ATOM   3746  O   ILE   446      97.720  75.400  31.740  1.00  0.00            
ATOM   3747  N   GLU   447      97.150  77.440  31.020  1.00  0.00            
ATOM   3748  H   GLU   447      96.520  77.970  30.450  1.00  0.00            
ATOM   3749  CA  GLU   447      98.210  78.160  31.710  1.00  0.00            
ATOM   3750  HA  GLU   447      98.690  77.490  32.410  1.00  0.00            
ATOM   3751  CB  GLU   447      99.300  78.610  30.730  1.00  0.00            
ATOM   3752  HB1 GLU   447     100.110  79.040  31.310  1.00  0.00            
ATOM   3753  HB2 GLU   447      98.910  79.400  30.080  1.00  0.00            
ATOM   3754  CG  GLU   447      99.860  77.480  29.870  1.00  0.00            
ATOM   3755  HG1 GLU   447      99.160  77.260  29.070  1.00  0.00            
ATOM   3756  HG2 GLU   447      99.940  76.590  30.490  1.00  0.00            
ATOM   3757  CD  GLU   447     101.230  77.800  29.280  1.00  0.00            
ATOM   3758  OE1 GLU   447     101.350  78.790  28.530  1.00  0.00            
ATOM   3759  OE2 GLU   447     102.210  77.110  29.640  1.00  0.00            
ATOM   3760  C   GLU   447      97.640  79.300  32.550  1.00  0.00            
ATOM   3761  O   GLU   447      96.970  80.180  32.020  1.00  0.00            
ATOM   3762  N   THR   448      97.930  79.310  33.850  1.00  0.00            
ATOM   3763  H   THR   448      98.450  78.530  34.220  1.00  0.00            
ATOM   3764  CA  THR   448      97.610  80.380  34.770  1.00  0.00            
ATOM   3765  HA  THR   448      96.800  80.990  34.370  1.00  0.00            
ATOM   3766  CB  THR   448      97.080  79.830  36.090  1.00  0.00            
ATOM   3767  HB  THR   448      97.610  78.900  36.340  1.00  0.00            
ATOM   3768  CG2 THR   448      97.200  80.780  37.280  1.00  0.00            
ATOM   3769 1HG2 THR   448      96.590  80.420  38.110  1.00  0.00            
ATOM   3770 2HG2 THR   448      98.240  80.830  37.600  1.00  0.00            
ATOM   3771 3HG2 THR   448      96.860  81.770  37.000  1.00  0.00            
ATOM   3772  OG1 THR   448      95.710  79.540  35.950  1.00  0.00            
ATOM   3773  HG1 THR   448      95.480  78.770  36.480  1.00  0.00            
ATOM   3774  C   THR   448      98.820  81.290  34.940  1.00  0.00            
ATOM   3775  O   THR   448      99.880  80.800  35.330  1.00  0.00            
ATOM   3776  N   THR   449      98.710  82.590  34.660  1.00  0.00            
ATOM   3777  H   THR   449      97.800  82.910  34.370  1.00  0.00            
ATOM   3778  CA  THR   449      99.800  83.550  34.640  1.00  0.00            
ATOM   3779  HA  THR   449     100.660  83.110  35.140  1.00  0.00            
ATOM   3780  CB  THR   449     100.270  83.860  33.230  1.00  0.00            
ATOM   3781  HB  THR   449     101.120  84.540  33.270  1.00  0.00            
ATOM   3782  CG2 THR   449     100.760  82.620  32.470  1.00  0.00            
ATOM   3783 1HG2 THR   449     101.190  82.930  31.520  1.00  0.00            
ATOM   3784 2HG2 THR   449     101.520  82.110  33.060  1.00  0.00            
ATOM   3785 3HG2 THR   449      99.940  81.920  32.290  1.00  0.00            
ATOM   3786  OG1 THR   449      99.280  84.480  32.440  1.00  0.00            
ATOM   3787  HG1 THR   449      98.700  83.800  32.090  1.00  0.00            
ATOM   3788  C   THR   449      99.510  84.820  35.440  1.00  0.00            
ATOM   3789  O   THR   449      98.590  84.830  36.250  1.00  0.00            
ATOM   3790  N   THR   450     100.300  85.890  35.310  1.00  0.00            
ATOM   3791  H   THR   450     101.060  85.800  34.650  1.00  0.00            
ATOM   3792  CA  THR   450     100.100  87.220  35.860  1.00  0.00            
ATOM   3793  HA  THR   450      99.080  87.260  36.250  1.00  0.00            
ATOM   3794  CB  THR   450     101.030  87.550  37.020  1.00  0.00            
ATOM   3795  HB  THR   450     101.030  88.630  37.190  1.00  0.00            
ATOM   3796  CG2 THR   450     100.640  86.880  38.330  1.00  0.00            
ATOM   3797 1HG2 THR   450     101.370  87.120  39.110  1.00  0.00            
ATOM   3798 2HG2 THR   450      99.670  87.260  38.650  1.00  0.00            
ATOM   3799 3HG2 THR   450     100.590  85.800  38.200  1.00  0.00            
ATOM   3800  OG1 THR   450     102.360  87.150  36.750  1.00  0.00            
ATOM   3801  HG1 THR   450     102.910  87.430  37.490  1.00  0.00            
ATOM   3802  C   THR   450     100.190  88.270  34.760  1.00  0.00            
ATOM   3803  O   THR   450     101.230  88.370  34.110  1.00  0.00            
ATOM   3804  N   VAL   451      99.150  89.060  34.500  1.00  0.00            
ATOM   3805  H   VAL   451      98.370  88.990  35.140  1.00  0.00            
ATOM   3806  CA  VAL   451      98.910  89.860  33.320  1.00  0.00            
ATOM   3807  HA  VAL   451      99.860  89.960  32.790  1.00  0.00            
ATOM   3808  CB  VAL   451      97.980  89.140  32.350  1.00  0.00            
ATOM   3809  HB  VAL   451      97.860  89.730  31.440  1.00  0.00            
ATOM   3810  CG1 VAL   451      98.520  87.790  31.890  1.00  0.00            
ATOM   3811 1HG1 VAL   451      97.900  87.370  31.090  1.00  0.00            
ATOM   3812 2HG1 VAL   451      99.540  87.890  31.520  1.00  0.00            
ATOM   3813 3HG1 VAL   451      98.520  87.080  32.720  1.00  0.00            
ATOM   3814  CG2 VAL   451      96.570  88.930  32.910  1.00  0.00            
ATOM   3815 1HG2 VAL   451      95.940  88.410  32.190  1.00  0.00            
ATOM   3816 2HG2 VAL   451      96.610  88.340  33.820  1.00  0.00            
ATOM   3817 3HG2 VAL   451      96.100  89.890  33.130  1.00  0.00            
ATOM   3818  C   VAL   451      98.430  91.290  33.580  1.00  0.00            
ATOM   3819  O   VAL   451      98.000  91.550  34.700  1.00  0.00            
ATOM   3820  N   PRO   452      98.460  92.240  32.650  1.00  0.00            
ATOM   3821  CD  PRO   452      99.170  92.180  31.390  1.00  0.00            
ATOM   3822  HD1 PRO   452      98.530  91.780  30.600  1.00  0.00            
ATOM   3823  HD2 PRO   452     100.090  91.600  31.450  1.00  0.00            
ATOM   3824  CG  PRO   452      99.530  93.630  31.060  1.00  0.00            
ATOM   3825  HG1 PRO   452      99.680  93.790  29.990  1.00  0.00            
ATOM   3826  HG2 PRO   452     100.420  93.930  31.620  1.00  0.00            
ATOM   3827  CB  PRO   452      98.310  94.370  31.590  1.00  0.00            
ATOM   3828  HB1 PRO   452      97.530  94.370  30.820  1.00  0.00            
ATOM   3829  HB2 PRO   452      98.550  95.400  31.850  1.00  0.00            
ATOM   3830  CA  PRO   452      97.860  93.550  32.800  1.00  0.00            
ATOM   3831  HA  PRO   452      98.280  94.020  33.690  1.00  0.00            
ATOM   3832  C   PRO   452      96.350  93.540  32.950  1.00  0.00            
ATOM   3833  O   PRO   452      95.670  92.820  32.230  1.00  0.00            
ATOM   3834  N   GLN   453      95.770  94.360  33.840  1.00  0.00            
ATOM   3835  H   GLN   453      96.400  94.890  34.430  1.00  0.00            
ATOM   3836  CA  GLN   453      94.350  94.490  34.090  1.00  0.00            
ATOM   3837  HA  GLN   453      93.980  93.480  34.210  1.00  0.00            
ATOM   3838  CB  GLN   453      94.110  95.210  35.420  1.00  0.00            
ATOM   3839  HB1 GLN   453      94.960  95.070  36.080  1.00  0.00            
ATOM   3840  HB2 GLN   453      93.270  94.730  35.930  1.00  0.00            
ATOM   3841  CG  GLN   453      93.790  96.700  35.280  1.00  0.00            
ATOM   3842  HG1 GLN   453      92.760  96.820  34.950  1.00  0.00            
ATOM   3843  HG2 GLN   453      94.450  97.150  34.530  1.00  0.00            
ATOM   3844  CD  GLN   453      93.950  97.550  36.530  1.00  0.00            
ATOM   3845  OE1 GLN   453      94.590  98.600  36.520  1.00  0.00            
ATOM   3846  NE2 GLN   453      93.410  97.150  37.680  1.00  0.00            
ATOM   3847 1HE2 GLN   453      92.810  96.330  37.710  1.00  0.00            
ATOM   3848 2HE2 GLN   453      93.570  97.740  38.480  1.00  0.00            
ATOM   3849  C   GLN   453      93.560  95.110  32.940  1.00  0.00            
ATOM   3850  O   GLN   453      94.080  95.950  32.210  1.00  0.00            
ATOM   3851  N   ASP   454      92.270  94.790  32.810  1.00  0.00            
ATOM   3852  H   ASP   454      91.930  94.110  33.460  1.00  0.00            
ATOM   3853  CA  ASP   454      91.290  95.380  31.920  1.00  0.00            
ATOM   3854  HA  ASP   454      91.820  95.690  31.020  1.00  0.00            
ATOM   3855  CB  ASP   454      90.250  94.360  31.460  1.00  0.00            
ATOM   3856  HB1 ASP   454      90.750  93.590  30.880  1.00  0.00            
ATOM   3857  HB2 ASP   454      89.560  94.820  30.760  1.00  0.00            
ATOM   3858  CG  ASP   454      89.420  93.650  32.530  1.00  0.00            
ATOM   3859  OD1 ASP   454      89.490  94.040  33.720  1.00  0.00            
ATOM   3860  OD2 ASP   454      88.660  92.720  32.210  1.00  0.00            
ATOM   3861  C   ASP   454      90.640  96.650  32.450  1.00  0.00            
ATOM   3862  O   ASP   454      90.660  96.950  33.650  1.00  0.00            
ATOM   3863  N   ALA   455      89.990  97.440  31.590  1.00  0.00            
ATOM   3864  H   ALA   455      90.090  97.220  30.610  1.00  0.00            
ATOM   3865  CA  ALA   455      89.260  98.640  31.940  1.00  0.00            
ATOM   3866  HA  ALA   455      89.960  99.290  32.470  1.00  0.00            
ATOM   3867  CB  ALA   455      88.840  99.370  30.670  1.00  0.00            
ATOM   3868  HB1 ALA   455      88.430 100.340  30.920  1.00  0.00            
ATOM   3869  HB2 ALA   455      89.690  99.520  30.000  1.00  0.00            
ATOM   3870  HB3 ALA   455      88.090  98.790  30.130  1.00  0.00            
ATOM   3871  C   ALA   455      88.080  98.440  32.880  1.00  0.00            
ATOM   3872  O   ALA   455      87.530  99.390  33.440  1.00  0.00            
ATOM   3873  N   VAL   456      87.640  97.200  33.100  1.00  0.00            
ATOM   3874  H   VAL   456      88.140  96.470  32.610  1.00  0.00            
ATOM   3875  CA  VAL   456      86.740  96.790  34.160  1.00  0.00            
ATOM   3876  HA  VAL   456      85.930  97.510  34.240  1.00  0.00            
ATOM   3877  CB  VAL   456      86.110  95.430  33.870  1.00  0.00            
ATOM   3878  HB  VAL   456      86.910  94.720  33.630  1.00  0.00            
ATOM   3879  CG1 VAL   456      85.320  94.850  35.050  1.00  0.00            
ATOM   3880 1HG1 VAL   456      84.870  93.900  34.760  1.00  0.00            
ATOM   3881 2HG1 VAL   456      85.970  94.660  35.900  1.00  0.00            
ATOM   3882 3HG1 VAL   456      84.530  95.540  35.350  1.00  0.00            
ATOM   3883  CG2 VAL   456      85.190  95.520  32.650  1.00  0.00            
ATOM   3884 1HG2 VAL   456      84.790  94.540  32.420  1.00  0.00            
ATOM   3885 2HG2 VAL   456      84.370  96.200  32.860  1.00  0.00            
ATOM   3886 3HG2 VAL   456      85.750  95.870  31.790  1.00  0.00            
ATOM   3887  C   VAL   456      87.470  96.810  35.490  1.00  0.00            
ATOM   3888  O   VAL   456      87.110  97.590  36.380  1.00  0.00            
ATOM   3889  N   SER   457      88.550  96.030  35.630  1.00  0.00            
ATOM   3890  H   SER   457      88.830  95.460  34.840  1.00  0.00            
ATOM   3891  CA  SER   457      89.350  95.930  36.830  1.00  0.00            
ATOM   3892  HA  SER   457      88.740  95.490  37.620  1.00  0.00            
ATOM   3893  CB  SER   457      90.520  94.980  36.590  1.00  0.00            
ATOM   3894  HB1 SER   457      91.050  95.290  35.690  1.00  0.00            
ATOM   3895  HB2 SER   457      90.140  93.970  36.440  1.00  0.00            
ATOM   3896  OG  SER   457      91.420  94.970  37.680  1.00  0.00            
ATOM   3897  HG  SER   457      91.580  94.040  37.880  1.00  0.00            
ATOM   3898  C   SER   457      89.840  97.280  37.320  1.00  0.00            
ATOM   3899  O   SER   457      89.610  97.630  38.480  1.00  0.00            
ATOM   3900  N   ARG   458      90.400  98.130  36.460  1.00  0.00            
ATOM   3901  H   ARG   458      90.530  97.800  35.510  1.00  0.00            
ATOM   3902  CA  ARG   458      90.890  99.450  36.810  1.00  0.00            
ATOM   3903  HA  ARG   458      91.690  99.320  37.550  1.00  0.00            
ATOM   3904  CB  ARG   458      91.510 100.160  35.600  1.00  0.00            
ATOM   3905  HB1 ARG   458      90.730 100.430  34.890  1.00  0.00            
ATOM   3906  HB2 ARG   458      92.190  99.490  35.090  1.00  0.00            
ATOM   3907  CG  ARG   458      92.280 101.410  36.020  1.00  0.00            
ATOM   3908  HG1 ARG   458      93.090 101.110  36.680  1.00  0.00            
ATOM   3909  HG2 ARG   458      91.620 102.080  36.580  1.00  0.00            
ATOM   3910  CD  ARG   458      92.850 102.190  34.840  1.00  0.00            
ATOM   3911  HD1 ARG   458      92.040 102.590  34.240  1.00  0.00            
ATOM   3912  HD2 ARG   458      93.430 101.510  34.210  1.00  0.00            
ATOM   3913  NE  ARG   458      93.670 103.300  35.300  1.00  0.00            
ATOM   3914  HE  ARG   458      93.250 104.210  35.460  1.00  0.00            
ATOM   3915  CZ  ARG   458      94.960 103.220  35.650  1.00  0.00            
ATOM   3916  NH1 ARG   458      95.700 102.120  35.470  1.00  0.00            
ATOM   3917 1HH1 ARG   458      95.310 101.410  34.870  1.00  0.00            
ATOM   3918 2HH1 ARG   458      96.680 102.150  35.710  1.00  0.00            
ATOM   3919  NH2 ARG   458      95.560 104.270  36.230  1.00  0.00            
ATOM   3920 1HH2 ARG   458      94.990 105.110  36.270  1.00  0.00            
ATOM   3921 2HH2 ARG   458      96.540 104.200  36.430  1.00  0.00            
ATOM   3922  C   ARG   458      89.830 100.300  37.480  1.00  0.00            
ATOM   3923  O   ARG   458      90.020 100.820  38.580  1.00  0.00            
ATOM   3924  N   SER   459      88.660 100.440  36.860  1.00  0.00            
ATOM   3925  H   SER   459      88.550  99.960  35.980  1.00  0.00            
ATOM   3926  CA  SER   459      87.550 101.210  37.370  1.00  0.00            
ATOM   3927  HA  SER   459      87.950 102.150  37.740  1.00  0.00            
ATOM   3928  CB  SER   459      86.600 101.600  36.240  1.00  0.00            
ATOM   3929  HB1 SER   459      85.620 101.840  36.650  1.00  0.00            
ATOM   3930  HB2 SER   459      86.490 100.770  35.540  1.00  0.00            
ATOM   3931  OG  SER   459      87.080 102.740  35.560  1.00  0.00            
ATOM   3932  HG  SER   459      87.850 102.500  35.040  1.00  0.00            
ATOM   3933  C   SER   459      86.810 100.580  38.550  1.00  0.00            
ATOM   3934  O   SER   459      86.280 101.300  39.380  1.00  0.00            
ATOM   3935  N   GLN   460      86.800  99.250  38.700  1.00  0.00            
ATOM   3936  H   GLN   460      87.230  98.700  37.970  1.00  0.00            
ATOM   3937  CA  GLN   460      86.200  98.540  39.810  1.00  0.00            
ATOM   3938  HA  GLN   460      85.320  99.100  40.100  1.00  0.00            
ATOM   3939  CB  GLN   460      85.690  97.170  39.370  1.00  0.00            
ATOM   3940  HB1 GLN   460      85.340  96.600  40.230  1.00  0.00            
ATOM   3941  HB2 GLN   460      86.520  96.610  38.940  1.00  0.00            
ATOM   3942  CG  GLN   460      84.560  97.190  38.340  1.00  0.00            
ATOM   3943  HG1 GLN   460      84.400  96.190  37.950  1.00  0.00            
ATOM   3944  HG2 GLN   460      84.840  97.810  37.490  1.00  0.00            
ATOM   3945  CD  GLN   460      83.220  97.700  38.850  1.00  0.00            
ATOM   3946  OE1 GLN   460      83.000  98.020  40.020  1.00  0.00            
ATOM   3947  NE2 GLN   460      82.190  97.790  38.000  1.00  0.00            
ATOM   3948 1HE2 GLN   460      82.360  97.500  37.050  1.00  0.00            
ATOM   3949 2HE2 GLN   460      81.260  97.920  38.370  1.00  0.00            
ATOM   3950  C   GLN   460      87.080  98.470  41.050  1.00  0.00            
ATOM   3951  O   GLN   460      86.570  98.690  42.150  1.00  0.00            
ATOM   3952  N   ARG   461      88.390  98.290  40.940  1.00  0.00            
ATOM   3953  H   ARG   461      88.750  98.070  40.020  1.00  0.00            
ATOM   3954  CA  ARG   461      89.380  98.430  41.990  1.00  0.00            
ATOM   3955  HA  ARG   461      89.100  97.790  42.820  1.00  0.00            
ATOM   3956  CB  ARG   461      90.790  98.010  41.570  1.00  0.00            
ATOM   3957  HB1 ARG   461      91.510  98.370  42.300  1.00  0.00            
ATOM   3958  HB2 ARG   461      91.050  98.510  40.630  1.00  0.00            
ATOM   3959  CG  ARG   461      91.020  96.510  41.400  1.00  0.00            
ATOM   3960  HG1 ARG   461      90.400  96.140  40.580  1.00  0.00            
ATOM   3961  HG2 ARG   461      90.700  95.990  42.300  1.00  0.00            
ATOM   3962  CD  ARG   461      92.470  96.160  41.110  1.00  0.00            
ATOM   3963  HD1 ARG   461      93.100  96.560  41.900  1.00  0.00            
ATOM   3964  HD2 ARG   461      92.750  96.640  40.170  1.00  0.00            
ATOM   3965  NE  ARG   461      92.700  94.720  41.000  1.00  0.00            
ATOM   3966  HE  ARG   461      92.030  94.050  41.350  1.00  0.00            
ATOM   3967  CZ  ARG   461      93.790  94.140  40.490  1.00  0.00            
ATOM   3968  NH1 ARG   461      94.900  94.820  40.130  1.00  0.00            
ATOM   3969 1HH1 ARG   461      94.940  95.800  40.370  1.00  0.00            
ATOM   3970 2HH1 ARG   461      95.680  94.260  39.830  1.00  0.00            
ATOM   3971  NH2 ARG   461      93.860  92.820  40.320  1.00  0.00            
ATOM   3972 1HH2 ARG   461      93.050  92.290  40.590  1.00  0.00            
ATOM   3973 2HH2 ARG   461      94.720  92.430  39.950  1.00  0.00            
ATOM   3974  C   ARG   461      89.370  99.850  42.540  1.00  0.00            
ATOM   3975  O   ARG   461      89.070 100.050  43.720  1.00  0.00            
ATOM   3976  N   ARG   462      89.550 100.870  41.700  1.00  0.00            
ATOM   3977  H   ARG   462      89.800 100.620  40.750  1.00  0.00            
ATOM   3978  CA  ARG   462      89.400 102.280  42.010  1.00  0.00            
ATOM   3979  HA  ARG   462      90.180 102.560  42.710  1.00  0.00            
ATOM   3980  CB  ARG   462      89.570 103.130  40.760  1.00  0.00            
ATOM   3981  HB1 ARG   462      88.780 102.870  40.060  1.00  0.00            
ATOM   3982  HB2 ARG   462      90.520 102.890  40.280  1.00  0.00            
ATOM   3983  CG  ARG   462      89.530 104.630  41.010  1.00  0.00            
ATOM   3984  HG1 ARG   462      90.400 104.910  41.610  1.00  0.00            
ATOM   3985  HG2 ARG   462      88.640 104.890  41.600  1.00  0.00            
ATOM   3986  CD  ARG   462      89.520 105.500  39.760  1.00  0.00            
ATOM   3987  HD1 ARG   462      90.320 105.190  39.080  1.00  0.00            
ATOM   3988  HD2 ARG   462      89.690 106.540  40.040  1.00  0.00            
ATOM   3989  NE  ARG   462      88.220 105.390  39.080  1.00  0.00            
ATOM   3990  HE  ARG   462      87.500 104.790  39.450  1.00  0.00            
ATOM   3991  CZ  ARG   462      87.840 106.080  38.000  1.00  0.00            
ATOM   3992  NH1 ARG   462      88.590 106.980  37.350  1.00  0.00            
ATOM   3993 1HH1 ARG   462      89.470 107.240  37.770  1.00  0.00            
ATOM   3994 2HH1 ARG   462      88.160 107.460  36.580  1.00  0.00            
ATOM   3995  NH2 ARG   462      86.620 105.860  37.500  1.00  0.00            
ATOM   3996 1HH2 ARG   462      86.040 105.190  37.980  1.00  0.00            
ATOM   3997 2HH2 ARG   462      86.350 106.360  36.660  1.00  0.00            
ATOM   3998  C   ARG   462      88.080 102.570  42.710  1.00  0.00            
ATOM   3999  O   ARG   462      88.030 103.240  43.740  1.00  0.00            
ATOM   4000  N   GLY   463      86.990 102.010  42.190  1.00  0.00            
ATOM   4001  H   GLY   463      87.130 101.470  41.340  1.00  0.00            
ATOM   4002  CA  GLY   463      85.630 102.150  42.660  1.00  0.00            
ATOM   4003  HA1 GLY   463      84.960 101.670  41.940  1.00  0.00            
ATOM   4004  HA2 GLY   463      85.380 103.210  42.670  1.00  0.00            
ATOM   4005  C   GLY   463      85.290 101.590  44.040  1.00  0.00            
ATOM   4006  O   GLY   463      84.120 101.610  44.410  1.00  0.00            
ATOM   4007  N   ARG   464      86.260 101.100  44.830  1.00  0.00            
ATOM   4008  H   ARG   464      87.180 101.020  44.420  1.00  0.00            
ATOM   4009  CA  ARG   464      86.120 100.800  46.240  1.00  0.00            
ATOM   4010  HA  ARG   464      85.120 100.380  46.390  1.00  0.00            
ATOM   4011  CB  ARG   464      87.130  99.760  46.710  1.00  0.00            
ATOM   4012  HB1 ARG   464      87.080  99.690  47.800  1.00  0.00            
ATOM   4013  HB2 ARG   464      88.140 100.120  46.490  1.00  0.00            
ATOM   4014  CG  ARG   464      87.010  98.330  46.190  1.00  0.00            
ATOM   4015  HG1 ARG   464      87.500  97.660  46.900  1.00  0.00            
ATOM   4016  HG2 ARG   464      87.540  98.240  45.250  1.00  0.00            
ATOM   4017  CD  ARG   464      85.580  97.820  46.010  1.00  0.00            
ATOM   4018  HD1 ARG   464      84.920  98.260  46.750  1.00  0.00            
ATOM   4019  HD2 ARG   464      85.540  96.740  46.130  1.00  0.00            
ATOM   4020  NE  ARG   464      85.150  98.120  44.650  1.00  0.00            
ATOM   4021  HE  ARG   464      85.830  98.020  43.900  1.00  0.00            
ATOM   4022  CZ  ARG   464      83.910  98.280  44.170  1.00  0.00            
ATOM   4023  NH1 ARG   464      82.800  98.410  44.900  1.00  0.00            
ATOM   4024 1HH1 ARG   464      82.910  98.430  45.910  1.00  0.00            
ATOM   4025 2HH1 ARG   464      81.930  98.510  44.420  1.00  0.00            
ATOM   4026  NH2 ARG   464      83.770  98.310  42.840  1.00  0.00            
ATOM   4027 1HH2 ARG   464      84.600  98.090  42.310  1.00  0.00            
ATOM   4028 2HH2 ARG   464      82.840  98.300  42.440  1.00  0.00            
ATOM   4029  C   ARG   464      86.140 102.020  47.150  1.00  0.00            
ATOM   4030  O   ARG   464      85.510 101.980  48.200  1.00  0.00            
ATOM   4031  N   THR   465      86.800 103.110  46.760  1.00  0.00            
ATOM   4032  H   THR   465      87.250 103.060  45.860  1.00  0.00            
ATOM   4033  CA  THR   465      86.660 104.430  47.350  1.00  0.00            
ATOM   4034  HA  THR   465      86.170 104.320  48.310  1.00  0.00            
ATOM   4035  CB  THR   465      88.010 105.060  47.680  1.00  0.00            
ATOM   4036  HB  THR   465      88.620 104.330  48.220  1.00  0.00            
ATOM   4037  CG2 THR   465      88.790 105.540  46.450  1.00  0.00            
ATOM   4038 1HG2 THR   465      89.740 105.950  46.780  1.00  0.00            
ATOM   4039 2HG2 THR   465      88.980 104.710  45.780  1.00  0.00            
ATOM   4040 3HG2 THR   465      88.240 106.320  45.930  1.00  0.00            
ATOM   4041  OG1 THR   465      87.830 106.170  48.530  1.00  0.00            
ATOM   4042  HG1 THR   465      88.680 106.400  48.920  1.00  0.00            
ATOM   4043  C   THR   465      85.730 105.300  46.510  1.00  0.00            
ATOM   4044  O   THR   465      85.110 104.820  45.570  1.00  0.00            
ATOM   4045  N   GLY   466      85.540 106.580  46.860  1.00  0.00            
ATOM   4046  H   GLY   466      86.050 106.900  47.680  1.00  0.00            
ATOM   4047  CA  GLY   466      84.700 107.520  46.160  1.00  0.00            
ATOM   4048  HA1 GLY   466      84.970 107.520  45.100  1.00  0.00            
ATOM   4049  HA2 GLY   466      84.900 108.520  46.540  1.00  0.00            
ATOM   4050  C   GLY   466      83.200 107.240  46.250  1.00  0.00            
ATOM   4051  O   GLY   466      82.440 107.800  45.450  1.00  0.00            
ATOM   4052  N   ARG   467      82.750 106.360  47.140  1.00  0.00            
ATOM   4053  H   ARG   467      83.460 106.000  47.760  1.00  0.00            
ATOM   4054  CA  ARG   467      81.440 105.760  47.190  1.00  0.00            
ATOM   4055  HA  ARG   467      81.240 105.340  46.200  1.00  0.00            
ATOM   4056  CB  ARG   467      81.370 104.600  48.180  1.00  0.00            
ATOM   4057  HB1 ARG   467      80.380 104.150  48.150  1.00  0.00            
ATOM   4058  HB2 ARG   467      81.490 105.000  49.190  1.00  0.00            
ATOM   4059  CG  ARG   467      82.390 103.480  48.020  1.00  0.00            
ATOM   4060  HG1 ARG   467      82.280 102.760  48.830  1.00  0.00            
ATOM   4061  HG2 ARG   467      83.390 103.900  48.120  1.00  0.00            
ATOM   4062  CD  ARG   467      82.350 102.690  46.710  1.00  0.00            
ATOM   4063  HD1 ARG   467      83.170 101.980  46.700  1.00  0.00            
ATOM   4064  HD2 ARG   467      82.490 103.390  45.880  1.00  0.00            
ATOM   4065  NE  ARG   467      81.090 101.960  46.560  1.00  0.00            
ATOM   4066  HE  ARG   467      80.550 101.750  47.390  1.00  0.00            
ATOM   4067  CZ  ARG   467      80.570 101.520  45.410  1.00  0.00            
ATOM   4068  NH1 ARG   467      81.250 101.550  44.250  1.00  0.00            
ATOM   4069 1HH1 ARG   467      82.240 101.740  44.330  1.00  0.00            
ATOM   4070 2HH1 ARG   467      80.780 101.170  43.440  1.00  0.00            
ATOM   4071  NH2 ARG   467      79.330 101.040  45.330  1.00  0.00            
ATOM   4072 1HH2 ARG   467      78.820 100.840  46.180  1.00  0.00            
ATOM   4073 2HH2 ARG   467      78.890 100.970  44.420  1.00  0.00            
ATOM   4074  C   ARG   467      80.350 106.810  47.360  1.00  0.00            
ATOM   4075  O   ARG   467      79.740 107.240  46.390  1.00  0.00            
ATOM   4076  N   GLY   468      80.130 107.290  48.590  1.00  0.00            
ATOM   4077  H   GLY   468      80.650 106.850  49.340  1.00  0.00            
ATOM   4078  CA  GLY   468      79.240 108.370  48.960  1.00  0.00            
ATOM   4079  HA1 GLY   468      78.560 108.040  49.740  1.00  0.00            
ATOM   4080  HA2 GLY   468      78.620 108.650  48.100  1.00  0.00            
ATOM   4081  C   GLY   468      79.930 109.640  49.460  1.00  0.00            
ATOM   4082  O   GLY   468      79.280 110.500  50.050  1.00  0.00            
ATOM   4083  N   ARG   469      81.250 109.740  49.310  1.00  0.00            
ATOM   4084  H   ARG   469      81.690 109.000  48.780  1.00  0.00            
ATOM   4085  CA  ARG   469      82.150 110.780  49.770  1.00  0.00            
ATOM   4086  HA  ARG   469      81.680 111.750  49.600  1.00  0.00            
ATOM   4087  CB  ARG   469      82.400 110.630  51.270  1.00  0.00            
ATOM   4088  HB1 ARG   469      81.450 110.690  51.800  1.00  0.00            
ATOM   4089  HB2 ARG   469      83.000 111.460  51.630  1.00  0.00            
ATOM   4090  CG  ARG   469      83.100 109.330  51.670  1.00  0.00            
ATOM   4091  HG1 ARG   469      84.090 109.300  51.220  1.00  0.00            
ATOM   4092  HG2 ARG   469      82.530 108.470  51.310  1.00  0.00            
ATOM   4093  CD  ARG   469      83.250 109.220  53.190  1.00  0.00            
ATOM   4094  HD1 ARG   469      82.260 109.210  53.640  1.00  0.00            
ATOM   4095  HD2 ARG   469      83.780 110.090  53.570  1.00  0.00            
ATOM   4096  NE  ARG   469      83.920 107.990  53.600  1.00  0.00            
ATOM   4097  HE  ARG   469      83.400 107.220  53.980  1.00  0.00            
ATOM   4098  CZ  ARG   469      85.240 107.800  53.680  1.00  0.00            
ATOM   4099  NH1 ARG   469      86.170 108.680  53.270  1.00  0.00            
ATOM   4100 1HH1 ARG   469      85.870 109.540  52.820  1.00  0.00            
ATOM   4101 2HH1 ARG   469      87.100 108.470  53.580  1.00  0.00            
ATOM   4102  NH2 ARG   469      85.710 106.680  54.230  1.00  0.00            
ATOM   4103 1HH2 ARG   469      85.030 106.040  54.620  1.00  0.00            
ATOM   4104 2HH2 ARG   469      86.710 106.650  54.410  1.00  0.00            
ATOM   4105  C   ARG   469      83.450 110.780  48.990  1.00  0.00            
ATOM   4106  O   ARG   469      83.730 109.820  48.280  1.00  0.00            
ATOM   4107  N   ARG   470      84.280 111.820  49.120  1.00  0.00            
ATOM   4108  H   ARG   470      83.940 112.590  49.680  1.00  0.00            
ATOM   4109  CA  ARG   470      85.620 111.960  48.560  1.00  0.00            
ATOM   4110  HA  ARG   470      85.520 111.960  47.480  1.00  0.00            
ATOM   4111  CB  ARG   470      86.150 113.340  48.960  1.00  0.00            
ATOM   4112  HB1 ARG   470      86.210 113.390  50.050  1.00  0.00            
ATOM   4113  HB2 ARG   470      85.410 114.070  48.660  1.00  0.00            
ATOM   4114  CG  ARG   470      87.480 113.810  48.380  1.00  0.00            
ATOM   4115  HG1 ARG   470      87.450 114.900  48.330  1.00  0.00            
ATOM   4116  HG2 ARG   470      87.600 113.450  47.350  1.00  0.00            
ATOM   4117  CD  ARG   470      88.700 113.430  49.210  1.00  0.00            
ATOM   4118  HD1 ARG   470      89.080 112.440  48.920  1.00  0.00            
ATOM   4119  HD2 ARG   470      88.420 113.380  50.260  1.00  0.00            
ATOM   4120  NE  ARG   470      89.760 114.430  49.110  1.00  0.00            
ATOM   4121  HE  ARG   470      89.820 115.130  49.840  1.00  0.00            
ATOM   4122  CZ  ARG   470      90.720 114.500  48.180  1.00  0.00            
ATOM   4123  NH1 ARG   470      90.890 113.590  47.210  1.00  0.00            
ATOM   4124 1HH1 ARG   470      90.340 112.740  47.220  1.00  0.00            
ATOM   4125 2HH1 ARG   470      91.750 113.710  46.690  1.00  0.00            
ATOM   4126  NH2 ARG   470      91.620 115.490  48.170  1.00  0.00            
ATOM   4127 1HH2 ARG   470      91.580 116.200  48.890  1.00  0.00            
ATOM   4128 2HH2 ARG   470      92.360 115.400  47.480  1.00  0.00            
ATOM   4129  C   ARG   470      86.570 110.830  48.920  1.00  0.00            
ATOM   4130  O   ARG   470      86.420 110.200  49.970  1.00  0.00            
ATOM   4131  N   GLY   471      87.560 110.530  48.070  1.00  0.00            
ATOM   4132  H   GLY   471      87.550 111.020  47.190  1.00  0.00            
ATOM   4133  CA  GLY   471      88.640 109.580  48.260  1.00  0.00            
ATOM   4134  HA1 GLY   471      88.250 108.590  48.010  1.00  0.00            
ATOM   4135  HA2 GLY   471      88.910 109.540  49.320  1.00  0.00            
ATOM   4136  C   GLY   471      89.910 109.810  47.460  1.00  0.00            
ATOM   4137  O   GLY   471      90.030 110.840  46.800  1.00  0.00            
ATOM   4138  N   ILE   472      90.860 108.870  47.510  1.00  0.00            
ATOM   4139  H   ILE   472      90.660 108.090  48.110  1.00  0.00            
ATOM   4140  CA  ILE   472      92.180 108.860  46.910  1.00  0.00            
ATOM   4141  HA  ILE   472      92.240 109.680  46.190  1.00  0.00            
ATOM   4142  CB  ILE   472      93.280 109.080  47.940  1.00  0.00            
ATOM   4143  HB  ILE   472      93.230 108.230  48.620  1.00  0.00            
ATOM   4144  CG2 ILE   472      94.680 109.060  47.350  1.00  0.00            
ATOM   4145 1HG2 ILE   472      95.430 109.330  48.100  1.00  0.00            
ATOM   4146 2HG2 ILE   472      94.950 108.070  46.980  1.00  0.00            
ATOM   4147 3HG2 ILE   472      94.760 109.770  46.520  1.00  0.00            
ATOM   4148  CG1 ILE   472      93.120 110.310  48.840  1.00  0.00            
ATOM   4149 1HG1 ILE   472      93.820 110.250  49.680  1.00  0.00            
ATOM   4150 2HG1 ILE   472      92.130 110.330  49.290  1.00  0.00            
ATOM   4151  CD  ILE   472      93.360 111.650  48.150  1.00  0.00            
ATOM   4152  HD1 ILE   472      93.090 112.470  48.820  1.00  0.00            
ATOM   4153  HD2 ILE   472      94.410 111.760  47.890  1.00  0.00            
ATOM   4154  HD3 ILE   472      92.760 111.700  47.250  1.00  0.00            
ATOM   4155  C   ILE   472      92.450 107.580  46.130  1.00  0.00            
ATOM   4156  O   ILE   472      92.180 106.500  46.660  1.00  0.00            
ATOM   4157  N   TYR   473      93.050 107.610  44.940  1.00  0.00            
ATOM   4158  H   TYR   473      93.190 108.520  44.530  1.00  0.00            
ATOM   4159  CA  TYR   473      93.530 106.480  44.160  1.00  0.00            
ATOM   4160  HA  TYR   473      93.440 105.580  44.780  1.00  0.00            
ATOM   4161  CB  TYR   473      92.600 106.250  42.970  1.00  0.00            
ATOM   4162  HB1 TYR   473      92.480 107.210  42.460  1.00  0.00            
ATOM   4163  HB2 TYR   473      91.620 105.970  43.340  1.00  0.00            
ATOM   4164  CG  TYR   473      93.050 105.220  41.960  1.00  0.00            
ATOM   4165  CD1 TYR   473      93.220 103.880  42.330  1.00  0.00            
ATOM   4166  HD1 TYR   473      93.050 103.570  43.350  1.00  0.00            
ATOM   4167  CE1 TYR   473      93.620 102.920  41.390  1.00  0.00            
ATOM   4168  HE1 TYR   473      93.750 101.880  41.670  1.00  0.00            
ATOM   4169  CZ  TYR   473      93.840 103.300  40.050  1.00  0.00            
ATOM   4170  OH  TYR   473      94.250 102.380  39.130  1.00  0.00            
ATOM   4171  HH  TYR   473      94.270 102.740  38.240  1.00  0.00            
ATOM   4172  CE2 TYR   473      93.660 104.640  39.670  1.00  0.00            
ATOM   4173  HE2 TYR   473      93.820 104.940  38.640  1.00  0.00            
ATOM   4174  CD2 TYR   473      93.270 105.580  40.630  1.00  0.00            
ATOM   4175  HD2 TYR   473      93.140 106.610  40.320  1.00  0.00            
ATOM   4176  C   TYR   473      94.980 106.600  43.740  1.00  0.00            
ATOM   4177  O   TYR   473      95.410 107.680  43.320  1.00  0.00            
ATOM   4178  N   ARG   474      95.790 105.540  43.820  1.00  0.00            
ATOM   4179  H   ARG   474      95.390 104.700  44.220  1.00  0.00            
ATOM   4180  CA  ARG   474      97.190 105.500  43.440  1.00  0.00            
ATOM   4181  HA  ARG   474      97.370 106.370  42.810  1.00  0.00            
ATOM   4182  CB  ARG   474      98.110 105.650  44.650  1.00  0.00            
ATOM   4183  HB1 ARG   474      99.140 105.730  44.320  1.00  0.00            
ATOM   4184  HB2 ARG   474      98.040 104.730  45.240  1.00  0.00            
ATOM   4185  CG  ARG   474      97.800 106.830  45.560  1.00  0.00            
ATOM   4186  HG1 ARG   474      96.780 106.740  45.950  1.00  0.00            
ATOM   4187  HG2 ARG   474      97.830 107.750  44.970  1.00  0.00            
ATOM   4188  CD  ARG   474      98.740 106.960  46.750  1.00  0.00            
ATOM   4189  HD1 ARG   474      99.760 107.060  46.400  1.00  0.00            
ATOM   4190  HD2 ARG   474      98.680 106.050  47.350  1.00  0.00            
ATOM   4191  NE  ARG   474      98.370 108.080  47.610  1.00  0.00            
ATOM   4192  HE  ARG   474      97.790 107.910  48.420  1.00  0.00            
ATOM   4193  CZ  ARG   474      98.710 109.370  47.430  1.00  0.00            
ATOM   4194  NH1 ARG   474      99.470 109.800  46.420  1.00  0.00            
ATOM   4195 1HH1 ARG   474      99.840 109.130  45.760  1.00  0.00            
ATOM   4196 2HH1 ARG   474      99.590 110.800  46.350  1.00  0.00            
ATOM   4197  NH2 ARG   474      98.300 110.340  48.260  1.00  0.00            
ATOM   4198 1HH2 ARG   474      97.740 110.100  49.070  1.00  0.00            
ATOM   4199 2HH2 ARG   474      98.570 111.280  48.030  1.00  0.00            
ATOM   4200  C   ARG   474      97.540 104.290  42.590  1.00  0.00            
ATOM   4201  O   ARG   474      97.100 103.190  42.900  1.00  0.00            
ATOM   4202  N   PHE   475      98.350 104.460  41.530  1.00  0.00            
ATOM   4203  H   PHE   475      98.700 105.400  41.380  1.00  0.00            
ATOM   4204  CA  PHE   475      98.570 103.490  40.490  1.00  0.00            
ATOM   4205  HA  PHE   475      98.260 102.510  40.850  1.00  0.00            
ATOM   4206  CB  PHE   475      97.650 103.820  39.310  1.00  0.00            
ATOM   4207  HB1 PHE   475      96.620 103.730  39.630  1.00  0.00            
ATOM   4208  HB2 PHE   475      97.770 103.070  38.530  1.00  0.00            
ATOM   4209  CG  PHE   475      97.830 105.180  38.670  1.00  0.00            
ATOM   4210  CD1 PHE   475      96.990 106.250  39.000  1.00  0.00            
ATOM   4211  HD1 PHE   475      96.200 106.100  39.720  1.00  0.00            
ATOM   4212  CE1 PHE   475      97.140 107.490  38.390  1.00  0.00            
ATOM   4213  HE1 PHE   475      96.480 108.310  38.640  1.00  0.00            
ATOM   4214  CZ  PHE   475      98.160 107.690  37.450  1.00  0.00            
ATOM   4215  HZ  PHE   475      98.280 108.660  36.970  1.00  0.00            
ATOM   4216  CE2 PHE   475      99.010 106.640  37.120  1.00  0.00            
ATOM   4217  HE2 PHE   475      99.800 106.800  36.400  1.00  0.00            
ATOM   4218  CD2 PHE   475      98.840 105.390  37.720  1.00  0.00            
ATOM   4219  HD2 PHE   475      99.500 104.580  37.460  1.00  0.00            
ATOM   4220  C   PHE   475     100.010 103.320  40.040  1.00  0.00            
ATOM   4221  O   PHE   475     100.760 104.300  39.950  1.00  0.00            
ATOM   4222  N   VAL   476     100.430 102.110  39.680  1.00  0.00            
ATOM   4223  H   VAL   476      99.740 101.370  39.750  1.00  0.00            
ATOM   4224  CA  VAL   476     101.700 101.740  39.100  1.00  0.00            
ATOM   4225  HA  VAL   476     102.490 102.250  39.650  1.00  0.00            
ATOM   4226  CB  VAL   476     101.980 100.250  39.220  1.00  0.00            
ATOM   4227  HB  VAL   476     101.180  99.700  38.740  1.00  0.00            
ATOM   4228  CG1 VAL   476     103.290  99.800  38.570  1.00  0.00            
ATOM   4229 1HG1 VAL   476     103.470  98.740  38.730  1.00  0.00            
ATOM   4230 2HG1 VAL   476     103.280  99.980  37.500  1.00  0.00            
ATOM   4231 3HG1 VAL   476     104.120 100.350  39.020  1.00  0.00            
ATOM   4232  CG2 VAL   476     102.050  99.790  40.680  1.00  0.00            
ATOM   4233 1HG2 VAL   476     102.140  98.710  40.730  1.00  0.00            
ATOM   4234 2HG2 VAL   476     102.910 100.250  41.180  1.00  0.00            
ATOM   4235 3HG2 VAL   476     101.140 100.080  41.210  1.00  0.00            
ATOM   4236  C   VAL   476     101.820 102.190  37.650  1.00  0.00            
ATOM   4237  O   VAL   476     102.840 102.730  37.240  1.00  0.00            
ATOM   4238  N   THR   477     100.750 102.060  36.860  1.00  0.00            
ATOM   4239  H   THR   477      99.940 101.620  37.280  1.00  0.00            
ATOM   4240  CA  THR   477     100.650 102.340  35.440  1.00  0.00            
ATOM   4241  HA  THR   477     101.520 102.950  35.170  1.00  0.00            
ATOM   4242  CB  THR   477     100.800 101.050  34.640  1.00  0.00            
ATOM   4243  HB  THR   477     100.030 100.340  34.980  1.00  0.00            
ATOM   4244  CG2 THR   477     100.680 101.200  33.130  1.00  0.00            
ATOM   4245 1HG2 THR   477     100.820 100.230  32.640  1.00  0.00            
ATOM   4246 2HG2 THR   477      99.690 101.560  32.850  1.00  0.00            
ATOM   4247 3HG2 THR   477     101.440 101.890  32.750  1.00  0.00            
ATOM   4248  OG1 THR   477     102.060 100.470  34.860  1.00  0.00            
ATOM   4249  HG1 THR   477     101.970  99.520  34.910  1.00  0.00            
ATOM   4250  C   THR   477      99.390 103.120  35.080  1.00  0.00            
ATOM   4251  O   THR   477      98.350 102.800  35.660  1.00  0.00            
ATOM   4252  N   PRO   478      99.390 104.130  34.210  1.00  0.00            
ATOM   4253  CD  PRO   478     100.570 104.770  33.680  1.00  0.00            
ATOM   4254  HD1 PRO   478     101.230 104.080  33.160  1.00  0.00            
ATOM   4255  HD2 PRO   478     101.130 105.260  34.480  1.00  0.00            
ATOM   4256  CG  PRO   478     100.100 105.840  32.690  1.00  0.00            
ATOM   4257  HG1 PRO   478      99.990 105.390  31.710  1.00  0.00            
ATOM   4258  HG2 PRO   478     100.780 106.690  32.650  1.00  0.00            
ATOM   4259  CB  PRO   478      98.740 106.210  33.260  1.00  0.00            
ATOM   4260  HB1 PRO   478      98.090 106.620  32.490  1.00  0.00            
ATOM   4261  HB2 PRO   478      98.870 106.960  34.050  1.00  0.00            
ATOM   4262  CA  PRO   478      98.210 104.900  33.850  1.00  0.00            
ATOM   4263  HA  PRO   478      97.660 105.160  34.750  1.00  0.00            
ATOM   4264  C   PRO   478      97.220 104.220  32.910  1.00  0.00            
ATOM   4265  O   PRO   478      96.050 104.600  32.860  1.00  0.00            
ATOM   4266  N   GLY   479      97.650 103.220  32.130  1.00  0.00            
ATOM   4267  H   GLY   479      98.620 102.980  32.210  1.00  0.00            
ATOM   4268  CA  GLY   479      96.860 102.520  31.140  1.00  0.00            
ATOM   4269  HA1 GLY   479      97.530 102.150  30.350  1.00  0.00            
ATOM   4270  HA2 GLY   479      96.190 103.220  30.650  1.00  0.00            
ATOM   4271  C   GLY   479      96.020 101.340  31.630  1.00  0.00            
ATOM   4272  O   GLY   479      95.950 101.060  32.820  1.00  0.00            
ATOM   4273  N   GLU   480      95.390 100.620  30.700  1.00  0.00            
ATOM   4274  H   GLU   480      95.520 100.920  29.750  1.00  0.00            
ATOM   4275  CA  GLU   480      94.530  99.460  30.870  1.00  0.00            
ATOM   4276  HA  GLU   480      94.970  98.830  31.640  1.00  0.00            
ATOM   4277  CB  GLU   480      93.160  99.910  31.370  1.00  0.00            
ATOM   4278  HB1 GLU   480      93.300 100.390  32.340  1.00  0.00            
ATOM   4279  HB2 GLU   480      92.530  99.050  31.570  1.00  0.00            
ATOM   4280  CG  GLU   480      92.390 100.870  30.470  1.00  0.00            
ATOM   4281  HG1 GLU   480      91.990 100.310  29.620  1.00  0.00            
ATOM   4282  HG2 GLU   480      93.090 101.590  30.040  1.00  0.00            
ATOM   4283  CD  GLU   480      91.270 101.670  31.120  1.00  0.00            
ATOM   4284  OE1 GLU   480      90.960 101.480  32.310  1.00  0.00            
ATOM   4285  OE2 GLU   480      90.670 102.540  30.440  1.00  0.00            
ATOM   4286  C   GLU   480      94.440  98.600  29.610  1.00  0.00            
ATOM   4287  O   GLU   480      94.830  99.050  28.540  1.00  0.00            
ATOM   4288  N   ARG   481      93.920  97.370  29.650  1.00  0.00            
ATOM   4289  H   ARG   481      93.700  97.020  30.570  1.00  0.00            
ATOM   4290  CA  ARG   481      93.500  96.550  28.540  1.00  0.00            
ATOM   4291  HA  ARG   481      94.130  96.800  27.690  1.00  0.00            
ATOM   4292  CB  ARG   481      93.750  95.060  28.790  1.00  0.00            
ATOM   4293  HB1 ARG   481      93.390  94.480  27.940  1.00  0.00            
ATOM   4294  HB2 ARG   481      93.140  94.740  29.630  1.00  0.00            
ATOM   4295  CG  ARG   481      95.190  94.640  29.090  1.00  0.00            
ATOM   4296  HG1 ARG   481      95.200  94.030  30.000  1.00  0.00            
ATOM   4297  HG2 ARG   481      95.790  95.520  29.310  1.00  0.00            
ATOM   4298  CD  ARG   481      95.900  93.840  28.000  1.00  0.00            
ATOM   4299  HD1 ARG   481      96.930  93.670  28.290  1.00  0.00            
ATOM   4300  HD2 ARG   481      95.900  94.430  27.080  1.00  0.00            
ATOM   4301  NE  ARG   481      95.230  92.560  27.750  1.00  0.00            
ATOM   4302  HE  ARG   481      94.290  92.420  28.080  1.00  0.00            
ATOM   4303  CZ  ARG   481      95.730  91.490  27.120  1.00  0.00            
ATOM   4304  NH1 ARG   481      96.990  91.400  26.680  1.00  0.00            
ATOM   4305 1HH1 ARG   481      97.620  92.170  26.820  1.00  0.00            
ATOM   4306 2HH1 ARG   481      97.280  90.500  26.310  1.00  0.00            
ATOM   4307  NH2 ARG   481      94.950  90.430  26.910  1.00  0.00            
ATOM   4308 1HH2 ARG   481      93.990  90.500  27.220  1.00  0.00            
ATOM   4309 2HH2 ARG   481      95.260  89.730  26.260  1.00  0.00            
ATOM   4310  C   ARG   481      92.060  96.810  28.100  1.00  0.00            
ATOM   4311  O   ARG   481      91.280  97.190  28.980  1.00  0.00            
ATOM   4312  N   PRO   482      91.650  96.600  26.850  1.00  0.00            
ATOM   4313  CD  PRO   482      92.470  96.310  25.690  1.00  0.00            
ATOM   4314  HD1 PRO   482      92.650  95.240  25.610  1.00  0.00            
ATOM   4315  HD2 PRO   482      93.430  96.840  25.720  1.00  0.00            
ATOM   4316  CG  PRO   482      91.680  96.800  24.480  1.00  0.00            
ATOM   4317  HG1 PRO   482      91.950  96.260  23.570  1.00  0.00            
ATOM   4318  HG2 PRO   482      91.820  97.870  24.360  1.00  0.00            
ATOM   4319  CB  PRO   482      90.240  96.510  24.910  1.00  0.00            
ATOM   4320  HB1 PRO   482      90.010  95.470  24.700  1.00  0.00            
ATOM   4321  HB2 PRO   482      89.530  97.150  24.390  1.00  0.00            
ATOM   4322  CA  PRO   482      90.270  96.750  26.420  1.00  0.00            
ATOM   4323  HA  PRO   482      89.990  97.790  26.590  1.00  0.00            
ATOM   4324  C   PRO   482      89.280  95.860  27.150  1.00  0.00            
ATOM   4325  O   PRO   482      89.650  94.770  27.580  1.00  0.00            
ATOM   4326  N   SER   483      88.020  96.270  27.310  1.00  0.00            
ATOM   4327  H   SER   483      87.760  97.140  26.880  1.00  0.00            
ATOM   4328  CA  SER   483      86.990  95.560  28.050  1.00  0.00            
ATOM   4329  HA  SER   483      87.500  94.850  28.700  1.00  0.00            
ATOM   4330  CB  SER   483      86.250  96.490  29.020  1.00  0.00            
ATOM   4331  HB1 SER   483      86.960  96.950  29.710  1.00  0.00            
ATOM   4332  HB2 SER   483      85.530  95.910  29.590  1.00  0.00            
ATOM   4333  OG  SER   483      85.540  97.490  28.320  1.00  0.00            
ATOM   4334  HG  SER   483      86.040  98.310  28.330  1.00  0.00            
ATOM   4335  C   SER   483      85.990  94.770  27.220  1.00  0.00            
ATOM   4336  O   SER   483      85.660  95.160  26.100  1.00  0.00            
ATOM   4337  N   GLY   484      85.450  93.690  27.780  1.00  0.00            
ATOM   4338  H   GLY   484      85.780  93.440  28.700  1.00  0.00            
ATOM   4339  CA  GLY   484      84.360  92.890  27.240  1.00  0.00            
ATOM   4340  HA1 GLY   484      83.900  93.430  26.410  1.00  0.00            
ATOM   4341  HA2 GLY   484      83.600  92.770  28.020  1.00  0.00            
ATOM   4342  C   GLY   484      84.700  91.500  26.730  1.00  0.00            
ATOM   4343  O   GLY   484      83.830  90.870  26.130  1.00  0.00            
ATOM   4344  N   MET   485      85.910  90.970  26.930  1.00  0.00            
ATOM   4345  H   MET   485      86.590  91.520  27.430  1.00  0.00            
ATOM   4346  CA  MET   485      86.360  89.690  26.420  1.00  0.00            
ATOM   4347  HA  MET   485      85.510  89.160  25.990  1.00  0.00            
ATOM   4348  CB  MET   485      87.370  89.900  25.290  1.00  0.00            
ATOM   4349  HB1 MET   485      87.660  88.930  24.880  1.00  0.00            
ATOM   4350  HB2 MET   485      88.260  90.350  25.720  1.00  0.00            
ATOM   4351  CG  MET   485      86.860  90.780  24.150  1.00  0.00            
ATOM   4352  HG1 MET   485      86.520  91.730  24.560  1.00  0.00            
ATOM   4353  HG2 MET   485      85.990  90.290  23.700  1.00  0.00            
ATOM   4354  SD  MET   485      88.050  91.140  22.830  1.00  0.00            
ATOM   4355  CE  MET   485      89.330  92.010  23.780  1.00  0.00            
ATOM   4356  HE1 MET   485      90.040  92.470  23.100  1.00  0.00            
ATOM   4357  HE2 MET   485      88.880  92.790  24.390  1.00  0.00            
ATOM   4358  HE3 MET   485      89.870  91.310  24.420  1.00  0.00            
ATOM   4359  C   MET   485      86.940  88.790  27.500  1.00  0.00            
ATOM   4360  O   MET   485      87.730  89.260  28.310  1.00  0.00            
ATOM   4361  N   PHE   486      86.620  87.490  27.510  1.00  0.00            
ATOM   4362  H   PHE   486      85.970  87.170  26.810  1.00  0.00            
ATOM   4363  CA  PHE   486      87.180  86.490  28.400  1.00  0.00            
ATOM   4364  HA  PHE   486      88.090  86.900  28.830  1.00  0.00            
ATOM   4365  CB  PHE   486      86.240  86.210  29.560  1.00  0.00            
ATOM   4366  HB1 PHE   486      86.050  87.140  30.090  1.00  0.00            
ATOM   4367  HB2 PHE   486      86.750  85.570  30.280  1.00  0.00            
ATOM   4368  CG  PHE   486      84.910  85.570  29.230  1.00  0.00            
ATOM   4369  CD1 PHE   486      83.810  86.350  28.860  1.00  0.00            
ATOM   4370  HD1 PHE   486      83.920  87.420  28.770  1.00  0.00            
ATOM   4371  CE1 PHE   486      82.570  85.770  28.600  1.00  0.00            
ATOM   4372  HE1 PHE   486      81.730  86.390  28.320  1.00  0.00            
ATOM   4373  CZ  PHE   486      82.410  84.380  28.720  1.00  0.00            
ATOM   4374  HZ  PHE   486      81.440  83.930  28.530  1.00  0.00            
ATOM   4375  CE2 PHE   486      83.500  83.590  29.080  1.00  0.00            
ATOM   4376  HE2 PHE   486      83.390  82.520  29.160  1.00  0.00            
ATOM   4377  CD2 PHE   486      84.750  84.180  29.320  1.00  0.00            
ATOM   4378  HD2 PHE   486      85.590  83.560  29.590  1.00  0.00            
ATOM   4379  C   PHE   486      87.640  85.230  27.670  1.00  0.00            
ATOM   4380  O   PHE   486      87.200  84.970  26.550  1.00  0.00            
ATOM   4381  N   ASP   487      88.540  84.440  28.240  1.00  0.00            
ATOM   4382  H   ASP   487      88.840  84.690  29.170  1.00  0.00            
ATOM   4383  CA  ASP   487      89.140  83.260  27.650  1.00  0.00            
ATOM   4384  HA  ASP   487      89.260  83.460  26.580  1.00  0.00            
ATOM   4385  CB  ASP   487      90.550  83.050  28.200  1.00  0.00            
ATOM   4386  HB1 ASP   487      90.480  82.740  29.240  1.00  0.00            
ATOM   4387  HB2 ASP   487      91.090  84.000  28.190  1.00  0.00            
ATOM   4388  CG  ASP   487      91.390  82.040  27.420  1.00  0.00            
ATOM   4389  OD1 ASP   487      92.180  82.460  26.550  1.00  0.00            
ATOM   4390  OD2 ASP   487      91.260  80.820  27.680  1.00  0.00            
ATOM   4391  C   ASP   487      88.270  82.010  27.780  1.00  0.00            
ATOM   4392  O   ASP   487      87.560  81.830  28.760  1.00  0.00            
ATOM   4393  N   SER   488      88.350  81.090  26.820  1.00  0.00            
ATOM   4394  H   SER   488      88.940  81.300  26.030  1.00  0.00            
ATOM   4395  CA  SER   488      87.650  79.820  26.810  1.00  0.00            
ATOM   4396  HA  SER   488      86.580  80.050  26.890  1.00  0.00            
ATOM   4397  CB  SER   488      87.850  79.130  25.460  1.00  0.00            
ATOM   4398  HB1 SER   488      88.910  78.940  25.310  1.00  0.00            
ATOM   4399  HB2 SER   488      87.500  79.780  24.660  1.00  0.00            
ATOM   4400  OG  SER   488      87.140  77.910  25.390  1.00  0.00            
ATOM   4401  HG  SER   488      87.150  77.570  26.290  1.00  0.00            
ATOM   4402  C   SER   488      87.990  78.880  27.960  1.00  0.00            
ATOM   4403  O   SER   488      87.300  77.880  28.140  1.00  0.00            
ATOM   4404  N   SER   489      89.000  79.160  28.780  1.00  0.00            
ATOM   4405  H   SER   489      89.590  79.950  28.540  1.00  0.00            
ATOM   4406  CA  SER   489      89.220  78.560  30.080  1.00  0.00            
ATOM   4407  HA  SER   489      89.480  77.510  29.930  1.00  0.00            
ATOM   4408  CB  SER   489      90.400  79.250  30.770  1.00  0.00            
ATOM   4409  HB1 SER   489      91.300  79.080  30.180  1.00  0.00            
ATOM   4410  HB2 SER   489      90.550  78.790  31.750  1.00  0.00            
ATOM   4411  OG  SER   489      90.180  80.630  30.900  1.00  0.00            
ATOM   4412  HG  SER   489      91.030  81.080  30.840  1.00  0.00            
ATOM   4413  C   SER   489      87.990  78.610  30.980  1.00  0.00            
ATOM   4414  O   SER   489      87.590  77.600  31.550  1.00  0.00            
ATOM   4415  N   VAL   490      87.320  79.760  31.070  1.00  0.00            
ATOM   4416  H   VAL   490      87.700  80.550  30.570  1.00  0.00            
ATOM   4417  CA  VAL   490      86.140  79.980  31.900  1.00  0.00            
ATOM   4418  HA  VAL   490      86.380  79.650  32.910  1.00  0.00            
ATOM   4419  CB  VAL   490      85.750  81.450  31.990  1.00  0.00            
ATOM   4420  HB  VAL   490      85.310  81.750  31.050  1.00  0.00            
ATOM   4421  CG1 VAL   490      84.710  81.700  33.090  1.00  0.00            
ATOM   4422 1HG1 VAL   490      84.440  82.750  33.120  1.00  0.00            
ATOM   4423 2HG1 VAL   490      83.810  81.120  32.910  1.00  0.00            
ATOM   4424 3HG1 VAL   490      85.130  81.420  34.060  1.00  0.00            
ATOM   4425  CG2 VAL   490      86.930  82.380  32.270  1.00  0.00            
ATOM   4426 1HG2 VAL   490      86.590  83.410  32.380  1.00  0.00            
ATOM   4427 2HG2 VAL   490      87.440  82.080  33.180  1.00  0.00            
ATOM   4428 3HG2 VAL   490      87.640  82.360  31.440  1.00  0.00            
ATOM   4429  C   VAL   490      84.960  79.150  31.420  1.00  0.00            
ATOM   4430  O   VAL   490      84.190  78.610  32.220  1.00  0.00            
ATOM   4431  N   LEU   491      84.810  78.960  30.100  1.00  0.00            
ATOM   4432  H   LEU   491      85.500  79.390  29.510  1.00  0.00            
ATOM   4433  CA  LEU   491      83.800  78.100  29.510  1.00  0.00            
ATOM   4434  HA  LEU   491      82.830  78.410  29.900  1.00  0.00            
ATOM   4435  CB  LEU   491      83.790  78.220  27.990  1.00  0.00            
ATOM   4436  HB1 LEU   491      83.070  77.500  27.600  1.00  0.00            
ATOM   4437  HB2 LEU   491      84.760  77.910  27.600  1.00  0.00            
ATOM   4438  CG  LEU   491      83.440  79.580  27.400  1.00  0.00            
ATOM   4439  HG  LEU   491      84.170  80.320  27.750  1.00  0.00            
ATOM   4440  CD1 LEU   491      83.500  79.500  25.880  1.00  0.00            
ATOM   4441 1HD1 LEU   491      83.210  80.450  25.440  1.00  0.00            
ATOM   4442 2HD1 LEU   491      84.520  79.270  25.560  1.00  0.00            
ATOM   4443 3HD1 LEU   491      82.820  78.730  25.510  1.00  0.00            
ATOM   4444  CD2 LEU   491      82.040  80.060  27.800  1.00  0.00            
ATOM   4445 1HD2 LEU   491      81.820  81.010  27.310  1.00  0.00            
ATOM   4446 2HD2 LEU   491      81.290  79.320  27.500  1.00  0.00            
ATOM   4447 3HD2 LEU   491      81.980  80.210  28.880  1.00  0.00            
ATOM   4448  C   LEU   491      83.980  76.650  29.940  1.00  0.00            
ATOM   4449  O   LEU   491      82.970  75.970  30.160  1.00  0.00            
ATOM   4450  N   CYS   492      85.200  76.150  30.100  1.00  0.00            
ATOM   4451  H   CYS   492      85.980  76.770  29.920  1.00  0.00            
ATOM   4452  CA  CYS   492      85.500  74.830  30.620  1.00  0.00            
ATOM   4453  HA  CYS   492      84.910  74.110  30.060  1.00  0.00            
ATOM   4454  CB  CYS   492      86.970  74.500  30.350  1.00  0.00            
ATOM   4455  HB1 CYS   492      87.600  75.150  30.950  1.00  0.00            
ATOM   4456  HB2 CYS   492      87.210  74.660  29.300  1.00  0.00            
ATOM   4457  SG  CYS   492      87.330  72.770  30.770  1.00  0.00            
ATOM   4458  HG  CYS   492      88.660  72.830  30.650  1.00  0.00            
ATOM   4459  C   CYS   492      85.110  74.690  32.080  1.00  0.00            
ATOM   4460  O   CYS   492      84.460  73.720  32.470  1.00  0.00            
ATOM   4461  N   GLU   493      85.440  75.650  32.950  1.00  0.00            
ATOM   4462  H   GLU   493      85.980  76.430  32.590  1.00  0.00            
ATOM   4463  CA  GLU   493      85.080  75.660  34.350  1.00  0.00            
ATOM   4464  HA  GLU   493      85.540  74.790  34.830  1.00  0.00            
ATOM   4465  CB  GLU   493      85.560  76.900  35.100  1.00  0.00            
ATOM   4466  HB1 GLU   493      84.950  77.000  35.990  1.00  0.00            
ATOM   4467  HB2 GLU   493      85.380  77.780  34.480  1.00  0.00            
ATOM   4468  CG  GLU   493      87.020  76.920  35.560  1.00  0.00            
ATOM   4469  HG1 GLU   493      87.660  77.220  34.740  1.00  0.00            
ATOM   4470  HG2 GLU   493      87.300  75.910  35.870  1.00  0.00            
ATOM   4471  CD  GLU   493      87.190  77.860  36.740  1.00  0.00            
ATOM   4472  OE1 GLU   493      87.660  77.410  37.810  1.00  0.00            
ATOM   4473  OE2 GLU   493      86.760  79.030  36.650  1.00  0.00            
ATOM   4474  C   GLU   493      83.590  75.530  34.590  1.00  0.00            
ATOM   4475  O   GLU   493      83.150  74.890  35.550  1.00  0.00            
ATOM   4476  N   CYS   494      82.740  76.100  33.730  1.00  0.00            
ATOM   4477  H   CYS   494      83.140  76.690  33.010  1.00  0.00            
ATOM   4478  CA  CYS   494      81.300  75.990  33.830  1.00  0.00            
ATOM   4479  HA  CYS   494      81.020  76.340  34.820  1.00  0.00            
ATOM   4480  CB  CYS   494      80.670  76.950  32.820  1.00  0.00            
ATOM   4481  HB1 CYS   494      79.590  76.780  32.800  1.00  0.00            
ATOM   4482  HB2 CYS   494      81.070  76.730  31.830  1.00  0.00            
ATOM   4483  SG  CYS   494      81.000  78.660  33.290  1.00  0.00            
ATOM   4484  HG  CYS   494      80.580  79.240  32.160  1.00  0.00            
ATOM   4485  C   CYS   494      80.790  74.570  33.710  1.00  0.00            
ATOM   4486  O   CYS   494      79.770  74.230  34.320  1.00  0.00            
ATOM   4487  N   TYR   495      81.460  73.660  32.990  1.00  0.00            
ATOM   4488  H   TYR   495      82.320  73.960  32.560  1.00  0.00            
ATOM   4489  CA  TYR   495      81.150  72.250  32.930  1.00  0.00            
ATOM   4490  HA  TYR   495      80.060  72.140  32.980  1.00  0.00            
ATOM   4491  CB  TYR   495      81.580  71.600  31.620  1.00  0.00            
ATOM   4492  HB1 TYR   495      81.400  70.530  31.700  1.00  0.00            
ATOM   4493  HB2 TYR   495      82.660  71.730  31.510  1.00  0.00            
ATOM   4494  CG  TYR   495      80.900  72.070  30.360  1.00  0.00            
ATOM   4495  CD1 TYR   495      79.810  71.390  29.810  1.00  0.00            
ATOM   4496  HD1 TYR   495      79.440  70.490  30.280  1.00  0.00            
ATOM   4497  CE1 TYR   495      79.180  71.870  28.650  1.00  0.00            
ATOM   4498  HE1 TYR   495      78.320  71.370  28.220  1.00  0.00            
ATOM   4499  CZ  TYR   495      79.630  73.060  28.040  1.00  0.00            
ATOM   4500  OH  TYR   495      79.000  73.560  26.940  1.00  0.00            
ATOM   4501  HH  TYR   495      79.430  74.360  26.640  1.00  0.00            
ATOM   4502  CE2 TYR   495      80.730  73.750  28.590  1.00  0.00            
ATOM   4503  HE2 TYR   495      81.090  74.660  28.140  1.00  0.00            
ATOM   4504  CD2 TYR   495      81.360  73.240  29.740  1.00  0.00            
ATOM   4505  HD2 TYR   495      82.220  73.750  30.150  1.00  0.00            
ATOM   4506  C   TYR   495      81.690  71.470  34.130  1.00  0.00            
ATOM   4507  O   TYR   495      81.000  70.610  34.660  1.00  0.00            
ATOM   4508  N   ASP   496      82.890  71.820  34.600  1.00  0.00            
ATOM   4509  H   ASP   496      83.390  72.530  34.090  1.00  0.00            
ATOM   4510  CA  ASP   496      83.510  71.310  35.810  1.00  0.00            
ATOM   4511  HA  ASP   496      83.620  70.230  35.710  1.00  0.00            
ATOM   4512  CB  ASP   496      84.910  71.890  35.970  1.00  0.00            
ATOM   4513  HB1 ASP   496      84.830  72.960  36.160  1.00  0.00            
ATOM   4514  HB2 ASP   496      85.460  71.790  35.040  1.00  0.00            
ATOM   4515  CG  ASP   496      85.750  71.280  37.090  1.00  0.00            
ATOM   4516  OD1 ASP   496      85.390  71.470  38.270  1.00  0.00            
ATOM   4517  OD2 ASP   496      86.770  70.610  36.800  1.00  0.00            
ATOM   4518  C   ASP   496      82.610  71.540  37.020  1.00  0.00            
ATOM   4519  O   ASP   496      82.170  70.610  37.690  1.00  0.00            
ATOM   4520  N   ALA   497      82.210  72.790  37.250  1.00  0.00            
ATOM   4521  H   ALA   497      82.610  73.510  36.670  1.00  0.00            
ATOM   4522  CA  ALA   497      81.320  73.220  38.320  1.00  0.00            
ATOM   4523  HA  ALA   497      81.770  72.880  39.260  1.00  0.00            
ATOM   4524  CB  ALA   497      81.300  74.740  38.350  1.00  0.00            
ATOM   4525  HB1 ALA   497      80.740  75.090  39.220  1.00  0.00            
ATOM   4526  HB2 ALA   497      82.320  75.130  38.400  1.00  0.00            
ATOM   4527  HB3 ALA   497      80.820  75.130  37.450  1.00  0.00            
ATOM   4528  C   ALA   497      79.920  72.630  38.220  1.00  0.00            
ATOM   4529  O   ALA   497      79.340  72.240  39.230  1.00  0.00            
ATOM   4530  N   GLY   498      79.370  72.500  37.010  1.00  0.00            
ATOM   4531  H   GLY   498      79.890  72.860  36.220  1.00  0.00            
ATOM   4532  CA  GLY   498      78.100  71.850  36.760  1.00  0.00            
ATOM   4533  HA1 GLY   498      77.910  71.840  35.680  1.00  0.00            
ATOM   4534  HA2 GLY   498      77.300  72.410  37.240  1.00  0.00            
ATOM   4535  C   GLY   498      78.050  70.400  37.240  1.00  0.00            
ATOM   4536  O   GLY   498      77.070  69.990  37.860  1.00  0.00            
ATOM   4537  N   CYS   499      79.130  69.640  37.030  1.00  0.00            
ATOM   4538  H   CYS   499      79.890  70.050  36.510  1.00  0.00            
ATOM   4539  CA  CYS   499      79.270  68.280  37.490  1.00  0.00            
ATOM   4540  HA  CYS   499      78.300  67.800  37.430  1.00  0.00            
ATOM   4541  CB  CYS   499      80.190  67.530  36.520  1.00  0.00            
ATOM   4542  HB1 CYS   499      80.380  66.530  36.920  1.00  0.00            
ATOM   4543  HB2 CYS   499      81.140  68.050  36.450  1.00  0.00            
ATOM   4544  SG  CYS   499      79.430  67.340  34.880  1.00  0.00            
ATOM   4545  HG  CYS   499      80.430  66.650  34.320  1.00  0.00            
ATOM   4546  C   CYS   499      79.730  68.150  38.940  1.00  0.00            
ATOM   4547  O   CYS   499      79.330  67.220  39.630  1.00  0.00            
ATOM   4548  N   ALA   500      80.560  69.070  39.450  1.00  0.00            
ATOM   4549  H   ALA   500      80.910  69.770  38.820  1.00  0.00            
ATOM   4550  CA  ALA   500      81.100  69.070  40.790  1.00  0.00            
ATOM   4551  HA  ALA   500      81.370  68.050  41.050  1.00  0.00            
ATOM   4552  CB  ALA   500      82.380  69.900  40.820  1.00  0.00            
ATOM   4553  HB1 ALA   500      82.840  69.880  41.810  1.00  0.00            
ATOM   4554  HB2 ALA   500      83.110  69.520  40.100  1.00  0.00            
ATOM   4555  HB3 ALA   500      82.170  70.930  40.560  1.00  0.00            
ATOM   4556  C   ALA   500      80.130  69.560  41.860  1.00  0.00            
ATOM   4557  O   ALA   500      79.950  68.910  42.890  1.00  0.00            
ATOM   4558  N   TRP   501      79.470  70.700  41.650  1.00  0.00            
ATOM   4559  H   TRP   501      79.620  71.150  40.760  1.00  0.00            
ATOM   4560  CA  TRP   501      78.690  71.430  42.630  1.00  0.00            
ATOM   4561  HA  TRP   501      78.870  71.000  43.610  1.00  0.00            
ATOM   4562  CB  TRP   501      79.200  72.870  42.700  1.00  0.00            
ATOM   4563  HB1 TRP   501      78.540  73.460  43.340  1.00  0.00            
ATOM   4564  HB2 TRP   501      79.160  73.330  41.710  1.00  0.00            
ATOM   4565  CG  TRP   501      80.580  73.020  43.260  1.00  0.00            
ATOM   4566  CD1 TRP   501      81.720  73.220  42.550  1.00  0.00            
ATOM   4567  HD1 TRP   501      81.780  73.350  41.480  1.00  0.00            
ATOM   4568  NE1 TRP   501      82.800  73.270  43.410  1.00  0.00            
ATOM   4569  HE1 TRP   501      83.730  73.520  43.120  1.00  0.00            
ATOM   4570  CE2 TRP   501      82.410  73.090  44.720  1.00  0.00            
ATOM   4571  CZ2 TRP   501      83.100  73.070  45.940  1.00  0.00            
ATOM   4572  HZ2 TRP   501      84.180  73.190  45.940  1.00  0.00            
ATOM   4573  CH2 TRP   501      82.390  72.940  47.130  1.00  0.00            
ATOM   4574  HH2 TRP   501      82.910  72.950  48.080  1.00  0.00            
ATOM   4575  CZ3 TRP   501      80.990  72.840  47.100  1.00  0.00            
ATOM   4576  HZ3 TRP   501      80.430  72.780  48.020  1.00  0.00            
ATOM   4577  CE3 TRP   501      80.310  72.840  45.880  1.00  0.00            
ATOM   4578  HE3 TRP   501      79.230  72.760  45.860  1.00  0.00            
ATOM   4579  CD2 TRP   501      80.990  72.970  44.660  1.00  0.00            
ATOM   4580  C   TRP   501      77.180  71.380  42.410  1.00  0.00            
ATOM   4581  O   TRP   501      76.440  71.190  43.370  1.00  0.00            
ATOM   4582  N   TYR   502      76.710  71.530  41.170  1.00  0.00            
ATOM   4583  H   TYR   502      77.400  71.650  40.440  1.00  0.00            
ATOM   4584  CA  TYR   502      75.340  71.890  40.860  1.00  0.00            
ATOM   4585  HA  TYR   502      74.870  72.200  41.790  1.00  0.00            
ATOM   4586  CB  TYR   502      75.350  73.140  39.990  1.00  0.00            
ATOM   4587  HB1 TYR   502      74.320  73.480  39.820  1.00  0.00            
ATOM   4588  HB2 TYR   502      75.740  72.870  39.000  1.00  0.00            
ATOM   4589  CG  TYR   502      76.140  74.310  40.530  1.00  0.00            
ATOM   4590  CD1 TYR   502      75.820  74.840  41.790  1.00  0.00            
ATOM   4591  HD1 TYR   502      74.990  74.440  42.350  1.00  0.00            
ATOM   4592  CE1 TYR   502      76.560  75.900  42.330  1.00  0.00            
ATOM   4593  HE1 TYR   502      76.300  76.320  43.300  1.00  0.00            
ATOM   4594  CZ  TYR   502      77.640  76.450  41.610  1.00  0.00            
ATOM   4595  OH  TYR   502      78.360  77.480  42.130  1.00  0.00            
ATOM   4596  HH  TYR   502      79.100  77.730  41.570  1.00  0.00            
ATOM   4597  CE2 TYR   502      77.970  75.900  40.350  1.00  0.00            
ATOM   4598  HE2 TYR   502      78.810  76.320  39.810  1.00  0.00            
ATOM   4599  CD2 TYR   502      77.220  74.840  39.830  1.00  0.00            
ATOM   4600  HD2 TYR   502      77.490  74.430  38.870  1.00  0.00            
ATOM   4601  C   TYR   502      74.460  70.750  40.350  1.00  0.00            
ATOM   4602  O   TYR   502      73.320  70.980  39.960  1.00  0.00            
ATOM   4603  N   GLU   503      74.910  69.490  40.330  1.00  0.00            
ATOM   4604  H   GLU   503      75.850  69.350  40.680  1.00  0.00            
ATOM   4605  CA  GLU   503      74.170  68.330  39.890  1.00  0.00            
ATOM   4606  HA  GLU   503      74.900  67.520  39.800  1.00  0.00            
ATOM   4607  CB  GLU   503      73.200  67.860  40.970  1.00  0.00            
ATOM   4608  HB1 GLU   503      72.590  67.050  40.560  1.00  0.00            
ATOM   4609  HB2 GLU   503      72.500  68.670  41.210  1.00  0.00            
ATOM   4610  CG  GLU   503      73.820  67.360  42.260  1.00  0.00            
ATOM   4611  HG1 GLU   503      74.360  68.180  42.730  1.00  0.00            
ATOM   4612  HG2 GLU   503      74.560  66.590  42.010  1.00  0.00            
ATOM   4613  CD  GLU   503      72.820  66.780  43.260  1.00  0.00            
ATOM   4614  OE1 GLU   503      73.070  66.830  44.480  1.00  0.00            
ATOM   4615  OE2 GLU   503      71.780  66.230  42.850  1.00  0.00            
ATOM   4616  C   GLU   503      73.570  68.430  38.490  1.00  0.00            
ATOM   4617  O   GLU   503      72.470  67.950  38.210  1.00  0.00            
ATOM   4618  N   LEU   504      74.250  69.090  37.560  1.00  0.00            
ATOM   4619  H   LEU   504      75.160  69.450  37.810  1.00  0.00            
ATOM   4620  CA  LEU   504      73.850  69.330  36.180  1.00  0.00            
ATOM   4621  HA  LEU   504      72.760  69.250  36.120  1.00  0.00            
ATOM   4622  CB  LEU   504      74.220  70.740  35.740  1.00  0.00            
ATOM   4623  HB1 LEU   504      73.960  70.880  34.690  1.00  0.00            
ATOM   4624  HB2 LEU   504      75.310  70.840  35.800  1.00  0.00            
ATOM   4625  CG  LEU   504      73.580  71.870  36.540  1.00  0.00            
ATOM   4626  HG  LEU   504      73.840  71.750  37.600  1.00  0.00            
ATOM   4627  CD1 LEU   504      74.130  73.230  36.100  1.00  0.00            
ATOM   4628 1HD1 LEU   504      73.700  74.020  36.720  1.00  0.00            
ATOM   4629 2HD1 LEU   504      75.210  73.240  36.240  1.00  0.00            
ATOM   4630 3HD1 LEU   504      73.900  73.410  35.050  1.00  0.00            
ATOM   4631  CD2 LEU   504      72.060  71.920  36.410  1.00  0.00            
ATOM   4632 1HD2 LEU   504      71.660  72.740  37.010  1.00  0.00            
ATOM   4633 2HD2 LEU   504      71.780  72.050  35.370  1.00  0.00            
ATOM   4634 3HD2 LEU   504      71.620  70.990  36.780  1.00  0.00            
ATOM   4635  C   LEU   504      74.390  68.270  35.220  1.00  0.00            
ATOM   4636  O   LEU   504      75.400  67.640  35.500  1.00  0.00            
ATOM   4637  N   THR   505      73.750  68.060  34.070  1.00  0.00            
ATOM   4638  H   THR   505      72.870  68.540  33.940  1.00  0.00            
ATOM   4639  CA  THR   505      74.330  67.400  32.920  1.00  0.00            
ATOM   4640  HA  THR   505      75.000  66.620  33.300  1.00  0.00            
ATOM   4641  CB  THR   505      73.300  66.680  32.050  1.00  0.00            
ATOM   4642  HB  THR   505      73.820  66.050  31.330  1.00  0.00            
ATOM   4643  CG2 THR   505      72.370  65.760  32.840  1.00  0.00            
ATOM   4644 1HG2 THR   505      71.800  65.130  32.150  1.00  0.00            
ATOM   4645 2HG2 THR   505      72.950  65.120  33.500  1.00  0.00            
ATOM   4646 3HG2 THR   505      71.690  66.360  33.450  1.00  0.00            
ATOM   4647  OG1 THR   505      72.520  67.590  31.310  1.00  0.00            
ATOM   4648  HG1 THR   505      71.630  67.240  31.240  1.00  0.00            
ATOM   4649  C   THR   505      75.170  68.330  32.060  1.00  0.00            
ATOM   4650  O   THR   505      74.920  69.540  32.080  1.00  0.00            
ATOM   4651  N   PRO   506      76.100  67.850  31.230  1.00  0.00            
ATOM   4652  CD  PRO   506      76.640  66.500  31.210  1.00  0.00            
ATOM   4653  HD1 PRO   506      75.970  65.830  30.670  1.00  0.00            
ATOM   4654  HD2 PRO   506      76.830  66.120  32.210  1.00  0.00            
ATOM   4655  CG  PRO   506      77.960  66.600  30.460  1.00  0.00            
ATOM   4656  HG1 PRO   506      78.220  65.670  29.960  1.00  0.00            
ATOM   4657  HG2 PRO   506      78.750  66.900  31.150  1.00  0.00            
ATOM   4658  CB  PRO   506      77.700  67.730  29.470  1.00  0.00            
ATOM   4659  HB1 PRO   506      77.180  67.320  28.600  1.00  0.00            
ATOM   4660  HB2 PRO   506      78.620  68.220  29.150  1.00  0.00            
ATOM   4661  CA  PRO   506      76.760  68.670  30.230  1.00  0.00            
ATOM   4662  HA  PRO   506      77.370  69.420  30.740  1.00  0.00            
ATOM   4663  C   PRO   506      75.790  69.380  29.310  1.00  0.00            
ATOM   4664  O   PRO   506      76.040  70.520  28.890  1.00  0.00            
ATOM   4665  N   ALA   507      74.640  68.790  28.990  1.00  0.00            
ATOM   4666  H   ALA   507      74.460  67.880  29.400  1.00  0.00            
ATOM   4667  CA  ALA   507      73.590  69.390  28.180  1.00  0.00            
ATOM   4668  HA  ALA   507      74.050  69.760  27.270  1.00  0.00            
ATOM   4669  CB  ALA   507      72.620  68.280  27.790  1.00  0.00            
ATOM   4670  HB1 ALA   507      71.890  68.650  27.070  1.00  0.00            
ATOM   4671  HB2 ALA   507      73.140  67.430  27.340  1.00  0.00            
ATOM   4672  HB3 ALA   507      72.070  67.920  28.670  1.00  0.00            
ATOM   4673  C   ALA   507      72.910  70.560  28.870  1.00  0.00            
ATOM   4674  O   ALA   507      72.620  71.560  28.220  1.00  0.00            
ATOM   4675  N   GLU   508      72.650  70.510  30.180  1.00  0.00            
ATOM   4676  H   GLU   508      72.920  69.670  30.670  1.00  0.00            
ATOM   4677  CA  GLU   508      72.170  71.620  30.970  1.00  0.00            
ATOM   4678  HA  GLU   508      71.280  72.040  30.490  1.00  0.00            
ATOM   4679  CB  GLU   508      71.760  71.160  32.370  1.00  0.00            
ATOM   4680  HB1 GLU   508      71.560  72.020  33.000  1.00  0.00            
ATOM   4681  HB2 GLU   508      72.590  70.610  32.820  1.00  0.00            
ATOM   4682  CG  GLU   508      70.530  70.260  32.370  1.00  0.00            
ATOM   4683  HG1 GLU   508      70.660  69.440  31.660  1.00  0.00            
ATOM   4684  HG2 GLU   508      69.680  70.850  32.020  1.00  0.00            
ATOM   4685  CD  GLU   508      70.200  69.670  33.740  1.00  0.00            
ATOM   4686  OE1 GLU   508      71.050  68.930  34.290  1.00  0.00            
ATOM   4687  OE2 GLU   508      69.080  69.910  34.240  1.00  0.00            
ATOM   4688  C   GLU   508      73.170  72.770  31.020  1.00  0.00            
ATOM   4689  O   GLU   508      72.800  73.930  30.840  1.00  0.00            
ATOM   4690  N   THR   509      74.470  72.480  31.160  1.00  0.00            
ATOM   4691  H   THR   509      74.710  71.520  31.370  1.00  0.00            
ATOM   4692  CA  THR   509      75.540  73.450  31.030  1.00  0.00            
ATOM   4693  HA  THR   509      75.370  74.220  31.770  1.00  0.00            
ATOM   4694  CB  THR   509      76.910  72.850  31.330  1.00  0.00            
ATOM   4695  HB  THR   509      77.160  72.100  30.570  1.00  0.00            
ATOM   4696  CG2 THR   509      78.000  73.920  31.360  1.00  0.00            
ATOM   4697 1HG2 THR   509      78.940  73.490  31.690  1.00  0.00            
ATOM   4698 2HG2 THR   509      78.150  74.320  30.360  1.00  0.00            
ATOM   4699 3HG2 THR   509      77.710  74.730  32.030  1.00  0.00            
ATOM   4700  OG1 THR   509      76.910  72.220  32.600  1.00  0.00            
ATOM   4701  HG1 THR   509      77.510  71.470  32.590  1.00  0.00            
ATOM   4702  C   THR   509      75.550  74.130  29.670  1.00  0.00            
ATOM   4703  O   THR   509      75.580  75.360  29.600  1.00  0.00            
ATOM   4704  N   SER   510      75.440  73.380  28.570  1.00  0.00            
ATOM   4705  H   SER   510      75.490  72.380  28.680  1.00  0.00            
ATOM   4706  CA  SER   510      75.330  73.900  27.220  1.00  0.00            
ATOM   4707  HA  SER   510      76.250  74.420  26.960  1.00  0.00            
ATOM   4708  CB  SER   510      75.150  72.780  26.200  1.00  0.00            
ATOM   4709  HB1 SER   510      75.010  73.200  25.200  1.00  0.00            
ATOM   4710  HB2 SER   510      74.270  72.190  26.450  1.00  0.00            
ATOM   4711  OG  SER   510      76.270  71.920  26.180  1.00  0.00            
ATOM   4712  HG  SER   510      76.050  71.120  25.700  1.00  0.00            
ATOM   4713  C   SER   510      74.180  74.880  27.050  1.00  0.00            
ATOM   4714  O   SER   510      74.370  75.970  26.510  1.00  0.00            
ATOM   4715  N   VAL   511      72.980  74.540  27.530  1.00  0.00            
ATOM   4716  H   VAL   511      72.910  73.630  27.960  1.00  0.00            
ATOM   4717  CA  VAL   511      71.790  75.360  27.490  1.00  0.00            
ATOM   4718  HA  VAL   511      71.600  75.640  26.450  1.00  0.00            
ATOM   4719  CB  VAL   511      70.580  74.580  27.980  1.00  0.00            
ATOM   4720  HB  VAL   511      70.840  74.070  28.910  1.00  0.00            
ATOM   4721  CG1 VAL   511      69.340  75.430  28.250  1.00  0.00            
ATOM   4722 1HG1 VAL   511      68.490  74.800  28.540  1.00  0.00            
ATOM   4723 2HG1 VAL   511      69.520  76.120  29.070  1.00  0.00            
ATOM   4724 3HG1 VAL   511      69.070  75.990  27.360  1.00  0.00            
ATOM   4725  CG2 VAL   511      70.170  73.520  26.960  1.00  0.00            
ATOM   4726 1HG2 VAL   511      69.390  72.890  27.390  1.00  0.00            
ATOM   4727 2HG2 VAL   511      69.810  73.990  26.050  1.00  0.00            
ATOM   4728 3HG2 VAL   511      71.020  72.880  26.720  1.00  0.00            
ATOM   4729  C   VAL   511      71.950  76.680  28.240  1.00  0.00            
ATOM   4730  O   VAL   511      71.610  77.740  27.730  1.00  0.00            
ATOM   4731  N   ARG   512      72.500  76.640  29.460  1.00  0.00            
ATOM   4732  H   ARG   512      72.750  75.730  29.810  1.00  0.00            
ATOM   4733  CA  ARG   512      72.740  77.800  30.300  1.00  0.00            
ATOM   4734  HA  ARG   512      71.820  78.370  30.380  1.00  0.00            
ATOM   4735  CB  ARG   512      73.120  77.340  31.700  1.00  0.00            
ATOM   4736  HB1 ARG   512      73.470  78.190  32.300  1.00  0.00            
ATOM   4737  HB2 ARG   512      73.950  76.640  31.630  1.00  0.00            
ATOM   4738  CG  ARG   512      71.970  76.680  32.450  1.00  0.00            
ATOM   4739  HG1 ARG   512      71.430  76.000  31.800  1.00  0.00            
ATOM   4740  HG2 ARG   512      71.260  77.450  32.780  1.00  0.00            
ATOM   4741  CD  ARG   512      72.450  75.890  33.660  1.00  0.00            
ATOM   4742  HD1 ARG   512      73.140  76.510  34.230  1.00  0.00            
ATOM   4743  HD2 ARG   512      73.000  75.020  33.320  1.00  0.00            
ATOM   4744  NE  ARG   512      71.330  75.440  34.490  1.00  0.00            
ATOM   4745  HE  ARG   512      70.590  74.910  34.050  1.00  0.00            
ATOM   4746  CZ  ARG   512      71.250  75.560  35.820  1.00  0.00            
ATOM   4747  NH1 ARG   512      72.140  76.240  36.550  1.00  0.00            
ATOM   4748 1HH1 ARG   512      72.700  76.920  36.050  1.00  0.00            
ATOM   4749 2HH1 ARG   512      72.010  76.230  37.550  1.00  0.00            
ATOM   4750  NH2 ARG   512      70.260  75.020  36.550  1.00  0.00            
ATOM   4751 1HH2 ARG   512      69.480  74.580  36.080  1.00  0.00            
ATOM   4752 2HH2 ARG   512      70.310  75.150  37.550  1.00  0.00            
ATOM   4753  C   ARG   512      73.760  78.740  29.680  1.00  0.00            
ATOM   4754  O   ARG   512      73.460  79.920  29.480  1.00  0.00            
ATOM   4755  N   LEU   513      74.910  78.230  29.240  1.00  0.00            
ATOM   4756  H   LEU   513      75.070  77.250  29.410  1.00  0.00            
ATOM   4757  CA  LEU   513      75.930  79.000  28.540  1.00  0.00            
ATOM   4758  HA  LEU   513      76.220  79.840  29.170  1.00  0.00            
ATOM   4759  CB  LEU   513      77.160  78.140  28.280  1.00  0.00            
ATOM   4760  HB1 LEU   513      77.830  78.680  27.600  1.00  0.00            
ATOM   4761  HB2 LEU   513      76.840  77.240  27.750  1.00  0.00            
ATOM   4762  CG  LEU   513      77.980  77.730  29.500  1.00  0.00            
ATOM   4763  HG  LEU   513      77.350  77.200  30.220  1.00  0.00            
ATOM   4764  CD1 LEU   513      79.110  76.790  29.070  1.00  0.00            
ATOM   4765 1HD1 LEU   513      79.680  76.450  29.930  1.00  0.00            
ATOM   4766 2HD1 LEU   513      78.680  75.920  28.570  1.00  0.00            
ATOM   4767 3HD1 LEU   513      79.780  77.310  28.380  1.00  0.00            
ATOM   4768  CD2 LEU   513      78.610  78.940  30.200  1.00  0.00            
ATOM   4769 1HD2 LEU   513      79.250  78.590  31.010  1.00  0.00            
ATOM   4770 2HD2 LEU   513      79.200  79.520  29.490  1.00  0.00            
ATOM   4771 3HD2 LEU   513      77.830  79.570  30.630  1.00  0.00            
ATOM   4772  C   LEU   513      75.410  79.600  27.240  1.00  0.00            
ATOM   4773  O   LEU   513      75.670  80.770  26.960  1.00  0.00            
ATOM   4774  N   ARG   514      74.620  78.880  26.450  1.00  0.00            
ATOM   4775  H   ARG   514      74.460  77.920  26.710  1.00  0.00            
ATOM   4776  CA  ARG   514      74.010  79.350  25.220  1.00  0.00            
ATOM   4777  HA  ARG   514      74.820  79.640  24.550  1.00  0.00            
ATOM   4778  CB  ARG   514      73.250  78.210  24.540  1.00  0.00            
ATOM   4779  HB1 ARG   514      72.490  77.830  25.230  1.00  0.00            
ATOM   4780  HB2 ARG   514      73.940  77.390  24.360  1.00  0.00            
ATOM   4781  CG  ARG   514      72.570  78.540  23.220  1.00  0.00            
ATOM   4782  HG1 ARG   514      71.760  79.240  23.420  1.00  0.00            
ATOM   4783  HG2 ARG   514      72.100  77.640  22.820  1.00  0.00            
ATOM   4784  CD  ARG   514      73.470  79.160  22.160  1.00  0.00            
ATOM   4785  HD1 ARG   514      73.770  80.150  22.500  1.00  0.00            
ATOM   4786  HD2 ARG   514      72.900  79.270  21.230  1.00  0.00            
ATOM   4787  NE  ARG   514      74.660  78.360  21.840  1.00  0.00            
ATOM   4788  HE  ARG   514      74.630  77.360  21.960  1.00  0.00            
ATOM   4789  CZ  ARG   514      75.780  78.860  21.310  1.00  0.00            
ATOM   4790  NH1 ARG   514      75.910  80.160  21.040  1.00  0.00            
ATOM   4791 1HH1 ARG   514      75.130  80.780  21.200  1.00  0.00            
ATOM   4792 2HH1 ARG   514      76.770  80.510  20.650  1.00  0.00            
ATOM   4793  NH2 ARG   514      76.830  78.070  21.010  1.00  0.00            
ATOM   4794 1HH2 ARG   514      76.740  77.070  21.140  1.00  0.00            
ATOM   4795 2HH2 ARG   514      77.670  78.460  20.620  1.00  0.00            
ATOM   4796  C   ARG   514      73.170  80.600  25.400  1.00  0.00            
ATOM   4797  O   ARG   514      73.220  81.510  24.570  1.00  0.00            
ATOM   4798  N   ALA   515      72.440  80.730  26.520  1.00  0.00            
ATOM   4799  H   ALA   515      72.440  79.960  27.170  1.00  0.00            
ATOM   4800  CA  ALA   515      71.680  81.920  26.850  1.00  0.00            
ATOM   4801  HA  ALA   515      71.090  82.190  25.970  1.00  0.00            
ATOM   4802  CB  ALA   515      70.690  81.570  27.950  1.00  0.00            
ATOM   4803  HB1 ALA   515      70.040  82.430  28.150  1.00  0.00            
ATOM   4804  HB2 ALA   515      70.060  80.730  27.650  1.00  0.00            
ATOM   4805  HB3 ALA   515      71.220  81.300  28.870  1.00  0.00            
ATOM   4806  C   ALA   515      72.540  83.130  27.190  1.00  0.00            
ATOM   4807  O   ALA   515      72.160  84.270  26.890  1.00  0.00            
ATOM   4808  N   TYR   516      73.740  82.960  27.750  1.00  0.00            
ATOM   4809  H   TYR   516      74.000  82.010  27.970  1.00  0.00            
ATOM   4810  CA  TYR   516      74.760  83.980  27.910  1.00  0.00            
ATOM   4811  HA  TYR   516      74.280  84.860  28.330  1.00  0.00            
ATOM   4812  CB  TYR   516      75.830  83.550  28.910  1.00  0.00            
ATOM   4813  HB1 TYR   516      76.430  82.760  28.470  1.00  0.00            
ATOM   4814  HB2 TYR   516      75.350  83.100  29.780  1.00  0.00            
ATOM   4815  CG  TYR   516      76.780  84.620  29.410  1.00  0.00            
ATOM   4816  CD1 TYR   516      77.740  85.160  28.560  1.00  0.00            
ATOM   4817  HD1 TYR   516      77.870  84.790  27.550  1.00  0.00            
ATOM   4818  CE1 TYR   516      78.590  86.180  29.000  1.00  0.00            
ATOM   4819  HE1 TYR   516      79.350  86.600  28.340  1.00  0.00            
ATOM   4820  CZ  TYR   516      78.510  86.660  30.320  1.00  0.00            
ATOM   4821  OH  TYR   516      79.350  87.650  30.740  1.00  0.00            
ATOM   4822  HH  TYR   516      79.300  87.810  31.690  1.00  0.00            
ATOM   4823  CE2 TYR   516      77.560  86.090  31.190  1.00  0.00            
ATOM   4824  HE2 TYR   516      77.520  86.440  32.220  1.00  0.00            
ATOM   4825  CD2 TYR   516      76.710  85.080  30.730  1.00  0.00            
ATOM   4826  HD2 TYR   516      75.990  84.650  31.410  1.00  0.00            
ATOM   4827  C   TYR   516      75.360  84.400  26.570  1.00  0.00            
ATOM   4828  O   TYR   516      75.430  85.590  26.250  1.00  0.00            
ATOM   4829  N   LEU   517      75.760  83.450  25.730  1.00  0.00            
ATOM   4830  H   LEU   517      75.690  82.500  26.060  1.00  0.00            
ATOM   4831  CA  LEU   517      76.340  83.650  24.420  1.00  0.00            
ATOM   4832  HA  LEU   517      77.180  84.330  24.530  1.00  0.00            
ATOM   4833  CB  LEU   517      76.890  82.340  23.860  1.00  0.00            
ATOM   4834  HB1 LEU   517      76.840  82.380  22.770  1.00  0.00            
ATOM   4835  HB2 LEU   517      76.250  81.510  24.150  1.00  0.00            
ATOM   4836  CG  LEU   517      78.340  82.010  24.220  1.00  0.00            
ATOM   4837  HG  LEU   517      78.970  82.850  23.930  1.00  0.00            
ATOM   4838  CD1 LEU   517      78.580  81.710  25.700  1.00  0.00            
ATOM   4839 1HD1 LEU   517      79.640  81.540  25.870  1.00  0.00            
ATOM   4840 2HD1 LEU   517      78.270  82.560  26.300  1.00  0.00            
ATOM   4841 3HD1 LEU   517      78.020  80.830  25.990  1.00  0.00            
ATOM   4842  CD2 LEU   517      78.840  80.800  23.430  1.00  0.00            
ATOM   4843 1HD2 LEU   517      79.880  80.600  23.680  1.00  0.00            
ATOM   4844 2HD2 LEU   517      78.230  79.930  23.660  1.00  0.00            
ATOM   4845 3HD2 LEU   517      78.790  81.010  22.360  1.00  0.00            
ATOM   4846  C   LEU   517      75.400  84.330  23.430  1.00  0.00            
ATOM   4847  O   LEU   517      75.860  85.050  22.540  1.00  0.00            
ATOM   4848  N   ASN   518      74.090  84.160  23.550  1.00  0.00            
ATOM   4849  H   ASN   518      73.810  83.480  24.250  1.00  0.00            
ATOM   4850  CA  ASN   518      73.060  84.700  22.690  1.00  0.00            
ATOM   4851  HA  ASN   518      73.530  85.000  21.760  1.00  0.00            
ATOM   4852  CB  ASN   518      72.060  83.610  22.340  1.00  0.00            
ATOM   4853  HB1 ASN   518      71.230  84.020  21.760  1.00  0.00            
ATOM   4854  HB2 ASN   518      71.620  83.180  23.240  1.00  0.00            
ATOM   4855  CG  ASN   518      72.610  82.460  21.500  1.00  0.00            
ATOM   4856  OD1 ASN   518      73.780  82.340  21.150  1.00  0.00            
ATOM   4857  ND2 ASN   518      71.730  81.550  21.080  1.00  0.00            
ATOM   4858 1HD2 ASN   518      70.780  81.590  21.430  1.00  0.00            
ATOM   4859 2HD2 ASN   518      72.030  80.900  20.380  1.00  0.00            
ATOM   4860  C   ASN   518      72.360  85.950  23.210  1.00  0.00            
ATOM   4861  O   ASN   518      71.410  86.430  22.590  1.00  0.00            
ATOM   4862  N   THR   519      72.750  86.540  24.340  1.00  0.00            
ATOM   4863  H   THR   519      73.540  86.130  24.820  1.00  0.00            
ATOM   4864  CA  THR   519      72.210  87.770  24.900  1.00  0.00            
ATOM   4865  HA  THR   519      71.220  87.930  24.460  1.00  0.00            
ATOM   4866  CB  THR   519      71.910  87.620  26.390  1.00  0.00            
ATOM   4867  HB  THR   519      72.800  87.270  26.910  1.00  0.00            
ATOM   4868  CG2 THR   519      71.420  88.900  27.070  1.00  0.00            
ATOM   4869 1HG2 THR   519      71.170  88.700  28.110  1.00  0.00            
ATOM   4870 2HG2 THR   519      72.200  89.660  27.060  1.00  0.00            
ATOM   4871 3HG2 THR   519      70.540  89.290  26.550  1.00  0.00            
ATOM   4872  OG1 THR   519      70.880  86.670  26.580  1.00  0.00            
ATOM   4873  HG1 THR   519      71.300  85.810  26.620  1.00  0.00            
ATOM   4874  C   THR   519      73.070  88.980  24.580  1.00  0.00            
ATOM   4875  O   THR   519      74.220  88.980  25.000  1.00  0.00            
ATOM   4876  N   PRO   520      72.610  90.020  23.870  1.00  0.00            
ATOM   4877  CD  PRO   520      71.330  90.110  23.200  1.00  0.00            
ATOM   4878  HD1 PRO   520      70.580  90.520  23.880  1.00  0.00            
ATOM   4879  HD2 PRO   520      70.980  89.150  22.810  1.00  0.00            
ATOM   4880  CG  PRO   520      71.520  91.070  22.030  1.00  0.00            
ATOM   4881  HG1 PRO   520      70.590  91.560  21.730  1.00  0.00            
ATOM   4882  HG2 PRO   520      71.970  90.540  21.190  1.00  0.00            
ATOM   4883  CB  PRO   520      72.540  92.050  22.600  1.00  0.00            
ATOM   4884  HB1 PRO   520      72.010  92.810  23.180  1.00  0.00            
ATOM   4885  HB2 PRO   520      73.120  92.530  21.800  1.00  0.00            
ATOM   4886  CA  PRO   520      73.400  91.180  23.520  1.00  0.00            
ATOM   4887  HA  PRO   520      74.260  90.850  22.940  1.00  0.00            
ATOM   4888  C   PRO   520      73.890  92.010  24.700  1.00  0.00            
ATOM   4889  O   PRO   520      73.240  92.050  25.740  1.00  0.00            
ATOM   4890  N   GLY   521      75.010  92.720  24.560  1.00  0.00            
ATOM   4891  H   GLY   521      75.510  92.620  23.690  1.00  0.00            
ATOM   4892  CA  GLY   521      75.530  93.640  25.550  1.00  0.00            
ATOM   4893  HA1 GLY   521      74.720  94.260  25.930  1.00  0.00            
ATOM   4894  HA2 GLY   521      76.230  94.320  25.070  1.00  0.00            
ATOM   4895  C   GLY   521      76.240  93.020  26.750  1.00  0.00            
ATOM   4896  O   GLY   521      76.750  93.740  27.610  1.00  0.00            
ATOM   4897  N   LEU   522      76.330  91.690  26.840  1.00  0.00            
ATOM   4898  H   LEU   522      75.850  91.160  26.130  1.00  0.00            
ATOM   4899  CA  LEU   522      77.240  90.960  27.700  1.00  0.00            
ATOM   4900  HA  LEU   522      77.270  91.480  28.660  1.00  0.00            
ATOM   4901  CB  LEU   522      76.710  89.560  27.940  1.00  0.00            
ATOM   4902  HB1 LEU   522      77.440  88.960  28.490  1.00  0.00            
ATOM   4903  HB2 LEU   522      76.590  89.080  26.970  1.00  0.00            
ATOM   4904  CG  LEU   522      75.380  89.430  28.690  1.00  0.00            
ATOM   4905  HG  LEU   522      74.620  90.030  28.190  1.00  0.00            
ATOM   4906  CD1 LEU   522      74.910  87.980  28.700  1.00  0.00            
ATOM   4907 1HD1 LEU   522      73.930  87.890  29.170  1.00  0.00            
ATOM   4908 2HD1 LEU   522      74.840  87.620  27.670  1.00  0.00            
ATOM   4909 3HD1 LEU   522      75.630  87.360  29.240  1.00  0.00            
ATOM   4910  CD2 LEU   522      75.480  89.880  30.140  1.00  0.00            
ATOM   4911 1HD2 LEU   522      74.530  89.700  30.660  1.00  0.00            
ATOM   4912 2HD2 LEU   522      76.260  89.310  30.650  1.00  0.00            
ATOM   4913 3HD2 LEU   522      75.690  90.950  30.190  1.00  0.00            
ATOM   4914  C   LEU   522      78.660  90.930  27.140  1.00  0.00            
ATOM   4915  O   LEU   522      78.810  91.080  25.930  1.00  0.00            
ATOM   4916  N   PRO   523      79.700  90.680  27.940  1.00  0.00            
ATOM   4917  CD  PRO   523      79.730  90.860  29.380  1.00  0.00            
ATOM   4918  HD1 PRO   523      79.180  90.050  29.870  1.00  0.00            
ATOM   4919  HD2 PRO   523      79.310  91.830  29.660  1.00  0.00            
ATOM   4920  CG  PRO   523      81.190  90.800  29.790  1.00  0.00            
ATOM   4921  HG1 PRO   523      81.320  90.430  30.810  1.00  0.00            
ATOM   4922  HG2 PRO   523      81.650  91.790  29.680  1.00  0.00            
ATOM   4923  CB  PRO   523      81.770  89.850  28.750  1.00  0.00            
ATOM   4924  HB1 PRO   523      81.570  88.830  29.070  1.00  0.00            
ATOM   4925  HB2 PRO   523      82.850  90.000  28.630  1.00  0.00            
ATOM   4926  CA  PRO   523      80.980  90.180  27.490  1.00  0.00            
ATOM   4927  HA  PRO   523      81.490  90.980  26.960  1.00  0.00            
ATOM   4928  C   PRO   523      80.880  88.970  26.560  1.00  0.00            
ATOM   4929  O   PRO   523      79.860  88.290  26.530  1.00  0.00            
ATOM   4930  N   VAL   524      81.930  88.680  25.790  1.00  0.00            
ATOM   4931  H   VAL   524      82.740  89.280  25.880  1.00  0.00            
ATOM   4932  CA  VAL   524      81.990  87.660  24.760  1.00  0.00            
ATOM   4933  HA  VAL   524      81.110  87.030  24.880  1.00  0.00            
ATOM   4934  CB  VAL   524      81.900  88.250  23.360  1.00  0.00            
ATOM   4935  HB  VAL   524      81.960  87.440  22.630  1.00  0.00            
ATOM   4936  CG1 VAL   524      80.570  88.960  23.120  1.00  0.00            
ATOM   4937 1HG1 VAL   524      80.480  89.260  22.080  1.00  0.00            
ATOM   4938 2HG1 VAL   524      79.740  88.290  23.360  1.00  0.00            
ATOM   4939 3HG1 VAL   524      80.500  89.850  23.750  1.00  0.00            
ATOM   4940  CG2 VAL   524      83.040  89.210  23.040  1.00  0.00            
ATOM   4941 1HG2 VAL   524      83.000  89.530  22.000  1.00  0.00            
ATOM   4942 2HG2 VAL   524      82.990  90.100  23.680  1.00  0.00            
ATOM   4943 3HG2 VAL   524      84.010  88.730  23.210  1.00  0.00            
ATOM   4944  C   VAL   524      83.170  86.700  24.880  1.00  0.00            
ATOM   4945  O   VAL   524      84.220  87.040  25.430  1.00  0.00            
ATOM   4946  N   CYS   525      83.010  85.500  24.320  1.00  0.00            
ATOM   4947  H   CYS   525      82.120  85.320  23.880  1.00  0.00            
ATOM   4948  CA  CYS   525      83.970  84.410  24.260  1.00  0.00            
ATOM   4949  HA  CYS   525      84.970  84.850  24.300  1.00  0.00            
ATOM   4950  CB  CYS   525      83.790  83.560  25.510  1.00  0.00            
ATOM   4951  HB1 CYS   525      82.900  82.950  25.390  1.00  0.00            
ATOM   4952  HB2 CYS   525      83.630  84.210  26.380  1.00  0.00            
ATOM   4953  SG  CYS   525      85.230  82.520  25.860  1.00  0.00            
ATOM   4954  HG  CYS   525      86.030  83.510  26.270  1.00  0.00            
ATOM   4955  C   CYS   525      83.870  83.620  22.960  1.00  0.00            
ATOM   4956  O   CYS   525      82.910  83.770  22.200  1.00  0.00            
ATOM   4957  N   GLN   526      84.820  82.730  22.670  1.00  0.00            
ATOM   4958  H   GLN   526      85.580  82.660  23.330  1.00  0.00            
ATOM   4959  CA  GLN   526      84.810  81.820  21.540  1.00  0.00            
ATOM   4960  HA  GLN   526      84.560  82.410  20.650  1.00  0.00            
ATOM   4961  CB  GLN   526      86.200  81.230  21.300  1.00  0.00            
ATOM   4962  HB1 GLN   526      86.150  80.500  20.490  1.00  0.00            
ATOM   4963  HB2 GLN   526      86.490  80.690  22.200  1.00  0.00            
ATOM   4964  CG  GLN   526      87.320  82.220  20.990  1.00  0.00            
ATOM   4965  HG1 GLN   526      88.270  81.690  20.910  1.00  0.00            
ATOM   4966  HG2 GLN   526      87.420  82.950  21.790  1.00  0.00            
ATOM   4967  CD  GLN   526      87.100  82.990  19.690  1.00  0.00            
ATOM   4968  OE1 GLN   526      86.700  84.160  19.670  1.00  0.00            
ATOM   4969  NE2 GLN   526      87.330  82.370  18.540  1.00  0.00            
ATOM   4970 1HE2 GLN   526      87.800  81.480  18.570  1.00  0.00            
ATOM   4971 2HE2 GLN   526      87.450  82.970  17.730  1.00  0.00            
ATOM   4972  C   GLN   526      83.760  80.730  21.640  1.00  0.00            
ATOM   4973  O   GLN   526      83.520  80.180  22.720  1.00  0.00            
ATOM   4974  N   ASP   527      83.120  80.320  20.540  1.00  0.00            
ATOM   4975  H   ASP   527      83.380  80.800  19.690  1.00  0.00            
ATOM   4976  CA  ASP   527      82.020  79.380  20.450  1.00  0.00            
ATOM   4977  HA  ASP   527      81.380  79.570  21.320  1.00  0.00            
ATOM   4978  CB  ASP   527      81.160  79.750  19.250  1.00  0.00            
ATOM   4979  HB1 ASP   527      81.720  79.530  18.340  1.00  0.00            
ATOM   4980  HB2 ASP   527      81.000  80.830  19.240  1.00  0.00            
ATOM   4981  CG  ASP   527      79.790  79.100  19.120  1.00  0.00            
ATOM   4982  OD1 ASP   527      79.050  79.450  18.170  1.00  0.00            
ATOM   4983  OD2 ASP   527      79.390  78.260  19.950  1.00  0.00            
ATOM   4984  C   ASP   527      82.460  77.920  20.540  1.00  0.00            
ATOM   4985  O   ASP   527      82.290  77.150  19.600  1.00  0.00            
ATOM   4986  N   HIS   528      83.090  77.510  21.650  1.00  0.00            
ATOM   4987  H   HIS   528      83.260  78.230  22.330  1.00  0.00            
ATOM   4988  CA  HIS   528      83.670  76.210  21.930  1.00  0.00            
ATOM   4989  HA  HIS   528      83.850  75.710  20.980  1.00  0.00            
ATOM   4990  CB  HIS   528      85.020  76.360  22.610  1.00  0.00            
ATOM   4991  HB1 HIS   528      85.460  75.380  22.820  1.00  0.00            
ATOM   4992  HB2 HIS   528      84.870  76.860  23.570  1.00  0.00            
ATOM   4993  CG  HIS   528      86.080  77.120  21.860  1.00  0.00            
ATOM   4994  ND1 HIS   528      87.100  77.860  22.430  1.00  0.00            
ATOM   4995  HD1 HIS   528      87.230  77.990  23.430  1.00  0.00            
ATOM   4996  CE1 HIS   528      87.880  78.330  21.440  1.00  0.00            
ATOM   4997  HE1 HIS   528      88.760  78.940  21.600  1.00  0.00            
ATOM   4998  NE2 HIS   528      87.400  77.950  20.260  1.00  0.00            
ATOM   4999  CD2 HIS   528      86.290  77.140  20.500  1.00  0.00            
ATOM   5000  HD2 HIS   528      85.690  76.620  19.770  1.00  0.00            
ATOM   5001  C   HIS   528      82.790  75.240  22.720  1.00  0.00            
ATOM   5002  O   HIS   528      83.260  74.220  23.220  1.00  0.00            
ATOM   5003  N   LEU   529      81.510  75.560  22.950  1.00  0.00            
ATOM   5004  H   LEU   529      81.150  76.360  22.460  1.00  0.00            
ATOM   5005  CA  LEU   529      80.610  74.820  23.800  1.00  0.00            
ATOM   5006  HA  LEU   529      81.020  74.810  24.810  1.00  0.00            
ATOM   5007  CB  LEU   529      79.240  75.500  23.870  1.00  0.00            
ATOM   5008  HB1 LEU   529      78.480  74.770  24.110  1.00  0.00            
ATOM   5009  HB2 LEU   529      78.990  75.880  22.880  1.00  0.00            
ATOM   5010  CG  LEU   529      79.060  76.650  24.860  1.00  0.00            
ATOM   5011  HG  LEU   529      79.160  76.250  25.870  1.00  0.00            
ATOM   5012  CD1 LEU   529      80.080  77.770  24.690  1.00  0.00            
ATOM   5013 1HD1 LEU   529      79.860  78.590  25.370  1.00  0.00            
ATOM   5014 2HD1 LEU   529      81.080  77.390  24.910  1.00  0.00            
ATOM   5015 3HD1 LEU   529      80.050  78.130  23.660  1.00  0.00            
ATOM   5016  CD2 LEU   529      77.660  77.240  24.720  1.00  0.00            
ATOM   5017 1HD2 LEU   529      77.520  78.090  25.390  1.00  0.00            
ATOM   5018 2HD2 LEU   529      77.500  77.580  23.700  1.00  0.00            
ATOM   5019 3HD2 LEU   529      76.910  76.480  24.970  1.00  0.00            
ATOM   5020  C   LEU   529      80.470  73.360  23.400  1.00  0.00            
ATOM   5021  O   LEU   529      80.320  72.500  24.260  1.00  0.00            
ATOM   5022  N   GLU   530      80.510  73.000  22.110  1.00  0.00            
ATOM   5023  H   GLU   530      80.620  73.730  21.420  1.00  0.00            
ATOM   5024  CA  GLU   530      80.380  71.620  21.670  1.00  0.00            
ATOM   5025  HA  GLU   530      79.530  71.180  22.180  1.00  0.00            
ATOM   5026  CB  GLU   530      80.130  71.510  20.160  1.00  0.00            
ATOM   5027  HB1 GLU   530      80.050  70.460  19.880  1.00  0.00            
ATOM   5028  HB2 GLU   530      80.990  71.910  19.630  1.00  0.00            
ATOM   5029  CG  GLU   530      78.860  72.220  19.680  1.00  0.00            
ATOM   5030  HG1 GLU   530      78.730  72.040  18.610  1.00  0.00            
ATOM   5031  HG2 GLU   530      79.010  73.300  19.790  1.00  0.00            
ATOM   5032  CD  GLU   530      77.600  71.810  20.430  1.00  0.00            
ATOM   5033  OE1 GLU   530      76.720  72.670  20.600  1.00  0.00            
ATOM   5034  OE2 GLU   530      77.490  70.660  20.900  1.00  0.00            
ATOM   5035  C   GLU   530      81.560  70.740  22.050  1.00  0.00            
ATOM   5036  O   GLU   530      81.360  69.580  22.390  1.00  0.00            
ATOM   5037  N   PHE   531      82.780  71.280  22.050  1.00  0.00            
ATOM   5038  H   PHE   531      82.870  72.240  21.750  1.00  0.00            
ATOM   5039  CA  PHE   531      83.990  70.620  22.530  1.00  0.00            
ATOM   5040  HA  PHE   531      84.050  69.630  22.080  1.00  0.00            
ATOM   5041  CB  PHE   531      85.230  71.400  22.100  1.00  0.00            
ATOM   5042  HB1 PHE   531      85.130  72.430  22.420  1.00  0.00            
ATOM   5043  HB2 PHE   531      85.270  71.420  21.010  1.00  0.00            
ATOM   5044  CG  PHE   531      86.540  70.850  22.610  1.00  0.00            
ATOM   5045  CD1 PHE   531      87.080  69.680  22.070  1.00  0.00            
ATOM   5046  HD1 PHE   531      86.560  69.180  21.260  1.00  0.00            
ATOM   5047  CE1 PHE   531      88.280  69.140  22.560  1.00  0.00            
ATOM   5048  HE1 PHE   531      88.690  68.240  22.130  1.00  0.00            
ATOM   5049  CZ  PHE   531      88.950  69.780  23.610  1.00  0.00            
ATOM   5050  HZ  PHE   531      89.870  69.370  23.990  1.00  0.00            
ATOM   5051  CE2 PHE   531      88.420  70.960  24.160  1.00  0.00            
ATOM   5052  HE2 PHE   531      88.930  71.450  24.980  1.00  0.00            
ATOM   5053  CD2 PHE   531      87.220  71.480  23.660  1.00  0.00            
ATOM   5054  HD2 PHE   531      86.810  72.380  24.100  1.00  0.00            
ATOM   5055  C   PHE   531      83.970  70.410  24.030  1.00  0.00            
ATOM   5056  O   PHE   531      84.210  69.300  24.520  1.00  0.00            
ATOM   5057  N   TRP   532      83.630  71.430  24.830  1.00  0.00            
ATOM   5058  H   TRP   532      83.470  72.330  24.400  1.00  0.00            
ATOM   5059  CA  TRP   532      83.560  71.300  26.270  1.00  0.00            
ATOM   5060  HA  TRP   532      84.480  70.840  26.620  1.00  0.00            
ATOM   5061  CB  TRP   532      83.490  72.680  26.910  1.00  0.00            
ATOM   5062  HB1 TRP   532      83.430  72.560  27.990  1.00  0.00            
ATOM   5063  HB2 TRP   532      82.560  73.160  26.590  1.00  0.00
[truncated: 132,969 more chars]
