# Supplementary material for: ATP dependent NS3 helicase interaction with RNA: insights from molecular simulations
Source: Nucleic Acids Res. 2015 Oct 10;43(18):8725–34. doi: 10.1093/nar/gkv872 (PMC4605317; doi:10.1093/nar/gkv872)
Supplement: SUPPLEMENTARY DATA [file supp_gkv872_nar-02163-z-2015-File009.zip › pdb-files/0ns_closed-apo.pdb]

TITLE     t=   0.00000
ATOM      1  N   SER   189      70.420 108.510  34.100  1.00  0.00            
ATOM      2  H1  SER   189      71.300 108.070  34.350  1.00  0.00            
ATOM      3  H2  SER   189      70.070 108.030  33.280  1.00  0.00            
ATOM      4  H3  SER   189      70.610 109.470  33.870  1.00  0.00            
ATOM      5  CA  SER   189      69.440 108.420  35.180  1.00  0.00            
ATOM      6  HA  SER   189      69.910 108.820  36.080  1.00  0.00            
ATOM      7  CB  SER   189      68.240 109.310  34.880  1.00  0.00            
ATOM      8  HB1 SER   189      67.550 109.310  35.720  1.00  0.00            
ATOM      9  HB2 SER   189      67.720 108.950  33.990  1.00  0.00            
ATOM     10  OG  SER   189      68.690 110.630  34.660  1.00  0.00            
ATOM     11  HG  SER   189      67.940 111.150  34.350  1.00  0.00            
ATOM     12  C   SER   189      68.980 107.000  35.470  1.00  0.00            
ATOM     13  O   SER   189      69.170 106.160  34.590  1.00  0.00            
ATOM     14  N   PRO   190      68.420 106.660  36.640  1.00  0.00            
ATOM     15  CD  PRO   190      68.280 107.540  37.790  1.00  0.00            
ATOM     16  HD1 PRO   190      67.350 108.100  37.720  1.00  0.00            
ATOM     17  HD2 PRO   190      69.120 108.230  37.910  1.00  0.00            
ATOM     18  CG  PRO   190      68.210 106.610  39.000  1.00  0.00            
ATOM     19  HG1 PRO   190      67.680 107.050  39.840  1.00  0.00            
ATOM     20  HG2 PRO   190      69.220 106.320  39.300  1.00  0.00            
ATOM     21  CB  PRO   190      67.500 105.390  38.420  1.00  0.00            
ATOM     22  HB1 PRO   190      66.420 105.580  38.440  1.00  0.00            
ATOM     23  HB2 PRO   190      67.720 104.490  38.990  1.00  0.00            
ATOM     24  CA  PRO   190      67.980 105.320  36.980  1.00  0.00            
ATOM     25  HA  PRO   190      68.880 104.710  36.970  1.00  0.00            
ATOM     26  C   PRO   190      66.930 104.700  36.070  1.00  0.00            
ATOM     27  O   PRO   190      66.150 105.470  35.500  1.00  0.00            
ATOM     28  N   PRO   191      66.830 103.380  35.900  1.00  0.00            
ATOM     29  CD  PRO   191      67.750 102.370  36.400  1.00  0.00            
ATOM     30  HD1 PRO   191      67.380 101.970  37.350  1.00  0.00            
ATOM     31  HD2 PRO   191      68.770 102.740  36.540  1.00  0.00            
ATOM     32  CG  PRO   191      67.770 101.260  35.360  1.00  0.00            
ATOM     33  HG1 PRO   191      68.060 100.300  35.780  1.00  0.00            
ATOM     34  HG2 PRO   191      68.440 101.540  34.540  1.00  0.00            
ATOM     35  CB  PRO   191      66.330 101.270  34.870  1.00  0.00            
ATOM     36  HB1 PRO   191      65.740 100.630  35.520  1.00  0.00            
ATOM     37  HB2 PRO   191      66.250 100.900  33.850  1.00  0.00            
ATOM     38  CA  PRO   191      65.880 102.720  35.030  1.00  0.00            
ATOM     39  HA  PRO   191      65.960 103.180  34.040  1.00  0.00            
ATOM     40  C   PRO   191      64.420 102.800  35.450  1.00  0.00            
ATOM     41  O   PRO   191      64.100 103.050  36.610  1.00  0.00            
ATOM     42  N   ALA   192      63.490 102.500  34.530  1.00  0.00            
ATOM     43  H   ALA   192      63.820 102.290  33.600  1.00  0.00            
ATOM     44  CA  ALA   192      62.080 102.320  34.770  1.00  0.00            
ATOM     45  HA  ALA   192      61.830 102.700  35.760  1.00  0.00            
ATOM     46  CB  ALA   192      61.280 103.170  33.780  1.00  0.00            
ATOM     47  HB1 ALA   192      60.220 103.090  33.990  1.00  0.00            
ATOM     48  HB2 ALA   192      61.570 104.210  33.870  1.00  0.00            
ATOM     49  HB3 ALA   192      61.470 102.830  32.760  1.00  0.00            
ATOM     50  C   ALA   192      61.650 100.850  34.740  1.00  0.00            
ATOM     51  O   ALA   192      61.990 100.140  33.800  1.00  0.00            
ATOM     52  N   VAL   193      60.880 100.390  35.730  1.00  0.00            
ATOM     53  H   VAL   193      60.640 101.030  36.470  1.00  0.00            
ATOM     54  CA  VAL   193      60.330  99.050  35.820  1.00  0.00            
ATOM     55  HA  VAL   193      61.180  98.370  35.700  1.00  0.00            
ATOM     56  CB  VAL   193      59.740  98.730  37.190  1.00  0.00            
ATOM     57  HB  VAL   193      58.850  99.340  37.350  1.00  0.00            
ATOM     58  CG1 VAL   193      59.340  97.260  37.310  1.00  0.00            
ATOM     59 1HG1 VAL   193      58.950  97.040  38.300  1.00  0.00            
ATOM     60 2HG1 VAL   193      58.560  97.010  36.590  1.00  0.00            
ATOM     61 3HG1 VAL   193      60.200  96.610  37.140  1.00  0.00            
ATOM     62  CG2 VAL   193      60.730  99.020  38.310  1.00  0.00            
ATOM     63 1HG2 VAL   193      60.290  98.770  39.280  1.00  0.00            
ATOM     64 2HG2 VAL   193      61.650  98.440  38.170  1.00  0.00            
ATOM     65 3HG2 VAL   193      60.990 100.080  38.350  1.00  0.00            
ATOM     66  C   VAL   193      59.340  98.810  34.690  1.00  0.00            
ATOM     67  O   VAL   193      58.410  99.610  34.570  1.00  0.00            
ATOM     68  N   PRO   194      59.480  97.780  33.850  1.00  0.00            
ATOM     69  CD  PRO   194      60.580  96.830  33.850  1.00  0.00            
ATOM     70  HD1 PRO   194      60.550  96.180  34.730  1.00  0.00            
ATOM     71  HD2 PRO   194      61.530  97.360  33.810  1.00  0.00            
ATOM     72  CG  PRO   194      60.450  95.990  32.580  1.00  0.00            
ATOM     73  HG1 PRO   194      59.830  95.110  32.760  1.00  0.00            
ATOM     74  HG2 PRO   194      61.420  95.710  32.170  1.00  0.00            
ATOM     75  CB  PRO   194      59.690  96.950  31.670  1.00  0.00            
ATOM     76  HB1 PRO   194      59.200  96.430  30.850  1.00  0.00            
ATOM     77  HB2 PRO   194      60.400  97.690  31.270  1.00  0.00            
ATOM     78  CA  PRO   194      58.710  97.610  32.630  1.00  0.00            
ATOM     79  HA  PRO   194      58.440  98.580  32.230  1.00  0.00            
ATOM     80  C   PRO   194      57.430  96.800  32.770  1.00  0.00            
ATOM     81  O   PRO   194      57.180  96.150  33.790  1.00  0.00            
ATOM     82  N   GLN   195      56.590  96.780  31.730  1.00  0.00            
ATOM     83  H   GLN   195      56.850  97.350  30.940  1.00  0.00            
ATOM     84  CA  GLN   195      55.390  95.980  31.590  1.00  0.00            
ATOM     85  HA  GLN   195      54.920  95.910  32.570  1.00  0.00            
ATOM     86  CB  GLN   195      54.400  96.650  30.640  1.00  0.00            
ATOM     87  HB1 GLN   195      53.480  96.070  30.640  1.00  0.00            
ATOM     88  HB2 GLN   195      54.800  96.610  29.630  1.00  0.00            
ATOM     89  CG  GLN   195      54.060  98.110  30.950  1.00  0.00            
ATOM     90  HG1 GLN   195      53.280  98.460  30.270  1.00  0.00            
ATOM     91  HG2 GLN   195      54.940  98.740  30.770  1.00  0.00            
ATOM     92  CD  GLN   195      53.580  98.330  32.370  1.00  0.00            
ATOM     93  OE1 GLN   195      53.040  97.450  33.030  1.00  0.00            
ATOM     94  NE2 GLN   195      53.770  99.520  32.940  1.00  0.00            
ATOM     95 1HE2 GLN   195      54.180 100.290  32.420  1.00  0.00            
ATOM     96 2HE2 GLN   195      53.540  99.570  33.920  1.00  0.00            
ATOM     97  C   GLN   195      55.660  94.550  31.160  1.00  0.00            
ATOM     98  O   GLN   195      55.040  93.610  31.650  1.00  0.00            
ATOM     99  N   SER   196      56.630  94.360  30.250  1.00  0.00            
ATOM    100  H   SER   196      57.100  95.190  29.930  1.00  0.00            
ATOM    101  CA  SER   196      57.150  93.110  29.730  1.00  0.00            
ATOM    102  HA  SER   196      56.620  92.290  30.210  1.00  0.00            
ATOM    103  CB  SER   196      56.890  93.010  28.230  1.00  0.00            
ATOM    104  HB1 SER   196      55.820  93.090  28.040  1.00  0.00            
ATOM    105  HB2 SER   196      57.220  92.040  27.860  1.00  0.00            
ATOM    106  OG  SER   196      57.560  94.020  27.520  1.00  0.00            
ATOM    107  HG  SER   196      57.870  93.640  26.700  1.00  0.00            
ATOM    108  C   SER   196      58.630  92.940  30.040  1.00  0.00            
ATOM    109  O   SER   196      59.310  93.930  30.280  1.00  0.00            
ATOM    110  N   PHE   197      59.160  91.710  30.050  1.00  0.00            
ATOM    111  H   PHE   197      58.560  90.940  29.790  1.00  0.00            
ATOM    112  CA  PHE   197      60.530  91.410  30.400  1.00  0.00            
ATOM    113  HA  PHE   197      60.670  91.690  31.450  1.00  0.00            
ATOM    114  CB  PHE   197      60.800  89.910  30.330  1.00  0.00            
ATOM    115  HB1 PHE   197      60.570  89.550  29.330  1.00  0.00            
ATOM    116  HB2 PHE   197      60.120  89.390  31.000  1.00  0.00            
ATOM    117  CG  PHE   197      62.210  89.500  30.670  1.00  0.00            
ATOM    118  CD1 PHE   197      62.610  89.410  32.010  1.00  0.00            
ATOM    119  HD1 PHE   197      61.910  89.610  32.800  1.00  0.00            
ATOM    120  CE1 PHE   197      63.920  89.030  32.340  1.00  0.00            
ATOM    121  HE1 PHE   197      64.210  88.940  33.380  1.00  0.00            
ATOM    122  CZ  PHE   197      64.840  88.770  31.330  1.00  0.00            
ATOM    123  HZ  PHE   197      65.850  88.470  31.570  1.00  0.00            
ATOM    124  CE2 PHE   197      64.460  88.880  29.980  1.00  0.00            
ATOM    125  HE2 PHE   197      65.180  88.670  29.200  1.00  0.00            
ATOM    126  CD2 PHE   197      63.150  89.240  29.660  1.00  0.00            
ATOM    127  HD2 PHE   197      62.860  89.310  28.620  1.00  0.00            
ATOM    128  C   PHE   197      61.550  92.200  29.580  1.00  0.00            
ATOM    129  O   PHE   197      61.440  92.220  28.360  1.00  0.00            
ATOM    130  N   GLN   198      62.520  92.860  30.220  1.00  0.00            
ATOM    131  H   GLN   198      62.520  92.800  31.220  1.00  0.00            
ATOM    132  CA  GLN   198      63.530  93.720  29.620  1.00  0.00            
ATOM    133  HA  GLN   198      63.710  93.380  28.600  1.00  0.00            
ATOM    134  CB  GLN   198      62.980  95.140  29.550  1.00  0.00            
ATOM    135  HB1 GLN   198      63.070  95.580  30.550  1.00  0.00            
ATOM    136  HB2 GLN   198      61.920  95.130  29.320  1.00  0.00            
ATOM    137  CG  GLN   198      63.650  96.090  28.560  1.00  0.00            
ATOM    138  HG1 GLN   198      64.710  95.850  28.440  1.00  0.00            
ATOM    139  HG2 GLN   198      63.600  97.110  28.960  1.00  0.00            
ATOM    140  CD  GLN   198      63.000  96.100  27.190  1.00  0.00            
ATOM    141  OE1 GLN   198      63.090  95.150  26.420  1.00  0.00            
ATOM    142  NE2 GLN   198      62.240  97.140  26.840  1.00  0.00            
ATOM    143 1HE2 GLN   198      62.270  97.980  27.400  1.00  0.00            
ATOM    144 2HE2 GLN   198      61.830  97.130  25.910  1.00  0.00            
ATOM    145  C   GLN   198      64.850  93.690  30.370  1.00  0.00            
ATOM    146  O   GLN   198      64.870  93.650  31.600  1.00  0.00            
ATOM    147  N   VAL   199      66.000  93.790  29.690  1.00  0.00            
ATOM    148  H   VAL   199      65.920  93.710  28.680  1.00  0.00            
ATOM    149  CA  VAL   199      67.300  94.120  30.230  1.00  0.00            
ATOM    150  HA  VAL   199      67.330  93.750  31.250  1.00  0.00            
ATOM    151  CB  VAL   199      68.430  93.400  29.500  1.00  0.00            
ATOM    152  HB  VAL   199      68.410  93.700  28.450  1.00  0.00            
ATOM    153  CG1 VAL   199      69.820  93.700  30.040  1.00  0.00            
ATOM    154 1HG1 VAL   199      70.580  93.110  29.510  1.00  0.00            
ATOM    155 2HG1 VAL   199      70.080  94.750  29.890  1.00  0.00            
ATOM    156 3HG1 VAL   199      69.880  93.460  31.100  1.00  0.00            
ATOM    157  CG2 VAL   199      68.270  91.880  29.550  1.00  0.00            
ATOM    158 1HG2 VAL   199      69.050  91.380  28.980  1.00  0.00            
ATOM    159 2HG2 VAL   199      68.320  91.530  30.580  1.00  0.00            
ATOM    160 3HG2 VAL   199      67.310  91.570  29.130  1.00  0.00            
ATOM    161  C   VAL   199      67.510  95.630  30.310  1.00  0.00            
ATOM    162  O   VAL   199      67.040  96.390  29.470  1.00  0.00            
ATOM    163  N   ALA   200      68.240  96.140  31.310  1.00  0.00            
ATOM    164  H   ALA   200      68.550  95.480  32.010  1.00  0.00            
ATOM    165  CA  ALA   200      68.710  97.500  31.440  1.00  0.00            
ATOM    166  HA  ALA   200      68.610  97.990  30.470  1.00  0.00            
ATOM    167  CB  ALA   200      67.840  98.260  32.430  1.00  0.00            
ATOM    168  HB1 ALA   200      68.150  99.300  32.510  1.00  0.00            
ATOM    169  HB2 ALA   200      66.800  98.240  32.100  1.00  0.00            
ATOM    170  HB3 ALA   200      67.900  97.800  33.420  1.00  0.00            
ATOM    171  C   ALA   200      70.190  97.570  31.830  1.00  0.00            
ATOM    172  O   ALA   200      70.670  96.740  32.590  1.00  0.00            
ATOM    173  N   HIS   201      70.920  98.580  31.360  1.00  0.00            
ATOM    174  H   HIS   201      70.460  99.270  30.780  1.00  0.00            
ATOM    175  CA  HIS   201      72.340  98.780  31.570  1.00  0.00            
ATOM    176  HA  HIS   201      72.740  97.970  32.180  1.00  0.00            
ATOM    177  CB  HIS   201      73.090  98.740  30.240  1.00  0.00            
ATOM    178  HB1 HIS   201      74.140  99.010  30.410  1.00  0.00            
ATOM    179  HB2 HIS   201      72.680  99.480  29.560  1.00  0.00            
ATOM    180  CG  HIS   201      73.090  97.400  29.540  1.00  0.00            
ATOM    181  ND1 HIS   201      74.210  96.580  29.360  1.00  0.00            
ATOM    182  CE1 HIS   201      73.800  95.530  28.640  1.00  0.00            
ATOM    183  HE1 HIS   201      74.420  94.700  28.340  1.00  0.00            
ATOM    184  NE2 HIS   201      72.490  95.650  28.340  1.00  0.00            
ATOM    185  HE2 HIS   201      71.960  94.980  27.790  1.00  0.00            
ATOM    186  CD2 HIS   201      72.030  96.820  28.900  1.00  0.00            
ATOM    187  HD2 HIS   201      71.030  97.230  28.820  1.00  0.00            
ATOM    188  C   HIS   201      72.620 100.080  32.310  1.00  0.00            
ATOM    189  O   HIS   201      72.320 101.150  31.790  1.00  0.00            
ATOM    190  N   LEU   202      73.180 100.040  33.520  1.00  0.00            
ATOM    191  H   LEU   202      73.430  99.120  33.860  1.00  0.00            
ATOM    192  CA  LEU   202      73.350 101.140  34.440  1.00  0.00            
ATOM    193  HA  LEU   202      72.910 102.030  33.990  1.00  0.00            
ATOM    194  CB  LEU   202      72.540 100.870  35.710  1.00  0.00            
ATOM    195  HB1 LEU   202      72.910  99.940  36.150  1.00  0.00            
ATOM    196  HB2 LEU   202      71.500 100.690  35.440  1.00  0.00            
ATOM    197  CG  LEU   202      72.600 101.960  36.780  1.00  0.00            
ATOM    198  HG  LEU   202      73.620 102.110  37.110  1.00  0.00            
ATOM    199  CD1 LEU   202      72.050 103.290  36.290  1.00  0.00            
ATOM    200 1HD1 LEU   202      72.020 104.020  37.110  1.00  0.00            
ATOM    201 2HD1 LEU   202      72.700 103.700  35.510  1.00  0.00            
ATOM    202 3HD1 LEU   202      71.050 103.170  35.880  1.00  0.00            
ATOM    203  CD2 LEU   202      71.780 101.540  38.010  1.00  0.00            
ATOM    204 1HD2 LEU   202      71.860 102.300  38.780  1.00  0.00            
ATOM    205 2HD2 LEU   202      70.730 101.410  37.740  1.00  0.00            
ATOM    206 3HD2 LEU   202      72.170 100.600  38.400  1.00  0.00            
ATOM    207  C   LEU   202      74.810 101.460  34.700  1.00  0.00            
ATOM    208  O   LEU   202      75.460 100.830  35.530  1.00  0.00            
ATOM    209  N   HIS   203      75.350 102.470  34.000  1.00  0.00            
ATOM    210  H   HIS   203      74.770 102.900  33.300  1.00  0.00            
ATOM    211  CA  HIS   203      76.720 102.930  34.070  1.00  0.00            
ATOM    212  HA  HIS   203      77.310 102.180  34.600  1.00  0.00            
ATOM    213  CB  HIS   203      77.310 103.030  32.670  1.00  0.00            
ATOM    214  HB1 HIS   203      78.380 103.220  32.730  1.00  0.00            
ATOM    215  HB2 HIS   203      76.880 103.900  32.170  1.00  0.00            
ATOM    216  CG  HIS   203      77.100 101.850  31.770  1.00  0.00            
ATOM    217  ND1 HIS   203      76.650 101.870  30.450  1.00  0.00            
ATOM    218  CE1 HIS   203      76.600 100.610  30.040  1.00  0.00            
ATOM    219  HE1 HIS   203      76.320 100.280  29.050  1.00  0.00            
ATOM    220  NE2 HIS   203      76.960  99.770  31.030  1.00  0.00            
ATOM    221  HE2 HIS   203      77.010  98.760  30.940  1.00  0.00            
ATOM    222  CD2 HIS   203      77.270 100.530  32.130  1.00  0.00            
ATOM    223  HD2 HIS   203      77.600 100.170  33.100  1.00  0.00            
ATOM    224  C   HIS   203      76.810 104.230  34.860  1.00  0.00            
ATOM    225  O   HIS   203      76.400 105.280  34.360  1.00  0.00            
ATOM    226  N   ALA   204      77.330 104.220  36.090  1.00  0.00            
ATOM    227  H   ALA   204      77.690 103.330  36.410  1.00  0.00            
ATOM    228  CA  ALA   204      77.540 105.360  36.960  1.00  0.00            
ATOM    229  HA  ALA   204      77.780 106.200  36.310  1.00  0.00            
ATOM    230  CB  ALA   204      76.230 105.690  37.680  1.00  0.00            
ATOM    231  HB1 ALA   204      76.330 106.600  38.270  1.00  0.00            
ATOM    232  HB2 ALA   204      75.420 105.830  36.970  1.00  0.00            
ATOM    233  HB3 ALA   204      75.960 104.880  38.360  1.00  0.00            
ATOM    234  C   ALA   204      78.700 105.170  37.920  1.00  0.00            
ATOM    235  O   ALA   204      79.030 104.020  38.190  1.00  0.00            
ATOM    236  N   PRO   205      79.340 106.200  38.490  1.00  0.00            
ATOM    237  CD  PRO   205      79.010 107.600  38.300  1.00  0.00            
ATOM    238  HD1 PRO   205      78.270 107.920  39.050  1.00  0.00            
ATOM    239  HD2 PRO   205      78.620 107.830  37.310  1.00  0.00            
ATOM    240  CG  PRO   205      80.300 108.390  38.510  1.00  0.00            
ATOM    241  HG1 PRO   205      80.120 109.400  38.880  1.00  0.00            
ATOM    242  HG2 PRO   205      80.870 108.410  37.580  1.00  0.00            
ATOM    243  CB  PRO   205      81.030 107.520  39.530  1.00  0.00            
ATOM    244  HB1 PRO   205      80.650 107.740  40.530  1.00  0.00            
ATOM    245  HB2 PRO   205      82.100 107.690  39.500  1.00  0.00            
ATOM    246  CA  PRO   205      80.640 106.100  39.120  1.00  0.00            
ATOM    247  HA  PRO   205      81.340 105.790  38.340  1.00  0.00            
ATOM    248  C   PRO   205      80.810 105.130  40.280  1.00  0.00            
ATOM    249  O   PRO   205      79.850 104.700  40.920  1.00  0.00            
ATOM    250  N   THR   206      82.050 104.790  40.630  1.00  0.00            
ATOM    251  H   THR   206      82.810 105.140  40.060  1.00  0.00            
ATOM    252  CA  THR   206      82.390 104.090  41.860  1.00  0.00            
ATOM    253  HA  THR   206      81.810 103.160  41.860  1.00  0.00            
ATOM    254  CB  THR   206      83.850 103.680  41.960  1.00  0.00            
ATOM    255  HB  THR   206      84.110 103.490  43.000  1.00  0.00            
ATOM    256  CG2 THR   206      84.190 102.430  41.150  1.00  0.00            
ATOM    257 1HG2 THR   206      85.220 102.120  41.330  1.00  0.00            
ATOM    258 2HG2 THR   206      83.530 101.610  41.450  1.00  0.00            
ATOM    259 3HG2 THR   206      84.070 102.620  40.090  1.00  0.00            
ATOM    260  OG1 THR   206      84.720 104.690  41.470  1.00  0.00            
ATOM    261  HG1 THR   206      84.580 104.740  40.520  1.00  0.00            
ATOM    262  C   THR   206      81.940 104.890  43.070  1.00  0.00            
ATOM    263  O   THR   206      82.280 106.060  43.210  1.00  0.00            
ATOM    264  N   GLY   207      81.160 104.300  43.990  1.00  0.00            
ATOM    265  H   GLY   207      80.910 103.340  43.820  1.00  0.00            
ATOM    266  CA  GLY   207      80.580 104.980  45.130  1.00  0.00            
ATOM    267  HA1 GLY   207      81.350 105.620  45.580  1.00  0.00            
ATOM    268  HA2 GLY   207      80.320 104.240  45.880  1.00  0.00            
ATOM    269  C   GLY   207      79.350 105.850  44.870  1.00  0.00            
ATOM    270  O   GLY   207      78.870 106.510  45.790  1.00  0.00            
ATOM    271  N   SER   208      78.770 105.860  43.670  1.00  0.00            
ATOM    272  H   SER   208      79.190 105.310  42.940  1.00  0.00            
ATOM    273  CA  SER   208      77.640 106.690  43.310  1.00  0.00            
ATOM    274  HA  SER   208      77.890 107.720  43.580  1.00  0.00            
ATOM    275  CB  SER   208      77.420 106.680  41.800  1.00  0.00            
ATOM    276  HB1 SER   208      78.360 106.900  41.290  1.00  0.00            
ATOM    277  HB2 SER   208      76.710 107.450  41.510  1.00  0.00            
ATOM    278  OG  SER   208      76.930 105.430  41.370  1.00  0.00            
ATOM    279  HG  SER   208      75.970 105.490  41.320  1.00  0.00            
ATOM    280  C   SER   208      76.330 106.370  44.020  1.00  0.00            
ATOM    281  O   SER   208      75.400 107.180  44.020  1.00  0.00            
ATOM    282  N   GLY   209      76.190 105.190  44.630  1.00  0.00            
ATOM    283  H   GLY   209      77.010 104.610  44.700  1.00  0.00            
ATOM    284  CA  GLY   209      75.000 104.690  45.300  1.00  0.00            
ATOM    285  HA1 GLY   209      74.290 105.500  45.440  1.00  0.00            
ATOM    286  HA2 GLY   209      75.290 104.360  46.300  1.00  0.00            
ATOM    287  C   GLY   209      74.270 103.540  44.630  1.00  0.00            
ATOM    288  O   GLY   209      73.280 103.080  45.190  1.00  0.00            
ATOM    289  N   LYS   210      74.690 103.040  43.460  1.00  0.00            
ATOM    290  H   LYS   210      75.480 103.520  43.050  1.00  0.00            
ATOM    291  CA  LYS   210      74.060 101.990  42.690  1.00  0.00            
ATOM    292  HA  LYS   210      73.160 102.400  42.220  1.00  0.00            
ATOM    293  CB  LYS   210      74.940 101.460  41.560  1.00  0.00            
ATOM    294  HB1 LYS   210      74.490 100.570  41.130  1.00  0.00            
ATOM    295  HB2 LYS   210      75.890 101.140  42.000  1.00  0.00            
ATOM    296  CG  LYS   210      75.210 102.440  40.420  1.00  0.00            
ATOM    297  HG1 LYS   210      75.780 103.280  40.820  1.00  0.00            
ATOM    298  HG2 LYS   210      74.260 102.830  40.050  1.00  0.00            
ATOM    299  CD  LYS   210      75.980 101.830  39.250  1.00  0.00            
ATOM    300  HD1 LYS   210      76.170 102.590  38.490  1.00  0.00            
ATOM    301  HD2 LYS   210      75.360 101.070  38.790  1.00  0.00            
ATOM    302  CE  LYS   210      77.310 101.200  39.660  1.00  0.00            
ATOM    303  HE1 LYS   210      77.700 100.650  38.800  1.00  0.00            
ATOM    304  HE2 LYS   210      77.120 100.460  40.440  1.00  0.00            
ATOM    305  NZ  LYS   210      78.310 102.180  40.110  1.00  0.00            
ATOM    306  HZ1 LYS   210      79.150 101.720  40.410  1.00  0.00            
ATOM    307  HZ2 LYS   210      78.590 102.800  39.350  1.00  0.00            
ATOM    308  HZ3 LYS   210      77.980 102.780  40.850  1.00  0.00            
ATOM    309  C   LYS   210      73.570 100.810  43.510  1.00  0.00            
ATOM    310  O   LYS   210      72.390 100.460  43.470  1.00  0.00            
ATOM    311  N   SER   211      74.440 100.220  44.330  1.00  0.00            
ATOM    312  H   SER   211      75.400 100.520  44.280  1.00  0.00            
ATOM    313  CA  SER   211      74.170  99.050  45.150  1.00  0.00            
ATOM    314  HA  SER   211      73.850  98.240  44.490  1.00  0.00            
ATOM    315  CB  SER   211      75.430  98.570  45.860  1.00  0.00            
ATOM    316  HB1 SER   211      75.360  97.500  46.080  1.00  0.00            
ATOM    317  HB2 SER   211      75.510  99.080  46.830  1.00  0.00            
ATOM    318  OG  SER   211      76.630  98.820  45.160  1.00  0.00            
ATOM    319  HG  SER   211      76.690  98.130  44.500  1.00  0.00            
ATOM    320  C   SER   211      73.090  99.230  46.200  1.00  0.00            
ATOM    321  O   SER   211      72.660  98.240  46.810  1.00  0.00            
ATOM    322  N   THR   212      72.650 100.440  46.530  1.00  0.00            
ATOM    323  H   THR   212      73.000 101.210  45.960  1.00  0.00            
ATOM    324  CA  THR   212      71.870 100.790  47.690  1.00  0.00            
ATOM    325  HA  THR   212      71.430  99.880  48.100  1.00  0.00            
ATOM    326  CB  THR   212      72.750 101.370  48.800  1.00  0.00            
ATOM    327  HB  THR   212      72.120 101.760  49.600  1.00  0.00            
ATOM    328  CG2 THR   212      73.730 100.360  49.390  1.00  0.00            
ATOM    329 1HG2 THR   212      74.240 100.790  50.250  1.00  0.00            
ATOM    330 2HG2 THR   212      73.190  99.470  49.710  1.00  0.00            
ATOM    331 3HG2 THR   212      74.470 100.070  48.650  1.00  0.00            
ATOM    332  OG1 THR   212      73.540 102.430  48.310  1.00  0.00            
ATOM    333  HG1 THR   212      74.370 102.030  48.040  1.00  0.00            
ATOM    334  C   THR   212      70.690 101.710  47.410  1.00  0.00            
ATOM    335  O   THR   212      69.540 101.360  47.670  1.00  0.00            
ATOM    336  N   LYS   213      70.900 102.880  46.800  1.00  0.00            
ATOM    337  H   LYS   213      71.870 103.080  46.570  1.00  0.00            
ATOM    338  CA  LYS   213      69.900 103.870  46.480  1.00  0.00            
ATOM    339  HA  LYS   213      69.330 104.070  47.390  1.00  0.00            
ATOM    340  CB  LYS   213      70.560 105.180  46.060  1.00  0.00            
ATOM    341  HB1 LYS   213      71.120 105.030  45.140  1.00  0.00            
ATOM    342  HB2 LYS   213      71.290 105.480  46.820  1.00  0.00            
ATOM    343  CG  LYS   213      69.590 106.340  45.880  1.00  0.00            
ATOM    344  HG1 LYS   213      69.000 106.460  46.790  1.00  0.00            
ATOM    345  HG2 LYS   213      68.910 106.100  45.070  1.00  0.00            
ATOM    346  CD  LYS   213      70.250 107.680  45.560  1.00  0.00            
ATOM    347  HD1 LYS   213      70.920 107.560  44.710  1.00  0.00            
ATOM    348  HD2 LYS   213      70.830 108.010  46.430  1.00  0.00            
ATOM    349  CE  LYS   213      69.190 108.720  45.220  1.00  0.00            
ATOM    350  HE1 LYS   213      68.510 108.830  46.060  1.00  0.00            
ATOM    351  HE2 LYS   213      68.600 108.350  44.380  1.00  0.00            
ATOM    352  NZ  LYS   213      69.760 110.030  44.880  1.00  0.00            
ATOM    353  HZ1 LYS   213      69.050 110.650  44.510  1.00  0.00            
ATOM    354  HZ2 LYS   213      70.140 110.510  45.690  1.00  0.00            
ATOM    355  HZ3 LYS   213      70.500 109.970  44.200  1.00  0.00            
ATOM    356  C   LYS   213      68.880 103.390  45.450  1.00  0.00            
ATOM    357  O   LYS   213      67.700 103.710  45.550  1.00  0.00            
ATOM    358  N   VAL   214      69.300 102.570  44.490  1.00  0.00            
ATOM    359  H   VAL   214      70.290 102.350  44.510  1.00  0.00            
ATOM    360  CA  VAL   214      68.510 101.980  43.420  1.00  0.00            
ATOM    361  HA  VAL   214      67.860 102.780  43.060  1.00  0.00            
ATOM    362  CB  VAL   214      69.360 101.570  42.220  1.00  0.00            
ATOM    363  HB  VAL   214      70.030 100.760  42.520  1.00  0.00            
ATOM    364  CG1 VAL   214      68.530 101.040  41.050  1.00  0.00            
ATOM    365 1HG1 VAL   214      69.180 100.750  40.220  1.00  0.00            
ATOM    366 2HG1 VAL   214      67.960 100.170  41.350  1.00  0.00            
ATOM    367 3HG1 VAL   214      67.850 101.810  40.700  1.00  0.00            
ATOM    368  CG2 VAL   214      70.210 102.720  41.690  1.00  0.00            
ATOM    369 1HG2 VAL   214      70.820 102.400  40.850  1.00  0.00            
ATOM    370 2HG2 VAL   214      69.570 103.550  41.370  1.00  0.00            
ATOM    371 3HG2 VAL   214      70.880 103.090  42.460  1.00  0.00            
ATOM    372  C   VAL   214      67.580 100.880  43.910  1.00  0.00            
ATOM    373  O   VAL   214      66.380 101.000  43.680  1.00  0.00            
ATOM    374  N   PRO   215      68.020  99.840  44.620  1.00  0.00            
ATOM    375  CD  PRO   215      69.390  99.420  44.870  1.00  0.00            
ATOM    376  HD1 PRO   215      70.050 100.240  45.160  1.00  0.00            
ATOM    377  HD2 PRO   215      69.800  98.940  43.980  1.00  0.00            
ATOM    378  CG  PRO   215      69.350  98.380  45.990  1.00  0.00            
ATOM    379  HG1 PRO   215      69.380  98.880  46.960  1.00  0.00            
ATOM    380  HG2 PRO   215      70.150  97.650  45.910  1.00  0.00            
ATOM    381  CB  PRO   215      67.970  97.750  45.810  1.00  0.00            
ATOM    382  HB1 PRO   215      67.580  97.350  46.740  1.00  0.00            
ATOM    383  HB2 PRO   215      68.060  96.940  45.080  1.00  0.00            
ATOM    384  CA  PRO   215      67.120  98.880  45.240  1.00  0.00            
ATOM    385  HA  PRO   215      66.490  98.440  44.460  1.00  0.00            
ATOM    386  C   PRO   215      66.180  99.490  46.270  1.00  0.00            
ATOM    387  O   PRO   215      65.010  99.130  46.310  1.00  0.00            
ATOM    388  N   ALA   216      66.610 100.500  47.030  1.00  0.00            
ATOM    389  H   ALA   216      67.590 100.730  47.020  1.00  0.00            
ATOM    390  CA  ALA   216      65.740 101.270  47.900  1.00  0.00            
ATOM    391  HA  ALA   216      65.250 100.580  48.590  1.00  0.00            
ATOM    392  CB  ALA   216      66.570 102.220  48.760  1.00  0.00            
ATOM    393  HB1 ALA   216      65.940 102.780  49.440  1.00  0.00            
ATOM    394  HB2 ALA   216      67.310 101.670  49.350  1.00  0.00            
ATOM    395  HB3 ALA   216      67.110 102.940  48.130  1.00  0.00            
ATOM    396  C   ALA   216      64.640 102.000  47.140  1.00  0.00            
ATOM    397  O   ALA   216      63.470 101.920  47.510  1.00  0.00            
ATOM    398  N   ALA   217      64.930 102.650  46.010  1.00  0.00            
ATOM    399  H   ALA   217      65.910 102.720  45.750  1.00  0.00            
ATOM    400  CA  ALA   217      63.960 103.300  45.150  1.00  0.00            
ATOM    401  HA  ALA   217      63.370 103.970  45.790  1.00  0.00            
ATOM    402  CB  ALA   217      64.680 104.180  44.140  1.00  0.00            
ATOM    403  HB1 ALA   217      63.970 104.580  43.410  1.00  0.00            
ATOM    404  HB2 ALA   217      65.170 105.030  44.620  1.00  0.00            
ATOM    405  HB3 ALA   217      65.440 103.600  43.610  1.00  0.00            
ATOM    406  C   ALA   217      62.970 102.350  44.500  1.00  0.00            
ATOM    407  O   ALA   217      61.860 102.770  44.170  1.00  0.00            
ATOM    408  N   TYR   218      63.290 101.070  44.310  1.00  0.00            
ATOM    409  H   TYR   218      64.230 100.800  44.540  1.00  0.00            
ATOM    410  CA  TYR   218      62.360 100.030  43.890  1.00  0.00            
ATOM    411  HA  TYR   218      61.660 100.460  43.170  1.00  0.00            
ATOM    412  CB  TYR   218      63.100  98.910  43.170  1.00  0.00            
ATOM    413  HB1 TYR   218      62.400  98.100  42.990  1.00  0.00            
ATOM    414  HB2 TYR   218      63.830  98.510  43.870  1.00  0.00            
ATOM    415  CG  TYR   218      63.790  99.200  41.860  1.00  0.00            
ATOM    416  CD1 TYR   218      63.190 100.000  40.870  1.00  0.00            
ATOM    417  HD1 TYR   218      62.220 100.440  41.040  1.00  0.00            
ATOM    418  CE1 TYR   218      63.820 100.220  39.640  1.00  0.00            
ATOM    419  HE1 TYR   218      63.360 100.830  38.870  1.00  0.00            
ATOM    420  CZ  TYR   218      65.060  99.600  39.370  1.00  0.00            
ATOM    421  OH  TYR   218      65.660  99.790  38.160  1.00  0.00            
ATOM    422  HH  TYR   218      66.470  99.280  38.090  1.00  0.00            
ATOM    423  CE2 TYR   218      65.660  98.790  40.350  1.00  0.00            
ATOM    424  HE2 TYR   218      66.610  98.310  40.130  1.00  0.00            
ATOM    425  CD2 TYR   218      65.020  98.610  41.580  1.00  0.00            
ATOM    426  HD2 TYR   218      65.480  97.970  42.310  1.00  0.00            
ATOM    427  C   TYR   218      61.510  99.490  45.040  1.00  0.00            
ATOM    428  O   TYR   218      60.300  99.330  44.880  1.00  0.00            
ATOM    429  N   ALA   219      62.080  99.270  46.220  1.00  0.00            
ATOM    430  H   ALA   219      63.080  99.370  46.290  1.00  0.00            
ATOM    431  CA  ALA   219      61.370  98.850  47.420  1.00  0.00            
ATOM    432  HA  ALA   219      60.820  97.940  47.180  1.00  0.00            
ATOM    433  CB  ALA   219      62.400  98.500  48.490  1.00  0.00            
ATOM    434  HB1 ALA   219      61.890  98.180  49.400  1.00  0.00            
ATOM    435  HB2 ALA   219      63.040  97.690  48.140  1.00  0.00            
ATOM    436  HB3 ALA   219      63.010  99.370  48.720  1.00  0.00            
ATOM    437  C   ALA   219      60.370  99.890  47.910  1.00  0.00            
ATOM    438  O   ALA   219      59.270  99.550  48.360  1.00  0.00            
ATOM    439  N   ALA   220      60.670 101.180  47.770  1.00  0.00            
ATOM    440  H   ALA   220      61.620 101.400  47.500  1.00  0.00            
ATOM    441  CA  ALA   220      59.780 102.300  48.000  1.00  0.00            
ATOM    442  HA  ALA   220      59.350 102.170  48.990  1.00  0.00            
ATOM    443  CB  ALA   220      60.610 103.580  48.040  1.00  0.00            
ATOM    444  HB1 ALA   220      59.990 104.440  48.290  1.00  0.00            
ATOM    445  HB2 ALA   220      61.400 103.510  48.780  1.00  0.00            
ATOM    446  HB3 ALA   220      61.070 103.760  47.070  1.00  0.00            
ATOM    447  C   ALA   220      58.630 102.390  47.000  1.00  0.00            
ATOM    448  O   ALA   220      57.630 103.040  47.290  1.00  0.00            
ATOM    449  N   GLN   221      58.720 101.740  45.840  1.00  0.00            
ATOM    450  H   GLN   221      59.590 101.260  45.680  1.00  0.00            
ATOM    451  CA  GLN   221      57.690 101.500  44.850  1.00  0.00            
ATOM    452  HA  GLN   221      56.950 102.290  44.960  1.00  0.00            
ATOM    453  CB  GLN   221      58.260 101.630  43.440  1.00  0.00            
ATOM    454  HB1 GLN   221      57.540 101.250  42.720  1.00  0.00            
ATOM    455  HB2 GLN   221      59.140 100.990  43.350  1.00  0.00            
ATOM    456  CG  GLN   221      58.650 103.030  42.990  1.00  0.00            
ATOM    457  HG1 GLN   221      59.320 103.480  43.720  1.00  0.00            
ATOM    458  HG2 GLN   221      57.760 103.660  42.940  1.00  0.00            
ATOM    459  CD  GLN   221      59.320 103.030  41.630  1.00  0.00            
ATOM    460  OE1 GLN   221      58.690 102.920  40.580  1.00  0.00            
ATOM    461  NE2 GLN   221      60.650 103.070  41.570  1.00  0.00            
ATOM    462 1HE2 GLN   221      61.170 103.120  42.440  1.00  0.00            
ATOM    463 2HE2 GLN   221      61.080 103.170  40.660  1.00  0.00            
ATOM    464  C   GLN   221      56.940 100.190  45.050  1.00  0.00            
ATOM    465  O   GLN   221      56.020  99.890  44.290  1.00  0.00            
ATOM    466  N   GLY   222      57.280  99.370  46.050  1.00  0.00            
ATOM    467  H   GLY   222      58.050  99.650  46.630  1.00  0.00            
ATOM    468  CA  GLY   222      56.630  98.120  46.400  1.00  0.00            
ATOM    469  HA1 GLY   222      55.550  98.230  46.240  1.00  0.00            
ATOM    470  HA2 GLY   222      56.760  97.950  47.470  1.00  0.00            
ATOM    471  C   GLY   222      57.070  96.860  45.680  1.00  0.00            
ATOM    472  O   GLY   222      56.500  95.800  45.920  1.00  0.00            
ATOM    473  N   TYR   223      58.080  96.910  44.810  1.00  0.00            
ATOM    474  H   TYR   223      58.550  97.800  44.690  1.00  0.00            
ATOM    475  CA  TYR   223      58.610  95.770  44.090  1.00  0.00            
ATOM    476  HA  TYR   223      57.770  95.180  43.730  1.00  0.00            
ATOM    477  CB  TYR   223      59.370  96.240  42.850  1.00  0.00            
ATOM    478  HB1 TYR   223      59.840  95.380  42.360  1.00  0.00            
ATOM    479  HB2 TYR   223      60.180  96.890  43.170  1.00  0.00            
ATOM    480  CG  TYR   223      58.520  96.950  41.820  1.00  0.00            
ATOM    481  CD1 TYR   223      57.570  96.220  41.090  1.00  0.00            
ATOM    482  HD1 TYR   223      57.460  95.160  41.260  1.00  0.00            
ATOM    483  CE1 TYR   223      56.730  96.860  40.170  1.00  0.00            
ATOM    484  HE1 TYR   223      55.990  96.290  39.630  1.00  0.00            
ATOM    485  CZ  TYR   223      56.840  98.250  39.960  1.00  0.00            
ATOM    486  OH  TYR   223      56.010  98.850  39.070  1.00  0.00            
ATOM    487  HH  TYR   223      56.230  99.780  38.950  1.00  0.00            
ATOM    488  CE2 TYR   223      57.810  98.990  40.670  1.00  0.00            
ATOM    489  HE2 TYR   223      57.900 100.050  40.500  1.00  0.00            
ATOM    490  CD2 TYR   223      58.640  98.330  41.600  1.00  0.00            
ATOM    491  HD2 TYR   223      59.370  98.900  42.150  1.00  0.00            
ATOM    492  C   TYR   223      59.460  94.840  44.950  1.00  0.00            
ATOM    493  O   TYR   223      60.170  95.330  45.830  1.00  0.00            
ATOM    494  N   LYS   224      59.470  93.530  44.690  1.00  0.00            
ATOM    495  H   LYS   224      58.870  93.200  43.960  1.00  0.00            
ATOM    496  CA  LYS   224      60.320  92.540  45.320  1.00  0.00            
ATOM    497  HA  LYS   224      60.540  92.860  46.330  1.00  0.00            
ATOM    498  CB  LYS   224      59.620  91.190  45.410  1.00  0.00            
ATOM    499  HB1 LYS   224      60.230  90.500  45.990  1.00  0.00            
ATOM    500  HB2 LYS   224      59.580  90.770  44.400  1.00  0.00            
ATOM    501  CG  LYS   224      58.210  91.190  45.990  1.00  0.00            
ATOM    502  HG1 LYS   224      57.580  91.900  45.460  1.00  0.00            
ATOM    503  HG2 LYS   224      58.280  91.570  47.010  1.00  0.00            
ATOM    504  CD  LYS   224      57.480  89.850  46.020  1.00  0.00            
ATOM    505  HD1 LYS   224      56.730  89.880  46.800  1.00  0.00            
ATOM    506  HD2 LYS   224      58.180  89.070  46.320  1.00  0.00            
ATOM    507  CE  LYS   224      56.770  89.420  44.740  1.00  0.00            
ATOM    508  HE1 LYS   224      55.970  90.120  44.520  1.00  0.00            
ATOM    509  HE2 LYS   224      56.310  88.450  44.900  1.00  0.00            
ATOM    510  NZ  LYS   224      57.660  89.320  43.570  1.00  0.00            
ATOM    511  HZ1 LYS   224      57.240  88.830  42.780  1.00  0.00            
ATOM    512  HZ2 LYS   224      57.900  90.240  43.240  1.00  0.00            
ATOM    513  HZ3 LYS   224      58.490  88.810  43.820  1.00  0.00            
ATOM    514  C   LYS   224      61.650  92.450  44.580  1.00  0.00            
ATOM    515  O   LYS   224      61.650  92.170  43.380  1.00  0.00            
ATOM    516  N   VAL   225      62.800  92.690  45.220  1.00  0.00            
ATOM    517  H   VAL   225      62.730  92.900  46.210  1.00  0.00            
ATOM    518  CA  VAL   225      64.090  92.900  44.600  1.00  0.00            
ATOM    519  HA  VAL   225      63.970  92.760  43.530  1.00  0.00            
ATOM    520  CB  VAL   225      64.610  94.330  44.790  1.00  0.00            
ATOM    521  HB  VAL   225      64.890  94.460  45.830  1.00  0.00            
ATOM    522  CG1 VAL   225      65.830  94.650  43.930  1.00  0.00            
ATOM    523 1HG1 VAL   225      66.140  95.680  44.060  1.00  0.00            
ATOM    524 2HG1 VAL   225      66.680  94.020  44.210  1.00  0.00            
ATOM    525 3HG1 VAL   225      65.600  94.470  42.880  1.00  0.00            
ATOM    526  CG2 VAL   225      63.560  95.390  44.480  1.00  0.00            
ATOM    527 1HG2 VAL   225      63.970  96.390  44.620  1.00  0.00            
ATOM    528 2HG2 VAL   225      63.200  95.290  43.460  1.00  0.00            
ATOM    529 3HG2 VAL   225      62.710  95.310  45.160  1.00  0.00            
ATOM    530  C   VAL   225      65.160  91.910  45.030  1.00  0.00            
ATOM    531  O   VAL   225      65.380  91.730  46.230  1.00  0.00            
ATOM    532  N   LEU   226      65.910  91.310  44.100  1.00  0.00            
ATOM    533  H   LEU   226      65.650  91.490  43.140  1.00  0.00            
ATOM    534  CA  LEU   226      67.160  90.610  44.320  1.00  0.00            
ATOM    535  HA  LEU   226      67.280  90.430  45.390  1.00  0.00            
ATOM    536  CB  LEU   226      67.120  89.240  43.640  1.00  0.00            
ATOM    537  HB1 LEU   226      66.900  89.410  42.580  1.00  0.00            
ATOM    538  HB2 LEU   226      66.280  88.670  44.040  1.00  0.00            
ATOM    539  CG  LEU   226      68.370  88.370  43.730  1.00  0.00            
ATOM    540  HG  LEU   226      69.220  88.910  43.310  1.00  0.00            
ATOM    541  CD1 LEU   226      68.710  87.980  45.170  1.00  0.00            
ATOM    542 1HD1 LEU   226      69.580  87.320  45.190  1.00  0.00            
ATOM    543 2HD1 LEU   226      68.950  88.870  45.760  1.00  0.00            
ATOM    544 3HD1 LEU   226      67.860  87.470  45.630  1.00  0.00            
ATOM    545  CD2 LEU   226      68.180  87.090  42.930  1.00  0.00            
ATOM    546 1HD2 LEU   226      69.090  86.480  42.970  1.00  0.00            
ATOM    547 2HD2 LEU   226      67.350  86.500  43.340  1.00  0.00            
ATOM    548 3HD2 LEU   226      67.960  87.320  41.890  1.00  0.00            
ATOM    549  C   LEU   226      68.340  91.450  43.860  1.00  0.00            
ATOM    550  O   LEU   226      68.270  92.080  42.800  1.00  0.00            
ATOM    551  N   VAL   227      69.440  91.460  44.600  1.00  0.00            
ATOM    552  H   VAL   227      69.400  91.000  45.500  1.00  0.00            
ATOM    553  CA  VAL   227      70.700  92.110  44.280  1.00  0.00            
ATOM    554  HA  VAL   227      70.660  92.460  43.250  1.00  0.00            
ATOM    555  CB  VAL   227      70.960  93.340  45.160  1.00  0.00            
ATOM    556  HB  VAL   227      71.140  92.990  46.180  1.00  0.00            
ATOM    557  CG1 VAL   227      72.180  94.120  44.690  1.00  0.00            
ATOM    558 1HG1 VAL   227      72.340  95.000  45.320  1.00  0.00            
ATOM    559 2HG1 VAL   227      73.080  93.500  44.760  1.00  0.00            
ATOM    560 3HG1 VAL   227      72.060  94.450  43.660  1.00  0.00            
ATOM    561  CG2 VAL   227      69.780  94.300  45.210  1.00  0.00            
ATOM    562 1HG2 VAL   227      70.020  95.190  45.790  1.00  0.00            
ATOM    563 2HG2 VAL   227      69.490  94.600  44.200  1.00  0.00            
ATOM    564 3HG2 VAL   227      68.920  93.820  45.690  1.00  0.00            
ATOM    565  C   VAL   227      71.830  91.100  44.400  1.00  0.00            
ATOM    566  O   VAL   227      71.980  90.450  45.440  1.00  0.00            
ATOM    567  N   LEU   228      72.680  90.980  43.370  1.00  0.00            
ATOM    568  H   LEU   228      72.490  91.550  42.560  1.00  0.00            
ATOM    569  CA  LEU   228      73.860  90.150  43.330  1.00  0.00            
ATOM    570  HA  LEU   228      73.920  89.580  44.250  1.00  0.00            
ATOM    571  CB  LEU   228      73.780  89.160  42.170  1.00  0.00            
ATOM    572  HB1 LEU   228      74.670  88.530  42.210  1.00  0.00            
ATOM    573  HB2 LEU   228      73.820  89.710  41.240  1.00  0.00            
ATOM    574  CG  LEU   228      72.560  88.240  42.140  1.00  0.00            
ATOM    575  HG  LEU   228      71.660  88.840  42.010  1.00  0.00            
ATOM    576  CD1 LEU   228      72.630  87.280  40.950  1.00  0.00            
ATOM    577 1HD1 LEU   228      71.720  86.680  40.890  1.00  0.00            
ATOM    578 2HD1 LEU   228      72.750  87.840  40.030  1.00  0.00            
ATOM    579 3HD1 LEU   228      73.480  86.610  41.070  1.00  0.00            
ATOM    580  CD2 LEU   228      72.400  87.410  43.410  1.00  0.00            
ATOM    581 1HD2 LEU   228      71.580  86.710  43.300  1.00  0.00            
ATOM    582 2HD2 LEU   228      73.320  86.860  43.600  1.00  0.00            
ATOM    583 3HD2 LEU   228      72.200  88.060  44.260  1.00  0.00            
ATOM    584  C   LEU   228      75.120  91.020  43.270  1.00  0.00            
ATOM    585  O   LEU   228      75.130  92.020  42.560  1.00  0.00            
ATOM    586  N   ASN   229      76.180  90.670  44.000  1.00  0.00            
ATOM    587  H   ASN   229      76.100  89.850  44.580  1.00  0.00            
ATOM    588  CA  ASN   229      77.450  91.360  44.030  1.00  0.00            
ATOM    589  HA  ASN   229      77.540  91.930  43.110  1.00  0.00            
ATOM    590  CB  ASN   229      77.410  92.380  45.180  1.00  0.00            
ATOM    591  HB1 ASN   229      77.460  91.850  46.130  1.00  0.00            
ATOM    592  HB2 ASN   229      76.470  92.930  45.170  1.00  0.00            
ATOM    593  CG  ASN   229      78.550  93.390  45.150  1.00  0.00            
ATOM    594  OD1 ASN   229      79.690  93.120  45.520  1.00  0.00            
ATOM    595  ND2 ASN   229      78.300  94.610  44.690  1.00  0.00            
ATOM    596 1HD2 ASN   229      77.380  94.870  44.350  1.00  0.00            
ATOM    597 2HD2 ASN   229      79.090  95.230  44.600  1.00  0.00            
ATOM    598  C   ASN   229      78.630  90.410  44.130  1.00  0.00            
ATOM    599  O   ASN   229      78.470  89.360  44.760  1.00  0.00            
ATOM    600  N   PRO   230      79.820  90.660  43.570  1.00  0.00            
ATOM    601  CD  PRO   230      80.160  91.730  42.650  1.00  0.00            
ATOM    602  HD1 PRO   230      80.570  92.580  43.190  1.00  0.00            
ATOM    603  HD2 PRO   230      79.310  92.070  42.050  1.00  0.00            
ATOM    604  CG  PRO   230      81.220  91.170  41.710  1.00  0.00            
ATOM    605  HG1 PRO   230      81.850  91.950  41.270  1.00  0.00            
ATOM    606  HG2 PRO   230      80.760  90.560  40.930  1.00  0.00            
ATOM    607  CB  PRO   230      82.010  90.280  42.670  1.00  0.00            
ATOM    608  HB1 PRO   230      82.730  90.900  43.210  1.00  0.00            
ATOM    609  HB2 PRO   230      82.530  89.480  42.140  1.00  0.00            
ATOM    610  CA  PRO   230      80.950  89.760  43.640  1.00  0.00            
ATOM    611  HA  PRO   230      80.630  88.780  43.270  1.00  0.00            
ATOM    612  C   PRO   230      81.530  89.580  45.030  1.00  0.00            
ATOM    613  O   PRO   230      81.970  88.480  45.380  1.00  0.00            
ATOM    614  N   SER   231      81.520  90.630  45.860  1.00  0.00            
ATOM    615  H   SER   231      81.020  91.440  45.540  1.00  0.00            
ATOM    616  CA  SER   231      82.210  90.710  47.130  1.00  0.00            
ATOM    617  HA  SER   231      83.100  90.080  47.080  1.00  0.00            
ATOM    618  CB  SER   231      82.710  92.140  47.330  1.00  0.00            
ATOM    619  HB1 SER   231      81.910  92.830  47.070  1.00  0.00            
ATOM    620  HB2 SER   231      83.540  92.340  46.650  1.00  0.00            
ATOM    621  OG  SER   231      83.110  92.410  48.660  1.00  0.00            
ATOM    622  HG  SER   231      84.050  92.590  48.630  1.00  0.00            
ATOM    623  C   SER   231      81.360  90.240  48.300  1.00  0.00            
ATOM    624  O   SER   231      80.280  90.770  48.550  1.00  0.00            
ATOM    625  N   VAL   232      81.850  89.280  49.090  1.00  0.00            
ATOM    626  H   VAL   232      82.740  88.890  48.840  1.00  0.00            
ATOM    627  CA  VAL   232      81.220  88.850  50.320  1.00  0.00            
ATOM    628  HA  VAL   232      80.170  88.650  50.080  1.00  0.00            
ATOM    629  CB  VAL   232      81.780  87.530  50.860  1.00  0.00            
ATOM    630  HB  VAL   232      81.830  86.820  50.040  1.00  0.00            
ATOM    631  CG1 VAL   232      83.170  87.630  51.480  1.00  0.00            
ATOM    632 1HG1 VAL   232      83.510  86.650  51.810  1.00  0.00            
ATOM    633 2HG1 VAL   232      83.880  87.990  50.730  1.00  0.00            
ATOM    634 3HG1 VAL   232      83.180  88.300  52.340  1.00  0.00            
ATOM    635  CG2 VAL   232      80.850  86.920  51.910  1.00  0.00            
ATOM    636 1HG2 VAL   232      81.270  86.000  52.300  1.00  0.00            
ATOM    637 2HG2 VAL   232      80.700  87.600  52.740  1.00  0.00            
ATOM    638 3HG2 VAL   232      79.880  86.700  51.460  1.00  0.00            
ATOM    639  C   VAL   232      81.200  89.960  51.370  1.00  0.00            
ATOM    640  O   VAL   232      80.180  90.210  52.010  1.00  0.00            
ATOM    641  N   ALA   233      82.280  90.720  51.500  1.00  0.00            
ATOM    642  H   ALA   233      83.090  90.520  50.920  1.00  0.00            
ATOM    643  CA  ALA   233      82.400  91.810  52.450  1.00  0.00            
ATOM    644  HA  ALA   233      82.060  91.450  53.420  1.00  0.00            
ATOM    645  CB  ALA   233      83.870  92.190  52.590  1.00  0.00            
ATOM    646  HB1 ALA   233      83.990  92.950  53.360  1.00  0.00            
ATOM    647  HB2 ALA   233      84.460  91.320  52.870  1.00  0.00            
ATOM    648  HB3 ALA   233      84.250  92.580  51.640  1.00  0.00            
ATOM    649  C   ALA   233      81.530  93.010  52.080  1.00  0.00            
ATOM    650  O   ALA   233      81.040  93.710  52.970  1.00  0.00            
ATOM    651  N   ALA   234      81.280  93.280  50.800  1.00  0.00            
ATOM    652  H   ALA   234      81.770  92.720  50.110  1.00  0.00            
ATOM    653  CA  ALA   234      80.300  94.240  50.340  1.00  0.00            
ATOM    654  HA  ALA   234      80.480  95.180  50.860  1.00  0.00            
ATOM    655  CB  ALA   234      80.480  94.500  48.850  1.00  0.00            
ATOM    656  HB1 ALA   234      79.860  95.340  48.530  1.00  0.00            
ATOM    657  HB2 ALA   234      81.520  94.720  48.630  1.00  0.00            
ATOM    658  HB3 ALA   234      80.180  93.620  48.280  1.00  0.00            
ATOM    659  C   ALA   234      78.880  93.780  50.650  1.00  0.00            
ATOM    660  O   ALA   234      78.100  94.560  51.190  1.00  0.00            
ATOM    661  N   THR   235      78.560  92.520  50.360  1.00  0.00            
ATOM    662  H   THR   235      79.270  91.970  49.900  1.00  0.00            
ATOM    663  CA  THR   235      77.270  91.870  50.540  1.00  0.00            
ATOM    664  HA  THR   235      76.530  92.440  49.980  1.00  0.00            
ATOM    665  CB  THR   235      77.270  90.470  49.940  1.00  0.00            
ATOM    666  HB  THR   235      78.030  89.850  50.430  1.00  0.00            
ATOM    667  CG2 THR   235      75.930  89.740  50.050  1.00  0.00            
ATOM    668 1HG2 THR   235      75.990  88.780  49.540  1.00  0.00            
ATOM    669 2HG2 THR   235      75.670  89.560  51.090  1.00  0.00            
ATOM    670 3HG2 THR   235      75.140  90.330  49.580  1.00  0.00            
ATOM    671  OG1 THR   235      77.560  90.540  48.560  1.00  0.00            
ATOM    672  HG1 THR   235      78.510  90.560  48.460  1.00  0.00            
ATOM    673  C   THR   235      76.810  91.870  51.990  1.00  0.00            
ATOM    674  O   THR   235      75.730  92.370  52.300  1.00  0.00            
ATOM    675  N   LEU   236      77.650  91.410  52.920  1.00  0.00            
ATOM    676  H   LEU   236      78.520  91.010  52.600  1.00  0.00            
ATOM    677  CA  LEU   236      77.430  91.510  54.350  1.00  0.00            
ATOM    678  HA  LEU   236      76.470  91.040  54.590  1.00  0.00            
ATOM    679  CB  LEU   236      78.520  90.740  55.090  1.00  0.00            
ATOM    680  HB1 LEU   236      78.400  90.900  56.160  1.00  0.00            
ATOM    681  HB2 LEU   236      79.480  91.170  54.810  1.00  0.00            
ATOM    682  CG  LEU   236      78.590  89.230  54.860  1.00  0.00            
ATOM    683  HG  LEU   236      78.640  89.020  53.790  1.00  0.00            
ATOM    684  CD1 LEU   236      79.840  88.640  55.500  1.00  0.00            
ATOM    685 1HD1 LEU   236      79.900  87.570  55.290  1.00  0.00            
ATOM    686 2HD1 LEU   236      80.730  89.110  55.070  1.00  0.00            
ATOM    687 3HD1 LEU   236      79.820  88.800  56.580  1.00  0.00            
ATOM    688  CD2 LEU   236      77.380  88.480  55.420  1.00  0.00            
ATOM    689 1HD2 LEU   236      77.500  87.410  55.270  1.00  0.00            
ATOM    690 2HD2 LEU   236      77.280  88.690  56.480  1.00  0.00            
ATOM    691 3HD2 LEU   236      76.480  88.800  54.910  1.00  0.00            
ATOM    692  C   LEU   236      77.340  92.950  54.820  1.00  0.00            
ATOM    693  O   LEU   236      76.520  93.310  55.660  1.00  0.00            
ATOM    694  N   GLY   237      78.170  93.830  54.260  1.00  0.00            
ATOM    695  H   GLY   237      78.810  93.480  53.570  1.00  0.00            
ATOM    696  CA  GLY   237      78.260  95.240  54.590  1.00  0.00            
ATOM    697  HA1 GLY   237      79.070  95.690  54.020  1.00  0.00            
ATOM    698  HA2 GLY   237      78.510  95.340  55.650  1.00  0.00            
ATOM    699  C   GLY   237      77.010  96.070  54.320  1.00  0.00            
ATOM    700  O   GLY   237      76.850  97.140  54.920  1.00  0.00            
ATOM    701  N   PHE   238      76.090  95.630  53.460  1.00  0.00            
ATOM    702  H   PHE   238      76.290  94.790  52.950  1.00  0.00            
ATOM    703  CA  PHE   238      74.810  96.280  53.240  1.00  0.00            
ATOM    704  HA  PHE   238      75.010  97.340  53.060  1.00  0.00            
ATOM    705  CB  PHE   238      74.130  95.740  51.990  1.00  0.00            
ATOM    706  HB1 PHE   238      73.170  96.240  51.860  1.00  0.00            
ATOM    707  HB2 PHE   238      73.870  94.690  52.180  1.00  0.00            
ATOM    708  CG  PHE   238      74.890  95.840  50.690  1.00  0.00            
ATOM    709  CD1 PHE   238      75.410  97.070  50.260  1.00  0.00            
ATOM    710  HD1 PHE   238      75.270  97.950  50.860  1.00  0.00            
ATOM    711  CE1 PHE   238      76.140  97.160  49.060  1.00  0.00            
ATOM    712  HE1 PHE   238      76.560  98.100  48.760  1.00  0.00            
ATOM    713  CZ  PHE   238      76.340  96.010  48.280  1.00  0.00            
ATOM    714  HZ  PHE   238      76.910  96.070  47.370  1.00  0.00            
ATOM    715  CE2 PHE   238      75.800  94.780  48.690  1.00  0.00            
ATOM    716  HE2 PHE   238      75.940  93.900  48.080  1.00  0.00            
ATOM    717  CD2 PHE   238      75.070  94.710  49.880  1.00  0.00            
ATOM    718  HD2 PHE   238      74.660  93.760  50.190  1.00  0.00            
ATOM    719  C   PHE   238      73.910  96.210  54.470  1.00  0.00            
ATOM    720  O   PHE   238      73.230  97.180  54.800  1.00  0.00            
ATOM    721  N   GLY   239      73.890  95.100  55.210  1.00  0.00            
ATOM    722  H   GLY   239      74.510  94.350  54.930  1.00  0.00            
ATOM    723  CA  GLY   239      73.030  94.880  56.350  1.00  0.00            
ATOM    724  HA1 GLY   239      73.170  93.860  56.720  1.00  0.00            
ATOM    725  HA2 GLY   239      71.990  94.970  56.050  1.00  0.00            
ATOM    726  C   GLY   239      73.280  95.820  57.530  1.00  0.00            
ATOM    727  O   GLY   239      72.340  96.230  58.210  1.00  0.00            
ATOM    728  N   ALA   240      74.520  96.250  57.740  1.00  0.00            
ATOM    729  H   ALA   240      75.250  95.860  57.160  1.00  0.00            
ATOM    730  CA  ALA   240      74.900  97.220  58.740  1.00  0.00            
ATOM    731  HA  ALA   240      74.330  97.010  59.650  1.00  0.00            
ATOM    732  CB  ALA   240      76.370  96.980  59.100  1.00  0.00            
ATOM    733  HB1 ALA   240      76.660  97.650  59.910  1.00  0.00            
ATOM    734  HB2 ALA   240      76.530  95.950  59.410  1.00  0.00            
ATOM    735  HB3 ALA   240      77.000  97.190  58.230  1.00  0.00            
ATOM    736  C   ALA   240      74.630  98.670  58.360  1.00  0.00            
ATOM    737  O   ALA   240      74.710  99.570  59.200  1.00  0.00            
ATOM    738  N   TYR   241      74.330  98.960  57.090  1.00  0.00            
ATOM    739  H   TYR   241      74.270  98.170  56.460  1.00  0.00            
ATOM    740  CA  TYR   241      74.180 100.280  56.510  1.00  0.00            
ATOM    741  HA  TYR   241      74.520 101.030  57.230  1.00  0.00            
ATOM    742  CB  TYR   241      75.110 100.400  55.310  1.00  0.00            
ATOM    743  HB1 TYR   241      74.900  99.570  54.630  1.00  0.00            
ATOM    744  HB2 TYR   241      76.140 100.260  55.630  1.00  0.00            
ATOM    745  CG  TYR   241      75.030 101.680  54.520  1.00  0.00            
ATOM    746  CD1 TYR   241      75.660 102.840  54.980  1.00  0.00            
ATOM    747  HD1 TYR   241      76.210 102.810  55.910  1.00  0.00            
ATOM    748  CE1 TYR   241      75.620 104.030  54.250  1.00  0.00            
ATOM    749  HE1 TYR   241      76.120 104.920  54.600  1.00  0.00            
ATOM    750  CZ  TYR   241      74.930 104.070  53.020  1.00  0.00            
ATOM    751  OH  TYR   241      74.910 105.220  52.280  1.00  0.00            
ATOM    752  HH  TYR   241      74.460 105.100  51.440  1.00  0.00            
ATOM    753  CE2 TYR   241      74.280 102.910  52.550  1.00  0.00            
ATOM    754  HE2 TYR   241      73.760 102.930  51.600  1.00  0.00            
ATOM    755  CD2 TYR   241      74.340 101.730  53.300  1.00  0.00            
ATOM    756  HD2 TYR   241      73.850 100.840  52.920  1.00  0.00            
ATOM    757  C   TYR   241      72.740 100.640  56.160  1.00  0.00            
ATOM    758  O   TYR   241      72.260 101.730  56.480  1.00  0.00            
ATOM    759  N   MET   242      72.000  99.750  55.510  1.00  0.00            
ATOM    760  H   MET   242      72.430  98.850  55.310  1.00  0.00            
ATOM    761  CA  MET   242      70.730 100.030  54.880  1.00  0.00            
ATOM    762  HA  MET   242      70.870 100.910  54.250  1.00  0.00            
ATOM    763  CB  MET   242      70.280  98.880  53.980  1.00  0.00            
ATOM    764  HB1 MET   242      69.240  99.040  53.680  1.00  0.00            
ATOM    765  HB2 MET   242      70.310  97.940  54.540  1.00  0.00            
ATOM    766  CG  MET   242      71.110  98.750  52.710  1.00  0.00            
ATOM    767  HG1 MET   242      70.740  97.930  52.100  1.00  0.00            
ATOM    768  HG2 MET   242      72.140  98.510  52.990  1.00  0.00            
ATOM    769  SD  MET   242      71.160 100.240  51.670  1.00  0.00            
ATOM    770  CE  MET   242      69.550 100.180  50.840  1.00  0.00            
ATOM    771  HE1 MET   242      69.400 101.100  50.280  1.00  0.00            
ATOM    772  HE2 MET   242      69.530  99.340  50.150  1.00  0.00            
ATOM    773  HE3 MET   242      68.760 100.070  51.580  1.00  0.00            
ATOM    774  C   MET   242      69.620 100.440  55.850  1.00  0.00            
ATOM    775  O   MET   242      68.760 101.220  55.470  1.00  0.00            
ATOM    776  N   SER   243      69.650 100.000  57.110  1.00  0.00            
ATOM    777  H   SER   243      70.370  99.350  57.380  1.00  0.00            
ATOM    778  CA  SER   243      68.670 100.370  58.110  1.00  0.00            
ATOM    779  HA  SER   243      67.670 100.210  57.690  1.00  0.00            
ATOM    780  CB  SER   243      68.770  99.470  59.330  1.00  0.00            
ATOM    781  HB1 SER   243      68.620  98.430  59.030  1.00  0.00            
ATOM    782  HB2 SER   243      67.990  99.730  60.050  1.00  0.00            
ATOM    783  OG  SER   243      70.040  99.590  59.950  1.00  0.00            
ATOM    784  HG  SER   243      70.020  99.060  60.750  1.00  0.00            
ATOM    785  C   SER   243      68.760 101.850  58.480  1.00  0.00            
ATOM    786  O   SER   243      67.800 102.590  58.340  1.00  0.00            
ATOM    787  N   LYS   244      69.940 102.330  58.880  1.00  0.00            
ATOM    788  H   LYS   244      70.670 101.640  58.990  1.00  0.00            
ATOM    789  CA  LYS   244      70.210 103.690  59.300  1.00  0.00            
ATOM    790  HA  LYS   244      69.310 104.030  59.820  1.00  0.00            
ATOM    791  CB  LYS   244      71.340 103.750  60.320  1.00  0.00            
ATOM    792  HB1 LYS   244      71.140 102.990  61.080  1.00  0.00            
ATOM    793  HB2 LYS   244      71.310 104.690  60.860  1.00  0.00            
ATOM    794  CG  LYS   244      72.760 103.520  59.800  1.00  0.00            
ATOM    795  HG1 LYS   244      72.740 102.830  58.960  1.00  0.00            
ATOM    796  HG2 LYS   244      73.350 103.050  60.590  1.00  0.00            
ATOM    797  CD  LYS   244      73.480 104.810  59.400  1.00  0.00            
ATOM    798  HD1 LYS   244      73.460 105.500  60.240  1.00  0.00            
ATOM    799  HD2 LYS   244      72.970 105.280  58.560  1.00  0.00            
ATOM    800  CE  LYS   244      74.930 104.550  59.010  1.00  0.00            
ATOM    801  HE1 LYS   244      74.960 103.920  58.120  1.00  0.00            
ATOM    802  HE2 LYS   244      75.410 103.980  59.810  1.00  0.00            
ATOM    803  NZ  LYS   244      75.670 105.800  58.780  1.00  0.00            
ATOM    804  HZ1 LYS   244      76.640 105.640  58.560  1.00  0.00            
ATOM    805  HZ2 LYS   244      75.250 106.370  58.060  1.00  0.00            
ATOM    806  HZ3 LYS   244      75.680 106.390  59.600  1.00  0.00            
ATOM    807  C   LYS   244      70.350 104.690  58.160  1.00  0.00            
ATOM    808  O   LYS   244      70.110 105.880  58.370  1.00  0.00            
ATOM    809  N   ALA   245      70.720 104.260  56.950  1.00  0.00            
ATOM    810  H   ALA   245      70.990 103.290  56.870  1.00  0.00            
ATOM    811  CA  ALA   245      70.900 105.100  55.780  1.00  0.00            
ATOM    812  HA  ALA   245      71.070 106.120  56.100  1.00  0.00            
ATOM    813  CB  ALA   245      72.180 104.680  55.070  1.00  0.00            
ATOM    814  HB1 ALA   245      72.400 105.350  54.230  1.00  0.00            
ATOM    815  HB2 ALA   245      73.030 104.700  55.740  1.00  0.00            
ATOM    816  HB3 ALA   245      72.080 103.670  54.670  1.00  0.00            
ATOM    817  C   ALA   245      69.720 105.150  54.820  1.00  0.00            
ATOM    818  O   ALA   245      69.460 106.190  54.210  1.00  0.00            
ATOM    819  N   HIS   246      68.950 104.070  54.650  1.00  0.00            
ATOM    820  H   HIS   246      69.210 103.250  55.180  1.00  0.00            
ATOM    821  CA  HIS   246      67.890 103.900  53.690  1.00  0.00            
ATOM    822  HA  HIS   246      67.620 104.880  53.300  1.00  0.00            
ATOM    823  CB  HIS   246      68.400 103.100  52.490  1.00  0.00            
ATOM    824  HB1 HIS   246      67.570 102.820  51.840  1.00  0.00            
ATOM    825  HB2 HIS   246      68.840 102.170  52.840  1.00  0.00            
ATOM    826  CG  HIS   246      69.390 103.820  51.610  1.00  0.00            
ATOM    827  ND1 HIS   246      69.080 104.670  50.550  1.00  0.00            
ATOM    828  CE1 HIS   246      70.250 105.120  50.070  1.00  0.00            
ATOM    829  HE1 HIS   246      70.360 105.810  49.260  1.00  0.00            
ATOM    830  NE2 HIS   246      71.280 104.570  50.740  1.00  0.00            
ATOM    831  HE2 HIS   246      72.250 104.760  50.560  1.00  0.00            
ATOM    832  CD2 HIS   246      70.760 103.750  51.720  1.00  0.00            
ATOM    833  HD2 HIS   246      71.310 103.170  52.440  1.00  0.00            
ATOM    834  C   HIS   246      66.580 103.340  54.230  1.00  0.00            
ATOM    835  O   HIS   246      65.620 103.180  53.490  1.00  0.00            
ATOM    836  N   GLY   247      66.470 103.020  55.530  1.00  0.00            
ATOM    837  H   GLY   247      67.300 103.120  56.100  1.00  0.00            
ATOM    838  CA  GLY   247      65.270 102.530  56.170  1.00  0.00            
ATOM    839  HA1 GLY   247      64.440 103.190  55.920  1.00  0.00            
ATOM    840  HA2 GLY   247      65.400 102.590  57.250  1.00  0.00            
ATOM    841  C   GLY   247      64.860 101.100  55.840  1.00  0.00            
ATOM    842  O   GLY   247      63.660 100.810  55.840  1.00  0.00            
ATOM    843  N   ILE   248      65.770 100.200  55.490  1.00  0.00            
ATOM    844  H   ILE   248      66.730 100.510  55.500  1.00  0.00            
ATOM    845  CA  ILE   248      65.540  98.810  55.130  1.00  0.00            
ATOM    846  HA  ILE   248      64.530  98.560  55.470  1.00  0.00            
ATOM    847  CB  ILE   248      65.560  98.570  53.630  1.00  0.00            
ATOM    848  HB  ILE   248      66.580  98.780  53.290  1.00  0.00            
ATOM    849  CG2 ILE   248      65.260  97.120  53.270  1.00  0.00            
ATOM    850 1HG2 ILE   248      65.300  96.920  52.200  1.00  0.00            
ATOM    851 2HG2 ILE   248      65.980  96.430  53.740  1.00  0.00            
ATOM    852 3HG2 ILE   248      64.270  96.850  53.630  1.00  0.00            
ATOM    853  CG1 ILE   248      64.640  99.510  52.840  1.00  0.00            
ATOM    854 1HG1 ILE   248      64.850 100.540  53.110  1.00  0.00            
ATOM    855 2HG1 ILE   248      63.610  99.320  53.140  1.00  0.00            
ATOM    856  CD  ILE   248      64.730  99.440  51.320  1.00  0.00            
ATOM    857  HD1 ILE   248      64.140 100.240  50.870  1.00  0.00            
ATOM    858  HD2 ILE   248      65.770  99.560  51.000  1.00  0.00            
ATOM    859  HD3 ILE   248      64.340  98.490  50.950  1.00  0.00            
ATOM    860  C   ILE   248      66.480  97.870  55.880  1.00  0.00            
ATOM    861  O   ILE   248      67.680  98.100  55.840  1.00  0.00            
ATOM    862  N   ASP   249      65.990  96.790  56.490  1.00  0.00            
ATOM    863  H   ASP   249      64.990  96.680  56.470  1.00  0.00            
ATOM    864  CA  ASP   249      66.740  95.690  57.090  1.00  0.00            
ATOM    865  HA  ASP   249      67.780  95.990  57.200  1.00  0.00            
ATOM    866  CB  ASP   249      66.230  95.450  58.510  1.00  0.00            
ATOM    867  HB1 ASP   249      65.180  95.160  58.450  1.00  0.00            
ATOM    868  HB2 ASP   249      66.270  96.380  59.070  1.00  0.00            
ATOM    869  CG  ASP   249      66.980  94.380  59.300  1.00  0.00            
ATOM    870  OD1 ASP   249      68.010  93.870  58.800  1.00  0.00            
ATOM    871  OD2 ASP   249      66.520  94.070  60.420  1.00  0.00            
ATOM    872  C   ASP   249      66.680  94.450  56.210  1.00  0.00            
ATOM    873  O   ASP   249      65.770  93.640  56.350  1.00  0.00            
ATOM    874  N   PRO   250      67.550  94.310  55.200  1.00  0.00            
ATOM    875  CD  PRO   250      68.770  95.050  55.000  1.00  0.00            
ATOM    876  HD1 PRO   250      69.430  94.990  55.860  1.00  0.00            
ATOM    877  HD2 PRO   250      68.540  96.100  54.780  1.00  0.00            
ATOM    878  CG  PRO   250      69.450  94.450  53.770  1.00  0.00            
ATOM    879  HG1 PRO   250      70.080  93.610  54.070  1.00  0.00            
ATOM    880  HG2 PRO   250      70.030  95.190  53.210  1.00  0.00            
ATOM    881  CB  PRO   250      68.250  93.940  52.980  1.00  0.00            
ATOM    882  HB1 PRO   250      68.520  93.160  52.260  1.00  0.00            
ATOM    883  HB2 PRO   250      67.760  94.770  52.470  1.00  0.00            
ATOM    884  CA  PRO   250      67.330  93.410  54.080  1.00  0.00            
ATOM    885  HA  PRO   250      66.300  93.490  53.730  1.00  0.00            
ATOM    886  C   PRO   250      67.630  91.950  54.380  1.00  0.00            
ATOM    887  O   PRO   250      68.380  91.630  55.300  1.00  0.00            
ATOM    888  N   ASN   251      67.120  91.050  53.540  1.00  0.00            
ATOM    889  H   ASN   251      66.580  91.390  52.760  1.00  0.00            
ATOM    890  CA  ASN   251      67.550  89.660  53.520  1.00  0.00            
ATOM    891  HA  ASN   251      67.540  89.310  54.550  1.00  0.00            
ATOM    892  CB  ASN   251      66.610  88.780  52.700  1.00  0.00            
ATOM    893  HB1 ASN   251      66.840  87.730  52.880  1.00  0.00            
ATOM    894  HB2 ASN   251      66.740  88.980  51.640  1.00  0.00            
ATOM    895  CG  ASN   251      65.130  88.970  53.010  1.00  0.00            
ATOM    896  OD1 ASN   251      64.550  88.330  53.890  1.00  0.00            
ATOM    897  ND2 ASN   251      64.450  89.850  52.270  1.00  0.00            
ATOM    898 1HD2 ASN   251      64.960  90.350  51.560  1.00  0.00            
ATOM    899 2HD2 ASN   251      63.460  89.960  52.410  1.00  0.00            
ATOM    900  C   ASN   251      68.970  89.570  52.980  1.00  0.00            
ATOM    901  O   ASN   251      69.320  90.270  52.040  1.00  0.00            
ATOM    902  N   ILE   252      69.820  88.690  53.520  1.00  0.00            
ATOM    903  H   ILE   252      69.470  88.120  54.280  1.00  0.00            
ATOM    904  CA  ILE   252      71.190  88.470  53.100  1.00  0.00            
ATOM    905  HA  ILE   252      71.310  88.890  52.100  1.00  0.00            
ATOM    906  CB  ILE   252      72.190  89.200  53.990  1.00  0.00            
ATOM    907  HB  ILE   252      72.070  88.840  55.010  1.00  0.00            
ATOM    908  CG2 ILE   252      73.630  88.910  53.570  1.00  0.00            
ATOM    909 1HG2 ILE   252      74.350  89.420  54.220  1.00  0.00            
ATOM    910 2HG2 ILE   252      73.870  87.850  53.650  1.00  0.00            
ATOM    911 3HG2 ILE   252      73.810  89.240  52.550  1.00  0.00            
ATOM    912  CG1 ILE   252      71.940  90.710  54.000  1.00  0.00            
ATOM    913 1HG1 ILE   252      70.930  90.900  54.380  1.00  0.00            
ATOM    914 2HG1 ILE   252      71.970  91.090  52.980  1.00  0.00            
ATOM    915  CD  ILE   252      72.870  91.570  54.860  1.00  0.00            
ATOM    916  HD1 ILE   252      72.480  92.590  54.880  1.00  0.00            
ATOM    917  HD2 ILE   252      72.910  91.180  55.870  1.00  0.00            
ATOM    918  HD3 ILE   252      73.870  91.600  54.430  1.00  0.00            
ATOM    919  C   ILE   252      71.470  86.980  52.960  1.00  0.00            
ATOM    920  O   ILE   252      71.050  86.220  53.840  1.00  0.00            
ATOM    921  N   ARG   253      72.160  86.510  51.920  1.00  0.00            
ATOM    922  H   ARG   253      72.410  87.180  51.210  1.00  0.00            
ATOM    923  CA  ARG   253      72.560  85.140  51.710  1.00  0.00            
ATOM    924  HA  ARG   253      72.500  84.600  52.650  1.00  0.00            
ATOM    925  CB  ARG   253      71.600  84.440  50.750  1.00  0.00            
ATOM    926  HB1 ARG   253      71.960  83.420  50.570  1.00  0.00            
ATOM    927  HB2 ARG   253      71.620  84.940  49.780  1.00  0.00            
ATOM    928  CG  ARG   253      70.170  84.380  51.250  1.00  0.00            
ATOM    929  HG1 ARG   253      69.760  85.390  51.320  1.00  0.00            
ATOM    930  HG2 ARG   253      70.170  83.960  52.260  1.00  0.00            
ATOM    931  CD  ARG   253      69.190  83.570  50.400  1.00  0.00            
ATOM    932  HD1 ARG   253      69.170  83.970  49.390  1.00  0.00            
ATOM    933  HD2 ARG   253      68.180  83.630  50.820  1.00  0.00            
ATOM    934  NE  ARG   253      69.610  82.170  50.310  1.00  0.00            
ATOM    935  HE  ARG   253      70.280  81.910  49.610  1.00  0.00            
ATOM    936  CZ  ARG   253      69.360  81.170  51.160  1.00  0.00            
ATOM    937  NH1 ARG   253      68.460  81.220  52.160  1.00  0.00            
ATOM    938 1HH1 ARG   253      67.860  82.030  52.230  1.00  0.00            
ATOM    939 2HH1 ARG   253      68.410  80.410  52.760  1.00  0.00            
ATOM    940  NH2 ARG   253      70.040  80.020  51.070  1.00  0.00            
ATOM    941 1HH2 ARG   253      70.690  79.930  50.300  1.00  0.00            
ATOM    942 2HH2 ARG   253      69.870  79.300  51.750  1.00  0.00            
ATOM    943  C   ARG   253      74.020  85.020  51.270  1.00  0.00            
ATOM    944  O   ARG   253      74.410  85.610  50.260  1.00  0.00            
ATOM    945  N   THR   254      74.870  84.280  51.990  1.00  0.00            
ATOM    946  H   THR   254      74.480  83.860  52.820  1.00  0.00            
ATOM    947  CA  THR   254      76.270  84.030  51.740  1.00  0.00            
ATOM    948  HA  THR   254      76.440  84.050  50.660  1.00  0.00            
ATOM    949  CB  THR   254      77.190  85.090  52.340  1.00  0.00            
ATOM    950  HB  THR   254      78.210  84.910  52.010  1.00  0.00            
ATOM    951  CG2 THR   254      76.860  86.540  51.970  1.00  0.00            
ATOM    952 1HG2 THR   254      77.630  87.210  52.370  1.00  0.00            
ATOM    953 2HG2 THR   254      76.850  86.650  50.890  1.00  0.00            
ATOM    954 3HG2 THR   254      75.890  86.840  52.370  1.00  0.00            
ATOM    955  OG1 THR   254      77.170  85.030  53.740  1.00  0.00            
ATOM    956  HG1 THR   254      76.250  85.030  54.020  1.00  0.00            
ATOM    957  C   THR   254      76.700  82.660  52.250  1.00  0.00            
ATOM    958  O   THR   254      75.980  82.020  53.010  1.00  0.00            
ATOM    959  N   GLY   255      77.880  82.170  51.870  1.00  0.00            
ATOM    960  H   GLY   255      78.430  82.730  51.230  1.00  0.00            
ATOM    961  CA  GLY   255      78.450  80.950  52.400  1.00  0.00            
ATOM    962  HA1 GLY   255      79.410  80.760  51.910  1.00  0.00            
ATOM    963  HA2 GLY   255      77.820  80.100  52.150  1.00  0.00            
ATOM    964  C   GLY   255      78.710  80.960  53.900  1.00  0.00            
ATOM    965  O   GLY   255      78.500  79.940  54.550  1.00  0.00            
ATOM    966  N   VAL   256      79.090  82.090  54.500  1.00  0.00            
ATOM    967  H   VAL   256      79.320  82.850  53.870  1.00  0.00            
ATOM    968  CA  VAL   256      79.370  82.280  55.910  1.00  0.00            
ATOM    969  HA  VAL   256      79.630  81.300  56.300  1.00  0.00            
ATOM    970  CB  VAL   256      80.580  83.170  56.180  1.00  0.00            
ATOM    971  HB  VAL   256      80.760  83.200  57.250  1.00  0.00            
ATOM    972  CG1 VAL   256      81.860  82.630  55.560  1.00  0.00            
ATOM    973 1HG1 VAL   256      82.720  83.260  55.820  1.00  0.00            
ATOM    974 2HG1 VAL   256      82.060  81.630  55.920  1.00  0.00            
ATOM    975 3HG1 VAL   256      81.790  82.600  54.470  1.00  0.00            
ATOM    976  CG2 VAL   256      80.370  84.620  55.730  1.00  0.00            
ATOM    977 1HG2 VAL   256      81.260  85.220  55.950  1.00  0.00            
ATOM    978 2HG2 VAL   256      80.180  84.670  54.660  1.00  0.00            
ATOM    979 3HG2 VAL   256      79.530  85.070  56.260  1.00  0.00            
ATOM    980  C   VAL   256      78.180  82.730  56.750  1.00  0.00            
ATOM    981  O   VAL   256      78.230  82.600  57.980  1.00  0.00            
ATOM    982  N   ARG   257      77.140  83.320  56.170  1.00  0.00            
ATOM    983  H   ARG   257      77.190  83.440  55.170  1.00  0.00            
ATOM    984  CA  ARG   257      75.960  83.860  56.830  1.00  0.00            
ATOM    985  HA  ARG   257      75.710  83.180  57.650  1.00  0.00            
ATOM    986  CB  ARG   257      76.260  85.240  57.410  1.00  0.00            
ATOM    987  HB1 ARG   257      75.950  86.000  56.700  1.00  0.00            
ATOM    988  HB2 ARG   257      77.330  85.380  57.550  1.00  0.00            
ATOM    989  CG  ARG   257      75.560  85.510  58.740  1.00  0.00            
ATOM    990  HG1 ARG   257      74.570  85.040  58.740  1.00  0.00            
ATOM    991  HG2 ARG   257      75.410  86.580  58.870  1.00  0.00            
ATOM    992  CD  ARG   257      76.370  84.980  59.930  1.00  0.00            
ATOM    993  HD1 ARG   257      76.740  83.980  59.720  1.00  0.00            
ATOM    994  HD2 ARG   257      75.710  84.900  60.790  1.00  0.00            
ATOM    995  NE  ARG   257      77.440  85.910  60.280  1.00  0.00            
ATOM    996  HE  ARG   257      77.200  86.790  60.730  1.00  0.00            
ATOM    997  CZ  ARG   257      78.760  85.770  60.100  1.00  0.00            
ATOM    998  NH1 ARG   257      79.330  84.700  59.530  1.00  0.00            
ATOM    999 1HH1 ARG   257      78.740  83.950  59.190  1.00  0.00            
ATOM   1000 2HH1 ARG   257      80.330  84.630  59.580  1.00  0.00            
ATOM   1001  NH2 ARG   257      79.560  86.760  60.520  1.00  0.00            
ATOM   1002 1HH2 ARG   257      79.110  87.580  60.890  1.00  0.00            
ATOM   1003 2HH2 ARG   257      80.540  86.730  60.290  1.00  0.00            
ATOM   1004  C   ARG   257      74.720  83.960  55.970  1.00  0.00            
ATOM   1005  O   ARG   257      74.800  84.490  54.860  1.00  0.00            
ATOM   1006  N   THR   258      73.530  83.620  56.480  1.00  0.00            
ATOM   1007  H   THR   258      73.550  83.130  57.360  1.00  0.00            
ATOM   1008  CA  THR   258      72.230  83.860  55.900  1.00  0.00            
ATOM   1009  HA  THR   258      72.340  84.600  55.100  1.00  0.00            
ATOM   1010  CB  THR   258      71.650  82.610  55.250  1.00  0.00            
ATOM   1011  HB  THR   258      71.860  81.750  55.890  1.00  0.00            
ATOM   1012  CG2 THR   258      70.150  82.640  54.970  1.00  0.00            
ATOM   1013 1HG2 THR   258      69.870  81.780  54.360  1.00  0.00            
ATOM   1014 2HG2 THR   258      69.590  82.590  55.900  1.00  0.00            
ATOM   1015 3HG2 THR   258      69.880  83.560  54.440  1.00  0.00            
ATOM   1016  OG1 THR   258      72.280  82.410  54.000  1.00  0.00            
ATOM   1017  HG1 THR   258      72.350  81.460  53.880  1.00  0.00            
ATOM   1018  C   THR   258      71.260  84.470  56.910  1.00  0.00            
ATOM   1019  O   THR   258      71.170  84.000  58.040  1.00  0.00            
ATOM   1020  N   ILE   259      70.530  85.510  56.510  1.00  0.00            
ATOM   1021  H   ILE   259      70.660  85.790  55.550  1.00  0.00            
ATOM   1022  CA  ILE   259      69.600  86.310  57.290  1.00  0.00            
ATOM   1023  HA  ILE   259      69.380  85.760  58.210  1.00  0.00            
ATOM   1024  CB  ILE   259      70.220  87.640  57.720  1.00  0.00            
ATOM   1025  HB  ILE   259      70.240  88.300  56.850  1.00  0.00            
ATOM   1026  CG2 ILE   259      69.330  88.280  58.770  1.00  0.00            
ATOM   1027 1HG2 ILE   259      69.580  89.340  58.920  1.00  0.00            
ATOM   1028 2HG2 ILE   259      68.280  88.250  58.480  1.00  0.00            
ATOM   1029 3HG2 ILE   259      69.430  87.760  59.720  1.00  0.00            
ATOM   1030  CG1 ILE   259      71.660  87.550  58.220  1.00  0.00            
ATOM   1031 1HG1 ILE   259      72.300  87.130  57.450  1.00  0.00            
ATOM   1032 2HG1 ILE   259      71.700  86.860  59.070  1.00  0.00            
ATOM   1033  CD  ILE   259      72.310  88.860  58.650  1.00  0.00            
ATOM   1034  HD1 ILE   259      73.360  88.720  58.870  1.00  0.00            
ATOM   1035  HD2 ILE   259      72.220  89.600  57.850  1.00  0.00            
ATOM   1036  HD3 ILE   259      71.820  89.260  59.540  1.00  0.00            
ATOM   1037  C   ILE   259      68.300  86.450  56.520  1.00  0.00            
ATOM   1038  O   ILE   259      68.190  87.310  55.650  1.00  0.00            
ATOM   1039  N   THR   260      67.280  85.630  56.780  1.00  0.00            
ATOM   1040  H   THR   260      67.470  84.880  57.440  1.00  0.00            
ATOM   1041  CA  THR   260      65.960  85.670  56.190  1.00  0.00            
ATOM   1042  HA  THR   260      66.060  86.060  55.180  1.00  0.00            
ATOM   1043  CB  THR   260      65.370  84.270  56.020  1.00  0.00            
ATOM   1044  HB  THR   260      65.090  83.890  57.000  1.00  0.00            
ATOM   1045  CG2 THR   260      64.130  84.220  55.140  1.00  0.00            
ATOM   1046 1HG2 THR   260      63.770  83.200  55.020  1.00  0.00            
ATOM   1047 2HG2 THR   260      63.320  84.810  55.580  1.00  0.00            
ATOM   1048 3HG2 THR   260      64.360  84.630  54.150  1.00  0.00            
ATOM   1049  OG1 THR   260      66.270  83.340  55.460  1.00  0.00            
ATOM   1050  HG1 THR   260      66.160  83.340  54.510  1.00  0.00            
ATOM   1051  C   THR   260      65.040  86.630  56.930  1.00  0.00            
ATOM   1052  O   THR   260      64.190  86.200  57.710  1.00  0.00            
ATOM   1053  N   THR   261      65.190  87.950  56.800  1.00  0.00            
ATOM   1054  H   THR   261      65.890  88.250  56.130  1.00  0.00            
ATOM   1055  CA  THR   261      64.480  88.980  57.530  1.00  0.00            
ATOM   1056  HA  THR   261      64.510  88.700  58.580  1.00  0.00            
ATOM   1057  CB  THR   261      65.110  90.370  57.440  1.00  0.00            
ATOM   1058  HB  THR   261      64.610  91.030  58.140  1.00  0.00            
ATOM   1059  CG2 THR   261      66.600  90.410  57.770  1.00  0.00            
ATOM   1060 1HG2 THR   261      66.950  91.440  57.780  1.00  0.00            
ATOM   1061 2HG2 THR   261      66.760  89.990  58.760  1.00  0.00            
ATOM   1062 3HG2 THR   261      67.170  89.850  57.030  1.00  0.00            
ATOM   1063  OG1 THR   261      64.960  90.930  56.150  1.00  0.00            
ATOM   1064  HG1 THR   261      65.300  91.820  56.220  1.00  0.00            
ATOM   1065  C   THR   261      63.010  89.120  57.180  1.00  0.00            
ATOM   1066  O   THR   261      62.210  89.530  58.010  1.00  0.00            
ATOM   1067  N   GLY   262      62.610  88.810  55.940  1.00  0.00            
ATOM   1068  H   GLY   262      63.330  88.490  55.310  1.00  0.00            
ATOM   1069  CA  GLY   262      61.300  89.050  55.380  1.00  0.00            
ATOM   1070  HA1 GLY   262      60.540  88.960  56.160  1.00  0.00            
ATOM   1071  HA2 GLY   262      61.070  88.260  54.660  1.00  0.00            
ATOM   1072  C   GLY   262      61.100  90.390  54.680  1.00  0.00            
ATOM   1073  O   GLY   262      59.980  90.730  54.290  1.00  0.00            
ATOM   1074  N   ALA   263      62.150  91.190  54.510  1.00  0.00            
ATOM   1075  H   ALA   263      63.020  90.860  54.890  1.00  0.00            
ATOM   1076  CA  ALA   263      62.160  92.480  53.850  1.00  0.00            
ATOM   1077  HA  ALA   263      61.370  93.080  54.300  1.00  0.00            
ATOM   1078  CB  ALA   263      63.480  93.130  54.230  1.00  0.00            
ATOM   1079  HB1 ALA   263      63.640  94.100  53.740  1.00  0.00            
ATOM   1080  HB2 ALA   263      63.530  93.290  55.300  1.00  0.00            
ATOM   1081  HB3 ALA   263      64.310  92.480  53.930  1.00  0.00            
ATOM   1082  C   ALA   263      61.920  92.460  52.340  1.00  0.00            
ATOM   1083  O   ALA   263      62.070  91.390  51.750  1.00  0.00            
ATOM   1084  N   PRO   264      61.620  93.570  51.660  1.00  0.00            
ATOM   1085  CD  PRO   264      61.320  94.860  52.240  1.00  0.00            
ATOM   1086  HD1 PRO   264      62.070  95.210  52.960  1.00  0.00            
ATOM   1087  HD2 PRO   264      60.360  94.820  52.750  1.00  0.00            
ATOM   1088  CG  PRO   264      61.230  95.850  51.090  1.00  0.00            
ATOM   1089  HG1 PRO   264      62.230  96.210  50.840  1.00  0.00            
ATOM   1090  HG2 PRO   264      60.570  96.690  51.310  1.00  0.00            
ATOM   1091  CB  PRO   264      60.700  94.970  49.970  1.00  0.00            
ATOM   1092  HB1 PRO   264      60.920  95.400  48.990  1.00  0.00            
ATOM   1093  HB2 PRO   264      59.620  94.870  50.080  1.00  0.00            
ATOM   1094  CA  PRO   264      61.410  93.640  50.230  1.00  0.00            
ATOM   1095  HA  PRO   264      60.710  92.850  49.930  1.00  0.00            
ATOM   1096  C   PRO   264      62.630  93.480  49.340  1.00  0.00            
ATOM   1097  O   PRO   264      62.510  93.440  48.110  1.00  0.00            
ATOM   1098  N   VAL   265      63.840  93.410  49.900  1.00  0.00            
ATOM   1099  H   VAL   265      63.870  93.360  50.910  1.00  0.00            
ATOM   1100  CA  VAL   265      65.120  93.310  49.220  1.00  0.00            
ATOM   1101  HA  VAL   265      64.910  93.100  48.170  1.00  0.00            
ATOM   1102  CB  VAL   265      65.930  94.600  49.250  1.00  0.00            
ATOM   1103  HB  VAL   265      66.290  94.760  50.270  1.00  0.00            
ATOM   1104  CG1 VAL   265      67.150  94.560  48.340  1.00  0.00            
ATOM   1105 1HG1 VAL   265      67.690  95.510  48.360  1.00  0.00            
ATOM   1106 2HG1 VAL   265      67.860  93.790  48.650  1.00  0.00            
ATOM   1107 3HG1 VAL   265      66.850  94.360  47.310  1.00  0.00            
ATOM   1108  CG2 VAL   265      65.120  95.830  48.860  1.00  0.00            
ATOM   1109 1HG2 VAL   265      65.740  96.730  48.820  1.00  0.00            
ATOM   1110 2HG2 VAL   265      64.670  95.680  47.880  1.00  0.00            
ATOM   1111 3HG2 VAL   265      64.320  96.010  49.580  1.00  0.00            
ATOM   1112  C   VAL   265      65.940  92.130  49.730  1.00  0.00            
ATOM   1113  O   VAL   265      66.010  91.930  50.940  1.00  0.00            
ATOM   1114  N   THR   266      66.620  91.390  48.850  1.00  0.00            
ATOM   1115  H   THR   266      66.430  91.580  47.880  1.00  0.00            
ATOM   1116  CA  THR   266      67.600  90.370  49.140  1.00  0.00            
ATOM   1117  HA  THR   266      67.740  90.290  50.220  1.00  0.00            
ATOM   1118  CB  THR   266      67.170  88.990  48.630  1.00  0.00            
ATOM   1119  HB  THR   266      67.090  89.040  47.540  1.00  0.00            
ATOM   1120  CG2 THR   266      68.120  87.860  49.000  1.00  0.00            
ATOM   1121 1HG2 THR   266      67.700  86.900  48.690  1.00  0.00            
ATOM   1122 2HG2 THR   266      69.080  87.980  48.500  1.00  0.00            
ATOM   1123 3HG2 THR   266      68.280  87.840  50.080  1.00  0.00            
ATOM   1124  OG1 THR   266      65.900  88.630  49.130  1.00  0.00            
ATOM   1125  HG1 THR   266      65.600  87.910  48.570  1.00  0.00            
ATOM   1126  C   THR   266      68.950  90.720  48.520  1.00  0.00            
ATOM   1127  O   THR   266      68.990  91.070  47.350  1.00  0.00            
ATOM   1128  N   TYR   267      70.060  90.580  49.250  1.00  0.00            
ATOM   1129  H   TYR   267      69.940  90.310  50.220  1.00  0.00            
ATOM   1130  CA  TYR   267      71.420  90.640  48.760  1.00  0.00            
ATOM   1131  HA  TYR   267      71.400  90.960  47.710  1.00  0.00            
ATOM   1132  CB  TYR   267      72.240  91.710  49.490  1.00  0.00            
ATOM   1133  HB1 TYR   267      73.250  91.710  49.100  1.00  0.00            
ATOM   1134  HB2 TYR   267      72.320  91.410  50.540  1.00  0.00            
ATOM   1135  CG  TYR   267      71.700  93.120  49.420  1.00  0.00            
ATOM   1136  CD1 TYR   267      72.180  94.030  48.470  1.00  0.00            
ATOM   1137  HD1 TYR   267      72.970  93.730  47.800  1.00  0.00            
ATOM   1138  CE1 TYR   267      71.650  95.320  48.380  1.00  0.00            
ATOM   1139  HE1 TYR   267      72.020  96.020  47.640  1.00  0.00            
ATOM   1140  CZ  TYR   267      70.610  95.720  49.250  1.00  0.00            
ATOM   1141  OH  TYR   267      70.050  96.960  49.160  1.00  0.00            
ATOM   1142  HH  TYR   267      69.360  97.070  49.810  1.00  0.00            
ATOM   1143  CE2 TYR   267      70.140  94.800  50.210  1.00  0.00            
ATOM   1144  HE2 TYR   267      69.340  95.120  50.860  1.00  0.00            
ATOM   1145  CD2 TYR   267      70.690  93.520  50.300  1.00  0.00            
ATOM   1146  HD2 TYR   267      70.320  92.820  51.040  1.00  0.00            
ATOM   1147  C   TYR   267      72.090  89.280  48.810  1.00  0.00            
ATOM   1148  O   TYR   267      71.950  88.580  49.810  1.00  0.00            
ATOM   1149  N   SER   268      72.820  88.860  47.780  1.00  0.00            
ATOM   1150  H   SER   268      72.880  89.450  46.960  1.00  0.00            
ATOM   1151  CA  SER   268      73.540  87.600  47.710  1.00  0.00            
ATOM   1152  HA  SER   268      73.810  87.320  48.730  1.00  0.00            
ATOM   1153  CB  SER   268      72.620  86.510  47.180  1.00  0.00            
ATOM   1154  HB1 SER   268      72.430  86.670  46.120  1.00  0.00            
ATOM   1155  HB2 SER   268      71.670  86.550  47.710  1.00  0.00            
ATOM   1156  OG  SER   268      73.160  85.210  47.350  1.00  0.00            
ATOM   1157  HG  SER   268      72.450  84.560  47.290  1.00  0.00            
ATOM   1158  C   SER   268      74.840  87.680  46.930  1.00  0.00            
ATOM   1159  O   SER   268      74.980  88.500  46.030  1.00  0.00            
ATOM   1160  N   THR   269      75.820  86.810  47.230  1.00  0.00            
ATOM   1161  H   THR   269      75.610  86.120  47.940  1.00  0.00            
ATOM   1162  CA  THR   269      76.990  86.570  46.410  1.00  0.00            
ATOM   1163  HA  THR   269      77.350  87.530  46.030  1.00  0.00            
ATOM   1164  CB  THR   269      78.130  85.940  47.200  1.00  0.00            
ATOM   1165  HB  THR   269      78.900  85.560  46.520  1.00  0.00            
ATOM   1166  CG2 THR   269      78.790  86.940  48.150  1.00  0.00            
ATOM   1167 1HG2 THR   269      79.600  86.460  48.690  1.00  0.00            
ATOM   1168 2HG2 THR   269      79.200  87.770  47.570  1.00  0.00            
ATOM   1169 3HG2 THR   269      78.050  87.330  48.850  1.00  0.00            
ATOM   1170  OG1 THR   269      77.650  84.870  47.990  1.00  0.00            
ATOM   1171  HG1 THR   269      78.330  84.610  48.610  1.00  0.00            
ATOM   1172  C   THR   269      76.620  85.730  45.190  1.00  0.00            
ATOM   1173  O   THR   269      75.770  84.850  45.290  1.00  0.00            
ATOM   1174  N   TYR   270      77.230  85.930  44.020  1.00  0.00            
ATOM   1175  H   TYR   270      77.980  86.600  43.990  1.00  0.00            
ATOM   1176  CA  TYR   270      76.910  85.180  42.820  1.00  0.00            
ATOM   1177  HA  TYR   270      75.850  85.360  42.600  1.00  0.00            
ATOM   1178  CB  TYR   270      77.680  85.680  41.600  1.00  0.00            
ATOM   1179  HB1 TYR   270      77.530  84.970  40.790  1.00  0.00            
ATOM   1180  HB2 TYR   270      78.740  85.640  41.830  1.00  0.00            
ATOM   1181  CG  TYR   270      77.330  87.050  41.060  1.00  0.00            
ATOM   1182  CD1 TYR   270      76.280  87.220  40.150  1.00  0.00            
ATOM   1183  HD1 TYR   270      75.690  86.360  39.850  1.00  0.00            
ATOM   1184  CE1 TYR   270      75.960  88.480  39.630  1.00  0.00            
ATOM   1185  HE1 TYR   270      75.150  88.610  38.930  1.00  0.00            
ATOM   1186  CZ  TYR   270      76.720  89.600  40.000  1.00  0.00            
ATOM   1187  OH  TYR   270      76.430  90.840  39.500  1.00  0.00            
ATOM   1188  HH  TYR   270      76.970  91.540  39.890  1.00  0.00            
ATOM   1189  CE2 TYR   270      77.790  89.430  40.900  1.00  0.00            
ATOM   1190  HE2 TYR   270      78.390  90.300  41.160  1.00  0.00            
ATOM   1191  CD2 TYR   270      78.080  88.170  41.420  1.00  0.00            
ATOM   1192  HD2 TYR   270      78.910  88.050  42.100  1.00  0.00            
ATOM   1193  C   TYR   270      77.060  83.680  43.020  1.00  0.00            
ATOM   1194  O   TYR   270      76.220  82.900  42.580  1.00  0.00            
ATOM   1195  N   GLY   271      78.080  83.230  43.750  1.00  0.00            
ATOM   1196  H   GLY   271      78.750  83.910  44.090  1.00  0.00            
ATOM   1197  CA  GLY   271      78.280  81.840  44.100  1.00  0.00            
ATOM   1198  HA1 GLY   271      79.260  81.700  44.560  1.00  0.00            
ATOM   1199  HA2 GLY   271      78.280  81.230  43.200  1.00  0.00            
ATOM   1200  C   GLY   271      77.240  81.250  45.040  1.00  0.00            
ATOM   1201  O   GLY   271      76.890  80.080  44.900  1.00  0.00            
ATOM   1202  N   LYS   272      76.670  82.030  45.970  1.00  0.00            
ATOM   1203  H   LYS   272      76.950  83.000  46.030  1.00  0.00            
ATOM   1204  CA  LYS   272      75.590  81.570  46.820  1.00  0.00            
ATOM   1205  HA  LYS   272      75.800  80.520  47.050  1.00  0.00            
ATOM   1206  CB  LYS   272      75.550  82.310  48.160  1.00  0.00            
ATOM   1207  HB1 LYS   272      75.110  83.290  48.010  1.00  0.00            
ATOM   1208  HB2 LYS   272      76.570  82.460  48.520  1.00  0.00            
ATOM   1209  CG  LYS   272      74.770  81.560  49.230  1.00  0.00            
ATOM   1210  HG1 LYS   272      73.800  81.250  48.840  1.00  0.00            
ATOM   1211  HG2 LYS   272      74.580  82.230  50.070  1.00  0.00            
ATOM   1212  CD  LYS   272      75.500  80.330  49.770  1.00  0.00            
ATOM   1213  HD1 LYS   272      76.450  80.650  50.210  1.00  0.00            
ATOM   1214  HD2 LYS   272      75.760  79.630  48.970  1.00  0.00            
ATOM   1215  CE  LYS   272      74.710  79.580  50.840  1.00  0.00            
ATOM   1216  HE1 LYS   272      74.050  80.270  51.350  1.00  0.00            
ATOM   1217  HE2 LYS   272      75.410  79.180  51.580  1.00  0.00            
ATOM   1218  NZ  LYS   272      73.950  78.450  50.260  1.00  0.00            
ATOM   1219  HZ1 LYS   272      73.400  77.980  50.970  1.00  0.00            
ATOM   1220  HZ2 LYS   272      73.300  78.740  49.550  1.00  0.00            
ATOM   1221  HZ3 LYS   272      74.600  77.760  49.900  1.00  0.00            
ATOM   1222  C   LYS   272      74.250  81.550  46.100  1.00  0.00            
ATOM   1223  O   LYS   272      73.490  80.590  46.270  1.00  0.00            
ATOM   1224  N   PHE   273      73.970  82.490  45.200  1.00  0.00            
ATOM   1225  H   PHE   273      74.600  83.280  45.160  1.00  0.00            
ATOM   1226  CA  PHE   273      72.860  82.430  44.270  1.00  0.00            
ATOM   1227  HA  PHE   273      71.930  82.400  44.840  1.00  0.00            
ATOM   1228  CB  PHE   273      72.820  83.710  43.430  1.00  0.00            
ATOM   1229  HB1 PHE   273      73.830  83.900  43.050  1.00  0.00            
ATOM   1230  HB2 PHE   273      72.580  84.550  44.070  1.00  0.00            
ATOM   1231  CG  PHE   273      71.880  83.700  42.250  1.00  0.00            
ATOM   1232  CD1 PHE   273      70.500  83.830  42.440  1.00  0.00            
ATOM   1233  HD1 PHE   273      70.100  83.950  43.440  1.00  0.00            
ATOM   1234  CE1 PHE   273      69.610  83.800  41.360  1.00  0.00            
ATOM   1235  HE1 PHE   273      68.540  83.890  41.520  1.00  0.00            
ATOM   1236  CZ  PHE   273      70.100  83.630  40.060  1.00  0.00            
ATOM   1237  HZ  PHE   273      69.420  83.590  39.220  1.00  0.00            
ATOM   1238  CE2 PHE   273      71.480  83.490  39.860  1.00  0.00            
ATOM   1239  HE2 PHE   273      71.870  83.360  38.860  1.00  0.00            
ATOM   1240  CD2 PHE   273      72.360  83.520  40.950  1.00  0.00            
ATOM   1241  HD2 PHE   273      73.420  83.410  40.770  1.00  0.00            
ATOM   1242  C   PHE   273      72.860  81.180  43.410  1.00  0.00            
ATOM   1243  O   PHE   273      71.830  80.540  43.230  1.00  0.00            
ATOM   1244  N   LEU   274      74.030  80.740  42.930  1.00  0.00            
ATOM   1245  H   LEU   274      74.830  81.340  43.060  1.00  0.00            
ATOM   1246  CA  LEU   274      74.250  79.480  42.250  1.00  0.00            
ATOM   1247  HA  LEU   274      73.520  79.410  41.440  1.00  0.00            
ATOM   1248  CB  LEU   274      75.640  79.470  41.630  1.00  0.00            
ATOM   1249  HB1 LEU   274      75.870  78.460  41.270  1.00  0.00            
ATOM   1250  HB2 LEU   274      76.380  79.680  42.410  1.00  0.00            
ATOM   1251  CG  LEU   274      75.870  80.430  40.460  1.00  0.00            
ATOM   1252  HG  LEU   274      75.490  81.420  40.710  1.00  0.00            
ATOM   1253  CD1 LEU   274      77.350  80.550  40.110  1.00  0.00            
ATOM   1254 1HD1 LEU   274      77.500  81.270  39.300  1.00  0.00            
ATOM   1255 2HD1 LEU   274      77.910  80.910  40.980  1.00  0.00            
ATOM   1256 3HD1 LEU   274      77.750  79.580  39.810  1.00  0.00            
ATOM   1257  CD2 LEU   274      75.150  79.950  39.210  1.00  0.00            
ATOM   1258 1HD2 LEU   274      75.380  80.610  38.370  1.00  0.00            
ATOM   1259 2HD2 LEU   274      75.490  78.940  38.990  1.00  0.00            
ATOM   1260 3HD2 LEU   274      74.070  79.960  39.360  1.00  0.00            
ATOM   1261  C   LEU   274      73.990  78.280  43.150  1.00  0.00            
ATOM   1262  O   LEU   274      73.230  77.390  42.790  1.00  0.00            
ATOM   1263  N   ALA   275      74.550  78.240  44.360  1.00  0.00            
ATOM   1264  H   ALA   275      75.200  78.980  44.590  1.00  0.00            
ATOM   1265  CA  ALA   275      74.350  77.200  45.350  1.00  0.00            
ATOM   1266  HA  ALA   275      74.620  76.250  44.890  1.00  0.00            
ATOM   1267  CB  ALA   275      75.310  77.430  46.510  1.00  0.00            
ATOM   1268  HB1 ALA   275      75.300  76.580  47.200  1.00  0.00            
ATOM   1269  HB2 ALA   275      76.330  77.560  46.140  1.00  0.00            
ATOM   1270  HB3 ALA   275      75.020  78.330  47.050  1.00  0.00            
ATOM   1271  C   ALA   275      72.910  77.060  45.850  1.00  0.00            
ATOM   1272  O   ALA   275      72.470  75.990  46.260  1.00  0.00            
ATOM   1273  N   ASP   276      72.130  78.140  45.830  1.00  0.00            
ATOM   1274  H   ASP   276      72.580  79.010  45.590  1.00  0.00            
ATOM   1275  CA  ASP   276      70.720  78.220  46.170  1.00  0.00            
ATOM   1276  HA  ASP   276      70.520  77.440  46.910  1.00  0.00            
ATOM   1277  CB  ASP   276      70.410  79.540  46.880  1.00  0.00            
ATOM   1278  HB1 ASP   276      69.350  79.560  47.170  1.00  0.00            
ATOM   1279  HB2 ASP   276      70.550  80.360  46.170  1.00  0.00            
ATOM   1280  CG  ASP   276      71.210  79.830  48.140  1.00  0.00            
ATOM   1281  OD1 ASP   276      71.600  78.900  48.880  1.00  0.00            
ATOM   1282  OD2 ASP   276      71.300  81.020  48.530  1.00  0.00            
ATOM   1283  C   ASP   276      69.760  77.930  45.030  1.00  0.00            
ATOM   1284  O   ASP   276      68.550  78.160  45.150  1.00  0.00            
ATOM   1285  N   GLY   277      70.240  77.430  43.890  1.00  0.00            
ATOM   1286  H   GLY   277      71.240  77.300  43.820  1.00  0.00            
ATOM   1287  CA  GLY   277      69.430  76.910  42.800  1.00  0.00            
ATOM   1288  HA1 GLY   277      68.590  76.360  43.220  1.00  0.00            
ATOM   1289  HA2 GLY   277      70.020  76.190  42.250  1.00  0.00            
ATOM   1290  C   GLY   277      68.900  77.930  41.810  1.00  0.00            
ATOM   1291  O   GLY   277      67.920  77.640  41.110  1.00  0.00            
ATOM   1292  N   GLY   278      69.470  79.130  41.710  1.00  0.00            
ATOM   1293  H   GLY   278      70.250  79.330  42.320  1.00  0.00            
ATOM   1294  CA  GLY   278      69.050  80.150  40.770  1.00  0.00            
ATOM   1295  HA1 GLY   278      69.020  79.720  39.770  1.00  0.00            
ATOM   1296  HA2 GLY   278      69.800  80.940  40.750  1.00  0.00            
ATOM   1297  C   GLY   278      67.700  80.780  41.100  1.00  0.00            
ATOM   1298  O   GLY   278      67.450  81.180  42.230  1.00  0.00            
ATOM   1299  N   CYS   279      66.800  80.920  40.120  1.00  0.00            
ATOM   1300  H   CYS   279      67.040  80.540  39.210  1.00  0.00            
ATOM   1301  CA  CYS   279      65.530  81.600  40.260  1.00  0.00            
ATOM   1302  HA  CYS   279      65.720  82.460  40.900  1.00  0.00            
ATOM   1303  CB  CYS   279      65.090  82.170  38.920  1.00  0.00            
ATOM   1304  HB1 CYS   279      64.110  82.640  39.030  1.00  0.00            
ATOM   1305  HB2 CYS   279      65.010  81.360  38.190  1.00  0.00            
ATOM   1306  SG  CYS   279      66.250  83.440  38.330  1.00  0.00            
ATOM   1307  HG  CYS   279      65.660  83.680  37.150  1.00  0.00            
ATOM   1308  C   CYS   279      64.440  80.790  40.940  1.00  0.00            
ATOM   1309  O   CYS   279      64.260  79.600  40.680  1.00  0.00            
ATOM   1310  N   SER   280      63.620  81.420  41.790  1.00  0.00            
ATOM   1311  H   SER   280      63.770  82.420  41.860  1.00  0.00            
ATOM   1312  CA  SER   280      62.540  80.880  42.580  1.00  0.00            
ATOM   1313  HA  SER   280      62.500  79.800  42.440  1.00  0.00            
ATOM   1314  CB  SER   280      62.800  81.110  44.060  1.00  0.00            
ATOM   1315  HB1 SER   280      62.820  82.190  44.250  1.00  0.00            
ATOM   1316  HB2 SER   280      63.790  80.720  44.310  1.00  0.00            
ATOM   1317  OG  SER   280      61.860  80.510  44.930  1.00  0.00            
ATOM   1318  HG  SER   280      62.200  80.600  45.820  1.00  0.00            
ATOM   1319  C   SER   280      61.190  81.440  42.150  1.00  0.00            
ATOM   1320  O   SER   280      61.080  82.640  41.880  1.00  0.00            
ATOM   1321  N   GLY   281      60.150  80.620  42.030  1.00  0.00            
ATOM   1322  H   GLY   281      60.290  79.660  42.310  1.00  0.00            
ATOM   1323  CA  GLY   281      58.890  80.960  41.380  1.00  0.00            
ATOM   1324  HA1 GLY   281      58.210  80.120  41.430  1.00  0.00            
ATOM   1325  HA2 GLY   281      59.090  81.150  40.330  1.00  0.00            
ATOM   1326  C   GLY   281      58.190  82.180  41.970  1.00  0.00            
ATOM   1327  O   GLY   281      57.880  82.200  43.160  1.00  0.00            
ATOM   1328  N   GLY   282      57.930  83.220  41.170  1.00  0.00            
ATOM   1329  H   GLY   282      58.140  83.080  40.190  1.00  0.00            
ATOM   1330  CA  GLY   282      57.290  84.450  41.570  1.00  0.00            
ATOM   1331  HA1 GLY   282      56.290  84.210  41.920  1.00  0.00            
ATOM   1332  HA2 GLY   282      57.150  85.070  40.680  1.00  0.00            
ATOM   1333  C   GLY   282      57.980  85.310  42.620  1.00  0.00            
ATOM   1334  O   GLY   282      57.400  86.280  43.100  1.00  0.00            
ATOM   1335  N   ALA   283      59.200  84.970  43.020  1.00  0.00            
ATOM   1336  H   ALA   283      59.620  84.150  42.610  1.00  0.00            
ATOM   1337  CA  ALA   283      59.880  85.580  44.150  1.00  0.00            
ATOM   1338  HA  ALA   283      59.210  85.540  45.010  1.00  0.00            
ATOM   1339  CB  ALA   283      61.110  84.740  44.510  1.00  0.00            
ATOM   1340  HB1 ALA   283      61.600  85.160  45.390  1.00  0.00            
ATOM   1341  HB2 ALA   283      60.830  83.710  44.710  1.00  0.00            
ATOM   1342  HB3 ALA   283      61.830  84.760  43.680  1.00  0.00            
ATOM   1343  C   ALA   283      60.220  87.040  43.920  1.00  0.00            
ATOM   1344  O   ALA   283      59.900  87.900  44.740  1.00  0.00            
ATOM   1345  N   TYR   284      60.800  87.400  42.770  1.00  0.00            
ATOM   1346  H   TYR   284      60.970  86.670  42.090  1.00  0.00            
ATOM   1347  CA  TYR   284      61.330  88.720  42.470  1.00  0.00            
ATOM   1348  HA  TYR   284      61.090  89.380  43.300  1.00  0.00            
ATOM   1349  CB  TYR   284      62.850  88.650  42.420  1.00  0.00            
ATOM   1350  HB1 TYR   284      63.240  89.640  42.230  1.00  0.00            
ATOM   1351  HB2 TYR   284      63.150  88.040  41.570  1.00  0.00            
ATOM   1352  CG  TYR   284      63.510  88.110  43.680  1.00  0.00            
ATOM   1353  CD1 TYR   284      63.510  88.880  44.850  1.00  0.00            
ATOM   1354  HD1 TYR   284      63.070  89.860  44.840  1.00  0.00            
ATOM   1355  CE1 TYR   284      64.080  88.390  46.030  1.00  0.00            
ATOM   1356  HE1 TYR   284      64.090  88.990  46.930  1.00  0.00            
ATOM   1357  CZ  TYR   284      64.640  87.090  46.050  1.00  0.00            
ATOM   1358  OH  TYR   284      65.170  86.600  47.210  1.00  0.00            
ATOM   1359  HH  TYR   284      65.520  85.710  47.100  1.00  0.00            
ATOM   1360  CE2 TYR   284      64.640  86.320  44.880  1.00  0.00            
ATOM   1361  HE2 TYR   284      65.060  85.320  44.890  1.00  0.00            
ATOM   1362  CD2 TYR   284      64.070  86.830  43.710  1.00  0.00            
ATOM   1363  HD2 TYR   284      64.070  86.220  42.810  1.00  0.00            
ATOM   1364  C   TYR   284      60.710  89.340  41.230  1.00  0.00            
ATOM   1365  O   TYR   284      60.560  88.690  40.190  1.00  0.00            
ATOM   1366  N   ASP   285      60.360  90.630  41.290  1.00  0.00            
ATOM   1367  H   ASP   285      60.500  91.110  42.160  1.00  0.00            
ATOM   1368  CA  ASP   285      60.000  91.450  40.150  1.00  0.00            
ATOM   1369  HA  ASP   285      59.450  90.830  39.440  1.00  0.00            
ATOM   1370  CB  ASP   285      59.050  92.570  40.550  1.00  0.00            
ATOM   1371  HB1 ASP   285      58.700  93.090  39.660  1.00  0.00            
ATOM   1372  HB2 ASP   285      59.620  93.310  41.110  1.00  0.00            
ATOM   1373  CG  ASP   285      57.850  92.180  41.420  1.00  0.00            
ATOM   1374  OD1 ASP   285      58.060  91.920  42.620  1.00  0.00            
ATOM   1375  OD2 ASP   285      56.720  92.180  40.890  1.00  0.00            
ATOM   1376  C   ASP   285      61.210  92.010  39.430  1.00  0.00            
ATOM   1377  O   ASP   285      61.180  92.260  38.220  1.00  0.00            
ATOM   1378  N   ILE   286      62.320  92.230  40.140  1.00  0.00            
ATOM   1379  H   ILE   286      62.280  91.990  41.120  1.00  0.00            
ATOM   1380  CA  ILE   286      63.540  92.880  39.690  1.00  0.00            
ATOM   1381  HA  ILE   286      63.550  92.840  38.600  1.00  0.00            
ATOM   1382  CB  ILE   286      63.580  94.340  40.100  1.00  0.00            
ATOM   1383  HB  ILE   286      63.650  94.360  41.190  1.00  0.00            
ATOM   1384  CG2 ILE   286      64.840  95.040  39.580  1.00  0.00            
ATOM   1385 1HG2 ILE   286      64.880  96.090  39.870  1.00  0.00            
ATOM   1386 2HG2 ILE   286      65.750  94.580  39.960  1.00  0.00            
ATOM   1387 3HG2 ILE   286      64.870  94.980  38.490  1.00  0.00            
ATOM   1388  CG1 ILE   286      62.330  95.120  39.730  1.00  0.00            
ATOM   1389 1HG1 ILE   286      61.440  94.610  40.090  1.00  0.00            
ATOM   1390 2HG1 ILE   286      62.240  95.200  38.640  1.00  0.00            
ATOM   1391  CD  ILE   286      62.230  96.520  40.330  1.00  0.00            
ATOM   1392  HD1 ILE   286      61.220  96.910  40.220  1.00  0.00            
ATOM   1393  HD2 ILE   286      62.470  96.480  41.390  1.00  0.00            
ATOM   1394  HD3 ILE   286      62.920  97.200  39.830  1.00  0.00            
ATOM   1395  C   ILE   286      64.760  92.120  40.180  1.00  0.00            
ATOM   1396  O   ILE   286      64.840  91.800  41.370  1.00  0.00            
ATOM   1397  N   ILE   287      65.760  91.890  39.320  1.00  0.00            
ATOM   1398  H   ILE   287      65.610  92.160  38.360  1.00  0.00            
ATOM   1399  CA  ILE   287      67.080  91.380  39.650  1.00  0.00            
ATOM   1400  HA  ILE   287      67.130  91.270  40.730  1.00  0.00            
ATOM   1401  CB  ILE   287      67.330  90.000  39.060  1.00  0.00            
ATOM   1402  HB  ILE   287      67.350  90.100  37.980  1.00  0.00            
ATOM   1403  CG2 ILE   287      68.700  89.480  39.480  1.00  0.00            
ATOM   1404 1HG2 ILE   287      68.930  88.510  39.040  1.00  0.00            
ATOM   1405 2HG2 ILE   287      69.500  90.140  39.150  1.00  0.00            
ATOM   1406 3HG2 ILE   287      68.760  89.390  40.570  1.00  0.00            
ATOM   1407  CG1 ILE   287      66.240  89.000  39.420  1.00  0.00            
ATOM   1408 1HG1 ILE   287      65.270  89.380  39.080  1.00  0.00            
ATOM   1409 2HG1 ILE   287      66.160  88.910  40.510  1.00  0.00            
ATOM   1410  CD  ILE   287      66.360  87.590  38.840  1.00  0.00            
ATOM   1411  HD1 ILE   287      65.470  87.010  39.070  1.00  0.00            
ATOM   1412  HD2 ILE   287      66.470  87.650  37.760  1.00  0.00            
ATOM   1413  HD3 ILE   287      67.220  87.070  39.260  1.00  0.00            
ATOM   1414  C   ILE   287      68.120  92.420  39.260  1.00  0.00            
ATOM   1415  O   ILE   287      68.100  92.940  38.150  1.00  0.00            
ATOM   1416  N   ILE   288      69.050  92.780  40.160  1.00  0.00            
ATOM   1417  H   ILE   288      68.970  92.360  41.080  1.00  0.00            
ATOM   1418  CA  ILE   288      70.160  93.680  39.950  1.00  0.00            
ATOM   1419  HA  ILE   288      70.090  94.080  38.940  1.00  0.00            
ATOM   1420  CB  ILE   288      70.140  94.870  40.900  1.00  0.00            
ATOM   1421  HB  ILE   288      70.330  94.500  41.910  1.00  0.00            
ATOM   1422  CG2 ILE   288      71.290  95.840  40.580  1.00  0.00            
ATOM   1423 1HG2 ILE   288      71.360  96.640  41.320  1.00  0.00            
ATOM   1424 2HG2 ILE   288      72.250  95.330  40.600  1.00  0.00            
ATOM   1425 3HG2 ILE   288      71.160  96.280  39.600  1.00  0.00            
ATOM   1426  CG1 ILE   288      68.800  95.600  40.930  1.00  0.00            
ATOM   1427 1HG1 ILE   288      68.020  94.900  41.260  1.00  0.00            
ATOM   1428 2HG1 ILE   288      68.530  95.920  39.930  1.00  0.00            
ATOM   1429  CD  ILE   288      68.720  96.800  41.860  1.00  0.00            
ATOM   1430  HD1 ILE   288      67.680  97.120  41.990  1.00  0.00            
ATOM   1431  HD2 ILE   288      69.110  96.540  42.850  1.00  0.00            
ATOM   1432  HD3 ILE   288      69.290  97.640  41.460  1.00  0.00            
ATOM   1433  C   ILE   288      71.460  92.890  40.020  1.00  0.00            
ATOM   1434  O   ILE   288      71.830  92.420  41.100  1.00  0.00            
ATOM   1435  N   CYS   289      72.200  92.780  38.910  1.00  0.00            
ATOM   1436  H   CYS   289      71.850  93.220  38.080  1.00  0.00            
ATOM   1437  CA  CYS   289      73.560  92.280  38.860  1.00  0.00            
ATOM   1438  HA  CYS   289      73.740  91.590  39.690  1.00  0.00            
ATOM   1439  CB  CYS   289      73.750  91.490  37.570  1.00  0.00            
ATOM   1440  HB1 CYS   289      74.790  91.140  37.510  1.00  0.00            
ATOM   1441  HB2 CYS   289      73.590  92.160  36.730  1.00  0.00            
ATOM   1442  SG  CYS   289      72.620  90.080  37.460  1.00  0.00            
ATOM   1443  HG  CYS   289      73.010  89.640  36.260  1.00  0.00            
ATOM   1444  C   CYS   289      74.520  93.450  39.010  1.00  0.00            
ATOM   1445  O   CYS   289      74.810  94.140  38.030  1.00  0.00            
ATOM   1446  N   ASP   290      74.960  93.760  40.240  1.00  0.00            
ATOM   1447  H   ASP   290      74.740  93.110  40.980  1.00  0.00            
ATOM   1448  CA  ASP   290      75.870  94.840  40.560  1.00  0.00            
ATOM   1449  HA  ASP   290      75.670  95.650  39.860  1.00  0.00            
ATOM   1450  CB  ASP   290      75.600  95.380  41.960  1.00  0.00            
ATOM   1451  HB1 ASP   290      75.880  94.630  42.690  1.00  0.00            
ATOM   1452  HB2 ASP   290      74.530  95.560  42.080  1.00  0.00            
ATOM   1453  CG  ASP   290      76.330  96.680  42.280  1.00  0.00            
ATOM   1454  OD1 ASP   290      76.550  97.520  41.370  1.00  0.00            
ATOM   1455  OD2 ASP   290      76.670  96.910  43.460  1.00  0.00            
ATOM   1456  C   ASP   290      77.330  94.420  40.360  1.00  0.00            
ATOM   1457  O   ASP   290      77.680  93.250  40.450  1.00  0.00            
ATOM   1458  N   GLU   291      78.190  95.400  40.080  1.00  0.00            
ATOM   1459  H   GLU   291      77.790  96.320  40.030  1.00  0.00            
ATOM   1460  CA  GLU   291      79.580  95.230  39.690  1.00  0.00            
ATOM   1461  HA  GLU   291      79.920  96.180  39.300  1.00  0.00            
ATOM   1462  CB  GLU   291      80.440  94.960  40.920  1.00  0.00            
ATOM   1463  HB1 GLU   291      81.500  94.950  40.640  1.00  0.00            
ATOM   1464  HB2 GLU   291      80.220  93.950  41.250  1.00  0.00            
ATOM   1465  CG  GLU   291      80.270  95.890  42.130  1.00  0.00            
ATOM   1466  HG1 GLU   291      80.840  95.480  42.960  1.00  0.00            
ATOM   1467  HG2 GLU   291      79.230  95.840  42.450  1.00  0.00            
ATOM   1468  CD  GLU   291      80.670  97.340  41.960  1.00  0.00            
ATOM   1469  OE1 GLU   291      81.260  97.780  40.950  1.00  0.00            
ATOM   1470  OE2 GLU   291      80.410  98.120  42.900  1.00  0.00            
ATOM   1471  C   GLU   291      79.770  94.240  38.550  1.00  0.00            
ATOM   1472  O   GLU   291      80.710  93.440  38.520  1.00  0.00            
ATOM   1473  N   CYS   292      78.880  94.230  37.560  1.00  0.00            
ATOM   1474  H   CYS   292      78.140  94.910  37.630  1.00  0.00            
ATOM   1475  CA  CYS   292      78.760  93.270  36.480  1.00  0.00            
ATOM   1476  HA  CYS   292      78.680  92.290  36.950  1.00  0.00            
ATOM   1477  CB  CYS   292      77.450  93.510  35.720  1.00  0.00            
ATOM   1478  HB1 CYS   292      76.610  93.500  36.410  1.00  0.00            
ATOM   1479  HB2 CYS   292      77.290  92.700  35.010  1.00  0.00            
ATOM   1480  SG  CYS   292      77.520  95.080  34.820  1.00  0.00            
ATOM   1481  HG  CYS   292      76.460  94.880  34.030  1.00  0.00            
ATOM   1482  C   CYS   292      79.930  93.170  35.510  1.00  0.00            
ATOM   1483  O   CYS   292      79.920  92.400  34.560  1.00  0.00            
ATOM   1484  N   HIS   293      80.990  93.950  35.700  1.00  0.00            
ATOM   1485  H   HIS   293      80.990  94.500  36.550  1.00  0.00            
ATOM   1486  CA  HIS   293      82.250  93.910  34.970  1.00  0.00            
ATOM   1487  HA  HIS   293      82.040  93.840  33.900  1.00  0.00            
ATOM   1488  CB  HIS   293      83.020  95.200  35.230  1.00  0.00            
ATOM   1489  HB1 HIS   293      82.400  96.060  34.950  1.00  0.00            
ATOM   1490  HB2 HIS   293      83.920  95.230  34.630  1.00  0.00            
ATOM   1491  CG  HIS   293      83.420  95.340  36.670  1.00  0.00            
ATOM   1492  ND1 HIS   293      82.670  95.980  37.660  1.00  0.00            
ATOM   1493  CE1 HIS   293      83.320  95.720  38.800  1.00  0.00            
ATOM   1494  HE1 HIS   293      83.010  96.080  39.780  1.00  0.00            
ATOM   1495  NE2 HIS   293      84.410  94.970  38.600  1.00  0.00            
ATOM   1496  HE2 HIS   293      85.020  94.580  39.300  1.00  0.00            
ATOM   1497  CD2 HIS   293      84.500  94.720  37.240  1.00  0.00            
ATOM   1498  HD2 HIS   293      85.230  94.100  36.750  1.00  0.00            
ATOM   1499  C   HIS   293      83.120  92.710  35.310  1.00  0.00            
ATOM   1500  O   HIS   293      84.040  92.410  34.550  1.00  0.00            
ATOM   1501  N   SER   294      82.910  92.060  36.460  1.00  0.00            
ATOM   1502  H   SER   294      82.160  92.380  37.050  1.00  0.00            
ATOM   1503  CA  SER   294      83.810  91.040  36.980  1.00  0.00            
ATOM   1504  HA  SER   294      84.810  91.480  36.930  1.00  0.00            
ATOM   1505  CB  SER   294      83.560  90.740  38.450  1.00  0.00            
ATOM   1506  HB1 SER   294      82.650  90.150  38.560  1.00  0.00            
ATOM   1507  HB2 SER   294      83.420  91.670  39.000  1.00  0.00            
ATOM   1508  OG  SER   294      84.640  90.040  39.020  1.00  0.00            
ATOM   1509  HG  SER   294      84.400  89.120  39.120  1.00  0.00            
ATOM   1510  C   SER   294      83.850  89.780  36.120  1.00  0.00            
ATOM   1511  O   SER   294      82.820  89.320  35.630  1.00  0.00            
ATOM   1512  N   THR   295      85.040  89.220  35.930  1.00  0.00            
ATOM   1513  H   THR   295      85.820  89.710  36.350  1.00  0.00            
ATOM   1514  CA  THR   295      85.410  88.140  35.030  1.00  0.00            
ATOM   1515  HA  THR   295      84.500  87.800  34.540  1.00  0.00            
ATOM   1516  CB  THR   295      86.340  88.640  33.930  1.00  0.00            
ATOM   1517  HB  THR   295      86.810  87.810  33.400  1.00  0.00            
ATOM   1518  CG2 THR   295      85.610  89.510  32.900  1.00  0.00            
ATOM   1519 1HG2 THR   295      86.310  89.870  32.140  1.00  0.00            
ATOM   1520 2HG2 THR   295      84.840  88.910  32.410  1.00  0.00            
ATOM   1521 3HG2 THR   295      85.140  90.360  33.390  1.00  0.00            
ATOM   1522  OG1 THR   295      87.350  89.470  34.490  1.00  0.00            
ATOM   1523  HG1 THR   295      87.940  89.720  33.770  1.00  0.00            
ATOM   1524  C   THR   295      85.930  86.910  35.750  1.00  0.00            
ATOM   1525  O   THR   295      86.760  86.160  35.250  1.00  0.00            
ATOM   1526  N   ASP   296      85.440  86.660  36.970  1.00  0.00            
ATOM   1527  H   ASP   296      84.790  87.320  37.350  1.00  0.00            
ATOM   1528  CA  ASP   296      85.530  85.400  37.700  1.00  0.00            
ATOM   1529  HA  ASP   296      86.490  84.940  37.490  1.00  0.00            
ATOM   1530  CB  ASP   296      85.440  85.650  39.200  1.00  0.00            
ATOM   1531  HB1 ASP   296      86.290  86.250  39.530  1.00  0.00            
ATOM   1532  HB2 ASP   296      85.510  84.710  39.740  1.00  0.00            
ATOM   1533  CG  ASP   296      84.160  86.380  39.600  1.00  0.00            
ATOM   1534  OD1 ASP   296      83.280  85.720  40.200  1.00  0.00            
ATOM   1535  OD2 ASP   296      83.970  87.560  39.250  1.00  0.00            
ATOM   1536  C   ASP   296      84.430  84.440  37.260  1.00  0.00            
ATOM   1537  O   ASP   296      83.350  84.880  36.880  1.00  0.00            
ATOM   1538  N   SER   297      84.630  83.120  37.330  1.00  0.00            
ATOM   1539  H   SER   297      85.520  82.800  37.680  1.00  0.00            
ATOM   1540  CA  SER   297      83.650  82.140  36.930  1.00  0.00            
ATOM   1541  HA  SER   297      83.460  82.270  35.860  1.00  0.00            
ATOM   1542  CB  SER   297      84.160  80.710  37.110  1.00  0.00            
ATOM   1543  HB1 SER   297      85.040  80.540  36.500  1.00  0.00            
ATOM   1544  HB2 SER   297      83.400  80.000  36.800  1.00  0.00            
ATOM   1545  OG  SER   297      84.490  80.450  38.460  1.00  0.00            
ATOM   1546  HG  SER   297      85.360  80.830  38.620  1.00  0.00            
ATOM   1547  C   SER   297      82.300  82.280  37.630  1.00  0.00            
ATOM   1548  O   SER   297      81.260  82.100  37.000  1.00  0.00            
ATOM   1549  N   THR   298      82.300  82.680  38.900  1.00  0.00            
ATOM   1550  H   THR   298      83.200  82.790  39.350  1.00  0.00            
ATOM   1551  CA  THR   298      81.130  82.960  39.710  1.00  0.00            
ATOM   1552  HA  THR   298      80.520  82.060  39.720  1.00  0.00            
ATOM   1553  CB  THR   298      81.490  83.320  41.150  1.00  0.00            
ATOM   1554  HB  THR   298      81.010  84.260  41.440  1.00  0.00            
ATOM   1555  CG2 THR   298      80.990  82.260  42.140  1.00  0.00            
ATOM   1556 1HG2 THR   298      81.120  82.630  43.160  1.00  0.00            
ATOM   1557 2HG2 THR   298      79.940  82.060  41.950  1.00  0.00            
ATOM   1558 3HG2 THR   298      81.550  81.340  42.020  1.00  0.00            
ATOM   1559  OG1 THR   298      82.870  83.430  41.380  1.00  0.00            
ATOM   1560  HG1 THR   298      83.120  84.290  41.030  1.00  0.00            
ATOM   1561  C   THR   298      80.260  84.060  39.120  1.00  0.00            
ATOM   1562  O   THR   298      79.060  83.850  38.950  1.00  0.00            
ATOM   1563  N   THR   299      80.820  85.210  38.730  1.00  0.00            
ATOM   1564  H   THR   299      81.800  85.340  38.940  1.00  0.00            
ATOM   1565  CA  THR   299      80.100  86.290  38.090  1.00  0.00            
ATOM   1566  HA  THR   299      79.220  86.510  38.690  1.00  0.00            
ATOM   1567  CB  THR   299      80.900  87.590  38.030  1.00  0.00            
ATOM   1568  HB  THR   299      81.770  87.450  37.380  1.00  0.00            
ATOM   1569  CG2 THR   299      80.080  88.780  37.520  1.00  0.00            
ATOM   1570 1HG2 THR   299      80.660  89.700  37.580  1.00  0.00            
ATOM   1571 2HG2 THR   299      79.810  88.610  36.480  1.00  0.00            
ATOM   1572 3HG2 THR   299      79.180  88.890  38.120  1.00  0.00            
ATOM   1573  OG1 THR   299      81.360  87.970  39.310  1.00  0.00            
ATOM   1574  HG1 THR   299      82.300  87.760  39.340  1.00  0.00            
ATOM   1575  C   THR   299      79.600  85.910  36.700  1.00  0.00            
ATOM   1576  O   THR   299      78.430  86.130  36.400  1.00  0.00            
ATOM   1577  N   ILE   300      80.410  85.290  35.850  1.00  0.00            
ATOM   1578  H   ILE   300      81.360  85.110  36.160  1.00  0.00            
ATOM   1579  CA  ILE   300      80.050  84.880  34.500  1.00  0.00            
ATOM   1580  HA  ILE   300      79.690  85.770  33.990  1.00  0.00            
ATOM   1581  CB  ILE   300      81.230  84.360  33.680  1.00  0.00            
ATOM   1582  HB  ILE   300      81.600  83.470  34.180  1.00  0.00            
ATOM   1583  CG2 ILE   300      80.790  83.930  32.280  1.00  0.00            
ATOM   1584 1HG2 ILE   300      81.650  83.670  31.660  1.00  0.00            
ATOM   1585 2HG2 ILE   300      80.150  83.050  32.320  1.00  0.00            
ATOM   1586 3HG2 ILE   300      80.250  84.740  31.790  1.00  0.00            
ATOM   1587  CG1 ILE   300      82.420  85.310  33.580  1.00  0.00            
ATOM   1588 1HG1 ILE   300      83.250  84.820  33.070  1.00  0.00            
ATOM   1589 2HG1 ILE   300      82.810  85.560  34.570  1.00  0.00            
ATOM   1590  CD  ILE   300      82.160  86.630  32.860  1.00  0.00            
ATOM   1591  HD1 ILE   300      83.070  87.240  32.830  1.00  0.00            
ATOM   1592  HD2 ILE   300      81.840  86.450  31.840  1.00  0.00            
ATOM   1593  HD3 ILE   300      81.390  87.200  33.400  1.00  0.00            
ATOM   1594  C   ILE   300      78.890  83.900  34.500  1.00  0.00            
ATOM   1595  O   ILE   300      77.850  84.140  33.890  1.00  0.00            
ATOM   1596  N   LEU   301      79.010  82.790  35.240  1.00  0.00            
ATOM   1597  H   LEU   301      79.860  82.660  35.760  1.00  0.00            
ATOM   1598  CA  LEU   301      77.990  81.770  35.360  1.00  0.00            
ATOM   1599  HA  LEU   301      77.660  81.530  34.350  1.00  0.00            
ATOM   1600  CB  LEU   301      78.580  80.490  35.950  1.00  0.00            
ATOM   1601  HB1 LEU   301      78.940  80.730  36.960  1.00  0.00            
ATOM   1602  HB2 LEU   301      79.460  80.210  35.370  1.00  0.00            
ATOM   1603  CG  LEU   301      77.660  79.280  36.050  1.00  0.00            
ATOM   1604  HG  LEU   301      76.810  79.540  36.680  1.00  0.00            
ATOM   1605  CD1 LEU   301      77.130  78.810  34.700  1.00  0.00            
ATOM   1606 1HD1 LEU   301      76.500  77.930  34.820  1.00  0.00            
ATOM   1607 2HD1 LEU   301      76.530  79.590  34.230  1.00  0.00            
ATOM   1608 3HD1 LEU   301      77.970  78.550  34.050  1.00  0.00            
ATOM   1609  CD2 LEU   301      78.380  78.110  36.710  1.00  0.00            
ATOM   1610 1HD2 LEU   301      77.700  77.250  36.810  1.00  0.00            
ATOM   1611 2HD2 LEU   301      79.240  77.810  36.110  1.00  0.00            
ATOM   1612 3HD2 LEU   301      78.720  78.400  37.700  1.00  0.00            
ATOM   1613  C   LEU   301      76.760  82.260  36.120  1.00  0.00            
ATOM   1614  O   LEU   301      75.630  81.910  35.760  1.00  0.00            
ATOM   1615  N   GLY   302      76.920  83.110  37.130  1.00  0.00            
ATOM   1616  H   GLY   302      77.860  83.350  37.410  1.00  0.00            
ATOM   1617  CA  GLY   302      75.850  83.750  37.870  1.00  0.00            
ATOM   1618  HA1 GLY   302      76.280  84.360  38.660  1.00  0.00            
ATOM   1619  HA2 GLY   302      75.220  82.990  38.340  1.00  0.00            
ATOM   1620  C   GLY   302      74.970  84.630  37.000  1.00  0.00            
ATOM   1621  O   GLY   302      73.760  84.420  36.930  1.00  0.00            
ATOM   1622  N   ILE   303      75.550  85.580  36.250  1.00  0.00            
ATOM   1623  H   ILE   303      76.550  85.680  36.340  1.00  0.00            
ATOM   1624  CA  ILE   303      74.870  86.430  35.300  1.00  0.00            
ATOM   1625  HA  ILE   303      74.050  86.910  35.840  1.00  0.00            
ATOM   1626  CB  ILE   303      75.770  87.570  34.810  1.00  0.00            
ATOM   1627  HB  ILE   303      76.690  87.120  34.450  1.00  0.00            
ATOM   1628  CG2 ILE   303      75.170  88.330  33.630  1.00  0.00            
ATOM   1629 1HG2 ILE   303      75.830  89.120  33.270  1.00  0.00            
ATOM   1630 2HG2 ILE   303      74.990  87.680  32.780  1.00  0.00            
ATOM   1631 3HG2 ILE   303      74.220  88.790  33.930  1.00  0.00            
ATOM   1632  CG1 ILE   303      76.120  88.520  35.950  1.00  0.00            
ATOM   1633 1HG1 ILE   303      76.580  87.960  36.760  1.00  0.00            
ATOM   1634 2HG1 ILE   303      75.200  88.960  36.350  1.00  0.00            
ATOM   1635  CD  ILE   303      77.080  89.670  35.610  1.00  0.00            
ATOM   1636  HD1 ILE   303      77.380  90.180  36.530  1.00  0.00            
ATOM   1637  HD2 ILE   303      77.960  89.280  35.100  1.00  0.00            
ATOM   1638  HD3 ILE   303      76.580  90.400  34.970  1.00  0.00            
ATOM   1639  C   ILE   303      74.210  85.620  34.200  1.00  0.00            
ATOM   1640  O   ILE   303      73.040  85.840  33.880  1.00  0.00            
ATOM   1641  N   GLY   304      74.890  84.620  33.630  1.00  0.00            
ATOM   1642  H   GLY   304      75.850  84.490  33.900  1.00  0.00            
ATOM   1643  CA  GLY   304      74.310  83.700  32.670  1.00  0.00            
ATOM   1644  HA1 GLY   304      75.070  82.980  32.370  1.00  0.00            
ATOM   1645  HA2 GLY   304      74.020  84.250  31.770  1.00  0.00            
ATOM   1646  C   GLY   304      73.100  82.940  33.180  1.00  0.00            
ATOM   1647  O   GLY   304      72.100  82.800  32.480  1.00  0.00            
ATOM   1648  N   THR   305      73.100  82.510  34.450  1.00  0.00            
ATOM   1649  H   THR   305      73.950  82.690  34.970  1.00  0.00            
ATOM   1650  CA  THR   305      72.000  81.860  35.120  1.00  0.00            
ATOM   1651  HA  THR   305      71.660  81.050  34.480  1.00  0.00            
ATOM   1652  CB  THR   305      72.420  81.230  36.450  1.00  0.00            
ATOM   1653  HB  THR   305      72.700  82.020  37.150  1.00  0.00            
ATOM   1654  CG2 THR   305      71.350  80.360  37.100  1.00  0.00            
ATOM   1655 1HG2 THR   305      71.740  79.880  37.990  1.00  0.00            
ATOM   1656 2HG2 THR   305      70.480  80.960  37.380  1.00  0.00            
ATOM   1657 3HG2 THR   305      71.020  79.590  36.400  1.00  0.00            
ATOM   1658  OG1 THR   305      73.540  80.390  36.260  1.00  0.00            
ATOM   1659  HG1 THR   305      74.270  80.970  36.040  1.00  0.00            
ATOM   1660  C   THR   305      70.800  82.780  35.320  1.00  0.00            
ATOM   1661  O   THR   305      69.670  82.360  35.090  1.00  0.00            
ATOM   1662  N   VAL   306      70.990  84.060  35.660  1.00  0.00            
ATOM   1663  H   VAL   306      71.950  84.340  35.840  1.00  0.00            
ATOM   1664  CA  VAL   306      69.960  85.080  35.690  1.00  0.00            
ATOM   1665  HA  VAL   306      69.180  84.730  36.370  1.00  0.00            
ATOM   1666  CB  VAL   306      70.460  86.410  36.240  1.00  0.00            
ATOM   1667  HB  VAL   306      71.340  86.730  35.670  1.00  0.00            
ATOM   1668  CG1 VAL   306      69.440  87.540  36.130  1.00  0.00            
ATOM   1669 1HG1 VAL   306      69.820  88.460  36.580  1.00  0.00            
ATOM   1670 2HG1 VAL   306      69.200  87.760  35.090  1.00  0.00            
ATOM   1671 3HG1 VAL   306      68.520  87.260  36.650  1.00  0.00            
ATOM   1672  CG2 VAL   306      70.860  86.320  37.700  1.00  0.00            
ATOM   1673 1HG2 VAL   306      71.240  87.280  38.060  1.00  0.00            
ATOM   1674 2HG2 VAL   306      70.000  86.040  38.320  1.00  0.00            
ATOM   1675 3HG2 VAL   306      71.650  85.580  37.840  1.00  0.00            
ATOM   1676  C   VAL   306      69.310  85.240  34.330  1.00  0.00            
ATOM   1677  O   VAL   306      68.090  85.170  34.200  1.00  0.00            
ATOM   1678  N   LEU   307      70.100  85.410  33.260  1.00  0.00            
ATOM   1679  H   LEU   307      71.090  85.430  33.440  1.00  0.00            
ATOM   1680  CA  LEU   307      69.650  85.620  31.900  1.00  0.00            
ATOM   1681  HA  LEU   307      68.940  86.450  31.900  1.00  0.00            
ATOM   1682  CB  LEU   307      70.840  86.030  31.040  1.00  0.00            
ATOM   1683  HB1 LEU   307      70.550  86.040  29.990  1.00  0.00            
ATOM   1684  HB2 LEU   307      71.600  85.250  31.150  1.00  0.00            
ATOM   1685  CG  LEU   307      71.480  87.370  31.380  1.00  0.00            
ATOM   1686  HG  LEU   307      71.570  87.480  32.460  1.00  0.00            
ATOM   1687  CD1 LEU   307      72.880  87.470  30.790  1.00  0.00            
ATOM   1688 1HD1 LEU   307      73.320  88.440  31.030  1.00  0.00            
ATOM   1689 2HD1 LEU   307      73.510  86.680  31.210  1.00  0.00            
ATOM   1690 3HD1 LEU   307      72.840  87.350  29.710  1.00  0.00            
ATOM   1691  CD2 LEU   307      70.650  88.550  30.880  1.00  0.00            
ATOM   1692 1HD2 LEU   307      71.130  89.490  31.140  1.00  0.00            
ATOM   1693 2HD2 LEU   307      70.550  88.490  29.800  1.00  0.00            
ATOM   1694 3HD2 LEU   307      69.650  88.530  31.320  1.00  0.00            
ATOM   1695  C   LEU   307      68.880  84.440  31.320  1.00  0.00            
ATOM   1696  O   LEU   307      67.970  84.600  30.520  1.00  0.00            
ATOM   1697  N   ASP   308      69.200  83.210  31.740  1.00  0.00            
ATOM   1698  H   ASP   308      70.020  83.110  32.320  1.00  0.00            
ATOM   1699  CA  ASP   308      68.500  81.990  31.370  1.00  0.00            
ATOM   1700  HA  ASP   308      68.280  82.050  30.300  1.00  0.00            
ATOM   1701  CB  ASP   308      69.420  80.790  31.540  1.00  0.00            
ATOM   1702  HB1 ASP   308      69.650  80.660  32.600  1.00  0.00            
ATOM   1703  HB2 ASP   308      70.350  80.950  31.010  1.00  0.00            
ATOM   1704  CG  ASP   308      68.780  79.510  31.000  1.00  0.00            
ATOM   1705  OD1 ASP   308      68.450  79.510  29.790  1.00  0.00            
ATOM   1706  OD2 ASP   308      68.590  78.550  31.780  1.00  0.00            
ATOM   1707  C   ASP   308      67.160  81.790  32.070  1.00  0.00            
ATOM   1708  O   ASP   308      66.280  81.110  31.550  1.00  0.00            
ATOM   1709  N   GLN   309      66.940  82.330  33.270  1.00  0.00            
ATOM   1710  H   GLN   309      67.700  82.890  33.650  1.00  0.00            
ATOM   1711  CA  GLN   309      65.880  81.970  34.190  1.00  0.00            
ATOM   1712  HA  GLN   309      65.240  81.240  33.690  1.00  0.00            
ATOM   1713  CB  GLN   309      66.480  81.240  35.390  1.00  0.00            
ATOM   1714  HB1 GLN   309      65.680  80.940  36.070  1.00  0.00            
ATOM   1715  HB2 GLN   309      67.120  81.930  35.930  1.00  0.00            
ATOM   1716  CG  GLN   309      67.280  79.990  35.060  1.00  0.00            
ATOM   1717  HG1 GLN   309      68.150  80.240  34.440  1.00  0.00            
ATOM   1718  HG2 GLN   309      66.660  79.300  34.490  1.00  0.00            
ATOM   1719  CD  GLN   309      67.810  79.250  36.290  1.00  0.00            
ATOM   1720  OE1 GLN   309      67.620  79.620  37.440  1.00  0.00            
ATOM   1721  NE2 GLN   309      68.460  78.100  36.100  1.00  0.00            
ATOM   1722 1HE2 GLN   309      68.660  77.780  35.160  1.00  0.00            
ATOM   1723 2HE2 GLN   309      68.850  77.670  36.920  1.00  0.00            
ATOM   1724  C   GLN   309      64.930  83.060  34.650  1.00  0.00            
ATOM   1725  O   GLN   309      63.830  82.760  35.110  1.00  0.00            
ATOM   1726  N   ALA   310      65.280  84.350  34.590  1.00  0.00            
ATOM   1727  H   ALA   310      66.180  84.560  34.170  1.00  0.00            
ATOM   1728  CA  ALA   310      64.520  85.460  35.120  1.00  0.00            
ATOM   1729  HA  ALA   310      64.310  85.250  36.170  1.00  0.00            
ATOM   1730  CB  ALA   310      65.400  86.710  35.090  1.00  0.00            
ATOM   1731  HB1 ALA   310      64.870  87.560  35.530  1.00  0.00            
ATOM   1732  HB2 ALA   310      66.320  86.550  35.660  1.00  0.00            
ATOM   1733  HB3 ALA   310      65.670  86.960  34.060  1.00  0.00            
ATOM   1734  C   ALA   310      63.180  85.710  34.440  1.00  0.00            
ATOM   1735  O   ALA   310      62.170  85.900  35.100  1.00  0.00            
ATOM   1736  N   GLU   311      63.110  85.660  33.100  1.00  0.00            
ATOM   1737  H   GLU   311      63.980  85.500  32.610  1.00  0.00            
ATOM   1738  CA  GLU   311      61.900  85.780  32.310  1.00  0.00            
ATOM   1739  HA  GLU   311      61.450  86.740  32.540  1.00  0.00            
ATOM   1740  CB  GLU   311      62.220  85.760  30.820  1.00  0.00            
ATOM   1741  HB1 GLU   311      62.660  84.790  30.580  1.00  0.00            
ATOM   1742  HB2 GLU   311      62.980  86.510  30.600  1.00  0.00            
ATOM   1743  CG  GLU   311      61.030  86.010  29.900  1.00  0.00            
ATOM   1744  HG1 GLU   311      60.580  86.970  30.160  1.00  0.00            
ATOM   1745  HG2 GLU   311      60.270  85.260  30.120  1.00  0.00            
ATOM   1746  CD  GLU   311      61.340  85.950  28.410  1.00  0.00            
ATOM   1747  OE1 GLU   311      60.650  86.630  27.630  1.00  0.00            
ATOM   1748  OE2 GLU   311      62.220  85.170  28.000  1.00  0.00            
ATOM   1749  C   GLU   311      60.890  84.700  32.680  1.00  0.00            
ATOM   1750  O   GLU   311      59.720  84.990  32.930  1.00  0.00            
ATOM   1751  N   THR   312      61.330  83.450  32.760  1.00  0.00            
ATOM   1752  H   THR   312      62.300  83.290  32.510  1.00  0.00            
ATOM   1753  CA  THR   312      60.560  82.270  33.120  1.00  0.00            
ATOM   1754  HA  THR   312      59.690  82.240  32.470  1.00  0.00            
ATOM   1755  CB  THR   312      61.350  80.990  32.850  1.00  0.00            
ATOM   1756  HB  THR   312      62.180  80.920  33.560  1.00  0.00            
ATOM   1757  CG2 THR   312      60.540  79.690  32.920  1.00  0.00            
ATOM   1758 1HG2 THR   312      61.160  78.840  32.650  1.00  0.00            
ATOM   1759 2HG2 THR   312      60.180  79.540  33.930  1.00  0.00            
ATOM   1760 3HG2 THR   312      59.690  79.750  32.240  1.00  0.00            
ATOM   1761  OG1 THR   312      61.910  81.040  31.560  1.00  0.00            
ATOM   1762  HG1 THR   312      61.830  80.180  31.140  1.00  0.00            
ATOM   1763  C   THR   312      60.060  82.300  34.550  1.00  0.00            
ATOM   1764  O   THR   312      58.960  81.820  34.840  1.00  0.00            
ATOM   1765  N   ALA   313      60.800  82.920  35.480  1.00  0.00            
ATOM   1766  H   ALA   313      61.690  83.260  35.180  1.00  0.00            
ATOM   1767  CA  ALA   313      60.450  83.160  36.870  1.00  0.00            
ATOM   1768  HA  ALA   313      59.880  82.300  37.220  1.00  0.00            
ATOM   1769  CB  ALA   313      61.730  83.170  37.700  1.00  0.00            
ATOM   1770  HB1 ALA   313      61.500  83.250  38.770  1.00  0.00            
ATOM   1771  HB2 ALA   313      62.300  82.250  37.560  1.00  0.00            
ATOM   1772  HB3 ALA   313      62.350  84.020  37.420  1.00  0.00            
ATOM   1773  C   ALA   313      59.580  84.380  37.120  1.00  0.00            
ATOM   1774  O   ALA   313      59.490  84.880  38.240  1.00  0.00            
ATOM   1775  N   GLY   314      58.940  84.930  36.080  1.00  0.00            
ATOM   1776  H   GLY   314      59.090  84.520  35.180  1.00  0.00            
ATOM   1777  CA  GLY   314      57.990  86.020  36.180  1.00  0.00            
ATOM   1778  HA1 GLY   314      57.260  85.780  36.960  1.00  0.00            
ATOM   1779  HA2 GLY   314      57.430  86.100  35.250  1.00  0.00            
ATOM   1780  C   GLY   314      58.560  87.400  36.500  1.00  0.00            
ATOM   1781  O   GLY   314      57.800  88.320  36.780  1.00  0.00            
ATOM   1782  N   ALA   315      59.880  87.590  36.450  1.00  0.00            
ATOM   1783  H   ALA   315      60.470  86.820  36.180  1.00  0.00            
ATOM   1784  CA  ALA   315      60.510  88.880  36.660  1.00  0.00            
ATOM   1785  HA  ALA   315      60.090  89.300  37.580  1.00  0.00            
ATOM   1786  CB  ALA   315      62.000  88.700  36.920  1.00  0.00            
ATOM   1787  HB1 ALA   315      62.460  89.640  37.220  1.00  0.00            
ATOM   1788  HB2 ALA   315      62.170  87.980  37.710  1.00  0.00            
ATOM   1789  HB3 ALA   315      62.500  88.350  36.010  1.00  0.00            
ATOM   1790  C   ALA   315      60.220  89.860  35.530  1.00  0.00            
ATOM   1791  O   ALA   315      60.000  89.450  34.390  1.00  0.00            
ATOM   1792  N   ARG   316      60.260  91.170  35.800  1.00  0.00            
ATOM   1793  H   ARG   316      60.460  91.410  36.770  1.00  0.00            
ATOM   1794  CA  ARG   316      60.120  92.270  34.880  1.00  0.00            
ATOM   1795  HA  ARG   316      59.500  91.970  34.040  1.00  0.00            
ATOM   1796  CB  ARG   316      59.490  93.480  35.550  1.00  0.00            
ATOM   1797  HB1 ARG   316      59.330  94.280  34.820  1.00  0.00            
ATOM   1798  HB2 ARG   316      60.200  93.880  36.290  1.00  0.00            
ATOM   1799  CG  ARG   316      58.160  93.280  36.270  1.00  0.00            
ATOM   1800  HG1 ARG   316      57.930  94.190  36.830  1.00  0.00            
ATOM   1801  HG2 ARG   316      58.250  92.480  37.000  1.00  0.00            
ATOM   1802  CD  ARG   316      57.010  92.980  35.320  1.00  0.00            
ATOM   1803  HD1 ARG   316      57.140  91.980  34.900  1.00  0.00            
ATOM   1804  HD2 ARG   316      56.990  93.700  34.510  1.00  0.00            
ATOM   1805  NE  ARG   316      55.750  93.010  36.070  1.00  0.00            
ATOM   1806  HE  ARG   316      55.400  92.150  36.460  1.00  0.00            
ATOM   1807  CZ  ARG   316      55.070  94.110  36.390  1.00  0.00            
ATOM   1808  NH1 ARG   316      55.310  95.320  35.870  1.00  0.00            
ATOM   1809 1HH1 ARG   316      56.000  95.400  35.130  1.00  0.00            
ATOM   1810 2HH1 ARG   316      54.810  96.110  36.250  1.00  0.00            
ATOM   1811  NH2 ARG   316      54.130  94.030  37.340  1.00  0.00            
ATOM   1812 1HH2 ARG   316      54.090  93.160  37.860  1.00  0.00            
ATOM   1813 2HH2 ARG   316      53.580  94.840  37.580  1.00  0.00            
ATOM   1814  C   ARG   316      61.450  92.720  34.280  1.00  0.00            
ATOM   1815  O   ARG   316      61.530  93.080  33.110  1.00  0.00            
ATOM   1816  N   LEU   317      62.500  92.780  35.110  1.00  0.00            
ATOM   1817  H   LEU   317      62.350  92.430  36.050  1.00  0.00            
ATOM   1818  CA  LEU   317      63.690  93.570  34.860  1.00  0.00            
ATOM   1819  HA  LEU   317      63.780  93.730  33.790  1.00  0.00            
ATOM   1820  CB  LEU   317      63.480  94.930  35.520  1.00  0.00            
ATOM   1821  HB1 LEU   317      63.340  94.770  36.590  1.00  0.00            
ATOM   1822  HB2 LEU   317      62.550  95.370  35.150  1.00  0.00            
ATOM   1823  CG  LEU   317      64.590  95.970  35.350  1.00  0.00            
ATOM   1824  HG  LEU   317      65.520  95.560  35.760  1.00  0.00            
ATOM   1825  CD1 LEU   317      64.830  96.340  33.890  1.00  0.00            
ATOM   1826 1HD1 LEU   317      65.530  97.170  33.820  1.00  0.00            
ATOM   1827 2HD1 LEU   317      65.260  95.500  33.350  1.00  0.00            
ATOM   1828 3HD1 LEU   317      63.890  96.620  33.410  1.00  0.00            
ATOM   1829  CD2 LEU   317      64.250  97.250  36.110  1.00  0.00            
ATOM   1830 1HD2 LEU   317      65.070  97.960  36.030  1.00  0.00            
ATOM   1831 2HD2 LEU   317      63.350  97.700  35.690  1.00  0.00            
ATOM   1832 3HD2 LEU   317      64.080  97.020  37.160  1.00  0.00            
ATOM   1833  C   LEU   317      64.960  92.900  35.340  1.00  0.00            
ATOM   1834  O   LEU   317      65.060  92.550  36.520  1.00  0.00            
ATOM   1835  N   VAL   318      65.980  92.810  34.480  1.00  0.00            
ATOM   1836  H   VAL   318      65.780  93.090  33.530  1.00  0.00            
ATOM   1837  CA  VAL   318      67.350  92.510  34.810  1.00  0.00            
ATOM   1838  HA  VAL   318      67.410  92.220  35.860  1.00  0.00            
ATOM   1839  CB  VAL   318      67.930  91.340  34.020  1.00  0.00            
ATOM   1840  HB  VAL   318      67.860  91.570  32.960  1.00  0.00            
ATOM   1841  CG1 VAL   318      69.390  91.060  34.350  1.00  0.00            
ATOM   1842 1HG1 VAL   318      69.750  90.190  33.800  1.00  0.00            
ATOM   1843 2HG1 VAL   318      70.020  91.910  34.070  1.00  0.00            
ATOM   1844 3HG1 VAL   318      69.510  90.860  35.410  1.00  0.00            
ATOM   1845  CG2 VAL   318      67.140  90.060  34.280  1.00  0.00            
ATOM   1846 1HG2 VAL   318      67.540  89.230  33.680  1.00  0.00            
ATOM   1847 2HG2 VAL   318      67.190  89.790  35.330  1.00  0.00            
ATOM   1848 3HG2 VAL   318      66.100  90.190  33.990  1.00  0.00            
ATOM   1849  C   VAL   318      68.190  93.780  34.640  1.00  0.00            
ATOM   1850  O   VAL   318      68.310  94.290  33.530  1.00  0.00            
ATOM   1851  N   VAL   319      68.760  94.330  35.710  1.00  0.00            
ATOM   1852  H   VAL   319      68.610  93.860  36.600  1.00  0.00            
ATOM   1853  CA  VAL   319      69.630  95.480  35.700  1.00  0.00            
ATOM   1854  HA  VAL   319      69.500  96.000  34.750  1.00  0.00            
ATOM   1855  CB  VAL   319      69.340  96.500  36.800  1.00  0.00            
ATOM   1856  HB  VAL   319      69.630  96.070  37.760  1.00  0.00            
ATOM   1857  CG1 VAL   319      70.130  97.790  36.600  1.00  0.00            
ATOM   1858 1HG1 VAL   319      69.930  98.500  37.410  1.00  0.00            
ATOM   1859 2HG1 VAL   319      71.200  97.590  36.600  1.00  0.00            
ATOM   1860 3HG1 VAL   319      69.870  98.250  35.640  1.00  0.00            
ATOM   1861  CG2 VAL   319      67.870  96.880  36.900  1.00  0.00            
ATOM   1862 1HG2 VAL   319      67.710  97.650  37.650  1.00  0.00            
ATOM   1863 2HG2 VAL   319      67.510  97.240  35.930  1.00  0.00            
ATOM   1864 3HG2 VAL   319      67.280  96.000  37.190  1.00  0.00            
ATOM   1865  C   VAL   319      71.080  95.020  35.760  1.00  0.00            
ATOM   1866  O   VAL   319      71.520  94.510  36.790  1.00  0.00            
ATOM   1867  N   LEU   320      71.860  95.240  34.700  1.00  0.00            
ATOM   1868  H   LEU   320      71.420  95.670  33.900  1.00  0.00            
ATOM   1869  CA  LEU   320      73.300  95.080  34.660  1.00  0.00            
ATOM   1870  HA  LEU   320      73.610  94.310  35.360  1.00  0.00            
ATOM   1871  CB  LEU   320      73.710  94.650  33.250  1.00  0.00            
ATOM   1872  HB1 LEU   320      74.790  94.570  33.200  1.00  0.00            
ATOM   1873  HB2 LEU   320      73.420  95.440  32.560  1.00  0.00            
ATOM   1874  CG  LEU   320      73.100  93.350  32.740  1.00  0.00            
ATOM   1875  HG  LEU   320      72.010  93.390  32.810  1.00  0.00            
ATOM   1876  CD1 LEU   320      73.450  93.120  31.280  1.00  0.00            
ATOM   1877 1HD1 LEU   320      73.060  92.160  30.920  1.00  0.00            
ATOM   1878 2HD1 LEU   320      72.990  93.910  30.680  1.00  0.00            
ATOM   1879 3HD1 LEU   320      74.530  93.150  31.130  1.00  0.00            
ATOM   1880  CD2 LEU   320      73.580  92.130  33.540  1.00  0.00            
ATOM   1881 1HD2 LEU   320      73.190  91.220  33.090  1.00  0.00            
ATOM   1882 2HD2 LEU   320      74.670  92.090  33.560  1.00  0.00            
ATOM   1883 3HD2 LEU   320      73.190  92.190  34.550  1.00  0.00            
ATOM   1884  C   LEU   320      73.940  96.390  35.100  1.00  0.00            
ATOM   1885  O   LEU   320      73.780  97.400  34.420  1.00  0.00            
ATOM   1886  N   ALA   321      74.610  96.450  36.260  1.00  0.00            
ATOM   1887  H   ALA   321      74.720  95.590  36.780  1.00  0.00            
ATOM   1888  CA  ALA   321      75.120  97.660  36.870  1.00  0.00            
ATOM   1889  HA  ALA   321      74.940  98.490  36.190  1.00  0.00            
ATOM   1890  CB  ALA   321      74.290  97.950  38.120  1.00  0.00            
ATOM   1891  HB1 ALA   321      74.640  98.850  38.620  1.00  0.00            
ATOM   1892  HB2 ALA   321      73.230  98.070  37.870  1.00  0.00            
ATOM   1893  HB3 ALA   321      74.370  97.120  38.820  1.00  0.00            
ATOM   1894  C   ALA   321      76.610  97.640  37.160  1.00  0.00            
ATOM   1895  O   ALA   321      77.130  96.700  37.760  1.00  0.00            
ATOM   1896  N   THR   322      77.370  98.670  36.780  1.00  0.00            
ATOM   1897  H   THR   322      76.900  99.420  36.290  1.00  0.00            
ATOM   1898  CA  THR   322      78.780  98.840  37.060  1.00  0.00            
ATOM   1899  HA  THR   322      78.950  98.540  38.090  1.00  0.00            
ATOM   1900  CB  THR   322      79.650  97.930  36.200  1.00  0.00            
ATOM   1901  HB  THR   322      79.370  96.890  36.360  1.00  0.00            
ATOM   1902  CG2 THR   322      79.560  98.220  34.710  1.00  0.00            
ATOM   1903 1HG2 THR   322      80.230  97.550  34.150  1.00  0.00            
ATOM   1904 2HG2 THR   322      78.550  98.030  34.350  1.00  0.00            
ATOM   1905 3HG2 THR   322      79.830  99.250  34.500  1.00  0.00            
ATOM   1906  OG1 THR   322      81.010  98.050  36.560  1.00  0.00            
ATOM   1907  HG1 THR   322      81.360  97.200  36.830  1.00  0.00            
ATOM   1908  C   THR   322      79.220 100.300  36.960  1.00  0.00            
ATOM   1909  O   THR   322      78.470 101.150  36.490  1.00  0.00            
ATOM   1910  N   ALA   323      80.430 100.620  37.430  1.00  0.00            
ATOM   1911  H   ALA   323      80.970  99.850  37.810  1.00  0.00            
ATOM   1912  CA  ALA   323      81.150 101.850  37.150  1.00  0.00            
ATOM   1913  HA  ALA   323      80.450 102.620  36.830  1.00  0.00            
ATOM   1914  CB  ALA   323      81.820 102.300  38.440  1.00  0.00            
ATOM   1915  HB1 ALA   323      82.340 103.240  38.280  1.00  0.00            
ATOM   1916  HB2 ALA   323      81.070 102.440  39.230  1.00  0.00            
ATOM   1917  HB3 ALA   323      82.530 101.540  38.770  1.00  0.00            
ATOM   1918  C   ALA   323      82.170 101.710  36.030  1.00  0.00            
ATOM   1919  O   ALA   323      82.770 102.690  35.600  1.00  0.00            
ATOM   1920  N   THR   324      82.430 100.490  35.540  1.00  0.00            
ATOM   1921  H   THR   324      81.910  99.730  35.950  1.00  0.00            
ATOM   1922  CA  THR   324      83.560 100.090  34.720  1.00  0.00            
ATOM   1923  HA  THR   324      83.960 100.980  34.230  1.00  0.00            
ATOM   1924  CB  THR   324      84.670  99.540  35.610  1.00  0.00            
ATOM   1925  HB  THR   324      85.440  99.090  34.990  1.00  0.00            
ATOM   1926  CG2 THR   324      85.340 100.610  36.470  1.00  0.00            
ATOM   1927 1HG2 THR   324      86.270 100.210  36.880  1.00  0.00            
ATOM   1928 2HG2 THR   324      85.580 101.480  35.870  1.00  0.00            
ATOM   1929 3HG2 THR   324      84.680 100.910  37.290  1.00  0.00            
ATOM   1930  OG1 THR   324      84.170  98.580  36.520  1.00  0.00            
ATOM   1931  HG1 THR   324      83.930  97.810  36.000  1.00  0.00            
ATOM   1932  C   THR   324      83.160  99.140  33.600  1.00  0.00            
ATOM   1933  O   THR   324      83.620  98.000  33.590  1.00  0.00            
ATOM   1934  N   PRO   325      82.280  99.530  32.670  1.00  0.00            
ATOM   1935  CD  PRO   325      81.680 100.850  32.570  1.00  0.00            
ATOM   1936  HD1 PRO   325      82.410 101.650  32.590  1.00  0.00            
ATOM   1937  HD2 PRO   325      80.970 101.010  33.380  1.00  0.00            
ATOM   1938  CG  PRO   325      80.910 100.900  31.250  1.00  0.00            
ATOM   1939  HG1 PRO   325      81.570 101.210  30.440  1.00  0.00            
ATOM   1940  HG2 PRO   325      80.030 101.530  31.300  1.00  0.00            
ATOM   1941  CB  PRO   325      80.550  99.420  31.070  1.00  0.00            
ATOM   1942  HB1 PRO   325      80.320  99.210  30.020  1.00  0.00            
ATOM   1943  HB2 PRO   325      79.690  99.180  31.690  1.00  0.00            
ATOM   1944  CA  PRO   325      81.800  98.710  31.570  1.00  0.00            
ATOM   1945  HA  PRO   325      81.480  97.740  31.960  1.00  0.00            
ATOM   1946  C   PRO   325      82.820  98.450  30.470  1.00  0.00            
ATOM   1947  O   PRO   325      83.830  99.150  30.440  1.00  0.00            
ATOM   1948  N   PRO   326      82.590  97.540  29.510  1.00  0.00            
ATOM   1949  CD  PRO   326      81.470  96.630  29.420  1.00  0.00            
ATOM   1950  HD1 PRO   326      80.550  97.020  29.860  1.00  0.00            
ATOM   1951  HD2 PRO   326      81.710  95.680  29.910  1.00  0.00            
ATOM   1952  CG  PRO   326      81.250  96.360  27.930  1.00  0.00            
ATOM   1953  HG1 PRO   326      80.680  97.170  27.490  1.00  0.00            
ATOM   1954  HG2 PRO   326      80.760  95.410  27.750  1.00  0.00            
ATOM   1955  CB  PRO   326      82.690  96.380  27.420  1.00  0.00            
ATOM   1956  HB1 PRO   326      82.720  96.620  26.360  1.00  0.00            
ATOM   1957  HB2 PRO   326      83.130  95.400  27.580  1.00  0.00            
ATOM   1958  CA  PRO   326      83.360  97.440  28.290  1.00  0.00            
ATOM   1959  HA  PRO   326      84.370  97.110  28.520  1.00  0.00            
ATOM   1960  C   PRO   326      83.470  98.780  27.570  1.00  0.00            
ATOM   1961  O   PRO   326      82.540  99.580  27.600  1.00  0.00            
ATOM   1962  N   GLY   327      84.610  99.090  26.960  1.00  0.00            
ATOM   1963  H   GLY   327      85.340  98.400  26.960  1.00  0.00            
ATOM   1964  CA  GLY   327      84.870 100.350  26.280  1.00  0.00            
ATOM   1965  HA1 GLY   327      84.020 100.580  25.640  1.00  0.00            
ATOM   1966  HA2 GLY   327      85.720 100.230  25.610  1.00  0.00            
ATOM   1967  C   GLY   327      85.130 101.560  27.170  1.00  0.00            
ATOM   1968  O   GLY   327      85.430 102.630  26.650  1.00  0.00            
ATOM   1969  N   SER   328      85.050 101.450  28.500  1.00  0.00            
ATOM   1970  H   SER   328      84.790 100.550  28.870  1.00  0.00            
ATOM   1971  CA  SER   328      85.400 102.500  29.440  1.00  0.00            
ATOM   1972  HA  SER   328      85.080 103.440  29.000  1.00  0.00            
ATOM   1973  CB  SER   328      84.640 102.390  30.750  1.00  0.00            
ATOM   1974  HB1 SER   328      83.570 102.310  30.560  1.00  0.00            
ATOM   1975  HB2 SER   328      84.790 103.300  31.340  1.00  0.00            
ATOM   1976  OG  SER   328      85.060 101.300  31.540  1.00  0.00            
ATOM   1977  HG  SER   328      84.710 100.490  31.140  1.00  0.00            
ATOM   1978  C   SER   328      86.900 102.640  29.670  1.00  0.00            
ATOM   1979  O   SER   328      87.640 101.670  29.560  1.00  0.00            
ATOM   1980  N   VAL   329      87.380 103.840  30.000  1.00  0.00            
ATOM   1981  H   VAL   329      86.690 104.580  30.120  1.00  0.00            
ATOM   1982  CA  VAL   329      88.740 104.240  30.290  1.00  0.00            
ATOM   1983  HA  VAL   329      89.350 103.340  30.450  1.00  0.00            
ATOM   1984  CB  VAL   329      89.390 104.980  29.120  1.00  0.00            
ATOM   1985  HB  VAL   329      90.380 105.310  29.410  1.00  0.00            
ATOM   1986  CG1 VAL   329      89.570 104.090  27.900  1.00  0.00            
ATOM   1987 1HG1 VAL   329      90.110 104.620  27.110  1.00  0.00            
ATOM   1988 2HG1 VAL   329      90.130 103.200  28.170  1.00  0.00            
ATOM   1989 3HG1 VAL   329      88.600 103.790  27.500  1.00  0.00            
ATOM   1990  CG2 VAL   329      88.620 106.230  28.690  1.00  0.00            
ATOM   1991 1HG2 VAL   329      89.150 106.750  27.900  1.00  0.00            
ATOM   1992 2HG2 VAL   329      87.630 105.960  28.330  1.00  0.00            
ATOM   1993 3HG2 VAL   329      88.510 106.920  29.540  1.00  0.00            
ATOM   1994  C   VAL   329      88.820 105.050  31.570  1.00  0.00            
ATOM   1995  O   VAL   329      87.820 105.660  31.940  1.00  0.00            
ATOM   1996  N   THR   330      89.930 105.100  32.310  1.00  0.00            
ATOM   1997  H   THR   330      90.740 104.600  31.980  1.00  0.00            
ATOM   1998  CA  THR   330      89.980 105.790  33.590  1.00  0.00            
ATOM   1999  HA  THR   330      89.080 105.490  34.130  1.00  0.00            
ATOM   2000  CB  THR   330      91.130 105.350  34.490  1.00  0.00            
ATOM   2001  HB  THR   330      92.080 105.570  34.000  1.00  0.00            
ATOM   2002  CG2 THR   330      91.110 106.020  35.860  1.00  0.00            
ATOM   2003 1HG2 THR   330      91.810 105.510  36.530  1.00  0.00            
ATOM   2004 2HG2 THR   330      91.410 107.060  35.770  1.00  0.00            
ATOM   2005 3HG2 THR   330      90.110 105.950  36.290  1.00  0.00            
ATOM   2006  OG1 THR   330      91.050 103.960  34.740  1.00  0.00            
ATOM   2007  HG1 THR   330      91.590 103.580  34.040  1.00  0.00            
ATOM   2008  C   THR   330      89.940 107.300  33.430  1.00  0.00            
ATOM   2009  O   THR   330      90.810 107.910  32.820  1.00  0.00            
ATOM   2010  N   VAL   331      88.920 107.950  34.020  1.00  0.00            
ATOM   2011  H   VAL   331      88.240 107.360  34.460  1.00  0.00            
ATOM   2012  CA  VAL   331      88.660 109.380  34.070  1.00  0.00            
ATOM   2013  HA  VAL   331      89.480 109.870  33.540  1.00  0.00            
ATOM   2014  CB  VAL   331      87.390 109.750  33.320  1.00  0.00            
ATOM   2015  HB  VAL   331      87.210 110.820  33.410  1.00  0.00            
ATOM   2016  CG1 VAL   331      87.480 109.440  31.830  1.00  0.00            
ATOM   2017 1HG1 VAL   331      86.580 109.790  31.310  1.00  0.00            
ATOM   2018 2HG1 VAL   331      88.340 109.950  31.390  1.00  0.00            
ATOM   2019 3HG1 VAL   331      87.570 108.370  31.660  1.00  0.00            
ATOM   2020  CG2 VAL   331      86.150 109.060  33.890  1.00  0.00            
ATOM   2021 1HG2 VAL   331      85.250 109.400  33.370  1.00  0.00            
ATOM   2022 2HG2 VAL   331      86.210 107.980  33.750  1.00  0.00            
ATOM   2023 3HG2 VAL   331      86.030 109.280  34.950  1.00  0.00            
ATOM   2024  C   VAL   331      88.670 109.930  35.490  1.00  0.00            
ATOM   2025  O   VAL   331      88.480 109.130  36.410  1.00  0.00            
ATOM   2026  N   PRO   332      88.860 111.230  35.740  1.00  0.00            
ATOM   2027  CD  PRO   332      89.240 112.260  34.800  1.00  0.00            
ATOM   2028  HD1 PRO   332      88.350 112.690  34.330  1.00  0.00            
ATOM   2029  HD2 PRO   332      89.910 111.890  34.030  1.00  0.00            
ATOM   2030  CG  PRO   332      89.960 113.330  35.610  1.00  0.00            
ATOM   2031  HG1 PRO   332      89.890 114.310  35.140  1.00  0.00            
ATOM   2032  HG2 PRO   332      91.000 113.050  35.770  1.00  0.00            
ATOM   2033  CB  PRO   332      89.200 113.280  36.940  1.00  0.00            
ATOM   2034  HB1 PRO   332      88.290 113.870  36.850  1.00  0.00            
ATOM   2035  HB2 PRO   332      89.810 113.650  37.760  1.00  0.00            
ATOM   2036  CA  PRO   332      88.850 111.800  37.080  1.00  0.00            
ATOM   2037  HA  PRO   332      89.660 111.330  37.640  1.00  0.00            
ATOM   2038  C   PRO   332      87.550 111.590  37.840  1.00  0.00            
ATOM   2039  O   PRO   332      86.470 111.890  37.320  1.00  0.00            
ATOM   2040  N   HIS   333      87.610 111.100  39.080  1.00  0.00            
ATOM   2041  H   HIS   333      88.530 110.950  39.450  1.00  0.00            
ATOM   2042  CA  HIS   333      86.480 110.910  39.980  1.00  0.00            
ATOM   2043  HA  HIS   333      85.630 110.590  39.380  1.00  0.00            
ATOM   2044  CB  HIS   333      86.830 109.750  40.920  1.00  0.00            
ATOM   2045  HB1 HIS   333      87.670 110.060  41.540  1.00  0.00            
ATOM   2046  HB2 HIS   333      87.140 108.880  40.350  1.00  0.00            
ATOM   2047  CG  HIS   333      85.730 109.320  41.860  1.00  0.00            
ATOM   2048  ND1 HIS   333      85.240 110.040  42.950  1.00  0.00            
ATOM   2049  CE1 HIS   333      84.270 109.290  43.480  1.00  0.00            
ATOM   2050  HE1 HIS   333      83.670 109.560  44.340  1.00  0.00            
ATOM   2051  NE2 HIS   333      84.120 108.150  42.790  1.00  0.00            
ATOM   2052  HE2 HIS   333      83.450 107.420  43.000  1.00  0.00            
ATOM   2053  CD2 HIS   333      85.030 108.150  41.760  1.00  0.00            
ATOM   2054  HD2 HIS   333      85.180 107.370  41.020  1.00  0.00            
ATOM   2055  C   HIS   333      86.120 112.170  40.740  1.00  0.00            
ATOM   2056  O   HIS   333      87.050 112.860  41.160  1.00  0.00            
ATOM   2057  N   PRO   334      84.850 112.520  40.980  1.00  0.00            
ATOM   2058  CD  PRO   334      83.670 111.780  40.600  1.00  0.00            
ATOM   2059  HD1 PRO   334      83.790 110.700  40.680  1.00  0.00            
ATOM   2060  HD2 PRO   334      83.380 112.030  39.580  1.00  0.00            
ATOM   2061  CG  PRO   334      82.570 112.230  41.560  1.00  0.00            
ATOM   2062  HG1 PRO   334      82.660 111.710  42.510  1.00  0.00            
ATOM   2063  HG2 PRO   334      81.570 112.100  41.140  1.00  0.00            
ATOM   2064  CB  PRO   334      82.920 113.700  41.740  1.00  0.00            
ATOM   2065  HB1 PRO   334      82.540 114.090  42.680  1.00  0.00            
ATOM   2066  HB2 PRO   334      82.480 114.270  40.920  1.00  0.00            
ATOM   2067  CA  PRO   334      84.450 113.730  41.660  1.00  0.00            
ATOM   2068  HA  PRO   334      84.700 114.580  41.020  1.00  0.00            
ATOM   2069  C   PRO   334      85.090 114.020  43.010  1.00  0.00            
ATOM   2070  O   PRO   334      85.290 115.180  43.370  1.00  0.00            
ATOM   2071  N   ASN   335      85.460 113.000  43.790  1.00  0.00            
ATOM   2072  H   ASN   335      85.300 112.080  43.430  1.00  0.00            
ATOM   2073  CA  ASN   335      86.050 113.100  45.120  1.00  0.00            
ATOM   2074  HA  ASN   335      85.910 114.120  45.470  1.00  0.00            
ATOM   2075  CB  ASN   335      85.290 112.200  46.080  1.00  0.00            
ATOM   2076  HB1 ASN   335      85.800 112.130  47.030  1.00  0.00            
ATOM   2077  HB2 ASN   335      85.240 111.190  45.660  1.00  0.00            
ATOM   2078  CG  ASN   335      83.870 112.660  46.390  1.00  0.00            
ATOM   2079  OD1 ASN   335      83.600 113.840  46.530  1.00  0.00            
ATOM   2080  ND2 ASN   335      82.910 111.740  46.530  1.00  0.00            
ATOM   2081 1HD2 ASN   335      83.140 110.760  46.490  1.00  0.00            
ATOM   2082 2HD2 ASN   335      82.000 112.100  46.790  1.00  0.00            
ATOM   2083  C   ASN   335      87.540 112.840  45.220  1.00  0.00            
ATOM   2084  O   ASN   335      88.120 113.120  46.270  1.00  0.00            
ATOM   2085  N   ILE   336      88.200 112.260  44.210  1.00  0.00            
ATOM   2086  H   ILE   336      87.720 112.190  43.320  1.00  0.00            
ATOM   2087  CA  ILE   336      89.510 111.640  44.310  1.00  0.00            
ATOM   2088  HA  ILE   336      89.820 111.700  45.350  1.00  0.00            
ATOM   2089  CB  ILE   336      89.520 110.150  43.980  1.00  0.00            
ATOM   2090  HB  ILE   336      89.390 110.060  42.900  1.00  0.00            
ATOM   2091  CG2 ILE   336      90.870 109.520  44.310  1.00  0.00            
ATOM   2092 1HG2 ILE   336      90.900 108.470  44.000  1.00  0.00            
ATOM   2093 2HG2 ILE   336      91.680 110.020  43.790  1.00  0.00            
ATOM   2094 3HG2 ILE   336      91.060 109.570  45.380  1.00  0.00            
ATOM   2095  CG1 ILE   336      88.390 109.370  44.650  1.00  0.00            
ATOM   2096 1HG1 ILE   336      87.440 109.860  44.470  1.00  0.00            
ATOM   2097 2HG1 ILE   336      88.550 109.370  45.730  1.00  0.00            
ATOM   2098  CD  ILE   336      88.220 107.920  44.180  1.00  0.00            
ATOM   2099  HD1 ILE   336      87.290 107.500  44.570  1.00  0.00            
ATOM   2100  HD2 ILE   336      88.180 107.890  43.090  1.00  0.00            
ATOM   2101  HD3 ILE   336      89.050 107.300  44.530  1.00  0.00            
ATOM   2102  C   ILE   336      90.570 112.410  43.530  1.00  0.00            
ATOM   2103  O   ILE   336      90.420 112.580  42.320  1.00  0.00            
ATOM   2104  N   GLU   337      91.680 112.820  44.150  1.00  0.00            
ATOM   2105  H   GLU   337      91.730 112.640  45.150  1.00  0.00            
ATOM   2106  CA  GLU   337      92.870 113.320  43.500  1.00  0.00            
ATOM   2107  HA  GLU   337      92.580 113.770  42.550  1.00  0.00            
ATOM   2108  CB  GLU   337      93.480 114.450  44.320  1.00  0.00            
ATOM   2109  HB1 GLU   337      93.910 114.030  45.230  1.00  0.00            
ATOM   2110  HB2 GLU   337      92.690 115.140  44.610  1.00  0.00            
ATOM   2111  CG  GLU   337      94.560 115.270  43.600  1.00  0.00            
ATOM   2112  HG1 GLU   337      94.110 115.710  42.710  1.00  0.00            
ATOM   2113  HG2 GLU   337      95.360 114.600  43.280  1.00  0.00            
ATOM   2114  CD  GLU   337      95.130 116.370  44.480  1.00  0.00            
ATOM   2115  OE1 GLU   337      94.360 117.200  45.020  1.00  0.00            
ATOM   2116  OE2 GLU   337      96.360 116.430  44.650  1.00  0.00            
ATOM   2117  C   GLU   337      93.860 112.210  43.190  1.00  0.00            
ATOM   2118  O   GLU   337      94.160 111.400  44.060  1.00  0.00            
ATOM   2119  N   GLU   338      94.410 112.130  41.970  1.00  0.00            
ATOM   2120  H   GLU   338      94.120 112.830  41.310  1.00  0.00            
ATOM   2121  CA  GLU   338      95.400 111.170  41.530  1.00  0.00            
ATOM   2122  HA  GLU   338      95.350 110.310  42.200  1.00  0.00            
ATOM   2123  CB  GLU   338      95.110 110.650  40.120  1.00  0.00            
ATOM   2124  HB1 GLU   338      95.780 109.810  39.940  1.00  0.00            
ATOM   2125  HB2 GLU   338      95.380 111.420  39.400  1.00  0.00            
ATOM   2126  CG  GLU   338      93.690 110.200  39.820  1.00  0.00            
ATOM   2127  HG1 GLU   338      93.080 111.070  39.600  1.00  0.00            
ATOM   2128  HG2 GLU   338      93.260 109.740  40.720  1.00  0.00            
ATOM   2129  CD  GLU   338      93.610 109.200  38.670  1.00  0.00            
ATOM   2130  OE1 GLU   338      94.260 109.410  37.620  1.00  0.00            
ATOM   2131  OE2 GLU   338      92.900 108.180  38.810  1.00  0.00            
ATOM   2132  C   GLU   338      96.820 111.710  41.620  1.00  0.00            
ATOM   2133  O   GLU   338      97.150 112.660  40.900  1.00  0.00            
ATOM   2134  N   VAL   339      97.710 111.140  42.440  1.00  0.00            
ATOM   2135  H   VAL   339      97.360 110.390  43.020  1.00  0.00            
ATOM   2136  CA  VAL   339      99.040 111.630  42.740  1.00  0.00            
ATOM   2137  HA  VAL   339      99.270 112.440  42.040  1.00  0.00            
ATOM   2138  CB  VAL   339      99.120 112.250  44.130  1.00  0.00            
ATOM   2139  HB  VAL   339      99.100 111.450  44.870  1.00  0.00            
ATOM   2140  CG1 VAL   339     100.400 113.050  44.330  1.00  0.00            
ATOM   2141 1HG1 VAL   339     100.460 113.440  45.340  1.00  0.00            
ATOM   2142 2HG1 VAL   339     101.280 112.420  44.170  1.00  0.00            
ATOM   2143 3HG1 VAL   339     100.440 113.880  43.630  1.00  0.00            
ATOM   2144  CG2 VAL   339      97.960 113.180  44.470  1.00  0.00            
ATOM   2145 1HG2 VAL   339      98.080 113.620  45.460  1.00  0.00            
ATOM   2146 2HG2 VAL   339      97.890 113.990  43.740  1.00  0.00            
ATOM   2147 3HG2 VAL   339      97.010 112.650  44.470  1.00  0.00            
ATOM   2148  C   VAL   339     100.090 110.560  42.540  1.00  0.00            
ATOM   2149  O   VAL   339     100.100 109.550  43.240  1.00  0.00            
ATOM   2150  N   ALA   340     101.060 110.720  41.630  1.00  0.00            
ATOM   2151  H   ALA   340     101.040 111.580  41.100  1.00  0.00            
ATOM   2152  CA  ALA   340     102.080 109.740  41.320  1.00  0.00            
ATOM   2153  HA  ALA   340     101.560 108.830  41.030  1.00  0.00            
ATOM   2154  CB  ALA   340     102.850 110.210  40.090  1.00  0.00            
ATOM   2155  HB1 ALA   340     103.570 109.440  39.770  1.00  0.00            
ATOM   2156  HB2 ALA   340     102.180 110.420  39.260  1.00  0.00            
ATOM   2157  HB3 ALA   340     103.410 111.120  40.320  1.00  0.00            
ATOM   2158  C   ALA   340     103.010 109.410  42.470  1.00  0.00            
ATOM   2159  O   ALA   340     103.380 110.280  43.260  1.00  0.00            
ATOM   2160  N   LEU   341     103.460 108.160  42.590  1.00  0.00            
ATOM   2161  H   LEU   341     103.090 107.480  41.940  1.00  0.00            
ATOM   2162  CA  LEU   341     104.620 107.750  43.360  1.00  0.00            
ATOM   2163  HA  LEU   341     104.670 108.350  44.270  1.00  0.00            
ATOM   2164  CB  LEU   341     104.500 106.280  43.780  1.00  0.00            
ATOM   2165  HB1 LEU   341     105.430 105.990  44.280  1.00  0.00            
ATOM   2166  HB2 LEU   341     104.460 105.670  42.880  1.00  0.00            
ATOM   2167  CG  LEU   341     103.340 105.900  44.690  1.00  0.00            
ATOM   2168  HG  LEU   341     102.400 106.170  44.200  1.00  0.00            
ATOM   2169  CD1 LEU   341     103.340 104.390  44.910  1.00  0.00            
ATOM   2170 1HD1 LEU   341     102.520 104.100  45.570  1.00  0.00            
ATOM   2171 2HD1 LEU   341     103.200 103.880  43.960  1.00  0.00            
ATOM   2172 3HD1 LEU   341     104.280 104.080  45.360  1.00  0.00            
ATOM   2173  CD2 LEU   341     103.390 106.590  46.050  1.00  0.00            
ATOM   2174 1HD2 LEU   341     102.580 106.230  46.680  1.00  0.00            
ATOM   2175 2HD2 LEU   341     104.340 106.380  46.530  1.00  0.00            
ATOM   2176 3HD2 LEU   341     103.280 107.670  45.930  1.00  0.00            
ATOM   2177  C   LEU   341     105.900 107.990  42.580  1.00  0.00            
ATOM   2178  O   LEU   341     105.930 107.770  41.370  1.00  0.00            
ATOM   2179  N   SER   342     106.990 108.370  43.250  1.00  0.00            
ATOM   2180  H   SER   342     106.910 108.420  44.260  1.00  0.00            
ATOM   2181  CA  SER   342     108.330 108.480  42.700  1.00  0.00            
ATOM   2182  HA  SER   342     108.260 108.370  41.620  1.00  0.00            
ATOM   2183  CB  SER   342     108.900 109.880  42.930  1.00  0.00            
ATOM   2184  HB1 SER   342     108.120 110.640  42.840  1.00  0.00            
ATOM   2185  HB2 SER   342     109.660 110.090  42.180  1.00  0.00            
ATOM   2186  OG  SER   342     109.510 109.970  44.200  1.00  0.00            
ATOM   2187  HG  SER   342     108.870 110.290  44.840  1.00  0.00            
ATOM   2188  C   SER   342     109.250 107.380  43.200  1.00  0.00            
ATOM   2189  O   SER   342     108.820 106.470  43.920  1.00  0.00            
ATOM   2190  N   ASN   343     110.540 107.410  42.870  1.00  0.00            
ATOM   2191  H   ASN   343     110.850 108.160  42.270  1.00  0.00            
ATOM   2192  CA  ASN   343     111.550 106.500  43.390  1.00  0.00            
ATOM   2193  HA  ASN   343     111.070 105.520  43.480  1.00  0.00            
ATOM   2194  CB  ASN   343     112.640 106.310  42.340  1.00  0.00            
ATOM   2195  HB1 ASN   343     113.360 105.570  42.690  1.00  0.00            
ATOM   2196  HB2 ASN   343     113.190 107.250  42.210  1.00  0.00            
ATOM   2197  CG  ASN   343     112.130 105.870  40.980  1.00  0.00            
ATOM   2198  OD1 ASN   343     111.680 106.660  40.160  1.00  0.00            
ATOM   2199  ND2 ASN   343     112.120 104.580  40.670  1.00  0.00            
ATOM   2200 1HD2 ASN   343     112.540 103.910  41.300  1.00  0.00            
ATOM   2201 2HD2 ASN   343     111.830 104.290  39.750  1.00  0.00            
ATOM   2202  C   ASN   343     112.010 106.830  44.800  1.00  0.00            
ATOM   2203  O   ASN   343     112.940 106.200  45.300  1.00  0.00            
ATOM   2204  N   THR   344     111.440 107.810  45.510  1.00  0.00            
ATOM   2205  H   THR   344     110.700 108.330  45.060  1.00  0.00            
ATOM   2206  CA  THR   344     111.700 108.170  46.890  1.00  0.00            
ATOM   2207  HA  THR   344     112.670 107.750  47.160  1.00  0.00            
ATOM   2208  CB  THR   344     111.860 109.670  47.130  1.00  0.00            
ATOM   2209  HB  THR   344     112.260 109.850  48.130  1.00  0.00            
ATOM   2210  CG2 THR   344     112.820 110.330  46.130  1.00  0.00            
ATOM   2211 1HG2 THR   344     113.010 111.360  46.440  1.00  0.00            
ATOM   2212 2HG2 THR   344     113.760 109.790  46.120  1.00  0.00            
ATOM   2213 3HG2 THR   344     112.380 110.330  45.130  1.00  0.00            
ATOM   2214  OG1 THR   344     110.640 110.370  47.030  1.00  0.00            
ATOM   2215  HG1 THR   344     110.860 111.300  46.960  1.00  0.00            
ATOM   2216  C   THR   344     110.710 107.610  47.900  1.00  0.00            
ATOM   2217  O   THR   344     109.530 107.460  47.580  1.00  0.00            
ATOM   2218  N   GLY   345     111.150 107.310  49.120  1.00  0.00            
ATOM   2219  H   GLY   345     112.130 107.470  49.330  1.00  0.00            
ATOM   2220  CA  GLY   345     110.360 106.760  50.210  1.00  0.00            
ATOM   2221  HA1 GLY   345     109.400 106.410  49.830  1.00  0.00            
ATOM   2222  HA2 GLY   345     110.160 107.540  50.930  1.00  0.00            
ATOM   2223  C   GLY   345     111.010 105.590  50.940  1.00  0.00            
ATOM   2224  O   GLY   345     111.830 104.860  50.370  1.00  0.00            
ATOM   2225  N   GLU   346     110.650 105.370  52.210  1.00  0.00            
ATOM   2226  H   GLU   346     110.010 106.040  52.610  1.00  0.00            
ATOM   2227  CA  GLU   346     111.210 104.380  53.110  1.00  0.00            
ATOM   2228  HA  GLU   346     112.290 104.490  53.100  1.00  0.00            
ATOM   2229  CB  GLU   346     110.740 104.670  54.530  1.00  0.00            
ATOM   2230  HB1 GLU   346     111.030 103.830  55.170  1.00  0.00            
ATOM   2231  HB2 GLU   346     109.650 104.700  54.550  1.00  0.00            
ATOM   2232  CG  GLU   346     111.280 105.930  55.210  1.00  0.00            
ATOM   2233  HG1 GLU   346     112.370 105.870  55.210  1.00  0.00            
ATOM   2234  HG2 GLU   346     110.970 105.930  56.250  1.00  0.00            
ATOM   2235  CD  GLU   346     110.840 107.240  54.580  1.00  0.00            
ATOM   2236  OE1 GLU   346     109.750 107.300  53.980  1.00  0.00            
ATOM   2237  OE2 GLU   346     111.610 108.230  54.670  1.00  0.00            
ATOM   2238  C   GLU   346     110.910 102.940  52.730  1.00  0.00            
ATOM   2239  O   GLU   346     111.590 102.020  53.190  1.00  0.00            
ATOM   2240  N   ILE   347     109.890 102.670  51.910  1.00  0.00            
ATOM   2241  H   ILE   347     109.350 103.470  51.610  1.00  0.00            
ATOM   2242  CA  ILE   347     109.430 101.370  51.480  1.00  0.00            
ATOM   2243  HA  ILE   347     110.100 100.640  51.920  1.00  0.00            
ATOM   2244  CB  ILE   347     108.060 101.000  52.060  1.00  0.00            
ATOM   2245  HB  ILE   347     107.300 101.610  51.560  1.00  0.00            
ATOM   2246  CG2 ILE   347     107.740  99.550  51.740  1.00  0.00            
ATOM   2247 1HG2 ILE   347     106.770  99.260  52.140  1.00  0.00            
ATOM   2248 2HG2 ILE   347     107.710  99.360  50.670  1.00  0.00            
ATOM   2249 3HG2 ILE   347     108.490  98.880  52.180  1.00  0.00            
ATOM   2250  CG1 ILE   347     107.920 101.230  53.560  1.00  0.00            
ATOM   2251 1HG1 ILE   347     108.880 101.100  54.050  1.00  0.00            
ATOM   2252 2HG1 ILE   347     107.260 100.470  54.000  1.00  0.00            
ATOM   2253  CD  ILE   347     107.330 102.580  53.960  1.00  0.00            
ATOM   2254  HD1 ILE   347     107.300 102.680  55.040  1.00  0.00            
ATOM   2255  HD2 ILE   347     107.940 103.400  53.560  1.00  0.00            
ATOM   2256  HD3 ILE   347     106.320 102.680  53.570  1.00  0.00            
ATOM   2257  C   ILE   347     109.500 101.210  49.960  1.00  0.00            
ATOM   2258  O   ILE   347     108.670 101.810  49.280  1.00  0.00            
ATOM   2259  N   PRO   348     110.410 100.420  49.400  1.00  0.00            
ATOM   2260  CD  PRO   348     111.610  99.910  50.040  1.00  0.00            
ATOM   2261  HD1 PRO   348     111.400  98.990  50.580  1.00  0.00            
ATOM   2262  HD2 PRO   348     112.040 100.640  50.740  1.00  0.00            
ATOM   2263  CG  PRO   348     112.610  99.640  48.920  1.00  0.00            
ATOM   2264  HG1 PRO   348     113.320  98.850  49.190  1.00  0.00            
ATOM   2265  HG2 PRO   348     113.140 100.560  48.670  1.00  0.00            
ATOM   2266  CB  PRO   348     111.700  99.230  47.770  1.00  0.00            
ATOM   2267  HB1 PRO   348     111.480  98.160  47.860  1.00  0.00            
ATOM   2268  HB2 PRO   348     112.180  99.420  46.810  1.00  0.00            
ATOM   2269  CA  PRO   348     110.430 100.050  48.000  1.00  0.00            
ATOM   2270  HA  PRO   348     110.530 100.960  47.410  1.00  0.00            
ATOM   2271  C   PRO   348     109.180  99.310  47.540  1.00  0.00            
ATOM   2272  O   PRO   348     108.770  98.330  48.160  1.00  0.00            
ATOM   2273  N   PHE   349     108.530  99.740  46.460  1.00  0.00            
ATOM   2274  H   PHE   349     108.940 100.530  45.980  1.00  0.00            
ATOM   2275  CA  PHE   349     107.270  99.280  45.920  1.00  0.00            
ATOM   2276  HA  PHE   349     107.150  98.230  46.190  1.00  0.00            
ATOM   2277  CB  PHE   349     106.150 100.050  46.620  1.00  0.00            
ATOM   2278  HB1 PHE   349     106.250 101.100  46.370  1.00  0.00            
ATOM   2279  HB2 PHE   349     106.310  99.990  47.700  1.00  0.00            
ATOM   2280  CG  PHE   349     104.730  99.600  46.360  1.00  0.00            
ATOM   2281  CD1 PHE   349     104.230  98.430  46.930  1.00  0.00            
ATOM   2282  HD1 PHE   349     104.880  97.810  47.550  1.00  0.00            
ATOM   2283  CE1 PHE   349     102.900  98.050  46.750  1.00  0.00            
ATOM   2284  HE1 PHE   349     102.510  97.140  47.200  1.00  0.00            
ATOM   2285  CZ  PHE   349     102.050  98.850  45.980  1.00  0.00            
ATOM   2286  HZ  PHE   349     101.010  98.570  45.840  1.00  0.00            
ATOM   2287  CE2 PHE   349     102.540 100.020  45.380  1.00  0.00            
ATOM   2288  HE2 PHE   349     101.880 100.640  44.790  1.00  0.00            
ATOM   2289  CD2 PHE   349     103.880 100.380  45.570  1.00  0.00            
ATOM   2290  HD2 PHE   349     104.250 101.300  45.140  1.00  0.00            
ATOM   2291  C   PHE   349     107.220  99.380  44.400  1.00  0.00            
ATOM   2292  O   PHE   349     106.970 100.460  43.860  1.00  0.00            
ATOM   2293  N   TYR   350     107.450  98.290  43.670  1.00  0.00            
ATOM   2294  H   TYR   350     107.650  97.450  44.190  1.00  0.00            
ATOM   2295  CA  TYR   350     107.380  98.170  42.230  1.00  0.00            
ATOM   2296  HA  TYR   350     107.770  97.190  41.970  1.00  0.00            
ATOM   2297  CB  TYR   350     105.920  98.110  41.780  1.00  0.00            
ATOM   2298  HB1 TYR   350     105.880  98.180  40.700  1.00  0.00            
ATOM   2299  HB2 TYR   350     105.420  99.010  42.150  1.00  0.00            
ATOM   2300  CG  TYR   350     105.100  96.910  42.200  1.00  0.00            
ATOM   2301  CD1 TYR   350     104.600  96.790  43.500  1.00  0.00            
ATOM   2302  HD1 TYR   350     104.770  97.580  44.220  1.00  0.00            
ATOM   2303  CE1 TYR   350     103.840  95.670  43.890  1.00  0.00            
ATOM   2304  HE1 TYR   350     103.440  95.580  44.880  1.00  0.00            
ATOM   2305  CZ  TYR   350     103.560  94.660  42.950  1.00  0.00            
ATOM   2306  OH  TYR   350     102.810  93.580  43.300  1.00  0.00            
ATOM   2307  HH  TYR   350     102.790  92.920  42.610  1.00  0.00            
ATOM   2308  CE2 TYR   350     104.060  94.790  41.630  1.00  0.00            
ATOM   2309  HE2 TYR   350     103.830  94.040  40.890  1.00  0.00            
ATOM   2310  CD2 TYR   350     104.830  95.900  41.270  1.00  0.00            
ATOM   2311  HD2 TYR   350     105.180  96.000  40.250  1.00  0.00            
ATOM   2312  C   TYR   350     108.270  99.140  41.450  1.00  0.00            
ATOM   2313  O   TYR   350     107.820  99.860  40.560  1.00  0.00            
ATOM   2314  N   GLY   351     109.550  99.230  41.790  1.00  0.00            
ATOM   2315  H   GLY   351     109.860  98.690  42.580  1.00  0.00            
ATOM   2316  CA  GLY   351     110.530 100.150  41.230  1.00  0.00            
ATOM   2317  HA1 GLY   351     110.410 100.210  40.150  1.00  0.00            
ATOM   2318  HA2 GLY   351     111.540  99.760  41.410  1.00  0.00            
ATOM   2319  C   GLY   351     110.470 101.560  41.800  1.00  0.00            
ATOM   2320  O   GLY   351     111.490 102.150  42.150  1.00  0.00            
ATOM   2321  N   LYS   352     109.250 102.080  42.010  1.00  0.00            
ATOM   2322  H   LYS   352     108.480 101.510  41.690  1.00  0.00            
ATOM   2323  CA  LYS   352     108.930 103.230  42.830  1.00  0.00            
ATOM   2324  HA  LYS   352     109.680 104.000  42.640  1.00  0.00            
ATOM   2325  CB  LYS   352     107.570 103.790  42.440  1.00  0.00            
ATOM   2326  HB1 LYS   352     107.310 104.650  43.060  1.00  0.00            
ATOM   2327  HB2 LYS   352     106.810 103.040  42.670  1.00  0.00            
ATOM   2328  CG  LYS   352     107.400 104.210  40.980  1.00  0.00            
ATOM   2329  HG1 LYS   352     106.380 104.580  40.820  1.00  0.00            
ATOM   2330  HG2 LYS   352     107.510 103.330  40.350  1.00  0.00            
ATOM   2331  CD  LYS   352     108.360 105.290  40.500  1.00  0.00            
ATOM   2332  HD1 LYS   352     109.380 105.010  40.780  1.00  0.00            
ATOM   2333  HD2 LYS   352     108.110 106.230  40.980  1.00  0.00            
ATOM   2334  CE  LYS   352     108.340 105.480  38.980  1.00  0.00            
ATOM   2335  HE1 LYS   352     107.340 105.770  38.670  1.00  0.00            
ATOM   2336  HE2 LYS   352     108.580 104.530  38.510  1.00  0.00            
ATOM   2337  NZ  LYS   352     109.320 106.510  38.560  1.00  0.00            
ATOM   2338  HZ1 LYS   352     109.450 106.520  37.560  1.00  0.00            
ATOM   2339  HZ2 LYS   352     109.040 107.440  38.830  1.00  0.00            
ATOM   2340  HZ3 LYS   352     110.220 106.350  38.990  1.00  0.00            
ATOM   2341  C   LYS   352     109.080 102.900  44.310  1.00  0.00            
ATOM   2342  O   LYS   352     109.500 101.810  44.700  1.00  0.00            
ATOM   2343  N   ALA   353     108.760 103.850  45.200  1.00  0.00            
ATOM   2344  H   ALA   353     108.480 104.750  44.820  1.00  0.00            
ATOM   2345  CA  ALA   353     108.700 103.710  46.640  1.00  0.00            
ATOM   2346  HA  ALA   353     108.510 102.660  46.870  1.00  0.00            
ATOM   2347  CB  ALA   353     110.070 104.070  47.210  1.00  0.00            
ATOM   2348  HB1 ALA   353     110.070 104.020  48.300  1.00  0.00            
ATOM   2349  HB2 ALA   353     110.840 103.380  46.840  1.00  0.00            
ATOM   2350  HB3 ALA   353     110.350 105.080  46.900  1.00  0.00            
ATOM   2351  C   ALA   353     107.550 104.510  47.240  1.00  0.00            
ATOM   2352  O   ALA   353     106.890 105.260  46.540  1.00  0.00            
ATOM   2353  N   ILE   354     107.280 104.360  48.540  1.00  0.00            
ATOM   2354  H   ILE   354     107.830 103.680  49.040  1.00  0.00            
ATOM   2355  CA  ILE   354     106.270 105.070  49.300  1.00  0.00            
ATOM   2356  HA  ILE   354     105.850 105.840  48.650  1.00  0.00            
ATOM   2357  CB  ILE   354     105.090 104.180  49.670  1.00  0.00            
ATOM   2358  HB  ILE   354     105.460 103.400  50.340  1.00  0.00            
ATOM   2359  CG2 ILE   354     104.030 104.980  50.420  1.00  0.00            
ATOM   2360 1HG2 ILE   354     103.170 104.370  50.680  1.00  0.00            
ATOM   2361 2HG2 ILE   354     104.420 105.380  51.360  1.00  0.00            
ATOM   2362 3HG2 ILE   354     103.680 105.810  49.810  1.00  0.00            
ATOM   2363  CG1 ILE   354     104.430 103.470  48.480  1.00  0.00            
ATOM   2364 1HG1 ILE   354     105.190 103.120  47.770  1.00  0.00            
ATOM   2365 2HG1 ILE   354     103.810 104.180  47.930  1.00  0.00            
ATOM   2366  CD  ILE   354     103.600 102.250  48.830  1.00  0.00            
ATOM   2367  HD1 ILE   354     103.160 101.810  47.930  1.00  0.00            
ATOM   2368  HD2 ILE   354     104.230 101.500  49.310  1.00  0.00            
ATOM   2369  HD3 ILE   354     102.780 102.510  49.500  1.00  0.00            
ATOM   2370  C   ILE   354     106.900 105.760  50.500  1.00  0.00            
ATOM   2371  O   ILE   354     107.500 105.050  51.300  1.00  0.00            
ATOM   2372  N   PRO   355     106.800 107.080  50.680  1.00  0.00            
ATOM   2373  CD  PRO   355     106.450 108.070  49.680  1.00  0.00            
ATOM   2374  HD1 PRO   355     105.390 108.290  49.720  1.00  0.00            
ATOM   2375  HD2 PRO   355     106.730 107.750  48.680  1.00  0.00            
ATOM   2376  CG  PRO   355     107.260 109.320  50.040  1.00  0.00            
ATOM   2377  HG1 PRO   355     106.800 110.230  49.640  1.00  0.00            
ATOM   2378  HG2 PRO   355     108.280 109.220  49.680  1.00  0.00            
ATOM   2379  CB  PRO   355     107.240 109.280  51.560  1.00  0.00            
ATOM   2380  HB1 PRO   355     106.320 109.750  51.920  1.00  0.00            
ATOM   2381  HB2 PRO   355     108.110 109.790  51.990  1.00  0.00            
ATOM   2382  CA  PRO   355     107.220 107.790  51.880  1.00  0.00            
ATOM   2383  HA  PRO   355     108.240 107.480  52.120  1.00  0.00            
ATOM   2384  C   PRO   355     106.350 107.480  53.100  1.00  0.00            
ATOM   2385  O   PRO   355     105.130 107.440  52.970  1.00  0.00            
ATOM   2386  N   ILE   356     106.920 107.290  54.290  1.00  0.00            
ATOM   2387  H   ILE   356     107.930 107.380  54.320  1.00  0.00            
ATOM   2388  CA  ILE   356     106.220 106.850  55.470  1.00  0.00            
ATOM   2389  HA  ILE   356     105.660 105.970  55.170  1.00  0.00            
ATOM   2390  CB  ILE   356     107.170 106.390  56.570  1.00  0.00            
ATOM   2391  HB  ILE   356     107.880 105.690  56.110  1.00  0.00            
ATOM   2392  CG2 ILE   356     108.010 107.540  57.120  1.00  0.00            
ATOM   2393 1HG2 ILE   356     108.810 107.170  57.780  1.00  0.00            
ATOM   2394 2HG2 ILE   356     108.500 108.090  56.320  1.00  0.00            
ATOM   2395 3HG2 ILE   356     107.390 108.240  57.690  1.00  0.00            
ATOM   2396  CG1 ILE   356     106.460 105.620  57.680  1.00  0.00            
ATOM   2397 1HG1 ILE   356     105.800 104.880  57.230  1.00  0.00            
ATOM   2398 2HG1 ILE   356     105.830 106.300  58.260  1.00  0.00            
ATOM   2399  CD  ILE   356     107.380 104.870  58.650  1.00  0.00            
ATOM   2400  HD1 ILE   356     106.790 104.280  59.340  1.00  0.00            
ATOM   2401  HD2 ILE   356     108.040 104.200  58.100  1.00  0.00            
ATOM   2402  HD3 ILE   356     107.980 105.580  59.230  1.00  0.00            
ATOM   2403  C   ILE   356     105.160 107.830  55.950  1.00  0.00            
ATOM   2404  O   ILE   356     104.110 107.410  56.440  1.00  0.00            
ATOM   2405  N   GLU   357     105.290 109.150  55.750  1.00  0.00            
ATOM   2406  H   GLU   357     106.150 109.470  55.320  1.00  0.00            
ATOM   2407  CA  GLU   357     104.280 110.130  56.080  1.00  0.00            
ATOM   2408  HA  GLU   357     104.030 109.980  57.130  1.00  0.00            
ATOM   2409  CB  GLU   357     104.780 111.570  55.960  1.00  0.00            
ATOM   2410  HB1 GLU   357     105.610 111.730  56.650  1.00  0.00            
ATOM   2411  HB2 GLU   357     103.990 112.230  56.310  1.00  0.00            
ATOM   2412  CG  GLU   357     105.200 112.020  54.570  1.00  0.00            
ATOM   2413  HG1 GLU   357     104.810 113.020  54.380  1.00  0.00            
ATOM   2414  HG2 GLU   357     104.770 111.370  53.800  1.00  0.00            
ATOM   2415  CD  GLU   357     106.720 112.060  54.410  1.00  0.00            
ATOM   2416  OE1 GLU   357     107.330 110.970  54.500  1.00  0.00            
ATOM   2417  OE2 GLU   357     107.280 113.170  54.300  1.00  0.00            
ATOM   2418  C   GLU   357     102.970 109.950  55.320  1.00  0.00            
ATOM   2419  O   GLU   357     101.920 110.380  55.800  1.00  0.00            
ATOM   2420  N   ALA   358     102.960 109.300  54.160  1.00  0.00            
ATOM   2421  H   ALA   358     103.830 108.910  53.840  1.00  0.00            
ATOM   2422  CA  ALA   358     101.780 109.070  53.340  1.00  0.00            
ATOM   2423  HA  ALA   358     101.280 110.030  53.220  1.00  0.00            
ATOM   2424  CB  ALA   358     102.230 108.650  51.940  1.00  0.00            
ATOM   2425  HB1 ALA   358     101.370 108.620  51.260  1.00  0.00            
ATOM   2426  HB2 ALA   358     102.970 109.350  51.530  1.00  0.00            
ATOM   2427  HB3 ALA   358     102.680 107.660  51.980  1.00  0.00            
ATOM   2428  C   ALA   358     100.770 108.110  53.940  1.00  0.00            
ATOM   2429  O   ALA   358      99.620 108.060  53.490  1.00  0.00            
ATOM   2430  N   ILE   359     101.150 107.330  54.950  1.00  0.00            
ATOM   2431  H   ILE   359     102.120 107.420  55.220  1.00  0.00            
ATOM   2432  CA  ILE   359     100.380 106.320  55.660  1.00  0.00            
ATOM   2433  HA  ILE   359      99.360 106.370  55.280  1.00  0.00            
ATOM   2434  CB  ILE   359     100.880 104.920  55.330  1.00  0.00            
ATOM   2435  HB  ILE   359     100.230 104.200  55.820  1.00  0.00            
ATOM   2436  CG2 ILE   359     100.780 104.610  53.840  1.00  0.00            
ATOM   2437 1HG2 ILE   359     100.990 103.560  53.620  1.00  0.00            
ATOM   2438 2HG2 ILE   359      99.780 104.830  53.460  1.00  0.00            
ATOM   2439 3HG2 ILE   359     101.500 105.210  53.260  1.00  0.00            
ATOM   2440  CG1 ILE   359     102.300 104.680  55.850  1.00  0.00            
ATOM   2441 1HG1 ILE   359     102.390 105.060  56.870  1.00  0.00            
ATOM   2442 2HG1 ILE   359     103.010 105.230  55.250  1.00  0.00            
ATOM   2443  CD  ILE   359     102.750 103.220  55.890  1.00  0.00            
ATOM   2444  HD1 ILE   359     103.750 103.150  56.320  1.00  0.00            
ATOM   2445  HD2 ILE   359     102.060 102.630  56.490  1.00  0.00            
ATOM   2446  HD3 ILE   359     102.780 102.810  54.880  1.00  0.00            
ATOM   2447  C   ILE   359     100.240 106.550  57.160  1.00  0.00            
ATOM   2448  O   ILE   359      99.630 105.750  57.860  1.00  0.00            
ATOM   2449  N   ARG   360     100.830 107.600  57.720  1.00  0.00            
ATOM   2450  H   ARG   360     101.280 108.240  57.070  1.00  0.00            
ATOM   2451  CA  ARG   360     101.040 107.850  59.130  1.00  0.00            
ATOM   2452  HA  ARG   360     101.160 106.860  59.590  1.00  0.00            
ATOM   2453  CB  ARG   360     102.380 108.560  59.350  1.00  0.00            
ATOM   2454  HB1 ARG   360     102.250 109.620  59.120  1.00  0.00            
ATOM   2455  HB2 ARG   360     103.100 108.170  58.640  1.00  0.00            
ATOM   2456  CG  ARG   360     103.030 108.420  60.720  1.00  0.00            
ATOM   2457  HG1 ARG   360     103.080 107.360  60.980  1.00  0.00            
ATOM   2458  HG2 ARG   360     102.400 108.890  61.480  1.00  0.00            
ATOM   2459  CD  ARG   360     104.440 108.990  60.840  1.00  0.00            
ATOM   2460  HD1 ARG   360     105.110 108.390  60.210  1.00  0.00            
ATOM   2461  HD2 ARG   360     104.800 108.880  61.860  1.00  0.00            
ATOM   2462  NE  ARG   360     104.590 110.380  60.410  1.00  0.00            
ATOM   2463  HE  ARG   360     105.310 110.610  59.740  1.00  0.00            
ATOM   2464  CZ  ARG   360     103.910 111.450  60.850  1.00  0.00            
ATOM   2465  NH1 ARG   360     103.030 111.410  61.860  1.00  0.00            
ATOM   2466 1HH1 ARG   360     103.020 110.580  62.430  1.00  0.00            
ATOM   2467 2HH1 ARG   360     102.490 112.240  62.050  1.00  0.00            
ATOM   2468  NH2 ARG   360     104.070 112.650  60.280  1.00  0.00            
ATOM   2469 1HH2 ARG   360     104.830 112.770  59.610  1.00  0.00            
ATOM   2470 2HH2 ARG   360     103.500 113.420  60.580  1.00  0.00            
ATOM   2471  C   ARG   360      99.870 108.450  59.890  1.00  0.00            
ATOM   2472  O   ARG   360      99.980 108.750  61.080  1.00  0.00            
ATOM   2473  N   GLY   361      98.720 108.660  59.250  1.00  0.00            
ATOM   2474  H   GLY   361      98.660 108.370  58.290  1.00  0.00            
ATOM   2475  CA  GLY   361      97.500 109.160  59.870  1.00  0.00            
ATOM   2476  HA1 GLY   361      97.620 110.220  60.120  1.00  0.00            
ATOM   2477  HA2 GLY   361      97.330 108.630  60.800  1.00  0.00            
ATOM   2478  C   GLY   361      96.260 109.020  58.990  1.00  0.00            
ATOM   2479  O   GLY   361      96.240 109.480  57.850  1.00  0.00            
ATOM   2480  N   GLY   362      95.200 108.400  59.520  1.00  0.00            
ATOM   2481  H   GLY   362      95.270 108.110  60.490  1.00  0.00            
ATOM   2482  CA  GLY   362      93.970 108.070  58.830  1.00  0.00            
ATOM   2483  HA1 GLY   362      93.840 108.750  57.990  1.00  0.00            
ATOM   2484  HA2 GLY   362      93.130 108.250  59.500  1.00  0.00            
ATOM   2485  C   GLY   362      93.870 106.630  58.330  1.00  0.00            
ATOM   2486  O   GLY   362      94.520 105.740  58.870  1.00  0.00            
ATOM   2487  N   ARG   363      93.010 106.380  57.340  1.00  0.00            
ATOM   2488  H   ARG   363      92.580 107.200  56.930  1.00  0.00            
ATOM   2489  CA  ARG   363      92.590 105.090  56.850  1.00  0.00            
ATOM   2490  HA  ARG   363      93.080 104.320  57.450  1.00  0.00            
ATOM   2491  CB  ARG   363      91.090 104.900  57.060  1.00  0.00            
ATOM   2492  HB1 ARG   363      90.750 104.000  56.540  1.00  0.00            
ATOM   2493  HB2 ARG   363      90.560 105.740  56.610  1.00  0.00            
ATOM   2494  CG  ARG   363      90.730 104.780  58.530  1.00  0.00            
ATOM   2495  HG1 ARG   363      91.140 105.630  59.080  1.00  0.00            
ATOM   2496  HG2 ARG   363      91.190 103.880  58.930  1.00  0.00            
ATOM   2497  CD  ARG   363      89.230 104.740  58.830  1.00  0.00            
ATOM   2498  HD1 ARG   363      88.780 105.640  58.410  1.00  0.00            
ATOM   2499  HD2 ARG   363      89.060 104.780  59.910  1.00  0.00            
ATOM   2500  NE  ARG   363      88.530 103.600  58.260  1.00  0.00            
ATOM   2501  HE  ARG   363      87.990 103.760  57.420  1.00  0.00            
ATOM   2502  CZ  ARG   363      88.380 102.390  58.820  1.00  0.00            
ATOM   2503  NH1 ARG   363      89.020 101.980  59.930  1.00  0.00            
ATOM   2504 1HH1 ARG   363      89.660 102.610  60.370  1.00  0.00            
ATOM   2505 2HH1 ARG   363      88.830 101.050  60.270  1.00  0.00            
ATOM   2506  NH2 ARG   363      87.570 101.470  58.280  1.00  0.00            
ATOM   2507 1HH2 ARG   363      87.030 101.740  57.470  1.00  0.00            
ATOM   2508 2HH2 ARG   363      87.460 100.590  58.760  1.00  0.00            
ATOM   2509  C   ARG   363      93.040 104.850  55.420  1.00  0.00            
ATOM   2510  O   ARG   363      92.550 105.500  54.500  1.00  0.00            
ATOM   2511  N   HIS   364      93.930 103.880  55.210  1.00  0.00            
ATOM   2512  H   HIS   364      94.230 103.360  56.020  1.00  0.00            
ATOM   2513  CA  HIS   364      94.650 103.610  53.980  1.00  0.00            
ATOM   2514  HA  HIS   364      94.280 104.290  53.210  1.00  0.00            
ATOM   2515  CB  HIS   364      96.130 103.930  54.160  1.00  0.00            
ATOM   2516  HB1 HIS   364      96.630 103.940  53.190  1.00  0.00            
ATOM   2517  HB2 HIS   364      96.590 103.110  54.730  1.00  0.00            
ATOM   2518  CG  HIS   364      96.460 105.200  54.890  1.00  0.00            
ATOM   2519  ND1 HIS   364      96.690 106.440  54.320  1.00  0.00            
ATOM   2520  HD1 HIS   364      96.690 106.650  53.330  1.00  0.00            
ATOM   2521  CE1 HIS   364      96.900 107.320  55.310  1.00  0.00            
ATOM   2522  HE1 HIS   364      97.100 108.380  55.170  1.00  0.00            
ATOM   2523  NE2 HIS   364      96.840 106.720  56.500  1.00  0.00            
ATOM   2524  CD2 HIS   364      96.550 105.380  56.250  1.00  0.00            
ATOM   2525  HD2 HIS   364      96.410 104.600  56.990  1.00  0.00            
ATOM   2526  C   HIS   364      94.460 102.190  53.470  1.00  0.00            
ATOM   2527  O   HIS   364      94.270 101.260  54.260  1.00  0.00            
ATOM   2528  N   LEU   365      94.580 101.980  52.150  1.00  0.00            
ATOM   2529  H   LEU   365      94.640 102.810  51.580  1.00  0.00            
ATOM   2530  CA  LEU   365      94.560 100.720  51.450  1.00  0.00            
ATOM   2531  HA  LEU   365      94.680  99.910  52.180  1.00  0.00            
ATOM   2532  CB  LEU   365      93.200 100.550  50.780  1.00  0.00            
ATOM   2533  HB1 LEU   365      93.040 101.410  50.120  1.00  0.00            
ATOM   2534  HB2 LEU   365      92.420 100.600  51.540  1.00  0.00            
ATOM   2535  CG  LEU   365      93.000  99.290  49.960  1.00  0.00            
ATOM   2536  HG  LEU   365      93.730  99.240  49.140  1.00  0.00            
ATOM   2537  CD1 LEU   365      93.130  98.010  50.790  1.00  0.00            
ATOM   2538 1HD1 LEU   365      92.860  97.150  50.180  1.00  0.00            
ATOM   2539 2HD1 LEU   365      94.160  97.880  51.120  1.00  0.00            
ATOM   2540 3HD1 LEU   365      92.470  98.070  51.650  1.00  0.00            
ATOM   2541  CD2 LEU   365      91.600  99.290  49.340  1.00  0.00            
ATOM   2542 1HD2 LEU   365      91.420  98.360  48.790  1.00  0.00            
ATOM   2543 2HD2 LEU   365      90.850  99.390  50.120  1.00  0.00            
ATOM   2544 3HD2 LEU   365      91.520 100.120  48.640  1.00  0.00            
ATOM   2545  C   LEU   365      95.710 100.620  50.460  1.00  0.00            
ATOM   2546  O   LEU   365      95.930 101.580  49.710  1.00  0.00            
ATOM   2547  N   ILE   366      96.430  99.500  50.380  1.00  0.00            
ATOM   2548  H   ILE   366      96.210  98.800  51.060  1.00  0.00            
ATOM   2549  CA  ILE   366      97.530  99.220  49.470  1.00  0.00            
ATOM   2550  HA  ILE   366      97.570 100.020  48.730  1.00  0.00            
ATOM   2551  CB  ILE   366      98.880  99.200  50.180  1.00  0.00            
ATOM   2552  HB  ILE   366      98.890  98.320  50.820  1.00  0.00            
ATOM   2553  CG2 ILE   366     100.020  99.020  49.180  1.00  0.00            
ATOM   2554 1HG2 ILE   366     100.980  98.880  49.680  1.00  0.00            
ATOM   2555 2HG2 ILE   366      99.870  98.140  48.550  1.00  0.00            
ATOM   2556 3HG2 ILE   366     100.090  99.890  48.530  1.00  0.00            
ATOM   2557  CG1 ILE   366      99.110 100.410  51.080  1.00  0.00            
ATOM   2558 1HG1 ILE   366      98.340 100.450  51.850  1.00  0.00            
ATOM   2559 2HG1 ILE   366      99.000 101.320  50.490  1.00  0.00            
ATOM   2560  CD  ILE   366     100.440 100.480  51.820  1.00  0.00            
ATOM   2561  HD1 ILE   366     100.450 101.300  52.530  1.00  0.00            
ATOM   2562  HD2 ILE   366     100.620  99.550  52.350  1.00  0.00            
ATOM   2563  HD3 ILE   366     101.260 100.640  51.110  1.00  0.00            
ATOM   2564  C   ILE   366      97.240  97.920  48.730  1.00  0.00            
ATOM   2565  O   ILE   366      97.030  96.900  49.380  1.00  0.00            
ATOM   2566  N   PHE   367      97.260  97.890  47.390  1.00  0.00            
ATOM   2567  H   PHE   367      97.400  98.770  46.920  1.00  0.00            
ATOM   2568  CA  PHE   367      97.060  96.700  46.590  1.00  0.00            
ATOM   2569  HA  PHE   367      96.460  96.010  47.170  1.00  0.00            
ATOM   2570  CB  PHE   367      96.240  97.010  45.340  1.00  0.00            
ATOM   2571  HB1 PHE   367      96.310  96.170  44.650  1.00  0.00            
ATOM   2572  HB2 PHE   367      96.670  97.870  44.820  1.00  0.00            
ATOM   2573  CG  PHE   367      94.770  97.250  45.610  1.00  0.00            
ATOM   2574  CD1 PHE   367      93.910  96.160  45.790  1.00  0.00            
ATOM   2575  HD1 PHE   367      94.290  95.150  45.710  1.00  0.00            
ATOM   2576  CE1 PHE   367      92.560  96.360  46.080  1.00  0.00            
ATOM   2577  HE1 PHE   367      91.910  95.520  46.230  1.00  0.00            
ATOM   2578  CZ  PHE   367      92.060  97.670  46.190  1.00  0.00            
ATOM   2579  HZ  PHE   367      91.020  97.830  46.420  1.00  0.00            
ATOM   2580  CE2 PHE   367      92.920  98.770  46.020  1.00  0.00            
ATOM   2581  HE2 PHE   367      92.520  99.770  46.110  1.00  0.00            
ATOM   2582  CD2 PHE   367      94.270  98.550  45.730  1.00  0.00            
ATOM   2583  HD2 PHE   367      94.930  99.400  45.610  1.00  0.00            
ATOM   2584  C   PHE   367      98.350  95.960  46.260  1.00  0.00            
ATOM   2585  O   PHE   367      99.340  96.570  45.850  1.00  0.00            
ATOM   2586  N   CYS   368      98.350  94.630  46.370  1.00  0.00            
ATOM   2587  H   CYS   368      97.510  94.220  46.730  1.00  0.00            
ATOM   2588  CA  CYS   368      99.420  93.710  46.020  1.00  0.00            
ATOM   2589  HA  CYS   368     100.200  94.260  45.500  1.00  0.00            
ATOM   2590  CB  CYS   368     100.030  93.150  47.310  1.00  0.00            
ATOM   2591  HB1 CYS   368     100.180  92.080  47.210  1.00  0.00            
ATOM   2592  HB2 CYS   368      99.340  93.290  48.140  1.00  0.00            
ATOM   2593  SG  CYS   368     101.600  93.970  47.690  1.00  0.00            
ATOM   2594  HG  CYS   368     101.970  93.230  48.740  1.00  0.00            
ATOM   2595  C   CYS   368      98.930  92.620  45.070  1.00  0.00            
ATOM   2596  O   CYS   368      97.810  92.130  45.220  1.00  0.00            
ATOM   2597  N   HIS   369      99.730  92.170  44.100  1.00  0.00            
ATOM   2598  H   HIS   369     100.640  92.590  44.020  1.00  0.00            
ATOM   2599  CA  HIS   369      99.340  91.200  43.100  1.00  0.00            
ATOM   2600  HA  HIS   369      98.280  91.370  42.910  1.00  0.00            
ATOM   2601  CB  HIS   369      99.990  91.480  41.750  1.00  0.00            
ATOM   2602  HB1 HIS   369      99.750  92.500  41.450  1.00  0.00            
ATOM   2603  HB2 HIS   369      99.520  90.850  40.990  1.00  0.00            
ATOM   2604  CG  HIS   369     101.480  91.300  41.620  1.00  0.00            
ATOM   2605  ND1 HIS   369     102.270  91.900  40.650  1.00  0.00            
ATOM   2606  HD1 HIS   369     101.940  92.550  39.960  1.00  0.00            
ATOM   2607  CE1 HIS   369     103.520  91.440  40.790  1.00  0.00            
ATOM   2608  HE1 HIS   369     104.350  91.720  40.160  1.00  0.00            
ATOM   2609  NE2 HIS   369     103.610  90.620  41.840  1.00  0.00            
ATOM   2610  CD2 HIS   369     102.310  90.480  42.350  1.00  0.00            
ATOM   2611  HD2 HIS   369     102.020  89.840  43.160  1.00  0.00            
ATOM   2612  C   HIS   369      99.380  89.740  43.530  1.00  0.00            
ATOM   2613  O   HIS   369      99.220  88.840  42.710  1.00  0.00            
ATOM   2614  N   SER   370      99.620  89.420  44.810  1.00  0.00            
ATOM   2615  H   SER   370      99.770  90.190  45.440  1.00  0.00            
ATOM   2616  CA  SER   370      99.430  88.130  45.420  1.00  0.00            
ATOM   2617  HA  SER   370      98.480  87.730  45.060  1.00  0.00            
ATOM   2618  CB  SER   370     100.500  87.120  45.000  1.00  0.00            
ATOM   2619  HB1 SER   370     100.470  86.990  43.910  1.00  0.00            
ATOM   2620  HB2 SER   370     100.290  86.140  45.430  1.00  0.00            
ATOM   2621  OG  SER   370     101.810  87.490  45.370  1.00  0.00            
ATOM   2622  HG  SER   370     102.400  86.960  44.830  1.00  0.00            
ATOM   2623  C   SER   370      99.340  88.190  46.940  1.00  0.00            
ATOM   2624  O   SER   370      99.900  89.110  47.540  1.00  0.00            
ATOM   2625  N   LYS   371      98.700  87.230  47.610  1.00  0.00            
ATOM   2626  H   LYS   371      98.250  86.520  47.040  1.00  0.00            
ATOM   2627  CA  LYS   371      98.640  87.130  49.050  1.00  0.00            
ATOM   2628  HA  LYS   371      98.380  88.120  49.440  1.00  0.00            
ATOM   2629  CB  LYS   371      97.520  86.200  49.530  1.00  0.00            
ATOM   2630  HB1 LYS   371      96.580  86.670  49.240  1.00  0.00            
ATOM   2631  HB2 LYS   371      97.520  86.170  50.620  1.00  0.00            
ATOM   2632  CG  LYS   371      97.530  84.750  49.050  1.00  0.00            
ATOM   2633  HG1 LYS   371      98.260  84.190  49.650  1.00  0.00            
ATOM   2634  HG2 LYS   371      97.870  84.710  48.020  1.00  0.00            
ATOM   2635  CD  LYS   371      96.160  84.090  49.130  1.00  0.00            
ATOM   2636  HD1 LYS   371      95.760  84.200  50.140  1.00  0.00            
ATOM   2637  HD2 LYS   371      96.280  83.020  48.930  1.00  0.00            
ATOM   2638  CE  LYS   371      95.210  84.690  48.110  1.00  0.00            
ATOM   2639  HE1 LYS   371      95.710  84.640  47.140  1.00  0.00            
ATOM   2640  HE2 LYS   371      95.050  85.750  48.330  1.00  0.00            
ATOM   2641  NZ  LYS   371      93.910  84.010  48.030  1.00  0.00            
ATOM   2642  HZ1 LYS   371      93.360  84.380  47.270  1.00  0.00            
ATOM   2643  HZ2 LYS   371      94.010  83.020  47.860  1.00  0.00            
ATOM   2644  HZ3 LYS   371      93.390  84.120  48.880  1.00  0.00            
ATOM   2645  C   LYS   371      99.980  86.830  49.700  1.00  0.00            
ATOM   2646  O   LYS   371     100.260  87.270  50.820  1.00  0.00            
ATOM   2647  N   LYS   372     100.900  86.200  48.960  1.00  0.00            
ATOM   2648  H   LYS   372     100.570  85.830  48.080  1.00  0.00            
ATOM   2649  CA  LYS   372     102.330  86.210  49.180  1.00  0.00            
ATOM   2650  HA  LYS   372     102.560  85.710  50.120  1.00  0.00            
ATOM   2651  CB  LYS   372     103.010  85.410  48.070  1.00  0.00            
ATOM   2652  HB1 LYS   372     102.650  85.780  47.110  1.00  0.00            
ATOM   2653  HB2 LYS   372     102.670  84.370  48.130  1.00  0.00            
ATOM   2654  CG  LYS   372     104.530  85.430  48.040  1.00  0.00            
ATOM   2655  HG1 LYS   372     104.930  85.100  49.000  1.00  0.00            
ATOM   2656  HG2 LYS   372     104.880  86.440  47.840  1.00  0.00            
ATOM   2657  CD  LYS   372     105.040  84.500  46.930  1.00  0.00            
ATOM   2658  HD1 LYS   372     104.490  84.700  46.010  1.00  0.00            
ATOM   2659  HD2 LYS   372     104.850  83.470  47.230  1.00  0.00            
ATOM   2660  CE  LYS   372     106.530  84.680  46.650  1.00  0.00            
ATOM   2661  HE1 LYS   372     107.090  84.480  47.560  1.00  0.00            
ATOM   2662  HE2 LYS   372     106.710  85.710  46.360  1.00  0.00            
ATOM   2663  NZ  LYS   372     106.970  83.760  45.580  1.00  0.00            
ATOM   2664  HZ1 LYS   372     107.940  83.890  45.350  1.00  0.00            
ATOM   2665  HZ2 LYS   372     106.880  82.800  45.870  1.00  0.00            
ATOM   2666  HZ3 LYS   372     106.450  83.900  44.730  1.00  0.00            
ATOM   2667  C   LYS   372     102.880  87.620  49.290  1.00  0.00            
ATOM   2668  O   LYS   372     103.430  88.000  50.320  1.00  0.00            
ATOM   2669  N   LYS   373     102.670  88.470  48.280  1.00  0.00            
ATOM   2670  H   LYS   373     102.180  88.110  47.480  1.00  0.00            
ATOM   2671  CA  LYS   373     103.100  89.860  48.250  1.00  0.00            
ATOM   2672  HA  LYS   373     104.160  89.830  48.490  1.00  0.00            
ATOM   2673  CB  LYS   373     102.970  90.450  46.850  1.00  0.00            
ATOM   2674  HB1 LYS   373     102.030  90.990  46.770  1.00  0.00            
ATOM   2675  HB2 LYS   373     102.930  89.660  46.090  1.00  0.00            
ATOM   2676  CG  LYS   373     104.120  91.380  46.470  1.00  0.00            
ATOM   2677  HG1 LYS   373     104.380  91.990  47.330  1.00  0.00            
ATOM   2678  HG2 LYS   373     103.800  92.060  45.680  1.00  0.00            
ATOM   2679  CD  LYS   373     105.340  90.600  45.990  1.00  0.00            
ATOM   2680  HD1 LYS   373     105.100  90.160  45.020  1.00  0.00            
ATOM   2681  HD2 LYS   373     105.570  89.770  46.670  1.00  0.00            
ATOM   2682  CE  LYS   373     106.570  91.480  45.840  1.00  0.00            
ATOM   2683  HE1 LYS   373     106.280  92.440  45.400  1.00  0.00            
ATOM   2684  HE2 LYS   373     107.250  91.000  45.140  1.00  0.00            
ATOM   2685  NZ  LYS   373     107.280  91.680  47.110  1.00  0.00            
ATOM   2686  HZ1 LYS   373     108.070  92.300  47.000  1.00  0.00            
ATOM   2687  HZ2 LYS   373     106.710  92.130  47.810  1.00  0.00            
ATOM   2688  HZ3 LYS   373     107.600  90.810  47.510  1.00  0.00            
ATOM   2689  C   LYS   373     102.470  90.740  49.310  1.00  0.00            
ATOM   2690  O   LYS   373     103.060  91.750  49.690  1.00  0.00            
ATOM   2691  N   CYS   374     101.310  90.390  49.880  1.00  0.00            
ATOM   2692  H   CYS   374     100.800  89.640  49.440  1.00  0.00            
ATOM   2693  CA  CYS   374     100.720  91.070  51.020  1.00  0.00            
ATOM   2694  HA  CYS   374     100.700  92.130  50.790  1.00  0.00            
ATOM   2695  CB  CYS   374      99.270  90.650  51.230  1.00  0.00            
ATOM   2696  HB1 CYS   374      98.860  91.160  52.100  1.00  0.00            
ATOM   2697  HB2 CYS   374      99.210  89.570  51.420  1.00  0.00            
ATOM   2698  SG  CYS   374      98.240  91.070  49.800  1.00  0.00            
ATOM   2699  HG  CYS   374      97.040  90.930  50.380  1.00  0.00            
ATOM   2700  C   CYS   374     101.540  90.900  52.290  1.00  0.00            
ATOM   2701  O   CYS   374     101.900  91.900  52.910  1.00  0.00            
ATOM   2702  N   ASP   375     101.930  89.690  52.690  1.00  0.00            
ATOM   2703  H   ASP   375     101.650  88.910  52.120  1.00  0.00            
ATOM   2704  CA  ASP   375     102.760  89.420  53.850  1.00  0.00            
ATOM   2705  HA  ASP   375     102.490  90.170  54.600  1.00  0.00            
ATOM   2706  CB  ASP   375     102.400  88.100  54.520  1.00  0.00            
ATOM   2707  HB1 ASP   375     103.080  87.920  55.350  1.00  0.00            
ATOM   2708  HB2 ASP   375     102.580  87.300  53.800  1.00  0.00            
ATOM   2709  CG  ASP   375     100.980  88.020  55.040  1.00  0.00            
ATOM   2710  OD1 ASP   375     100.530  88.970  55.720  1.00  0.00            
ATOM   2711  OD2 ASP   375     100.290  86.990  54.850  1.00  0.00            
ATOM   2712  C   ASP   375     104.250  89.650  53.650  1.00  0.00            
ATOM   2713  O   ASP   375     104.990  89.870  54.610  1.00  0.00            
ATOM   2714  N   GLU   376     104.760  89.760  52.410  1.00  0.00            
ATOM   2715  H   GLU   376     104.160  89.450  51.660  1.00  0.00            
ATOM   2716  CA  GLU   376     106.010  90.390  52.050  1.00  0.00            
ATOM   2717  HA  GLU   376     106.770  90.000  52.730  1.00  0.00            
ATOM   2718  CB  GLU   376     106.480  89.990  50.650  1.00  0.00            
ATOM   2719  HB1 GLU   376     107.340  90.600  50.390  1.00  0.00            
ATOM   2720  HB2 GLU   376     105.700  90.270  49.940  1.00  0.00            
ATOM   2721  CG  GLU   376     106.890  88.540  50.390  1.00  0.00            
ATOM   2722  HG1 GLU   376     106.040  87.890  50.560  1.00  0.00            
ATOM   2723  HG2 GLU   376     107.640  88.270  51.130  1.00  0.00            
ATOM   2724  CD  GLU   376     107.470  88.300  49.000  1.00  0.00            
ATOM   2725  OE1 GLU   376     107.920  89.260  48.330  1.00  0.00            
ATOM   2726  OE2 GLU   376     107.500  87.150  48.520  1.00  0.00            
ATOM   2727  C   GLU   376     106.020  91.900  52.220  1.00  0.00            
ATOM   2728  O   GLU   376     107.020  92.550  51.920  1.00  0.00            
ATOM   2729  N   LEU   377     104.940  92.550  52.640  1.00  0.00            
ATOM   2730  H   LEU   377     104.120  91.980  52.820  1.00  0.00            
ATOM   2731  CA  LEU   377     104.750  93.990  52.730  1.00  0.00            
ATOM   2732  HA  LEU   377     105.740  94.440  52.670  1.00  0.00            
ATOM   2733  CB  LEU   377     103.980  94.470  51.510  1.00  0.00            
ATOM   2734  HB1 LEU   377     102.960  94.080  51.560  1.00  0.00            
ATOM   2735  HB2 LEU   377     104.410  93.980  50.630  1.00  0.00            
ATOM   2736  CG  LEU   377     103.920  95.960  51.190  1.00  0.00            
ATOM   2737  HG  LEU   377     103.590  96.070  50.150  1.00  0.00            
ATOM   2738  CD1 LEU   377     102.930  96.750  52.040  1.00  0.00            
ATOM   2739 1HD1 LEU   377     102.750  97.730  51.600  1.00  0.00            
ATOM   2740 2HD1 LEU   377     101.980  96.230  52.050  1.00  0.00            
ATOM   2741 3HD1 LEU   377     103.290  96.870  53.060  1.00  0.00            
ATOM   2742  CD2 LEU   377     105.290  96.640  51.290  1.00  0.00            
ATOM   2743 1HD2 LEU   377     105.280  97.600  50.780  1.00  0.00            
ATOM   2744 2HD2 LEU   377     105.560  96.790  52.330  1.00  0.00            
ATOM   2745 3HD2 LEU   377     106.050  96.000  50.840  1.00  0.00            
ATOM   2746  C   LEU   377     104.170  94.490  54.050  1.00  0.00            
ATOM   2747  O   LEU   377     104.770  95.330  54.710  1.00  0.00            
ATOM   2748  N   ALA   378     103.030  93.970  54.520  1.00  0.00            
ATOM   2749  H   ALA   378     102.580  93.280  53.940  1.00  0.00            
ATOM   2750  CA  ALA   378     102.380  94.360  55.750  1.00  0.00            
ATOM   2751  HA  ALA   378     102.080  95.400  55.670  1.00  0.00            
ATOM   2752  CB  ALA   378     101.110  93.530  55.920  1.00  0.00            
ATOM   2753  HB1 ALA   378     100.560  93.850  56.800  1.00  0.00            
ATOM   2754  HB2 ALA   378     100.450  93.640  55.060  1.00  0.00            
ATOM   2755  HB3 ALA   378     101.350  92.470  56.030  1.00  0.00            
ATOM   2756  C   ALA   378     103.290  94.230  56.970  1.00  0.00            
ATOM   2757  O   ALA   378     103.350  95.120  57.810  1.00  0.00            
ATOM   2758  N   ALA   379     104.080  93.160  57.030  1.00  0.00            
ATOM   2759  H   ALA   379     103.960  92.460  56.310  1.00  0.00            
ATOM   2760  CA  ALA   379     105.070  92.900  58.050  1.00  0.00            
ATOM   2761  HA  ALA   379     104.550  92.830  59.010  1.00  0.00            
ATOM   2762  CB  ALA   379     105.670  91.520  57.770  1.00  0.00            
ATOM   2763  HB1 ALA   379     106.400  91.260  58.530  1.00  0.00            
ATOM   2764  HB2 ALA   379     104.890  90.750  57.770  1.00  0.00            
ATOM   2765  HB3 ALA   379     106.170  91.520  56.800  1.00  0.00            
ATOM   2766  C   ALA   379     106.150  93.970  58.180  1.00  0.00            
ATOM   2767  O   ALA   379     106.590  94.250  59.300  1.00  0.00            
ATOM   2768  N   LYS   380     106.550  94.650  57.110  1.00  0.00            
ATOM   2769  H   LYS   380     106.100  94.410  56.230  1.00  0.00            
ATOM   2770  CA  LYS   380     107.480  95.760  57.080  1.00  0.00            
ATOM   2771  HA  LYS   380     108.370  95.470  57.650  1.00  0.00            
ATOM   2772  CB  LYS   380     107.920  96.080  55.660  1.00  0.00            
ATOM   2773  HB1 LYS   380     107.070  96.500  55.120  1.00  0.00            
ATOM   2774  HB2 LYS   380     108.170  95.160  55.130  1.00  0.00            
ATOM   2775  CG  LYS   380     109.090  97.050  55.470  1.00  0.00            
ATOM   2776  HG1 LYS   380     108.890  97.990  55.970  1.00  0.00            
ATOM   2777  HG2 LYS   380     109.160  97.280  54.400  1.00  0.00            
ATOM   2778  CD  LYS   380     110.450  96.510  55.920  1.00  0.00            
ATOM   2779  HD1 LYS   380     110.440  95.430  55.770  1.00  0.00            
ATOM   2780  HD2 LYS   380     110.580  96.670  56.990  1.00  0.00            
ATOM   2781  CE  LYS   380     111.630  97.080  55.140  1.00  0.00            
ATOM   2782  HE1 LYS   380     111.360  97.110  54.080  1.00  0.00            
ATOM   2783  HE2 LYS   380     112.460  96.380  55.220  1.00  0.00            
ATOM   2784  NZ  LYS   380     112.080  98.400  55.600  1.00  0.00            
ATOM   2785  HZ1 LYS   380     112.780  98.800  54.990  1.00  0.00            
ATOM   2786  HZ2 LYS   380     111.340  99.090  55.640  1.00  0.00            
ATOM   2787  HZ3 LYS   380     112.490  98.350  56.520  1.00  0.00            
ATOM   2788  C   LYS   380     106.910  96.980  57.790  1.00  0.00            
ATOM   2789  O   LYS   380     107.610  97.650  58.540  1.00  0.00            
ATOM   2790  N   LEU   381     105.630  97.290  57.560  1.00  0.00            
ATOM   2791  H   LEU   381     105.130  96.640  56.960  1.00  0.00            
ATOM   2792  CA  LEU   381     104.890  98.420  58.080  1.00  0.00            
ATOM   2793  HA  LEU   381     105.540  99.300  58.010  1.00  0.00            
ATOM   2794  CB  LEU   381     103.670  98.690  57.210  1.00  0.00            
ATOM   2795  HB1 LEU   381     103.130  99.540  57.630  1.00  0.00            
ATOM   2796  HB2 LEU   381     103.000  97.830  57.310  1.00  0.00            
ATOM   2797  CG  LEU   381     103.880  98.920  55.720  1.00  0.00            
ATOM   2798  HG  LEU   381     104.300  98.020  55.260  1.00  0.00            
ATOM   2799  CD1 LEU   381     102.560  99.230  55.030  1.00  0.00            
ATOM   2800 1HD1 LEU   381     102.710  99.390  53.970  1.00  0.00            
ATOM   2801 2HD1 LEU   381     101.860  98.400  55.170  1.00  0.00            
ATOM   2802 3HD1 LEU   381     102.120 100.130  55.460  1.00  0.00            
ATOM   2803  CD2 LEU   381     104.850 100.080  55.460  1.00  0.00            
ATOM   2804 1HD2 LEU   381     104.890 100.290  54.390  1.00  0.00            
ATOM   2805 2HD2 LEU   381     104.510 100.970  55.980  1.00  0.00            
ATOM   2806 3HD2 LEU   381     105.850  99.820  55.800  1.00  0.00            
ATOM   2807  C   LEU   381     104.530  98.280  59.550  1.00  0.00            
ATOM   2808  O   LEU   381     104.850  99.140  60.360  1.00  0.00            
ATOM   2809  N   SER   382     103.930  97.150  59.940  1.00  0.00            
ATOM   2810  H   SER   382     103.660  96.480  59.230  1.00  0.00            
ATOM   2811  CA  SER   382     103.660  96.820  61.330  1.00  0.00            
ATOM   2812  HA  SER   382     103.240  97.710  61.800  1.00  0.00            
ATOM   2813  CB  SER   382     102.600  95.740  61.450  1.00  0.00            
ATOM   2814  HB1 SER   382     102.730  95.160  62.370  1.00  0.00            
ATOM   2815  HB2 SER   382     102.660  95.050  60.600  1.00  0.00            
ATOM   2816  OG  SER   382     101.320  96.340  61.500  1.00  0.00            
ATOM   2817  HG  SER   382     100.670  95.780  61.080  1.00  0.00            
ATOM   2818  C   SER   382     104.910  96.520  62.150  1.00  0.00            
ATOM   2819  O   SER   382     104.930  96.710  63.360  1.00  0.00            
ATOM   2820  N   GLY   383     106.010  96.150  61.490  1.00  0.00            
ATOM   2821  H   GLY   383     105.920  95.920  60.510  1.00  0.00            
ATOM   2822  CA  GLY   383     107.360  96.150  62.030  1.00  0.00            
ATOM   2823  HA1 GLY   383     107.990  95.520  61.410  1.00  0.00            
ATOM   2824  HA2 GLY   383     107.340  95.670  63.010  1.00  0.00            
ATOM   2825  C   GLY   383     108.030  97.500  62.180  1.00  0.00            
ATOM   2826  O   GLY   383     109.170  97.550  62.640  1.00  0.00            
ATOM   2827  N   LEU   384     107.390  98.610  61.810  1.00  0.00            
ATOM   2828  H   LEU   384     106.490  98.470  61.370  1.00  0.00            
ATOM   2829  CA  LEU   384     107.800 100.000  61.920  1.00  0.00            
ATOM   2830  HA  LEU   384     108.780  99.990  62.400  1.00  0.00            
ATOM   2831  CB  LEU   384     107.990 100.610  60.540  1.00  0.00            
ATOM   2832  HB1 LEU   384     107.250 101.410  60.400  1.00  0.00            
ATOM   2833  HB2 LEU   384     107.730  99.890  59.770  1.00  0.00            
ATOM   2834  CG  LEU   384     109.350 101.190  60.150  1.00  0.00            
ATOM   2835  HG  LEU   384     109.280 101.630  59.160  1.00  0.00            
ATOM   2836  CD1 LEU   384     109.800 102.310  61.090  1.00  0.00            
ATOM   2837 1HD1 LEU   384     110.750 102.720  60.760  1.00  0.00            
ATOM   2838 2HD1 LEU   384     109.060 103.110  61.080  1.00  0.00            
ATOM   2839 3HD1 LEU   384     109.920 101.940  62.110  1.00  0.00            
ATOM   2840  CD2 LEU   384     110.450 100.130  60.090  1.00  0.00            
ATOM   2841 1HD2 LEU   384     111.400 100.580  59.810  1.00  0.00            
ATOM   2842 2HD2 LEU   384     110.560  99.640  61.060  1.00  0.00            
ATOM   2843 3HD2 LEU   384     110.180  99.390  59.340  1.00  0.00            
ATOM   2844  C   LEU   384     106.930 100.850  62.830  1.00  0.00            
ATOM   2845  O   LEU   384     107.130 102.050  62.980  1.00  0.00            
ATOM   2846  N   GLY   385     105.900 100.280  63.460  1.00  0.00            
ATOM   2847  H   GLY   385     105.840  99.270  63.380  1.00  0.00            
ATOM   2848  CA  GLY   385     104.960 100.930  64.350  1.00  0.00            
ATOM   2849  HA1 GLY   385     105.480 101.640  65.000  1.00  0.00            
ATOM   2850  HA2 GLY   385     104.530 100.180  65.010  1.00  0.00            
ATOM   2851  C   GLY   385     103.810 101.670  63.680  1.00  0.00            
ATOM   2852  O   GLY   385     103.240 102.580  64.280  1.00  0.00            
ATOM   2853  N   ILE   386     103.440 101.300  62.450  1.00  0.00            
ATOM   2854  H   ILE   386     103.960 100.550  62.030  1.00  0.00            
ATOM   2855  CA  ILE   386     102.210 101.680  61.790  1.00  0.00            
ATOM   2856  HA  ILE   386     101.820 102.580  62.270  1.00  0.00            
ATOM   2857  CB  ILE   386     102.440 102.040  60.320  1.00  0.00            
ATOM   2858  HB  ILE   386     102.680 101.110  59.800  1.00  0.00            
ATOM   2859  CG2 ILE   386     101.170 102.580  59.670  1.00  0.00            
ATOM   2860 1HG2 ILE   386     101.370 102.960  58.660  1.00  0.00            
ATOM   2861 2HG2 ILE   386     100.420 101.800  59.570  1.00  0.00            
ATOM   2862 3HG2 ILE   386     100.740 103.390  60.260  1.00  0.00            
ATOM   2863  CG1 ILE   386     103.600 102.990  60.070  1.00  0.00            
ATOM   2864 1HG1 ILE   386     103.730 103.140  58.990  1.00  0.00            
ATOM   2865 2HG1 ILE   386     104.540 102.550  60.410  1.00  0.00            
ATOM   2866  CD  ILE   386     103.480 104.370  60.710  1.00  0.00            
ATOM   2867  HD1 ILE   386     104.360 104.980  60.480  1.00  0.00            
ATOM   2868  HD2 ILE   386     102.610 104.900  60.320  1.00  0.00            
ATOM   2869  HD3 ILE   386     103.400 104.290  61.790  1.00  0.00            
ATOM   2870  C   ILE   386     101.160 100.590  61.970  1.00  0.00            
ATOM   2871  O   ILE   386     101.510  99.410  61.940  1.00  0.00            
ATOM   2872  N   ASN   387      99.870 100.890  62.150  1.00  0.00            
ATOM   2873  H   ASN   387      99.670 101.880  62.270  1.00  0.00            
ATOM   2874  CA  ASN   387      98.780  99.950  62.280  1.00  0.00            
ATOM   2875  HA  ASN   387      99.110  99.170  62.970  1.00  0.00            
ATOM   2876  CB  ASN   387      97.600 100.660  62.940  1.00  0.00            
ATOM   2877  HB1 ASN   387      97.180 101.400  62.260  1.00  0.00            
ATOM   2878  HB2 ASN   387      97.910 101.190  63.840  1.00  0.00            
ATOM   2879  CG  ASN   387      96.500  99.690  63.350  1.00  0.00            
ATOM   2880  OD1 ASN   387      96.750  98.580  63.830  1.00  0.00            
ATOM   2881  ND2 ASN   387      95.220 100.050  63.210  1.00  0.00            
ATOM   2882 1HD2 ASN   387      94.980 100.980  62.910  1.00  0.00            
ATOM   2883 2HD2 ASN   387      94.530  99.420  63.580  1.00  0.00            
ATOM   2884  C   ASN   387      98.430  99.260  60.970  1.00  0.00            
ATOM   2885  O   ASN   387      97.450  99.630  60.330  1.00  0.00            
ATOM   2886  N   ALA   388      99.240  98.310  60.490  1.00  0.00            
ATOM   2887  H   ALA   388     100.040  98.060  61.050  1.00  0.00            
ATOM   2888  CA  ALA   388      99.130  97.660  59.200  1.00  0.00            
ATOM   2889  HA  ALA   388      98.360  98.190  58.650  1.00  0.00            
ATOM   2890  CB  ALA   388     100.420  97.890  58.420  1.00  0.00            
ATOM   2891  HB1 ALA   388     100.320  97.510  57.400  1.00  0.00            
ATOM   2892  HB2 ALA   388     100.670  98.950  58.380  1.00  0.00            
ATOM   2893  HB3 ALA   388     101.230  97.350  58.910  1.00  0.00            
ATOM   2894  C   ALA   388      98.720  96.200  59.240  1.00  0.00            
ATOM   2895  O   ALA   388      99.280  95.420  60.000  1.00  0.00            
ATOM   2896  N   VAL   389      97.760  95.770  58.410  1.00  0.00            
ATOM   2897  H   VAL   389      97.390  96.460  57.780  1.00  0.00            
ATOM   2898  CA  VAL   389      97.120  94.470  58.390  1.00  0.00            
ATOM   2899  HA  VAL   389      97.770  93.760  58.900  1.00  0.00            
ATOM   2900  CB  VAL   389      95.810  94.480  59.180  1.00  0.00            
ATOM   2901  HB  VAL   389      95.100  95.140  58.670  1.00  0.00            
ATOM   2902  CG1 VAL   389      95.150  93.110  59.280  1.00  0.00            
ATOM   2903 1HG1 VAL   389      94.260  93.150  59.910  1.00  0.00            
ATOM   2904 2HG1 VAL   389      94.840  92.760  58.300  1.00  0.00            
ATOM   2905 3HG1 VAL   389      95.860  92.400  59.720  1.00  0.00            
ATOM   2906  CG2 VAL   389      95.950  95.030  60.600  1.00  0.00            
ATOM   2907 1HG2 VAL   389      95.000  94.970  61.140  1.00  0.00            
ATOM   2908 2HG2 VAL   389      96.690  94.440  61.150  1.00  0.00            
ATOM   2909 3HG2 VAL   389      96.260  96.070  60.600  1.00  0.00            
ATOM   2910  C   VAL   389      96.890  93.940  56.980  1.00  0.00            
ATOM   2911  O   VAL   389      96.420  94.690  56.120  1.00  0.00            
ATOM   2912  N   ALA   390      97.190  92.670  56.690  1.00  0.00            
ATOM   2913  H   ALA   390      97.590  92.110  57.420  1.00  0.00            
ATOM   2914  CA  ALA   390      96.960  92.040  55.400  1.00  0.00            
ATOM   2915  HA  ALA   390      97.190  92.790  54.640  1.00  0.00            
ATOM   2916  CB  ALA   390      97.970  90.920  55.210  1.00  0.00            
ATOM   2917  HB1 ALA   390      97.870  90.470  54.220  1.00  0.00            
ATOM   2918  HB2 ALA   390      98.990  91.280  55.320  1.00  0.00            
ATOM   2919  HB3 ALA   390      97.790  90.140  55.950  1.00  0.00            
ATOM   2920  C   ALA   390      95.530  91.570  55.150  1.00  0.00            
ATOM   2921  O   ALA   390      94.820  91.210  56.090  1.00  0.00            
ATOM   2922  N   TYR   391      95.070  91.500  53.900  1.00  0.00            
ATOM   2923  H   TYR   391      95.680  91.850  53.170  1.00  0.00            
ATOM   2924  CA  TYR   391      93.760  91.050  53.470  1.00  0.00            
ATOM   2925  HA  TYR   391      93.350  90.430  54.270  1.00  0.00            
ATOM   2926  CB  TYR   391      92.810  92.230  53.300  1.00  0.00            
ATOM   2927  HB1 TYR   391      93.100  92.790  52.410  1.00  0.00            
ATOM   2928  HB2 TYR   391      92.910  92.900  54.150  1.00  0.00            
ATOM   2929  CG  TYR   391      91.360  91.830  53.180  1.00  0.00            
ATOM   2930  CD1 TYR   391      90.570  91.770  54.330  1.00  0.00            
ATOM   2931  HD1 TYR   391      90.990  92.060  55.280  1.00  0.00            
ATOM   2932  CE1 TYR   391      89.240  91.330  54.270  1.00  0.00            
ATOM   2933  HE1 TYR   391      88.630  91.290  55.160  1.00  0.00            
ATOM   2934  CZ  TYR   391      88.700  90.920  53.040  1.00  0.00            
ATOM   2935  OH  TYR   391      87.410  90.480  52.980  1.00  0.00            
ATOM   2936  HH  TYR   391      87.240  90.020  52.150  1.00  0.00            
ATOM   2937  CE2 TYR   391      89.490  90.980  51.870  1.00  0.00            
ATOM   2938  HE2 TYR   391      89.050  90.680  50.930  1.00  0.00            
ATOM   2939  CD2 TYR   391      90.810  91.450  51.950  1.00  0.00            
ATOM   2940  HD2 TYR   391      91.400  91.490  51.050  1.00  0.00            
ATOM   2941  C   TYR   391      93.780  90.180  52.210  1.00  0.00            
ATOM   2942  O   TYR   391      94.420  90.540  51.230  1.00  0.00            
ATOM   2943  N   TYR   392      93.070  89.050  52.200  1.00  0.00            
ATOM   2944  H   TYR   392      92.570  88.820  53.050  1.00  0.00            
ATOM   2945  CA  TYR   392      92.890  88.090  51.130  1.00  0.00            
ATOM   2946  HA  TYR   392      92.520  88.630  50.260  1.00  0.00            
ATOM   2947  CB  TYR   392      94.240  87.470  50.770  1.00  0.00            
ATOM   2948  HB1 TYR   392      94.770  88.160  50.110  1.00  0.00            
ATOM   2949  HB2 TYR   392      94.070  86.580  50.160  1.00  0.00            
ATOM   2950  CG  TYR   392      95.160  87.110  51.910  1.00  0.00            
ATOM   2951  CD1 TYR   392      94.900  86.000  52.710  1.00  0.00            
ATOM   2952  HD1 TYR   392      94.010  85.410  52.540  1.00  0.00            
ATOM   2953  CE1 TYR   392      95.770  85.620  53.730  1.00  0.00            
ATOM   2954  HE1 TYR   392      95.560  84.760  54.340  1.00  0.00            
ATOM   2955  CZ  TYR   392      96.950  86.360  53.970  1.00  0.00            
ATOM   2956  OH  TYR   392      97.830  85.970  54.930  1.00  0.00            
ATOM   2957  HH  TYR   392      98.660  86.440  54.860  1.00  0.00            
ATOM   2958  CE2 TYR   392      97.200  87.510  53.180  1.00  0.00            
ATOM   2959  HE2 TYR   392      98.100  88.080  53.370  1.00  0.00            
ATOM   2960  CD2 TYR   392      96.300  87.880  52.180  1.00  0.00            
ATOM   2961  HD2 TYR   392      96.510  88.760  51.580  1.00  0.00            
ATOM   2962  C   TYR   392      91.860  87.020  51.470  1.00  0.00            
ATOM   2963  O   TYR   392      91.580  86.830  52.660  1.00  0.00            
ATOM   2964  N   ARG   393      91.330  86.240  50.530  1.00  0.00            
ATOM   2965  H   ARG   393      91.570  86.440  49.570  1.00  0.00            
ATOM   2966  CA  ARG   393      90.470  85.100  50.820  1.00  0.00            
ATOM   2967  HA  ARG   393      89.700  85.490  51.480  1.00  0.00            
ATOM   2968  CB  ARG   393      89.720  84.530  49.620  1.00  0.00            
ATOM   2969  HB1 ARG   393      89.210  85.340  49.080  1.00  0.00            
ATOM   2970  HB2 ARG   393      88.940  83.860  49.980  1.00  0.00            
ATOM   2971  CG  ARG   393      90.600  83.750  48.650  1.00  0.00            
ATOM   2972  HG1 ARG   393      91.160  82.990  49.190  1.00  0.00            
ATOM   2973  HG2 ARG   393      91.310  84.460  48.220  1.00  0.00            
ATOM   2974  CD  ARG   393      89.820  83.050  47.540  1.00  0.00            
ATOM   2975  HD1 ARG   393      89.090  83.740  47.120  1.00  0.00            
ATOM   2976  HD2 ARG   393      89.280  82.210  47.970  1.00  0.00            
ATOM   2977  NE  ARG   393      90.740  82.640  46.470  1.00  0.00            
ATOM   2978  HE  ARG   393      91.280  83.350  46.000  1.00  0.00            
ATOM   2979  CZ  ARG   393      90.930  81.390  46.030  1.00  0.00            
ATOM   2980  NH1 ARG   393      90.290  80.330  46.540  1.00  0.00            
ATOM   2981 1HH1 ARG   393      89.560  80.460  47.230  1.00  0.00            
ATOM   2982 2HH1 ARG   393      90.400  79.430  46.080  1.00  0.00            
ATOM   2983  NH2 ARG   393      91.790  81.100  45.040  1.00  0.00            
ATOM   2984 1HH2 ARG   393      92.360  81.850  44.660  1.00  0.00            
ATOM   2985 2HH2 ARG   393      91.830  80.150  44.710  1.00  0.00            
ATOM   2986  C   ARG   393      91.180  84.020  51.620  1.00  0.00            
ATOM   2987  O   ARG   393      92.380  83.810  51.470  1.00  0.00            
ATOM   2988  N   GLY   394      90.440  83.300  52.460  1.00  0.00            
ATOM   2989  H   GLY   394      89.450  83.510  52.490  1.00  0.00            
ATOM   2990  CA  GLY   394      90.930  82.410  53.500  1.00  0.00            
ATOM   2991  HA1 GLY   394      91.900  82.020  53.220  1.00  0.00            
ATOM   2992  HA2 GLY   394      90.260  81.560  53.570  1.00  0.00            
ATOM   2993  C   GLY   394      91.030  83.040  54.890  1.00  0.00            
ATOM   2994  O   GLY   394      91.430  82.350  55.820  1.00  0.00            
ATOM   2995  N   LEU   395      90.650  84.320  55.040  1.00  0.00            
ATOM   2996  H   LEU   395      90.360  84.800  54.210  1.00  0.00            
ATOM   2997  CA  LEU   395      90.490  85.060  56.280  1.00  0.00            
ATOM   2998  HA  LEU   395      90.850  84.450  57.100  1.00  0.00            
ATOM   2999  CB  LEU   395      91.310  86.340  56.220  1.00  0.00            
ATOM   3000  HB1 LEU   395      91.190  86.880  57.160  1.00  0.00            
ATOM   3001  HB2 LEU   395      90.880  86.980  55.440  1.00  0.00            
ATOM   3002  CG  LEU   395      92.810  86.210  55.940  1.00  0.00            
ATOM   3003  HG  LEU   395      92.960  85.690  55.000  1.00  0.00            
ATOM   3004  CD1 LEU   395      93.450  87.590  55.830  1.00  0.00            
ATOM   3005 1HD1 LEU   395      94.500  87.490  55.570  1.00  0.00            
ATOM   3006 2HD1 LEU   395      92.960  88.150  55.040  1.00  0.00            
ATOM   3007 3HD1 LEU   395      93.360  88.130  56.770  1.00  0.00            
ATOM   3008  CD2 LEU   395      93.540  85.430  57.040  1.00  0.00            
ATOM   3009 1HD2 LEU   395      94.600  85.390  56.800  1.00  0.00            
ATOM   3010 2HD2 LEU   395      93.410  85.930  58.000  1.00  0.00            
ATOM   3011 3HD2 LEU   395      93.160  84.410  57.100  1.00  0.00            
ATOM   3012  C   LEU   395      89.030  85.380  56.570  1.00  0.00            
ATOM   3013  O   LEU   395      88.220  85.480  55.650  1.00  0.00            
ATOM   3014  N   ASP   396      88.660  85.610  57.830  1.00  0.00            
ATOM   3015  H   ASP   396      89.360  85.490  58.550  1.00  0.00            
ATOM   3016  CA  ASP   396      87.460  86.320  58.220  1.00  0.00            
ATOM   3017  HA  ASP   396      86.620  85.900  57.660  1.00  0.00            
ATOM   3018  CB  ASP   396      87.140  86.090  59.700  1.00  0.00            
ATOM   3019  HB1 ASP   396      87.980  86.460  60.280  1.00  0.00            
ATOM   3020  HB2 ASP   396      87.080  85.020  59.900  1.00  0.00            
ATOM   3021  CG  ASP   396      85.870  86.730  60.240  1.00  0.00            
ATOM   3022  OD1 ASP   396      85.090  87.350  59.480  1.00  0.00            
ATOM   3023  OD2 ASP   396      85.640  86.720  61.470  1.00  0.00            
ATOM   3024  C   ASP   396      87.560  87.790  57.850  1.00  0.00            
ATOM   3025  O   ASP   396      88.590  88.420  58.070  1.00  0.00            
ATOM   3026  N   VAL   397      86.480  88.420  57.370  1.00  0.00            
ATOM   3027  H   VAL   397      85.640  87.850  57.350  1.00  0.00            
ATOM   3028  CA  VAL   397      86.310  89.840  57.150  1.00  0.00            
ATOM   3029  HA  VAL   397      86.990  90.140  56.350  1.00  0.00            
ATOM   3030  CB  VAL   397      84.890  90.140  56.670  1.00  0.00            
ATOM   3031  HB  VAL   397      84.190  89.850  57.450  1.00  0.00            
ATOM   3032  CG1 VAL   397      84.630  91.610  56.360  1.00  0.00            
ATOM   3033 1HG1 VAL   397      83.600  91.770  56.030  1.00  0.00            
ATOM   3034 2HG1 VAL   397      84.800  92.220  57.250  1.00  0.00            
ATOM   3035 3HG1 VAL   397      85.310  91.940  55.580  1.00  0.00            
ATOM   3036  CG2 VAL   397      84.500  89.360  55.410  1.00  0.00            
ATOM   3037 1HG2 VAL   397      83.500  89.610  55.080  1.00  0.00            
ATOM   3038 2HG2 VAL   397      85.210  89.570  54.610  1.00  0.00            
ATOM   3039 3HG2 VAL   397      84.520  88.280  55.600  1.00  0.00            
ATOM   3040  C   VAL   397      86.670  90.670  58.380  1.00  0.00            
ATOM   3041  O   VAL   397      87.180  91.780  58.270  1.00  0.00            
ATOM   3042  N   SER   398      86.490  90.130  59.580  1.00  0.00            
ATOM   3043  H   SER   398      86.030  89.230  59.580  1.00  0.00            
ATOM   3044  CA  SER   398      86.820  90.690  60.880  1.00  0.00            
ATOM   3045  HA  SER   398      86.240  91.600  60.990  1.00  0.00            
ATOM   3046  CB  SER   398      86.380  89.770  62.020  1.00  0.00            
ATOM   3047  HB1 SER   398      86.460  90.280  62.980  1.00  0.00            
ATOM   3048  HB2 SER   398      87.050  88.910  62.050  1.00  0.00            
ATOM   3049  OG  SER   398      85.060  89.290  61.870  1.00  0.00            
ATOM   3050  HG  SER   398      85.130  88.360  61.640  1.00  0.00            
ATOM   3051  C   SER   398      88.270  91.070  61.110  1.00  0.00            
ATOM   3052  O   SER   398      88.630  91.540  62.190  1.00  0.00            
ATOM   3053  N   VAL   399      89.210  90.870  60.180  1.00  0.00            
ATOM   3054  H   VAL   399      88.910  90.420  59.320  1.00  0.00            
ATOM   3055  CA  VAL   399      90.570  91.380  60.220  1.00  0.00            
ATOM   3056  HA  VAL   399      90.940  91.200  61.230  1.00  0.00            
ATOM   3057  CB  VAL   399      91.530  90.640  59.300  1.00  0.00            
ATOM   3058  HB  VAL   399      92.530  91.070  59.440  1.00  0.00            
ATOM   3059  CG1 VAL   399      91.660  89.160  59.650  1.00  0.00            
ATOM   3060 1HG1 VAL   399      92.380  88.670  58.990  1.00  0.00            
ATOM   3061 2HG1 VAL   399      92.000  89.050  60.680  1.00  0.00            
ATOM   3062 3HG1 VAL   399      90.700  88.660  59.540  1.00  0.00            
ATOM   3063  CG2 VAL   399      91.190  90.800  57.820  1.00  0.00            
ATOM   3064 1HG2 VAL   399      91.920  90.270  57.200  1.00  0.00            
ATOM   3065 2HG2 VAL   399      90.200  90.410  57.610  1.00  0.00            
ATOM   3066 3HG2 VAL   399      91.220  91.860  57.550  1.00  0.00            
ATOM   3067  C   VAL   399      90.680  92.890  60.040  1.00  0.00            
ATOM   3068  O   VAL   399      91.680  93.490  60.430  1.00  0.00            
ATOM   3069  N   ILE   400      89.680  93.570  59.470  1.00  0.00            
ATOM   3070  H   ILE   400      88.880  93.030  59.190  1.00  0.00            
ATOM   3071  CA  ILE   400      89.600  95.010  59.290  1.00  0.00            
ATOM   3072  HA  ILE   400      90.630  95.360  59.260  1.00  0.00            
ATOM   3073  CB  ILE   400      89.020  95.380  57.930  1.00  0.00            
ATOM   3074  HB  ILE   400      88.000  95.000  57.900  1.00  0.00            
ATOM   3075  CG2 ILE   400      88.930  96.890  57.740  1.00  0.00            
ATOM   3076 1HG2 ILE   400      88.430  97.140  56.800  1.00  0.00            
ATOM   3077 2HG2 ILE   400      88.340  97.370  58.530  1.00  0.00            
ATOM   3078 3HG2 ILE   400      89.930  97.330  57.720  1.00  0.00            
ATOM   3079  CG1 ILE   400      89.780  94.740  56.770  1.00  0.00            
ATOM   3080 1HG1 ILE   400      89.720  93.660  56.860  1.00  0.00            
ATOM   3081 2HG1 ILE   400      90.830  95.010  56.830  1.00  0.00            
ATOM   3082  CD  ILE   400      89.290  95.080  55.360  1.00  0.00            
ATOM   3083  HD1 ILE   400      89.810  94.460  54.620  1.00  0.00            
ATOM   3084  HD2 ILE   400      88.220  94.890  55.280  1.00  0.00            
ATOM   3085  HD3 ILE   400      89.500  96.120  55.110  1.00  0.00            
ATOM   3086  C   ILE   400      88.920  95.690  60.470  1.00  0.00            
ATOM   3087  O   ILE   400      87.900  95.190  60.920  1.00  0.00            
ATOM   3088  N   PRO   401      89.390  96.820  61.010  1.00  0.00            
ATOM   3089  CD  PRO   401      90.730  97.360  60.840  1.00  0.00            
ATOM   3090  HD1 PRO   401      90.940  97.620  59.800  1.00  0.00            
ATOM   3091  HD2 PRO   401      91.460  96.620  61.180  1.00  0.00            
ATOM   3092  CG  PRO   401      90.850  98.600  61.710  1.00  0.00            
ATOM   3093  HG1 PRO   401      90.630  99.490  61.120  1.00  0.00            
ATOM   3094  HG2 PRO   401      91.830  98.700  62.180  1.00  0.00            
ATOM   3095  CB  PRO   401      89.740  98.410  62.740  1.00  0.00            
ATOM   3096  HB1 PRO   401      89.380  99.350  63.150  1.00  0.00            
ATOM   3097  HB2 PRO   401      90.110  97.780  63.550  1.00  0.00            
ATOM   3098  CA  PRO   401      88.670  97.660  61.940  1.00  0.00            
ATOM   3099  HA  PRO   401      88.130  97.020  62.650  1.00  0.00            
ATOM   3100  C   PRO   401      87.670  98.590  61.270  1.00  0.00            
ATOM   3101  O   PRO   401      88.050  99.320  60.350  1.00  0.00            
ATOM   3102  N   THR   402      86.410  98.650  61.690  1.00  0.00            
ATOM   3103  H   THR   402      86.180  98.080  62.490  1.00  0.00            
ATOM   3104  CA  THR   402      85.340  99.390  61.040  1.00  0.00            
ATOM   3105  HA  THR   402      85.400  99.160  59.980  1.00  0.00            
ATOM   3106  CB  THR   402      83.940  98.940  61.470  1.00  0.00            
ATOM   3107  HB  THR   402      83.200  99.490  60.900  1.00  0.00            
ATOM   3108  CG2 THR   402      83.680  97.450  61.250  1.00  0.00            
ATOM   3109 1HG2 THR   402      82.640  97.220  61.490  1.00  0.00            
ATOM   3110 2HG2 THR   402      83.870  97.190  60.210  1.00  0.00            
ATOM   3111 3HG2 THR   402      84.330  96.850  61.880  1.00  0.00            
ATOM   3112  OG1 THR   402      83.710  99.200  62.840  1.00  0.00            
ATOM   3113  HG1 THR   402      82.760  99.150  62.940  1.00  0.00            
ATOM   3114  C   THR   402      85.440 100.900  61.140  1.00  0.00            
ATOM   3115  O   THR   402      84.830 101.620  60.360  1.00  0.00            
ATOM   3116  N   ILE   403      86.250 101.420  62.080  1.00  0.00            
ATOM   3117  H   ILE   403      86.720 100.730  62.650  1.00  0.00            
ATOM   3118  CA  ILE   403      86.480 102.800  62.440  1.00  0.00            
ATOM   3119  HA  ILE   403      86.400 103.390  61.530  1.00  0.00            
ATOM   3120  CB  ILE   403      85.420 103.280  63.430  1.00  0.00            
ATOM   3121  HB  ILE   403      84.450 103.160  62.950  1.00  0.00            
ATOM   3122  CG2 ILE   403      85.360 102.420  64.690  1.00  0.00            
ATOM   3123 1HG2 ILE   403      84.580 102.760  65.370  1.00  0.00            
ATOM   3124 2HG2 ILE   403      85.150 101.380  64.450  1.00  0.00            
ATOM   3125 3HG2 ILE   403      86.310 102.460  65.220  1.00  0.00            
ATOM   3126  CG1 ILE   403      85.500 104.740  63.860  1.00  0.00            
ATOM   3127 1HG1 ILE   403      86.420 104.920  64.420  1.00  0.00            
ATOM   3128 2HG1 ILE   403      84.680 104.980  64.530  1.00  0.00            
ATOM   3129  CD  ILE   403      85.430 105.740  62.710  1.00  0.00            
ATOM   3130  HD1 ILE   403      85.410 106.760  63.100  1.00  0.00            
ATOM   3131  HD2 ILE   403      86.300 105.640  62.060  1.00  0.00            
ATOM   3132  HD3 ILE   403      84.520 105.580  62.120  1.00  0.00            
ATOM   3133  C   ILE   403      87.910 102.970  62.950  1.00  0.00            
ATOM   3134  O   ILE   403      88.490 102.020  63.460  1.00  0.00            
ATOM   3135  N   GLY   404      88.510 104.160  62.870  1.00  0.00            
ATOM   3136  H   GLY   404      87.990 104.900  62.420  1.00  0.00            
ATOM   3137  CA  GLY   404      89.840 104.480  63.350  1.00  0.00            
ATOM   3138  HA1 GLY   404      90.030 103.950  64.280  1.00  0.00            
ATOM   3139  HA2 GLY   404      89.880 105.540  63.610  1.00  0.00            
ATOM   3140  C   GLY   404      90.990 104.190  62.400  1.00  0.00            
ATOM   3141  O   GLY   404      90.800 103.500  61.400  1.00  0.00            
ATOM   3142  N   ASP   405      92.180 104.750  62.630  1.00  0.00            
ATOM   3143  H   ASP   405      92.250 105.360  63.440  1.00  0.00            
ATOM   3144  CA  ASP   405      93.360 104.700  61.790  1.00  0.00            
ATOM   3145  HA  ASP   405      93.060 105.130  60.840  1.00  0.00            
ATOM   3146  CB  ASP   405      94.460 105.600  62.340  1.00  0.00            
ATOM   3147  HB1 ASP   405      95.270 105.640  61.610  1.00  0.00            
ATOM   3148  HB2 ASP   405      94.880 105.130  63.220  1.00  0.00            
ATOM   3149  CG  ASP   405      94.080 107.030  62.730  1.00  0.00            
ATOM   3150  OD1 ASP   405      94.790 107.960  62.280  1.00  0.00            
ATOM   3151  OD2 ASP   405      93.120 107.250  63.500  1.00  0.00            
ATOM   3152  C   ASP   405      93.880 103.300  61.490  1.00  0.00            
ATOM   3153  O   ASP   405      94.060 102.500  62.410  1.00  0.00            
ATOM   3154  N   VAL   406      94.150 102.930  60.240  1.00  0.00            
ATOM   3155  H   VAL   406      94.070 103.660  59.540  1.00  0.00            
ATOM   3156  CA  VAL   406      94.620 101.640  59.770  1.00  0.00            
ATOM   3157  HA  VAL   406      95.410 101.330  60.450  1.00  0.00            
ATOM   3158  CB  VAL   406      93.530 100.570  59.840  1.00  0.00            
ATOM   3159  HB  VAL   406      93.060 100.620  60.820  1.00  0.00            
ATOM   3160  CG1 VAL   406      92.400 100.780  58.830  1.00  0.00            
ATOM   3161 1HG1 VAL   406      91.610 100.030  58.960  1.00  0.00            
ATOM   3162 2HG1 VAL   406      91.950 101.760  58.960  1.00  0.00            
ATOM   3163 3HG1 VAL   406      92.780 100.690  57.810  1.00  0.00            
ATOM   3164  CG2 VAL   406      94.040  99.140  59.700  1.00  0.00            
ATOM   3165 1HG2 VAL   406      93.250  98.430  59.930  1.00  0.00            
ATOM   3166 2HG2 VAL   406      94.390  98.940  58.690  1.00  0.00            
ATOM   3167 3HG2 VAL   406      94.850  98.960  60.410  1.00  0.00            
ATOM   3168  C   VAL   406      95.240 101.690  58.380  1.00  0.00            
ATOM   3169  O   VAL   406      94.830 102.510  57.560  1.00  0.00            
ATOM   3170  N   VAL   407      96.170 100.790  58.040  1.00  0.00            
ATOM   3171  H   VAL   407      96.490 100.190  58.790  1.00  0.00            
ATOM   3172  CA  VAL   407      96.710 100.520  56.730  1.00  0.00            
ATOM   3173  HA  VAL   407      96.220 101.180  56.010  1.00  0.00            
ATOM   3174  CB  VAL   407      98.200 100.810  56.640  1.00  0.00            
ATOM   3175  HB  VAL   407      98.740 100.110  57.290  1.00  0.00            
ATOM   3176  CG1 VAL   407      98.750 100.660  55.220  1.00  0.00            
ATOM   3177 1HG1 VAL   407      99.810 100.910  55.190  1.00  0.00            
ATOM   3178 2HG1 VAL   407      98.640  99.630  54.870  1.00  0.00            
ATOM   3179 3HG1 VAL   407      98.220 101.320  54.540  1.00  0.00            
ATOM   3180  CG2 VAL   407      98.570 102.210  57.130  1.00  0.00            
ATOM   3181 1HG2 VAL   407      99.650 102.360  57.080  1.00  0.00            
ATOM   3182 2HG2 VAL   407      98.090 102.970  56.500  1.00  0.00            
ATOM   3183 3HG2 VAL   407      98.260 102.370  58.160  1.00  0.00            
ATOM   3184  C   VAL   407      96.400  99.090  56.290  1.00  0.00            
ATOM   3185  O   VAL   407      97.030  98.150  56.780  1.00  0.00            
ATOM   3186  N   VAL   408      95.440  98.870  55.390  1.00  0.00            
ATOM   3187  H   VAL   408      94.980  99.680  55.010  1.00  0.00            
ATOM   3188  CA  VAL   408      95.090  97.560  54.860  1.00  0.00            
ATOM   3189  HA  VAL   408      95.310  96.820  55.640  1.00  0.00            
ATOM   3190  CB  VAL   408      93.600  97.430  54.580  1.00  0.00            
ATOM   3191  HB  VAL   408      93.320  98.170  53.820  1.00  0.00            
ATOM   3192  CG1 VAL   408      93.210  96.050  54.060  1.00  0.00            
ATOM   3193 1HG1 VAL   408      92.130  95.980  53.920  1.00  0.00            
ATOM   3194 2HG1 VAL   408      93.690  95.850  53.100  1.00  0.00            
ATOM   3195 3HG1 VAL   408      93.510  95.290  54.780  1.00  0.00            
ATOM   3196  CG2 VAL   408      92.760  97.710  55.820  1.00  0.00            
ATOM   3197 1HG2 VAL   408      91.690  97.610  55.590  1.00  0.00            
ATOM   3198 2HG2 VAL   408      93.010  97.000  56.610  1.00  0.00            
ATOM   3199 3HG2 VAL   408      92.920  98.720  56.190  1.00  0.00            
ATOM   3200  C   VAL   408      95.970  97.210  53.670  1.00  0.00            
ATOM   3201  O   VAL   408      96.150  98.050  52.780  1.00  0.00            
ATOM   3202  N   VAL   409      96.510  95.990  53.570  1.00  0.00            
ATOM   3203  H   VAL   409      96.360  95.380  54.360  1.00  0.00            
ATOM   3204  CA  VAL   409      97.340  95.490  52.490  1.00  0.00            
ATOM   3205  HA  VAL   409      97.460  96.280  51.740  1.00  0.00            
ATOM   3206  CB  VAL   409      98.740  95.140  52.970  1.00  0.00            
ATOM   3207  HB  VAL   409      98.670  94.320  53.690  1.00  0.00            
ATOM   3208  CG1 VAL   409      99.640  94.670  51.830  1.00  0.00            
ATOM   3209 1HG1 VAL   409     100.610  94.350  52.210  1.00  0.00            
ATOM   3210 2HG1 VAL   409      99.200  93.830  51.300  1.00  0.00            
ATOM   3211 3HG1 VAL   409      99.790  95.480  51.110  1.00  0.00            
ATOM   3212  CG2 VAL   409      99.430  96.310  53.660  1.00  0.00            
ATOM   3213 1HG2 VAL   409     100.450  96.040  53.970  1.00  0.00            
ATOM   3214 2HG2 VAL   409      99.480  97.170  53.000  1.00  0.00            
ATOM   3215 3HG2 VAL   409      98.890  96.590  54.570  1.00  0.00            
ATOM   3216  C   VAL   409      96.660  94.320  51.790  1.00  0.00            
ATOM   3217  O   VAL   409      96.680  93.210  52.310  1.00  0.00            
ATOM   3218  N   ALA   410      96.010  94.540  50.650  1.00  0.00            
ATOM   3219  H   ALA   410      96.140  95.440  50.210  1.00  0.00            
ATOM   3220  CA  ALA   410      95.020  93.650  50.080  1.00  0.00            
ATOM   3221  HA  ALA   410      94.860  92.830  50.790  1.00  0.00            
ATOM   3222  CB  ALA   410      93.690  94.380  49.980  1.00  0.00            
ATOM   3223  HB1 ALA   410      92.890  93.690  49.700  1.00  0.00            
ATOM   3224  HB2 ALA   410      93.430  94.840  50.940  1.00  0.00            
ATOM   3225  HB3 ALA   410      93.760  95.170  49.220  1.00  0.00            
ATOM   3226  C   ALA   410      95.410  93.010  48.750  1.00  0.00            
ATOM   3227  O   ALA   410      96.060  93.630  47.910  1.00  0.00            
ATOM   3228  N   THR   411      94.910  91.800  48.500  1.00  0.00            
ATOM   3229  H   THR   411      94.450  91.320  49.260  1.00  0.00            
ATOM   3230  CA  THR   411      94.630  91.300  47.160  1.00  0.00            
ATOM   3231  HA  THR   411      95.460  91.560  46.510  1.00  0.00            
ATOM   3232  CB  THR   411      94.460  89.780  47.120  1.00  0.00            
ATOM   3233  HB  THR   411      94.210  89.480  46.100  1.00  0.00            
ATOM   3234  CG2 THR   411      95.730  89.030  47.510  1.00  0.00            
ATOM   3235 1HG2 THR   411      95.570  87.960  47.430  1.00  0.00            
ATOM   3236 2HG2 THR   411      96.540  89.320  46.830  1.00  0.00            
ATOM   3237 3HG2 THR   411      96.020  89.280  48.530  1.00  0.00            
ATOM   3238  OG1 THR   411      93.410  89.370  47.970  1.00  0.00            
ATOM   3239  HG1 THR   411      93.170  88.460  47.770  1.00  0.00            
ATOM   3240  C   THR   411      93.380  91.960  46.590  1.00  0.00            
ATOM   3241  O   THR   411      92.670  92.700  47.260  1.00  0.00            
ATOM   3242  N   ASP   412      93.000  91.650  45.350  1.00  0.00            
ATOM   3243  H   ASP   412      93.640  91.100  44.790  1.00  0.00            
ATOM   3244  CA  ASP   412      91.770  92.100  44.730  1.00  0.00            
ATOM   3245  HA  ASP   412      91.740  93.180  44.890  1.00  0.00            
ATOM   3246  CB  ASP   412      91.810  91.920  43.210  1.00  0.00            
ATOM   3247  HB1 ASP   412      90.910  92.370  42.780  1.00  0.00            
ATOM   3248  HB2 ASP   412      91.760  90.840  43.020  1.00  0.00            
ATOM   3249  CG  ASP   412      93.010  92.470  42.460  1.00  0.00            
ATOM   3250  OD1 ASP   412      93.870  93.180  43.040  1.00  0.00            
ATOM   3251  OD2 ASP   412      93.160  92.190  41.250  1.00  0.00            
ATOM   3252  C   ASP   412      90.500  91.550  45.360  1.00  0.00            
ATOM   3253  O   ASP   412      89.400  91.920  44.950  1.00  0.00            
ATOM   3254  N   ALA   413      90.590  90.760  46.430  1.00  0.00            
ATOM   3255  H   ALA   413      91.510  90.480  46.710  1.00  0.00            
ATOM   3256  CA  ALA   413      89.530  90.500  47.390  1.00  0.00            
ATOM   3257  HA  ALA   413      88.700  90.030  46.870  1.00  0.00            
ATOM   3258  CB  ALA   413      90.050  89.510  48.430  1.00  0.00            
ATOM   3259  HB1 ALA   413      89.230  89.160  49.070  1.00  0.00            
ATOM   3260  HB2 ALA   413      90.510  88.650  47.950  1.00  0.00            
ATOM   3261  HB3 ALA   413      90.800  89.990  49.060  1.00  0.00            
ATOM   3262  C   ALA   413      88.970  91.750  48.060  1.00  0.00            
ATOM   3263  O   ALA   413      87.920  91.690  48.700  1.00  0.00            
ATOM   3264  N   LEU   414      89.620  92.910  47.950  1.00  0.00            
ATOM   3265  H   LEU   414      90.540  92.860  47.520  1.00  0.00            
ATOM   3266  CA  LEU   414      89.160  94.220  48.330  1.00  0.00            
ATOM   3267  HA  LEU   414      88.110  94.100  48.620  1.00  0.00            
ATOM   3268  CB  LEU   414      89.890  94.700  49.580  1.00  0.00            
ATOM   3269  HB1 LEU   414      90.730  95.320  49.270  1.00  0.00            
ATOM   3270  HB2 LEU   414      90.330  93.860  50.120  1.00  0.00            
ATOM   3271  CG  LEU   414      89.030  95.470  50.570  1.00  0.00            
ATOM   3272  HG  LEU   414      88.420  96.200  50.040  1.00  0.00            
ATOM   3273  CD1 LEU   414      88.110  94.550  51.370  1.00  0.00            
ATOM   3274 1HD1 LEU   414      87.510  95.140  52.060  1.00  0.00            
ATOM   3275 2HD1 LEU   414      87.430  94.010  50.700  1.00  0.00            
ATOM   3276 3HD1 LEU   414      88.710  93.830  51.930  1.00  0.00            
ATOM   3277  CD2 LEU   414      89.890  96.230  51.590  1.00  0.00            
ATOM   3278 1HD2 LEU   414      89.250  96.730  52.320  1.00  0.00            
ATOM   3279 2HD2 LEU   414      90.550  95.530  52.100  1.00  0.00            
ATOM   3280 3HD2 LEU   414      90.480  96.980  51.060  1.00  0.00            
ATOM   3281  C   LEU   414      89.110  95.240  47.210  1.00  0.00            
ATOM   3282  O   LEU   414      89.110  96.450  47.450  1.00  0.00            
ATOM   3283  N   MET   415      89.090  94.840  45.930  1.00  0.00            
ATOM   3284  H   MET   415      89.030  93.840  45.780  1.00  0.00            
ATOM   3285  CA  MET   415      89.060  95.680  44.750  1.00  0.00            
ATOM   3286  HA  MET   415      89.720  96.530  44.930  1.00  0.00            
ATOM   3287  CB  MET   415      89.610  94.940  43.540  1.00  0.00            
ATOM   3288  HB1 MET   415      89.030  94.020  43.380  1.00  0.00            
ATOM   3289  HB2 MET   415      90.640  94.660  43.740  1.00  0.00            
ATOM   3290  CG  MET   415      89.590  95.750  42.240  1.00  0.00            
ATOM   3291  HG1 MET   415      89.960  96.750  42.460  1.00  0.00            
ATOM   3292  HG2 MET   415      88.560  95.850  41.890  1.00  0.00            
ATOM   3293  SD  MET   415      90.590  95.050  40.900  1.00  0.00            
ATOM   3294  CE  MET   415      89.500  93.740  40.290  1.00  0.00            
ATOM   3295  HE1 MET   415      90.000  93.210  39.480  1.00  0.00            
ATOM   3296  HE2 MET   415      89.260  93.050  41.090  1.00  0.00            
ATOM   3297  HE3 MET   415      88.590  94.190  39.910  1.00  0.00            
ATOM   3298  C   MET   415      87.690  96.270  44.430  1.00  0.00            
ATOM   3299  O   MET   415      87.620  97.390  43.930  1.00  0.00            
ATOM   3300  N   THR   416      86.590  95.570  44.710  1.00  0.00            
ATOM   3301  H   THR   416      86.740  94.680  45.160  1.00  0.00            
ATOM   3302  CA  THR   416      85.280  95.790  44.130  1.00  0.00            
ATOM   3303  HA  THR   416      85.240  96.790  43.700  1.00  0.00            
ATOM   3304  CB  THR   416      85.100  94.830  42.950  1.00  0.00            
ATOM   3305  HB  THR   416      85.410  93.830  43.250  1.00  0.00            
ATOM   3306  CG2 THR   416      83.690  94.750  42.370  1.00  0.00            
ATOM   3307 1HG2 THR   416      83.690  94.110  41.490  1.00  0.00            
ATOM   3308 2HG2 THR   416      83.010  94.300  43.090  1.00  0.00            
ATOM   3309 3HG2 THR   416      83.340  95.750  42.100  1.00  0.00            
ATOM   3310  OG1 THR   416      85.910  95.280  41.890  1.00  0.00            
ATOM   3311  HG1 THR   416      86.060  94.530  41.300  1.00  0.00            
ATOM   3312  C   THR   416      84.150  95.690  45.140  1.00  0.00            
ATOM   3313  O   THR   416      84.250  94.940  46.120  1.00  0.00            
ATOM   3314  N   GLY   417      83.070  96.450  44.980  1.00  0.00            
ATOM   3315  H   GLY   417      83.070  97.060  44.180  1.00  0.00            
ATOM   3316  CA  GLY   417      81.890  96.470  45.820  1.00  0.00            
ATOM   3317  HA1 GLY   417      81.570  95.440  45.970  1.00  0.00            
ATOM   3318  HA2 GLY   417      81.080  96.970  45.280  1.00  0.00            
ATOM   3319  C   GLY   417      82.030  97.120  47.190  1.00  0.00            
ATOM   3320  O   GLY   417      81.200  97.920  47.590  1.00  0.00            
ATOM   3321  N   TYR   418      83.100  96.820  47.930  1.00  0.00            
ATOM   3322  H   TYR   418      83.710  96.110  47.530  1.00  0.00            
ATOM   3323  CA  TYR   418      83.340  97.180  49.310  1.00  0.00            
ATOM   3324  HA  TYR   418      82.530  96.760  49.900  1.00  0.00            
ATOM   3325  CB  TYR   418      84.610  96.460  49.760  1.00  0.00            
ATOM   3326  HB1 TYR   418      85.430  96.780  49.130  1.00  0.00            
ATOM   3327  HB2 TYR   418      84.500  95.390  49.590  1.00  0.00            
ATOM   3328  CG  TYR   418      85.030  96.650  51.200  1.00  0.00            
ATOM   3329  CD1 TYR   418      84.480  95.850  52.210  1.00  0.00            
ATOM   3330  HD1 TYR   418      83.750  95.090  51.950  1.00  0.00            
ATOM   3331  CE1 TYR   418      84.890  95.980  53.540  1.00  0.00            
ATOM   3332  HE1 TYR   418      84.520  95.320  54.320  1.00  0.00            
ATOM   3333  CZ  TYR   418      85.870  96.930  53.880  1.00  0.00            
ATOM   3334  OH  TYR   418      86.270  97.100  55.170  1.00  0.00            
ATOM   3335  HH  TYR   418      86.940  97.780  55.250  1.00  0.00            
ATOM   3336  CE2 TYR   418      86.440  97.730  52.860  1.00  0.00            
ATOM   3337  HE2 TYR   418      87.230  98.420  53.120  1.00  0.00            
ATOM   3338  CD2 TYR   418      86.020  97.580  51.540  1.00  0.00            
ATOM   3339  HD2 TYR   418      86.470  98.190  50.770  1.00  0.00            
ATOM   3340  C   TYR   418      83.390  98.670  49.590  1.00  0.00            
ATOM   3341  O   TYR   418      83.990  99.430  48.830  1.00  0.00            
ATOM   3342  N   THR   419      82.810  99.130  50.710  1.00  0.00            
ATOM   3343  H   THR   419      82.320  98.460  51.280  1.00  0.00            
ATOM   3344  CA  THR   419      82.800 100.480  51.240  1.00  0.00            
ATOM   3345  HA  THR   419      83.410 101.120  50.590  1.00  0.00            
ATOM   3346  CB  THR   419      81.400 101.100  51.200  1.00  0.00            
ATOM   3347  HB  THR   419      80.730 100.470  51.770  1.00  0.00            
ATOM   3348  CG2 THR   419      81.320 102.520  51.760  1.00  0.00            
ATOM   3349 1HG2 THR   419      80.320 102.920  51.610  1.00  0.00            
ATOM   3350 2HG2 THR   419      81.520 102.530  52.830  1.00  0.00            
ATOM   3351 3HG2 THR   419      82.030 103.170  51.250  1.00  0.00            
ATOM   3352  OG1 THR   419      80.930 101.180  49.880  1.00  0.00            
ATOM   3353  HG1 THR   419      80.170 100.590  49.830  1.00  0.00            
ATOM   3354  C   THR   419      83.430 100.550  52.620  1.00  0.00            
ATOM   3355  O   THR   419      82.790 100.270  53.630  1.00  0.00            
ATOM   3356  N   GLY   420      84.730 100.860  52.700  1.00  0.00            
ATOM   3357  H   GLY   420      85.200 101.040  51.820  1.00  0.00            
ATOM   3358  CA  GLY   420      85.570 100.720  53.870  1.00  0.00            
ATOM   3359  HA1 GLY   420      86.560 100.430  53.510  1.00  0.00            
ATOM   3360  HA2 GLY   420      85.210  99.900  54.490  1.00  0.00            
ATOM   3361  C   GLY   420      85.790 101.940  54.760  1.00  0.00            
ATOM   3362  O   GLY   420      86.540 101.850  55.720  1.00  0.00            
ATOM   3363  N   ASP   421      85.210 103.090  54.410  1.00  0.00            
ATOM   3364  H   ASP   421      84.660 103.060  53.570  1.00  0.00            
ATOM   3365  CA  ASP   421      85.540 104.400  54.960  1.00  0.00            
ATOM   3366  HA  ASP   421      85.090 105.110  54.260  1.00  0.00            
ATOM   3367  CB  ASP   421      84.840 104.660  56.290  1.00  0.00            
ATOM   3368  HB1 ASP   421      85.330 104.090  57.080  1.00  0.00            
ATOM   3369  HB2 ASP   421      83.810 104.310  56.250  1.00  0.00            
ATOM   3370  CG  ASP   421      84.820 106.130  56.690  1.00  0.00            
ATOM   3371  OD1 ASP   421      85.110 106.990  55.820  1.00  0.00            
ATOM   3372  OD2 ASP   421      84.490 106.470  57.850  1.00  0.00            
ATOM   3373  C   ASP   421      87.020 104.730  54.940  1.00  0.00            
ATOM   3374  O   ASP   421      87.610 105.130  55.940  1.00  0.00            
ATOM   3375  N   PHE   422      87.700 104.500  53.810  1.00  0.00            
ATOM   3376  H   PHE   422      87.160 104.130  53.040  1.00  0.00            
ATOM   3377  CA  PHE   422      89.070 104.870  53.550  1.00  0.00            
ATOM   3378  HA  PHE   422      89.640 104.720  54.460  1.00  0.00            
ATOM   3379  CB  PHE   422      89.690 103.980  52.470  1.00  0.00            
ATOM   3380  HB1 PHE   422      90.690 104.350  52.250  1.00  0.00            
ATOM   3381  HB2 PHE   422      89.110 104.110  51.550  1.00  0.00            
ATOM   3382  CG  PHE   422      89.810 102.510  52.790  1.00  0.00            
ATOM   3383  CD1 PHE   422      89.050 101.560  52.090  1.00  0.00            
ATOM   3384  HD1 PHE   422      88.340 101.890  51.340  1.00  0.00            
ATOM   3385  CE1 PHE   422      89.230 100.190  52.300  1.00  0.00            
ATOM   3386  HE1 PHE   422      88.680  99.470  51.720  1.00  0.00            
ATOM   3387  CZ  PHE   422      90.170  99.760  53.250  1.00  0.00            
ATOM   3388  HZ  PHE   422      90.330  98.700  53.410  1.00  0.00            
ATOM   3389  CE2 PHE   422      90.920 100.690  53.980  1.00  0.00            
ATOM   3390  HE2 PHE   422      91.660 100.360  54.680  1.00  0.00            
ATOM   3391  CD2 PHE   422      90.740 102.060  53.740  1.00  0.00            
ATOM   3392  HD2 PHE   422      91.350 102.770  54.270  1.00  0.00            
ATOM   3393  C   PHE   422      89.210 106.340  53.160  1.00  0.00            
ATOM   3394  O   PHE   422      88.380 106.870  52.420  1.00  0.00            
ATOM   3395  N   ASP   423      90.310 107.000  53.550  1.00  0.00            
ATOM   3396  H   ASP   423      90.950 106.500  54.150  1.00  0.00            
ATOM   3397  CA  ASP   423      90.810 108.220  52.950  1.00  0.00            
ATOM   3398  HA  ASP   423      89.970 108.860  52.690  1.00  0.00            
ATOM   3399  CB  ASP   423      91.700 109.000  53.910  1.00  0.00            
ATOM   3400  HB1 ASP   423      91.820 110.020  53.550  1.00  0.00            
ATOM   3401  HB2 ASP   423      92.690 108.550  53.900  1.00  0.00            
ATOM   3402  CG  ASP   423      91.250 109.060  55.370  1.00  0.00            
ATOM   3403  OD1 ASP   423      90.060 109.340  55.640  1.00  0.00            
ATOM   3404  OD2 ASP   423      92.100 108.830  56.260  1.00  0.00            
ATOM   3405  C   ASP   423      91.600 107.930  51.680  1.00  0.00            
ATOM   3406  O   ASP   423      91.490 108.610  50.660  1.00  0.00            
ATOM   3407  N   SER   424      92.430 106.890  51.710  1.00  0.00            
ATOM   3408  H   SER   424      92.400 106.330  52.560  1.00  0.00            
ATOM   3409  CA  SER   424      93.610 106.710  50.890  1.00  0.00            
ATOM   3410  HA  SER   424      93.610 107.470  50.100  1.00  0.00            
ATOM   3411  CB  SER   424      94.820 106.990  51.770  1.00  0.00            
ATOM   3412  HB1 SER   424      94.690 106.430  52.700  1.00  0.00            
ATOM   3413  HB2 SER   424      94.840 108.040  52.030  1.00  0.00            
ATOM   3414  OG  SER   424      96.070 106.630  51.230  1.00  0.00            
ATOM   3415  HG  SER   424      96.130 106.990  50.340  1.00  0.00            
ATOM   3416  C   SER   424      93.670 105.340  50.220  1.00  0.00            
ATOM   3417  O   SER   424      93.470 104.320  50.880  1.00  0.00            
ATOM   3418  N   VAL   425      93.970 105.280  48.920  1.00  0.00            
ATOM   3419  H   VAL   425      94.070 106.170  48.450  1.00  0.00            
ATOM   3420  CA  VAL   425      94.300 104.100  48.140  1.00  0.00            
ATOM   3421  HA  VAL   425      94.340 103.250  48.820  1.00  0.00            
ATOM   3422  CB  VAL   425      93.230 103.770  47.100  1.00  0.00            
ATOM   3423  HB  VAL   425      93.090 104.640  46.460  1.00  0.00            
ATOM   3424  CG1 VAL   425      93.590 102.590  46.210  1.00  0.00            
ATOM   3425 1HG1 VAL   425      92.770 102.340  45.530  1.00  0.00            
ATOM   3426 2HG1 VAL   425      94.440 102.820  45.570  1.00  0.00            
ATOM   3427 3HG1 VAL   425      93.820 101.710  46.810  1.00  0.00            
ATOM   3428  CG2 VAL   425      91.880 103.450  47.740  1.00  0.00            
ATOM   3429 1HG2 VAL   425      91.120 103.300  46.970  1.00  0.00            
ATOM   3430 2HG2 VAL   425      91.960 102.550  48.340  1.00  0.00            
ATOM   3431 3HG2 VAL   425      91.560 104.260  48.390  1.00  0.00            
ATOM   3432  C   VAL   425      95.670 104.220  47.490  1.00  0.00            
ATOM   3433  O   VAL   425      96.010 105.280  46.970  1.00  0.00            
ATOM   3434  N   ILE   426      96.470 103.150  47.460  1.00  0.00            
ATOM   3435  H   ILE   426      96.150 102.350  48.000  1.00  0.00            
ATOM   3436  CA  ILE   426      97.710 102.990  46.740  1.00  0.00            
ATOM   3437  HA  ILE   426      97.830 103.850  46.090  1.00  0.00            
ATOM   3438  CB  ILE   426      98.930 102.970  47.670  1.00  0.00            
ATOM   3439  HB  ILE   426      98.920 102.020  48.200  1.00  0.00            
ATOM   3440  CG2 ILE   426     100.200 103.000  46.840  1.00  0.00            
ATOM   3441 1HG2 ILE   426     101.090 102.920  47.470  1.00  0.00            
ATOM   3442 2HG2 ILE   426     100.250 102.170  46.130  1.00  0.00            
ATOM   3443 3HG2 ILE   426     100.260 103.930  46.280  1.00  0.00            
ATOM   3444  CG1 ILE   426      98.910 104.070  48.730  1.00  0.00            
ATOM   3445 1HG1 ILE   426      98.060 103.910  49.400  1.00  0.00            
ATOM   3446 2HG1 ILE   426      98.740 105.040  48.260  1.00  0.00            
ATOM   3447  CD  ILE   426     100.140 104.190  49.620  1.00  0.00            
ATOM   3448  HD1 ILE   426      99.950 104.880  50.450  1.00  0.00            
ATOM   3449  HD2 ILE   426     100.400 103.220  50.040  1.00  0.00            
ATOM   3450  HD3 ILE   426     100.990 104.570  49.050  1.00  0.00            
ATOM   3451  C   ILE   426      97.630 101.750  45.860  1.00  0.00            
ATOM   3452  O   ILE   426      97.300 100.670  46.350  1.00  0.00            
ATOM   3453  N   ASP   427      97.940 101.850  44.570  1.00  0.00            
ATOM   3454  H   ASP   427      98.190 102.760  44.230  1.00  0.00            
ATOM   3455  CA  ASP   427      97.880 100.780  43.580  1.00  0.00            
ATOM   3456  HA  ASP   427      97.540  99.880  44.080  1.00  0.00            
ATOM   3457  CB  ASP   427      96.810 101.120  42.540  1.00  0.00            
ATOM   3458  HB1 ASP   427      97.130 101.990  41.980  1.00  0.00            
ATOM   3459  HB2 ASP   427      95.900 101.400  43.070  1.00  0.00            
ATOM   3460  CG  ASP   427      96.430 100.010  41.570  1.00  0.00            
ATOM   3461  OD1 ASP   427      97.030  98.920  41.620  1.00  0.00            
ATOM   3462  OD2 ASP   427      95.510 100.220  40.740  1.00  0.00            
ATOM   3463  C   ASP   427      99.240 100.460  42.980  1.00  0.00            
ATOM   3464  O   ASP   427     100.000 101.360  42.620  1.00  0.00            
ATOM   3465  N   CYS   428      99.590  99.180  42.840  1.00  0.00            
ATOM   3466  H   CYS   428      98.890  98.500  43.090  1.00  0.00            
ATOM   3467  CA  CYS   428     100.770  98.690  42.160  1.00  0.00            
ATOM   3468  HA  CYS   428     101.590  99.360  42.400  1.00  0.00            
ATOM   3469  CB  CYS   428     101.130  97.310  42.720  1.00  0.00            
ATOM   3470  HB1 CYS   428     101.210  97.360  43.810  1.00  0.00            
ATOM   3471  HB2 CYS   428     102.110  97.020  42.330  1.00  0.00            
ATOM   3472  SG  CYS   428      99.910  96.060  42.250  1.00  0.00            
ATOM   3473  HG  CYS   428     100.440  95.060  42.950  1.00  0.00            
ATOM   3474  C   CYS   428     100.660  98.640  40.650  1.00  0.00            
ATOM   3475  O   CYS   428     101.630  98.380  39.950  1.00  0.00            
ATOM   3476  N   ASN   429      99.460  98.860  40.100  1.00  0.00            
ATOM   3477  H   ASN   429      98.700  99.000  40.750  1.00  0.00            
ATOM   3478  CA  ASN   429      99.110  98.910  38.690  1.00  0.00            
ATOM   3479  HA  ASN   429      98.020  98.980  38.690  1.00  0.00            
ATOM   3480  CB  ASN   429      99.620 100.210  38.070  1.00  0.00            
ATOM   3481  HB1 ASN   429      99.180 100.370  37.090  1.00  0.00            
ATOM   3482  HB2 ASN   429     100.700 100.170  37.970  1.00  0.00            
ATOM   3483  CG  ASN   429      99.290 101.440  38.910  1.00  0.00            
ATOM   3484  OD1 ASN   429     100.180 102.120  39.430  1.00  0.00            
ATOM   3485  ND2 ASN   429      98.020 101.770  39.100  1.00  0.00            
ATOM   3486 1HD2 ASN   429      97.290 101.220  38.660  1.00  0.00            
ATOM   3487 2HD2 ASN   429      97.790 102.540  39.720  1.00  0.00            
ATOM   3488  C   ASN   429      99.410  97.660  37.870  1.00  0.00            
ATOM   3489  O   ASN   429      99.450  97.690  36.640  1.00  0.00            
ATOM   3490  N   THR   430      99.590  96.510  38.520  1.00  0.00            
ATOM   3491  H   THR   430      99.510  96.560  39.530  1.00  0.00            
ATOM   3492  CA  THR   430      99.660  95.180  37.960  1.00  0.00            
ATOM   3493  HA  THR   430      99.370  95.240  36.910  1.00  0.00            
ATOM   3494  CB  THR   430     101.060  94.570  37.990  1.00  0.00            
ATOM   3495  HB  THR   430     101.040  93.570  37.550  1.00  0.00            
ATOM   3496  CG2 THR   430     102.090  95.390  37.210  1.00  0.00            
ATOM   3497 1HG2 THR   430     103.060  94.890  37.230  1.00  0.00            
ATOM   3498 2HG2 THR   430     101.770  95.500  36.180  1.00  0.00            
ATOM   3499 3HG2 THR   430     102.200  96.380  37.650  1.00  0.00            
ATOM   3500  OG1 THR   430     101.540  94.450  39.310  1.00  0.00            
ATOM   3501  HG1 THR   430     101.600  95.350  39.650  1.00  0.00            
ATOM   3502  C   THR   430      98.660  94.250  38.610  1.00  0.00            
ATOM   3503  O   THR   430      98.240  94.470  39.750  1.00  0.00            
ATOM   3504  N   CYS   431      98.240  93.180  37.910  1.00  0.00            
ATOM   3505  H   CYS   431      98.590  93.060  36.970  1.00  0.00            
ATOM   3506  CA  CYS   431      97.260  92.220  38.370  1.00  0.00            
ATOM   3507  HA  CYS   431      97.270  92.190  39.460  1.00  0.00            
ATOM   3508  CB  CYS   431      95.880  92.680  37.930  1.00  0.00            
ATOM   3509  HB1 CYS   431      95.660  93.660  38.340  1.00  0.00            
ATOM   3510  HB2 CYS   431      95.110  92.000  38.300  1.00  0.00            
ATOM   3511  SG  CYS   431      95.760  92.760  36.120  1.00  0.00            
ATOM   3512  HG  CYS   431      94.540  93.290  36.050  1.00  0.00            
ATOM   3513  C   CYS   431      97.600  90.800  37.910  1.00  0.00            
ATOM   3514  O   CYS   431      98.550  90.580  37.160  1.00  0.00            
ATOM   3515  N   VAL   432      96.820  89.820  38.380  1.00  0.00            
ATOM   3516  H   VAL   432      96.100  90.090  39.040  1.00  0.00            
ATOM   3517  CA  VAL   432      96.870  88.430  37.980  1.00  0.00            
ATOM   3518  HA  VAL   432      97.890  88.190  37.670  1.00  0.00            
ATOM   3519  CB  VAL   432      96.520  87.500  39.130  1.00  0.00            
ATOM   3520  HB  VAL   432      95.480  87.670  39.430  1.00  0.00            
ATOM   3521  CG1 VAL   432      96.670  86.020  38.780  1.00  0.00            
ATOM   3522 1HG1 VAL   432      96.520  85.390  39.660  1.00  0.00            
ATOM   3523 2HG1 VAL   432      95.930  85.710  38.040  1.00  0.00            
ATOM   3524 3HG1 VAL   432      97.670  85.830  38.390  1.00  0.00            
ATOM   3525  CG2 VAL   432      97.390  87.760  40.350  1.00  0.00            
ATOM   3526 1HG2 VAL   432      97.130  87.080  41.170  1.00  0.00            
ATOM   3527 2HG2 VAL   432      98.450  87.630  40.100  1.00  0.00            
ATOM   3528 3HG2 VAL   432      97.240  88.770  40.730  1.00  0.00            
ATOM   3529  C   VAL   432      95.970  88.190  36.770  1.00  0.00            
ATOM   3530  O   VAL   432      94.910  88.800  36.640  1.00  0.00            
ATOM   3531  N   THR   433      96.330  87.270  35.880  1.00  0.00            
ATOM   3532  H   THR   433      97.260  86.880  35.950  1.00  0.00            
ATOM   3533  CA  THR   433      95.430  86.670  34.900  1.00  0.00            
ATOM   3534  HA  THR   433      94.440  86.650  35.340  1.00  0.00            
ATOM   3535  CB  THR   433      95.360  87.540  33.650  1.00  0.00            
ATOM   3536  HB  THR   433      95.450  88.580  33.930  1.00  0.00            
ATOM   3537  CG2 THR   433      96.430  87.260  32.590  1.00  0.00            
ATOM   3538 1HG2 THR   433      96.360  88.000  31.800  1.00  0.00            
ATOM   3539 2HG2 THR   433      97.410  87.310  33.050  1.00  0.00            
ATOM   3540 3HG2 THR   433      96.280  86.270  32.150  1.00  0.00            
ATOM   3541  OG1 THR   433      94.100  87.370  33.040  1.00  0.00            
ATOM   3542  HG1 THR   433      93.490  88.000  33.450  1.00  0.00            
ATOM   3543  C   THR   433      95.800  85.230  34.580  1.00  0.00            
ATOM   3544  O   THR   433      96.970  84.870  34.660  1.00  0.00            
ATOM   3545  N   GLN   434      94.840  84.400  34.170  1.00  0.00            
ATOM   3546  H   GLN   434      93.890  84.760  34.140  1.00  0.00            
ATOM   3547  CA  GLN   434      95.070  83.120  33.530  1.00  0.00            
ATOM   3548  HA  GLN   434      96.080  82.770  33.760  1.00  0.00            
ATOM   3549  CB  GLN   434      94.100  82.060  34.050  1.00  0.00            
ATOM   3550  HB1 GLN   434      94.300  81.130  33.520  1.00  0.00            
ATOM   3551  HB2 GLN   434      93.090  82.370  33.780  1.00  0.00            
ATOM   3552  CG  GLN   434      94.110  81.760  35.550  1.00  0.00            
ATOM   3553  HG1 GLN   434      93.930  82.690  36.100  1.00  0.00            
ATOM   3554  HG2 GLN   434      95.080  81.370  35.850  1.00  0.00            
ATOM   3555  CD  GLN   434      93.040  80.760  35.930  1.00  0.00            
ATOM   3556  OE1 GLN   434      92.450  80.070  35.100  1.00  0.00            
ATOM   3557  NE2 GLN   434      92.680  80.630  37.210  1.00  0.00            
ATOM   3558 1HE2 GLN   434      93.010  81.330  37.860  1.00  0.00            
ATOM   3559 2HE2 GLN   434      91.850  80.080  37.430  1.00  0.00            
ATOM   3560  C   GLN   434      94.900  83.230  32.030  1.00  0.00            
ATOM   3561  O   GLN   434      93.900  83.780  31.570  1.00  0.00            
ATOM   3562  N   THR   435      95.780  82.640  31.210  1.00  0.00            
ATOM   3563  H   THR   435      96.590  82.210  31.620  1.00  0.00            
ATOM   3564  CA  THR   435      95.530  82.390  29.800  1.00  0.00            
ATOM   3565  HA  THR   435      94.490  82.630  29.590  1.00  0.00            
ATOM   3566  CB  THR   435      96.350  83.230  28.830  1.00  0.00            
ATOM   3567  HB  THR   435      96.130  82.930  27.810  1.00  0.00            
ATOM   3568  CG2 THR   435      96.050  84.730  28.930  1.00  0.00            
ATOM   3569 1HG2 THR   435      96.670  85.290  28.230  1.00  0.00            
ATOM   3570 2HG2 THR   435      95.000  84.900  28.680  1.00  0.00            
ATOM   3571 3HG2 THR   435      96.240  85.090  29.940  1.00  0.00            
ATOM   3572  OG1 THR   435      97.740  83.100  29.030  1.00  0.00            
ATOM   3573  HG1 THR   435      98.140  83.260  28.170  1.00  0.00            
ATOM   3574  C   THR   435      95.680  80.910  29.460  1.00  0.00            
ATOM   3575  O   THR   435      96.490  80.210  30.070  1.00  0.00            
ATOM   3576  N   VAL   436      94.920  80.420  28.480  1.00  0.00            
ATOM   3577  H   VAL   436      94.190  81.010  28.110  1.00  0.00            
ATOM   3578  CA  VAL   436      95.170  79.160  27.800  1.00  0.00            
ATOM   3579  HA  VAL   436      95.620  78.490  28.540  1.00  0.00            
ATOM   3580  CB  VAL   436      93.900  78.450  27.330  1.00  0.00            
ATOM   3581  HB  VAL   436      93.220  78.400  28.170  1.00  0.00            
ATOM   3582  CG1 VAL   436      93.170  79.180  26.200  1.00  0.00            
ATOM   3583 1HG1 VAL   436      92.240  78.660  25.960  1.00  0.00            
ATOM   3584 2HG1 VAL   436      92.930  80.200  26.490  1.00  0.00            
ATOM   3585 3HG1 VAL   436      93.790  79.200  25.300  1.00  0.00            
ATOM   3586  CG2 VAL   436      94.150  77.020  26.870  1.00  0.00            
ATOM   3587 1HG2 VAL   436      93.210  76.500  26.680  1.00  0.00            
ATOM   3588 2HG2 VAL   436      94.730  77.000  25.950  1.00  0.00            
ATOM   3589 3HG2 VAL   436      94.700  76.460  27.630  1.00  0.00            
ATOM   3590  C   VAL   436      96.210  79.320  26.710  1.00  0.00            
ATOM   3591  O   VAL   436      96.200  80.290  25.950  1.00  0.00            
ATOM   3592  N   ASP   437      97.120  78.350  26.550  1.00  0.00            
ATOM   3593  H   ASP   437      97.140  77.630  27.250  1.00  0.00            
ATOM   3594  CA  ASP   437      97.920  78.140  25.360  1.00  0.00            
ATOM   3595  HA  ASP   437      97.590  78.860  24.620  1.00  0.00            
ATOM   3596  CB  ASP   437      99.400  78.390  25.630  1.00  0.00            
ATOM   3597  HB1 ASP   437      99.830  77.540  26.170  1.00  0.00            
ATOM   3598  HB2 ASP   437      99.520  79.280  26.260  1.00  0.00            
ATOM   3599  CG  ASP   437     100.150  78.620  24.320  1.00  0.00            
ATOM   3600  OD1 ASP   437      99.760  79.590  23.630  1.00  0.00            
ATOM   3601  OD2 ASP   437     101.020  77.810  23.930  1.00  0.00            
ATOM   3602  C   ASP   437      97.660  76.760  24.790  1.00  0.00            
ATOM   3603  O   ASP   437      97.780  75.760  25.500  1.00  0.00            
ATOM   3604  N   PHE   438      97.310  76.650  23.510  1.00  0.00            
ATOM   3605  H   PHE   438      97.240  77.500  22.980  1.00  0.00            
ATOM   3606  CA  PHE   438      97.130  75.400  22.790  1.00  0.00            
ATOM   3607  HA  PHE   438      96.700  74.670  23.480  1.00  0.00            
ATOM   3608  CB  PHE   438      96.100  75.590  21.680  1.00  0.00            
ATOM   3609  HB1 PHE   438      96.010  74.660  21.110  1.00  0.00            
ATOM   3610  HB2 PHE   438      96.490  76.340  20.990  1.00  0.00            
ATOM   3611  CG  PHE   438      94.730  76.010  22.160  1.00  0.00            
ATOM   3612  CD1 PHE   438      94.240  77.300  21.900  1.00  0.00            
ATOM   3613  HD1 PHE   438      94.840  78.000  21.340  1.00  0.00            
ATOM   3614  CE1 PHE   438      92.980  77.690  22.380  1.00  0.00            
ATOM   3615  HE1 PHE   438      92.610  78.680  22.190  1.00  0.00            
ATOM   3616  CZ  PHE   438      92.200  76.790  23.110  1.00  0.00            
ATOM   3617  HZ  PHE   438      91.220  77.080  23.480  1.00  0.00            
ATOM   3618  CE2 PHE   438      92.680  75.500  23.370  1.00  0.00            
ATOM   3619  HE2 PHE   438      92.070  74.790  23.930  1.00  0.00            
ATOM   3620  CD2 PHE   438      93.940  75.120  22.900  1.00  0.00            
ATOM   3621  HD2 PHE   438      94.300  74.120  23.110  1.00  0.00            
ATOM   3622  C   PHE   438      98.470  74.820  22.360  1.00  0.00            
ATOM   3623  O   PHE   438      98.790  74.740  21.180  1.00  0.00            
ATOM   3624  N   SER   439      99.320  74.510  23.350  1.00  0.00            
ATOM   3625  H   SER   439      98.960  74.640  24.280  1.00  0.00            
ATOM   3626  CA  SER   439     100.740  74.240  23.280  1.00  0.00            
ATOM   3627  HA  SER   439     101.190  75.020  22.660  1.00  0.00            
ATOM   3628  CB  SER   439     101.330  74.370  24.680  1.00  0.00            
ATOM   3629  HB1 SER   439     101.220  75.400  25.010  1.00  0.00            
ATOM   3630  HB2 SER   439     102.400  74.140  24.670  1.00  0.00            
ATOM   3631  OG  SER   439     100.670  73.530  25.590  1.00  0.00            
ATOM   3632  HG  SER   439     101.230  72.770  25.750  1.00  0.00            
ATOM   3633  C   SER   439     101.140  72.910  22.660  1.00  0.00            
ATOM   3634  O   SER   439     102.310  72.730  22.320  1.00  0.00            
ATOM   3635  N   LEU   440     100.220  71.960  22.490  1.00  0.00            
ATOM   3636  H   LEU   440      99.290  72.200  22.800  1.00  0.00            
ATOM   3637  CA  LEU   440     100.420  70.660  21.890  1.00  0.00            
ATOM   3638  HA  LEU   440      99.520  70.080  22.120  1.00  0.00            
ATOM   3639  CB  LEU   440     100.440  70.770  20.370  1.00  0.00            
ATOM   3640  HB1 LEU   440     100.520  69.770  19.940  1.00  0.00            
ATOM   3641  HB2 LEU   440     101.350  71.300  20.080  1.00  0.00            
ATOM   3642  CG  LEU   440      99.250  71.450  19.690  1.00  0.00            
ATOM   3643  HG  LEU   440      99.140  72.470  20.070  1.00  0.00            
ATOM   3644  CD1 LEU   440      99.500  71.550  18.190  1.00  0.00            
ATOM   3645 1HD1 LEU   440      98.660  72.050  17.700  1.00  0.00            
ATOM   3646 2HD1 LEU   440     100.400  72.130  18.000  1.00  0.00            
ATOM   3647 3HD1 LEU   440      99.620  70.550  17.780  1.00  0.00            
ATOM   3648  CD2 LEU   440      97.940  70.700  19.920  1.00  0.00            
ATOM   3649 1HD2 LEU   440      97.130  71.210  19.390  1.00  0.00            
ATOM   3650 2HD2 LEU   440      98.030  69.680  19.550  1.00  0.00            
ATOM   3651 3HD2 LEU   440      97.700  70.690  20.980  1.00  0.00            
ATOM   3652  C   LEU   440     101.560  69.860  22.500  1.00  0.00            
ATOM   3653  O   LEU   440     102.390  69.290  21.800  1.00  0.00            
ATOM   3654  N   ASP   441     101.650  69.790  23.830  1.00  0.00            
ATOM   3655  H   ASP   441     100.990  70.360  24.340  1.00  0.00            
ATOM   3656  CA  ASP   441     102.640  69.100  24.630  1.00  0.00            
ATOM   3657  HA  ASP   441     103.100  68.350  23.990  1.00  0.00            
ATOM   3658  CB  ASP   441     103.740  70.080  25.000  1.00  0.00            
ATOM   3659  HB1 ASP   441     104.240  70.430  24.090  1.00  0.00            
ATOM   3660  HB2 ASP   441     104.520  69.580  25.570  1.00  0.00            
ATOM   3661  CG  ASP   441     103.310  71.330  25.760  1.00  0.00            
ATOM   3662  OD1 ASP   441     102.120  71.480  26.100  1.00  0.00            
ATOM   3663  OD2 ASP   441     104.180  72.200  26.030  1.00  0.00            
ATOM   3664  C   ASP   441     102.080  68.330  25.820  1.00  0.00            
ATOM   3665  O   ASP   441     102.700  68.360  26.880  1.00  0.00            
ATOM   3666  N   PRO   442     100.950  67.610  25.730  1.00  0.00            
ATOM   3667  CD  PRO   442     100.380  66.960  26.890  1.00  0.00            
ATOM   3668  HD1 PRO   442      99.970  67.670  27.610  1.00  0.00            
ATOM   3669  HD2 PRO   442     101.130  66.350  27.400  1.00  0.00            
ATOM   3670  CG  PRO   442      99.270  66.030  26.410  1.00  0.00            
ATOM   3671  HG1 PRO   442      98.320  66.570  26.390  1.00  0.00            
ATOM   3672  HG2 PRO   442      99.180  65.130  27.020  1.00  0.00            
ATOM   3673  CB  PRO   442      99.730  65.730  24.990  1.00  0.00            
ATOM   3674  HB1 PRO   442      98.910  65.380  24.360  1.00  0.00            
ATOM   3675  HB2 PRO   442     100.510  64.960  25.010  1.00  0.00            
ATOM   3676  CA  PRO   442     100.330  67.070  24.540  1.00  0.00            
ATOM   3677  HA  PRO   442     101.080  66.850  23.790  1.00  0.00            
ATOM   3678  C   PRO   442      99.230  67.880  23.870  1.00  0.00            
ATOM   3679  O   PRO   442      98.880  67.610  22.720  1.00  0.00            
ATOM   3680  N   THR   443      98.600  68.840  24.550  1.00  0.00            
ATOM   3681  H   THR   443      98.940  69.040  25.480  1.00  0.00            
ATOM   3682  CA  THR   443      97.330  69.420  24.180  1.00  0.00            
ATOM   3683  HA  THR   443      97.180  69.300  23.100  1.00  0.00            
ATOM   3684  CB  THR   443      96.150  68.730  24.870  1.00  0.00            
ATOM   3685  HB  THR   443      95.240  69.310  24.710  1.00  0.00            
ATOM   3686  CG2 THR   443      95.900  67.310  24.370  1.00  0.00            
ATOM   3687 1HG2 THR   443      95.010  66.900  24.840  1.00  0.00            
ATOM   3688 2HG2 THR   443      95.760  67.320  23.290  1.00  0.00            
ATOM   3689 3HG2 THR   443      96.750  66.670  24.610  1.00  0.00            
ATOM   3690  OG1 THR   443      96.410  68.650  26.250  1.00  0.00            
ATOM   3691  HG1 THR   443      95.640  68.270  26.690  1.00  0.00            
ATOM   3692  C   THR   443      97.280  70.930  24.410  1.00  0.00            
ATOM   3693  O   THR   443      97.390  71.720  23.490  1.00  0.00            
ATOM   3694  N   PHE   444      97.150  71.340  25.680  1.00  0.00            
ATOM   3695  H   PHE   444      97.100  70.610  26.380  1.00  0.00            
ATOM   3696  CA  PHE   444      97.090  72.710  26.150  1.00  0.00            
ATOM   3697  HA  PHE   444      97.630  73.320  25.420  1.00  0.00            
ATOM   3698  CB  PHE   444      95.640  73.180  26.210  1.00  0.00            
ATOM   3699  HB1 PHE   444      95.160  72.980  25.250  1.00  0.00            
ATOM   3700  HB2 PHE   444      95.640  74.270  26.310  1.00  0.00            
ATOM   3701  CG  PHE   444      94.800  72.600  27.320  1.00  0.00            
ATOM   3702  CD1 PHE   444      94.090  71.410  27.130  1.00  0.00            
ATOM   3703  HD1 PHE   444      94.130  70.910  26.170  1.00  0.00            
ATOM   3704  CE1 PHE   444      93.320  70.870  28.160  1.00  0.00            
ATOM   3705  HE1 PHE   444      92.780  69.950  28.000  1.00  0.00            
ATOM   3706  CZ  PHE   444      93.260  71.510  29.400  1.00  0.00            
ATOM   3707  HZ  PHE   444      92.670  71.080  30.200  1.00  0.00            
ATOM   3708  CE2 PHE   444      93.970  72.700  29.610  1.00  0.00            
ATOM   3709  HE2 PHE   444      93.920  73.200  30.560  1.00  0.00            
ATOM   3710  CD2 PHE   444      94.730  73.240  28.560  1.00  0.00            
ATOM   3711  HD2 PHE   444      95.270  74.160  28.730  1.00  0.00            
ATOM   3712  C   PHE   444      97.820  72.890  27.470  1.00  0.00            
ATOM   3713  O   PHE   444      98.090  71.940  28.220  1.00  0.00            
ATOM   3714  N   THR   445      98.090  74.150  27.800  1.00  0.00            
ATOM   3715  H   THR   445      97.850  74.850  27.110  1.00  0.00            
ATOM   3716  CA  THR   445      98.640  74.640  29.050  1.00  0.00            
ATOM   3717  HA  THR   445      98.630  73.830  29.790  1.00  0.00            
ATOM   3718  CB  THR   445     100.080  75.100  28.860  1.00  0.00            
ATOM   3719  HB  THR   445     100.100  75.940  28.170  1.00  0.00            
ATOM   3720  CG2 THR   445     100.770  75.500  30.160  1.00  0.00            
ATOM   3721 1HG2 THR   445     101.810  75.760  29.950  1.00  0.00            
ATOM   3722 2HG2 THR   445     100.280  76.380  30.580  1.00  0.00            
ATOM   3723 3HG2 THR   445     100.730  74.680  30.870  1.00  0.00            
ATOM   3724  OG1 THR   445     100.860  74.060  28.310  1.00  0.00            
ATOM   3725  HG1 THR   445     100.600  73.960  27.390  1.00  0.00            
ATOM   3726  C   THR   445      97.760  75.770  29.570  1.00  0.00            
ATOM   3727  O   THR   445      97.320  76.600  28.770  1.00  0.00            
ATOM   3728  N   ILE   446      97.490  75.860  30.870  1.00  0.00            
ATOM   3729  H   ILE   446      97.840  75.110  31.460  1.00  0.00            
ATOM   3730  CA  ILE   446      97.020  77.050  31.540  1.00  0.00            
ATOM   3731  HA  ILE   446      96.640  77.740  30.790  1.00  0.00            
ATOM   3732  CB  ILE   446      95.880  76.800  32.520  1.00  0.00            
ATOM   3733  HB  ILE   446      96.270  76.170  33.310  1.00  0.00            
ATOM   3734  CG2 ILE   446      95.400  78.090  33.170  1.00  0.00            
ATOM   3735 1HG2 ILE   446      94.500  77.930  33.780  1.00  0.00            
ATOM   3736 2HG2 ILE   446      96.170  78.520  33.820  1.00  0.00            
ATOM   3737 3HG2 ILE   446      95.160  78.840  32.410  1.00  0.00            
ATOM   3738  CG1 ILE   446      94.690  76.050  31.910  1.00  0.00            
ATOM   3739 1HG1 ILE   446      93.970  75.820  32.690  1.00  0.00            
ATOM   3740 2HG1 ILE   446      95.030  75.090  31.530  1.00  0.00            
ATOM   3741  CD  ILE   446      93.950  76.760  30.780  1.00  0.00            
ATOM   3742  HD1 ILE   446      93.140  76.130  30.400  1.00  0.00            
ATOM   3743  HD2 ILE   446      93.520  77.690  31.130  1.00  0.00            
ATOM   3744  HD3 ILE   446      94.640  76.960  29.960  1.00  0.00            
ATOM   3745  C   ILE   446      98.210  77.750  32.190  1.00  0.00            
ATOM   3746  O   ILE   446      98.990  77.110  32.880  1.00  0.00            
ATOM   3747  N   GLU   447      98.400  79.060  31.980  1.00  0.00            
ATOM   3748  H   GLU   447      97.750  79.520  31.360  1.00  0.00            
ATOM   3749  CA  GLU   447      99.470  79.870  32.520  1.00  0.00            
ATOM   3750  HA  GLU   447     100.060  79.260  33.200  1.00  0.00            
ATOM   3751  CB  GLU   447     100.400  80.360  31.420  1.00  0.00            
ATOM   3752  HB1 GLU   447     101.130  81.040  31.870  1.00  0.00            
ATOM   3753  HB2 GLU   447      99.830  80.930  30.680  1.00  0.00            
ATOM   3754  CG  GLU   447     101.170  79.250  30.700  1.00  0.00            
ATOM   3755  HG1 GLU   447     100.490  78.700  30.060  1.00  0.00            
ATOM   3756  HG2 GLU   447     101.560  78.550  31.450  1.00  0.00            
ATOM   3757  CD  GLU   447     102.330  79.810  29.890  1.00  0.00            
ATOM   3758  OE1 GLU   447     102.190  80.000  28.660  1.00  0.00            
ATOM   3759  OE2 GLU   447     103.390  80.090  30.490  1.00  0.00            
ATOM   3760  C   GLU   447      98.930  81.030  33.340  1.00  0.00            
ATOM   3761  O   GLU   447      98.190  81.870  32.820  1.00  0.00            
ATOM   3762  N   THR   448      99.320  81.150  34.610  1.00  0.00            
ATOM   3763  H   THR   448      99.920  80.420  34.980  1.00  0.00            
ATOM   3764  CA  THR   448      98.960  82.220  35.520  1.00  0.00            
ATOM   3765  HA  THR   448      98.070  82.710  35.130  1.00  0.00            
ATOM   3766  CB  THR   448      98.580  81.730  36.910  1.00  0.00            
ATOM   3767  HB  THR   448      99.480  81.370  37.430  1.00  0.00            
ATOM   3768  CG2 THR   448      97.900  82.800  37.760  1.00  0.00            
ATOM   3769 1HG2 THR   448      97.560  82.360  38.700  1.00  0.00            
ATOM   3770 2HG2 THR   448      98.600  83.600  37.970  1.00  0.00            
ATOM   3771 3HG2 THR   448      97.040  83.190  37.220  1.00  0.00            
ATOM   3772  OG1 THR   448      97.680  80.650  36.830  1.00  0.00            
ATOM   3773  HG1 THR   448      97.570  80.320  37.720  1.00  0.00            
ATOM   3774  C   THR   448     100.070  83.260  35.590  1.00  0.00            
ATOM   3775  O   THR   448     101.140  82.990  36.130  1.00  0.00            
ATOM   3776  N   THR   449      99.850  84.460  35.040  1.00  0.00            
ATOM   3777  H   THR   449      98.930  84.660  34.690  1.00  0.00            
ATOM   3778  CA  THR   449     100.850  85.500  34.880  1.00  0.00            
ATOM   3779  HA  THR   449     101.780  85.150  35.330  1.00  0.00            
ATOM   3780  CB  THR   449     101.190  85.790  33.420  1.00  0.00            
ATOM   3781  HB  THR   449     101.830  86.670  33.360  1.00  0.00            
ATOM   3782  CG2 THR   449     101.970  84.640  32.770  1.00  0.00            
ATOM   3783 1HG2 THR   449     102.230  84.890  31.740  1.00  0.00            
ATOM   3784 2HG2 THR   449     102.890  84.470  33.330  1.00  0.00            
ATOM   3785 3HG2 THR   449     101.380  83.720  32.790  1.00  0.00            
ATOM   3786  OG1 THR   449     100.050  86.030  32.620  1.00  0.00            
ATOM   3787  HG1 THR   449      99.740  85.180  32.320  1.00  0.00            
ATOM   3788  C   THR   449     100.530  86.800  35.610  1.00  0.00            
ATOM   3789  O   THR   449      99.370  87.150  35.810  1.00  0.00            
ATOM   3790  N   THR   450     101.570  87.540  35.970  1.00  0.00            
ATOM   3791  H   THR   450     102.490  87.160  35.800  1.00  0.00            
ATOM   3792  CA  THR   450     101.500  88.960  36.280  1.00  0.00            
ATOM   3793  HA  THR   450     100.590  89.130  36.860  1.00  0.00            
ATOM   3794  CB  THR   450     102.670  89.460  37.120  1.00  0.00            
ATOM   3795  HB  THR   450     102.510  90.520  37.350  1.00  0.00            
ATOM   3796  CG2 THR   450     102.800  88.730  38.460  1.00  0.00            
ATOM   3797 1HG2 THR   450     103.630  89.130  39.030  1.00  0.00            
ATOM   3798 2HG2 THR   450     101.890  88.860  39.040  1.00  0.00            
ATOM   3799 3HG2 THR   450     102.970  87.670  38.300  1.00  0.00            
ATOM   3800  OG1 THR   450     103.910  89.350  36.470  1.00  0.00            
ATOM   3801  HG1 THR   450     104.070  88.420  36.280  1.00  0.00            
ATOM   3802  C   THR   450     101.370  89.760  34.990  1.00  0.00            
ATOM   3803  O   THR   450     102.140  89.530  34.060  1.00  0.00            
ATOM   3804  N   VAL   451     100.420  90.690  34.920  1.00  0.00            
ATOM   3805  H   VAL   451      99.790  90.770  35.700  1.00  0.00            
ATOM   3806  CA  VAL   451     100.120  91.520  33.760  1.00  0.00            
ATOM   3807  HA  VAL   451     101.010  91.500  33.120  1.00  0.00            
ATOM   3808  CB  VAL   451      98.980  90.940  32.930  1.00  0.00            
ATOM   3809  HB  VAL   451      98.770  91.610  32.100  1.00  0.00            
ATOM   3810  CG1 VAL   451      99.330  89.600  32.300  1.00  0.00            
ATOM   3811 1HG1 VAL   451      98.530  89.280  31.630  1.00  0.00            
ATOM   3812 2HG1 VAL   451     100.240  89.670  31.720  1.00  0.00            
ATOM   3813 3HG1 VAL   451      99.450  88.830  33.070  1.00  0.00            
ATOM   3814  CG2 VAL   451      97.680  90.780  33.710  1.00  0.00            
ATOM   3815 1HG2 VAL   451      96.880  90.430  33.040  1.00  0.00            
ATOM   3816 2HG2 VAL   451      97.790  90.070  34.520  1.00  0.00            
ATOM   3817 3HG2 VAL   451      97.370  91.750  34.110  1.00  0.00            
ATOM   3818  C   VAL   451      99.870  92.970  34.120  1.00  0.00            
ATOM   3819  O   VAL   451      99.530  93.260  35.270  1.00  0.00            
ATOM   3820  N   PRO   452     100.010  93.930  33.200  1.00  0.00            
ATOM   3821  CD  PRO   452     100.640  93.780  31.900  1.00  0.00            
ATOM   3822  HD1 PRO   452      99.930  93.420  31.170  1.00  0.00            
ATOM   3823  HD2 PRO   452     101.520  93.130  31.920  1.00  0.00            
ATOM   3824  CG  PRO   452     101.090  95.190  31.510  1.00  0.00            
ATOM   3825  HG1 PRO   452     101.160  95.310  30.430  1.00  0.00            
ATOM   3826  HG2 PRO   452     102.050  95.410  31.990  1.00  0.00            
ATOM   3827  CB  PRO   452     100.000  96.060  32.130  1.00  0.00            
ATOM   3828  HB1 PRO   452      99.180  96.140  31.410  1.00  0.00            
ATOM   3829  HB2 PRO   452     100.380  97.050  32.380  1.00  0.00            
ATOM   3830  CA  PRO   452      99.540  95.290  33.360  1.00  0.00            
ATOM   3831  HA  PRO   452     100.020  95.720  34.240  1.00  0.00            
ATOM   3832  C   PRO   452      98.030  95.340  33.550  1.00  0.00            
ATOM   3833  O   PRO   452      97.300  94.620  32.860  1.00  0.00            
ATOM   3834  N   GLN   453      97.500  96.180  34.450  1.00  0.00            
ATOM   3835  H   GLN   453      98.130  96.770  34.970  1.00  0.00            
ATOM   3836  CA  GLN   453      96.090  96.270  34.740  1.00  0.00            
ATOM   3837  HA  GLN   453      95.720  95.240  34.830  1.00  0.00            
ATOM   3838  CB  GLN   453      95.860  96.900  36.110  1.00  0.00            
ATOM   3839  HB1 GLN   453      96.690  96.670  36.780  1.00  0.00            
ATOM   3840  HB2 GLN   453      94.980  96.460  36.580  1.00  0.00            
ATOM   3841  CG  GLN   453      95.670  98.420  36.050  1.00  0.00            
ATOM   3842  HG1 GLN   453      94.700  98.630  35.600  1.00  0.00            
ATOM   3843  HG2 GLN   453      96.450  98.850  35.420  1.00  0.00            
ATOM   3844  CD  GLN   453      95.710  99.150  37.380  1.00  0.00            
ATOM   3845  OE1 GLN   453      96.330 100.210  37.500  1.00  0.00            
ATOM   3846  NE2 GLN   453      95.080  98.670  38.450  1.00  0.00            
ATOM   3847 1HE2 GLN   453      94.510  97.840  38.390  1.00  0.00            
ATOM   3848 2HE2 GLN   453      95.170  99.210  39.300  1.00  0.00            
ATOM   3849  C   GLN   453      95.260  96.920  33.640  1.00  0.00            
ATOM   3850  O   GLN   453      95.760  97.780  32.920  1.00  0.00            
ATOM   3851  N   ASP   454      93.980  96.580  33.490  1.00  0.00            
ATOM   3852  H   ASP   454      93.630  95.870  34.120  1.00  0.00            
ATOM   3853  CA  ASP   454      93.020  97.250  32.640  1.00  0.00            
ATOM   3854  HA  ASP   454      93.560  97.620  31.770  1.00  0.00            
ATOM   3855  CB  ASP   454      91.960  96.310  32.090  1.00  0.00            
ATOM   3856  HB1 ASP   454      92.440  95.510  31.530  1.00  0.00            
ATOM   3857  HB2 ASP   454      91.320  96.840  31.380  1.00  0.00            
ATOM   3858  CG  ASP   454      91.040  95.660  33.110  1.00  0.00            
ATOM   3859  OD1 ASP   454      91.180  95.910  34.330  1.00  0.00            
ATOM   3860  OD2 ASP   454      90.120  94.900  32.710  1.00  0.00            
ATOM   3861  C   ASP   454      92.380  98.470  33.290  1.00  0.00            
ATOM   3862  O   ASP   454      92.480  98.680  34.500  1.00  0.00            
ATOM   3863  N   ALA   455      91.660  99.300  32.530  1.00  0.00            
ATOM   3864  H   ALA   455      91.690  99.140  31.540  1.00  0.00            
ATOM   3865  CA  ALA   455      90.870 100.400  33.040  1.00  0.00            
ATOM   3866  HA  ALA   455      91.560 101.120  33.490  1.00  0.00            
ATOM   3867  CB  ALA   455      90.190 101.100  31.870  1.00  0.00            
ATOM   3868  HB1 ALA   455      89.720 102.020  32.210  1.00  0.00            
ATOM   3869  HB2 ALA   455      90.910 101.340  31.080  1.00  0.00            
ATOM   3870  HB3 ALA   455      89.420 100.450  31.440  1.00  0.00            
ATOM   3871  C   ALA   455      89.850 100.020  34.100  1.00  0.00            
ATOM   3872  O   ALA   455      89.470 100.840  34.950  1.00  0.00            
ATOM   3873  N   VAL   456      89.360  98.780  34.100  1.00  0.00            
ATOM   3874  H   VAL   456      89.760  98.140  33.430  1.00  0.00            
ATOM   3875  CA  VAL   456      88.410  98.220  35.040  1.00  0.00            
ATOM   3876  HA  VAL   456      87.590  98.930  35.140  1.00  0.00            
ATOM   3877  CB  VAL   456      87.820  96.900  34.550  1.00  0.00            
ATOM   3878  HB  VAL   456      88.630  96.180  34.430  1.00  0.00            
ATOM   3879  CG1 VAL   456      86.810  96.270  35.500  1.00  0.00            
ATOM   3880 1HG1 VAL   456      86.470  95.310  35.100  1.00  0.00            
ATOM   3881 2HG1 VAL   456      87.270  96.070  36.470  1.00  0.00            
ATOM   3882 3HG1 VAL   456      85.950  96.920  35.630  1.00  0.00            
ATOM   3883  CG2 VAL   456      87.150  97.060  33.180  1.00  0.00            
ATOM   3884 1HG2 VAL   456      86.690  96.120  32.870  1.00  0.00            
ATOM   3885 2HG2 VAL   456      86.380  97.830  33.220  1.00  0.00            
ATOM   3886 3HG2 VAL   456      87.890  97.330  32.430  1.00  0.00            
ATOM   3887  C   VAL   456      89.040  98.100  36.420  1.00  0.00            
ATOM   3888  O   VAL   456      88.560  98.720  37.370  1.00  0.00            
ATOM   3889  N   SER   457      90.170  97.390  36.540  1.00  0.00            
ATOM   3890  H   SER   457      90.500  96.920  35.710  1.00  0.00            
ATOM   3891  CA  SER   457      90.990  97.320  37.730  1.00  0.00            
ATOM   3892  HA  SER   457      90.420  96.860  38.530  1.00  0.00            
ATOM   3893  CB  SER   457      92.190  96.420  37.460  1.00  0.00            
ATOM   3894  HB1 SER   457      92.710  96.780  36.560  1.00  0.00            
ATOM   3895  HB2 SER   457      91.840  95.400  37.260  1.00  0.00            
ATOM   3896  OG  SER   457      93.110  96.380  38.530  1.00  0.00            
ATOM   3897  HG  SER   457      93.130  95.460  38.820  1.00  0.00            
ATOM   3898  C   SER   457      91.440  98.700  38.190  1.00  0.00            
ATOM   3899  O   SER   457      91.240  99.060  39.350  1.00  0.00            
ATOM   3900  N   ARG   458      91.970  99.530  37.290  1.00  0.00            
ATOM   3901  H   ARG   458      92.080  99.170  36.360  1.00  0.00            
ATOM   3902  CA  ARG   458      92.490 100.850  37.590  1.00  0.00            
ATOM   3903  HA  ARG   458      93.250 100.730  38.360  1.00  0.00            
ATOM   3904  CB  ARG   458      93.160 101.470  36.360  1.00  0.00            
ATOM   3905  HB1 ARG   458      92.400 101.740  35.620  1.00  0.00            
ATOM   3906  HB2 ARG   458      93.830 100.750  35.900  1.00  0.00            
ATOM   3907  CG  ARG   458      93.970 102.700  36.750  1.00  0.00            
ATOM   3908  HG1 ARG   458      94.650 102.450  37.560  1.00  0.00            
ATOM   3909  HG2 ARG   458      93.290 103.490  37.090  1.00  0.00            
ATOM   3910  CD  ARG   458      94.780 103.270  35.590  1.00  0.00            
ATOM   3911  HD1 ARG   458      94.100 103.600  34.800  1.00  0.00            
ATOM   3912  HD2 ARG   458      95.420 102.490  35.190  1.00  0.00            
ATOM   3913  NE  ARG   458      95.560 104.430  36.030  1.00  0.00            
ATOM   3914  HE  ARG   458      95.070 105.260  36.320  1.00  0.00            
ATOM   3915  CZ  ARG   458      96.850 104.400  36.410  1.00  0.00            
ATOM   3916  NH1 ARG   458      97.650 103.340  36.230  1.00  0.00            
ATOM   3917 1HH1 ARG   458      97.350 102.640  35.570  1.00  0.00            
ATOM   3918 2HH1 ARG   458      98.610 103.430  36.530  1.00  0.00            
ATOM   3919  NH2 ARG   458      97.390 105.460  37.020  1.00  0.00            
ATOM   3920 1HH2 ARG   458      96.870 106.320  36.950  1.00  0.00            
ATOM   3921 2HH2 ARG   458      98.380 105.420  37.250  1.00  0.00            
ATOM   3922  C   ARG   458      91.440 101.790  38.180  1.00  0.00            
ATOM   3923  O   ARG   458      91.760 102.580  39.060  1.00  0.00            
ATOM   3924  N   SER   459      90.180 101.700  37.750  1.00  0.00            
ATOM   3925  H   SER   459      90.010 101.070  36.980  1.00  0.00            
ATOM   3926  CA  SER   459      89.070 102.450  38.300  1.00  0.00            
ATOM   3927  HA  SER   459      89.450 103.420  38.620  1.00  0.00            
ATOM   3928  CB  SER   459      88.060 102.760  37.190  1.00  0.00            
ATOM   3929  HB1 SER   459      87.130 103.140  37.630  1.00  0.00            
ATOM   3930  HB2 SER   459      87.830 101.860  36.630  1.00  0.00            
ATOM   3931  OG  SER   459      88.560 103.750  36.310  1.00  0.00            
ATOM   3932  HG  SER   459      89.330 103.410  35.850  1.00  0.00            
ATOM   3933  C   SER   459      88.400 101.820  39.510  1.00  0.00            
ATOM   3934  O   SER   459      87.980 102.540  40.410  1.00  0.00            
ATOM   3935  N   GLN   460      88.320 100.490  39.650  1.00  0.00            
ATOM   3936  H   GLN   460      88.660  99.920  38.880  1.00  0.00            
ATOM   3937  CA  GLN   460      87.740  99.800  40.780  1.00  0.00            
ATOM   3938  HA  GLN   460      86.830 100.340  41.060  1.00  0.00            
ATOM   3939  CB  GLN   460      87.290  98.390  40.430  1.00  0.00            
ATOM   3940  HB1 GLN   460      87.070  97.840  41.340  1.00  0.00            
ATOM   3941  HB2 GLN   460      88.110  97.860  39.940  1.00  0.00            
ATOM   3942  CG  GLN   460      86.050  98.310  39.540  1.00  0.00            
ATOM   3943  HG1 GLN   460      85.970  97.300  39.130  1.00  0.00            
ATOM   3944  HG2 GLN   460      86.180  98.980  38.680  1.00  0.00            
ATOM   3945  CD  GLN   460      84.720  98.640  40.210  1.00  0.00            
ATOM   3946  OE1 GLN   460      84.590  98.890  41.400  1.00  0.00            
ATOM   3947  NE2 GLN   460      83.610  98.640  39.460  1.00  0.00            
ATOM   3948 1HE2 GLN   460      83.710  98.420  38.480  1.00  0.00            
ATOM   3949 2HE2 GLN   460      82.740  98.510  39.950  1.00  0.00            
ATOM   3950  C   GLN   460      88.630  99.820  42.020  1.00  0.00            
ATOM   3951  O   GLN   460      88.130 100.160  43.100  1.00  0.00            
ATOM   3952  N   ARG   461      89.930  99.560  41.940  1.00  0.00            
ATOM   3953  H   ARG   461      90.290  99.310  41.020  1.00  0.00            
ATOM   3954  CA  ARG   461      90.900  99.650  43.020  1.00  0.00            
ATOM   3955  HA  ARG   461      90.600  98.970  43.810  1.00  0.00            
ATOM   3956  CB  ARG   461      92.300  99.250  42.580  1.00  0.00            
ATOM   3957  HB1 ARG   461      93.030  99.640  43.290  1.00  0.00            
ATOM   3958  HB2 ARG   461      92.520  99.730  41.620  1.00  0.00            
ATOM   3959  CG  ARG   461      92.570  97.760  42.390  1.00  0.00            
ATOM   3960  HG1 ARG   461      91.950  97.400  41.570  1.00  0.00            
ATOM   3961  HG2 ARG   461      92.310  97.220  43.300  1.00  0.00            
ATOM   3962  CD  ARG   461      94.040  97.510  42.040  1.00  0.00            
ATOM   3963  HD1 ARG   461      94.670  97.960  42.810  1.00  0.00            
ATOM   3964  HD2 ARG   461      94.250  97.990  41.090  1.00  0.00            
ATOM   3965  NE  ARG   461      94.350  96.080  41.940  1.00  0.00            
ATOM   3966  HE  ARG   461      93.700  95.380  42.270  1.00  0.00            
ATOM   3967  CZ  ARG   461      95.460  95.580  41.390  1.00  0.00            
ATOM   3968  NH1 ARG   461      96.470  96.330  40.930  1.00  0.00            
ATOM   3969 1HH1 ARG   461      96.450  97.320  41.120  1.00  0.00            
ATOM   3970 2HH1 ARG   461      97.260  95.830  40.550  1.00  0.00            
ATOM   3971  NH2 ARG   461      95.630  94.260  41.260  1.00  0.00            
ATOM   3972 1HH2 ARG   461      94.910  93.680  41.660  1.00  0.00            
ATOM   3973 2HH2 ARG   461      96.460  93.930  40.790  1.00  0.00            
ATOM   3974  C   ARG   461      90.870 101.040  43.660  1.00  0.00            
ATOM   3975  O   ARG   461      90.520 101.190  44.830  1.00  0.00            
ATOM   3976  N   ARG   462      91.110 102.090  42.870  1.00  0.00            
ATOM   3977  H   ARG   462      91.540 101.880  41.980  1.00  0.00            
ATOM   3978  CA  ARG   462      90.910 103.490  43.180  1.00  0.00            
ATOM   3979  HA  ARG   462      91.680 103.820  43.870  1.00  0.00            
ATOM   3980  CB  ARG   462      91.060 104.330  41.910  1.00  0.00            
ATOM   3981  HB1 ARG   462      90.310 104.010  41.190  1.00  0.00            
ATOM   3982  HB2 ARG   462      92.030 104.130  41.450  1.00  0.00            
ATOM   3983  CG  ARG   462      90.950 105.840  42.110  1.00  0.00            
ATOM   3984  HG1 ARG   462      91.770 106.160  42.760  1.00  0.00            
ATOM   3985  HG2 ARG   462      90.010 106.090  42.600  1.00  0.00            
ATOM   3986  CD  ARG   462      91.040 106.630  40.800  1.00  0.00            
ATOM   3987  HD1 ARG   462      91.860 106.250  40.190  1.00  0.00            
ATOM   3988  HD2 ARG   462      91.230 107.680  41.020  1.00  0.00            
ATOM   3989  NE  ARG   462      89.780 106.510  40.080  1.00  0.00            
ATOM   3990  HE  ARG   462      89.030 105.930  40.430  1.00  0.00            
ATOM   3991  CZ  ARG   462      89.420 107.200  38.990  1.00  0.00            
ATOM   3992  NH1 ARG   462      90.230 108.070  38.350  1.00  0.00            
ATOM   3993 1HH1 ARG   462      91.200 108.100  38.630  1.00  0.00            
ATOM   3994 2HH1 ARG   462      89.830 108.560  37.560  1.00  0.00            
ATOM   3995  NH2 ARG   462      88.180 107.070  38.500  1.00  0.00            
ATOM   3996 1HH2 ARG   462      87.590 106.380  38.940  1.00  0.00            
ATOM   3997 2HH2 ARG   462      87.940 107.600  37.670  1.00  0.00            
ATOM   3998  C   ARG   462      89.580 103.780  43.850  1.00  0.00            
ATOM   3999  O   ARG   462      89.500 104.440  44.880  1.00  0.00            
ATOM   4000  N   GLY   463      88.500 103.200  43.310  1.00  0.00            
ATOM   4001  H   GLY   463      88.670 102.670  42.470  1.00  0.00            
ATOM   4002  CA  GLY   463      87.130 103.310  43.760  1.00  0.00            
ATOM   4003  HA1 GLY   463      86.490 102.830  43.030  1.00  0.00            
ATOM   4004  HA2 GLY   463      86.850 104.370  43.770  1.00  0.00            
ATOM   4005  C   GLY   463      86.790 102.730  45.130  1.00  0.00            
ATOM   4006  O   GLY   463      85.610 102.680  45.480  1.00  0.00            
ATOM   4007  N   ARG   464      87.760 102.290  45.930  1.00  0.00            
ATOM   4008  H   ARG   464      88.690 102.240  45.540  1.00  0.00            
ATOM   4009  CA  ARG   464      87.630 102.020  47.350  1.00  0.00            
ATOM   4010  HA  ARG   464      86.640 101.580  47.500  1.00  0.00            
ATOM   4011  CB  ARG   464      88.650 101.030  47.890  1.00  0.00            
ATOM   4012  HB1 ARG   464      88.600 101.040  48.980  1.00  0.00            
ATOM   4013  HB2 ARG   464      89.650 101.400  47.650  1.00  0.00            
ATOM   4014  CG  ARG   464      88.570  99.560  47.480  1.00  0.00            
ATOM   4015  HG1 ARG   464      89.020  98.960  48.280  1.00  0.00            
ATOM   4016  HG2 ARG   464      89.180  99.400  46.590  1.00  0.00            
ATOM   4017  CD  ARG   464      87.170  99.010  47.240  1.00  0.00            
ATOM   4018  HD1 ARG   464      86.460  99.440  47.940  1.00  0.00            
ATOM   4019  HD2 ARG   464      87.160  97.930  47.370  1.00  0.00            
ATOM   4020  NE  ARG   464      86.810  99.300  45.860  1.00  0.00            
ATOM   4021  HE  ARG   464      87.540  99.290  45.160  1.00  0.00            
ATOM   4022  CZ  ARG   464      85.590  99.370  45.310  1.00  0.00            
ATOM   4023  NH1 ARG   464      84.430  99.270  45.970  1.00  0.00            
ATOM   4024 1HH1 ARG   464      84.450  99.180  46.970  1.00  0.00            
ATOM   4025 2HH1 ARG   464      83.600  99.290  45.390  1.00  0.00            
ATOM   4026  NH2 ARG   464      85.540  99.560  43.990  1.00  0.00            
ATOM   4027 1HH2 ARG   464      86.430  99.510  43.510  1.00  0.00            
ATOM   4028 2HH2 ARG   464      84.650  99.470  43.510  1.00  0.00            
ATOM   4029  C   ARG   464      87.600 103.280  48.210  1.00  0.00            
ATOM   4030  O   ARG   464      86.920 103.270  49.230  1.00  0.00            
ATOM   4031  N   THR   465      88.290 104.360  47.840  1.00  0.00            
ATOM   4032  H   THR   465      88.770 104.300  46.960  1.00  0.00            
ATOM   4033  CA  THR   465      88.140 105.680  48.430  1.00  0.00            
ATOM   4034  HA  THR   465      87.730 105.560  49.430  1.00  0.00            
ATOM   4035  CB  THR   465      89.480 106.370  48.670  1.00  0.00            
ATOM   4036  HB  THR   465      90.140 105.690  49.230  1.00  0.00            
ATOM   4037  CG2 THR   465      90.220 106.820  47.420  1.00  0.00            
ATOM   4038 1HG2 THR   465      91.180 107.270  47.680  1.00  0.00            
ATOM   4039 2HG2 THR   465      90.420 105.970  46.770  1.00  0.00            
ATOM   4040 3HG2 THR   465      89.620 107.550  46.870  1.00  0.00            
ATOM   4041  OG1 THR   465      89.310 107.520  49.470  1.00  0.00            
ATOM   4042  HG1 THR   465      90.170 107.830  49.780  1.00  0.00            
ATOM   4043  C   THR   465      87.120 106.510  47.680  1.00  0.00            
ATOM   4044  O   THR   465      86.510 106.030  46.720  1.00  0.00            
ATOM   4045  N   GLY   466      86.830 107.750  48.080  1.00  0.00            
ATOM   4046  H   GLY   466      87.330 108.100  48.890  1.00  0.00            
ATOM   4047  CA  GLY   466      85.930 108.660  47.400  1.00  0.00            
ATOM   4048  HA1 GLY   466      86.210 108.710  46.350  1.00  0.00            
ATOM   4049  HA2 GLY   466      86.070 109.660  47.800  1.00  0.00            
ATOM   4050  C   GLY   466      84.450 108.320  47.460  1.00  0.00            
ATOM   4051  O   GLY   466      83.660 108.910  46.740  1.00  0.00            
ATOM   4052  N   ARG   467      84.030 107.360  48.300  1.00  0.00            
ATOM   4053  H   ARG   467      84.750 106.980  48.890  1.00  0.00            
ATOM   4054  CA  ARG   467      82.720 106.740  48.380  1.00  0.00            
ATOM   4055  HA  ARG   467      82.460 106.400  47.380  1.00  0.00            
ATOM   4056  CB  ARG   467      82.730 105.510  49.280  1.00  0.00            
ATOM   4057  HB1 ARG   467      81.760 105.010  49.260  1.00  0.00            
ATOM   4058  HB2 ARG   467      82.850 105.860  50.310  1.00  0.00            
ATOM   4059  CG  ARG   467      83.800 104.450  49.050  1.00  0.00            
ATOM   4060  HG1 ARG   467      83.810 103.740  49.880  1.00  0.00            
ATOM   4061  HG2 ARG   467      84.780 104.930  49.050  1.00  0.00            
ATOM   4062  CD  ARG   467      83.680 103.640  47.760  1.00  0.00            
ATOM   4063  HD1 ARG   467      84.620 103.090  47.620  1.00  0.00            
ATOM   4064  HD2 ARG   467      83.570 104.320  46.910  1.00  0.00            
ATOM   4065  NE  ARG   467      82.590 102.670  47.800  1.00  0.00            
ATOM   4066  HE  ARG   467      82.080 102.510  48.660  1.00  0.00            
ATOM   4067  CZ  ARG   467      82.160 101.920  46.770  1.00  0.00            
ATOM   4068  NH1 ARG   467      82.750 101.940  45.570  1.00  0.00            
ATOM   4069 1HH1 ARG   467      83.660 102.380  45.520  1.00  0.00            
ATOM   4070 2HH1 ARG   467      82.290 101.480  44.800  1.00  0.00            
ATOM   4071  NH2 ARG   467      81.080 101.140  46.920  1.00  0.00            
ATOM   4072 1HH2 ARG   467      80.720 101.060  47.860  1.00  0.00            
ATOM   4073 2HH2 ARG   467      80.750 100.570  46.160  1.00  0.00            
ATOM   4074  C   ARG   467      81.570 107.660  48.760  1.00  0.00            
ATOM   4075  O   ARG   467      80.420 107.230  48.830  1.00  0.00            
ATOM   4076  N   GLY   468      81.840 108.940  49.020  1.00  0.00            
ATOM   4077  H   GLY   468      82.810 109.200  48.910  1.00  0.00            
ATOM   4078  CA  GLY   468      80.940 110.010  49.400  1.00  0.00            
ATOM   4079  HA1 GLY   468      80.330 109.670  50.240  1.00  0.00            
ATOM   4080  HA2 GLY   468      80.260 110.240  48.570  1.00  0.00            
ATOM   4081  C   GLY   468      81.680 111.270  49.820  1.00  0.00            
ATOM   4082  O   GLY   468      81.320 112.360  49.380  1.00  0.00            
ATOM   4083  N   ARG   469      82.750 111.140  50.610  1.00  0.00            
ATOM   4084  H   ARG   469      82.930 110.200  50.930  1.00  0.00            
ATOM   4085  CA  ARG   469      83.700 112.160  51.010  1.00  0.00            
ATOM   4086  HA  ARG   469      83.210 113.130  50.860  1.00  0.00            
ATOM   4087  CB  ARG   469      83.960 112.050  52.510  1.00  0.00            
ATOM   4088  HB1 ARG   469      83.010 111.970  53.030  1.00  0.00            
ATOM   4089  HB2 ARG   469      84.440 112.960  52.870  1.00  0.00            
ATOM   4090  CG  ARG   469      84.850 110.890  52.940  1.00  0.00            
ATOM   4091  HG1 ARG   469      85.880 111.100  52.640  1.00  0.00            
ATOM   4092  HG2 ARG   469      84.540 109.970  52.440  1.00  0.00            
ATOM   4093  CD  ARG   469      84.790 110.690  54.450  1.00  0.00            
ATOM   4094  HD1 ARG   469      83.750 110.500  54.750  1.00  0.00            
ATOM   4095  HD2 ARG   469      85.130 111.590  54.960  1.00  0.00            
ATOM   4096  NE  ARG   469      85.570 109.540  54.900  1.00  0.00            
ATOM   4097  HE  ARG   469      85.130 108.660  55.140  1.00  0.00            
ATOM   4098  CZ  ARG   469      86.890 109.490  55.090  1.00  0.00            
ATOM   4099  NH1 ARG   469      87.710 110.540  54.930  1.00  0.00            
ATOM   4100 1HH1 ARG   469      87.280 111.440  54.820  1.00  0.00            
ATOM   4101 2HH1 ARG   469      88.680 110.350  55.170  1.00  0.00            
ATOM   4102  NH2 ARG   469      87.480 108.350  55.480  1.00  0.00            
ATOM   4103 1HH2 ARG   469      86.860 107.580  55.680  1.00  0.00            
ATOM   4104 2HH2 ARG   469      88.470 108.390  55.640  1.00  0.00            
ATOM   4105  C   ARG   469      84.960 112.230  50.160  1.00  0.00            
ATOM   4106  O   ARG   469      85.200 111.310  49.380  1.00  0.00            
ATOM   4107  N   ARG   470      85.800 113.260  50.280  1.00  0.00            
ATOM   4108  H   ARG   470      85.510 113.960  50.940  1.00  0.00            
ATOM   4109  CA  ARG   470      87.080 113.450  49.630  1.00  0.00            
ATOM   4110  HA  ARG   470      86.900 113.550  48.560  1.00  0.00            
ATOM   4111  CB  ARG   470      87.730 114.760  50.080  1.00  0.00            
ATOM   4112  HB1 ARG   470      88.150 114.620  51.080  1.00  0.00            
ATOM   4113  HB2 ARG   470      86.940 115.500  50.230  1.00  0.00            
ATOM   4114  CG  ARG   470      88.770 115.470  49.220  1.00  0.00            
ATOM   4115  HG1 ARG   470      88.960 116.450  49.640  1.00  0.00            
ATOM   4116  HG2 ARG   470      88.350 115.620  48.220  1.00  0.00            
ATOM   4117  CD  ARG   470      90.120 114.780  49.080  1.00  0.00            
ATOM   4118  HD1 ARG   470      90.040 113.970  48.350  1.00  0.00            
ATOM   4119  HD2 ARG   470      90.400 114.350  50.040  1.00  0.00            
ATOM   4120  NE  ARG   470      91.210 115.670  48.680  1.00  0.00            
ATOM   4121  HE  ARG   470      91.840 116.040  49.380  1.00  0.00            
ATOM   4122  CZ  ARG   470      91.540 116.030  47.430  1.00  0.00            
ATOM   4123  NH1 ARG   470      90.780 115.730  46.360  1.00  0.00            
ATOM   4124 1HH1 ARG   470      89.940 115.190  46.520  1.00  0.00            
ATOM   4125 2HH1 ARG   470      90.990 116.190  45.490  1.00  0.00            
ATOM   4126  NH2 ARG   470      92.670 116.710  47.210  1.00  0.00            
ATOM   4127 1HH2 ARG   470      93.250 116.920  48.020  1.00  0.00            
ATOM   4128 2HH2 ARG   470      92.980 116.910  46.270  1.00  0.00            
ATOM   4129  C   ARG   470      88.010 112.260  49.810  1.00  0.00            
ATOM   4130  O   ARG   470      88.080 111.720  50.910  1.00  0.00            
ATOM   4131  N   GLY   471      88.760 111.840  48.790  1.00  0.00            
ATOM   4132  H   GLY   471      88.660 112.330  47.910  1.00  0.00            
ATOM   4133  CA  GLY   471      89.790 110.820  48.840  1.00  0.00            
ATOM   4134  HA1 GLY   471      89.390 109.890  48.430  1.00  0.00            
ATOM   4135  HA2 GLY   471      90.050 110.590  49.880  1.00  0.00            
ATOM   4136  C   GLY   471      91.080 111.140  48.100  1.00  0.00            
ATOM   4137  O   GLY   471      91.100 112.040  47.270  1.00  0.00            
ATOM   4138  N   ILE   472      92.160 110.400  48.350  1.00  0.00            
ATOM   4139  H   ILE   472      92.070 109.700  49.080  1.00  0.00            
ATOM   4140  CA  ILE   472      93.440 110.490  47.680  1.00  0.00            
ATOM   4141  HA  ILE   472      93.340 111.180  46.840  1.00  0.00            
ATOM   4142  CB  ILE   472      94.540 111.050  48.580  1.00  0.00            
ATOM   4143  HB  ILE   472      94.660 110.350  49.400  1.00  0.00            
ATOM   4144  CG2 ILE   472      95.900 111.110  47.880  1.00  0.00            
ATOM   4145 1HG2 ILE   472      96.630 111.640  48.490  1.00  0.00            
ATOM   4146 2HG2 ILE   472      96.300 110.120  47.670  1.00  0.00            
ATOM   4147 3HG2 ILE   472      95.810 111.640  46.930  1.00  0.00            
ATOM   4148  CG1 ILE   472      94.220 112.400  49.200  1.00  0.00            
ATOM   4149 1HG1 ILE   472      94.990 112.660  49.940  1.00  0.00            
ATOM   4150 2HG1 ILE   472      93.290 112.340  49.760  1.00  0.00            
ATOM   4151  CD  ILE   472      94.120 113.580  48.240  1.00  0.00            
ATOM   4152  HD1 ILE   472      93.860 114.480  48.790  1.00  0.00            
ATOM   4153  HD2 ILE   472      95.070 113.750  47.730  1.00  0.00            
ATOM   4154  HD3 ILE   472      93.340 113.400  47.500  1.00  0.00            
ATOM   4155  C   ILE   472      93.830 109.140  47.080  1.00  0.00            
ATOM   4156  O   ILE   472      93.740 108.120  47.750  1.00  0.00            
ATOM   4157  N   TYR   473      94.320 109.100  45.840  1.00  0.00            
ATOM   4158  H   TYR   473      94.380 109.970  45.330  1.00  0.00            
ATOM   4159  CA  TYR   473      94.800 107.920  45.150  1.00  0.00            
ATOM   4160  HA  TYR   473      94.750 107.060  45.830  1.00  0.00            
ATOM   4161  CB  TYR   473      93.870 107.610  43.990  1.00  0.00            
ATOM   4162  HB1 TYR   473      93.600 108.540  43.500  1.00  0.00            
ATOM   4163  HB2 TYR   473      92.950 107.180  44.390  1.00  0.00            
ATOM   4164  CG  TYR   473      94.430 106.670  42.940  1.00  0.00            
ATOM   4165  CD1 TYR   473      94.570 105.300  43.190  1.00  0.00            
ATOM   4166  HD1 TYR   473      94.290 104.890  44.150  1.00  0.00            
ATOM   4167  CE1 TYR   473      95.060 104.460  42.190  1.00  0.00            
ATOM   4168  HE1 TYR   473      95.140 103.390  42.360  1.00  0.00            
ATOM   4169  CZ  TYR   473      95.390 104.970  40.920  1.00  0.00            
ATOM   4170  OH  TYR   473      95.790 104.150  39.910  1.00  0.00            
ATOM   4171  HH  TYR   473      95.820 104.630  39.080  1.00  0.00            
ATOM   4172  CE2 TYR   473      95.290 106.350  40.680  1.00  0.00            
ATOM   4173  HE2 TYR   473      95.560 106.760  39.720  1.00  0.00            
ATOM   4174  CD2 TYR   473      94.810 107.190  41.700  1.00  0.00            
ATOM   4175  HD2 TYR   473      94.720 108.250  41.510  1.00  0.00            
ATOM   4176  C   TYR   473      96.260 108.060  44.710  1.00  0.00            
ATOM   4177  O   TYR   473      96.640 109.110  44.190  1.00  0.00            
ATOM   4178  N   ARG   474      97.070 107.020  44.890  1.00  0.00            
ATOM   4179  H   ARG   474      96.680 106.190  45.320  1.00  0.00            
ATOM   4180  CA  ARG   474      98.470 106.970  44.530  1.00  0.00            
ATOM   4181  HA  ARG   474      98.680 107.850  43.910  1.00  0.00            
ATOM   4182  CB  ARG   474      99.380 107.030  45.750  1.00  0.00            
ATOM   4183  HB1 ARG   474     100.420 107.100  45.420  1.00  0.00            
ATOM   4184  HB2 ARG   474      99.280 106.090  46.310  1.00  0.00            
ATOM   4185  CG  ARG   474      99.080 108.190  46.690  1.00  0.00            
ATOM   4186  HG1 ARG   474      98.080 108.090  47.090  1.00  0.00            
ATOM   4187  HG2 ARG   474      99.120 109.130  46.120  1.00  0.00            
ATOM   4188  CD  ARG   474     100.070 108.270  47.850  1.00  0.00            
ATOM   4189  HD1 ARG   474     101.070 108.500  47.500  1.00  0.00            
ATOM   4190  HD2 ARG   474     100.100 107.290  48.350  1.00  0.00            
ATOM   4191  NE  ARG   474      99.650 109.230  48.870  1.00  0.00            
ATOM   4192  HE  ARG   474      99.250 108.890  49.730  1.00  0.00            
ATOM   4193  CZ  ARG   474      99.660 110.570  48.740  1.00  0.00            
ATOM   4194  NH1 ARG   474     100.170 111.220  47.680  1.00  0.00            
ATOM   4195 1HH1 ARG   474     100.630 110.680  46.960  1.00  0.00            
ATOM   4196 2HH1 ARG   474     100.100 112.220  47.670  1.00  0.00            
ATOM   4197  NH2 ARG   474      99.150 111.360  49.690  1.00  0.00            
ATOM   4198 1HH2 ARG   474      98.790 110.940  50.530  1.00  0.00            
ATOM   4199 2HH2 ARG   474      99.130 112.350  49.490  1.00  0.00            
ATOM   4200  C   ARG   474      98.790 105.770  43.650  1.00  0.00            
ATOM   4201  O   ARG   474      98.270 104.680  43.880  1.00  0.00            
ATOM   4202  N   PHE   475      99.650 105.960  42.650  1.00  0.00            
ATOM   4203  H   PHE   475     100.060 106.870  42.540  1.00  0.00            
ATOM   4204  CA  PHE   475      99.970 104.970  41.630  1.00  0.00            
ATOM   4205  HA  PHE   475      99.650 103.980  41.990  1.00  0.00            
ATOM   4206  CB  PHE   475      99.170 105.270  40.370  1.00  0.00            
ATOM   4207  HB1 PHE   475      98.110 105.180  40.610  1.00  0.00            
ATOM   4208  HB2 PHE   475      99.370 104.500  39.620  1.00  0.00            
ATOM   4209  CG  PHE   475      99.400 106.620  39.730  1.00  0.00            
ATOM   4210  CD1 PHE   475      98.590 107.710  40.070  1.00  0.00            
ATOM   4211  HD1 PHE   475      97.810 107.600  40.810  1.00  0.00            
ATOM   4212  CE1 PHE   475      98.770 108.950  39.450  1.00  0.00            
ATOM   4213  HE1 PHE   475      98.140 109.790  39.710  1.00  0.00            
ATOM   4214  CZ  PHE   475      99.770 109.110  38.480  1.00  0.00            
ATOM   4215  HZ  PHE   475      99.900 110.070  38.000  1.00  0.00            
ATOM   4216  CE2 PHE   475     100.600 108.030  38.140  1.00  0.00            
ATOM   4217  HE2 PHE   475     101.380 108.160  37.410  1.00  0.00            
ATOM   4218  CD2 PHE   475     100.400 106.790  38.780  1.00  0.00            
ATOM   4219  HD2 PHE   475     101.050 105.960  38.520  1.00  0.00            
ATOM   4220  C   PHE   475     101.460 104.870  41.360  1.00  0.00            
ATOM   4221  O   PHE   475     102.180 105.870  41.370  1.00  0.00            
ATOM   4222  N   VAL   476     101.950 103.660  41.060  1.00  0.00            
ATOM   4223  H   VAL   476     101.280 102.900  41.050  1.00  0.00            
ATOM   4224  CA  VAL   476     103.300 103.360  40.610  1.00  0.00            
ATOM   4225  HA  VAL   476     104.010 103.940  41.200  1.00  0.00            
ATOM   4226  CB  VAL   476     103.610 101.880  40.820  1.00  0.00            
ATOM   4227  HB  VAL   476     102.860 101.290  40.300  1.00  0.00            
ATOM   4228  CG1 VAL   476     104.980 101.450  40.290  1.00  0.00            
ATOM   4229 1HG1 VAL   476     105.080 100.370  40.350  1.00  0.00            
ATOM   4230 2HG1 VAL   476     105.100 101.730  39.240  1.00  0.00            
ATOM   4231 3HG1 VAL   476     105.770 101.900  40.880  1.00  0.00            
ATOM   4232  CG2 VAL   476     103.570 101.500  42.300  1.00  0.00            
ATOM   4233 1HG2 VAL   476     103.710 100.430  42.420  1.00  0.00            
ATOM   4234 2HG2 VAL   476     104.360 102.020  42.840  1.00  0.00            
ATOM   4235 3HG2 VAL   476     102.610 101.760  42.740  1.00  0.00            
ATOM   4236  C   VAL   476     103.490 103.750  39.150  1.00  0.00            
ATOM   4237  O   VAL   476     104.470 104.400  38.790  1.00  0.00            
ATOM   4238  N   THR   477     102.540 103.360  38.300  1.00  0.00            
ATOM   4239  H   THR   477     101.740 102.910  38.710  1.00  0.00            
ATOM   4240  CA  THR   477     102.570 103.390  36.850  1.00  0.00            
ATOM   4241  HA  THR   477     103.500 103.870  36.540  1.00  0.00            
ATOM   4242  CB  THR   477     102.580 101.970  36.290  1.00  0.00            
ATOM   4243  HB  THR   477     101.580 101.550  36.400  1.00  0.00            
ATOM   4244  CG2 THR   477     102.930 101.890  34.800  1.00  0.00            
ATOM   4245 1HG2 THR   477     102.960 100.850  34.470  1.00  0.00            
ATOM   4246 2HG2 THR   477     102.160 102.390  34.220  1.00  0.00            
ATOM   4247 3HG2 THR   477     103.900 102.350  34.610  1.00  0.00            
ATOM   4248  OG1 THR   477     103.470 101.100  36.950  1.00  0.00            
ATOM   4249  HG1 THR   477     104.350 101.470  36.870  1.00  0.00            
ATOM   4250  C   THR   477     101.390 104.170  36.280  1.00  0.00            
ATOM   4251  O   THR   477     100.280 103.980  36.790  1.00  0.00            
ATOM   4252  N   PRO   478     101.520 105.040  35.280  1.00  0.00            
ATOM   4253  CD  PRO   478     102.770 105.490  34.690  1.00  0.00            
ATOM   4254  HD1 PRO   478     103.350 104.670  34.260  1.00  0.00            
ATOM   4255  HD2 PRO   478     103.370 106.000  35.440  1.00  0.00            
ATOM   4256  CG  PRO   478     102.410 106.490  33.600  1.00  0.00            
ATOM   4257  HG1 PRO   478     102.270 105.970  32.650  1.00  0.00            
ATOM   4258  HG2 PRO   478     103.150 107.280  33.490  1.00  0.00            
ATOM   4259  CB  PRO   478     101.070 107.030  34.080  1.00  0.00            
ATOM   4260  HB1 PRO   478     100.470 107.420  33.260  1.00  0.00            
ATOM   4261  HB2 PRO   478     101.240 107.830  34.810  1.00  0.00            
ATOM   4262  CA  PRO   478     100.420 105.830  34.760  1.00  0.00            
ATOM   4263  HA  PRO   478      99.830 106.220  35.590  1.00  0.00            
ATOM   4264  C   PRO   478      99.470 105.090  33.830  1.00  0.00            
ATOM   4265  O   PRO   478      98.280 105.410  33.800  1.00  0.00            
ATOM   4266  N   GLY   479      99.920 104.100  33.060  1.00  0.00            
ATOM   4267  H   GLY   479     100.910 103.910  33.070  1.00  0.00            
ATOM   4268  CA  GLY   479      99.140 103.410  32.050  1.00  0.00            
ATOM   4269  HA1 GLY   479      99.810 102.840  31.410  1.00  0.00            
ATOM   4270  HA2 GLY   479      98.680 104.150  31.400  1.00  0.00            
ATOM   4271  C   GLY   479      98.040 102.470  32.510  1.00  0.00            
ATOM   4272  O   GLY   479      97.930 102.100  33.680  1.00  0.00            
ATOM   4273  N   GLU   480      97.180 102.040  31.580  1.00  0.00            
ATOM   4274  H   GLU   480      97.320 102.420  30.650  1.00  0.00            
ATOM   4275  CA  GLU   480      96.140 101.040  31.680  1.00  0.00            
ATOM   4276  HA  GLU   480      96.430 100.300  32.430  1.00  0.00            
ATOM   4277  CB  GLU   480      94.830 101.670  32.160  1.00  0.00            
ATOM   4278  HB1 GLU   480      95.040 102.300  33.030  1.00  0.00            
ATOM   4279  HB2 GLU   480      94.160 100.880  32.510  1.00  0.00            
ATOM   4280  CG  GLU   480      94.090 102.500  31.110  1.00  0.00            
ATOM   4281  HG1 GLU   480      93.770 101.840  30.300  1.00  0.00            
ATOM   4282  HG2 GLU   480      94.780 103.220  30.680  1.00  0.00            
ATOM   4283  CD  GLU   480      92.860 103.250  31.610  1.00  0.00            
ATOM   4284  OE1 GLU   480      92.620 103.280  32.830  1.00  0.00            
ATOM   4285  OE2 GLU   480      92.110 103.800  30.770  1.00  0.00            
ATOM   4286  C   GLU   480      95.910 100.300  30.370  1.00  0.00            
ATOM   4287  O   GLU   480      96.130 100.890  29.310  1.00  0.00            
ATOM   4288  N   ARG   481      95.410  99.070  30.370  1.00  0.00            
ATOM   4289  H   ARG   481      95.290  98.650  31.280  1.00  0.00            
ATOM   4290  CA  ARG   481      94.990  98.280  29.220  1.00  0.00            
ATOM   4291  HA  ARG   481      95.550  98.680  28.370  1.00  0.00            
ATOM   4292  CB  ARG   481      95.450  96.840  29.370  1.00  0.00            
ATOM   4293  HB1 ARG   481      95.240  96.290  28.450  1.00  0.00            
ATOM   4294  HB2 ARG   481      94.880  96.340  30.150  1.00  0.00            
ATOM   4295  CG  ARG   481      96.940  96.680  29.680  1.00  0.00            
ATOM   4296  HG1 ARG   481      97.070  96.550  30.760  1.00  0.00            
ATOM   4297  HG2 ARG   481      97.450  97.600  29.420  1.00  0.00            
ATOM   4298  CD  ARG   481      97.680  95.570  28.940  1.00  0.00            
ATOM   4299  HD1 ARG   481      98.750  95.740  29.030  1.00  0.00            
ATOM   4300  HD2 ARG   481      97.430  95.630  27.880  1.00  0.00            
ATOM   4301  NE  ARG   481      97.380  94.230  29.460  1.00  0.00            
ATOM   4302  HE  ARG   481      96.770  94.120  30.260  1.00  0.00            
ATOM   4303  CZ  ARG   481      97.880  93.090  28.980  1.00  0.00            
ATOM   4304  NH1 ARG   481      98.690  93.030  27.910  1.00  0.00            
ATOM   4305 1HH1 ARG   481      98.920  93.900  27.460  1.00  0.00            
ATOM   4306 2HH1 ARG   481      99.020  92.130  27.570  1.00  0.00            
ATOM   4307  NH2 ARG   481      97.570  91.940  29.590  1.00  0.00            
ATOM   4308 1HH2 ARG   481      96.900  92.000  30.340  1.00  0.00            
ATOM   4309 2HH2 ARG   481      97.910  91.060  29.230  1.00  0.00            
ATOM   4310  C   ARG   481      93.520  98.440  28.850  1.00  0.00            
ATOM   4311  O   ARG   481      92.750  98.810  29.740  1.00  0.00            
ATOM   4312  N   PRO   482      93.070  98.130  27.630  1.00  0.00            
ATOM   4313  CD  PRO   482      93.900  97.900  26.460  1.00  0.00            
ATOM   4314  HD1 PRO   482      94.250  96.870  26.450  1.00  0.00            
ATOM   4315  HD2 PRO   482      94.760  98.580  26.400  1.00  0.00            
ATOM   4316  CG  PRO   482      93.010  98.130  25.240  1.00  0.00            
ATOM   4317  HG1 PRO   482      93.340  97.560  24.370  1.00  0.00            
ATOM   4318  HG2 PRO   482      92.970  99.190  25.010  1.00  0.00            
ATOM   4319  CB  PRO   482      91.660  97.660  25.760  1.00  0.00            
ATOM   4320  HB1 PRO   482      91.600  96.580  25.700  1.00  0.00            
ATOM   4321  HB2 PRO   482      90.830  98.110  25.200  1.00  0.00            
ATOM   4322  CA  PRO   482      91.690  98.120  27.220  1.00  0.00            
ATOM   4323  HA  PRO   482      91.300  99.140  27.260  1.00  0.00            
ATOM   4324  C   PRO   482      90.780  97.250  28.070  1.00  0.00            
ATOM   4325  O   PRO   482      91.230  96.310  28.730  1.00  0.00            
ATOM   4326  N   SER   483      89.470  97.510  28.070  1.00  0.00            
ATOM   4327  H   SER   483      89.160  98.220  27.420  1.00  0.00            
ATOM   4328  CA  SER   483      88.460  97.050  29.010  1.00  0.00            
ATOM   4329  HA  SER   483      88.960  96.510  29.810  1.00  0.00            
ATOM   4330  CB  SER   483      87.770  98.250  29.640  1.00  0.00            
ATOM   4331  HB1 SER   483      88.470  98.750  30.310  1.00  0.00            
ATOM   4332  HB2 SER   483      86.920  97.930  30.230  1.00  0.00            
ATOM   4333  OG  SER   483      87.350  99.190  28.670  1.00  0.00            
ATOM   4334  HG  SER   483      87.440 100.060  29.050  1.00  0.00            
ATOM   4335  C   SER   483      87.430  96.090  28.420  1.00  0.00            
ATOM   4336  O   SER   483      87.030  96.230  27.260  1.00  0.00            
ATOM   4337  N   GLY   484      86.930  95.160  29.230  1.00  0.00            
ATOM   4338  H   GLY   484      87.350  95.020  30.130  1.00  0.00            
ATOM   4339  CA  GLY   484      85.790  94.310  28.930  1.00  0.00            
ATOM   4340  HA1 GLY   484      85.090  94.870  28.300  1.00  0.00            
ATOM   4341  HA2 GLY   484      85.260  94.070  29.850  1.00  0.00            
ATOM   4342  C   GLY   484      86.080  93.000  28.200  1.00  0.00            
ATOM   4343  O   GLY   484      85.150  92.420  27.650  1.00  0.00            
ATOM   4344  N   MET   485      87.320  92.500  28.170  1.00  0.00            
ATOM   4345  H   MET   485      88.060  93.030  28.620  1.00  0.00            
ATOM   4346  CA  MET   485      87.710  91.290  27.480  1.00  0.00            
ATOM   4347  HA  MET   485      86.810  90.780  27.150  1.00  0.00            
ATOM   4348  CB  MET   485      88.500  91.610  26.220  1.00  0.00            
ATOM   4349  HB1 MET   485      88.700  90.690  25.670  1.00  0.00            
ATOM   4350  HB2 MET   485      89.460  92.050  26.500  1.00  0.00            
ATOM   4351  CG  MET   485      87.770  92.580  25.290  1.00  0.00            
ATOM   4352  HG1 MET   485      87.730  93.560  25.750  1.00  0.00            
ATOM   4353  HG2 MET   485      86.730  92.230  25.200  1.00  0.00            
ATOM   4354  SD  MET   485      88.420  92.760  23.610  1.00  0.00            
ATOM   4355  CE  MET   485      90.020  93.520  23.960  1.00  0.00            
ATOM   4356  HE1 MET   485      90.530  93.760  23.020  1.00  0.00            
ATOM   4357  HE2 MET   485      89.880  94.440  24.530  1.00  0.00            
ATOM   4358  HE3 MET   485      90.640  92.830  24.530  1.00  0.00            
ATOM   4359  C   MET   485      88.440  90.290  28.370  1.00  0.00            
ATOM   4360  O   MET   485      89.310  90.680  29.140  1.00  0.00            
ATOM   4361  N   PHE   486      88.120  89.000  28.290  1.00  0.00            
ATOM   4362  H   PHE   486      87.400  88.740  27.640  1.00  0.00            
ATOM   4363  CA  PHE   486      88.720  87.910  29.040  1.00  0.00            
ATOM   4364  HA  PHE   486      89.670  88.270  29.440  1.00  0.00            
ATOM   4365  CB  PHE   486      87.860  87.550  30.250  1.00  0.00            
ATOM   4366  HB1 PHE   486      87.750  88.440  30.860  1.00  0.00            
ATOM   4367  HB2 PHE   486      88.420  86.850  30.880  1.00  0.00            
ATOM   4368  CG  PHE   486      86.490  86.970  29.990  1.00  0.00            
ATOM   4369  CD1 PHE   486      85.400  87.820  29.750  1.00  0.00            
ATOM   4370  HD1 PHE   486      85.540  88.880  29.700  1.00  0.00            
ATOM   4371  CE1 PHE   486      84.110  87.290  29.610  1.00  0.00            
ATOM   4372  HE1 PHE   486      83.270  87.950  29.440  1.00  0.00            
ATOM   4373  CZ  PHE   486      83.900  85.910  29.700  1.00  0.00            
ATOM   4374  HZ  PHE   486      82.900  85.510  29.600  1.00  0.00            
ATOM   4375  CE2 PHE   486      84.980  85.060  29.930  1.00  0.00            
ATOM   4376  HE2 PHE   486      84.820  83.990  30.000  1.00  0.00            
ATOM   4377  CD2 PHE   486      86.270  85.590  30.070  1.00  0.00            
ATOM   4378  HD2 PHE   486      87.100  84.930  30.250  1.00  0.00            
ATOM   4379  C   PHE   486      89.100  86.710  28.190  1.00  0.00            
ATOM   4380  O   PHE   486      88.690  86.600  27.030  1.00  0.00            
ATOM   4381  N   ASP   487      89.920  85.790  28.710  1.00  0.00            
ATOM   4382  H   ASP   487      90.210  85.930  29.670  1.00  0.00            
ATOM   4383  CA  ASP   487      90.450  84.610  28.050  1.00  0.00            
ATOM   4384  HA  ASP   487      90.450  84.800  26.970  1.00  0.00            
ATOM   4385  CB  ASP   487      91.910  84.410  28.440  1.00  0.00            
ATOM   4386  HB1 ASP   487      91.960  84.220  29.510  1.00  0.00            
ATOM   4387  HB2 ASP   487      92.440  85.350  28.270  1.00  0.00            
ATOM   4388  CG  ASP   487      92.650  83.310  27.700  1.00  0.00            
ATOM   4389  OD1 ASP   487      93.340  83.600  26.700  1.00  0.00            
ATOM   4390  OD2 ASP   487      92.590  82.140  28.160  1.00  0.00            
ATOM   4391  C   ASP   487      89.610  83.360  28.280  1.00  0.00            
ATOM   4392  O   ASP   487      88.910  83.220  29.280  1.00  0.00            
ATOM   4393  N   SER   488      89.670  82.390  27.370  1.00  0.00            
ATOM   4394  H   SER   488      90.200  82.590  26.530  1.00  0.00            
ATOM   4395  CA  SER   488      89.050  81.080  27.460  1.00  0.00            
ATOM   4396  HA  SER   488      87.970  81.240  27.490  1.00  0.00            
ATOM   4397  CB  SER   488      89.360  80.300  26.180  1.00  0.00            
ATOM   4398  HB1 SER   488      90.440  80.200  26.080  1.00  0.00            
ATOM   4399  HB2 SER   488      88.980  80.850  25.320  1.00  0.00            
ATOM   4400  OG  SER   488      88.770  79.020  26.210  1.00  0.00            
ATOM   4401  HG  SER   488      88.710  78.790  27.140  1.00  0.00            
ATOM   4402  C   SER   488      89.430  80.260  28.690  1.00  0.00            
ATOM   4403  O   SER   488      88.750  79.280  28.980  1.00  0.00            
ATOM   4404  N   SER   489      90.460  80.630  29.450  1.00  0.00            
ATOM   4405  H   SER   489      91.030  81.390  29.120  1.00  0.00            
ATOM   4406  CA  SER   489      90.740  80.140  30.790  1.00  0.00            
ATOM   4407  HA  SER   489      91.060  79.100  30.710  1.00  0.00            
ATOM   4408  CB  SER   489      91.900  80.930  31.380  1.00  0.00            
ATOM   4409  HB1 SER   489      92.800  80.760  30.790  1.00  0.00            
ATOM   4410  HB2 SER   489      92.110  80.590  32.400  1.00  0.00            
ATOM   4411  OG  SER   489      91.620  82.310  31.390  1.00  0.00            
ATOM   4412  HG  SER   489      92.440  82.810  31.420  1.00  0.00            
ATOM   4413  C   SER   489      89.540  80.180  31.730  1.00  0.00            
ATOM   4414  O   SER   489      89.250  79.190  32.390  1.00  0.00            
ATOM   4415  N   VAL   490      88.740  81.250  31.740  1.00  0.00            
ATOM   4416  H   VAL   490      89.030  82.030  31.160  1.00  0.00            
ATOM   4417  CA  VAL   490      87.570  81.410  32.580  1.00  0.00            
ATOM   4418  HA  VAL   490      87.860  81.120  33.580  1.00  0.00            
ATOM   4419  CB  VAL   490      87.080  82.860  32.700  1.00  0.00            
ATOM   4420  HB  VAL   490      86.470  83.090  31.820  1.00  0.00            
ATOM   4421  CG1 VAL   490      86.230  83.090  33.940  1.00  0.00            
ATOM   4422 1HG1 VAL   490      85.800  84.090  33.940  1.00  0.00            
ATOM   4423 2HG1 VAL   490      85.400  82.380  34.010  1.00  0.00            
ATOM   4424 3HG1 VAL   490      86.840  82.980  34.830  1.00  0.00            
ATOM   4425  CG2 VAL   490      88.190  83.900  32.750  1.00  0.00            
ATOM   4426 1HG2 VAL   490      87.780  84.900  32.880  1.00  0.00            
ATOM   4427 2HG2 VAL   490      88.870  83.690  33.580  1.00  0.00            
ATOM   4428 3HG2 VAL   490      88.760  83.910  31.820  1.00  0.00            
ATOM   4429  C   VAL   490      86.430  80.500  32.160  1.00  0.00            
ATOM   4430  O   VAL   490      85.610  80.100  32.980  1.00  0.00            
ATOM   4431  N   LEU   491      86.330  80.090  30.890  1.00  0.00            
ATOM   4432  H   LEU   491      87.050  80.410  30.250  1.00  0.00            
ATOM   4433  CA  LEU   491      85.380  79.100  30.420  1.00  0.00            
ATOM   4434  HA  LEU   491      84.390  79.390  30.750  1.00  0.00            
ATOM   4435  CB  LEU   491      85.350  79.010  28.890  1.00  0.00            
ATOM   4436  HB1 LEU   491      84.640  78.240  28.600  1.00  0.00            
ATOM   4437  HB2 LEU   491      86.320  78.660  28.550  1.00  0.00            
ATOM   4438  CG  LEU   491      84.990  80.280  28.120  1.00  0.00            
ATOM   4439  HG  LEU   491      85.670  81.080  28.410  1.00  0.00            
ATOM   4440  CD1 LEU   491      85.130  80.040  26.620  1.00  0.00            
ATOM   4441 1HD1 LEU   491      84.880  80.950  26.070  1.00  0.00            
ATOM   4442 2HD1 LEU   491      86.160  79.770  26.390  1.00  0.00            
ATOM   4443 3HD1 LEU   491      84.460  79.240  26.310  1.00  0.00            
ATOM   4444  CD2 LEU   491      83.560  80.740  28.390  1.00  0.00            
ATOM   4445 1HD2 LEU   491      83.320  81.610  27.780  1.00  0.00            
ATOM   4446 2HD2 LEU   491      82.850  79.940  28.150  1.00  0.00            
ATOM   4447 3HD2 LEU   491      83.430  81.020  29.430  1.00  0.00            
ATOM   4448  C   LEU   491      85.660  77.740  31.040  1.00  0.00            
ATOM   4449  O   LEU   491      84.760  77.040  31.490  1.00  0.00            
ATOM   4450  N   CYS   492      86.940  77.360  31.120  1.00  0.00            
ATOM   4451  H   CYS   492      87.640  78.000  30.750  1.00  0.00            
ATOM   4452  CA  CYS   492      87.400  76.150  31.770  1.00  0.00            
ATOM   4453  HA  CYS   492      86.850  75.310  31.340  1.00  0.00            
ATOM   4454  CB  CYS   492      88.870  75.950  31.400  1.00  0.00            
ATOM   4455  HB1 CYS   492      89.480  76.700  31.890  1.00  0.00            
ATOM   4456  HB2 CYS   492      89.000  76.070  30.320  1.00  0.00            
ATOM   4457  SG  CYS   492      89.450  74.290  31.850  1.00  0.00            
ATOM   4458  HG  CYS   492      90.590  74.330  31.150  1.00  0.00            
ATOM   4459  C   CYS   492      87.110  76.150  33.260  1.00  0.00            
ATOM   4460  O   CYS   492      86.590  75.170  33.790  1.00  0.00            
ATOM   4461  N   GLU   493      87.330  77.260  33.970  1.00  0.00            
ATOM   4462  H   GLU   493      87.790  78.030  33.510  1.00  0.00            
ATOM   4463  CA  GLU   493      86.930  77.430  35.350  1.00  0.00            
ATOM   4464  HA  GLU   493      87.360  76.610  35.930  1.00  0.00            
ATOM   4465  CB  GLU   493      87.460  78.710  35.980  1.00  0.00            
ATOM   4466  HB1 GLU   493      87.000  78.840  36.960  1.00  0.00            
ATOM   4467  HB2 GLU   493      87.160  79.570  35.380  1.00  0.00            
ATOM   4468  CG  GLU   493      88.970  78.740  36.190  1.00  0.00            
ATOM   4469  HG1 GLU   493      89.460  78.890  35.220  1.00  0.00            
ATOM   4470  HG2 GLU   493      89.280  77.760  36.570  1.00  0.00            
ATOM   4471  CD  GLU   493      89.430  79.800  37.170  1.00  0.00            
ATOM   4472  OE1 GLU   493      90.170  79.470  38.120  1.00  0.00            
ATOM   4473  OE2 GLU   493      89.040  80.980  37.020  1.00  0.00            
ATOM   4474  C   GLU   493      85.420  77.330  35.570  1.00  0.00            
ATOM   4475  O   GLU   493      84.980  76.750  36.560  1.00  0.00            
ATOM   4476  N   CYS   494      84.580  77.840  34.670  1.00  0.00            
ATOM   4477  H   CYS   494      84.980  78.370  33.910  1.00  0.00            
ATOM   4478  CA  CYS   494      83.140  77.700  34.720  1.00  0.00            
ATOM   4479  HA  CYS   494      82.790  78.070  35.680  1.00  0.00            
ATOM   4480  CB  CYS   494      82.480  78.550  33.640  1.00  0.00            
ATOM   4481  HB1 CYS   494      81.470  78.190  33.480  1.00  0.00            
ATOM   4482  HB2 CYS   494      83.020  78.430  32.690  1.00  0.00            
ATOM   4483  SG  CYS   494      82.420  80.300  34.100  1.00  0.00            
ATOM   4484  HG  CYS   494      82.060  80.790  32.910  1.00  0.00            
ATOM   4485  C   CYS   494      82.660  76.260  34.630  1.00  0.00            
ATOM   4486  O   CYS   494      81.820  75.830  35.420  1.00  0.00            
ATOM   4487  N   TYR   495      83.200  75.460  33.700  1.00  0.00            
ATOM   4488  H   TYR   495      83.880  75.850  33.060  1.00  0.00            
ATOM   4489  CA  TYR   495      82.880  74.050  33.590  1.00  0.00            
ATOM   4490  HA  TYR   495      81.790  73.960  33.590  1.00  0.00            
ATOM   4491  CB  TYR   495      83.360  73.470  32.260  1.00  0.00            
ATOM   4492  HB1 TYR   495      83.370  72.380  32.360  1.00  0.00            
ATOM   4493  HB2 TYR   495      84.390  73.780  32.090  1.00  0.00            
ATOM   4494  CG  TYR   495      82.510  73.790  31.050  1.00  0.00            
ATOM   4495  CD1 TYR   495      81.250  73.210  30.900  1.00  0.00            
ATOM   4496  HD1 TYR   495      80.860  72.560  31.670  1.00  0.00            
ATOM   4497  CE1 TYR   495      80.480  73.440  29.750  1.00  0.00            
ATOM   4498  HE1 TYR   495      79.510  72.990  29.610  1.00  0.00            
ATOM   4499  CZ  TYR   495      80.990  74.260  28.730  1.00  0.00            
ATOM   4500  OH  TYR   495      80.290  74.430  27.570  1.00  0.00            
ATOM   4501  HH  TYR   495      80.840  74.670  26.830  1.00  0.00            
ATOM   4502  CE2 TYR   495      82.250  74.870  28.890  1.00  0.00            
ATOM   4503  HE2 TYR   495      82.630  75.510  28.100  1.00  0.00            
ATOM   4504  CD2 TYR   495      83.000  74.630  30.050  1.00  0.00            
ATOM   4505  HD2 TYR   495      83.970  75.100  30.150  1.00  0.00            
ATOM   4506  C   TYR   495      83.370  73.240  34.780  1.00  0.00            
ATOM   4507  O   TYR   495      82.620  72.420  35.300  1.00  0.00            
ATOM   4508  N   ASP   496      84.580  73.490  35.280  1.00  0.00            
ATOM   4509  H   ASP   496      85.160  74.150  34.780  1.00  0.00            
ATOM   4510  CA  ASP   496      85.120  72.940  36.510  1.00  0.00            
ATOM   4511  HA  ASP   496      85.150  71.850  36.410  1.00  0.00            
ATOM   4512  CB  ASP   496      86.560  73.400  36.730  1.00  0.00            
ATOM   4513  HB1 ASP   496      86.560  74.480  36.880  1.00  0.00            
ATOM   4514  HB2 ASP   496      87.150  73.220  35.830  1.00  0.00            
ATOM   4515  CG  ASP   496      87.290  72.750  37.900  1.00  0.00            
ATOM   4516  OD1 ASP   496      86.930  73.050  39.060  1.00  0.00            
ATOM   4517  OD2 ASP   496      88.240  71.970  37.680  1.00  0.00            
ATOM   4518  C   ASP   496      84.220  73.240  37.700  1.00  0.00            
ATOM   4519  O   ASP   496      83.830  72.350  38.440  1.00  0.00            
ATOM   4520  N   ALA   497      83.780  74.490  37.860  1.00  0.00            
ATOM   4521  H   ALA   497      84.110  75.190  37.210  1.00  0.00            
ATOM   4522  CA  ALA   497      82.900  74.930  38.930  1.00  0.00            
ATOM   4523  HA  ALA   497      83.360  74.590  39.860  1.00  0.00            
ATOM   4524  CB  ALA   497      82.860  76.450  38.970  1.00  0.00            
ATOM   4525  HB1 ALA   497      82.310  76.780  39.850  1.00  0.00            
ATOM   4526  HB2 ALA   497      83.870  76.870  39.030  1.00  0.00            
ATOM   4527  HB3 ALA   497      82.370  76.840  38.070  1.00  0.00            
ATOM   4528  C   ALA   497      81.500  74.320  38.870  1.00  0.00            
ATOM   4529  O   ALA   497      80.970  73.910  39.900  1.00  0.00            
ATOM   4530  N   GLY   498      80.900  74.170  37.690  1.00  0.00            
ATOM   4531  H   GLY   498      81.360  74.560  36.880  1.00  0.00            
ATOM   4532  CA  GLY   498      79.670  73.430  37.500  1.00  0.00            
ATOM   4533  HA1 GLY   498      79.390  73.450  36.440  1.00  0.00            
ATOM   4534  HA2 GLY   498      78.860  73.900  38.050  1.00  0.00            
ATOM   4535  C   GLY   498      79.770  71.970  37.940  1.00  0.00            
ATOM   4536  O   GLY   498      78.930  71.480  38.690  1.00  0.00            
ATOM   4537  N   CYS   499      80.870  71.300  37.590  1.00  0.00            
ATOM   4538  H   CYS   499      81.530  71.780  36.990  1.00  0.00            
ATOM   4539  CA  CYS   499      81.180  69.940  37.960  1.00  0.00            
ATOM   4540  HA  CYS   499      80.280  69.340  37.810  1.00  0.00            
ATOM   4541  CB  CYS   499      82.230  69.390  37.000  1.00  0.00            
ATOM   4542  HB1 CYS   499      82.570  68.420  37.350  1.00  0.00            
ATOM   4543  HB2 CYS   499      83.100  70.050  36.990  1.00  0.00            
ATOM   4544  SG  CYS   499      81.560  69.210  35.330  1.00  0.00            
ATOM   4545  HG  CYS   499      82.670  68.750  34.750  1.00  0.00            
ATOM   4546  C   CYS   499      81.570  69.770  39.430  1.00  0.00            
ATOM   4547  O   CYS   499      81.250  68.750  40.030  1.00  0.00            
ATOM   4548  N   ALA   500      82.190  70.760  40.080  1.00  0.00            
ATOM   4549  H   ALA   500      82.510  71.540  39.520  1.00  0.00            
ATOM   4550  CA  ALA   500      82.600  70.730  41.470  1.00  0.00            
ATOM   4551  HA  ALA   500      82.840  69.690  41.730  1.00  0.00            
ATOM   4552  CB  ALA   500      83.910  71.500  41.610  1.00  0.00            
ATOM   4553  HB1 ALA   500      84.270  71.470  42.640  1.00  0.00            
ATOM   4554  HB2 ALA   500      84.690  71.080  40.970  1.00  0.00            
ATOM   4555  HB3 ALA   500      83.760  72.550  41.330  1.00  0.00            
ATOM   4556  C   ALA   500      81.570  71.200  42.480  1.00  0.00            
ATOM   4557  O   ALA   500      81.410  70.590  43.540  1.00  0.00            
ATOM   4558  N   TRP   501      80.860  72.300  42.240  1.00  0.00            
ATOM   4559  H   TRP   501      81.020  72.750  41.350  1.00  0.00            
ATOM   4560  CA  TRP   501      80.070  73.040  43.210  1.00  0.00            
ATOM   4561  HA  TRP   501      80.230  72.600  44.190  1.00  0.00            
ATOM   4562  CB  TRP   501      80.600  74.470  43.320  1.00  0.00            
ATOM   4563  HB1 TRP   501      79.960  75.030  43.990  1.00  0.00            
ATOM   4564  HB2 TRP   501      80.530  74.950  42.350  1.00  0.00            
ATOM   4565  CG  TRP   501      82.000  74.620  43.840  1.00  0.00            
ATOM   4566  CD1 TRP   501      83.110  74.800  43.080  1.00  0.00            
ATOM   4567  HD1 TRP   501      83.110  74.880  42.010  1.00  0.00            
ATOM   4568  NE1 TRP   501      84.230  74.870  43.890  1.00  0.00            
ATOM   4569  HE1 TRP   501      85.150  75.060  43.530  1.00  0.00            
ATOM   4570  CE2 TRP   501      83.880  74.760  45.220  1.00  0.00            
ATOM   4571  CZ2 TRP   501      84.630  74.810  46.400  1.00  0.00            
ATOM   4572  HZ2 TRP   501      85.700  74.950  46.370  1.00  0.00            
ATOM   4573  CH2 TRP   501      83.970  74.720  47.630  1.00  0.00            
ATOM   4574  HH2 TRP   501      84.530  74.790  48.550  1.00  0.00            
ATOM   4575  CZ3 TRP   501      82.570  74.580  47.660  1.00  0.00            
ATOM   4576  HZ3 TRP   501      82.050  74.540  48.610  1.00  0.00            
ATOM   4577  CE3 TRP   501      81.840  74.520  46.470  1.00  0.00            
ATOM   4578  HE3 TRP   501      80.760  74.440  46.510  1.00  0.00            
ATOM   4579  CD2 TRP   501      82.470  74.620  45.220  1.00  0.00            
ATOM   4580  C   TRP   501      78.560  73.040  43.000  1.00  0.00            
ATOM   4581  O   TRP   501      77.820  72.990  43.980  1.00  0.00            
ATOM   4582  N   TYR   502      78.070  73.120  41.760  1.00  0.00            
ATOM   4583  H   TYR   502      78.760  73.150  41.020  1.00  0.00            
ATOM   4584  CA  TYR   502      76.710  73.460  41.400  1.00  0.00            
ATOM   4585  HA  TYR   502      76.210  73.790  42.310  1.00  0.00            
ATOM   4586  CB  TYR   502      76.720  74.690  40.500  1.00  0.00            
ATOM   4587  HB1 TYR   502      75.700  75.080  40.410  1.00  0.00            
ATOM   4588  HB2 TYR   502      77.000  74.360  39.500  1.00  0.00            
ATOM   4589  CG  TYR   502      77.620  75.830  40.910  1.00  0.00            
ATOM   4590  CD1 TYR   502      77.540  76.390  42.190  1.00  0.00            
ATOM   4591  HD1 TYR   502      76.790  76.030  42.880  1.00  0.00            
ATOM   4592  CE1 TYR   502      78.410  77.410  42.600  1.00  0.00            
ATOM   4593  HE1 TYR   502      78.330  77.830  43.590  1.00  0.00            
ATOM   4594  CZ  TYR   502      79.390  77.890  41.710  1.00  0.00            
ATOM   4595  OH  TYR   502      80.270  78.860  42.110  1.00  0.00            
ATOM   4596  HH  TYR   502      80.930  79.060  41.440  1.00  0.00            
ATOM   4597  CE2 TYR   502      79.470  77.350  40.410  1.00  0.00            
ATOM   4598  HE2 TYR   502      80.220  77.740  39.730  1.00  0.00            
ATOM   4599  CD2 TYR   502      78.590  76.330  40.030  1.00  0.00            
ATOM   4600  HD2 TYR   502      78.670  75.930  39.030  1.00  0.00            
ATOM   4601  C   TYR   502      75.840  72.310  40.910  1.00  0.00            
ATOM   4602  O   TYR   502      74.710  72.510  40.460  1.00  0.00            
ATOM   4603  N   GLU   503      76.320  71.060  40.960  1.00  0.00            
ATOM   4604  H   GLU   503      77.250  70.980  41.340  1.00  0.00            
ATOM   4605  CA  GLU   503      75.660  69.820  40.580  1.00  0.00            
ATOM   4606  HA  GLU   503      76.420  69.050  40.640  1.00  0.00            
ATOM   4607  CB  GLU   503      74.650  69.410  41.650  1.00  0.00            
ATOM   4608  HB1 GLU   503      74.090  68.540  41.310  1.00  0.00            
ATOM   4609  HB2 GLU   503      73.920  70.210  41.790  1.00  0.00            
ATOM   4610  CG  GLU   503      75.290  69.070  42.990  1.00  0.00            
ATOM   4611  HG1 GLU   503      75.830  69.940  43.360  1.00  0.00            
ATOM   4612  HG2 GLU   503      76.020  68.270  42.840  1.00  0.00            
ATOM   4613  CD  GLU   503      74.290  68.630  44.050  1.00  0.00            
ATOM   4614  OE1 GLU   503      74.370  69.100  45.200  1.00  0.00            
ATOM   4615  OE2 GLU   503      73.420  67.780  43.760  1.00  0.00            
ATOM   4616  C   GLU   503      75.190  69.700  39.140  1.00  0.00            
ATOM   4617  O   GLU   503      74.390  68.830  38.800  1.00  0.00            
ATOM   4618  N   LEU   504      75.660  70.560  38.230  1.00  0.00            
ATOM   4619  H   LEU   504      76.370  71.210  38.550  1.00  0.00            
ATOM   4620  CA  LEU   504      75.320  70.620  36.830  1.00  0.00            
ATOM   4621  HA  LEU   504      74.250  70.420  36.730  1.00  0.00            
ATOM   4622  CB  LEU   504      75.570  72.020  36.270  1.00  0.00            
ATOM   4623  HB1 LEU   504      75.270  72.050  35.220  1.00  0.00            
ATOM   4624  HB2 LEU   504      76.650  72.190  36.270  1.00  0.00            
ATOM   4625  CG  LEU   504      74.920  73.200  36.980  1.00  0.00            
ATOM   4626  HG  LEU   504      75.330  73.290  37.980  1.00  0.00            
ATOM   4627  CD1 LEU   504      75.230  74.500  36.240  1.00  0.00            
ATOM   4628 1HD1 LEU   504      74.810  75.350  36.790  1.00  0.00            
ATOM   4629 2HD1 LEU   504      76.310  74.630  36.170  1.00  0.00            
ATOM   4630 3HD1 LEU   504      74.810  74.470  35.230  1.00  0.00            
ATOM   4631  CD2 LEU   504      73.400  73.080  37.090  1.00  0.00            
ATOM   4632 1HD2 LEU   504      72.990  73.920  37.640  1.00  0.00            
ATOM   4633 2HD2 LEU   504      72.950  73.040  36.100  1.00  0.00            
ATOM   4634 3HD2 LEU   504      73.140  72.170  37.620  1.00  0.00            
ATOM   4635  C   LEU   504      76.040  69.580  35.980  1.00  0.00            
ATOM   4636  O   LEU   504      77.210  69.290  36.210  1.00  0.00            
ATOM   4637  N   THR   505      75.410  69.100  34.910  1.00  0.00            
ATOM   4638  H   THR   505      74.440  69.340  34.770  1.00  0.00            
ATOM   4639  CA  THR   505      76.110  68.530  33.770  1.00  0.00            
ATOM   4640  HA  THR   505      76.880  67.870  34.170  1.00  0.00            
ATOM   4641  CB  THR   505      75.220  67.680  32.880  1.00  0.00            
ATOM   4642  HB  THR   505      75.830  67.180  32.130  1.00  0.00            
ATOM   4643  CG2 THR   505      74.450  66.600  33.640  1.00  0.00            
ATOM   4644 1HG2 THR   505      74.030  65.880  32.940  1.00  0.00            
ATOM   4645 2HG2 THR   505      75.130  66.080  34.310  1.00  0.00            
ATOM   4646 3HG2 THR   505      73.640  67.050  34.210  1.00  0.00            
ATOM   4647  OG1 THR   505      74.270  68.480  32.210  1.00  0.00            
ATOM   4648  HG1 THR   505      73.630  67.910  31.780  1.00  0.00            
ATOM   4649  C   THR   505      76.780  69.620  32.940  1.00  0.00            
ATOM   4650  O   THR   505      76.270  70.740  32.900  1.00  0.00            
ATOM   4651  N   PRO   506      77.870  69.340  32.210  1.00  0.00            
ATOM   4652  CD  PRO   506      78.760  68.220  32.400  1.00  0.00            
ATOM   4653  HD1 PRO   506      78.300  67.310  32.020  1.00  0.00            
ATOM   4654  HD2 PRO   506      79.030  68.080  33.450  1.00  0.00            
ATOM   4655  CG  PRO   506      80.020  68.540  31.590  1.00  0.00            
ATOM   4656  HG1 PRO   506      80.500  67.640  31.200  1.00  0.00            
ATOM   4657  HG2 PRO   506      80.710  69.110  32.210  1.00  0.00            
ATOM   4658  CB  PRO   506      79.480  69.430  30.480  1.00  0.00            
ATOM   4659  HB1 PRO   506      79.060  68.810  29.690  1.00  0.00            
ATOM   4660  HB2 PRO   506      80.260  70.080  30.070  1.00  0.00            
ATOM   4661  CA  PRO   506      78.360  70.210  31.160  1.00  0.00            
ATOM   4662  HA  PRO   506      78.800  71.090  31.620  1.00  0.00            
ATOM   4663  C   PRO   506      77.280  70.680  30.190  1.00  0.00            
ATOM   4664  O   PRO   506      77.270  71.840  29.790  1.00  0.00            
ATOM   4665  N   ALA   507      76.310  69.840  29.820  1.00  0.00            
ATOM   4666  H   ALA   507      76.380  68.880  30.120  1.00  0.00            
ATOM   4667  CA  ALA   507      75.170  70.220  29.010  1.00  0.00            
ATOM   4668  HA  ALA   507      75.560  70.670  28.100  1.00  0.00            
ATOM   4669  CB  ALA   507      74.430  68.950  28.590  1.00  0.00            
ATOM   4670  HB1 ALA   507      73.620  69.190  27.910  1.00  0.00            
ATOM   4671  HB2 ALA   507      75.120  68.260  28.080  1.00  0.00            
ATOM   4672  HB3 ALA   507      74.030  68.450  29.470  1.00  0.00            
ATOM   4673  C   ALA   507      74.230  71.230  29.650  1.00  0.00            
ATOM   4674  O   ALA   507      73.730  72.130  28.970  1.00  0.00            
ATOM   4675  N   GLU   508      73.970  71.170  30.960  1.00  0.00            
ATOM   4676  H   GLU   508      74.380  70.410  31.480  1.00  0.00            
ATOM   4677  CA  GLU   508      73.280  72.200  31.700  1.00  0.00            
ATOM   4678  HA  GLU   508      72.330  72.420  31.200  1.00  0.00            
ATOM   4679  CB  GLU   508      72.930  71.750  33.120  1.00  0.00            
ATOM   4680  HB1 GLU   508      72.670  72.620  33.720  1.00  0.00            
ATOM   4681  HB2 GLU   508      73.800  71.290  33.590  1.00  0.00            
ATOM   4682  CG  GLU   508      71.760  70.770  33.210  1.00  0.00            
ATOM   4683  HG1 GLU   508      72.000  69.870  32.650  1.00  0.00            
ATOM   4684  HG2 GLU   508      70.890  71.230  32.750  1.00  0.00            
ATOM   4685  CD  GLU   508      71.440  70.430  34.660  1.00  0.00            
ATOM   4686  OE1 GLU   508      71.720  69.290  35.100  1.00  0.00            
ATOM   4687  OE2 GLU   508      70.890  71.310  35.360  1.00  0.00            
ATOM   4688  C   GLU   508      74.050  73.510  31.760  1.00  0.00            
ATOM   4689  O   GLU   508      73.480  74.580  31.550  1.00  0.00            
ATOM   4690  N   THR   509      75.370  73.440  31.980  1.00  0.00            
ATOM   4691  H   THR   509      75.740  72.530  32.200  1.00  0.00            
ATOM   4692  CA  THR   509      76.300  74.550  31.950  1.00  0.00            
ATOM   4693  HA  THR   509      75.980  75.290  32.680  1.00  0.00            
ATOM   4694  CB  THR   509      77.700  74.110  32.390  1.00  0.00            
ATOM   4695  HB  THR   509      78.070  73.340  31.700  1.00  0.00            
ATOM   4696  CG2 THR   509      78.730  75.230  32.440  1.00  0.00            
ATOM   4697 1HG2 THR   509      79.670  74.870  32.870  1.00  0.00            
ATOM   4698 2HG2 THR   509      78.920  75.590  31.430  1.00  0.00            
ATOM   4699 3HG2 THR   509      78.350  76.050  33.060  1.00  0.00            
ATOM   4700  OG1 THR   509      77.670  73.560  33.690  1.00  0.00            
ATOM   4701  HG1 THR   509      78.470  73.050  33.830  1.00  0.00            
ATOM   4702  C   THR   509      76.310  75.240  30.590  1.00  0.00            
ATOM   4703  O   THR   509      76.240  76.470  30.540  1.00  0.00            
ATOM   4704  N   SER   510      76.270  74.520  29.470  1.00  0.00            
ATOM   4705  H   SER   510      76.410  73.520  29.580  1.00  0.00            
ATOM   4706  CA  SER   510      76.150  75.020  28.120  1.00  0.00            
ATOM   4707  HA  SER   510      77.020  75.640  27.900  1.00  0.00            
ATOM   4708  CB  SER   510      76.150  73.890  27.100  1.00  0.00            
ATOM   4709  HB1 SER   510      75.620  74.180  26.190  1.00  0.00            
ATOM   4710  HB2 SER   510      75.650  73.010  27.520  1.00  0.00            
ATOM   4711  OG  SER   510      77.460  73.530  26.730  1.00  0.00            
ATOM   4712  HG  SER   510      77.450  72.620  26.430  1.00  0.00            
ATOM   4713  C   SER   510      74.920  75.890  27.870  1.00  0.00            
ATOM   4714  O   SER   510      74.990  76.830  27.080  1.00  0.00            
ATOM   4715  N   VAL   511      73.780  75.650  28.520  1.00  0.00            
ATOM   4716  H   VAL   511      73.760  74.850  29.140  1.00  0.00            
ATOM   4717  CA  VAL   511      72.600  76.480  28.430  1.00  0.00            
ATOM   4718  HA  VAL   511      72.440  76.750  27.380  1.00  0.00            
ATOM   4719  CB  VAL   511      71.320  75.760  28.850  1.00  0.00            
ATOM   4720  HB  VAL   511      71.420  75.430  29.880  1.00  0.00            
ATOM   4721  CG1 VAL   511      70.070  76.620  28.760  1.00  0.00            
ATOM   4722 1HG1 VAL   511      69.170  76.060  29.040  1.00  0.00            
ATOM   4723 2HG1 VAL   511      70.130  77.470  29.440  1.00  0.00            
ATOM   4724 3HG1 VAL   511      69.930  77.000  27.750  1.00  0.00            
ATOM   4725  CG2 VAL   511      71.060  74.520  27.990  1.00  0.00            
ATOM   4726 1HG2 VAL   511      70.080  74.090  28.200  1.00  0.00            
ATOM   4727 2HG2 VAL   511      71.090  74.780  26.940  1.00  0.00            
ATOM   4728 3HG2 VAL   511      71.820  73.760  28.190  1.00  0.00            
ATOM   4729  C   VAL   511      72.770  77.810  29.160  1.00  0.00            
ATOM   4730  O   VAL   511      72.390  78.870  28.670  1.00  0.00            
ATOM   4731  N   ARG   512      73.380  77.790  30.350  1.00  0.00            
ATOM   4732  H   ARG   512      73.710  76.890  30.660  1.00  0.00            
ATOM   4733  CA  ARG   512      73.560  78.930  31.220  1.00  0.00            
ATOM   4734  HA  ARG   512      72.670  79.550  31.160  1.00  0.00            
ATOM   4735  CB  ARG   512      73.690  78.470  32.680  1.00  0.00            
ATOM   4736  HB1 ARG   512      73.830  79.340  33.320  1.00  0.00            
ATOM   4737  HB2 ARG   512      74.580  77.840  32.780  1.00  0.00            
ATOM   4738  CG  ARG   512      72.470  77.700  33.170  1.00  0.00            
ATOM   4739  HG1 ARG   512      72.320  76.800  32.570  1.00  0.00            
ATOM   4740  HG2 ARG   512      71.580  78.320  33.080  1.00  0.00            
ATOM   4741  CD  ARG   512      72.640  77.300  34.630  1.00  0.00            
ATOM   4742  HD1 ARG   512      72.690  78.210  35.220  1.00  0.00            
ATOM   4743  HD2 ARG   512      73.580  76.750  34.740  1.00  0.00            
ATOM   4744  NE  ARG   512      71.540  76.470  35.120  1.00  0.00            
ATOM   4745  HE  ARG   512      70.840  76.130  34.470  1.00  0.00            
ATOM   4746  CZ  ARG   512      71.320  76.160  36.410  1.00  0.00            
ATOM   4747  NH1 ARG   512      72.090  76.610  37.410  1.00  0.00            
ATOM   4748 1HH1 ARG   512      72.940  77.100  37.170  1.00  0.00            
ATOM   4749 2HH1 ARG   512      71.860  76.340  38.350  1.00  0.00            
ATOM   4750  NH2 ARG   512      70.280  75.390  36.740  1.00  0.00            
ATOM   4751 1HH2 ARG   512      69.870  74.840  36.000  1.00  0.00            
ATOM   4752 2HH2 ARG   512      70.180  75.110  37.700  1.00  0.00            
ATOM   4753  C   ARG   512      74.710  79.840  30.800  1.00  0.00            
ATOM   4754  O   ARG   512      74.550  81.060  30.820  1.00  0.00            
ATOM   4755  N   LEU   513      75.840  79.310  30.350  1.00  0.00            
ATOM   4756  H   LEU   513      75.920  78.300  30.380  1.00  0.00            
ATOM   4757  CA  LEU   513      76.950  80.070  29.820  1.00  0.00            
ATOM   4758  HA  LEU   513      77.190  80.860  30.520  1.00  0.00            
ATOM   4759  CB  LEU   513      78.200  79.210  29.640  1.00  0.00            
ATOM   4760  HB1 LEU   513      78.930  79.760  29.060  1.00  0.00            
ATOM   4761  HB2 LEU   513      77.930  78.340  29.040  1.00  0.00            
ATOM   4762  CG  LEU   513      78.900  78.730  30.910  1.00  0.00            
ATOM   4763  HG  LEU   513      78.230  78.070  31.470  1.00  0.00            
ATOM   4764  CD1 LEU   513      80.160  77.940  30.540  1.00  0.00            
ATOM   4765 1HD1 LEU   513      80.610  77.500  31.420  1.00  0.00            
ATOM   4766 2HD1 LEU   513      79.900  77.130  29.850  1.00  0.00            
ATOM   4767 3HD1 LEU   513      80.880  78.600  30.050  1.00  0.00            
ATOM   4768  CD2 LEU   513      79.320  79.870  31.840  1.00  0.00            
ATOM   4769 1HD2 LEU   513      79.850  79.480  32.700  1.00  0.00            
ATOM   4770 2HD2 LEU   513      79.980  80.550  31.300  1.00  0.00            
ATOM   4771 3HD2 LEU   513      78.450  80.410  32.200  1.00  0.00            
ATOM   4772  C   LEU   513      76.610  80.790  28.520  1.00  0.00            
ATOM   4773  O   LEU   513      76.940  81.970  28.360  1.00  0.00            
ATOM   4774  N   ARG   514      75.910  80.140  27.590  1.00  0.00            
ATOM   4775  H   ARG   514      75.670  79.180  27.770  1.00  0.00            
ATOM   4776  CA  ARG   514      75.530  80.710  26.310  1.00  0.00            
ATOM   4777  HA  ARG   514      76.440  81.100  25.850  1.00  0.00            
ATOM   4778  CB  ARG   514      74.980  79.630  25.380  1.00  0.00            
ATOM   4779  HB1 ARG   514      74.040  79.280  25.790  1.00  0.00            
ATOM   4780  HB2 ARG   514      75.660  78.780  25.380  1.00  0.00            
ATOM   4781  CG  ARG   514      74.770  80.050  23.930  1.00  0.00            
ATOM   4782  HG1 ARG   514      74.130  80.930  23.900  1.00  0.00            
ATOM   4783  HG2 ARG   514      74.210  79.270  23.410  1.00  0.00            
ATOM   4784  CD  ARG   514      76.020  80.350  23.110  1.00  0.00            
ATOM   4785  HD1 ARG   514      76.640  81.080  23.630  1.00  0.00            
ATOM   4786  HD2 ARG   514      75.720  80.800  22.160  1.00  0.00            
ATOM   4787  NE  ARG   514      76.810  79.150  22.830  1.00  0.00            
ATOM   4788  HE  ARG   514      76.450  78.240  23.080  1.00  0.00            
ATOM   4789  CZ  ARG   514      77.940  79.130  22.120  1.00  0.00            
ATOM   4790  NH1 ARG   514      78.420  80.220  21.500  1.00  0.00            
ATOM   4791 1HH1 ARG   514      77.840  81.050  21.490  1.00  0.00            
ATOM   4792 2HH1 ARG   514      79.150  80.060  20.820  1.00  0.00            
ATOM   4793  NH2 ARG   514      78.680  78.020  21.970  1.00  0.00            
ATOM   4794 1HH2 ARG   514      78.310  77.150  22.320  1.00  0.00            
ATOM   4795 2HH2 ARG   514      79.590  78.120  21.540  1.00  0.00            
ATOM   4796  C   ARG   514      74.600  81.910  26.440  1.00  0.00            
ATOM   4797  O   ARG   514      74.700  82.840  25.630  1.00  0.00            
ATOM   4798  N   ALA   515      73.780  82.030  27.480  1.00  0.00            
ATOM   4799  H   ALA   515      73.730  81.240  28.120  1.00  0.00            
ATOM   4800  CA  ALA   515      72.970  83.190  27.780  1.00  0.00            
ATOM   4801  HA  ALA   515      72.270  83.320  26.950  1.00  0.00            
ATOM   4802  CB  ALA   515      72.150  82.910  29.030  1.00  0.00            
ATOM   4803  HB1 ALA   515      71.420  83.710  29.190  1.00  0.00            
ATOM   4804  HB2 ALA   515      71.590  81.980  28.940  1.00  0.00            
ATOM   4805  HB3 ALA   515      72.800  82.850  29.900  1.00  0.00            
ATOM   4806  C   ALA   515      73.770  84.490  27.910  1.00  0.00            
ATOM   4807  O   ALA   515      73.320  85.550  27.470  1.00  0.00            
ATOM   4808  N   TYR   516      75.000  84.440  28.420  1.00  0.00            
ATOM   4809  H   TYR   516      75.320  83.530  28.720  1.00  0.00            
ATOM   4810  CA  TYR   516      75.960  85.520  28.500  1.00  0.00            
ATOM   4811  HA  TYR   516      75.450  86.370  28.950  1.00  0.00            
ATOM   4812  CB  TYR   516      77.070  85.120  29.460  1.00  0.00            
ATOM   4813  HB1 TYR   516      77.680  84.360  28.970  1.00  0.00            
ATOM   4814  HB2 TYR   516      76.640  84.620  30.330  1.00  0.00            
ATOM   4815  CG  TYR   516      78.010  86.190  29.980  1.00  0.00            
ATOM   4816  CD1 TYR   516      79.050  86.650  29.170  1.00  0.00            
ATOM   4817  HD1 TYR   516      79.200  86.260  28.180  1.00  0.00            
ATOM   4818  CE1 TYR   516      79.930  87.630  29.640  1.00  0.00            
ATOM   4819  HE1 TYR   516      80.750  87.990  29.020  1.00  0.00            
ATOM   4820  CZ  TYR   516      79.780  88.160  30.940  1.00  0.00            
ATOM   4821  OH  TYR   516      80.660  89.090  31.380  1.00  0.00            
ATOM   4822  HH  TYR   516      80.550  89.300  32.310  1.00  0.00            
ATOM   4823  CE2 TYR   516      78.750  87.670  31.770  1.00  0.00            
ATOM   4824  HE2 TYR   516      78.650  88.050  32.770  1.00  0.00            
ATOM   4825  CD2 TYR   516      77.870  86.690  31.280  1.00  0.00            
ATOM   4826  HD2 TYR   516      77.100  86.300  31.920  1.00  0.00            
ATOM   4827  C   TYR   516      76.490  85.970  27.150  1.00  0.00            
ATOM   4828  O   TYR   516      76.900  87.120  26.960  1.00  0.00            
ATOM   4829  N   LEU   517      76.500  85.100  26.130  1.00  0.00            
ATOM   4830  H   LEU   517      76.140  84.180  26.340  1.00  0.00            
ATOM   4831  CA  LEU   517      76.840  85.310  24.740  1.00  0.00            
ATOM   4832  HA  LEU   517      77.530  86.160  24.690  1.00  0.00            
ATOM   4833  CB  LEU   517      77.590  84.120  24.160  1.00  0.00            
ATOM   4834  HB1 LEU   517      77.610  84.230  23.080  1.00  0.00            
ATOM   4835  HB2 LEU   517      77.010  83.220  24.360  1.00  0.00            
ATOM   4836  CG  LEU   517      79.030  83.860  24.600  1.00  0.00            
ATOM   4837  HG  LEU   517      79.620  84.760  24.390  1.00  0.00            
ATOM   4838  CD1 LEU   517      79.200  83.510  26.070  1.00  0.00            
ATOM   4839 1HD1 LEU   517      80.240  83.250  26.290  1.00  0.00            
ATOM   4840 2HD1 LEU   517      78.950  84.370  26.690  1.00  0.00            
ATOM   4841 3HD1 LEU   517      78.560  82.670  26.330  1.00  0.00            
ATOM   4842  CD2 LEU   517      79.640  82.710  23.810  1.00  0.00            
ATOM   4843 1HD2 LEU   517      80.690  82.600  24.040  1.00  0.00            
ATOM   4844 2HD2 LEU   517      79.120  81.770  24.040  1.00  0.00            
ATOM   4845 3HD2 LEU   517      79.550  82.900  22.740  1.00  0.00            
ATOM   4846  C   LEU   517      75.650  85.690  23.880  1.00  0.00            
ATOM   4847  O   LEU   517      75.790  86.330  22.840  1.00  0.00            
ATOM   4848  N   ASN   518      74.420  85.360  24.290  1.00  0.00            
ATOM   4849  H   ASN   518      74.380  84.730  25.080  1.00  0.00            
ATOM   4850  CA  ASN   518      73.160  85.780  23.710  1.00  0.00            
ATOM   4851  HA  ASN   518      73.290  85.800  22.630  1.00  0.00            
ATOM   4852  CB  ASN   518      72.080  84.740  24.020  1.00  0.00            
ATOM   4853  HB1 ASN   518      71.120  85.070  23.630  1.00  0.00            
ATOM   4854  HB2 ASN   518      71.970  84.640  25.100  1.00  0.00            
ATOM   4855  CG  ASN   518      72.320  83.350  23.430  1.00  0.00            
ATOM   4856  OD1 ASN   518      73.030  83.180  22.440  1.00  0.00            
ATOM   4857  ND2 ASN   518      71.700  82.300  23.980  1.00  0.00            
ATOM   4858 1HD2 ASN   518      71.050  82.430  24.740  1.00  0.00            
ATOM   4859 2HD2 ASN   518      71.850  81.390  23.570  1.00  0.00            
ATOM   4860  C   ASN   518      72.740  87.190  24.100  1.00  0.00            
ATOM   4861  O   ASN   518      71.750  87.710  23.590  1.00  0.00            
ATOM   4862  N   THR   519      73.460  87.860  25.000  1.00  0.00            
ATOM   4863  H   THR   519      74.280  87.390  25.350  1.00  0.00            
ATOM   4864  CA  THR   519      73.140  89.140  25.610  1.00  0.00            
ATOM   4865  HA  THR   519      72.150  89.440  25.280  1.00  0.00            
ATOM   4866  CB  THR   519      72.990  88.990  27.120  1.00  0.00            
ATOM   4867  HB  THR   519      73.930  88.640  27.550  1.00  0.00            
ATOM   4868  CG2 THR   519      72.570  90.270  27.840  1.00  0.00            
ATOM   4869 1HG2 THR   519      72.430  90.080  28.900  1.00  0.00            
ATOM   4870 2HG2 THR   519      73.340  91.040  27.730  1.00  0.00            
ATOM   4871 3HG2 THR   519      71.630  90.640  27.420  1.00  0.00            
ATOM   4872  OG1 THR   519      72.000  88.030  27.410  1.00  0.00            
ATOM   4873  HG1 THR   519      72.400  87.160  27.350  1.00  0.00            
ATOM   4874  C   THR   519      74.130  90.240  25.250  1.00  0.00            
ATOM   4875  O   THR   519      75.270  90.180  25.720  1.00  0.00            
ATOM   4876  N   PRO   520      73.800  91.240  24.420  1.00  0.00            
ATOM   4877  CD  PRO   520      72.590  91.290  23.620  1.00  0.00            
ATOM   4878  HD1 PRO   520      71.770  91.730  24.200  1.00  0.00            
ATOM   4879  HD2 PRO   520      72.290  90.310  23.260  1.00  0.00            
ATOM   4880  CG  PRO   520      72.910  92.180  22.420  1.00  0.00            
ATOM   4881  HG1 PRO   520      72.030  92.690  22.040  1.00  0.00            
ATOM   4882  HG2 PRO   520      73.370  91.580  21.640  1.00  0.00            
ATOM   4883  CB  PRO   520      73.920  93.160  23.010  1.00  0.00            
ATOM   4884  HB1 PRO   520      73.380  93.990  23.470  1.00  0.00            
ATOM   4885  HB2 PRO   520      74.590  93.540  22.230  1.00  0.00            
ATOM   4886  CA  PRO   520      74.650  92.360  24.080  1.00  0.00            
ATOM   4887  HA  PRO   520      75.560  91.960  23.630  1.00  0.00            
ATOM   4888  C   PRO   520      75.040  93.270  25.240  1.00  0.00            
ATOM   4889  O   PRO   520      74.280  93.410  26.190  1.00  0.00            
ATOM   4890  N   GLY   521      76.180  93.960  25.160  1.00  0.00            
ATOM   4891  H   GLY   521      76.770  93.760  24.360  1.00  0.00            
ATOM   4892  CA  GLY   521      76.610  95.010  26.060  1.00  0.00            
ATOM   4893  HA1 GLY   521      75.750  95.600  26.360  1.00  0.00            
ATOM   4894  HA2 GLY   521      77.270  95.690  25.530  1.00  0.00            
ATOM   4895  C   GLY   521      77.340  94.580  27.340  1.00  0.00            
ATOM   4896  O   GLY   521      77.680  95.420  28.170  1.00  0.00            
ATOM   4897  N   LEU   522      77.590  93.280  27.500  1.00  0.00            
ATOM   4898  H   LEU   522      77.290  92.690  26.740  1.00  0.00            
ATOM   4899  CA  LEU   522      78.440  92.650  28.500  1.00  0.00            
ATOM   4900  HA  LEU   522      78.350  93.220  29.430  1.00  0.00            
ATOM   4901  CB  LEU   522      77.930  91.240  28.740  1.00  0.00            
ATOM   4902  HB1 LEU   522      78.680  90.630  29.250  1.00  0.00            
ATOM   4903  HB2 LEU   522      77.770  90.760  27.770  1.00  0.00            
ATOM   4904  CG  LEU   522      76.640  91.100  29.550  1.00  0.00            
ATOM   4905  HG  LEU   522      75.880  91.770  29.150  1.00  0.00            
ATOM   4906  CD1 LEU   522      76.090  89.680  29.460  1.00  0.00            
ATOM   4907 1HD1 LEU   522      75.150  89.590  29.990  1.00  0.00            
ATOM   4908 2HD1 LEU   522      75.930  89.410  28.410  1.00  0.00            
ATOM   4909 3HD1 LEU   522      76.820  88.970  29.880  1.00  0.00            
ATOM   4910  CD2 LEU   522      76.860  91.420  31.020  1.00  0.00            
ATOM   4911 1HD2 LEU   522      75.940  91.230  31.590  1.00  0.00            
ATOM   4912 2HD2 LEU   522      77.640  90.780  31.440  1.00  0.00            
ATOM   4913 3HD2 LEU   522      77.140  92.460  31.160  1.00  0.00            
ATOM   4914  C   LEU   522      79.910  92.650  28.110  1.00  0.00            
ATOM   4915  O   LEU   522      80.220  92.860  26.940  1.00  0.00            
ATOM   4916  N   PRO   523      80.850  92.330  29.010  1.00  0.00            
ATOM   4917  CD  PRO   523      80.700  92.370  30.450  1.00  0.00            
ATOM   4918  HD1 PRO   523      80.110  91.520  30.800  1.00  0.00            
ATOM   4919  HD2 PRO   523      80.200  93.280  30.780  1.00  0.00            
ATOM   4920  CG  PRO   523      82.110  92.300  31.030  1.00  0.00            
ATOM   4921  HG1 PRO   523      82.120  91.850  32.020  1.00  0.00            
ATOM   4922  HG2 PRO   523      82.540  93.300  31.050  1.00  0.00            
ATOM   4923  CB  PRO   523      82.840  91.450  29.990  1.00  0.00            
ATOM   4924  HB1 PRO   523      82.690  90.400  30.220  1.00  0.00            
ATOM   4925  HB2 PRO   523      83.910  91.670  30.000  1.00  0.00            
ATOM   4926  CA  PRO   523      82.170  91.820  28.670  1.00  0.00            
ATOM   4927  HA  PRO   523      82.730  92.630  28.220  1.00  0.00            
ATOM   4928  C   PRO   523      82.140  90.630  27.710  1.00  0.00            
ATOM   4929  O   PRO   523      81.110  89.980  27.560  1.00  0.00            
ATOM   4930  N   VAL   524      83.240  90.320  27.020  1.00  0.00            
ATOM   4931  H   VAL   524      84.060  90.890  27.200  1.00  0.00            
ATOM   4932  CA  VAL   524      83.330  89.360  25.940  1.00  0.00            
ATOM   4933  HA  VAL   524      82.440  88.730  26.020  1.00  0.00            
ATOM   4934  CB  VAL   524      83.240  90.020  24.560  1.00  0.00            
ATOM   4935  HB  VAL   524      83.300  89.250  23.790  1.00  0.00            
ATOM   4936  CG1 VAL   524      81.910  90.740  24.340  1.00  0.00            
ATOM   4937 1HG1 VAL   524      81.820  91.090  23.310  1.00  0.00            
ATOM   4938 2HG1 VAL   524      81.080  90.060  24.530  1.00  0.00            
ATOM   4939 3HG1 VAL   524      81.820  91.600  25.000  1.00  0.00            
ATOM   4940  CG2 VAL   524      84.360  91.020  24.300  1.00  0.00            
ATOM   4941 1HG2 VAL   524      84.280  91.440  23.300  1.00  0.00            
ATOM   4942 2HG2 VAL   524      84.330  91.840  25.020  1.00  0.00            
ATOM   4943 3HG2 VAL   524      85.330  90.510  24.380  1.00  0.00            
ATOM   4944  C   VAL   524      84.490  88.380  25.980  1.00  0.00            
ATOM   4945  O   VAL   524      85.580  88.710  26.450  1.00  0.00            
ATOM   4946  N   CYS   525      84.290  87.170  25.430  1.00  0.00            
ATOM   4947  H   CYS   525      83.360  86.990  25.090  1.00  0.00            
ATOM   4948  CA  CYS   525      85.240  86.090  25.240  1.00  0.00            
ATOM   4949  HA  CYS   525      86.230  86.530  25.170  1.00  0.00            
ATOM   4950  CB  CYS   525      85.240  85.240  26.510  1.00  0.00            
ATOM   4951  HB1 CYS   525      84.270  84.760  26.620  1.00  0.00            
ATOM   4952  HB2 CYS   525      85.370  85.900  27.370  1.00  0.00            
ATOM   4953  SG  CYS   525      86.560  84.000  26.580  1.00  0.00            
ATOM   4954  HG  CYS   525      86.610  83.880  27.910  1.00  0.00            
ATOM   4955  C   CYS   525      84.990  85.310  23.960  1.00  0.00            
ATOM   4956  O   CYS   525      83.960  85.480  23.310  1.00  0.00            
ATOM   4957  N   GLN   526      85.920  84.440  23.540  1.00  0.00            
ATOM   4958  H   GLN   526      86.720  84.320  24.150  1.00  0.00            
ATOM   4959  CA  GLN   526      85.810  83.530  22.420  1.00  0.00            
ATOM   4960  HA  GLN   526      85.610  84.110  21.520  1.00  0.00            
ATOM   4961  CB  GLN   526      87.130  82.790  22.220  1.00  0.00            
ATOM   4962  HB1 GLN   526      86.990  81.980  21.500  1.00  0.00            
ATOM   4963  HB2 GLN   526      87.390  82.310  23.170  1.00  0.00            
ATOM   4964  CG  GLN   526      88.340  83.620  21.790  1.00  0.00            
ATOM   4965  HG1 GLN   526      89.260  83.070  22.040  1.00  0.00            
ATOM   4966  HG2 GLN   526      88.370  84.560  22.330  1.00  0.00            
ATOM   4967  CD  GLN   526      88.410  83.910  20.300  1.00  0.00            
ATOM   4968  OE1 GLN   526      88.420  85.060  19.860  1.00  0.00            
ATOM   4969  NE2 GLN   526      88.490  82.890  19.440  1.00  0.00            
ATOM   4970 1HE2 GLN   526      88.470  81.940  19.790  1.00  0.00            
ATOM   4971 2HE2 GLN   526      88.490  83.120  18.460  1.00  0.00            
ATOM   4972  C   GLN   526      84.710  82.500  22.560  1.00  0.00            
ATOM   4973  O   GLN   526      84.500  81.940  23.640  1.00  0.00            
ATOM   4974  N   ASP   527      84.060  82.070  21.470  1.00  0.00            
ATOM   4975  H   ASP   527      84.280  82.530  20.600  1.00  0.00            
ATOM   4976  CA  ASP   527      83.250  80.860  21.420  1.00  0.00            
ATOM   4977  HA  ASP   527      82.700  80.790  22.350  1.00  0.00            
ATOM   4978  CB  ASP   527      82.180  80.890  20.330  1.00  0.00            
ATOM   4979  HB1 ASP   527      82.670  80.970  19.360  1.00  0.00            
ATOM   4980  HB2 ASP   527      81.570  81.780  20.460  1.00  0.00            
ATOM   4981  CG  ASP   527      81.260  79.680  20.320  1.00  0.00            
ATOM   4982  OD1 ASP   527      80.290  79.650  19.520  1.00  0.00            
ATOM   4983  OD2 ASP   527      81.390  78.750  21.150  1.00  0.00            
ATOM   4984  C   ASP   527      84.140  79.630  21.340  1.00  0.00            
ATOM   4985  O   ASP   527      84.350  79.060  20.270  1.00  0.00            
ATOM   4986  N   HIS   528      84.680  79.190  22.470  1.00  0.00            
ATOM   4987  H   HIS   528      84.570  79.800  23.270  1.00  0.00            
ATOM   4988  CA  HIS   528      85.340  77.910  22.690  1.00  0.00            
ATOM   4989  HA  HIS   528      85.420  77.420  21.720  1.00  0.00            
ATOM   4990  CB  HIS   528      86.770  78.140  23.160  1.00  0.00            
ATOM   4991  HB1 HIS   528      87.250  77.170  23.330  1.00  0.00            
ATOM   4992  HB2 HIS   528      86.740  78.620  24.140  1.00  0.00            
ATOM   4993  CG  HIS   528      87.670  78.940  22.270  1.00  0.00            
ATOM   4994  ND1 HIS   528      88.800  79.640  22.650  1.00  0.00            
ATOM   4995  HD1 HIS   528      89.140  79.730  23.600  1.00  0.00            
ATOM   4996  CE1 HIS   528      89.340  80.200  21.550  1.00  0.00            
ATOM   4997  HE1 HIS   528      90.230  80.810  21.560  1.00  0.00            
ATOM   4998  NE2 HIS   528      88.610  79.920  20.470  1.00  0.00            
ATOM   4999  CD2 HIS   528      87.570  79.100  20.900  1.00  0.00            
ATOM   5000  HD2 HIS   528      86.810  78.650  20.280  1.00  0.00            
ATOM   5001  C   HIS   528      84.520  76.960  23.550  1.00  0.00            
ATOM   5002  O   HIS   528      85.050  75.990  24.090  1.00  0.00            
ATOM   5003  N   LEU   529      83.230  77.220  23.780  1.00  0.00            
ATOM   5004  H   LEU   529      82.820  77.990  23.260  1.00  0.00            
ATOM   5005  CA  LEU   529      82.390  76.580  24.780  1.00  0.00            
ATOM   5006  HA  LEU   529      82.910  76.650  25.730  1.00  0.00            
ATOM   5007  CB  LEU   529      81.050  77.290  24.940  1.00  0.00            
ATOM   5008  HB1 LEU   529      80.400  76.630  25.520  1.00  0.00            
ATOM   5009  HB2 LEU   529      80.580  77.390  23.960  1.00  0.00            
ATOM   5010  CG  LEU   529      81.020  78.640  25.650  1.00  0.00            
ATOM   5011  HG  LEU   529      81.560  78.550  26.600  1.00  0.00            
ATOM   5012  CD1 LEU   529      81.650  79.780  24.840  1.00  0.00            
ATOM   5013 1HD1 LEU   529      81.540  80.720  25.380  1.00  0.00            
ATOM   5014 2HD1 LEU   529      82.720  79.620  24.710  1.00  0.00            
ATOM   5015 3HD1 LEU   529      81.170  79.860  23.870  1.00  0.00            
ATOM   5016  CD2 LEU   529      79.590  79.060  25.960  1.00  0.00            
ATOM   5017 1HD2 LEU   529      79.570  80.000  26.510  1.00  0.00            
ATOM   5018 2HD2 LEU   529      79.020  79.180  25.030  1.00  0.00            
ATOM   5019 3HD2 LEU   529      79.100  78.300  26.570  1.00  0.00            
ATOM   5020  C   LEU   529      82.200  75.090  24.520  1.00  0.00            
ATOM   5021  O   LEU   529      82.310  74.290  25.440  1.00  0.00            
ATOM   5022  N   GLU   530      81.990  74.680  23.270  1.00  0.00            
ATOM   5023  H   GLU   530      81.900  75.410  22.570  1.00  0.00            
ATOM   5024  CA  GLU   530      81.750  73.320  22.840  1.00  0.00            
ATOM   5025  HA  GLU   530      80.930  72.920  23.440  1.00  0.00            
ATOM   5026  CB  GLU   530      81.330  73.260  21.380  1.00  0.00            
ATOM   5027  HB1 GLU   530      81.400  72.240  21.000  1.00  0.00            
ATOM   5028  HB2 GLU   530      82.070  73.830  20.800  1.00  0.00            
ATOM   5029  CG  GLU   530      79.940  73.800  21.060  1.00  0.00            
ATOM   5030  HG1 GLU   530      79.880  73.940  19.980  1.00  0.00            
ATOM   5031  HG2 GLU   530      79.830  74.790  21.500  1.00  0.00            
ATOM   5032  CD  GLU   530      78.770  72.910  21.460  1.00  0.00            
ATOM   5033  OE1 GLU   530      77.610  73.350  21.300  1.00  0.00            
ATOM   5034  OE2 GLU   530      78.990  71.750  21.860  1.00  0.00            
ATOM   5035  C   GLU   530      82.940  72.400  23.080  1.00  0.00            
ATOM   5036  O   GLU   530      82.780  71.240  23.450  1.00  0.00            
ATOM   5037  N   PHE   531      84.170  72.900  22.890  1.00  0.00            
ATOM   5038  H   PHE   531      84.230  73.870  22.600  1.00  0.00            
ATOM   5039  CA  PHE   531      85.410  72.190  23.150  1.00  0.00            
ATOM   5040  HA  PHE   531      85.410  71.260  22.590  1.00  0.00            
ATOM   5041  CB  PHE   531      86.600  73.030  22.680  1.00  0.00            
ATOM   5042  HB1 PHE   531      86.460  74.050  23.030  1.00  0.00            
ATOM   5043  HB2 PHE   531      86.590  73.070  21.590  1.00  0.00            
ATOM   5044  CG  PHE   531      87.950  72.560  23.150  1.00  0.00            
ATOM   5045  CD1 PHE   531      88.620  71.520  22.500  1.00  0.00            
ATOM   5046  HD1 PHE   531      88.170  71.050  21.630  1.00  0.00            
ATOM   5047  CE1 PHE   531      89.870  71.060  22.950  1.00  0.00            
ATOM   5048  HE1 PHE   531      90.380  70.270  22.430  1.00  0.00            
ATOM   5049  CZ  PHE   531      90.450  71.640  24.090  1.00  0.00            
ATOM   5050  HZ  PHE   531      91.400  71.290  24.450  1.00  0.00            
ATOM   5051  CE2 PHE   531      89.780  72.680  24.750  1.00  0.00            
ATOM   5052  HE2 PHE   531      90.230  73.130  25.630  1.00  0.00            
ATOM   5053  CD2 PHE   531      88.540  73.130  24.280  1.00  0.00            
ATOM   5054  HD2 PHE   531      88.040  73.930  24.810  1.00  0.00            
ATOM   5055  C   PHE   531      85.540  71.820  24.620  1.00  0.00            
ATOM   5056  O   PHE   531      85.810  70.680  24.970  1.00  0.00            
ATOM   5057  N   TRP   532      85.310  72.770  25.530  1.00  0.00            
ATOM   5058  H   TRP   532      85.080  73.700  25.200  1.00  0.00            
ATOM   5059  CA  TRP   532      85.340  72.510  26.950  1.00  0.00            
ATOM   5060  HA  TRP   532      86.260  71.970  27.170  1.00  0.00            
ATOM   5061  CB  TRP   532      85.410  73.820  27.730  1.00  0.00            
ATOM   5062  HB1 TRP   532      85.380  73.590  28.800  1.00  0.00            
ATOM   5063  HB2 TRP   532      84.510  74.400  27.500  1.00  0.00
[truncated: 129,809 more chars]
