# Supplementary material for: ATP dependent NS3 helicase interaction with RNA: insights from molecular simulations
Source: Nucleic Acids Res. 2015 Oct 10;43(18):8725–34. doi: 10.1093/nar/gkv872 (PMC4605317; doi:10.1093/nar/gkv872)
Supplement: SUPPLEMENTARY DATA [file supp_gkv872_nar-02163-z-2015-File009.zip › pdb-files/0ns_closed-ATP.pdb]

TITLE     t=   0.00000
ATOM      1  N   SER   189      69.360 104.710  32.390  1.00  0.00            
ATOM      2  H1  SER   189      70.210 104.230  32.670  1.00  0.00            
ATOM      3  H2  SER   189      69.000 104.260  31.560  1.00  0.00            
ATOM      4  H3  SER   189      69.600 105.670  32.180  1.00  0.00            
ATOM      5  CA  SER   189      68.370 104.670  33.480  1.00  0.00            
ATOM      6  HA  SER   189      68.860 105.020  34.390  1.00  0.00            
ATOM      7  CB  SER   189      67.180 105.590  33.200  1.00  0.00            
ATOM      8  HB1 SER   189      66.290 105.210  33.700  1.00  0.00            
ATOM      9  HB2 SER   189      66.990 105.650  32.130  1.00  0.00            
ATOM     10  OG  SER   189      67.470 106.870  33.720  1.00  0.00            
ATOM     11  HG  SER   189      67.130 107.530  33.110  1.00  0.00            
ATOM     12  C   SER   189      67.880 103.250  33.710  1.00  0.00            
ATOM     13  O   SER   189      67.790 102.520  32.730  1.00  0.00            
ATOM     14  N   PRO   190      67.500 102.860  34.930  1.00  0.00            
ATOM     15  CD  PRO   190      67.590 103.640  36.150  1.00  0.00            
ATOM     16  HD1 PRO   190      66.810 104.410  36.160  1.00  0.00            
ATOM     17  HD2 PRO   190      68.570 104.110  36.270  1.00  0.00            
ATOM     18  CG  PRO   190      67.350 102.650  37.290  1.00  0.00            
ATOM     19  HG1 PRO   190      66.890 103.130  38.150  1.00  0.00            
ATOM     20  HG2 PRO   190      68.280 102.180  37.580  1.00  0.00            
ATOM     21  CB  PRO   190      66.420 101.620  36.650  1.00  0.00            
ATOM     22  HB1 PRO   190      65.390 101.990  36.720  1.00  0.00            
ATOM     23  HB2 PRO   190      66.500 100.660  37.150  1.00  0.00            
ATOM     24  CA  PRO   190      66.860 101.590  35.190  1.00  0.00            
ATOM     25  HA  PRO   190      67.630 100.820  35.100  1.00  0.00            
ATOM     26  C   PRO   190      65.690 101.290  34.260  1.00  0.00            
ATOM     27  O   PRO   190      64.950 102.230  33.950  1.00  0.00            
ATOM     28  N   PRO   191      65.490 100.070  33.760  1.00  0.00            
ATOM     29  CD  PRO   191      66.370  98.920  33.890  1.00  0.00            
ATOM     30  HD1 PRO   191      66.130  98.360  34.790  1.00  0.00            
ATOM     31  HD2 PRO   191      67.430  99.190  33.890  1.00  0.00            
ATOM     32  CG  PRO   191      66.100  98.060  32.660  1.00  0.00            
ATOM     33  HG1 PRO   191      66.320  97.010  32.840  1.00  0.00            
ATOM     34  HG2 PRO   191      66.680  98.440  31.820  1.00  0.00            
ATOM     35  CB  PRO   191      64.610  98.310  32.400  1.00  0.00            
ATOM     36  HB1 PRO   191      64.020  97.620  33.020  1.00  0.00            
ATOM     37  HB2 PRO   191      64.360  98.170  31.350  1.00  0.00            
ATOM     38  CA  PRO   191      64.390  99.750  32.870  1.00  0.00            
ATOM     39  HA  PRO   191      64.460 100.390  31.990  1.00  0.00            
ATOM     40  C   PRO   191      63.020  99.930  33.500  1.00  0.00            
ATOM     41  O   PRO   191      62.830  99.650  34.680  1.00  0.00            
ATOM     42  N   ALA   192      62.010 100.350  32.720  1.00  0.00            
ATOM     43  H   ALA   192      62.220 100.500  31.740  1.00  0.00            
ATOM     44  CA  ALA   192      60.620 100.340  33.130  1.00  0.00            
ATOM     45  HA  ALA   192      60.560 100.700  34.160  1.00  0.00            
ATOM     46  CB  ALA   192      59.840 101.320  32.270  1.00  0.00            
ATOM     47  HB1 ALA   192      58.800 101.380  32.610  1.00  0.00            
ATOM     48  HB2 ALA   192      60.270 102.320  32.320  1.00  0.00            
ATOM     49  HB3 ALA   192      59.840 100.980  31.230  1.00  0.00            
ATOM     50  C   ALA   192      60.040  98.930  33.090  1.00  0.00            
ATOM     51  O   ALA   192      60.460  98.120  32.270  1.00  0.00            
ATOM     52  N   VAL   193      59.060  98.600  33.930  1.00  0.00            
ATOM     53  H   VAL   193      58.710  99.320  34.550  1.00  0.00            
ATOM     54  CA  VAL   193      58.470  97.280  34.000  1.00  0.00            
ATOM     55  HA  VAL   193      59.310  96.580  33.980  1.00  0.00            
ATOM     56  CB  VAL   193      57.790  97.010  35.340  1.00  0.00            
ATOM     57  HB  VAL   193      56.980  97.720  35.470  1.00  0.00            
ATOM     58  CG1 VAL   193      57.200  95.600  35.440  1.00  0.00            
ATOM     59 1HG1 VAL   193      56.730  95.450  36.410  1.00  0.00            
ATOM     60 2HG1 VAL   193      56.440  95.440  34.670  1.00  0.00            
ATOM     61 3HG1 VAL   193      58.000  94.860  35.320  1.00  0.00            
ATOM     62  CG2 VAL   193      58.760  97.180  36.500  1.00  0.00            
ATOM     63 1HG2 VAL   193      58.300  96.910  37.450  1.00  0.00            
ATOM     64 2HG2 VAL   193      59.630  96.540  36.360  1.00  0.00            
ATOM     65 3HG2 VAL   193      59.100  98.210  36.580  1.00  0.00            
ATOM     66  C   VAL   193      57.590  97.000  32.800  1.00  0.00            
ATOM     67  O   VAL   193      56.690  97.800  32.510  1.00  0.00            
ATOM     68  N   PRO   194      57.790  95.920  32.040  1.00  0.00            
ATOM     69  CD  PRO   194      58.920  95.020  32.140  1.00  0.00            
ATOM     70  HD1 PRO   194      58.920  94.460  33.080  1.00  0.00            
ATOM     71  HD2 PRO   194      59.860  95.570  32.040  1.00  0.00            
ATOM     72  CG  PRO   194      58.810  94.050  30.970  1.00  0.00            
ATOM     73  HG1 PRO   194      58.200  93.200  31.270  1.00  0.00            
ATOM     74  HG2 PRO   194      59.780  93.710  30.610  1.00  0.00            
ATOM     75  CB  PRO   194      58.060  94.900  29.950  1.00  0.00            
ATOM     76  HB1 PRO   194      57.600  94.310  29.150  1.00  0.00            
ATOM     77  HB2 PRO   194      58.750  95.620  29.500  1.00  0.00            
ATOM     78  CA  PRO   194      57.040  95.600  30.840  1.00  0.00            
ATOM     79  HA  PRO   194      56.760  96.510  30.320  1.00  0.00            
ATOM     80  C   PRO   194      55.780  94.760  31.060  1.00  0.00            
ATOM     81  O   PRO   194      55.550  94.230  32.140  1.00  0.00            
ATOM     82  N   GLN   195      54.940  94.610  30.030  1.00  0.00            
ATOM     83  H   GLN   195      55.170  95.080  29.170  1.00  0.00            
ATOM     84  CA  GLN   195      53.790  93.720  30.000  1.00  0.00            
ATOM     85  HA  GLN   195      53.470  93.570  31.030  1.00  0.00            
ATOM     86  CB  GLN   195      52.610  94.380  29.290  1.00  0.00            
ATOM     87  HB1 GLN   195      51.720  93.770  29.430  1.00  0.00            
ATOM     88  HB2 GLN   195      52.830  94.380  28.220  1.00  0.00            
ATOM     89  CG  GLN   195      52.280  95.810  29.700  1.00  0.00            
ATOM     90  HG1 GLN   195      51.480  96.180  29.060  1.00  0.00            
ATOM     91  HG2 GLN   195      53.140  96.460  29.500  1.00  0.00            
ATOM     92  CD  GLN   195      51.840  96.020  31.140  1.00  0.00            
ATOM     93  OE1 GLN   195      51.630  95.120  31.950  1.00  0.00            
ATOM     94  NE2 GLN   195      51.670  97.290  31.530  1.00  0.00            
ATOM     95 1HE2 GLN   195      51.810  98.030  30.870  1.00  0.00            
ATOM     96 2HE2 GLN   195      51.380  97.500  32.480  1.00  0.00            
ATOM     97  C   GLN   195      54.090  92.330  29.460  1.00  0.00            
ATOM     98  O   GLN   195      53.260  91.430  29.530  1.00  0.00            
ATOM     99  N   SER   196      55.290  92.120  28.910  1.00  0.00            
ATOM    100  H   SER   196      55.910  92.910  28.880  1.00  0.00            
ATOM    101  CA  SER   196      55.870  90.890  28.410  1.00  0.00            
ATOM    102  HA  SER   196      55.430  90.040  28.930  1.00  0.00            
ATOM    103  CB  SER   196      55.590  90.740  26.920  1.00  0.00            
ATOM    104  HB1 SER   196      54.520  90.600  26.780  1.00  0.00            
ATOM    105  HB2 SER   196      56.100  89.870  26.510  1.00  0.00            
ATOM    106  OG  SER   196      56.000  91.890  26.200  1.00  0.00            
ATOM    107  HG  SER   196      55.390  92.010  25.470  1.00  0.00            
ATOM    108  C   SER   196      57.370  90.870  28.690  1.00  0.00            
ATOM    109  O   SER   196      57.920  91.890  29.100  1.00  0.00            
ATOM    110  N   PHE   197      58.070  89.740  28.540  1.00  0.00            
ATOM    111  H   PHE   197      57.600  88.920  28.190  1.00  0.00            
ATOM    112  CA  PHE   197      59.440  89.620  28.990  1.00  0.00            
ATOM    113  HA  PHE   197      59.420  89.850  30.060  1.00  0.00            
ATOM    114  CB  PHE   197      59.900  88.170  28.880  1.00  0.00            
ATOM    115  HB1 PHE   197      59.960  87.900  27.830  1.00  0.00            
ATOM    116  HB2 PHE   197      59.170  87.510  29.360  1.00  0.00            
ATOM    117  CG  PHE   197      61.240  87.910  29.540  1.00  0.00            
ATOM    118  CD1 PHE   197      61.390  88.120  30.920  1.00  0.00            
ATOM    119  HD1 PHE   197      60.540  88.410  31.520  1.00  0.00            
ATOM    120  CE1 PHE   197      62.640  87.970  31.530  1.00  0.00            
ATOM    121  HE1 PHE   197      62.740  88.150  32.590  1.00  0.00            
ATOM    122  CZ  PHE   197      63.740  87.590  30.760  1.00  0.00            
ATOM    123  HZ  PHE   197      64.720  87.470  31.220  1.00  0.00            
ATOM    124  CE2 PHE   197      63.600  87.350  29.390  1.00  0.00            
ATOM    125  HE2 PHE   197      64.450  87.040  28.800  1.00  0.00            
ATOM    126  CD2 PHE   197      62.350  87.520  28.780  1.00  0.00            
ATOM    127  HD2 PHE   197      62.250  87.350  27.720  1.00  0.00            
ATOM    128  C   PHE   197      60.420  90.580  28.350  1.00  0.00            
ATOM    129  O   PHE   197      60.260  90.990  27.200  1.00  0.00            
ATOM    130  N   GLN   198      61.450  91.010  29.090  1.00  0.00            
ATOM    131  H   GLN   198      61.510  90.660  30.040  1.00  0.00            
ATOM    132  CA  GLN   198      62.510  91.910  28.680  1.00  0.00            
ATOM    133  HA  GLN   198      62.680  91.760  27.610  1.00  0.00            
ATOM    134  CB  GLN   198      62.050  93.340  28.900  1.00  0.00            
ATOM    135  HB1 GLN   198      62.100  93.560  29.970  1.00  0.00            
ATOM    136  HB2 GLN   198      61.000  93.450  28.610  1.00  0.00            
ATOM    137  CG  GLN   198      62.850  94.410  28.170  1.00  0.00            
ATOM    138  HG1 GLN   198      63.780  94.010  27.760  1.00  0.00            
ATOM    139  HG2 GLN   198      63.120  95.210  28.860  1.00  0.00            
ATOM    140  CD  GLN   198      62.070  95.030  27.020  1.00  0.00            
ATOM    141  OE1 GLN   198      61.930  94.480  25.940  1.00  0.00            
ATOM    142  NE2 GLN   198      61.450  96.200  27.220  1.00  0.00            
ATOM    143 1HE2 GLN   198      61.490  96.660  28.120  1.00  0.00            
ATOM    144 2HE2 GLN   198      60.920  96.570  26.450  1.00  0.00            
ATOM    145  C   GLN   198      63.820  91.630  29.410  1.00  0.00            
ATOM    146  O   GLN   198      63.810  91.440  30.620  1.00  0.00            
ATOM    147  N   VAL   199      64.970  91.710  28.730  1.00  0.00            
ATOM    148  H   VAL   199      64.900  91.840  27.730  1.00  0.00            
ATOM    149  CA  VAL   199      66.310  91.750  29.280  1.00  0.00            
ATOM    150  HA  VAL   199      66.250  91.650  30.360  1.00  0.00            
ATOM    151  CB  VAL   199      67.190  90.610  28.770  1.00  0.00            
ATOM    152  HB  VAL   199      67.360  90.740  27.700  1.00  0.00            
ATOM    153  CG1 VAL   199      68.550  90.610  29.460  1.00  0.00            
ATOM    154 1HG1 VAL   199      69.170  89.800  29.060  1.00  0.00            
ATOM    155 2HG1 VAL   199      69.080  91.550  29.260  1.00  0.00            
ATOM    156 3HG1 VAL   199      68.440  90.470  30.530  1.00  0.00            
ATOM    157  CG2 VAL   199      66.570  89.230  28.950  1.00  0.00            
ATOM    158 1HG2 VAL   199      67.240  88.450  28.590  1.00  0.00            
ATOM    159 2HG2 VAL   199      66.340  89.050  30.000  1.00  0.00            
ATOM    160 3HG2 VAL   199      65.640  89.160  28.380  1.00  0.00            
ATOM    161  C   VAL   199      66.920  93.110  28.960  1.00  0.00            
ATOM    162  O   VAL   199      67.150  93.420  27.800  1.00  0.00            
ATOM    163  N   ALA   200      67.140  93.980  29.950  1.00  0.00            
ATOM    164  H   ALA   200      66.980  93.670  30.900  1.00  0.00            
ATOM    165  CA  ALA   200      67.500  95.370  29.760  1.00  0.00            
ATOM    166  HA  ALA   200      67.930  95.470  28.760  1.00  0.00            
ATOM    167  CB  ALA   200      66.220  96.200  29.750  1.00  0.00            
ATOM    168  HB1 ALA   200      66.440  97.260  29.630  1.00  0.00            
ATOM    169  HB2 ALA   200      65.570  95.890  28.930  1.00  0.00            
ATOM    170  HB3 ALA   200      65.680  96.050  30.690  1.00  0.00            
ATOM    171  C   ALA   200      68.560  95.900  30.710  1.00  0.00            
ATOM    172  O   ALA   200      68.790  95.340  31.780  1.00  0.00            
ATOM    173  N   HIS   201      69.250  96.990  30.350  1.00  0.00            
ATOM    174  H   HIS   201      68.950  97.450  29.500  1.00  0.00            
ATOM    175  CA  HIS   201      70.520  97.400  30.910  1.00  0.00            
ATOM    176  HA  HIS   201      70.910  96.550  31.480  1.00  0.00            
ATOM    177  CB  HIS   201      71.530  97.640  29.800  1.00  0.00            
ATOM    178  HB1 HIS   201      72.440  98.060  30.240  1.00  0.00            
ATOM    179  HB2 HIS   201      71.140  98.380  29.090  1.00  0.00            
ATOM    180  CG  HIS   201      71.920  96.400  29.050  1.00  0.00            
ATOM    181  ND1 HIS   201      73.050  95.610  29.300  1.00  0.00            
ATOM    182  CE1 HIS   201      72.960  94.550  28.480  1.00  0.00            
ATOM    183  HE1 HIS   201      73.660  93.730  28.460  1.00  0.00            
ATOM    184  NE2 HIS   201      71.840  94.630  27.740  1.00  0.00            
ATOM    185  HE2 HIS   201      71.480  93.890  27.150  1.00  0.00            
ATOM    186  CD2 HIS   201      71.180  95.790  28.070  1.00  0.00            
ATOM    187  HD2 HIS   201      70.230  96.120  27.670  1.00  0.00            
ATOM    188  C   HIS   201      70.470  98.580  31.870  1.00  0.00            
ATOM    189  O   HIS   201      69.790  99.570  31.620  1.00  0.00            
ATOM    190  N   LEU   202      71.250  98.500  32.950  1.00  0.00            
ATOM    191  H   LEU   202      71.730  97.620  33.080  1.00  0.00            
ATOM    192  CA  LEU   202      71.480  99.490  33.980  1.00  0.00            
ATOM    193  HA  LEU   202      70.910 100.390  33.730  1.00  0.00            
ATOM    194  CB  LEU   202      70.930  98.960  35.300  1.00  0.00            
ATOM    195  HB1 LEU   202      71.310  97.950  35.450  1.00  0.00            
ATOM    196  HB2 LEU   202      69.840  98.870  35.210  1.00  0.00            
ATOM    197  CG  LEU   202      71.260  99.780  36.540  1.00  0.00            
ATOM    198  HG  LEU   202      72.320  99.710  36.760  1.00  0.00            
ATOM    199  CD1 LEU   202      70.870 101.250  36.400  1.00  0.00            
ATOM    200 1HD1 LEU   202      70.980 101.770  37.350  1.00  0.00            
ATOM    201 2HD1 LEU   202      71.530 101.740  35.680  1.00  0.00            
ATOM    202 3HD1 LEU   202      69.840 101.340  36.060  1.00  0.00            
ATOM    203  CD2 LEU   202      70.500  99.200  37.730  1.00  0.00            
ATOM    204 1HD2 LEU   202      70.810  99.700  38.650  1.00  0.00            
ATOM    205 2HD2 LEU   202      69.430  99.330  37.580  1.00  0.00            
ATOM    206 3HD2 LEU   202      70.720  98.140  37.840  1.00  0.00            
ATOM    207  C   LEU   202      72.950  99.880  34.010  1.00  0.00            
ATOM    208  O   LEU   202      73.770  99.260  34.700  1.00  0.00            
ATOM    209  N   HIS   203      73.310 100.920  33.250  1.00  0.00            
ATOM    210  H   HIS   203      72.580 101.370  32.730  1.00  0.00            
ATOM    211  CA  HIS   203      74.660 101.440  33.130  1.00  0.00            
ATOM    212  HA  HIS   203      75.350 100.770  33.620  1.00  0.00            
ATOM    213  CB  HIS   203      75.080 101.470  31.660  1.00  0.00            
ATOM    214  HB1 HIS   203      76.070 101.910  31.570  1.00  0.00            
ATOM    215  HB2 HIS   203      74.400 102.130  31.100  1.00  0.00            
ATOM    216  CG  HIS   203      75.100 100.140  30.970  1.00  0.00            
ATOM    217  ND1 HIS   203      74.730  99.890  29.640  1.00  0.00            
ATOM    218  CE1 HIS   203      74.920  98.580  29.440  1.00  0.00            
ATOM    219  HE1 HIS   203      74.710  98.060  28.520  1.00  0.00            
ATOM    220  NE2 HIS   203      75.360  97.990  30.560  1.00  0.00            
ATOM    221  HE2 HIS   203      75.540  97.000  30.670  1.00  0.00            
ATOM    222  CD2 HIS   203      75.490  98.950  31.530  1.00  0.00            
ATOM    223  HD2 HIS   203      75.820  98.800  32.550  1.00  0.00            
ATOM    224  C   HIS   203      74.770 102.800  33.820  1.00  0.00            
ATOM    225  O   HIS   203      74.250 103.790  33.320  1.00  0.00            
ATOM    226  N   ALA   204      75.420 102.850  34.980  1.00  0.00            
ATOM    227  H   ALA   204      75.850 101.990  35.310  1.00  0.00            
ATOM    228  CA  ALA   204      75.630 104.020  35.810  1.00  0.00            
ATOM    229  HA  ALA   204      75.710 104.870  35.130  1.00  0.00            
ATOM    230  CB  ALA   204      74.380 104.250  36.660  1.00  0.00            
ATOM    231  HB1 ALA   204      74.480 105.160  37.260  1.00  0.00            
ATOM    232  HB2 ALA   204      73.490 104.350  36.050  1.00  0.00            
ATOM    233  HB3 ALA   204      74.240 103.400  37.340  1.00  0.00            
ATOM    234  C   ALA   204      76.890 103.930  36.660  1.00  0.00            
ATOM    235  O   ALA   204      77.220 102.820  37.060  1.00  0.00            
ATOM    236  N   PRO   205      77.600 105.010  36.990  1.00  0.00            
ATOM    237  CD  PRO   205      77.270 106.380  36.640  1.00  0.00            
ATOM    238  HD1 PRO   205      76.540 106.790  37.330  1.00  0.00            
ATOM    239  HD2 PRO   205      76.880 106.480  35.620  1.00  0.00            
ATOM    240  CG  PRO   205      78.560 107.200  36.740  1.00  0.00            
ATOM    241  HG1 PRO   205      78.380 108.240  36.990  1.00  0.00            
ATOM    242  HG2 PRO   205      79.120 107.120  35.810  1.00  0.00            
ATOM    243  CB  PRO   205      79.310 106.450  37.840  1.00  0.00            
ATOM    244  HB1 PRO   205      78.940 106.790  38.810  1.00  0.00            
ATOM    245  HB2 PRO   205      80.380 106.620  37.770  1.00  0.00            
ATOM    246  CA  PRO   205      78.920 104.990  37.600  1.00  0.00            
ATOM    247  HA  PRO   205      79.620 104.590  36.870  1.00  0.00            
ATOM    248  C   PRO   205      79.070 104.190  38.890  1.00  0.00            
ATOM    249  O   PRO   205      78.100 103.900  39.580  1.00  0.00            
ATOM    250  N   THR   206      80.300 103.840  39.260  1.00  0.00            
ATOM    251  H   THR   206      81.060 104.090  38.640  1.00  0.00            
ATOM    252  CA  THR   206      80.650 103.160  40.490  1.00  0.00            
ATOM    253  HA  THR   206      80.100 102.220  40.490  1.00  0.00            
ATOM    254  CB  THR   206      82.130 102.800  40.610  1.00  0.00            
ATOM    255  HB  THR   206      82.390 102.680  41.670  1.00  0.00            
ATOM    256  CG2 THR   206      82.480 101.480  39.920  1.00  0.00            
ATOM    257 1HG2 THR   206      83.510 101.190  40.140  1.00  0.00            
ATOM    258 2HG2 THR   206      81.820 100.680  40.270  1.00  0.00            
ATOM    259 3HG2 THR   206      82.370 101.580  38.840  1.00  0.00            
ATOM    260  OG1 THR   206      82.990 103.760  40.040  1.00  0.00            
ATOM    261  HG1 THR   206      82.820 103.730  39.100  1.00  0.00            
ATOM    262  C   THR   206      80.160 103.930  41.720  1.00  0.00            
ATOM    263  O   THR   206      80.470 105.100  41.890  1.00  0.00            
ATOM    264  N   GLY   207      79.350 103.290  42.560  1.00  0.00            
ATOM    265  H   GLY   207      79.130 102.320  42.350  1.00  0.00            
ATOM    266  CA  GLY   207      78.740 103.870  43.750  1.00  0.00            
ATOM    267  HA1 GLY   207      79.480 104.490  44.260  1.00  0.00            
ATOM    268  HA2 GLY   207      78.470 103.060  44.430  1.00  0.00            
ATOM    269  C   GLY   207      77.480 104.700  43.530  1.00  0.00            
ATOM    270  O   GLY   207      77.010 105.330  44.470  1.00  0.00            
ATOM    271  N   SER   208      76.910 104.730  42.330  1.00  0.00            
ATOM    272  H   SER   208      77.330 104.160  41.610  1.00  0.00            
ATOM    273  CA  SER   208      75.730 105.510  41.970  1.00  0.00            
ATOM    274  HA  SER   208      75.900 106.520  42.330  1.00  0.00            
ATOM    275  CB  SER   208      75.560 105.630  40.460  1.00  0.00            
ATOM    276  HB1 SER   208      76.400 106.190  40.030  1.00  0.00            
ATOM    277  HB2 SER   208      74.650 106.190  40.240  1.00  0.00            
ATOM    278  OG  SER   208      75.490 104.360  39.850  1.00  0.00            
ATOM    279  HG  SER   208      76.400 104.100  39.710  1.00  0.00            
ATOM    280  C   SER   208      74.440 105.040  42.620  1.00  0.00            
ATOM    281  O   SER   208      73.590 105.860  42.950  1.00  0.00            
ATOM    282  N   GLY   209      74.260 103.740  42.860  1.00  0.00            
ATOM    283  H   GLY   209      75.000 103.110  42.600  1.00  0.00            
ATOM    284  CA  GLY   209      73.110 103.150  43.520  1.00  0.00            
ATOM    285  HA1 GLY   209      72.320 103.900  43.620  1.00  0.00            
ATOM    286  HA2 GLY   209      73.380 102.870  44.540  1.00  0.00            
ATOM    287  C   GLY   209      72.480 101.920  42.880  1.00  0.00            
ATOM    288  O   GLY   209      71.310 101.640  43.130  1.00  0.00            
ATOM    289  N   LYS   210      73.190 101.230  41.980  1.00  0.00            
ATOM    290  H   LYS   210      74.170 101.450  41.900  1.00  0.00            
ATOM    291  CA  LYS   210      72.680 100.100  41.220  1.00  0.00            
ATOM    292  HA  LYS   210      71.760 100.400  40.720  1.00  0.00            
ATOM    293  CB  LYS   210      73.680  99.670  40.150  1.00  0.00            
ATOM    294  HB1 LYS   210      73.310  98.780  39.640  1.00  0.00            
ATOM    295  HB2 LYS   210      74.600  99.370  40.670  1.00  0.00            
ATOM    296  CG  LYS   210      74.020 100.730  39.110  1.00  0.00            
ATOM    297  HG1 LYS   210      74.390 101.630  39.610  1.00  0.00            
ATOM    298  HG2 LYS   210      73.100 101.010  38.590  1.00  0.00            
ATOM    299  CD  LYS   210      75.060 100.260  38.100  1.00  0.00            
ATOM    300  HD1 LYS   210      75.200 101.030  37.340  1.00  0.00            
ATOM    301  HD2 LYS   210      74.680  99.370  37.600  1.00  0.00            
ATOM    302  CE  LYS   210      76.410  99.930  38.740  1.00  0.00            
ATOM    303  HE1 LYS   210      77.080  99.540  37.980  1.00  0.00            
ATOM    304  HE2 LYS   210      76.270  99.140  39.480  1.00  0.00            
ATOM    305  NZ  LYS   210      77.030 101.100  39.390  1.00  0.00            
ATOM    306  HZ1 LYS   210      77.910 100.820  39.790  1.00  0.00            
ATOM    307  HZ2 LYS   210      77.190 101.850  38.730  1.00  0.00            
ATOM    308  HZ3 LYS   210      76.490 101.420  40.180  1.00  0.00            
ATOM    309  C   LYS   210      72.300  98.910  42.090  1.00  0.00            
ATOM    310  O   LYS   210      71.220  98.350  41.920  1.00  0.00            
ATOM    311  N   SER   211      73.150  98.540  43.050  1.00  0.00            
ATOM    312  H   SER   211      74.020  99.040  43.130  1.00  0.00            
ATOM    313  CA  SER   211      72.930  97.430  43.960  1.00  0.00            
ATOM    314  HA  SER   211      72.530  96.590  43.400  1.00  0.00            
ATOM    315  CB  SER   211      74.250  96.970  44.570  1.00  0.00            
ATOM    316  HB1 SER   211      74.080  96.100  45.210  1.00  0.00            
ATOM    317  HB2 SER   211      74.650  97.780  45.190  1.00  0.00            
ATOM    318  OG  SER   211      75.180  96.650  43.560  1.00  0.00            
ATOM    319  HG  SER   211      74.950  95.760  43.270  1.00  0.00            
ATOM    320  C   SER   211      71.940  97.750  45.070  1.00  0.00            
ATOM    321  O   SER   211      71.300  96.830  45.590  1.00  0.00            
ATOM    322  N   THR   212      71.780  99.010  45.470  1.00  0.00            
ATOM    323  H   THR   212      72.430  99.670  45.070  1.00  0.00            
ATOM    324  CA  THR   212      71.010  99.440  46.630  1.00  0.00            
ATOM    325  HA  THR   212      70.680  98.550  47.160  1.00  0.00            
ATOM    326  CB  THR   212      71.890 100.200  47.620  1.00  0.00            
ATOM    327  HB  THR   212      71.270 100.560  48.440  1.00  0.00            
ATOM    328  CG2 THR   212      73.020  99.360  48.220  1.00  0.00            
ATOM    329 1HG2 THR   212      73.540  99.920  48.990  1.00  0.00            
ATOM    330 2HG2 THR   212      72.600  98.450  48.660  1.00  0.00            
ATOM    331 3HG2 THR   212      73.730  99.070  47.440  1.00  0.00            
ATOM    332  OG1 THR   212      72.480 101.320  47.010  1.00  0.00            
ATOM    333  HG1 THR   212      73.150 101.010  46.400  1.00  0.00            
ATOM    334  C   THR   212      69.740 100.220  46.310  1.00  0.00            
ATOM    335  O   THR   212      68.630  99.760  46.580  1.00  0.00            
ATOM    336  N   LYS   213      69.850 101.410  45.720  1.00  0.00            
ATOM    337  H   LYS   213      70.800 101.690  45.500  1.00  0.00            
ATOM    338  CA  LYS   213      68.760 102.330  45.450  1.00  0.00            
ATOM    339  HA  LYS   213      68.220 102.500  46.380  1.00  0.00            
ATOM    340  CB  LYS   213      69.300 103.670  44.970  1.00  0.00            
ATOM    341  HB1 LYS   213      69.850 103.530  44.050  1.00  0.00            
ATOM    342  HB2 LYS   213      70.000 104.060  45.710  1.00  0.00            
ATOM    343  CG  LYS   213      68.220 104.730  44.720  1.00  0.00            
ATOM    344  HG1 LYS   213      67.710 104.960  45.650  1.00  0.00            
ATOM    345  HG2 LYS   213      67.490 104.340  44.010  1.00  0.00            
ATOM    346  CD  LYS   213      68.800 106.010  44.130  1.00  0.00            
ATOM    347  HD1 LYS   213      69.370 105.760  43.240  1.00  0.00            
ATOM    348  HD2 LYS   213      69.480 106.470  44.850  1.00  0.00            
ATOM    349  CE  LYS   213      67.710 107.010  43.760  1.00  0.00            
ATOM    350  HE1 LYS   213      67.170 107.300  44.660  1.00  0.00            
ATOM    351  HE2 LYS   213      67.000 106.510  43.090  1.00  0.00            
ATOM    352  NZ  LYS   213      68.270 108.190  43.090  1.00  0.00            
ATOM    353  HZ1 LYS   213      67.550 108.830  42.780  1.00  0.00            
ATOM    354  HZ2 LYS   213      68.900 108.690  43.700  1.00  0.00            
ATOM    355  HZ3 LYS   213      68.780 107.930  42.260  1.00  0.00            
ATOM    356  C   LYS   213      67.750 101.740  44.470  1.00  0.00            
ATOM    357  O   LYS   213      66.550 101.860  44.690  1.00  0.00            
ATOM    358  N   VAL   214      68.200 101.090  43.400  1.00  0.00            
ATOM    359  H   VAL   214      69.210 101.030  43.300  1.00  0.00            
ATOM    360  CA  VAL   214      67.360 100.530  42.360  1.00  0.00            
ATOM    361  HA  VAL   214      66.710 101.340  42.030  1.00  0.00            
ATOM    362  CB  VAL   214      68.170 100.140  41.130  1.00  0.00            
ATOM    363  HB  VAL   214      68.970  99.470  41.430  1.00  0.00            
ATOM    364  CG1 VAL   214      67.350  99.420  40.060  1.00  0.00            
ATOM    365 1HG1 VAL   214      67.970  99.140  39.210  1.00  0.00            
ATOM    366 2HG1 VAL   214      66.920  98.500  40.460  1.00  0.00            
ATOM    367 3HG1 VAL   214      66.540 100.070  39.700  1.00  0.00            
ATOM    368  CG2 VAL   214      68.800 101.370  40.480  1.00  0.00            
ATOM    369 1HG2 VAL   214      69.350 101.110  39.580  1.00  0.00            
ATOM    370 2HG2 VAL   214      68.030 102.100  40.220  1.00  0.00            
ATOM    371 3HG2 VAL   214      69.500 101.850  41.160  1.00  0.00            
ATOM    372  C   VAL   214      66.410  99.440  42.850  1.00  0.00            
ATOM    373  O   VAL   214      65.210  99.600  42.630  1.00  0.00            
ATOM    374  N   PRO   215      66.840  98.370  43.530  1.00  0.00            
ATOM    375  CD  PRO   215      68.210  97.930  43.730  1.00  0.00            
ATOM    376  HD1 PRO   215      68.870  98.730  44.070  1.00  0.00            
ATOM    377  HD2 PRO   215      68.620  97.520  42.810  1.00  0.00            
ATOM    378  CG  PRO   215      68.180  96.830  44.790  1.00  0.00            
ATOM    379  HG1 PRO   215      68.250  97.270  45.790  1.00  0.00            
ATOM    380  HG2 PRO   215      68.970  96.100  44.640  1.00  0.00            
ATOM    381  CB  PRO   215      66.800  96.220  44.590  1.00  0.00            
ATOM    382  HB1 PRO   215      66.430  95.780  45.520  1.00  0.00            
ATOM    383  HB2 PRO   215      66.870  95.440  43.820  1.00  0.00            
ATOM    384  CA  PRO   215      65.950  97.390  44.100  1.00  0.00            
ATOM    385  HA  PRO   215      65.310  97.000  43.300  1.00  0.00            
ATOM    386  C   PRO   215      65.020  97.930  45.180  1.00  0.00            
ATOM    387  O   PRO   215      63.860  97.540  45.230  1.00  0.00            
ATOM    388  N   ALA   216      65.450  98.890  46.000  1.00  0.00            
ATOM    389  H   ALA   216      66.420  99.160  45.960  1.00  0.00            
ATOM    390  CA  ALA   216      64.580  99.580  46.940  1.00  0.00            
ATOM    391  HA  ALA   216      64.090  98.820  47.550  1.00  0.00            
ATOM    392  CB  ALA   216      65.420 100.430  47.880  1.00  0.00            
ATOM    393  HB1 ALA   216      64.780 100.950  48.600  1.00  0.00            
ATOM    394  HB2 ALA   216      66.120  99.800  48.440  1.00  0.00            
ATOM    395  HB3 ALA   216      65.990 101.180  47.320  1.00  0.00            
ATOM    396  C   ALA   216      63.490 100.390  46.260  1.00  0.00            
ATOM    397  O   ALA   216      62.320 100.330  46.660  1.00  0.00            
ATOM    398  N   ALA   217      63.800 101.110  45.180  1.00  0.00            
ATOM    399  H   ALA   217      64.780 101.170  44.930  1.00  0.00            
ATOM    400  CA  ALA   217      62.840 101.850  44.380  1.00  0.00            
ATOM    401  HA  ALA   217      62.280 102.480  45.060  1.00  0.00            
ATOM    402  CB  ALA   217      63.600 102.770  43.440  1.00  0.00            
ATOM    403  HB1 ALA   217      62.900 103.330  42.810  1.00  0.00            
ATOM    404  HB2 ALA   217      64.210 103.480  44.000  1.00  0.00            
ATOM    405  HB3 ALA   217      64.260 102.190  42.790  1.00  0.00            
ATOM    406  C   ALA   217      61.840 100.940  43.670  1.00  0.00            
ATOM    407  O   ALA   217      60.690 101.340  43.510  1.00  0.00            
ATOM    408  N   TYR   218      62.190  99.720  43.280  1.00  0.00            
ATOM    409  H   TYR   218      63.160  99.450  43.370  1.00  0.00            
ATOM    410  CA  TYR   218      61.250  98.700  42.840  1.00  0.00            
ATOM    411  HA  TYR   218      60.580  99.160  42.120  1.00  0.00            
ATOM    412  CB  TYR   218      61.960  97.550  42.130  1.00  0.00            
ATOM    413  HB1 TYR   218      61.220  96.780  41.920  1.00  0.00            
ATOM    414  HB2 TYR   218      62.650  97.110  42.850  1.00  0.00            
ATOM    415  CG  TYR   218      62.710  97.810  40.840  1.00  0.00            
ATOM    416  CD1 TYR   218      62.210  98.660  39.850  1.00  0.00            
ATOM    417  HD1 TYR   218      61.270  99.170  39.990  1.00  0.00            
ATOM    418  CE1 TYR   218      62.900  98.850  38.650  1.00  0.00            
ATOM    419  HE1 TYR   218      62.520  99.490  37.870  1.00  0.00            
ATOM    420  CZ  TYR   218      64.120  98.170  38.420  1.00  0.00            
ATOM    421  OH  TYR   218      64.810  98.360  37.260  1.00  0.00            
ATOM    422  HH  TYR   218      65.570  97.770  37.190  1.00  0.00            
ATOM    423  CE2 TYR   218      64.610  97.290  39.400  1.00  0.00            
ATOM    424  HE2 TYR   218      65.530  96.740  39.220  1.00  0.00            
ATOM    425  CD2 TYR   218      63.900  97.120  40.590  1.00  0.00            
ATOM    426  HD2 TYR   218      64.280  96.420  41.330  1.00  0.00            
ATOM    427  C   TYR   218      60.380  98.180  43.970  1.00  0.00            
ATOM    428  O   TYR   218      59.160  98.070  43.820  1.00  0.00            
ATOM    429  N   ALA   219      60.940  97.910  45.150  1.00  0.00            
ATOM    430  H   ALA   219      61.940  97.990  45.220  1.00  0.00            
ATOM    431  CA  ALA   219      60.220  97.420  46.310  1.00  0.00            
ATOM    432  HA  ALA   219      59.740  96.480  46.030  1.00  0.00            
ATOM    433  CB  ALA   219      61.240  97.070  47.390  1.00  0.00            
ATOM    434  HB1 ALA   219      60.750  96.620  48.260  1.00  0.00            
ATOM    435  HB2 ALA   219      61.990  96.370  47.010  1.00  0.00            
ATOM    436  HB3 ALA   219      61.750  97.980  47.730  1.00  0.00            
ATOM    437  C   ALA   219      59.140  98.360  46.840  1.00  0.00            
ATOM    438  O   ALA   219      58.140  97.900  47.380  1.00  0.00            
ATOM    439  N   ALA   220      59.290  99.670  46.670  1.00  0.00            
ATOM    440  H   ALA   220      60.190  99.990  46.330  1.00  0.00            
ATOM    441  CA  ALA   220      58.280 100.670  46.950  1.00  0.00            
ATOM    442  HA  ALA   220      57.910 100.500  47.960  1.00  0.00            
ATOM    443  CB  ALA   220      58.960 102.040  46.950  1.00  0.00            
ATOM    444  HB1 ALA   220      58.240 102.820  47.240  1.00  0.00            
ATOM    445  HB2 ALA   220      59.790 102.060  47.660  1.00  0.00            
ATOM    446  HB3 ALA   220      59.340 102.270  45.960  1.00  0.00            
ATOM    447  C   ALA   220      57.070 100.650  46.020  1.00  0.00            
ATOM    448  O   ALA   220      56.000 101.160  46.350  1.00  0.00            
ATOM    449  N   GLN   221      57.190 100.060  44.830  1.00  0.00            
ATOM    450  H   GLN   221      58.080  99.610  44.640  1.00  0.00            
ATOM    451  CA  GLN   221      56.230 100.010  43.740  1.00  0.00            
ATOM    452  HA  GLN   221      55.500 100.800  43.920  1.00  0.00            
ATOM    453  CB  GLN   221      56.910 100.370  42.430  1.00  0.00            
ATOM    454  HB1 GLN   221      56.220 100.250  41.600  1.00  0.00            
ATOM    455  HB2 GLN   221      57.730  99.680  42.250  1.00  0.00            
ATOM    456  CG  GLN   221      57.450 101.800  42.370  1.00  0.00            
ATOM    457  HG1 GLN   221      58.130 101.990  43.210  1.00  0.00            
ATOM    458  HG2 GLN   221      56.620 102.500  42.440  1.00  0.00            
ATOM    459  CD  GLN   221      58.190 102.070  41.070  1.00  0.00            
ATOM    460  OE1 GLN   221      57.610 102.350  40.020  1.00  0.00            
ATOM    461  NE2 GLN   221      59.520 101.980  41.040  1.00  0.00            
ATOM    462 1HE2 GLN   221      60.000 101.730  41.890  1.00  0.00            
ATOM    463 2HE2 GLN   221      59.970 102.110  40.150  1.00  0.00            
ATOM    464  C   GLN   221      55.410  98.730  43.670  1.00  0.00            
ATOM    465  O   GLN   221      54.710  98.490  42.690  1.00  0.00            
ATOM    466  N   GLY   222      55.460  97.860  44.680  1.00  0.00            
ATOM    467  H   GLY   222      56.030  98.110  45.470  1.00  0.00            
ATOM    468  CA  GLY   222      54.670  96.650  44.750  1.00  0.00            
ATOM    469  HA1 GLY   222      53.630  96.880  44.490  1.00  0.00            
ATOM    470  HA2 GLY   222      54.650  96.290  45.780  1.00  0.00            
ATOM    471  C   GLY   222      55.130  95.490  43.870  1.00  0.00            
ATOM    472  O   GLY   222      54.310  94.760  43.320  1.00  0.00            
ATOM    473  N   TYR   223      56.440  95.300  43.720  1.00  0.00            
ATOM    474  H   TYR   223      57.060  95.960  44.190  1.00  0.00            
ATOM    475  CA  TYR   223      57.090  94.180  43.060  1.00  0.00            
ATOM    476  HA  TYR   223      56.330  93.560  42.590  1.00  0.00            
ATOM    477  CB  TYR   223      58.000  94.690  41.950  1.00  0.00            
ATOM    478  HB1 TYR   223      58.420  93.840  41.420  1.00  0.00            
ATOM    479  HB2 TYR   223      58.840  95.210  42.420  1.00  0.00            
ATOM    480  CG  TYR   223      57.370  95.620  40.930  1.00  0.00            
ATOM    481  CD1 TYR   223      56.370  95.150  40.070  1.00  0.00            
ATOM    482  HD1 TYR   223      56.050  94.120  40.120  1.00  0.00            
ATOM    483  CE1 TYR   223      55.760  96.010  39.150  1.00  0.00            
ATOM    484  HE1 TYR   223      54.980  95.660  38.490  1.00  0.00            
ATOM    485  CZ  TYR   223      56.150  97.360  39.080  1.00  0.00            
ATOM    486  OH  TYR   223      55.560  98.200  38.190  1.00  0.00            
ATOM    487  HH  TYR   223      55.900  99.100  38.270  1.00  0.00            
ATOM    488  CE2 TYR   223      57.170  97.830  39.930  1.00  0.00            
ATOM    489  HE2 TYR   223      57.490  98.860  39.860  1.00  0.00            
ATOM    490  CD2 TYR   223      57.770  96.960  40.840  1.00  0.00            
ATOM    491  HD2 TYR   223      58.550  97.330  41.490  1.00  0.00            
ATOM    492  C   TYR   223      57.840  93.290  44.040  1.00  0.00            
ATOM    493  O   TYR   223      58.270  93.770  45.090  1.00  0.00            
ATOM    494  N   LYS   224      58.090  92.020  43.720  1.00  0.00            
ATOM    495  H   LYS   224      57.630  91.660  42.900  1.00  0.00            
ATOM    496  CA  LYS   224      59.030  91.130  44.380  1.00  0.00            
ATOM    497  HA  LYS   224      59.290  91.540  45.360  1.00  0.00            
ATOM    498  CB  LYS   224      58.430  89.750  44.620  1.00  0.00            
ATOM    499  HB1 LYS   224      59.180  89.090  45.080  1.00  0.00            
ATOM    500  HB2 LYS   224      58.210  89.320  43.640  1.00  0.00            
ATOM    501  CG  LYS   224      57.190  89.740  45.500  1.00  0.00            
ATOM    502  HG1 LYS   224      56.500  90.520  45.180  1.00  0.00            
ATOM    503  HG2 LYS   224      57.500  89.990  46.510  1.00  0.00            
ATOM    504  CD  LYS   224      56.420  88.420  45.520  1.00  0.00            
ATOM    505  HD1 LYS   224      55.870  88.370  46.460  1.00  0.00            
ATOM    506  HD2 LYS   224      57.120  87.590  45.540  1.00  0.00            
ATOM    507  CE  LYS   224      55.400  88.250  44.400  1.00  0.00            
ATOM    508  HE1 LYS   224      54.690  89.080  44.440  1.00  0.00            
ATOM    509  HE2 LYS   224      54.830  87.340  44.580  1.00  0.00            
ATOM    510  NZ  LYS   224      56.020  88.180  43.070  1.00  0.00            
ATOM    511  HZ1 LYS   224      55.370  87.920  42.340  1.00  0.00            
ATOM    512  HZ2 LYS   224      56.370  89.080  42.780  1.00  0.00            
ATOM    513  HZ3 LYS   224      56.780  87.510  43.060  1.00  0.00            
ATOM    514  C   LYS   224      60.320  91.050  43.580  1.00  0.00            
ATOM    515  O   LYS   224      60.260  90.800  42.380  1.00  0.00            
ATOM    516  N   VAL   225      61.490  91.230  44.210  1.00  0.00            
ATOM    517  H   VAL   225      61.440  91.400  45.200  1.00  0.00            
ATOM    518  CA  VAL   225      62.780  91.430  43.570  1.00  0.00            
ATOM    519  HA  VAL   225      62.640  91.280  42.500  1.00  0.00            
ATOM    520  CB  VAL   225      63.290  92.860  43.740  1.00  0.00            
ATOM    521  HB  VAL   225      63.580  93.000  44.780  1.00  0.00            
ATOM    522  CG1 VAL   225      64.510  93.160  42.870  1.00  0.00            
ATOM    523 1HG1 VAL   225      64.840  94.190  43.000  1.00  0.00            
ATOM    524 2HG1 VAL   225      65.350  92.510  43.150  1.00  0.00            
ATOM    525 3HG1 VAL   225      64.280  92.990  41.820  1.00  0.00            
ATOM    526  CG2 VAL   225      62.250  93.920  43.420  1.00  0.00            
ATOM    527 1HG2 VAL   225      62.670  94.920  43.560  1.00  0.00            
ATOM    528 2HG2 VAL   225      61.890  93.820  42.400  1.00  0.00            
ATOM    529 3HG2 VAL   225      61.390  93.850  44.100  1.00  0.00            
ATOM    530  C   VAL   225      63.810  90.420  44.030  1.00  0.00            
ATOM    531  O   VAL   225      64.010  90.220  45.220  1.00  0.00            
ATOM    532  N   LEU   226      64.560  89.810  43.100  1.00  0.00            
ATOM    533  H   LEU   226      64.330  90.010  42.130  1.00  0.00            
ATOM    534  CA  LEU   226      65.760  89.030  43.330  1.00  0.00            
ATOM    535  HA  LEU   226      65.870  88.880  44.410  1.00  0.00            
ATOM    536  CB  LEU   226      65.620  87.660  42.690  1.00  0.00            
ATOM    537  HB1 LEU   226      65.430  87.800  41.620  1.00  0.00            
ATOM    538  HB2 LEU   226      64.740  87.160  43.100  1.00  0.00            
ATOM    539  CG  LEU   226      66.800  86.700  42.830  1.00  0.00            
ATOM    540  HG  LEU   226      67.690  87.160  42.400  1.00  0.00            
ATOM    541  CD1 LEU   226      67.100  86.330  44.280  1.00  0.00            
ATOM    542 1HD1 LEU   226      67.900  85.600  44.340  1.00  0.00            
ATOM    543 2HD1 LEU   226      67.410  87.210  44.840  1.00  0.00            
ATOM    544 3HD1 LEU   226      66.210  85.900  44.750  1.00  0.00            
ATOM    545  CD2 LEU   226      66.540  85.400  42.070  1.00  0.00            
ATOM    546 1HD2 LEU   226      67.390  84.730  42.150  1.00  0.00            
ATOM    547 2HD2 LEU   226      65.650  84.910  42.470  1.00  0.00            
ATOM    548 3HD2 LEU   226      66.370  85.620  41.020  1.00  0.00            
ATOM    549  C   LEU   226      66.990  89.790  42.850  1.00  0.00            
ATOM    550  O   LEU   226      66.950  90.360  41.760  1.00  0.00            
ATOM    551  N   VAL   227      68.090  89.820  43.600  1.00  0.00            
ATOM    552  H   VAL   227      68.020  89.390  44.510  1.00  0.00            
ATOM    553  CA  VAL   227      69.350  90.450  43.280  1.00  0.00            
ATOM    554  HA  VAL   227      69.330  90.780  42.240  1.00  0.00            
ATOM    555  CB  VAL   227      69.620  91.690  44.130  1.00  0.00            
ATOM    556  HB  VAL   227      69.790  91.370  45.160  1.00  0.00            
ATOM    557  CG1 VAL   227      70.850  92.460  43.660  1.00  0.00            
ATOM    558 1HG1 VAL   227      71.020  93.340  44.290  1.00  0.00            
ATOM    559 2HG1 VAL   227      71.740  91.840  43.730  1.00  0.00            
ATOM    560 3HG1 VAL   227      70.730  92.790  42.630  1.00  0.00            
ATOM    561  CG2 VAL   227      68.440  92.660  44.150  1.00  0.00            
ATOM    562 1HG2 VAL   227      68.690  93.560  44.720  1.00  0.00            
ATOM    563 2HG2 VAL   227      68.160  92.940  43.130  1.00  0.00            
ATOM    564 3HG2 VAL   227      67.580  92.200  44.640  1.00  0.00            
ATOM    565  C   VAL   227      70.490  89.440  43.400  1.00  0.00            
ATOM    566  O   VAL   227      70.630  88.830  44.450  1.00  0.00            
ATOM    567  N   LEU   228      71.300  89.250  42.360  1.00  0.00            
ATOM    568  H   LEU   228      71.120  89.790  41.520  1.00  0.00            
ATOM    569  CA  LEU   228      72.400  88.310  42.290  1.00  0.00            
ATOM    570  HA  LEU   228      72.440  87.740  43.220  1.00  0.00            
ATOM    571  CB  LEU   228      72.180  87.320  41.150  1.00  0.00            
ATOM    572  HB1 LEU   228      73.000  86.600  41.170  1.00  0.00            
ATOM    573  HB2 LEU   228      72.260  87.870  40.210  1.00  0.00            
ATOM    574  CG  LEU   228      70.870  86.550  41.150  1.00  0.00            
ATOM    575  HG  LEU   228      70.040  87.240  40.970  1.00  0.00            
ATOM    576  CD1 LEU   228      70.890  85.530  40.020  1.00  0.00            
ATOM    577 1HD1 LEU   228      69.930  85.030  39.940  1.00  0.00            
ATOM    578 2HD1 LEU   228      71.110  86.040  39.080  1.00  0.00            
ATOM    579 3HD1 LEU   228      71.670  84.790  40.210  1.00  0.00            
ATOM    580  CD2 LEU   228      70.620  85.820  42.470  1.00  0.00            
ATOM    581 1HD2 LEU   228      69.790  85.120  42.360  1.00  0.00            
ATOM    582 2HD2 LEU   228      71.530  85.300  42.760  1.00  0.00            
ATOM    583 3HD2 LEU   228      70.360  86.540  43.240  1.00  0.00            
ATOM    584  C   LEU   228      73.740  89.020  42.150  1.00  0.00            
ATOM    585  O   LEU   228      73.880  89.790  41.190  1.00  0.00            
ATOM    586  N   ASN   229      74.720  88.800  43.020  1.00  0.00            
ATOM    587  H   ASN   229      74.530  88.140  43.760  1.00  0.00            
ATOM    588  CA  ASN   229      75.980  89.520  43.100  1.00  0.00            
ATOM    589  HA  ASN   229      76.060  90.130  42.200  1.00  0.00            
ATOM    590  CB  ASN   229      75.830  90.530  44.250  1.00  0.00            
ATOM    591  HB1 ASN   229      75.780  89.980  45.190  1.00  0.00            
ATOM    592  HB2 ASN   229      74.900  91.090  44.160  1.00  0.00            
ATOM    593  CG  ASN   229      76.960  91.540  44.370  1.00  0.00            
ATOM    594  OD1 ASN   229      78.110  91.220  44.650  1.00  0.00            
ATOM    595  ND2 ASN   229      76.700  92.830  44.130  1.00  0.00            
ATOM    596 1HD2 ASN   229      75.800  93.130  43.790  1.00  0.00            
ATOM    597 2HD2 ASN   229      77.490  93.460  44.120  1.00  0.00            
ATOM    598  C   ASN   229      77.210  88.640  43.210  1.00  0.00            
ATOM    599  O   ASN   229      77.120  87.620  43.890  1.00  0.00            
ATOM    600  N   PRO   230      78.370  88.930  42.620  1.00  0.00            
ATOM    601  CD  PRO   230      78.610  89.980  41.640  1.00  0.00            
ATOM    602  HD1 PRO   230      79.050  90.850  42.120  1.00  0.00            
ATOM    603  HD2 PRO   230      77.710  90.290  41.100  1.00  0.00            
ATOM    604  CG  PRO   230      79.610  89.410  40.640  1.00  0.00            
ATOM    605  HG1 PRO   230      80.170  90.180  40.110  1.00  0.00            
ATOM    606  HG2 PRO   230      79.100  88.750  39.930  1.00  0.00            
ATOM    607  CB  PRO   230      80.500  88.580  41.560  1.00  0.00            
ATOM    608  HB1 PRO   230      81.290  89.240  41.950  1.00  0.00            
ATOM    609  HB2 PRO   230      80.960  87.760  41.020  1.00  0.00            
ATOM    610  CA  PRO   230      79.570  88.120  42.680  1.00  0.00            
ATOM    611  HA  PRO   230      79.300  87.090  42.450  1.00  0.00            
ATOM    612  C   PRO   230      80.340  88.110  43.990  1.00  0.00            
ATOM    613  O   PRO   230      81.280  87.320  44.130  1.00  0.00            
ATOM    614  N   SER   231      80.020  88.970  44.960  1.00  0.00            
ATOM    615  H   SER   231      79.250  89.600  44.780  1.00  0.00            
ATOM    616  CA  SER   231      80.760  89.180  46.190  1.00  0.00            
ATOM    617  HA  SER   231      81.660  88.580  46.160  1.00  0.00            
ATOM    618  CB  SER   231      81.240  90.620  46.310  1.00  0.00            
ATOM    619  HB1 SER   231      80.390  91.290  46.180  1.00  0.00            
ATOM    620  HB2 SER   231      81.950  90.840  45.510  1.00  0.00            
ATOM    621  OG  SER   231      81.840  90.880  47.570  1.00  0.00            
ATOM    622  HG  SER   231      82.590  91.460  47.400  1.00  0.00            
ATOM    623  C   SER   231      79.990  88.780  47.440  1.00  0.00            
ATOM    624  O   SER   231      78.960  89.370  47.770  1.00  0.00            
ATOM    625  N   VAL   232      80.510  87.830  48.230  1.00  0.00            
ATOM    626  H   VAL   232      81.380  87.420  47.920  1.00  0.00            
ATOM    627  CA  VAL   232      79.990  87.490  49.540  1.00  0.00            
ATOM    628  HA  VAL   232      78.910  87.410  49.430  1.00  0.00            
ATOM    629  CB  VAL   232      80.470  86.110  50.000  1.00  0.00            
ATOM    630  HB  VAL   232      80.420  85.430  49.160  1.00  0.00            
ATOM    631  CG1 VAL   232      81.900  86.070  50.520  1.00  0.00            
ATOM    632 1HG1 VAL   232      82.220  85.040  50.690  1.00  0.00            
ATOM    633 2HG1 VAL   232      82.590  86.520  49.790  1.00  0.00            
ATOM    634 3HG1 VAL   232      81.990  86.620  51.460  1.00  0.00            
ATOM    635  CG2 VAL   232      79.560  85.520  51.080  1.00  0.00            
ATOM    636 1HG2 VAL   232      79.910  84.530  51.360  1.00  0.00            
ATOM    637 2HG2 VAL   232      79.550  86.160  51.960  1.00  0.00            
ATOM    638 3HG2 VAL   232      78.550  85.430  50.680  1.00  0.00            
ATOM    639  C   VAL   232      80.240  88.590  50.560  1.00  0.00            
ATOM    640  O   VAL   232      79.390  88.890  51.390  1.00  0.00            
ATOM    641  N   ALA   233      81.390  89.260  50.480  1.00  0.00            
ATOM    642  H   ALA   233      82.040  89.000  49.750  1.00  0.00            
ATOM    643  CA  ALA   233      81.780  90.350  51.360  1.00  0.00            
ATOM    644  HA  ALA   233      81.670  90.010  52.380  1.00  0.00            
ATOM    645  CB  ALA   233      83.250  90.690  51.140  1.00  0.00            
ATOM    646  HB1 ALA   233      83.570  91.480  51.820  1.00  0.00            
ATOM    647  HB2 ALA   233      83.880  89.810  51.320  1.00  0.00            
ATOM    648  HB3 ALA   233      83.410  91.020  50.120  1.00  0.00            
ATOM    649  C   ALA   233      80.890  91.590  51.220  1.00  0.00            
ATOM    650  O   ALA   233      80.520  92.200  52.220  1.00  0.00            
ATOM    651  N   ALA   234      80.470  91.950  50.010  1.00  0.00            
ATOM    652  H   ALA   234      80.810  91.430  49.210  1.00  0.00            
ATOM    653  CA  ALA   234      79.480  92.980  49.780  1.00  0.00            
ATOM    654  HA  ALA   234      79.740  93.850  50.370  1.00  0.00            
ATOM    655  CB  ALA   234      79.510  93.400  48.310  1.00  0.00            
ATOM    656  HB1 ALA   234      78.850  94.250  48.150  1.00  0.00            
ATOM    657  HB2 ALA   234      80.520  93.680  48.010  1.00  0.00            
ATOM    658  HB3 ALA   234      79.170  92.580  47.670  1.00  0.00            
ATOM    659  C   ALA   234      78.090  92.550  50.230  1.00  0.00            
ATOM    660  O   ALA   234      77.410  93.280  50.940  1.00  0.00            
ATOM    661  N   THR   235      77.640  91.350  49.840  1.00  0.00            
ATOM    662  H   THR   235      78.250  90.800  49.250  1.00  0.00            
ATOM    663  CA  THR   235      76.260  90.950  49.950  1.00  0.00            
ATOM    664  HA  THR   235      75.660  91.800  49.610  1.00  0.00            
ATOM    665  CB  THR   235      75.910  89.820  48.990  1.00  0.00            
ATOM    666  HB  THR   235      76.340  88.870  49.320  1.00  0.00            
ATOM    667  CG2 THR   235      74.400  89.660  48.780  1.00  0.00            
ATOM    668 1HG2 THR   235      74.210  88.840  48.090  1.00  0.00            
ATOM    669 2HG2 THR   235      73.920  89.460  49.730  1.00  0.00            
ATOM    670 3HG2 THR   235      74.010  90.580  48.350  1.00  0.00            
ATOM    671  OG1 THR   235      76.400  90.120  47.700  1.00  0.00            
ATOM    672  HG1 THR   235      77.300  89.800  47.630  1.00  0.00            
ATOM    673  C   THR   235      75.810  90.670  51.380  1.00  0.00            
ATOM    674  O   THR   235      74.740  91.120  51.780  1.00  0.00            
ATOM    675  N   LEU   236      76.640  90.050  52.230  1.00  0.00            
ATOM    676  H   LEU   236      77.510  89.720  51.850  1.00  0.00            
ATOM    677  CA  LEU   236      76.390  89.880  53.640  1.00  0.00            
ATOM    678  HA  LEU   236      75.450  89.330  53.750  1.00  0.00            
ATOM    679  CB  LEU   236      77.490  89.050  54.290  1.00  0.00            
ATOM    680  HB1 LEU   236      77.410  89.130  55.370  1.00  0.00            
ATOM    681  HB2 LEU   236      78.450  89.500  54.030  1.00  0.00            
ATOM    682  CG  LEU   236      77.540  87.560  53.960  1.00  0.00            
ATOM    683  HG  LEU   236      77.620  87.430  52.880  1.00  0.00            
ATOM    684  CD1 LEU   236      78.750  86.900  54.610  1.00  0.00            
ATOM    685 1HD1 LEU   236      78.810  85.850  54.320  1.00  0.00            
ATOM    686 2HD1 LEU   236      79.670  87.400  54.280  1.00  0.00            
ATOM    687 3HD1 LEU   236      78.670  86.950  55.690  1.00  0.00            
ATOM    688  CD2 LEU   236      76.300  86.800  54.440  1.00  0.00            
ATOM    689 1HD2 LEU   236      76.430  85.730  54.270  1.00  0.00            
ATOM    690 2HD2 LEU   236      76.150  86.980  55.500  1.00  0.00            
ATOM    691 3HD2 LEU   236      75.420  87.130  53.890  1.00  0.00            
ATOM    692  C   LEU   236      76.190  91.180  54.410  1.00  0.00            
ATOM    693  O   LEU   236      75.550  91.200  55.460  1.00  0.00            
ATOM    694  N   GLY   237      76.710  92.300  53.910  1.00  0.00            
ATOM    695  H   GLY   237      77.210  92.220  53.030  1.00  0.00            
ATOM    696  CA  GLY   237      76.620  93.620  54.490  1.00  0.00            
ATOM    697  HA1 GLY   237      77.460  94.220  54.140  1.00  0.00            
ATOM    698  HA2 GLY   237      76.730  93.540  55.570  1.00  0.00            
ATOM    699  C   GLY   237      75.350  94.410  54.190  1.00  0.00            
ATOM    700  O   GLY   237      75.070  95.390  54.870  1.00  0.00            
ATOM    701  N   PHE   238      74.530  94.010  53.210  1.00  0.00            
ATOM    702  H   PHE   238      74.770  93.180  52.680  1.00  0.00            
ATOM    703  CA  PHE   238      73.410  94.800  52.760  1.00  0.00            
ATOM    704  HA  PHE   238      73.770  95.820  52.660  1.00  0.00            
ATOM    705  CB  PHE   238      72.920  94.400  51.370  1.00  0.00            
ATOM    706  HB1 PHE   238      71.940  94.850  51.200  1.00  0.00            
ATOM    707  HB2 PHE   238      72.750  93.320  51.360  1.00  0.00            
ATOM    708  CG  PHE   238      73.790  94.800  50.200  1.00  0.00            
ATOM    709  CD1 PHE   238      74.220  96.120  50.030  1.00  0.00            
ATOM    710  HD1 PHE   238      73.930  96.890  50.740  1.00  0.00            
ATOM    711  CE1 PHE   238      75.030  96.490  48.950  1.00  0.00            
ATOM    712  HE1 PHE   238      75.370  97.510  48.830  1.00  0.00            
ATOM    713  CZ  PHE   238      75.410  95.530  48.010  1.00  0.00            
ATOM    714  HZ  PHE   238      76.010  95.810  47.160  1.00  0.00            
ATOM    715  CE2 PHE   238      74.950  94.210  48.140  1.00  0.00            
ATOM    716  HE2 PHE   238      75.210  93.480  47.390  1.00  0.00            
ATOM    717  CD2 PHE   238      74.130  93.860  49.220  1.00  0.00            
ATOM    718  HD2 PHE   238      73.760  92.850  49.290  1.00  0.00            
ATOM    719  C   PHE   238      72.270  94.910  53.770  1.00  0.00            
ATOM    720  O   PHE   238      71.600  95.950  53.790  1.00  0.00            
ATOM    721  N   GLY   239      72.030  93.960  54.670  1.00  0.00            
ATOM    722  H   GLY   239      72.610  93.140  54.660  1.00  0.00            
ATOM    723  CA  GLY   239      71.020  94.090  55.710  1.00  0.00            
ATOM    724  HA1 GLY   239      70.900  93.140  56.230  1.00  0.00            
ATOM    725  HA2 GLY   239      70.060  94.320  55.240  1.00  0.00            
ATOM    726  C   GLY   239      71.310  95.170  56.740  1.00  0.00            
ATOM    727  O   GLY   239      70.460  95.980  57.070  1.00  0.00            
ATOM    728  N   ALA   240      72.570  95.280  57.160  1.00  0.00            
ATOM    729  H   ALA   240      73.220  94.560  56.870  1.00  0.00            
ATOM    730  CA  ALA   240      73.080  96.360  57.990  1.00  0.00            
ATOM    731  HA  ALA   240      72.480  96.410  58.890  1.00  0.00            
ATOM    732  CB  ALA   240      74.510  96.030  58.420  1.00  0.00            
ATOM    733  HB1 ALA   240      74.920  96.850  59.020  1.00  0.00            
ATOM    734  HB2 ALA   240      74.540  95.120  59.010  1.00  0.00            
ATOM    735  HB3 ALA   240      75.150  95.900  57.540  1.00  0.00            
ATOM    736  C   ALA   240      73.000  97.720  57.310  1.00  0.00            
ATOM    737  O   ALA   240      72.860  98.740  57.980  1.00  0.00            
ATOM    738  N   TYR   241      73.040  97.790  55.970  1.00  0.00            
ATOM    739  H   TYR   241      73.180  96.920  55.480  1.00  0.00            
ATOM    740  CA  TYR   241      72.970  99.020  55.200  1.00  0.00            
ATOM    741  HA  TYR   241      73.390  99.820  55.810  1.00  0.00            
ATOM    742  CB  TYR   241      73.850  98.920  53.970  1.00  0.00            
ATOM    743  HB1 TYR   241      73.490  98.110  53.320  1.00  0.00            
ATOM    744  HB2 TYR   241      74.880  98.670  54.250  1.00  0.00            
ATOM    745  CG  TYR   241      73.880 100.210  53.190  1.00  0.00            
ATOM    746  CD1 TYR   241      74.640 101.290  53.670  1.00  0.00            
ATOM    747  HD1 TYR   241      75.270 101.150  54.530  1.00  0.00            
ATOM    748  CE1 TYR   241      74.570 102.540  53.040  1.00  0.00            
ATOM    749  HE1 TYR   241      75.180 103.360  53.390  1.00  0.00            
ATOM    750  CZ  TYR   241      73.720 102.710  51.930  1.00  0.00            
ATOM    751  OH  TYR   241      73.620 103.960  51.380  1.00  0.00            
ATOM    752  HH  TYR   241      73.020 103.960  50.620  1.00  0.00            
ATOM    753  CE2 TYR   241      72.980 101.620  51.430  1.00  0.00            
ATOM    754  HE2 TYR   241      72.330 101.760  50.580  1.00  0.00            
ATOM    755  CD2 TYR   241      73.070 100.370  52.050  1.00  0.00            
ATOM    756  HD2 TYR   241      72.490  99.540  51.680  1.00  0.00            
ATOM    757  C   TYR   241      71.550  99.450  54.840  1.00  0.00            
ATOM    758  O   TYR   241      71.120 100.560  55.170  1.00  0.00            
ATOM    759  N   MET   242      70.780  98.600  54.160  1.00  0.00            
ATOM    760  H   MET   242      71.170  97.690  53.980  1.00  0.00            
ATOM    761  CA  MET   242      69.490  98.890  53.570  1.00  0.00            
ATOM    762  HA  MET   242      69.610  99.760  52.920  1.00  0.00            
ATOM    763  CB  MET   242      69.010  97.720  52.710  1.00  0.00            
ATOM    764  HB1 MET   242      67.990  97.900  52.380  1.00  0.00            
ATOM    765  HB2 MET   242      68.990  96.810  53.310  1.00  0.00            
ATOM    766  CG  MET   242      69.870  97.470  51.470  1.00  0.00            
ATOM    767  HG1 MET   242      69.450  96.640  50.900  1.00  0.00            
ATOM    768  HG2 MET   242      70.870  97.170  51.780  1.00  0.00            
ATOM    769  SD  MET   242      70.060  98.890  50.370  1.00  0.00            
ATOM    770  CE  MET   242      68.410  98.990  49.650  1.00  0.00            
ATOM    771  HE1 MET   242      68.330  99.900  49.060  1.00  0.00            
ATOM    772  HE2 MET   242      68.240  98.130  48.990  1.00  0.00            
ATOM    773  HE3 MET   242      67.650  99.000  50.430  1.00  0.00            
ATOM    774  C   MET   242      68.420  99.280  54.590  1.00  0.00            
ATOM    775  O   MET   242      67.540 100.070  54.280  1.00  0.00            
ATOM    776  N   SER   243      68.540  98.790  55.820  1.00  0.00            
ATOM    777  H   SER   243      69.290  98.120  55.980  1.00  0.00            
ATOM    778  CA  SER   243      67.720  99.170  56.960  1.00  0.00            
ATOM    779  HA  SER   243      66.680  98.960  56.710  1.00  0.00            
ATOM    780  CB  SER   243      68.080  98.300  58.160  1.00  0.00            
ATOM    781  HB1 SER   243      67.680  97.290  58.020  1.00  0.00            
ATOM    782  HB2 SER   243      67.610  98.700  59.060  1.00  0.00            
ATOM    783  OG  SER   243      69.470  98.210  58.350  1.00  0.00            
ATOM    784  HG  SER   243      69.770  97.370  58.010  1.00  0.00            
ATOM    785  C   SER   243      67.830 100.660  57.250  1.00  0.00            
ATOM    786  O   SER   243      66.860 101.390  57.070  1.00  0.00            
ATOM    787  N   LYS   244      69.020 101.160  57.580  1.00  0.00            
ATOM    788  H   LYS   244      69.760 100.480  57.700  1.00  0.00            
ATOM    789  CA  LYS   244      69.310 102.540  57.910  1.00  0.00            
ATOM    790  HA  LYS   244      68.480 102.900  58.510  1.00  0.00            
ATOM    791  CB  LYS   244      70.540 102.640  58.800  1.00  0.00            
ATOM    792  HB1 LYS   244      70.350 102.040  59.690  1.00  0.00            
ATOM    793  HB2 LYS   244      70.650 103.660  59.180  1.00  0.00            
ATOM    794  CG  LYS   244      71.880 102.200  58.220  1.00  0.00            
ATOM    795  HG1 LYS   244      71.780 101.210  57.770  1.00  0.00            
ATOM    796  HG2 LYS   244      72.590 102.100  59.050  1.00  0.00            
ATOM    797  CD  LYS   244      72.500 103.150  57.200  1.00  0.00            
ATOM    798  HD1 LYS   244      72.350 104.170  57.560  1.00  0.00            
ATOM    799  HD2 LYS   244      72.000 103.050  56.240  1.00  0.00            
ATOM    800  CE  LYS   244      73.990 102.900  57.010  1.00  0.00            
ATOM    801  HE1 LYS   244      74.120 101.990  56.420  1.00  0.00            
ATOM    802  HE2 LYS   244      74.440 102.710  57.980  1.00  0.00            
ATOM    803  NZ  LYS   244      74.680 104.030  56.370  1.00  0.00            
ATOM    804  HZ1 LYS   244      75.670 103.840  56.290  1.00  0.00            
ATOM    805  HZ2 LYS   244      74.300 104.260  55.460  1.00  0.00            
ATOM    806  HZ3 LYS   244      74.580 104.870  56.930  1.00  0.00            
ATOM    807  C   LYS   244      69.350 103.510  56.730  1.00  0.00            
ATOM    808  O   LYS   244      69.300 104.720  56.930  1.00  0.00            
ATOM    809  N   ALA   245      69.470 103.020  55.490  1.00  0.00            
ATOM    810  H   ALA   245      69.640 102.030  55.430  1.00  0.00            
ATOM    811  CA  ALA   245      69.600 103.810  54.280  1.00  0.00            
ATOM    812  HA  ALA   245      69.950 104.810  54.560  1.00  0.00            
ATOM    813  CB  ALA   245      70.690 103.200  53.400  1.00  0.00            
ATOM    814  HB1 ALA   245      70.840 103.820  52.520  1.00  0.00            
ATOM    815  HB2 ALA   245      71.630 103.140  53.940  1.00  0.00            
ATOM    816  HB3 ALA   245      70.400 102.200  53.090  1.00  0.00            
ATOM    817  C   ALA   245      68.300 104.000  53.500  1.00  0.00            
ATOM    818  O   ALA   245      68.040 105.090  53.000  1.00  0.00            
ATOM    819  N   HIS   246      67.470 102.960  53.370  1.00  0.00            
ATOM    820  H   HIS   246      67.740 102.090  53.810  1.00  0.00            
ATOM    821  CA  HIS   246      66.310 102.900  52.500  1.00  0.00            
ATOM    822  HA  HIS   246      66.040 103.930  52.250  1.00  0.00            
ATOM    823  CB  HIS   246      66.720 102.260  51.170  1.00  0.00            
ATOM    824  HB1 HIS   246      65.850 102.230  50.510  1.00  0.00            
ATOM    825  HB2 HIS   246      67.000 101.230  51.350  1.00  0.00            
ATOM    826  CG  HIS   246      67.820 102.950  50.410  1.00  0.00            
ATOM    827  ND1 HIS   246      67.710 104.140  49.700  1.00  0.00            
ATOM    828  CE1 HIS   246      68.910 104.400  49.180  1.00  0.00            
ATOM    829  HE1 HIS   246      69.170 105.250  48.580  1.00  0.00            
ATOM    830  NE2 HIS   246      69.790 103.440  49.540  1.00  0.00            
ATOM    831  HE2 HIS   246      70.770 103.430  49.280  1.00  0.00            
ATOM    832  CD2 HIS   246      69.120 102.520  50.310  1.00  0.00            
ATOM    833  HD2 HIS   246      69.530 101.620  50.760  1.00  0.00            
ATOM    834  C   HIS   246      65.060 102.280  53.090  1.00  0.00            
ATOM    835  O   HIS   246      64.000 102.290  52.460  1.00  0.00            
ATOM    836  N   GLY   247      65.110 101.760  54.320  1.00  0.00            
ATOM    837  H   GLY   247      66.000 101.770  54.790  1.00  0.00            
ATOM    838  CA  GLY   247      63.980 101.220  55.060  1.00  0.00            
ATOM    839  HA1 GLY   247      63.100 101.820  54.840  1.00  0.00            
ATOM    840  HA2 GLY   247      64.170 101.330  56.130  1.00  0.00            
ATOM    841  C   GLY   247      63.620  99.770  54.810  1.00  0.00            
ATOM    842  O   GLY   247      62.440  99.430  54.830  1.00  0.00            
ATOM    843  N   ILE   248      64.570  98.880  54.510  1.00  0.00            
ATOM    844  H   ILE   248      65.520  99.230  54.480  1.00  0.00            
ATOM    845  CA  ILE   248      64.370  97.480  54.210  1.00  0.00            
ATOM    846  HA  ILE   248      63.390  97.200  54.570  1.00  0.00            
ATOM    847  CB  ILE   248      64.360  97.180  52.710  1.00  0.00            
ATOM    848  HB  ILE   248      65.370  97.370  52.340  1.00  0.00            
ATOM    849  CG2 ILE   248      64.040  95.720  52.430  1.00  0.00            
ATOM    850 1HG2 ILE   248      64.070  95.470  51.370  1.00  0.00            
ATOM    851 2HG2 ILE   248      64.750  95.050  52.920  1.00  0.00            
ATOM    852 3HG2 ILE   248      63.040  95.480  52.800  1.00  0.00            
ATOM    853  CG1 ILE   248      63.430  98.080  51.910  1.00  0.00            
ATOM    854 1HG1 ILE   248      63.660  99.130  52.110  1.00  0.00            
ATOM    855 2HG1 ILE   248      62.400  97.930  52.240  1.00  0.00            
ATOM    856  CD  ILE   248      63.460  97.950  50.390  1.00  0.00            
ATOM    857  HD1 ILE   248      62.850  98.730  49.920  1.00  0.00            
ATOM    858  HD2 ILE   248      64.480  98.050  50.020  1.00  0.00            
ATOM    859  HD3 ILE   248      63.050  96.990  50.080  1.00  0.00            
ATOM    860  C   ILE   248      65.340  96.590  54.970  1.00  0.00            
ATOM    861  O   ILE   248      66.550  96.790  54.860  1.00  0.00            
ATOM    862  N   ASP   249      64.880  95.570  55.700  1.00  0.00            
ATOM    863  H   ASP   249      63.880  95.450  55.700  1.00  0.00            
ATOM    864  CA  ASP   249      65.610  94.410  56.190  1.00  0.00            
ATOM    865  HA  ASP   249      66.670  94.630  56.230  1.00  0.00            
ATOM    866  CB  ASP   249      65.190  94.100  57.620  1.00  0.00            
ATOM    867  HB1 ASP   249      64.100  94.050  57.680  1.00  0.00            
ATOM    868  HB2 ASP   249      65.510  94.910  58.270  1.00  0.00            
ATOM    869  CG  ASP   249      65.770  92.820  58.220  1.00  0.00            
ATOM    870  OD1 ASP   249      66.990  92.600  58.070  1.00  0.00            
ATOM    871  OD2 ASP   249      65.040  92.080  58.910  1.00  0.00            
ATOM    872  C   ASP   249      65.390  93.230  55.250  1.00  0.00            
ATOM    873  O   ASP   249      64.330  92.610  55.350  1.00  0.00            
ATOM    874  N   PRO   250      66.250  92.960  54.270  1.00  0.00            
ATOM    875  CD  PRO   250      67.510  93.630  54.020  1.00  0.00            
ATOM    876  HD1 PRO   250      68.200  93.480  54.850  1.00  0.00            
ATOM    877  HD2 PRO   250      67.340  94.700  53.860  1.00  0.00            
ATOM    878  CG  PRO   250      68.090  93.030  52.740  1.00  0.00            
ATOM    879  HG1 PRO   250      68.740  92.190  52.980  1.00  0.00            
ATOM    880  HG2 PRO   250      68.630  93.780  52.150  1.00  0.00            
ATOM    881  CB  PRO   250      66.840  92.540  52.030  1.00  0.00            
ATOM    882  HB1 PRO   250      67.050  91.760  51.290  1.00  0.00            
ATOM    883  HB2 PRO   250      66.320  93.370  51.550  1.00  0.00            
ATOM    884  CA  PRO   250      66.000  92.020  53.190  1.00  0.00            
ATOM    885  HA  PRO   250      64.950  92.060  52.890  1.00  0.00            
ATOM    886  C   PRO   250      66.350  90.570  53.520  1.00  0.00            
ATOM    887  O   PRO   250      67.060  90.300  54.480  1.00  0.00            
ATOM    888  N   ASN   251      65.930  89.630  52.670  1.00  0.00            
ATOM    889  H   ASN   251      65.400  89.930  51.860  1.00  0.00            
ATOM    890  CA  ASN   251      66.380  88.250  52.690  1.00  0.00            
ATOM    891  HA  ASN   251      66.380  87.930  53.730  1.00  0.00            
ATOM    892  CB  ASN   251      65.400  87.350  51.940  1.00  0.00            
ATOM    893  HB1 ASN   251      65.570  86.310  52.220  1.00  0.00            
ATOM    894  HB2 ASN   251      65.610  87.420  50.870  1.00  0.00            
ATOM    895  CG  ASN   251      63.930  87.660  52.170  1.00  0.00            
ATOM    896  OD1 ASN   251      63.370  87.490  53.250  1.00  0.00            
ATOM    897  ND2 ASN   251      63.240  88.120  51.120  1.00  0.00            
ATOM    898 1HD2 ASN   251      63.690  88.190  50.220  1.00  0.00            
ATOM    899 2HD2 ASN   251      62.280  88.400  51.250  1.00  0.00            
ATOM    900  C   ASN   251      67.800  88.140  52.160  1.00  0.00            
ATOM    901  O   ASN   251      68.130  88.810  51.180  1.00  0.00            
ATOM    902  N   ILE   252      68.690  87.320  52.730  1.00  0.00            
ATOM    903  H   ILE   252      68.320  86.720  53.450  1.00  0.00            
ATOM    904  CA  ILE   252      70.100  87.180  52.430  1.00  0.00            
ATOM    905  HA  ILE   252      70.280  87.610  51.440  1.00  0.00            
ATOM    906  CB  ILE   252      70.980  87.960  53.400  1.00  0.00            
ATOM    907  HB  ILE   252      70.820  87.550  54.390  1.00  0.00            
ATOM    908  CG2 ILE   252      72.470  87.780  53.100  1.00  0.00            
ATOM    909 1HG2 ILE   252      73.100  88.240  53.870  1.00  0.00            
ATOM    910 2HG2 ILE   252      72.770  86.740  53.050  1.00  0.00            
ATOM    911 3HG2 ILE   252      72.730  88.250  52.150  1.00  0.00            
ATOM    912  CG1 ILE   252      70.630  89.440  53.450  1.00  0.00            
ATOM    913 1HG1 ILE   252      69.590  89.560  53.750  1.00  0.00            
ATOM    914 2HG1 ILE   252      70.720  89.860  52.450  1.00  0.00            
ATOM    915  CD  ILE   252      71.450  90.310  54.400  1.00  0.00            
ATOM    916  HD1 ILE   252      71.000  91.310  54.480  1.00  0.00            
ATOM    917  HD2 ILE   252      71.450  89.860  55.400  1.00  0.00            
ATOM    918  HD3 ILE   252      72.470  90.430  54.050  1.00  0.00            
ATOM    919  C   ILE   252      70.480  85.710  52.320  1.00  0.00            
ATOM    920  O   ILE   252      70.150  84.940  53.220  1.00  0.00            
ATOM    921  N   ARG   253      71.130  85.260  51.240  1.00  0.00            
ATOM    922  H   ARG   253      71.360  85.950  50.550  1.00  0.00            
ATOM    923  CA  ARG   253      71.420  83.870  50.910  1.00  0.00            
ATOM    924  HA  ARG   253      71.330  83.280  51.820  1.00  0.00            
ATOM    925  CB  ARG   253      70.380  83.350  49.930  1.00  0.00            
ATOM    926  HB1 ARG   253      70.560  82.290  49.740  1.00  0.00            
ATOM    927  HB2 ARG   253      70.520  83.870  48.980  1.00  0.00            
ATOM    928  CG  ARG   253      68.930  83.540  50.350  1.00  0.00            
ATOM    929  HG1 ARG   253      68.710  84.600  50.460  1.00  0.00            
ATOM    930  HG2 ARG   253      68.750  83.070  51.320  1.00  0.00            
ATOM    931  CD  ARG   253      67.910  83.000  49.350  1.00  0.00            
ATOM    932  HD1 ARG   253      68.160  83.370  48.350  1.00  0.00            
ATOM    933  HD2 ARG   253      66.910  83.350  49.590  1.00  0.00            
ATOM    934  NE  ARG   253      67.930  81.540  49.290  1.00  0.00            
ATOM    935  HE  ARG   253      68.510  81.060  48.620  1.00  0.00            
ATOM    936  CZ  ARG   253      67.150  80.680  49.980  1.00  0.00            
ATOM    937  NH1 ARG   253      66.270  81.070  50.900  1.00  0.00            
ATOM    938 1HH1 ARG   253      66.200  82.060  51.080  1.00  0.00            
ATOM    939 2HH1 ARG   253      65.590  80.420  51.270  1.00  0.00            
ATOM    940  NH2 ARG   253      67.270  79.380  49.710  1.00  0.00            
ATOM    941 1HH2 ARG   253      67.960  79.160  49.000  1.00  0.00            
ATOM    942 2HH2 ARG   253      66.730  78.690  50.230  1.00  0.00            
ATOM    943  C   ARG   253      72.840  83.650  50.400  1.00  0.00            
ATOM    944  O   ARG   253      73.220  84.220  49.380  1.00  0.00            
ATOM    945  N   THR   254      73.660  82.850  51.090  1.00  0.00            
ATOM    946  H   THR   254      73.300  82.520  51.970  1.00  0.00            
ATOM    947  CA  THR   254      75.020  82.440  50.780  1.00  0.00            
ATOM    948  HA  THR   254      75.100  82.420  49.700  1.00  0.00            
ATOM    949  CB  THR   254      76.080  83.420  51.280  1.00  0.00            
ATOM    950  HB  THR   254      76.910  83.420  50.570  1.00  0.00            
ATOM    951  CG2 THR   254      75.680  84.880  51.430  1.00  0.00            
ATOM    952 1HG2 THR   254      76.520  85.480  51.800  1.00  0.00            
ATOM    953 2HG2 THR   254      75.380  85.290  50.470  1.00  0.00            
ATOM    954 3HG2 THR   254      74.870  84.980  52.150  1.00  0.00            
ATOM    955  OG1 THR   254      76.660  83.040  52.510  1.00  0.00            
ATOM    956  HG1 THR   254      77.570  82.820  52.290  1.00  0.00            
ATOM    957  C   THR   254      75.300  81.030  51.270  1.00  0.00            
ATOM    958  O   THR   254      74.510  80.450  52.010  1.00  0.00            
ATOM    959  N   GLY   255      76.440  80.420  50.940  1.00  0.00            
ATOM    960  H   GLY   255      77.040  80.910  50.290  1.00  0.00            
ATOM    961  CA  GLY   255      76.880  79.140  51.470  1.00  0.00            
ATOM    962  HA1 GLY   255      77.840  78.870  51.010  1.00  0.00            
ATOM    963  HA2 GLY   255      76.180  78.360  51.190  1.00  0.00            
ATOM    964  C   GLY   255      77.090  79.100  52.980  1.00  0.00            
ATOM    965  O   GLY   255      76.810  78.090  53.620  1.00  0.00            
ATOM    966  N   VAL   256      77.490  80.200  53.610  1.00  0.00            
ATOM    967  H   VAL   256      77.750  80.970  53.010  1.00  0.00            
ATOM    968  CA  VAL   256      77.650  80.370  55.040  1.00  0.00            
ATOM    969  HA  VAL   256      77.740  79.370  55.470  1.00  0.00            
ATOM    970  CB  VAL   256      78.960  81.070  55.430  1.00  0.00            
ATOM    971  HB  VAL   256      79.060  81.020  56.510  1.00  0.00            
ATOM    972  CG1 VAL   256      80.180  80.360  54.860  1.00  0.00            
ATOM    973 1HG1 VAL   256      81.100  80.840  55.210  1.00  0.00            
ATOM    974 2HG1 VAL   256      80.200  79.320  55.190  1.00  0.00            
ATOM    975 3HG1 VAL   256      80.170  80.390  53.770  1.00  0.00            
ATOM    976  CG2 VAL   256      79.010  82.550  55.060  1.00  0.00            
ATOM    977 1HG2 VAL   256      79.940  83.000  55.410  1.00  0.00            
ATOM    978 2HG2 VAL   256      78.950  82.680  53.980  1.00  0.00            
ATOM    979 3HG2 VAL   256      78.180  83.100  55.520  1.00  0.00            
ATOM    980  C   VAL   256      76.480  81.000  55.780  1.00  0.00            
ATOM    981  O   VAL   256      76.460  80.990  57.000  1.00  0.00            
ATOM    982  N   ARG   257      75.490  81.580  55.090  1.00  0.00            
ATOM    983  H   ARG   257      75.580  81.610  54.080  1.00  0.00            
ATOM    984  CA  ARG   257      74.380  82.300  55.680  1.00  0.00            
ATOM    985  HA  ARG   257      74.170  81.830  56.640  1.00  0.00            
ATOM    986  CB  ARG   257      74.780  83.750  55.940  1.00  0.00            
ATOM    987  HB1 ARG   257      74.480  84.370  55.100  1.00  0.00            
ATOM    988  HB2 ARG   257      75.870  83.850  56.000  1.00  0.00            
ATOM    989  CG  ARG   257      74.180  84.340  57.220  1.00  0.00            
ATOM    990  HG1 ARG   257      73.150  83.990  57.310  1.00  0.00            
ATOM    991  HG2 ARG   257      74.160  85.420  57.150  1.00  0.00            
ATOM    992  CD  ARG   257      74.960  83.930  58.470  1.00  0.00            
ATOM    993  HD1 ARG   257      75.180  82.860  58.430  1.00  0.00            
ATOM    994  HD2 ARG   257      74.330  84.100  59.340  1.00  0.00            
ATOM    995  NE  ARG   257      76.160  84.740  58.630  1.00  0.00            
ATOM    996  HE  ARG   257      76.070  85.730  58.820  1.00  0.00            
ATOM    997  CZ  ARG   257      77.440  84.330  58.590  1.00  0.00            
ATOM    998  NH1 ARG   257      77.820  83.080  58.310  1.00  0.00            
ATOM    999 1HH1 ARG   257      77.120  82.400  58.060  1.00  0.00            
ATOM   1000 2HH1 ARG   257      78.810  82.900  58.220  1.00  0.00            
ATOM   1001  NH2 ARG   257      78.410  85.220  58.840  1.00  0.00            
ATOM   1002 1HH2 ARG   257      78.100  86.160  59.040  1.00  0.00            
ATOM   1003 2HH2 ARG   257      79.360  84.910  58.960  1.00  0.00            
ATOM   1004  C   ARG   257      73.080  82.240  54.900  1.00  0.00            
ATOM   1005  O   ARG   257      73.010  82.770  53.790  1.00  0.00            
ATOM   1006  N   THR   258      71.990  81.710  55.460  1.00  0.00            
ATOM   1007  H   THR   258      72.150  81.150  56.290  1.00  0.00            
ATOM   1008  CA  THR   258      70.630  81.840  54.980  1.00  0.00            
ATOM   1009  HA  THR   258      70.650  82.410  54.040  1.00  0.00            
ATOM   1010  CB  THR   258      69.960  80.510  54.650  1.00  0.00            
ATOM   1011  HB  THR   258      69.690  80.010  55.580  1.00  0.00            
ATOM   1012  CG2 THR   258      68.710  80.690  53.790  1.00  0.00            
ATOM   1013 1HG2 THR   258      68.270  79.720  53.560  1.00  0.00            
ATOM   1014 2HG2 THR   258      67.970  81.300  54.320  1.00  0.00            
ATOM   1015 3HG2 THR   258      68.970  81.190  52.860  1.00  0.00            
ATOM   1016  OG1 THR   258      70.800  79.640  53.910  1.00  0.00            
ATOM   1017  HG1 THR   258      70.400  78.770  53.990  1.00  0.00            
ATOM   1018  C   THR   258      69.770  82.630  55.960  1.00  0.00            
ATOM   1019  O   THR   258      69.650  82.230  57.120  1.00  0.00            
ATOM   1020  N   ILE   259      69.150  83.740  55.540  1.00  0.00            
ATOM   1021  H   ILE   259      69.340  84.030  54.600  1.00  0.00            
ATOM   1022  CA  ILE   259      68.310  84.620  56.320  1.00  0.00            
ATOM   1023  HA  ILE   259      67.990  84.090  57.220  1.00  0.00            
ATOM   1024  CB  ILE   259      69.040  85.880  56.790  1.00  0.00            
ATOM   1025  HB  ILE   259      69.250  86.490  55.910  1.00  0.00            
ATOM   1026  CG2 ILE   259      68.150  86.730  57.700  1.00  0.00            
ATOM   1027 1HG2 ILE   259      68.620  87.680  57.950  1.00  0.00            
ATOM   1028 2HG2 ILE   259      67.200  86.980  57.220  1.00  0.00            
ATOM   1029 3HG2 ILE   259      67.940  86.190  58.620  1.00  0.00            
ATOM   1030  CG1 ILE   259      70.380  85.610  57.450  1.00  0.00            
ATOM   1031 1HG1 ILE   259      71.020  85.060  56.770  1.00  0.00            
ATOM   1032 2HG1 ILE   259      70.230  84.980  58.330  1.00  0.00            
ATOM   1033  CD  ILE   259      71.190  86.830  57.880  1.00  0.00            
ATOM   1034  HD1 ILE   259      72.190  86.540  58.200  1.00  0.00            
ATOM   1035  HD2 ILE   259      71.290  87.530  57.040  1.00  0.00            
ATOM   1036  HD3 ILE   259      70.710  87.340  58.720  1.00  0.00            
ATOM   1037  C   ILE   259      67.060  84.980  55.530  1.00  0.00            
ATOM   1038  O   ILE   259      67.170  85.510  54.420  1.00  0.00            
ATOM   1039  N   THR   260      65.860  84.780  56.080  1.00  0.00            
ATOM   1040  H   THR   260      65.850  84.340  56.990  1.00  0.00            
ATOM   1041  CA  THR   260      64.580  85.190  55.540  1.00  0.00            
ATOM   1042  HA  THR   260      64.750  85.760  54.630  1.00  0.00            
ATOM   1043  CB  THR   260      63.700  84.010  55.160  1.00  0.00            
ATOM   1044  HB  THR   260      63.460  83.440  56.060  1.00  0.00            
ATOM   1045  CG2 THR   260      62.390  84.430  54.480  1.00  0.00            
ATOM   1046 1HG2 THR   260      61.790  83.540  54.270  1.00  0.00            
ATOM   1047 2HG2 THR   260      61.810  85.080  55.130  1.00  0.00            
ATOM   1048 3HG2 THR   260      62.610  84.940  53.550  1.00  0.00            
ATOM   1049  OG1 THR   260      64.350  83.160  54.240  1.00  0.00            
ATOM   1050  HG1 THR   260      63.730  82.460  54.010  1.00  0.00            
ATOM   1051  C   THR   260      63.860  86.120  56.510  1.00  0.00            
ATOM   1052  O   THR   260      63.720  85.780  57.690  1.00  0.00            
ATOM   1053  N   THR   261      63.380  87.270  56.050  1.00  0.00            
ATOM   1054  H   THR   261      63.560  87.470  55.070  1.00  0.00            
ATOM   1055  CA  THR   261      62.780  88.340  56.820  1.00  0.00            
ATOM   1056  HA  THR   261      62.780  88.070  57.870  1.00  0.00            
ATOM   1057  CB  THR   261      63.610  89.610  56.680  1.00  0.00            
ATOM   1058  HB  THR   261      63.200  90.390  57.320  1.00  0.00            
ATOM   1059  CG2 THR   261      65.090  89.420  57.020  1.00  0.00            
ATOM   1060 1HG2 THR   261      65.620  90.370  56.930  1.00  0.00            
ATOM   1061 2HG2 THR   261      65.190  89.070  58.050  1.00  0.00            
ATOM   1062 3HG2 THR   261      65.560  88.710  56.340  1.00  0.00            
ATOM   1063  OG1 THR   261      63.550  90.050  55.340  1.00  0.00            
ATOM   1064  HG1 THR   261      63.890  90.950  55.330  1.00  0.00            
ATOM   1065  C   THR   261      61.330  88.640  56.440  1.00  0.00            
ATOM   1066  O   THR   261      60.690  89.490  57.050  1.00  0.00            
ATOM   1067  N   GLY   262      60.810  87.980  55.400  1.00  0.00            
ATOM   1068  H   GLY   262      61.420  87.330  54.940  1.00  0.00            
ATOM   1069  CA  GLY   262      59.520  88.230  54.790  1.00  0.00            
ATOM   1070  HA1 GLY   262      58.780  88.410  55.560  1.00  0.00            
ATOM   1071  HA2 GLY   262      59.190  87.340  54.250  1.00  0.00            
ATOM   1072  C   GLY   262      59.480  89.400  53.820  1.00  0.00            
ATOM   1073  O   GLY   262      58.440  89.720  53.250  1.00  0.00            
ATOM   1074  N   ALA   263      60.610  90.070  53.580  1.00  0.00            
ATOM   1075  H   ALA   263      61.440  89.740  54.060  1.00  0.00            
ATOM   1076  CA  ALA   263      60.730  91.250  52.760  1.00  0.00            
ATOM   1077  HA  ALA   263      59.950  91.940  53.090  1.00  0.00            
ATOM   1078  CB  ALA   263      62.070  91.910  53.080  1.00  0.00            
ATOM   1079  HB1 ALA   263      62.210  92.840  52.520  1.00  0.00            
ATOM   1080  HB2 ALA   263      62.120  92.140  54.140  1.00  0.00            
ATOM   1081  HB3 ALA   263      62.880  91.220  52.820  1.00  0.00            
ATOM   1082  C   ALA   263      60.570  91.020  51.260  1.00  0.00            
ATOM   1083  O   ALA   263      60.930  89.940  50.790  1.00  0.00            
ATOM   1084  N   PRO   264      60.130  92.000  50.470  1.00  0.00            
ATOM   1085  CD  PRO   264      59.690  93.300  50.940  1.00  0.00            
ATOM   1086  HD1 PRO   264      60.390  93.790  51.620  1.00  0.00            
ATOM   1087  HD2 PRO   264      58.720  93.220  51.430  1.00  0.00            
ATOM   1088  CG  PRO   264      59.520  94.170  49.690  1.00  0.00            
ATOM   1089  HG1 PRO   264      60.480  94.610  49.420  1.00  0.00            
ATOM   1090  HG2 PRO   264      58.760  94.940  49.820  1.00  0.00            
ATOM   1091  CB  PRO   264      59.120  93.130  48.650  1.00  0.00            
ATOM   1092  HB1 PRO   264      59.280  93.490  47.640  1.00  0.00            
ATOM   1093  HB2 PRO   264      58.060  92.900  48.790  1.00  0.00            
ATOM   1094  CA  PRO   264      59.980  91.920  49.030  1.00  0.00            
ATOM   1095  HA  PRO   264      59.410  91.030  48.780  1.00  0.00            
ATOM   1096  C   PRO   264      61.270  91.870  48.230  1.00  0.00            
ATOM   1097  O   PRO   264      61.230  91.930  47.000  1.00  0.00            
ATOM   1098  N   VAL   265      62.450  91.800  48.850  1.00  0.00            
ATOM   1099  H   VAL   265      62.410  91.640  49.850  1.00  0.00            
ATOM   1100  CA  VAL   265      63.760  91.770  48.230  1.00  0.00            
ATOM   1101  HA  VAL   265      63.610  91.540  47.170  1.00  0.00            
ATOM   1102  CB  VAL   265      64.500  93.100  48.280  1.00  0.00            
ATOM   1103  HB  VAL   265      64.840  93.280  49.300  1.00  0.00            
ATOM   1104  CG1 VAL   265      65.720  93.110  47.370  1.00  0.00            
ATOM   1105 1HG1 VAL   265      66.240  94.070  47.410  1.00  0.00            
ATOM   1106 2HG1 VAL   265      66.430  92.340  47.670  1.00  0.00            
ATOM   1107 3HG1 VAL   265      65.430  92.910  46.330  1.00  0.00            
ATOM   1108  CG2 VAL   265      63.640  94.290  47.870  1.00  0.00            
ATOM   1109 1HG2 VAL   265      64.220  95.210  47.830  1.00  0.00            
ATOM   1110 2HG2 VAL   265      63.200  94.120  46.890  1.00  0.00            
ATOM   1111 3HG2 VAL   265      62.830  94.440  48.600  1.00  0.00            
ATOM   1112  C   VAL   265      64.630  90.650  48.800  1.00  0.00            
ATOM   1113  O   VAL   265      64.830  90.590  50.010  1.00  0.00            
ATOM   1114  N   THR   266      65.190  89.800  47.940  1.00  0.00            
ATOM   1115  H   THR   266      64.930  89.910  46.970  1.00  0.00            
ATOM   1116  CA  THR   266      66.170  88.780  48.250  1.00  0.00            
ATOM   1117  HA  THR   266      66.350  88.770  49.320  1.00  0.00            
ATOM   1118  CB  THR   266      65.710  87.390  47.830  1.00  0.00            
ATOM   1119  HB  THR   266      65.520  87.390  46.750  1.00  0.00            
ATOM   1120  CG2 THR   266      66.700  86.270  48.150  1.00  0.00            
ATOM   1121 1HG2 THR   266      66.260  85.310  47.890  1.00  0.00            
ATOM   1122 2HG2 THR   266      67.600  86.390  47.550  1.00  0.00            
ATOM   1123 3HG2 THR   266      66.960  86.280  49.210  1.00  0.00            
ATOM   1124  OG1 THR   266      64.510  87.030  48.480  1.00  0.00            
ATOM   1125  HG1 THR   266      64.020  86.500  47.850  1.00  0.00            
ATOM   1126  C   THR   266      67.500  89.110  47.580  1.00  0.00            
ATOM   1127  O   THR   266      67.530  89.340  46.370  1.00  0.00            
ATOM   1128  N   TYR   267      68.620  89.100  48.310  1.00  0.00            
ATOM   1129  H   TYR   267      68.520  88.920  49.300  1.00  0.00            
ATOM   1130  CA  TYR   267      69.970  89.200  47.800  1.00  0.00            
ATOM   1131  HA  TYR   267      69.930  89.480  46.750  1.00  0.00            
ATOM   1132  CB  TYR   267      70.760  90.300  48.510  1.00  0.00            
ATOM   1133  HB1 TYR   267      71.770  90.290  48.110  1.00  0.00            
ATOM   1134  HB2 TYR   267      70.850  90.040  49.570  1.00  0.00            
ATOM   1135  CG  TYR   267      70.220  91.710  48.410  1.00  0.00            
ATOM   1136  CD1 TYR   267      70.770  92.630  47.510  1.00  0.00            
ATOM   1137  HD1 TYR   267      71.590  92.330  46.870  1.00  0.00            
ATOM   1138  CE1 TYR   267      70.270  93.930  47.410  1.00  0.00            
ATOM   1139  HE1 TYR   267      70.690  94.640  46.710  1.00  0.00            
ATOM   1140  CZ  TYR   267      69.190  94.330  48.230  1.00  0.00            
ATOM   1141  OH  TYR   267      68.680  95.590  48.150  1.00  0.00            
ATOM   1142  HH  TYR   267      67.960  95.720  48.780  1.00  0.00            
ATOM   1143  CE2 TYR   267      68.650  93.410  49.150  1.00  0.00            
ATOM   1144  HE2 TYR   267      67.820  93.710  49.770  1.00  0.00            
ATOM   1145  CD2 TYR   267      69.170  92.110  49.230  1.00  0.00            
ATOM   1146  HD2 TYR   267      68.750  91.400  49.940  1.00  0.00            
ATOM   1147  C   TYR   267      70.680  87.850  47.910  1.00  0.00            
ATOM   1148  O   TYR   267      70.710  87.250  48.980  1.00  0.00            
ATOM   1149  N   SER   268      71.290  87.360  46.830  1.00  0.00            
ATOM   1150  H   SER   268      71.260  87.900  45.980  1.00  0.00            
ATOM   1151  CA  SER   268      71.990  86.090  46.760  1.00  0.00            
ATOM   1152  HA  SER   268      72.220  85.760  47.770  1.00  0.00            
ATOM   1153  CB  SER   268      71.090  85.010  46.160  1.00  0.00            
ATOM   1154  HB1 SER   268      71.080  85.110  45.080  1.00  0.00            
ATOM   1155  HB2 SER   268      70.070  85.140  46.530  1.00  0.00            
ATOM   1156  OG  SER   268      71.540  83.730  46.530  1.00  0.00            
ATOM   1157  HG  SER   268      70.870  83.080  46.300  1.00  0.00            
ATOM   1158  C   SER   268      73.320  86.180  46.030  1.00  0.00            
ATOM   1159  O   SER   268      73.530  87.080  45.220  1.00  0.00            
ATOM   1160  N   THR   269      74.240  85.240  46.270  1.00  0.00            
ATOM   1161  H   THR   269      73.990  84.500  46.920  1.00  0.00            
ATOM   1162  CA  THR   269      75.400  85.020  45.430  1.00  0.00            
ATOM   1163  HA  THR   269      75.820  85.980  45.130  1.00  0.00            
ATOM   1164  CB  THR   269      76.500  84.270  46.170  1.00  0.00            
ATOM   1165  HB  THR   269      77.340  84.070  45.500  1.00  0.00            
ATOM   1166  CG2 THR   269      77.040  85.040  47.380  1.00  0.00            
ATOM   1167 1HG2 THR   269      77.870  84.500  47.830  1.00  0.00            
ATOM   1168 2HG2 THR   269      77.380  86.020  47.060  1.00  0.00            
ATOM   1169 3HG2 THR   269      76.250  85.150  48.130  1.00  0.00            
ATOM   1170  OG1 THR   269      76.000  83.030  46.620  1.00  0.00            
ATOM   1171  HG1 THR   269      76.550  82.730  47.350  1.00  0.00            
ATOM   1172  C   THR   269      74.990  84.290  44.150  1.00  0.00            
ATOM   1173  O   THR   269      74.010  83.560  44.150  1.00  0.00            
ATOM   1174  N   TYR   270      75.740  84.400  43.050  1.00  0.00            
ATOM   1175  H   TYR   270      76.580  84.960  43.090  1.00  0.00            
ATOM   1176  CA  TYR   270      75.500  83.580  41.880  1.00  0.00            
ATOM   1177  HA  TYR   270      74.450  83.710  41.590  1.00  0.00            
ATOM   1178  CB  TYR   270      76.330  84.040  40.690  1.00  0.00            
ATOM   1179  HB1 TYR   270      76.270  83.280  39.910  1.00  0.00            
ATOM   1180  HB2 TYR   270      77.380  84.090  40.980  1.00  0.00            
ATOM   1181  CG  TYR   270      75.920  85.360  40.070  1.00  0.00            
ATOM   1182  CD1 TYR   270      74.800  85.430  39.230  1.00  0.00            
ATOM   1183  HD1 TYR   270      74.210  84.540  39.050  1.00  0.00            
ATOM   1184  CE1 TYR   270      74.410  86.630  38.630  1.00  0.00            
ATOM   1185  HE1 TYR   270      73.550  86.690  37.980  1.00  0.00            
ATOM   1186  CZ  TYR   270      75.160  87.800  38.880  1.00  0.00            
ATOM   1187  OH  TYR   270      74.810  88.980  38.290  1.00  0.00            
ATOM   1188  HH  TYR   270      75.320  89.720  38.640  1.00  0.00            
ATOM   1189  CE2 TYR   270      76.270  87.740  39.740  1.00  0.00            
ATOM   1190  HE2 TYR   270      76.830  88.650  39.910  1.00  0.00            
ATOM   1191  CD2 TYR   270      76.650  86.520  40.320  1.00  0.00            
ATOM   1192  HD2 TYR   270      77.520  86.490  40.950  1.00  0.00            
ATOM   1193  C   TYR   270      75.670  82.100  42.190  1.00  0.00            
ATOM   1194  O   TYR   270      74.880  81.270  41.760  1.00  0.00            
ATOM   1195  N   GLY   271      76.640  81.740  43.040  1.00  0.00            
ATOM   1196  H   GLY   271      77.280  82.460  43.350  1.00  0.00            
ATOM   1197  CA  GLY   271      76.850  80.390  43.520  1.00  0.00            
ATOM   1198  HA1 GLY   271      77.730  80.360  44.160  1.00  0.00            
ATOM   1199  HA2 GLY   271      77.060  79.730  42.680  1.00  0.00            
ATOM   1200  C   GLY   271      75.680  79.820  44.310  1.00  0.00            
ATOM   1201  O   GLY   271      75.260  78.690  44.060  1.00  0.00            
ATOM   1202  N   LYS   272      75.060  80.580  45.220  1.00  0.00            
ATOM   1203  H   LYS   272      75.430  81.490  45.420  1.00  0.00            
ATOM   1204  CA  LYS   272      73.880  80.140  45.940  1.00  0.00            
ATOM   1205  HA  LYS   272      74.030  79.080  46.140  1.00  0.00            
ATOM   1206  CB  LYS   272      73.760  80.820  47.310  1.00  0.00            
ATOM   1207  HB1 LYS   272      73.320  81.810  47.170  1.00  0.00            
ATOM   1208  HB2 LYS   272      74.750  80.980  47.730  1.00  0.00            
ATOM   1209  CG  LYS   272      72.940  80.030  48.330  1.00  0.00            
ATOM   1210  HG1 LYS   272      72.000  79.700  47.880  1.00  0.00            
ATOM   1211  HG2 LYS   272      72.690  80.680  49.170  1.00  0.00            
ATOM   1212  CD  LYS   272      73.700  78.820  48.870  1.00  0.00            
ATOM   1213  HD1 LYS   272      74.570  79.190  49.420  1.00  0.00            
ATOM   1214  HD2 LYS   272      74.090  78.190  48.070  1.00  0.00            
ATOM   1215  CE  LYS   272      72.890  77.960  49.820  1.00  0.00            
ATOM   1216  HE1 LYS   272      72.220  78.600  50.400  1.00  0.00            
ATOM   1217  HE2 LYS   272      73.580  77.500  50.540  1.00  0.00            
ATOM   1218  NZ  LYS   272      72.140  76.890  49.140  1.00  0.00            
ATOM   1219  HZ1 LYS   272      71.660  76.290  49.810  1.00  0.00            
ATOM   1220  HZ2 LYS   272      71.420  77.240  48.530  1.00  0.00            
ATOM   1221  HZ3 LYS   272      72.760  76.280  48.610  1.00  0.00            
ATOM   1222  C   LYS   272      72.600  80.210  45.120  1.00  0.00            
ATOM   1223  O   LYS   272      71.690  79.410  45.340  1.00  0.00            
ATOM   1224  N   PHE   273      72.470  81.080  44.110  1.00  0.00            
ATOM   1225  H   PHE   273      73.190  81.770  44.020  1.00  0.00            
ATOM   1226  CA  PHE   273      71.420  81.000  43.120  1.00  0.00            
ATOM   1227  HA  PHE   273      70.450  81.040  43.610  1.00  0.00            
ATOM   1228  CB  PHE   273      71.480  82.230  42.210  1.00  0.00            
ATOM   1229  HB1 PHE   273      72.500  82.340  41.830  1.00  0.00            
ATOM   1230  HB2 PHE   273      71.280  83.110  42.820  1.00  0.00            
ATOM   1231  CG  PHE   273      70.530  82.200  41.040  1.00  0.00            
ATOM   1232  CD1 PHE   273      69.160  82.420  41.240  1.00  0.00            
ATOM   1233  HD1 PHE   273      68.780  82.620  42.230  1.00  0.00            
ATOM   1234  CE1 PHE   273      68.270  82.390  40.160  1.00  0.00            
ATOM   1235  HE1 PHE   273      67.220  82.570  40.320  1.00  0.00            
ATOM   1236  CZ  PHE   273      68.750  82.140  38.870  1.00  0.00            
ATOM   1237  HZ  PHE   273      68.070  82.130  38.030  1.00  0.00            
ATOM   1238  CE2 PHE   273      70.120  81.930  38.660  1.00  0.00            
ATOM   1239  HE2 PHE   273      70.490  81.770  37.660  1.00  0.00            
ATOM   1240  CD2 PHE   273      71.000  81.950  39.750  1.00  0.00            
ATOM   1241  HD2 PHE   273      72.060  81.790  39.580  1.00  0.00            
ATOM   1242  C   PHE   273      71.440  79.700  42.320  1.00  0.00            
ATOM   1243  O   PHE   273      70.410  79.070  42.130  1.00  0.00            
ATOM   1244  N   LEU   274      72.630  79.230  41.940  1.00  0.00            
ATOM   1245  H   LEU   274      73.440  79.820  42.090  1.00  0.00            
ATOM   1246  CA  LEU   274      72.830  77.930  41.340  1.00  0.00            
ATOM   1247  HA  LEU   274      72.130  77.840  40.510  1.00  0.00            
ATOM   1248  CB  LEU   274      74.240  77.830  40.770  1.00  0.00            
ATOM   1249  HB1 LEU   274      74.430  76.810  40.440  1.00  0.00            
ATOM   1250  HB2 LEU   274      74.950  78.040  41.560  1.00  0.00            
ATOM   1251  CG  LEU   274      74.540  78.760  39.600  1.00  0.00            
ATOM   1252  HG  LEU   274      74.210  79.770  39.830  1.00  0.00            
ATOM   1253  CD1 LEU   274      76.040  78.820  39.310  1.00  0.00            
ATOM   1254 1HD1 LEU   274      76.250  79.510  38.490  1.00  0.00            
ATOM   1255 2HD1 LEU   274      76.570  79.170  40.200  1.00  0.00            
ATOM   1256 3HD1 LEU   274      76.400  77.820  39.050  1.00  0.00            
ATOM   1257  CD2 LEU   274      73.820  78.320  38.320  1.00  0.00            
ATOM   1258 1HD2 LEU   274      74.080  78.990  37.500  1.00  0.00            
ATOM   1259 2HD2 LEU   274      74.120  77.310  38.070  1.00  0.00            
ATOM   1260 3HD2 LEU   274      72.740  78.370  38.470  1.00  0.00            
ATOM   1261  C   LEU   274      72.480  76.810  42.320  1.00  0.00            
ATOM   1262  O   LEU   274      71.650  75.960  42.000  1.00  0.00            
ATOM   1263  N   ALA   275      73.000  76.820  43.540  1.00  0.00            
ATOM   1264  H   ALA   275      73.710  77.530  43.730  1.00  0.00            
ATOM   1265  CA  ALA   275      72.750  75.850  44.590  1.00  0.00            
ATOM   1266  HA  ALA   275      73.040  74.870  44.210  1.00  0.00            
ATOM   1267  CB  ALA   275      73.670  76.150  45.760  1.00  0.00            
ATOM   1268  HB1 ALA   275      73.690  75.310  46.460  1.00  0.00            
ATOM   1269  HB2 ALA   275      74.690  76.330  45.420  1.00  0.00            
ATOM   1270  HB3 ALA   275      73.310  77.030  46.290  1.00  0.00            
ATOM   1271  C   ALA   275      71.310  75.750  45.060  1.00  0.00            
ATOM   1272  O   ALA   275      70.880  74.720  45.580  1.00  0.00            
ATOM   1273  N   ASP   276      70.500  76.800  44.930  1.00  0.00            
ATOM   1274  H   ASP   276      70.930  77.660  44.630  1.00  0.00            
ATOM   1275  CA  ASP   276      69.070  76.840  45.200  1.00  0.00            
ATOM   1276  HA  ASP   276      68.870  76.120  45.980  1.00  0.00            
ATOM   1277  CB  ASP   276      68.670  78.190  45.800  1.00  0.00            
ATOM   1278  HB1 ASP   276      67.590  78.220  45.950  1.00  0.00            
ATOM   1279  HB2 ASP   276      68.890  78.970  45.070  1.00  0.00            
ATOM   1280  CG  ASP   276      69.310  78.570  47.130  1.00  0.00            
ATOM   1281  OD1 ASP   276      69.960  77.740  47.790  1.00  0.00            
ATOM   1282  OD2 ASP   276      69.060  79.710  47.600  1.00  0.00            
ATOM   1283  C   ASP   276      68.180  76.430  44.040  1.00  0.00            
ATOM   1284  O   ASP   276      66.950  76.440  44.150  1.00  0.00            
ATOM   1285  N   GLY   277      68.750  76.050  42.890  1.00  0.00            
ATOM   1286  H   GLY   277      69.750  76.060  42.860  1.00  0.00            
ATOM   1287  CA  GLY   277      68.050  75.540  41.730  1.00  0.00            
ATOM   1288  HA1 GLY   277      67.260  74.860  42.050  1.00  0.00            
ATOM   1289  HA2 GLY   277      68.740  74.940  41.140  1.00  0.00            
ATOM   1290  C   GLY   277      67.450  76.580  40.790  1.00  0.00            
ATOM   1291  O   GLY   277      66.350  76.390  40.280  1.00  0.00            
ATOM   1292  N   GLY   278      68.110  77.720  40.600  1.00  0.00            
ATOM   1293  H   GLY   278      68.960  77.890  41.130  1.00  0.00            
ATOM   1294  CA  GLY   278      67.720  78.740  39.650  1.00  0.00            
ATOM   1295  HA1 GLY   278      67.610  78.270  38.670  1.00  0.00            
ATOM   1296  HA2 GLY   278      68.520  79.470  39.540  1.00  0.00            
ATOM   1297  C   GLY   278      66.440  79.490  39.990  1.00  0.00            
ATOM   1298  O   GLY   278      66.210  79.830  41.150  1.00  0.00            
ATOM   1299  N   CYS   279      65.590  79.790  39.010  1.00  0.00            
ATOM   1300  H   CYS   279      65.800  79.410  38.090  1.00  0.00            
ATOM   1301  CA  CYS   279      64.360  80.540  39.170  1.00  0.00            
ATOM   1302  HA  CYS   279      64.520  81.290  39.950  1.00  0.00            
ATOM   1303  CB  CYS   279      64.060  81.320  37.890  1.00  0.00            
ATOM   1304  HB1 CYS   279      63.110  81.840  38.000  1.00  0.00            
ATOM   1305  HB2 CYS   279      63.930  80.600  37.080  1.00  0.00            
ATOM   1306  SG  CYS   279      65.350  82.510  37.440  1.00  0.00            
ATOM   1307  HG  CYS   279      64.900  82.800  36.220  1.00  0.00            
ATOM   1308  C   CYS   279      63.170  79.690  39.580  1.00  0.00            
ATOM   1309  O   CYS   279      62.740  78.860  38.780  1.00  0.00            
ATOM   1310  N   SER   280      62.560  79.870  40.750  1.00  0.00            
ATOM   1311  H   SER   280      62.940  80.560  41.380  1.00  0.00            
ATOM   1312  CA  SER   280      61.290  79.250  41.090  1.00  0.00            
ATOM   1313  HA  SER   280      61.330  78.230  40.710  1.00  0.00            
ATOM   1314  CB  SER   280      61.060  79.110  42.590  1.00  0.00            
ATOM   1315  HB1 SER   280      60.730  80.060  43.000  1.00  0.00            
ATOM   1316  HB2 SER   280      61.980  78.810  43.090  1.00  0.00            
ATOM   1317  OG  SER   280      60.080  78.110  42.810  1.00  0.00            
ATOM   1318  HG  SER   280      59.700  78.190  43.690  1.00  0.00            
ATOM   1319  C   SER   280      60.110  79.930  40.410  1.00  0.00            
ATOM   1320  O   SER   280      60.120  81.150  40.250  1.00  0.00            
ATOM   1321  N   GLY   281      59.090  79.190  39.980  1.00  0.00            
ATOM   1322  H   GLY   281      59.100  78.210  40.220  1.00  0.00            
ATOM   1323  CA  GLY   281      57.970  79.690  39.200  1.00  0.00            
ATOM   1324  HA1 GLY   281      57.340  78.870  38.890  1.00  0.00            
ATOM   1325  HA2 GLY   281      58.360  80.150  38.290  1.00  0.00            
ATOM   1326  C   GLY   281      57.110  80.720  39.920  1.00  0.00            
ATOM   1327  O   GLY   281      56.670  80.480  41.050  1.00  0.00            
ATOM   1328  N   GLY   282      56.840  81.870  39.310  1.00  0.00            
ATOM   1329  H   GLY   282      57.220  82.020  38.380  1.00  0.00            
ATOM   1330  CA  GLY   282      55.970  82.910  39.840  1.00  0.00            
ATOM   1331  HA1 GLY   282      54.990  82.470  40.030  1.00  0.00            
ATOM   1332  HA2 GLY   282      55.830  83.670  39.070  1.00  0.00            
ATOM   1333  C   GLY   282      56.430  83.610  41.110  1.00  0.00            
ATOM   1334  O   GLY   282      55.650  84.330  41.730  1.00  0.00            
ATOM   1335  N   ALA   283      57.680  83.410  41.550  1.00  0.00            
ATOM   1336  H   ALA   283      58.250  82.780  41.020  1.00  0.00            
ATOM   1337  CA  ALA   283      58.220  83.960  42.780  1.00  0.00            
ATOM   1338  HA  ALA   283      57.470  83.840  43.560  1.00  0.00            
ATOM   1339  CB  ALA   283      59.430  83.120  43.200  1.00  0.00            
ATOM   1340  HB1 ALA   283      59.840  83.490  44.140  1.00  0.00            
ATOM   1341  HB2 ALA   283      59.140  82.080  43.330  1.00  0.00            
ATOM   1342  HB3 ALA   283      60.210  83.170  42.430  1.00  0.00            
ATOM   1343  C   ALA   283      58.540  85.440  42.680  1.00  0.00            
ATOM   1344  O   ALA   283      58.080  86.240  43.490  1.00  0.00            
ATOM   1345  N   TYR   284      59.280  85.880  41.660  1.00  0.00            
ATOM   1346  H   TYR   284      59.540  85.190  40.960  1.00  0.00            
ATOM   1347  CA  TYR   284      59.800  87.220  41.480  1.00  0.00            
ATOM   1348  HA  TYR   284      59.470  87.830  42.320  1.00  0.00            
ATOM   1349  CB  TYR   284      61.330  87.200  41.590  1.00  0.00            
ATOM   1350  HB1 TYR   284      61.700  88.220  41.440  1.00  0.00            
ATOM   1351  HB2 TYR   284      61.720  86.610  40.760  1.00  0.00            
ATOM   1352  CG  TYR   284      61.890  86.670  42.880  1.00  0.00            
ATOM   1353  CD1 TYR   284      61.940  87.480  44.020  1.00  0.00            
ATOM   1354  HD1 TYR   284      61.570  88.490  43.970  1.00  0.00            
ATOM   1355  CE1 TYR   284      62.490  87.010  45.220  1.00  0.00            
ATOM   1356  HE1 TYR   284      62.540  87.650  46.090  1.00  0.00            
ATOM   1357  CZ  TYR   284      62.990  85.690  45.310  1.00  0.00            
ATOM   1358  OH  TYR   284      63.530  85.230  46.470  1.00  0.00            
ATOM   1359  HH  TYR   284      63.900  84.350  46.360  1.00  0.00            
ATOM   1360  CE2 TYR   284      62.930  84.870  44.170  1.00  0.00            
ATOM   1361  HE2 TYR   284      63.310  83.860  44.220  1.00  0.00            
ATOM   1362  CD2 TYR   284      62.380  85.360  42.980  1.00  0.00            
ATOM   1363  HD2 TYR   284      62.360  84.720  42.110  1.00  0.00            
ATOM   1364  C   TYR   284      59.280  87.890  40.220  1.00  0.00            
ATOM   1365  O   TYR   284      59.160  87.270  39.170  1.00  0.00            
ATOM   1366  N   ASP   285      58.990  89.190  40.270  1.00  0.00            
ATOM   1367  H   ASP   285      59.130  89.660  41.160  1.00  0.00            
ATOM   1368  CA  ASP   285      58.580  90.020  39.150  1.00  0.00            
ATOM   1369  HA  ASP   285      58.020  89.400  38.450  1.00  0.00            
ATOM   1370  CB  ASP   285      57.640  91.130  39.600  1.00  0.00            
ATOM   1371  HB1 ASP   285      57.240  91.650  38.730  1.00  0.00            
ATOM   1372  HB2 ASP   285      58.220  91.860  40.160  1.00  0.00            
ATOM   1373  CG  ASP   285      56.490  90.660  40.470  1.00  0.00            
ATOM   1374  OD1 ASP   285      56.690  90.500  41.700  1.00  0.00            
ATOM   1375  OD2 ASP   285      55.390  90.410  39.930  1.00  0.00            
ATOM   1376  C   ASP   285      59.780  90.590  38.400  1.00  0.00            
ATOM   1377  O   ASP   285      59.740  90.720  37.170  1.00  0.00            
ATOM   1378  N   ILE   286      60.850  90.910  39.110  1.00  0.00            
ATOM   1379  H   ILE   286      60.800  90.740  40.110  1.00  0.00            
ATOM   1380  CA  ILE   286      62.080  91.510  38.630  1.00  0.00            
ATOM   1381  HA  ILE   286      62.090  91.420  37.550  1.00  0.00            
ATOM   1382  CB  ILE   286      62.170  93.000  38.960  1.00  0.00            
ATOM   1383  HB  ILE   286      62.260  93.080  40.050  1.00  0.00            
ATOM   1384  CG2 ILE   286      63.440  93.620  38.380  1.00  0.00            
ATOM   1385 1HG2 ILE   286      63.540  94.680  38.620  1.00  0.00            
ATOM   1386 2HG2 ILE   286      64.340  93.140  38.750  1.00  0.00            
ATOM   1387 3HG2 ILE   286      63.430  93.520  37.290  1.00  0.00            
ATOM   1388  CG1 ILE   286      60.940  93.790  38.560  1.00  0.00            
ATOM   1389 1HG1 ILE   286      60.040  93.340  38.990  1.00  0.00            
ATOM   1390 2HG1 ILE   286      60.820  93.760  37.470  1.00  0.00            
ATOM   1391  CD  ILE   286      60.910  95.260  39.000  1.00  0.00            
ATOM   1392  HD1 ILE   286      59.920  95.680  38.830  1.00  0.00            
ATOM   1393  HD2 ILE   286      61.140  95.320  40.060  1.00  0.00            
ATOM   1394  HD3 ILE   286      61.630  95.850  38.430  1.00  0.00            
ATOM   1395  C   ILE   286      63.270  90.720  39.160  1.00  0.00            
ATOM   1396  O   ILE   286      63.360  90.460  40.360  1.00  0.00            
ATOM   1397  N   ILE   287      64.250  90.400  38.310  1.00  0.00            
ATOM   1398  H   ILE   287      64.100  90.640  37.340  1.00  0.00            
ATOM   1399  CA  ILE   287      65.540  89.820  38.650  1.00  0.00            
ATOM   1400  HA  ILE   287      65.580  89.710  39.740  1.00  0.00            
ATOM   1401  CB  ILE   287      65.750  88.430  38.060  1.00  0.00            
ATOM   1402  HB  ILE   287      65.790  88.560  36.980  1.00  0.00            
ATOM   1403  CG2 ILE   287      67.080  87.850  38.500  1.00  0.00            
ATOM   1404 1HG2 ILE   287      67.270  86.860  38.070  1.00  0.00            
ATOM   1405 2HG2 ILE   287      67.920  88.460  38.180  1.00  0.00            
ATOM   1406 3HG2 ILE   287      67.120  87.750  39.590  1.00  0.00            
ATOM   1407  CG1 ILE   287      64.600  87.470  38.360  1.00  0.00            
ATOM   1408 1HG1 ILE   287      63.650  87.930  38.090  1.00  0.00            
ATOM   1409 2HG1 ILE   287      64.560  87.280  39.430  1.00  0.00            
ATOM   1410  CD  ILE   287      64.650  86.130  37.640  1.00  0.00            
ATOM   1411  HD1 ILE   287      63.730  85.570  37.810  1.00  0.00            
ATOM   1412  HD2 ILE   287      64.750  86.300  36.560  1.00  0.00            
ATOM   1413  HD3 ILE   287      65.490  85.530  37.990  1.00  0.00            
ATOM   1414  C   ILE   287      66.630  90.820  38.270  1.00  0.00            
ATOM   1415  O   ILE   287      66.590  91.370  37.180  1.00  0.00            
ATOM   1416  N   ILE   288      67.630  91.070  39.120  1.00  0.00            
ATOM   1417  H   ILE   288      67.560  90.640  40.030  1.00  0.00            
ATOM   1418  CA  ILE   288      68.790  91.900  38.870  1.00  0.00            
ATOM   1419  HA  ILE   288      68.690  92.320  37.870  1.00  0.00            
ATOM   1420  CB  ILE   288      68.910  93.080  39.820  1.00  0.00            
ATOM   1421  HB  ILE   288      69.160  92.690  40.810  1.00  0.00            
ATOM   1422  CG2 ILE   288      70.070  93.990  39.410  1.00  0.00            
ATOM   1423 1HG2 ILE   288      70.250  94.770  40.150  1.00  0.00            
ATOM   1424 2HG2 ILE   288      71.000  93.430  39.320  1.00  0.00            
ATOM   1425 3HG2 ILE   288      69.850  94.460  38.440  1.00  0.00            
ATOM   1426  CG1 ILE   288      67.610  93.860  39.980  1.00  0.00            
ATOM   1427 1HG1 ILE   288      66.850  93.220  40.430  1.00  0.00            
ATOM   1428 2HG1 ILE   288      67.230  94.150  39.000  1.00  0.00            
ATOM   1429  CD  ILE   288      67.670  95.120  40.840  1.00  0.00            
ATOM   1430  HD1 ILE   288      66.670  95.490  41.060  1.00  0.00            
ATOM   1431  HD2 ILE   288      68.160  94.900  41.790  1.00  0.00            
ATOM   1432  HD3 ILE   288      68.210  95.910  40.330  1.00  0.00            
ATOM   1433  C   ILE   288      70.030  91.020  38.840  1.00  0.00            
ATOM   1434  O   ILE   288      70.450  90.510  39.880  1.00  0.00            
ATOM   1435  N   CYS   289      70.650  90.830  37.670  1.00  0.00            
ATOM   1436  H   CYS   289      70.240  91.290  36.870  1.00  0.00            
ATOM   1437  CA  CYS   289      72.010  90.350  37.520  1.00  0.00            
ATOM   1438  HA  CYS   289      72.200  89.570  38.260  1.00  0.00            
ATOM   1439  CB  CYS   289      72.210  89.760  36.130  1.00  0.00            
ATOM   1440  HB1 CYS   289      73.250  89.430  36.030  1.00  0.00            
ATOM   1441  HB2 CYS   289      72.030  90.540  35.390  1.00  0.00            
ATOM   1442  SG  CYS   289      71.110  88.350  35.830  1.00  0.00            
ATOM   1443  HG  CYS   289      71.510  88.080  34.580  1.00  0.00            
ATOM   1444  C   CYS   289      72.950  91.520  37.790  1.00  0.00            
ATOM   1445  O   CYS   289      73.250  92.320  36.900  1.00  0.00            
ATOM   1446  N   ASP   290      73.360  91.670  39.050  1.00  0.00            
ATOM   1447  H   ASP   290      73.160  90.930  39.710  1.00  0.00            
ATOM   1448  CA  ASP   290      74.210  92.740  39.530  1.00  0.00            
ATOM   1449  HA  ASP   290      73.940  93.640  38.980  1.00  0.00            
ATOM   1450  CB  ASP   290      73.880  93.000  41.000  1.00  0.00            
ATOM   1451  HB1 ASP   290      74.240  92.170  41.610  1.00  0.00            
ATOM   1452  HB2 ASP   290      72.800  93.070  41.140  1.00  0.00            
ATOM   1453  CG  ASP   290      74.500  94.270  41.570  1.00  0.00            
ATOM   1454  OD1 ASP   290      74.800  95.220  40.810  1.00  0.00            
ATOM   1455  OD2 ASP   290      74.680  94.320  42.810  1.00  0.00            
ATOM   1456  C   ASP   290      75.680  92.460  39.270  1.00  0.00            
ATOM   1457  O   ASP   290      76.110  91.310  39.190  1.00  0.00            
ATOM   1458  N   GLU   291      76.480  93.520  39.140  1.00  0.00            
ATOM   1459  H   GLU   291      76.020  94.410  39.270  1.00  0.00            
ATOM   1460  CA  GLU   291      77.890  93.500  38.820  1.00  0.00            
ATOM   1461  HA  GLU   291      78.160  94.520  38.530  1.00  0.00            
ATOM   1462  CB  GLU   291      78.730  93.180  40.050  1.00  0.00            
ATOM   1463  HB1 GLU   291      79.750  93.500  39.870  1.00  0.00            
ATOM   1464  HB2 GLU   291      78.750  92.090  40.150  1.00  0.00            
ATOM   1465  CG  GLU   291      78.270  93.750  41.390  1.00  0.00            
ATOM   1466  HG1 GLU   291      78.920  93.370  42.190  1.00  0.00            
ATOM   1467  HG2 GLU   291      77.280  93.340  41.610  1.00  0.00            
ATOM   1468  CD  GLU   291      78.220  95.270  41.490  1.00  0.00            
ATOM   1469  OE1 GLU   291      78.580  96.000  40.550  1.00  0.00            
ATOM   1470  OE2 GLU   291      77.760  95.780  42.540  1.00  0.00            
ATOM   1471  C   GLU   291      78.250  92.640  37.620  1.00  0.00            
ATOM   1472  O   GLU   291      79.240  91.920  37.590  1.00  0.00            
ATOM   1473  N   CYS   292      77.410  92.670  36.580  1.00  0.00            
ATOM   1474  H   CYS   292      76.650  93.330  36.650  1.00  0.00            
ATOM   1475  CA  CYS   292      77.380  91.750  35.460  1.00  0.00            
ATOM   1476  HA  CYS   292      77.290  90.750  35.890  1.00  0.00            
ATOM   1477  CB  CYS   292      76.130  92.020  34.640  1.00  0.00            
ATOM   1478  HB1 CYS   292      75.250  92.000  35.280  1.00  0.00            
ATOM   1479  HB2 CYS   292      76.000  91.240  33.880  1.00  0.00            
ATOM   1480  SG  CYS   292      76.260  93.640  33.830  1.00  0.00            
ATOM   1481  HG  CYS   292      75.070  93.710  33.230  1.00  0.00            
ATOM   1482  C   CYS   292      78.640  91.720  34.600  1.00  0.00            
ATOM   1483  O   CYS   292      78.770  90.900  33.700  1.00  0.00            
ATOM   1484  N   HIS   293      79.620  92.600  34.840  1.00  0.00            
ATOM   1485  H   HIS   293      79.460  93.210  35.630  1.00  0.00            
ATOM   1486  CA  HIS   293      80.930  92.660  34.230  1.00  0.00            
ATOM   1487  HA  HIS   293      80.820  92.590  33.150  1.00  0.00            
ATOM   1488  CB  HIS   293      81.570  94.010  34.560  1.00  0.00            
ATOM   1489  HB1 HIS   293      80.970  94.810  34.120  1.00  0.00            
ATOM   1490  HB2 HIS   293      82.560  94.070  34.090  1.00  0.00            
ATOM   1491  CG  HIS   293      81.710  94.260  36.030  1.00  0.00            
ATOM   1492  ND1 HIS   293      80.790  94.940  36.830  1.00  0.00            
ATOM   1493  CE1 HIS   293      81.230  94.830  38.090  1.00  0.00            
ATOM   1494  HE1 HIS   293      80.730  95.250  38.950  1.00  0.00            
ATOM   1495  NE2 HIS   293      82.370  94.120  38.140  1.00  0.00            
ATOM   1496  HE2 HIS   293      82.860  93.850  38.980  1.00  0.00            
ATOM   1497  CD2 HIS   293      82.690  93.750  36.850  1.00  0.00            
ATOM   1498  HD2 HIS   293      83.530  93.140  36.540  1.00  0.00            
ATOM   1499  C   HIS   293      81.870  91.540  34.640  1.00  0.00            
ATOM   1500  O   HIS   293      82.840  91.280  33.930  1.00  0.00            
ATOM   1501  N   SER   294      81.640  90.860  35.770  1.00  0.00            
ATOM   1502  H   SER   294      80.830  91.130  36.310  1.00  0.00            
ATOM   1503  CA  SER   294      82.470  89.780  36.260  1.00  0.00            
ATOM   1504  HA  SER   294      83.500  90.130  36.260  1.00  0.00            
ATOM   1505  CB  SER   294      82.140  89.440  37.720  1.00  0.00            
ATOM   1506  HB1 SER   294      81.210  88.860  37.760  1.00  0.00            
ATOM   1507  HB2 SER   294      81.960  90.370  38.260  1.00  0.00            
ATOM   1508  OG  SER   294      83.180  88.750  38.370  1.00  0.00            
ATOM   1509  HG  SER   294      82.970  87.810  38.360  1.00  0.00            
ATOM   1510  C   SER   294      82.400  88.560  35.360  1.00  0.00            
ATOM   1511  O   SER   294      81.310  88.140  34.970  1.00  0.00            
ATOM   1512  N   THR   295      83.530  87.950  34.980  1.00  0.00            
ATOM   1513  H   THR   295      84.390  88.310  35.360  1.00  0.00            
ATOM   1514  CA  THR   295      83.650  86.830  34.070  1.00  0.00            
ATOM   1515  HA  THR   295      82.650  86.490  33.830  1.00  0.00            
ATOM   1516  CB  THR   295      84.290  87.160  32.730  1.00  0.00            
ATOM   1517  HB  THR   295      84.180  86.310  32.060  1.00  0.00            
ATOM   1518  CG2 THR   295      83.680  88.370  32.020  1.00  0.00            
ATOM   1519 1HG2 THR   295      84.100  88.470  31.020  1.00  0.00            
ATOM   1520 2HG2 THR   295      82.600  88.240  31.940  1.00  0.00            
ATOM   1521 3HG2 THR   295      83.890  89.280  32.590  1.00  0.00            
ATOM   1522  OG1 THR   295      85.680  87.400  32.870  1.00  0.00            
ATOM   1523  HG1 THR   295      86.010  86.590  33.270  1.00  0.00            
ATOM   1524  C   THR   295      84.300  85.620  34.730  1.00  0.00            
ATOM   1525  O   THR   295      85.150  84.940  34.150  1.00  0.00            
ATOM   1526  N   ASP   296      83.960  85.360  36.000  1.00  0.00            
ATOM   1527  H   ASP   296      83.260  85.960  36.420  1.00  0.00            
ATOM   1528  CA  ASP   296      84.270  84.150  36.740  1.00  0.00            
ATOM   1529  HA  ASP   296      85.250  83.790  36.440  1.00  0.00            
ATOM   1530  CB  ASP   296      84.290  84.410  38.240  1.00  0.00            
ATOM   1531  HB1 ASP   296      85.120  85.090  38.480  1.00  0.00            
ATOM   1532  HB2 ASP   296      84.470  83.480  38.780  1.00  0.00            
ATOM   1533  CG  ASP   296      83.000  85.050  38.730  1.00  0.00            
ATOM   1534  OD1 ASP   296      82.190  84.360  39.380  1.00  0.00            
ATOM   1535  OD2 ASP   296      82.750  86.240  38.420  1.00  0.00            
ATOM   1536  C   ASP   296      83.260  83.060  36.400  1.00  0.00            
ATOM   1537  O   ASP   296      82.110  83.370  36.080  1.00  0.00            
ATOM   1538  N   SER   297      83.630  81.780  36.490  1.00  0.00            
ATOM   1539  H   SER   297      84.580  81.590  36.760  1.00  0.00            
ATOM   1540  CA  SER   297      82.780  80.660  36.160  1.00  0.00            
ATOM   1541  HA  SER   297      82.530  80.730  35.100  1.00  0.00            
ATOM   1542  CB  SER   297      83.560  79.350  36.320  1.00  0.00            
ATOM   1543  HB1 SER   297      84.360  79.350  35.590  1.00  0.00            
ATOM   1544  HB2 SER   297      82.920  78.500  36.100  1.00  0.00            
ATOM   1545  OG  SER   297      84.150  79.180  37.590  1.00  0.00            
ATOM   1546  HG  SER   297      85.080  78.970  37.470  1.00  0.00            
ATOM   1547  C   SER   297      81.450  80.630  36.900  1.00  0.00            
ATOM   1548  O   SER   297      80.410  80.340  36.310  1.00  0.00            
ATOM   1549  N   THR   298      81.420  81.040  38.170  1.00  0.00            
ATOM   1550  H   THR   298      82.320  81.230  38.600  1.00  0.00            
ATOM   1551  CA  THR   298      80.250  81.230  38.990  1.00  0.00            
ATOM   1552  HA  THR   298      79.720  80.280  39.020  1.00  0.00            
ATOM   1553  CB  THR   298      80.630  81.550  40.440  1.00  0.00            
ATOM   1554  HB  THR   298      80.970  82.590  40.490  1.00  0.00            
ATOM   1555  CG2 THR   298      79.470  81.380  41.420  1.00  0.00            
ATOM   1556 1HG2 THR   298      79.790  81.630  42.430  1.00  0.00            
ATOM   1557 2HG2 THR   298      78.650  82.050  41.140  1.00  0.00            
ATOM   1558 3HG2 THR   298      79.120  80.350  41.400  1.00  0.00            
ATOM   1559  OG1 THR   298      81.680  80.750  40.930  1.00  0.00            
ATOM   1560  HG1 THR   298      82.230  81.330  41.450  1.00  0.00            
ATOM   1561  C   THR   298      79.290  82.270  38.430  1.00  0.00            
ATOM   1562  O   THR   298      78.100  81.980  38.240  1.00  0.00            
ATOM   1563  N   THR   299      79.740  83.470  38.080  1.00  0.00            
ATOM   1564  H   THR   299      80.710  83.660  38.290  1.00  0.00            
ATOM   1565  CA  THR   299      78.960  84.520  37.460  1.00  0.00            
ATOM   1566  HA  THR   299      78.080  84.680  38.090  1.00  0.00            
ATOM   1567  CB  THR   299      79.670  85.870  37.410  1.00  0.00            
ATOM   1568  HB  THR   299      80.550  85.790  36.780  1.00  0.00            
ATOM   1569  CG2 THR   299      78.800  87.000  36.860  1.00  0.00            
ATOM   1570 1HG2 THR   299      79.290  87.970  36.990  1.00  0.00            
ATOM   1571 2HG2 THR   299      78.610  86.860  35.800  1.00  0.00            
ATOM   1572 3HG2 THR   299      77.850  87.030  37.400  1.00  0.00            
ATOM   1573  OG1 THR   299      80.070  86.300  38.690  1.00  0.00            
ATOM   1574  HG1 THR   299      81.030  86.190  38.710  1.00  0.00            
ATOM   1575  C   THR   299      78.450  84.170  36.070  1.00  0.00            
ATOM   1576  O   THR   299      77.270  84.360  35.790  1.00  0.00            
ATOM   1577  N   ILE   300      79.290  83.620  35.180  1.00  0.00            
ATOM   1578  H   ILE   300      80.240  83.460  35.490  1.00  0.00            
ATOM   1579  CA  ILE   300      78.940  83.230  33.830  1.00  0.00            
ATOM   1580  HA  ILE   300      78.550  84.120  33.320  1.00  0.00            
ATOM   1581  CB  ILE   300      80.140  82.760  33.030  1.00  0.00            
ATOM   1582  HB  ILE   300      80.600  81.950  33.600  1.00  0.00            
ATOM   1583  CG2 ILE   300      79.760  82.160  31.680  1.00  0.00            
ATOM   1584 1HG2 ILE   300      80.640  81.910  31.080  1.00  0.00            
ATOM   1585 2HG2 ILE   300      79.180  81.240  31.800  1.00  0.00            
ATOM   1586 3HG2 ILE   300      79.150  82.860  31.110  1.00  0.00            
ATOM   1587  CG1 ILE   300      81.230  83.800  32.820  1.00  0.00            
ATOM   1588 1HG1 ILE   300      82.100  83.340  32.340  1.00  0.00            
ATOM   1589 2HG1 ILE   300      81.590  84.180  33.780  1.00  0.00            
ATOM   1590  CD  ILE   300      80.850  85.020  31.980  1.00  0.00            
ATOM   1591  HD1 ILE   300      81.710  85.690  31.860  1.00  0.00            
ATOM   1592  HD2 ILE   300      80.510  84.720  30.990  1.00  0.00            
ATOM   1593  HD3 ILE   300      80.060  85.580  32.490  1.00  0.00            
ATOM   1594  C   ILE   300      77.790  82.230  33.830  1.00  0.00            
ATOM   1595  O   ILE   300      76.760  82.430  33.190  1.00  0.00            
ATOM   1596  N   LEU   301      77.910  81.150  34.600  1.00  0.00            
ATOM   1597  H   LEU   301      78.780  81.040  35.120  1.00  0.00            
ATOM   1598  CA  LEU   301      76.910  80.110  34.760  1.00  0.00            
ATOM   1599  HA  LEU   301      76.630  79.780  33.750  1.00  0.00            
ATOM   1600  CB  LEU   301      77.550  78.930  35.480  1.00  0.00            
ATOM   1601  HB1 LEU   301      77.880  79.280  36.460  1.00  0.00            
ATOM   1602  HB2 LEU   301      78.450  78.620  34.950  1.00  0.00            
ATOM   1603  CG  LEU   301      76.680  77.700  35.690  1.00  0.00            
ATOM   1604  HG  LEU   301      75.800  77.970  36.280  1.00  0.00            
ATOM   1605  CD1 LEU   301      76.180  77.100  34.370  1.00  0.00            
ATOM   1606 1HD1 LEU   301      75.620  76.180  34.570  1.00  0.00            
ATOM   1607 2HD1 LEU   301      75.520  77.800  33.860  1.00  0.00            
ATOM   1608 3HD1 LEU   301      77.030  76.860  33.730  1.00  0.00            
ATOM   1609  CD2 LEU   301      77.460  76.630  36.450  1.00  0.00            
ATOM   1610 1HD2 LEU   301      76.810  75.790  36.680  1.00  0.00            
ATOM   1611 2HD2 LEU   301      78.300  76.280  35.850  1.00  0.00            
ATOM   1612 3HD2 LEU   301      77.840  77.050  37.380  1.00  0.00            
ATOM   1613  C   LEU   301      75.650  80.620  35.440  1.00  0.00            
ATOM   1614  O   LEU   301      74.530  80.270  35.040  1.00  0.00            
ATOM   1615  N   GLY   302      75.770  81.500  36.430  1.00  0.00            
ATOM   1616  H   GLY   302      76.710  81.720  36.750  1.00  0.00            
ATOM   1617  CA  GLY   302      74.670  82.140  37.130  1.00  0.00            
ATOM   1618  HA1 GLY   302      75.080  82.750  37.940  1.00  0.00            
ATOM   1619  HA2 GLY   302      74.040  81.380  37.580  1.00  0.00            
ATOM   1620  C   GLY   302      73.820  83.030  36.240  1.00  0.00            
ATOM   1621  O   GLY   302      72.610  82.840  36.160  1.00  0.00            
ATOM   1622  N   ILE   303      74.420  83.960  35.490  1.00  0.00            
ATOM   1623  H   ILE   303      75.430  84.050  35.590  1.00  0.00            
ATOM   1624  CA  ILE   303      73.760  84.850  34.560  1.00  0.00            
ATOM   1625  HA  ILE   303      72.940  85.330  35.100  1.00  0.00            
ATOM   1626  CB  ILE   303      74.670  85.980  34.080  1.00  0.00            
ATOM   1627  HB  ILE   303      75.580  85.520  33.700  1.00  0.00            
ATOM   1628  CG2 ILE   303      74.070  86.780  32.930  1.00  0.00            
ATOM   1629 1HG2 ILE   303      74.750  87.550  32.570  1.00  0.00            
ATOM   1630 2HG2 ILE   303      73.850  86.150  32.070  1.00  0.00            
ATOM   1631 3HG2 ILE   303      73.140  87.260  33.250  1.00  0.00            
ATOM   1632  CG1 ILE   303      75.060  86.900  35.230  1.00  0.00            
ATOM   1633 1HG1 ILE   303      75.550  86.320  36.020  1.00  0.00            
ATOM   1634 2HG1 ILE   303      74.150  87.320  35.680  1.00  0.00            
ATOM   1635  CD  ILE   303      75.990  88.070  34.900  1.00  0.00            
ATOM   1636  HD1 ILE   303      76.330  88.550  35.820  1.00  0.00            
ATOM   1637  HD2 ILE   303      76.850  87.700  34.350  1.00  0.00            
ATOM   1638  HD3 ILE   303      75.460  88.810  34.300  1.00  0.00            
ATOM   1639  C   ILE   303      73.100  84.070  33.430  1.00  0.00            
ATOM   1640  O   ILE   303      71.930  84.300  33.110  1.00  0.00            
ATOM   1641  N   GLY   304      73.770  83.080  32.840  1.00  0.00            
ATOM   1642  H   GLY   304      74.720  82.920  33.130  1.00  0.00            
ATOM   1643  CA  GLY   304      73.190  82.180  31.860  1.00  0.00            
ATOM   1644  HA1 GLY   304      73.950  81.450  31.560  1.00  0.00            
ATOM   1645  HA2 GLY   304      72.920  82.740  30.960  1.00  0.00            
ATOM   1646  C   GLY   304      71.960  81.430  32.340  1.00  0.00            
ATOM   1647  O   GLY   304      70.960  81.330  31.650  1.00  0.00            
ATOM   1648  N   THR   305      71.970  81.000  33.610  1.00  0.00            
ATOM   1649  H   THR   305      72.820  81.120  34.130  1.00  0.00            
ATOM   1650  CA  THR   305      70.850  80.370  34.270  1.00  0.00            
ATOM   1651  HA  THR   305      70.500  79.540  33.650  1.00  0.00            
ATOM   1652  CB  THR   305      71.260  79.750  35.610  1.00  0.00            
ATOM   1653  HB  THR   305      71.640  80.530  36.260  1.00  0.00            
ATOM   1654  CG2 THR   305      70.120  79.030  36.340  1.00  0.00            
ATOM   1655 1HG2 THR   305      70.490  78.590  37.270  1.00  0.00            
ATOM   1656 2HG2 THR   305      69.330  79.730  36.600  1.00  0.00            
ATOM   1657 3HG2 THR   305      69.710  78.250  35.700  1.00  0.00            
ATOM   1658  OG1 THR   305      72.300  78.810  35.420  1.00  0.00            
ATOM   1659  HG1 THR   305      73.100  79.310  35.230  1.00  0.00            
ATOM   1660  C   THR   305      69.650  81.300  34.440  1.00  0.00            
ATOM   1661  O   THR   305      68.520  80.870  34.230  1.00  0.00            
ATOM   1662  N   VAL   306      69.830  82.580  34.770  1.00  0.00            
ATOM   1663  H   VAL   306      70.780  82.880  34.940  1.00  0.00            
ATOM   1664  CA  VAL   306      68.770  83.570  34.790  1.00  0.00            
ATOM   1665  HA  VAL   306      67.980  83.210  35.450  1.00  0.00            
ATOM   1666  CB  VAL   306      69.210  84.930  35.320  1.00  0.00            
ATOM   1667  HB  VAL   306      70.050  85.300  34.730  1.00  0.00            
ATOM   1668  CG1 VAL   306      68.110  85.980  35.250  1.00  0.00            
ATOM   1669 1HG1 VAL   306      68.430  86.920  35.710  1.00  0.00            
ATOM   1670 2HG1 VAL   306      67.850  86.210  34.220  1.00  0.00            
ATOM   1671 3HG1 VAL   306      67.210  85.630  35.770  1.00  0.00            
ATOM   1672  CG2 VAL   306      69.670  84.870  36.770  1.00  0.00            
ATOM   1673 1HG2 VAL   306      69.990  85.850  37.110  1.00  0.00            
ATOM   1674 2HG2 VAL   306      68.840  84.540  37.410  1.00  0.00            
ATOM   1675 3HG2 VAL   306      70.500  84.180  36.890  1.00  0.00            
ATOM   1676  C   VAL   306      68.140  83.730  33.420  1.00  0.00            
ATOM   1677  O   VAL   306      66.920  83.670  33.270  1.00  0.00            
ATOM   1678  N   LEU   307      68.950  83.890  32.370  1.00  0.00            
ATOM   1679  H   LEU   307      69.940  83.890  32.570  1.00  0.00            
ATOM   1680  CA  LEU   307      68.540  84.140  31.010  1.00  0.00            
ATOM   1681  HA  LEU   307      67.840  84.980  31.020  1.00  0.00            
ATOM   1682  CB  LEU   307      69.760  84.560  30.190  1.00  0.00            
ATOM   1683  HB1 LEU   307      69.480  84.630  29.140  1.00  0.00            
ATOM   1684  HB2 LEU   307      70.500  83.760  30.260  1.00  0.00            
ATOM   1685  CG  LEU   307      70.390  85.880  30.620  1.00  0.00            
ATOM   1686  HG  LEU   307      70.480  85.910  31.710  1.00  0.00            
ATOM   1687  CD1 LEU   307      71.790  86.030  30.040  1.00  0.00            
ATOM   1688 1HD1 LEU   307      72.230  86.970  30.380  1.00  0.00            
ATOM   1689 2HD1 LEU   307      72.410  85.200  30.390  1.00  0.00            
ATOM   1690 3HD1 LEU   307      71.750  86.000  28.950  1.00  0.00            
ATOM   1691  CD2 LEU   307      69.550  87.090  30.210  1.00  0.00            
ATOM   1692 1HD2 LEU   307      70.050  88.010  30.500  1.00  0.00            
ATOM   1693 2HD2 LEU   307      69.410  87.080  29.130  1.00  0.00            
ATOM   1694 3HD2 LEU   307      68.580  87.060  30.700  1.00  0.00            
ATOM   1695  C   LEU   307      67.770  82.980  30.380  1.00  0.00            
ATOM   1696  O   LEU   307      66.830  83.180  29.630  1.00  0.00            
ATOM   1697  N   ASP   308      68.110  81.740  30.740  1.00  0.00            
ATOM   1698  H   ASP   308      68.940  81.620  31.300  1.00  0.00            
ATOM   1699  CA  ASP   308      67.370  80.550  30.350  1.00  0.00            
ATOM   1700  HA  ASP   308      67.130  80.660  29.290  1.00  0.00            
ATOM   1701  CB  ASP   308      68.280  79.330  30.460  1.00  0.00            
ATOM   1702  HB1 ASP   308      68.540  79.170  31.500  1.00  0.00            
ATOM   1703  HB2 ASP   308      69.210  79.490  29.910  1.00  0.00            
ATOM   1704  CG  ASP   308      67.590  78.100  29.890  1.00  0.00            
ATOM   1705  OD1 ASP   308      67.270  78.110  28.680  1.00  0.00            
ATOM   1706  OD2 ASP   308      67.330  77.150  30.670  1.00  0.00            
ATOM   1707  C   ASP   308      66.060  80.340  31.090  1.00  0.00            
ATOM   1708  O   ASP   308      65.140  79.730  30.560  1.00  0.00            
ATOM   1709  N   GLN   309      65.880  80.860  32.310  1.00  0.00            
ATOM   1710  H   GLN   309      66.670  81.360  32.710  1.00  0.00            
ATOM   1711  CA  GLN   309      64.780  80.530  33.190  1.00  0.00            
ATOM   1712  HA  GLN   309      64.180  79.760  32.710  1.00  0.00            
ATOM   1713  CB  GLN   309      65.300  79.860  34.460  1.00  0.00            
ATOM   1714  HB1 GLN   309      64.450  79.600  35.100  1.00  0.00            
ATOM   1715  HB2 GLN   309      65.910  80.570  35.010  1.00  0.00            
ATOM   1716  CG  GLN   309      66.100  78.590  34.200  1.00  0.00            
ATOM   1717  HG1 GLN   309      67.030  78.820  33.670  1.00  0.00            
ATOM   1718  HG2 GLN   309      65.530  77.910  33.570  1.00  0.00            
ATOM   1719  CD  GLN   309      66.470  77.830  35.470  1.00  0.00            
ATOM   1720  OE1 GLN   309      66.050  78.120  36.580  1.00  0.00            
ATOM   1721  NE2 GLN   309      67.220  76.730  35.360  1.00  0.00            
ATOM   1722 1HE2 GLN   309      67.530  76.440  34.440  1.00  0.00            
ATOM   1723 2HE2 GLN   309      67.340  76.130  36.170  1.00  0.00            
ATOM   1724  C   GLN   309      63.790  81.640  33.500  1.00  0.00            
ATOM   1725  O   GLN   309      62.700  81.350  34.000  1.00  0.00            
ATOM   1726  N   ALA   310      64.080  82.920  33.250  1.00  0.00            
ATOM   1727  H   ALA   310      64.990  83.120  32.870  1.00  0.00            
ATOM   1728  CA  ALA   310      63.250  84.040  33.660  1.00  0.00            
ATOM   1729  HA  ALA   310      63.090  83.930  34.730  1.00  0.00            
ATOM   1730  CB  ALA   310      64.050  85.320  33.480  1.00  0.00            
ATOM   1731  HB1 ALA   310      63.470  86.180  33.810  1.00  0.00            
ATOM   1732  HB2 ALA   310      64.970  85.300  34.080  1.00  0.00            
ATOM   1733  HB3 ALA   310      64.320  85.440  32.430  1.00  0.00            
ATOM   1734  C   ALA   310      61.860  84.120  33.040  1.00  0.00            
ATOM   1735  O   ALA   310      60.880  84.330  33.750  1.00  0.00            
ATOM   1736  N   GLU   311      61.690  83.920  31.730  1.00  0.00            
ATOM   1737  H   GLU   311      62.520  83.810  31.160  1.00  0.00            
ATOM   1738  CA  GLU   311      60.400  83.830  31.060  1.00  0.00            
ATOM   1739  HA  GLU   311      59.800  84.640  31.470  1.00  0.00            
ATOM   1740  CB  GLU   311      60.460  84.100  29.560  1.00  0.00            
ATOM   1741  HB1 GLU   311      61.030  83.320  29.060  1.00  0.00            
ATOM   1742  HB2 GLU   311      60.970  85.040  29.370  1.00  0.00            
ATOM   1743  CG  GLU   311      59.070  84.170  28.930  1.00  0.00            
ATOM   1744  HG1 GLU   311      58.430  84.730  29.610  1.00  0.00            
ATOM   1745  HG2 GLU   311      58.650  83.170  28.870  1.00  0.00            
ATOM   1746  CD  GLU   311      58.980  84.820  27.550  1.00  0.00            
ATOM   1747  OE1 GLU   311      58.300  85.870  27.440  1.00  0.00            
ATOM   1748  OE2 GLU   311      59.480  84.270  26.550  1.00  0.00            
ATOM   1749  C   GLU   311      59.660  82.560  31.420  1.00  0.00            
ATOM   1750  O   GLU   311      58.450  82.600  31.680  1.00  0.00            
ATOM   1751  N   THR   312      60.320  81.400  31.560  1.00  0.00            
ATOM   1752  H   THR   312      61.290  81.420  31.280  1.00  0.00            
ATOM   1753  CA  THR   312      59.790  80.160  32.080  1.00  0.00            
ATOM   1754  HA  THR   312      58.960  79.860  31.440  1.00  0.00            
ATOM   1755  CB  THR   312      60.800  79.020  32.040  1.00  0.00            
ATOM   1756  HB  THR   312      61.740  79.370  32.450  1.00  0.00            
ATOM   1757  CG2 THR   312      60.390  77.760  32.800  1.00  0.00            
ATOM   1758 1HG2 THR   312      61.130  76.970  32.640  1.00  0.00            
ATOM   1759 2HG2 THR   312      60.340  77.960  33.870  1.00  0.00            
ATOM   1760 3HG2 THR   312      59.420  77.410  32.450  1.00  0.00            
ATOM   1761  OG1 THR   312      61.000  78.590  30.710  1.00  0.00            
ATOM   1762  HG1 THR   312      61.880  78.210  30.660  1.00  0.00            
ATOM   1763  C   THR   312      59.200  80.350  33.470  1.00  0.00            
ATOM   1764  O   THR   312      58.110  79.870  33.780  1.00  0.00            
ATOM   1765  N   ALA   313      59.870  81.120  34.340  1.00  0.00            
ATOM   1766  H   ALA   313      60.780  81.430  34.050  1.00  0.00            
ATOM   1767  CA  ALA   313      59.470  81.490  35.680  1.00  0.00            
ATOM   1768  HA  ALA   313      59.010  80.600  36.120  1.00  0.00            
ATOM   1769  CB  ALA   313      60.720  81.760  36.510  1.00  0.00            
ATOM   1770  HB1 ALA   313      60.450  81.920  37.560  1.00  0.00            
ATOM   1771  HB2 ALA   313      61.410  80.910  36.460  1.00  0.00            
ATOM   1772  HB3 ALA   313      61.220  82.650  36.140  1.00  0.00            
ATOM   1773  C   ALA   313      58.440  82.600  35.780  1.00  0.00            
ATOM   1774  O   ALA   313      58.080  83.030  36.880  1.00  0.00            
ATOM   1775  N   GLY   314      57.930  83.140  34.660  1.00  0.00            
ATOM   1776  H   GLY   314      58.260  82.780  33.780  1.00  0.00            
ATOM   1777  CA  GLY   314      56.860  84.110  34.620  1.00  0.00            
ATOM   1778  HA1 GLY   314      56.040  83.740  35.230  1.00  0.00            
ATOM   1779  HA2 GLY   314      56.480  84.190  33.600  1.00  0.00            
ATOM   1780  C   GLY   314      57.200  85.520  35.100  1.00  0.00            
ATOM   1781  O   GLY   314      56.300  86.300  35.420  1.00  0.00            
ATOM   1782  N   ALA   315      58.480  85.880  35.160  1.00  0.00            
ATOM   1783  H   ALA   315      59.170  85.210  34.840  1.00  0.00            
ATOM   1784  CA  ALA   315      58.960  87.200  35.530  1.00  0.00            
ATOM   1785  HA  ALA   315      58.430  87.510  36.430  1.00  0.00            
ATOM   1786  CB  ALA   315      60.440  87.120  35.890  1.00  0.00            
ATOM   1787  HB1 ALA   315      60.800  88.080  36.250  1.00  0.00            
ATOM   1788  HB2 ALA   315      60.610  86.390  36.670  1.00  0.00            
ATOM   1789  HB3 ALA   315      61.030  86.830  35.020  1.00  0.00            
ATOM   1790  C   ALA   315      58.680  88.240  34.450  1.00  0.00            
ATOM   1791  O   ALA   315      58.540  87.900  33.270  1.00  0.00            
ATOM   1792  N   ARG   316      58.630  89.530  34.790  1.00  0.00            
ATOM   1793  H   ARG   316      58.810  89.750  35.760  1.00  0.00            
ATOM   1794  CA  ARG   316      58.500  90.650  33.880  1.00  0.00            
ATOM   1795  HA  ARG   316      57.850  90.350  33.050  1.00  0.00            
ATOM   1796  CB  ARG   316      57.900  91.870  34.560  1.00  0.00            
ATOM   1797  HB1 ARG   316      57.790  92.670  33.820  1.00  0.00            
ATOM   1798  HB2 ARG   316      58.590  92.250  35.310  1.00  0.00            
ATOM   1799  CG  ARG   316      56.540  91.710  35.230  1.00  0.00            
ATOM   1800  HG1 ARG   316      56.270  92.650  35.720  1.00  0.00            
ATOM   1801  HG2 ARG   316      56.600  90.950  36.010  1.00  0.00            
ATOM   1802  CD  ARG   316      55.430  91.330  34.250  1.00  0.00            
ATOM   1803  HD1 ARG   316      55.580  90.300  33.930  1.00  0.00            
ATOM   1804  HD2 ARG   316      55.510  91.960  33.370  1.00  0.00            
ATOM   1805  NE  ARG   316      54.110  91.430  34.870  1.00  0.00            
ATOM   1806  HE  ARG   316      53.910  90.830  35.650  1.00  0.00            
ATOM   1807  CZ  ARG   316      53.110  92.230  34.470  1.00  0.00            
ATOM   1808  NH1 ARG   316      53.250  93.200  33.570  1.00  0.00            
ATOM   1809 1HH1 ARG   316      54.170  93.340  33.170  1.00  0.00            
ATOM   1810 2HH1 ARG   316      52.450  93.730  33.250  1.00  0.00            
ATOM   1811  NH2 ARG   316      51.890  92.090  35.010  1.00  0.00            
ATOM   1812 1HH2 ARG   316      51.760  91.350  35.700  1.00  0.00            
ATOM   1813 2HH2 ARG   316      51.100  92.580  34.620  1.00  0.00            
ATOM   1814  C   ARG   316      59.830  91.030  33.240  1.00  0.00            
ATOM   1815  O   ARG   316      59.910  91.250  32.040  1.00  0.00            
ATOM   1816  N   LEU   317      60.880  91.150  34.050  1.00  0.00            
ATOM   1817  H   LEU   317      60.740  90.900  35.020  1.00  0.00            
ATOM   1818  CA  LEU   317      62.100  91.870  33.720  1.00  0.00            
ATOM   1819  HA  LEU   317      62.210  91.910  32.640  1.00  0.00            
ATOM   1820  CB  LEU   317      61.920  93.300  34.230  1.00  0.00            
ATOM   1821  HB1 LEU   317      61.640  93.240  35.290  1.00  0.00            
ATOM   1822  HB2 LEU   317      61.070  93.760  33.720  1.00  0.00            
ATOM   1823  CG  LEU   317      63.110  94.260  34.130  1.00  0.00            
ATOM   1824  HG  LEU   317      63.970  93.820  34.650  1.00  0.00            
ATOM   1825  CD1 LEU   317      63.510  94.530  32.680  1.00  0.00            
ATOM   1826 1HD1 LEU   317      64.370  95.190  32.660  1.00  0.00            
ATOM   1827 2HD1 LEU   317      63.790  93.610  32.180  1.00  0.00            
ATOM   1828 3HD1 LEU   317      62.690  95.000  32.140  1.00  0.00            
ATOM   1829  CD2 LEU   317      62.770  95.590  34.800  1.00  0.00            
ATOM   1830 1HD2 LEU   317      63.640  96.240  34.810  1.00  0.00            
ATOM   1831 2HD2 LEU   317      61.960  96.080  34.260  1.00  0.00            
ATOM   1832 3HD2 LEU   317      62.460  95.420  35.830  1.00  0.00            
ATOM   1833  C   LEU   317      63.350  91.220  34.300  1.00  0.00            
ATOM   1834  O   LEU   317      63.420  90.960  35.490  1.00  0.00            
ATOM   1835  N   VAL   318      64.390  91.040  33.480  1.00  0.00            
ATOM   1836  H   VAL   318      64.230  91.230  32.500  1.00  0.00            
ATOM   1837  CA  VAL   318      65.770  90.900  33.890  1.00  0.00            
ATOM   1838  HA  VAL   318      65.790  90.670  34.960  1.00  0.00            
ATOM   1839  CB  VAL   318      66.490  89.750  33.200  1.00  0.00            
ATOM   1840  HB  VAL   318      66.370  89.850  32.120  1.00  0.00            
ATOM   1841  CG1 VAL   318      67.990  89.680  33.510  1.00  0.00            
ATOM   1842 1HG1 VAL   318      68.440  88.810  33.040  1.00  0.00            
ATOM   1843 2HG1 VAL   318      68.500  90.560  33.120  1.00  0.00            
ATOM   1844 3HG1 VAL   318      68.150  89.630  34.580  1.00  0.00            
ATOM   1845  CG2 VAL   318      65.900  88.400  33.620  1.00  0.00            
ATOM   1846 1HG2 VAL   318      66.330  87.590  33.030  1.00  0.00            
ATOM   1847 2HG2 VAL   318      66.100  88.210  34.670  1.00  0.00            
ATOM   1848 3HG2 VAL   318      64.820  88.400  33.470  1.00  0.00            
ATOM   1849  C   VAL   318      66.500  92.220  33.690  1.00  0.00            
ATOM   1850  O   VAL   318      66.550  92.750  32.580  1.00  0.00            
ATOM   1851  N   VAL   319      67.080  92.770  34.760  1.00  0.00            
ATOM   1852  H   VAL   319      66.980  92.270  35.640  1.00  0.00            
ATOM   1853  CA  VAL   319      67.990  93.900  34.740  1.00  0.00            
ATOM   1854  HA  VAL   319      67.830  94.460  33.820  1.00  0.00            
ATOM   1855  CB  VAL   319      67.780  94.860  35.910  1.00  0.00            
ATOM   1856  HB  VAL   319      68.060  94.350  36.830  1.00  0.00            
ATOM   1857  CG1 VAL   319      68.640  96.110  35.770  1.00  0.00            
ATOM   1858 1HG1 VAL   319      68.470  96.790  36.610  1.00  0.00            
ATOM   1859 2HG1 VAL   319      69.700  95.850  35.780  1.00  0.00            
ATOM   1860 3HG1 VAL   319      68.420  96.630  34.840  1.00  0.00            
ATOM   1861  CG2 VAL   319      66.330  95.310  36.040  1.00  0.00            
ATOM   1862 1HG2 VAL   319      66.220  96.000  36.880  1.00  0.00            
ATOM   1863 2HG2 VAL   319      66.000  95.790  35.120  1.00  0.00            
ATOM   1864 3HG2 VAL   319      65.680  94.450  36.240  1.00  0.00            
ATOM   1865  C   VAL   319      69.420  93.360  34.730  1.00  0.00            
ATOM   1866  O   VAL   319      69.810  92.630  35.640  1.00  0.00            
ATOM   1867  N   LEU   320      70.230  93.740  33.740  1.00  0.00            
ATOM   1868  H   LEU   320      69.830  94.330  33.030  1.00  0.00            
ATOM   1869  CA  LEU   320      71.670  93.560  33.720  1.00  0.00            
ATOM   1870  HA  LEU   320      71.940  92.760  34.410  1.00  0.00            
ATOM   1871  CB  LEU   320      72.100  93.130  32.320  1.00  0.00            
ATOM   1872  HB1 LEU   320      73.170  92.950  32.330  1.00  0.00            
ATOM   1873  HB2 LEU   320      71.930  93.980  31.660  1.00  0.00            
ATOM   1874  CG  LEU   320      71.420  91.920  31.700  1.00  0.00            
ATOM   1875  HG  LEU   320      70.340  92.100  31.640  1.00  0.00            
ATOM   1876  CD1 LEU   320      71.920  91.680  30.280  1.00  0.00            
ATOM   1877 1HD1 LEU   320      71.520  90.750  29.880  1.00  0.00            
ATOM   1878 2HD1 LEU   320      71.580  92.490  29.640  1.00  0.00            
ATOM   1879 3HD1 LEU   320      73.010  91.640  30.270  1.00  0.00            
ATOM   1880  CD2 LEU   320      71.630  90.640  32.520  1.00  0.00            
ATOM   1881 1HD2 LEU   320      71.220  89.780  31.990  1.00  0.00            
ATOM   1882 2HD2 LEU   320      72.690  90.480  32.690  1.00  0.00            
ATOM   1883 3HD2 LEU   320      71.110  90.730  33.470  1.00  0.00            
ATOM   1884  C   LEU   320      72.330  94.840  34.220  1.00  0.00            
ATOM   1885  O   LEU   320      71.980  95.900  33.700  1.00  0.00            
ATOM   1886  N   ALA   321      73.190  94.830  35.240  1.00  0.00            
ATOM   1887  H   ALA   321      73.400  93.940  35.670  1.00  0.00            
ATOM   1888  CA  ALA   321      73.700  96.010  35.900  1.00  0.00            
ATOM   1889  HA  ALA   321      73.440  96.870  35.280  1.00  0.00            
ATOM   1890  CB  ALA   321      72.950  96.200  37.210  1.00  0.00            
ATOM   1891  HB1 ALA   321      73.210  97.150  37.680  1.00  0.00            
ATOM   1892  HB2 ALA   321      71.870  96.170  37.050  1.00  0.00            
ATOM   1893  HB3 ALA   321      73.210  95.400  37.910  1.00  0.00            
ATOM   1894  C   ALA   321      75.210  96.070  36.100  1.00  0.00            
ATOM   1895  O   ALA   321      75.800  95.190  36.730  1.00  0.00            
ATOM   1896  N   THR   322      75.880  97.130  35.650  1.00  0.00            
ATOM   1897  H   THR   322      75.340  97.830  35.150  1.00  0.00            
ATOM   1898  CA  THR   322      77.290  97.400  35.840  1.00  0.00            
ATOM   1899  HA  THR   322      77.550  97.120  36.860  1.00  0.00            
ATOM   1900  CB  THR   322      78.170  96.550  34.920  1.00  0.00            
ATOM   1901  HB  THR   322      77.990  95.490  35.100  1.00  0.00            
ATOM   1902  CG2 THR   322      77.970  96.830  33.430  1.00  0.00            
ATOM   1903 1HG2 THR   322      78.640  96.200  32.850  1.00  0.00            
ATOM   1904 2HG2 THR   322      76.950  96.590  33.140  1.00  0.00            
ATOM   1905 3HG2 THR   322      78.180  97.870  33.200  1.00  0.00            
ATOM   1906  OG1 THR   322      79.540  96.790  35.180  1.00  0.00            
ATOM   1907  HG1 THR   322      79.870  96.090  35.750  1.00  0.00            
ATOM   1908  C   THR   322      77.650  98.870  35.690  1.00  0.00            
ATOM   1909  O   THR   322      76.950  99.630  35.020  1.00  0.00            
ATOM   1910  N   ALA   323      78.760  99.320  36.280  1.00  0.00            
ATOM   1911  H   ALA   323      79.250  98.670  36.880  1.00  0.00            
ATOM   1912  CA  ALA   323      79.430 100.570  35.980  1.00  0.00            
ATOM   1913  HA  ALA   323      78.670 101.310  35.710  1.00  0.00            
ATOM   1914  CB  ALA   323      80.110 101.060  37.260  1.00  0.00            
ATOM   1915  HB1 ALA   323      80.560 102.030  37.090  1.00  0.00            
ATOM   1916  HB2 ALA   323      79.390 101.150  38.080  1.00  0.00            
ATOM   1917  HB3 ALA   323      80.880 100.350  37.560  1.00  0.00            
ATOM   1918  C   ALA   323      80.420 100.510  34.830  1.00  0.00            
ATOM   1919  O   ALA   323      80.940 101.540  34.410  1.00  0.00            
ATOM   1920  N   THR   324      80.740  99.320  34.300  1.00  0.00            
ATOM   1921  H   THR   324      80.270  98.520  34.700  1.00  0.00            
ATOM   1922  CA  THR   324      81.840  99.020  33.400  1.00  0.00            
ATOM   1923  HA  THR   324      82.150  99.940  32.910  1.00  0.00            
ATOM   1924  CB  THR   324      83.060  98.550  34.190  1.00  0.00            
ATOM   1925  HB  THR   324      83.840  98.250  33.510  1.00  0.00            
ATOM   1926  CG2 THR   324      83.650  99.610  35.130  1.00  0.00            
ATOM   1927 1HG2 THR   324      84.600  99.250  35.530  1.00  0.00            
ATOM   1928 2HG2 THR   324      83.820 100.530  34.580  1.00  0.00            
ATOM   1929 3HG2 THR   324      82.970  99.810  35.950  1.00  0.00            
ATOM   1930  OG1 THR   324      82.720  97.450  35.010  1.00  0.00            
ATOM   1931  HG1 THR   324      82.340  96.800  34.420  1.00  0.00            
ATOM   1932  C   THR   324      81.460  98.040  32.300  1.00  0.00            
ATOM   1933  O   THR   324      81.840  96.880  32.370  1.00  0.00            
ATOM   1934  N   PRO   325      80.660  98.430  31.300  1.00  0.00            
ATOM   1935  CD  PRO   325      80.110  99.760  31.150  1.00  0.00            
ATOM   1936  HD1 PRO   325      80.880 100.530  31.180  1.00  0.00            
ATOM   1937  HD2 PRO   325      79.380  99.970  31.930  1.00  0.00            
ATOM   1938  CG  PRO   325      79.410  99.810  29.790  1.00  0.00            
ATOM   1939  HG1 PRO   325      80.120 100.100  29.010  1.00  0.00            
ATOM   1940  HG2 PRO   325      78.550 100.480  29.790  1.00  0.00            
ATOM   1941  CB  PRO   325      79.020  98.350  29.600  1.00  0.00            
ATOM   1942  HB1 PRO   325      78.860  98.130  28.540  1.00  0.00            
ATOM   1943  HB2 PRO   325      78.100  98.150  30.140  1.00  0.00            
ATOM   1944  CA  PRO   325      80.190  97.590  30.210  1.00  0.00            
ATOM   1945  HA  PRO   325      79.790  96.670  30.640  1.00  0.00            
ATOM   1946  C   PRO   325      81.240  97.200  29.180  1.00  0.00            
ATOM   1947  O   PRO   325      82.290  97.840  29.150  1.00  0.00            
ATOM   1948  N   PRO   326      81.020  96.230  28.290  1.00  0.00            
ATOM   1949  CD  PRO   326      79.850  95.380  28.220  1.00  0.00            
ATOM   1950  HD1 PRO   326      78.940  95.860  28.590  1.00  0.00            
ATOM   1951  HD2 PRO   326      80.010  94.470  28.790  1.00  0.00            
ATOM   1952  CG  PRO   326      79.670  95.010  26.750  1.00  0.00            
ATOM   1953  HG1 PRO   326      79.220  95.840  26.210  1.00  0.00            
ATOM   1954  HG2 PRO   326      79.100  94.090  26.610  1.00  0.00            
ATOM   1955  CB  PRO   326      81.140  94.850  26.340  1.00  0.00            
ATOM   1956  HB1 PRO   326      81.260  94.980  25.260  1.00  0.00            
ATOM   1957  HB2 PRO   326      81.460  93.850  26.620  1.00  0.00            
ATOM   1958  CA  PRO   326      81.860  95.920  27.150  1.00  0.00            
ATOM   1959  HA  PRO   326      82.790  95.500  27.520  1.00  0.00            
ATOM   1960  C   PRO   326      82.210  97.130  26.300  1.00  0.00            
ATOM   1961  O   PRO   326      81.400  98.030  26.100  1.00  0.00            
ATOM   1962  N   GLY   327      83.440  97.210  25.770  1.00  0.00            
ATOM   1963  H   GLY   327      84.080  96.450  25.970  1.00  0.00            
ATOM   1964  CA  GLY   327      83.930  98.290  24.930  1.00  0.00            
ATOM   1965  HA1 GLY   327      83.240  98.420  24.100  1.00  0.00            
ATOM   1966  HA2 GLY   327      84.880  97.980  24.500  1.00  0.00            
ATOM   1967  C   GLY   327      84.140  99.630  25.600  1.00  0.00            
ATOM   1968  O   GLY   327      84.510 100.590  24.930  1.00  0.00            
ATOM   1969  N   SER   328      83.940  99.750  26.920  1.00  0.00            
ATOM   1970  H   SER   328      83.720  98.900  27.410  1.00  0.00            
ATOM   1971  CA  SER   328      84.200 100.940  27.710  1.00  0.00            
ATOM   1972  HA  SER   328      83.810 101.790  27.170  1.00  0.00            
ATOM   1973  CB  SER   328      83.470 100.880  29.050  1.00  0.00            
ATOM   1974  HB1 SER   328      82.400 100.780  28.880  1.00  0.00            
ATOM   1975  HB2 SER   328      83.630 101.810  29.590  1.00  0.00            
ATOM   1976  OG  SER   328      83.920  99.820  29.850  1.00  0.00            
ATOM   1977  HG  SER   328      83.430  99.030  29.600  1.00  0.00            
ATOM   1978  C   SER   328      85.690 101.190  27.940  1.00  0.00            
ATOM   1979  O   SER   328      86.480 100.260  27.950  1.00  0.00            
ATOM   1980  N   VAL   329      86.080 102.450  28.180  1.00  0.00            
ATOM   1981  H   VAL   329      85.360 103.160  28.100  1.00  0.00            
ATOM   1982  CA  VAL   329      87.350 102.890  28.700  1.00  0.00            
ATOM   1983  HA  VAL   329      87.960 102.010  28.930  1.00  0.00            
ATOM   1984  CB  VAL   329      88.160 103.730  27.720  1.00  0.00            
ATOM   1985  HB  VAL   329      89.090 104.040  28.190  1.00  0.00            
ATOM   1986  CG1 VAL   329      88.540 102.910  26.480  1.00  0.00            
ATOM   1987 1HG1 VAL   329      89.170 103.510  25.820  1.00  0.00            
ATOM   1988 2HG1 VAL   329      89.090 102.020  26.790  1.00  0.00            
ATOM   1989 3HG1 VAL   329      87.650 102.610  25.930  1.00  0.00            
ATOM   1990  CG2 VAL   329      87.450 105.000  27.270  1.00  0.00            
ATOM   1991 1HG2 VAL   329      88.100 105.580  26.620  1.00  0.00            
ATOM   1992 2HG2 VAL   329      86.550 104.760  26.720  1.00  0.00            
ATOM   1993 3HG2 VAL   329      87.210 105.630  28.130  1.00  0.00            
ATOM   1994  C   VAL   329      87.190 103.620  30.030  1.00  0.00            
ATOM   1995  O   VAL   329      86.140 104.220  30.270  1.00  0.00            
ATOM   1996  N   THR   330      88.200 103.620  30.900  1.00  0.00            
ATOM   1997  H   THR   330      89.050 103.140  30.650  1.00  0.00            
ATOM   1998  CA  THR   330      88.180 104.350  32.150  1.00  0.00            
ATOM   1999  HA  THR   330      87.280 104.050  32.690  1.00  0.00            
ATOM   2000  CB  THR   330      89.360 103.980  33.050  1.00  0.00            
ATOM   2001  HB  THR   330      90.280 104.130  32.500  1.00  0.00            
ATOM   2002  CG2 THR   330      89.460 104.770  34.360  1.00  0.00            
ATOM   2003 1HG2 THR   330      90.220 104.340  35.010  1.00  0.00            
ATOM   2004 2HG2 THR   330      89.730 105.800  34.150  1.00  0.00            
ATOM   2005 3HG2 THR   330      88.500 104.760  34.880  1.00  0.00            
ATOM   2006  OG1 THR   330      89.280 102.620  33.440  1.00  0.00            
ATOM   2007  HG1 THR   330      89.790 102.170  32.760  1.00  0.00            
ATOM   2008  C   THR   330      88.090 105.850  31.940  1.00  0.00            
ATOM   2009  O   THR   330      88.790 106.400  31.100  1.00  0.00            
ATOM   2010  N   VAL   331      87.250 106.550  32.700  1.00  0.00            
ATOM   2011  H   VAL   331      86.680 106.020  33.350  1.00  0.00            
ATOM   2012  CA  VAL   331      87.080 107.990  32.750  1.00  0.00            
ATOM   2013  HA  VAL   331      87.950 108.430  32.270  1.00  0.00            
ATOM   2014  CB  VAL   331      85.860 108.460  31.960  1.00  0.00            
ATOM   2015  HB  VAL   331      85.750 109.530  32.090  1.00  0.00            
ATOM   2016  CG1 VAL   331      86.000 108.210  30.460  1.00  0.00            
ATOM   2017 1HG1 VAL   331      85.160 108.640  29.910  1.00  0.00            
ATOM   2018 2HG1 VAL   331      86.920 108.670  30.090  1.00  0.00            
ATOM   2019 3HG1 VAL   331      86.040 107.140  30.260  1.00  0.00            
ATOM   2020  CG2 VAL   331      84.560 107.820  32.430  1.00  0.00            
ATOM   2021 1HG2 VAL   331      83.710 108.250  31.890  1.00  0.00            
ATOM   2022 2HG2 VAL   331      84.570 106.750  32.260  1.00  0.00            
ATOM   2023 3HG2 VAL   331      84.400 108.010  33.490  1.00  0.00            
ATOM   2024  C   VAL   331      87.060 108.510  34.190  1.00  0.00            
ATOM   2025  O   VAL   331      86.720 107.720  35.070  1.00  0.00            
ATOM   2026  N   PRO   332      87.400 109.760  34.500  1.00  0.00            
ATOM   2027  CD  PRO   332      87.920 110.770  33.600  1.00  0.00            
ATOM   2028  HD1 PRO   332      87.110 111.310  33.110  1.00  0.00            
ATOM   2029  HD2 PRO   332      88.580 110.350  32.830  1.00  0.00            
ATOM   2030  CG  PRO   332      88.730 111.740  34.460  1.00  0.00            
ATOM   2031  HG1 PRO   332      88.760 112.740  34.030  1.00  0.00            
ATOM   2032  HG2 PRO   332      89.740 111.350  34.610  1.00  0.00            
ATOM   2033  CB  PRO   332      87.970 111.710  35.780  1.00  0.00            
ATOM   2034  HB1 PRO   332      87.120 112.390  35.710  1.00  0.00            
ATOM   2035  HB2 PRO   332      88.600 111.990  36.620  1.00  0.00            
ATOM   2036  CA  PRO   332      87.480 110.260  35.860  1.00  0.00            
ATOM   2037  HA  PRO   332      88.260 109.690  36.370  1.00  0.00            
ATOM   2038  C   PRO   332      86.190 110.140  36.670  1.00  0.00            
ATOM   2039  O   PRO   332      85.110 110.430  36.160  1.00  0.00            
ATOM   2040  N   HIS   333      86.270 109.740  37.940  1.00  0.00            
ATOM   2041  H   HIS   333      87.190 109.550  38.300  1.00  0.00            
ATOM   2042  CA  HIS   333      85.170 109.640  38.880  1.00  0.00            
ATOM   2043  HA  HIS   333      84.260 109.450  38.310  1.00  0.00            
ATOM   2044  CB  HIS   333      85.380 108.430  39.780  1.00  0.00            
ATOM   2045  HB1 HIS   333      86.270 108.600  40.390  1.00  0.00            
ATOM   2046  HB2 HIS   333      85.580 107.550  39.180  1.00  0.00            
ATOM   2047  CG  HIS   333      84.230 108.100  40.700  1.00  0.00            
ATOM   2048  ND1 HIS   333      83.880 108.790  41.860  1.00  0.00            
ATOM   2049  CE1 HIS   333      82.830 108.130  42.370  1.00  0.00            
ATOM   2050  HE1 HIS   333      82.320 108.390  43.290  1.00  0.00            
ATOM   2051  NE2 HIS   333      82.500 107.090  41.590  1.00  0.00            
ATOM   2052  HE2 HIS   333      81.770 106.420  41.780  1.00  0.00            
ATOM   2053  CD2 HIS   333      83.370 107.050  40.530  1.00  0.00            
ATOM   2054  HD2 HIS   333      83.390 106.330  39.720  1.00  0.00            
ATOM   2055  C   HIS   333      84.990 110.920  39.690  1.00  0.00            
ATOM   2056  O   HIS   333      86.000 111.440  40.150  1.00  0.00            
ATOM   2057  N   PRO   334      83.780 111.450  39.900  1.00  0.00            
ATOM   2058  CD  PRO   334      82.510 110.900  39.490  1.00  0.00            
ATOM   2059  HD1 PRO   334      82.440 109.820  39.670  1.00  0.00            
ATOM   2060  HD2 PRO   334      82.350 111.090  38.420  1.00  0.00            
ATOM   2061  CG  PRO   334      81.440 111.620  40.300  1.00  0.00            
ATOM   2062  HG1 PRO   334      81.360 111.150  41.280  1.00  0.00            
ATOM   2063  HG2 PRO   334      80.480 111.640  39.800  1.00  0.00            
ATOM   2064  CB  PRO   334      82.060 113.010  40.440  1.00  0.00            
ATOM   2065  HB1 PRO   334      81.660 113.530  41.310  1.00  0.00            
ATOM   2066  HB2 PRO   334      81.840 113.580  39.540  1.00  0.00            
ATOM   2067  CA  PRO   334      83.560 112.730  40.550  1.00  0.00            
ATOM   2068  HA  PRO   334      84.070 113.500  39.980  1.00  0.00            
ATOM   2069  C   PRO   334      84.050 112.870  41.990  1.00  0.00            
ATOM   2070  O   PRO   334      84.160 113.980  42.500  1.00  0.00            
ATOM   2071  N   ASN   335      84.350 111.770  42.690  1.00  0.00            
ATOM   2072  H   ASN   335      84.220 110.880  42.240  1.00  0.00            
ATOM   2073  CA  ASN   335      84.870 111.750  44.050  1.00  0.00            
ATOM   2074  HA  ASN   335      84.810 112.760  44.450  1.00  0.00            
ATOM   2075  CB  ASN   335      83.970 110.890  44.930  1.00  0.00            
ATOM   2076  HB1 ASN   335      84.400 110.770  45.930  1.00  0.00            
ATOM   2077  HB2 ASN   335      83.900 109.890  44.490  1.00  0.00            
ATOM   2078  CG  ASN   335      82.570 111.430  45.140  1.00  0.00            
ATOM   2079  OD1 ASN   335      82.320 112.640  45.090  1.00  0.00            
ATOM   2080  ND2 ASN   335      81.580 110.580  45.410  1.00  0.00            
ATOM   2081 1HD2 ASN   335      81.790 109.600  45.560  1.00  0.00            
ATOM   2082 2HD2 ASN   335      80.660 110.980  45.540  1.00  0.00            
ATOM   2083  C   ASN   335      86.340 111.390  44.180  1.00  0.00            
ATOM   2084  O   ASN   335      86.860 111.460  45.290  1.00  0.00            
ATOM   2085  N   ILE   336      87.060 110.970  43.130  1.00  0.00            
ATOM   2086  H   ILE   336      86.620 111.030  42.220  1.00  0.00            
ATOM   2087  CA  ILE   336      88.330 110.290  43.200  1.00  0.00            
ATOM   2088  HA  ILE   336      88.610 110.260  44.260  1.00  0.00            
ATOM   2089  CB  ILE   336      88.240 108.810  42.820  1.00  0.00            
ATOM   2090  HB  ILE   336      88.060 108.760  41.750  1.00  0.00            
ATOM   2091  CG2 ILE   336      89.560 108.090  43.090  1.00  0.00            
ATOM   2092 1HG2 ILE   336      89.520 107.050  42.760  1.00  0.00            
ATOM   2093 2HG2 ILE   336      90.380 108.550  42.540  1.00  0.00            
ATOM   2094 3HG2 ILE   336      89.790 108.110  44.150  1.00  0.00            
ATOM   2095  CG1 ILE   336      87.090 108.090  43.510  1.00  0.00            
ATOM   2096 1HG1 ILE   336      86.150 108.610  43.330  1.00  0.00            
ATOM   2097 2HG1 ILE   336      87.240 108.100  44.590  1.00  0.00            
ATOM   2098  CD  ILE   336      86.830 106.650  43.070  1.00  0.00            
ATOM   2099  HD1 ILE   336      85.890 106.280  43.490  1.00  0.00            
ATOM   2100  HD2 ILE   336      86.770 106.590  41.980  1.00  0.00            
ATOM   2101  HD3 ILE   336      87.640 106.000  43.430  1.00  0.00            
ATOM   2102  C   ILE   336      89.470 111.020  42.510  1.00  0.00            
ATOM   2103  O   ILE   336      89.490 111.110  41.280  1.00  0.00            
ATOM   2104  N   GLU   337      90.470 111.520  43.250  1.00  0.00            
ATOM   2105  H   GLU   337      90.400 111.360  44.240  1.00  0.00            
ATOM   2106  CA  GLU   337      91.740 112.000  42.740  1.00  0.00            
ATOM   2107  HA  GLU   337      91.540 112.580  41.830  1.00  0.00            
ATOM   2108  CB  GLU   337      92.410 112.940  43.730  1.00  0.00            
ATOM   2109  HB1 GLU   337      92.550 112.410  44.670  1.00  0.00            
ATOM   2110  HB2 GLU   337      91.740 113.780  43.920  1.00  0.00            
ATOM   2111  CG  GLU   337      93.770 113.510  43.300  1.00  0.00            
ATOM   2112  HG1 GLU   337      93.630 114.080  42.390  1.00  0.00            
ATOM   2113  HG2 GLU   337      94.450 112.690  43.070  1.00  0.00            
ATOM   2114  CD  GLU   337      94.430 114.380  44.360  1.00  0.00            
ATOM   2115  OE1 GLU   337      93.740 114.980  45.210  1.00  0.00            
ATOM   2116  OE2 GLU   337      95.680 114.530  44.350  1.00  0.00            
ATOM   2117  C   GLU   337      92.660 110.850  42.360  1.00  0.00            
ATOM   2118  O   GLU   337      92.730 109.860  43.090  1.00  0.00            
ATOM   2119  N   GLU   338      93.400 110.940  41.250  1.00  0.00            
ATOM   2120  H   GLU   338      93.330 111.790  40.710  1.00  0.00            
ATOM   2121  CA  GLU   338      94.300 109.920  40.760  1.00  0.00            
ATOM   2122  HA  GLU   338      94.220 109.040  41.400  1.00  0.00            
ATOM   2123  CB  GLU   338      93.900 109.460  39.360  1.00  0.00            
ATOM   2124  HB1 GLU   338      94.520 108.610  39.090  1.00  0.00            
ATOM   2125  HB2 GLU   338      94.120 110.250  38.650  1.00  0.00            
ATOM   2126  CG  GLU   338      92.430 109.080  39.230  1.00  0.00            
ATOM   2127  HG1 GLU   338      91.820 109.970  39.350  1.00  0.00            
ATOM   2128  HG2 GLU   338      92.160 108.410  40.050  1.00  0.00            
ATOM   2129  CD  GLU   338      92.060 108.410  37.910  1.00  0.00            
ATOM   2130  OE1 GLU   338      92.940 108.190  37.050  1.00  0.00            
ATOM   2131  OE2 GLU   338      90.860 108.110  37.720  1.00  0.00            
ATOM   2132  C   GLU   338      95.750 110.390  40.800  1.00  0.00            
ATOM   2133  O   GLU   338      96.070 111.420  40.220  1.00  0.00            
ATOM   2134  N   VAL   339      96.660 109.660  41.460  1.00  0.00            
ATOM   2135  H   VAL   339      96.320 108.850  41.950  1.00  0.00            
ATOM   2136  CA  VAL   339      98.030 110.060  41.720  1.00  0.00            
ATOM   2137  HA  VAL   339      98.260 110.910  41.070  1.00  0.00            
ATOM   2138  CB  VAL   339      98.230 110.560  43.150  1.00  0.00            
ATOM   2139  HB  VAL   339      98.270 109.710  43.820  1.00  0.00            
ATOM   2140  CG1 VAL   339      99.530 111.350  43.300  1.00  0.00            
ATOM   2141 1HG1 VAL   339      99.680 111.680  44.330  1.00  0.00            
ATOM   2142 2HG1 VAL   339     100.400 110.740  43.020  1.00  0.00            
ATOM   2143 3HG1 VAL   339      99.510 112.230  42.660  1.00  0.00            
ATOM   2144  CG2 VAL   339      97.110 111.460  43.660  1.00  0.00            
ATOM   2145 1HG2 VAL   339      97.330 111.850  44.650  1.00  0.00            
ATOM   2146 2HG2 VAL   339      96.960 112.300  42.980  1.00  0.00            
ATOM   2147 3HG2 VAL   339      96.180 110.900  43.730  1.00  0.00            
ATOM   2148  C   VAL   339      99.040 108.970  41.380  1.00  0.00            
ATOM   2149  O   VAL   339      98.980 107.870  41.930  1.00  0.00            
ATOM   2150  N   ALA   340     100.020 109.240  40.520  1.00  0.00            
ATOM   2151  H   ALA   340     100.050 110.170  40.130  1.00  0.00            
ATOM   2152  CA  ALA   340     101.080 108.320  40.140  1.00  0.00            
ATOM   2153  HA  ALA   340     100.600 107.440  39.710  1.00  0.00            
ATOM   2154  CB  ALA   340     101.890 108.980  39.030  1.00  0.00            
ATOM   2155  HB1 ALA   340     102.710 108.340  38.710  1.00  0.00            
ATOM   2156  HB2 ALA   340     101.270 109.210  38.160  1.00  0.00            
ATOM   2157  HB3 ALA   340     102.330 109.910  39.400  1.00  0.00            
ATOM   2158  C   ALA   340     101.950 107.850  41.290  1.00  0.00            
ATOM   2159  O   ALA   340     102.240 108.620  42.200  1.00  0.00            
ATOM   2160  N   LEU   341     102.430 106.600  41.290  1.00  0.00            
ATOM   2161  H   LEU   341     102.100 105.990  40.560  1.00  0.00            
ATOM   2162  CA  LEU   341     103.410 106.050  42.200  1.00  0.00            
ATOM   2163  HA  LEU   341     103.340 106.590  43.150  1.00  0.00            
ATOM   2164  CB  LEU   341     103.120 104.580  42.490  1.00  0.00            
ATOM   2165  HB1 LEU   341     103.950 104.170  43.070  1.00  0.00            
ATOM   2166  HB2 LEU   341     103.110 104.050  41.540  1.00  0.00            
ATOM   2167  CG  LEU   341     101.830 104.290  43.240  1.00  0.00            
ATOM   2168  HG  LEU   341     100.990 104.770  42.740  1.00  0.00            
ATOM   2169  CD1 LEU   341     101.560 102.790  43.280  1.00  0.00            
ATOM   2170 1HD1 LEU   341     100.600 102.580  43.750  1.00  0.00            
ATOM   2171 2HD1 LEU   341     101.530 102.400  42.260  1.00  0.00            
ATOM   2172 3HD1 LEU   341     102.350 102.280  43.840  1.00  0.00            
ATOM   2173  CD2 LEU   341     101.870 104.770  44.690  1.00  0.00            
ATOM   2174 1HD2 LEU   341     101.000 104.430  45.240  1.00  0.00            
ATOM   2175 2HD2 LEU   341     102.770 104.400  45.180  1.00  0.00            
ATOM   2176 3HD2 LEU   341     101.890 105.860  44.710  1.00  0.00            
ATOM   2177  C   LEU   341     104.830 106.270  41.700  1.00  0.00            
ATOM   2178  O   LEU   341     105.140 105.920  40.560  1.00  0.00            
ATOM   2179  N   SER   342     105.750 106.810  42.510  1.00  0.00            
ATOM   2180  H   SER   342     105.440 107.040  43.440  1.00  0.00            
ATOM   2181  CA  SER   342     107.100 107.210  42.180  1.00  0.00            
ATOM   2182  HA  SER   342     107.220 107.150  41.090  1.00  0.00            
ATOM   2183  CB  SER   342     107.300 108.680  42.540  1.00  0.00            
ATOM   2184  HB1 SER   342     106.640 109.300  41.940  1.00  0.00            
ATOM   2185  HB2 SER   342     108.320 109.000  42.340  1.00  0.00            
ATOM   2186  OG  SER   342     107.020 108.910  43.900  1.00  0.00            
ATOM   2187  HG  SER   342     107.160 109.840  44.090  1.00  0.00            
ATOM   2188  C   SER   342     108.190 106.330  42.770  1.00  0.00            
ATOM   2189  O   SER   342     107.910 105.410  43.530  1.00  0.00            
ATOM   2190  N   ASN   343     109.470 106.540  42.430  1.00  0.00            
ATOM   2191  H   ASN   343     109.630 107.260  41.750  1.00  0.00            
ATOM   2192  CA  ASN   343     110.630 105.840  42.930  1.00  0.00            
ATOM   2193  HA  ASN   343     110.370 104.780  42.990  1.00  0.00            
ATOM   2194  CB  ASN   343     111.760 105.920  41.910  1.00  0.00            
ATOM   2195  HB1 ASN   343     112.640 105.360  42.250  1.00  0.00            
ATOM   2196  HB2 ASN   343     112.070 106.960  41.790  1.00  0.00            
ATOM   2197  CG  ASN   343     111.440 105.390  40.520  1.00  0.00            
ATOM   2198  OD1 ASN   343     111.330 106.120  39.540  1.00  0.00            
ATOM   2199  ND2 ASN   343     111.260 104.080  40.390  1.00  0.00            
ATOM   2200 1HD2 ASN   343     111.480 103.470  41.160  1.00  0.00            
ATOM   2201 2HD2 ASN   343     111.060 103.710  39.470  1.00  0.00            
ATOM   2202  C   ASN   343     111.060 106.230  44.340  1.00  0.00            
ATOM   2203  O   ASN   343     112.250 106.270  44.650  1.00  0.00            
ATOM   2204  N   THR   344     110.140 106.560  45.250  1.00  0.00            
ATOM   2205  H   THR   344     109.180 106.500  44.960  1.00  0.00            
ATOM   2206  CA  THR   344     110.350 107.070  46.590  1.00  0.00            
ATOM   2207  HA  THR   344     111.310 106.690  46.950  1.00  0.00            
ATOM   2208  CB  THR   344     110.450 108.590  46.650  1.00  0.00            
ATOM   2209  HB  THR   344     110.410 108.920  47.690  1.00  0.00            
ATOM   2210  CG2 THR   344     111.720 109.170  46.020  1.00  0.00            
ATOM   2211 1HG2 THR   344     111.750 110.250  46.170  1.00  0.00            
ATOM   2212 2HG2 THR   344     112.590 108.720  46.500  1.00  0.00            
ATOM   2213 3HG2 THR   344     111.740 108.950  44.950  1.00  0.00            
ATOM   2214  OG1 THR   344     109.360 109.170  45.960  1.00  0.00            
ATOM   2215  HG1 THR   344     109.380 110.120  46.100  1.00  0.00            
ATOM   2216  C   THR   344     109.310 106.620  47.600  1.00  0.00            
ATOM   2217  O   THR   344     108.140 106.470  47.260  1.00  0.00            
ATOM   2218  N   GLY   345     109.680 106.440  48.870  1.00  0.00            
ATOM   2219  H   GLY   345     110.660 106.530  49.090  1.00  0.00            
ATOM   2220  CA  GLY   345     108.800 106.090  49.980  1.00  0.00            
ATOM   2221  HA1 GLY   345     107.770 106.020  49.630  1.00  0.00            
ATOM   2222  HA2 GLY   345     108.830 106.890  50.710  1.00  0.00            
ATOM   2223  C   GLY   345     109.150 104.790  50.680  1.00  0.00            
ATOM   2224  O   GLY   345     109.900 103.960  50.170  1.00  0.00            
ATOM   2225  N   GLU   346     108.620 104.580  51.890  1.00  0.00            
ATOM   2226  H   GLU   346     108.010 105.320  52.230  1.00  0.00            
ATOM   2227  CA  GLU   346     109.010 103.580  52.860  1.00  0.00            
ATOM   2228  HA  GLU   346     110.100 103.550  52.890  1.00  0.00            
ATOM   2229  CB  GLU   346     108.540 104.020  54.250  1.00  0.00            
ATOM   2230  HB1 GLU   346     108.730 103.220  54.950  1.00  0.00            
ATOM   2231  HB2 GLU   346     107.460 104.160  54.230  1.00  0.00            
ATOM   2232  CG  GLU   346     109.190 105.280  54.810  1.00  0.00            
ATOM   2233  HG1 GLU   346     110.270 105.140  54.790  1.00  0.00            
ATOM   2234  HG2 GLU   346     108.930 105.370  55.860  1.00  0.00            
ATOM   2235  CD  GLU   346     108.840 106.610  54.140  1.00  0.00            
ATOM   2236  OE1 GLU   346     107.780 106.720  53.500  1.00  0.00            
ATOM   2237  OE2 GLU   346     109.640 107.560  54.270  1.00  0.00            
ATOM   2238  C   GLU   346     108.560 102.150  52.560  1.00  0.00            
ATOM   2239  O   GLU   346     109.010 101.210  53.200  1.00  0.00            
ATOM   2240  N   ILE   347     107.650 101.930  51.600  1.00  0.00            
ATOM   2241  H   ILE   347     107.280 102.750  51.150  1.00  0.00            
ATOM   2242  CA  ILE   347     107.100 100.650  51.190  1.00  0.00            
ATOM   2243  HA  ILE   347     107.630  99.880  51.740  1.00  0.00            
ATOM   2244  CB  ILE   347     105.640 100.480  51.620  1.00  0.00            
ATOM   2245  HB  ILE   347     105.030 101.150  51.010  1.00  0.00            
ATOM   2246  CG2 ILE   347     105.150  99.070  51.330  1.00  0.00            
ATOM   2247 1HG2 ILE   347     104.100  98.950  51.590  1.00  0.00            
ATOM   2248 2HG2 ILE   347     105.260  98.810  50.280  1.00  0.00            
ATOM   2249 3HG2 ILE   347     105.720  98.350  51.920  1.00  0.00            
ATOM   2250  CG1 ILE   347     105.340 100.820  53.080  1.00  0.00            
ATOM   2251 1HG1 ILE   347     106.190 100.530  53.700  1.00  0.00            
ATOM   2252 2HG1 ILE   347     104.500 100.230  53.450  1.00  0.00            
ATOM   2253  CD  ILE   347     104.970 102.270  53.380  1.00  0.00            
ATOM   2254  HD1 ILE   347     104.760 102.410  54.440  1.00  0.00            
ATOM   2255  HD2 ILE   347     105.780 102.950  53.100  1.00  0.00            
ATOM   2256  HD3 ILE   347     104.090 102.560  52.810  1.00  0.00            
ATOM   2257  C   ILE   347     107.330 100.370  49.710  1.00  0.00            
ATOM   2258  O   ILE   347     106.630 100.990  48.900  1.00  0.00            
ATOM   2259  N   PRO   348     108.230  99.490  49.270  1.00  0.00            
ATOM   2260  CD  PRO   348     109.300  98.930  50.070  1.00  0.00            
ATOM   2261  HD1 PRO   348     108.970  98.010  50.560  1.00  0.00            
ATOM   2262  HD2 PRO   348     109.660  99.620  50.830  1.00  0.00            
ATOM   2263  CG  PRO   348     110.440  98.630  49.100  1.00  0.00            
ATOM   2264  HG1 PRO   348     111.090  97.830  49.450  1.00  0.00            
ATOM   2265  HG2 PRO   348     111.010  99.540  48.920  1.00  0.00            
ATOM   2266  CB  PRO   348     109.680  98.250  47.830  1.00  0.00            
ATOM   2267  HB1 PRO   348     109.430  97.190  47.890  1.00  0.00            
ATOM   2268  HB2 PRO   348     110.280  98.430  46.940  1.00  0.00            
ATOM   2269  CA  PRO   348     108.410  99.090  47.890  1.00  0.00            
ATOM   2270  HA  PRO   348     108.600  99.990  47.310  1.00  0.00            
ATOM   2271  C   PRO   348     107.220  98.370  47.280  1.00  0.00            
ATOM   2272  O   PRO   348     106.730  97.390  47.840  1.00  0.00            
ATOM   2273  N   PHE   349     106.740  98.780  46.100  1.00  0.00            
ATOM   2274  H   PHE   349     107.230  99.540  45.660  1.00  0.00            
ATOM   2275  CA  PHE   349     105.550  98.300  45.430  1.00  0.00            
ATOM   2276  HA  PHE   349     105.300  97.310  45.820  1.00  0.00            
ATOM   2277  CB  PHE   349     104.370  99.190  45.810  1.00  0.00            
ATOM   2278  HB1 PHE   349     104.520 100.180  45.370  1.00  0.00            
ATOM   2279  HB2 PHE   349     104.380  99.340  46.890  1.00  0.00            
ATOM   2280  CG  PHE   349     103.010  98.660  45.430  1.00  0.00            
ATOM   2281  CD1 PHE   349     102.410  97.640  46.180  1.00  0.00            
ATOM   2282  HD1 PHE   349     102.940  97.230  47.030  1.00  0.00            
ATOM   2283  CE1 PHE   349     101.140  97.170  45.870  1.00  0.00            
ATOM   2284  HE1 PHE   349     100.680  96.380  46.450  1.00  0.00            
ATOM   2285  CZ  PHE   349     100.440  97.720  44.790  1.00  0.00            
ATOM   2286  HZ  PHE   349      99.440  97.370  44.550  1.00  0.00            
ATOM   2287  CE2 PHE   349     101.020  98.740  44.030  1.00  0.00            
ATOM   2288  HE2 PHE   349     100.470  99.190  43.210  1.00  0.00            
ATOM   2289  CD2 PHE   349     102.310  99.200  44.340  1.00  0.00            
ATOM   2290  HD2 PHE   349     102.750  99.980  43.750  1.00  0.00            
ATOM   2291  C   PHE   349     105.730  98.170  43.920  1.00  0.00            
ATOM   2292  O   PHE   349     105.710  99.170  43.210  1.00  0.00            
ATOM   2293  N   TYR   350     105.910  96.960  43.390  1.00  0.00            
ATOM   2294  H   TYR   350     105.970  96.190  44.040  1.00  0.00            
ATOM   2295  CA  TYR   350     105.940  96.650  41.970  1.00  0.00            
ATOM   2296  HA  TYR   350     106.310  95.630  41.880  1.00  0.00            
ATOM   2297  CB  TYR   350     104.520  96.580  41.420  1.00  0.00            
ATOM   2298  HB1 TYR   350     104.540  96.560  40.330  1.00  0.00            
ATOM   2299  HB2 TYR   350     103.990  97.500  41.690  1.00  0.00            
ATOM   2300  CG  TYR   350     103.710  95.390  41.870  1.00  0.00            
ATOM   2301  CD1 TYR   350     102.910  95.430  43.020  1.00  0.00            
ATOM   2302  HD1 TYR   350     102.860  96.340  43.600  1.00  0.00            
ATOM   2303  CE1 TYR   350     102.170  94.310  43.420  1.00  0.00            
ATOM   2304  HE1 TYR   350     101.540  94.350  44.300  1.00  0.00            
ATOM   2305  CZ  TYR   350     102.200  93.140  42.650  1.00  0.00            
ATOM   2306  OH  TYR   350     101.480  92.040  43.020  1.00  0.00            
ATOM   2307  HH  TYR   350     101.660  91.310  42.420  1.00  0.00            
ATOM   2308  CE2 TYR   350     103.020  93.080  41.500  1.00  0.00            
ATOM   2309  HE2 TYR   350     103.050  92.190  40.900  1.00  0.00            
ATOM   2310  CD2 TYR   350     103.770  94.210  41.130  1.00  0.00            
ATOM   2311  HD2 TYR   350     104.360  94.160  40.230  1.00  0.00            
ATOM   2312  C   TYR   350     106.920  97.470  41.140  1.00  0.00            
ATOM   2313  O   TYR   350     106.620  97.940  40.040  1.00  0.00            
ATOM   2314  N   GLY   351     108.130  97.730  41.650  1.00  0.00            
ATOM   2315  H   GLY   351     108.360  97.230  42.500  1.00  0.00            
ATOM   2316  CA  GLY   351     109.150  98.560  41.040  1.00  0.00            
ATOM   2317  HA1 GLY   351     109.200  98.340  39.970  1.00  0.00            
ATOM   2318  HA2 GLY   351     110.120  98.290  41.450  1.00  0.00            
ATOM   2319  C   GLY   351     108.980 100.060  41.210  1.00  0.00            
ATOM   2320  O   GLY   351     109.810 100.830  40.740  1.00  0.00            
ATOM   2321  N   LYS   352     107.940 100.530  41.910  1.00  0.00            
ATOM   2322  H   LYS   352     107.280  99.830  42.240  1.00  0.00            
ATOM   2323  CA  LYS   352     107.760 101.840  42.510  1.00  0.00            
ATOM   2324  HA  LYS   352     108.580 102.490  42.200  1.00  0.00            
ATOM   2325  CB  LYS   352     106.460 102.480  42.040  1.00  0.00            
ATOM   2326  HB1 LYS   352     106.390 103.510  42.400  1.00  0.00            
ATOM   2327  HB2 LYS   352     105.630 101.950  42.510  1.00  0.00            
ATOM   2328  CG  LYS   352     106.200 102.510  40.540  1.00  0.00            
ATOM   2329  HG1 LYS   352     105.230 102.970  40.340  1.00  0.00            
ATOM   2330  HG2 LYS   352     106.130 101.480  40.170  1.00  0.00            
ATOM   2331  CD  LYS   352     107.250 103.250  39.720  1.00  0.00            
ATOM   2332  HD1 LYS   352     108.230 102.800  39.920  1.00  0.00            
ATOM   2333  HD2 LYS   352     107.290 104.300  40.010  1.00  0.00            
ATOM   2334  CE  LYS   352     106.950 103.130  38.230  1.00  0.00            
ATOM   2335  HE1 LYS   352     106.060 103.730  38.000  1.00  0.00            
ATOM   2336  HE2 LYS   352     106.710 102.090  38.000  1.00  0.00            
ATOM   2337  NZ  LYS   352     108.080 103.550  37.380  1.00  0.00            
ATOM   2338  HZ1 LYS   352     107.870 103.400  36.410  1.00  0.00            
ATOM   2339  HZ2 LYS   352     108.310 104.520  37.530  1.00  0.00            
ATOM   2340  HZ3 LYS   352     108.910 103.020  37.610  1.00  0.00            
ATOM   2341  C   LYS   352     107.860 101.750  44.020  1.00  0.00            
ATOM   2342  O   LYS   352     108.180 100.690  44.560  1.00  0.00            
ATOM   2343  N   ALA   353     107.570 102.810  44.770  1.00  0.00            
ATOM   2344  H   ALA   353     107.370 103.680  44.300  1.00  0.00            
ATOM   2345  CA  ALA   353     107.380 102.810  46.210  1.00  0.00            
ATOM   2346  HA  ALA   353     107.130 101.800  46.510  1.00  0.00            
ATOM   2347  CB  ALA   353     108.720 103.150  46.870  1.00  0.00            
ATOM   2348  HB1 ALA   353     108.610 103.190  47.950  1.00  0.00            
ATOM   2349  HB2 ALA   353     109.470 102.400  46.630  1.00  0.00            
ATOM   2350  HB3 ALA   353     109.070 104.120  46.510  1.00  0.00            
ATOM   2351  C   ALA   353     106.230 103.690  46.660  1.00  0.00            
ATOM   2352  O   ALA   353     105.670 104.470  45.890  1.00  0.00            
ATOM   2353  N   ILE   354     105.800 103.570  47.920  1.00  0.00            
ATOM   2354  H   ILE   354     106.270 102.870  48.480  1.00  0.00            
ATOM   2355  CA  ILE   354     104.690 104.230  48.570  1.00  0.00            
ATOM   2356  HA  ILE   354     104.280 104.960  47.860  1.00  0.00            
ATOM   2357  CB  ILE   354     103.550 103.260  48.870  1.00  0.00            
ATOM   2358  HB  ILE   354     103.930 102.560  49.620  1.00  0.00            
ATOM   2359  CG2 ILE   354     102.360 103.970  49.510  1.00  0.00            
ATOM   2360 1HG2 ILE   354     101.530 103.290  49.720  1.00  0.00            
ATOM   2361 2HG2 ILE   354     102.630 104.440  50.460  1.00  0.00            
ATOM   2362 3HG2 ILE   354     101.990 104.750  48.840  1.00  0.00            
ATOM   2363  CG1 ILE   354     103.070 102.410  47.700  1.00  0.00            
ATOM   2364 1HG1 ILE   354     103.900 102.130  47.040  1.00  0.00            
ATOM   2365 2HG1 ILE   354     102.380 103.000  47.090  1.00  0.00            
ATOM   2366  CD  ILE   354     102.380 101.110  48.100  1.00  0.00            
ATOM   2367  HD1 ILE   354     102.040 100.580  47.210  1.00  0.00            
ATOM   2368  HD2 ILE   354     103.080 100.470  48.640  1.00  0.00            
ATOM   2369  HD3 ILE   354     101.520 101.300  48.730  1.00  0.00            
ATOM   2370  C   ILE   354     105.160 104.970  49.820  1.00  0.00            
ATOM   2371  O   ILE   354     105.780 104.310  50.660  1.00  0.00            
ATOM   2372  N   PRO   355     104.900 106.260  50.030  1.00  0.00            
ATOM   2373  CD  PRO   355     104.420 107.190  49.020  1.00  0.00            
ATOM   2374  HD1 PRO   355     103.340 107.160  48.950  1.00  0.00            
ATOM   2375  HD2 PRO   355     104.870 106.990  48.040  1.00  0.00            
ATOM   2376  CG  PRO   355     104.860 108.570  49.490  1.00  0.00            
ATOM   2377  HG1 PRO   355     104.240 109.370  49.090  1.00  0.00            
ATOM   2378  HG2 PRO   355     105.910 108.740  49.250  1.00  0.00            
ATOM   2379  CB  PRO   355     104.710 108.420  51.000  1.00  0.00            
ATOM   2380  HB1 PRO   355     103.660 108.570  51.260  1.00  0.00            
ATOM   2381  HB2 PRO   355     105.320 109.160  51.540  1.00  0.00            
ATOM   2382  CA  PRO   355     105.120 106.980  51.260  1.00  0.00            
ATOM   2383  HA  PRO   355     106.190 106.960  51.500  1.00  0.00            
ATOM   2384  C   PRO   355     104.340 106.420  52.450  1.00  0.00            
ATOM   2385  O   PRO   355     103.150 106.160  52.300  1.00  0.00            
ATOM   2386  N   ILE   356     104.910 106.290  53.650  1.00  0.00            
ATOM   2387  H   ILE   356     105.900 106.500  53.720  1.00  0.00            
ATOM   2388  CA  ILE   356     104.180 105.860  54.830  1.00  0.00            
ATOM   2389  HA  ILE   356     103.710 104.920  54.560  1.00  0.00            
ATOM   2390  CB  ILE   356     105.080 105.560  56.030  1.00  0.00            
ATOM   2391  HB  ILE   356     105.830 104.840  55.690  1.00  0.00            
ATOM   2392  CG2 ILE   356     105.840 106.790  56.520  1.00  0.00            
ATOM   2393 1HG2 ILE   356     106.620 106.510  57.240  1.00  0.00            
ATOM   2394 2HG2 ILE   356     106.340 107.310  55.700  1.00  0.00            
ATOM   2395 3HG2 ILE   356     105.170 107.490  57.010  1.00  0.00            
ATOM   2396  CG1 ILE   356     104.290 104.880  57.140  1.00  0.00            
ATOM   2397 1HG1 ILE   356     103.680 104.080  56.720  1.00  0.00            
ATOM   2398 2HG1 ILE   356     103.610 105.600  57.610  1.00  0.00            
ATOM   2399  CD  ILE   356     105.140 104.250  58.240  1.00  0.00            
ATOM   2400  HD1 ILE   356     104.510 103.760  58.990  1.00  0.00            
ATOM   2401  HD2 ILE   356     105.820 103.520  57.820  1.00  0.00            
ATOM   2402  HD3 ILE   356     105.720 105.020  58.760  1.00  0.00            
ATOM   2403  C   ILE   356     103.040 106.800  55.170  1.00  0.00            
ATOM   2404  O   ILE   356     101.950 106.360  55.530  1.00  0.00            
ATOM   2405  N   GLU   357     103.190 108.120  55.010  1.00  0.00            
ATOM   2406  H   GLU   357     104.130 108.430  54.780  1.00  0.00            
ATOM   2407  CA  GLU   357     102.160 109.130  55.170  1.00  0.00            
ATOM   2408  HA  GLU   357     101.850 109.070  56.210  1.00  0.00            
ATOM   2409  CB  GLU   357     102.650 110.560  54.960  1.00  0.00            
ATOM   2410  HB1 GLU   357     102.770 111.060  55.930  1.00  0.00            
ATOM   2411  HB2 GLU   357     101.860 111.120  54.470  1.00  0.00            
ATOM   2412  CG  GLU   357     103.930 110.760  54.160  1.00  0.00            
ATOM   2413  HG1 GLU   357     103.960 111.790  53.800  1.00  0.00            
ATOM   2414  HG2 GLU   357     103.870 110.150  53.260  1.00  0.00            
ATOM   2415  CD  GLU   357     105.210 110.470  54.920  1.00  0.00            
ATOM   2416  OE1 GLU   357     105.170 110.130  56.120  1.00  0.00            
ATOM   2417  OE2 GLU   357     106.300 110.570  54.300  1.00  0.00            
ATOM   2418  C   GLU   357     100.900 108.870  54.360  1.00  0.00            
ATOM   2419  O   GLU   357      99.810 109.230  54.810  1.00  0.00            
ATOM   2420  N   ALA   358     100.960 108.190  53.210  1.00  0.00            
ATOM   2421  H   ALA   358     101.860 107.820  52.950  1.00  0.00            
ATOM   2422  CA  ALA   358      99.830 107.820  52.390  1.00  0.00            
ATOM   2423  HA  ALA   358      99.220 108.720  52.260  1.00  0.00            
ATOM   2424  CB  ALA   358     100.330 107.430  51.000  1.00  0.00            
ATOM   2425  HB1 ALA   358      99.490 107.270  50.320  1.00  0.00            
ATOM   2426  HB2 ALA   358     100.970 108.210  50.580  1.00  0.00            
ATOM   2427  HB3 ALA   358     100.900 106.510  51.060  1.00  0.00            
ATOM   2428  C   ALA   358      98.920 106.770  53.010  1.00  0.00            
ATOM   2429  O   ALA   358      97.840 106.500  52.470  1.00  0.00            
ATOM   2430  N   ILE   359      99.310 106.130  54.120  1.00  0.00            
ATOM   2431  H   ILE   359     100.240 106.360  54.430  1.00  0.00            
ATOM   2432  CA  ILE   359      98.610 105.140  54.910  1.00  0.00            
ATOM   2433  HA  ILE   359      97.570 105.170  54.580  1.00  0.00            
ATOM   2434  CB  ILE   359      99.100 103.730  54.590  1.00  0.00            
ATOM   2435  HB  ILE   359      98.530 103.030  55.200  1.00  0.00            
ATOM   2436  CG2 ILE   359      98.840 103.320  53.150  1.00  0.00            
ATOM   2437 1HG2 ILE   359      99.030 102.260  52.980  1.00  0.00            
ATOM   2438 2HG2 ILE   359      97.810 103.530  52.880  1.00  0.00            
ATOM   2439 3HG2 ILE   359      99.470 103.900  52.470  1.00  0.00            
ATOM   2440  CG1 ILE   359     100.570 103.550  54.970  1.00  0.00            
ATOM   2441 1HG1 ILE   359     100.770 103.990  55.940  1.00  0.00            
ATOM   2442 2HG1 ILE   359     101.200 104.080  54.250  1.00  0.00            
ATOM   2443  CD  ILE   359     101.070 102.110  55.030  1.00  0.00            
ATOM   2444  HD1 ILE   359     102.120 102.080  55.300  1.00  0.00            
ATOM   2445  HD2 ILE   359     100.500 101.570  55.800  1.00  0.00            
ATOM   2446  HD3 ILE   359     100.930 101.610  54.070  1.00  0.00            
ATOM   2447  C   ILE   359      98.560 105.430  56.400  1.00  0.00            
ATOM   2448  O   ILE   359      98.090 104.600  57.180  1.00  0.00            
ATOM   2449  N   ARG   360      99.060 106.570  56.890  1.00  0.00            
ATOM   2450  H   ARG   360      99.380 107.210  56.190  1.00  0.00            
ATOM   2451  CA  ARG   360      99.330 106.900  58.280  1.00  0.00            
ATOM   2452  HA  ARG   360      99.490 105.950  58.790  1.00  0.00            
ATOM   2453  CB  ARG   360     100.650 107.640  58.410  1.00  0.00            
ATOM   2454  HB1 ARG   360     100.560 108.620  57.950  1.00  0.00            
ATOM   2455  HB2 ARG   360     101.410 107.100  57.850  1.00  0.00            
ATOM   2456  CG  ARG   360     101.230 107.820  59.810  1.00  0.00            
ATOM   2457  HG1 ARG   360     100.950 106.960  60.420  1.00  0.00            
ATOM   2458  HG2 ARG   360     100.770 108.700  60.270  1.00  0.00            
ATOM   2459  CD  ARG   360     102.750 107.960  59.910  1.00  0.00            
ATOM   2460  HD1 ARG   360     103.210 107.010  59.620  1.00  0.00            
ATOM   2461  HD2 ARG   360     103.040 108.150  60.940  1.00  0.00            
ATOM   2462  NE  ARG   360     103.310 109.000  59.050  1.00  0.00            
ATOM   2463  HE  ARG   360     103.930 108.740  58.300  1.00  0.00            
ATOM   2464  CZ  ARG   360     103.280 110.320  59.250  1.00  0.00            
ATOM   2465  NH1 ARG   360     102.620 110.890  60.270  1.00  0.00            
ATOM   2466 1HH1 ARG   360     102.150 110.300  60.940  1.00  0.00            
ATOM   2467 2HH1 ARG   360     102.640 111.900  60.390  1.00  0.00            
ATOM   2468  NH2 ARG   360     103.930 111.120  58.390  1.00  0.00            
ATOM   2469 1HH2 ARG   360     104.430 110.690  57.630  1.00  0.00            
ATOM   2470 2HH2 ARG   360     103.860 112.120  58.460  1.00  0.00            
ATOM   2471  C   ARG   360      98.160 107.500  59.050  1.00  0.00            
ATOM   2472  O   ARG   360      98.330 108.120  60.100  1.00  0.00            
ATOM   2473  N   GLY   361      96.920 107.350  58.580  1.00  0.00            
ATOM   2474  H   GLY   361      96.810 106.820  57.730  1.00  0.00            
ATOM   2475  CA  GLY   361      95.710 107.680  59.310  1.00  0.00            
ATOM   2476  HA1 GLY   361      95.750 108.720  59.640  1.00  0.00            
ATOM   2477  HA2 GLY   361      95.640 107.070  60.200  1.00  0.00            
ATOM   2478  C   GLY   361      94.440 107.510  58.480  1.00  0.00            
ATOM   2479  O   GLY   361      94.400 107.960  57.340  1.00  0.00            
ATOM   2480  N   GLY   362      93.410 106.870  59.040  1.00  0.00            
ATOM   2481  H   GLY   362      93.490 106.580  60.010  1.00  0.00            
ATOM   2482  CA  GLY   362      92.220 106.470  58.320  1.00  0.00            
ATOM   2483  HA1 GLY   362      92.000 107.230  57.570  1.00  0.00            
ATOM   2484  HA2 GLY   362      91.380 106.460  59.010  1.00  0.00            
ATOM   2485  C   GLY   362      92.300 105.110  57.630  1.00  0.00            
ATOM   2486  O   GLY   362      92.990 104.210  58.090  1.00  0.00            
ATOM   2487  N   ARG   363      91.510 104.920  56.570  1.00  0.00            
ATOM   2488  H   ARG   363      91.070 105.750  56.190  1.00  0.00            
ATOM   2489  CA  ARG   363      91.130 103.640  56.010  1.00  0.00            
ATOM   2490  HA  ARG   363      91.600 102.850  56.590  1.00  0.00            
ATOM   2491  CB  ARG   363      89.620 103.440  56.120  1.00  0.00            
ATOM   2492  HB1 ARG   363      89.320 102.520  55.620  1.00  0.00            
ATOM   2493  HB2 ARG   363      89.120 104.270  55.620  1.00  0.00            
ATOM   2494  CG  ARG   363      89.160 103.380  57.570  1.00  0.00            
ATOM   2495  HG1 ARG   363      89.500 104.270  58.100  1.00  0.00            
ATOM   2496  HG2 ARG   363      89.620 102.510  58.040  1.00  0.00            
ATOM   2497  CD  ARG   363      87.650 103.300  57.770  1.00  0.00            
ATOM   2498  HD1 ARG   363      87.180 104.150  57.270  1.00  0.00            
ATOM   2499  HD2 ARG   363      87.410 103.400  58.830  1.00  0.00            
ATOM   2500  NE  ARG   363      87.040 102.080  57.240  1.00  0.00            
ATOM   2501  HE  ARG   363      86.560 102.130  56.350  1.00  0.00            
ATOM   2502  CZ  ARG   363      86.910 100.930  57.910  1.00  0.00            
ATOM   2503  NH1 ARG   363      87.460 100.670  59.100  1.00  0.00            
ATOM   2504 1HH1 ARG   363      88.070 101.380  59.500  1.00  0.00            
ATOM   2505 2HH1 ARG   363      87.290  99.770  59.520  1.00  0.00            
ATOM   2506  NH2 ARG   363      86.200  99.920  57.390  1.00  0.00            
ATOM   2507 1HH2 ARG   363      85.760 100.070  56.490  1.00  0.00            
ATOM   2508 2HH2 ARG   363      86.110  99.080  57.950  1.00  0.00            
ATOM   2509  C   ARG   363      91.650 103.450  54.590  1.00  0.00            
ATOM   2510  O   ARG   363      91.300 104.230  53.700  1.00  0.00            
ATOM   2511  N   HIS   364      92.430 102.400  54.320  1.00  0.00            
ATOM   2512  H   HIS   364      92.670 101.810  55.100  1.00  0.00            
ATOM   2513  CA  HIS   364      93.200 102.220  53.110  1.00  0.00            
ATOM   2514  HA  HIS   364      92.870 102.940  52.360  1.00  0.00            
ATOM   2515  CB  HIS   364      94.660 102.530  53.430  1.00  0.00            
ATOM   2516  HB1 HIS   364      95.240 102.570  52.510  1.00  0.00            
ATOM   2517  HB2 HIS   364      95.060 101.700  54.020  1.00  0.00            
ATOM   2518  CG  HIS   364      94.890 103.800  54.200  1.00  0.00            
ATOM   2519  ND1 HIS   364      94.840 105.090  53.690  1.00  0.00            
ATOM   2520  HD1 HIS   364      94.660 105.330  52.730  1.00  0.00            
ATOM   2521  CE1 HIS   364      95.020 105.960  54.700  1.00  0.00            
ATOM   2522  HE1 HIS   364      95.030 107.030  54.590  1.00  0.00            
ATOM   2523  NE2 HIS   364      95.200 105.300  55.850  1.00  0.00            
ATOM   2524  CD2 HIS   364      95.110 103.940  55.550  1.00  0.00            
ATOM   2525  HD2 HIS   364      95.160 103.120  56.260  1.00  0.00            
ATOM   2526  C   HIS   364      93.030 100.820  52.520  1.00  0.00            
ATOM   2527  O   HIS   364      92.970  99.850  53.260  1.00  0.00            
ATOM   2528  N   LEU   365      92.980 100.690  51.190  1.00  0.00            
ATOM   2529  H   LEU   365      92.950 101.540  50.650  1.00  0.00            
ATOM   2530  CA  LEU   365      92.910  99.460  50.430  1.00  0.00            
ATOM   2531  HA  LEU   365      92.980  98.630  51.130  1.00  0.00            
ATOM   2532  CB  LEU   365      91.540  99.360  49.760  1.00  0.00            
ATOM   2533  HB1 LEU   365      91.430 100.220  49.100  1.00  0.00            
ATOM   2534  HB2 LEU   365      90.770  99.460  50.520  1.00  0.00            
ATOM   2535  CG  LEU   365      91.250  98.100  48.950  1.00  0.00            
ATOM   2536  HG  LEU   365      91.970  98.000  48.130  1.00  0.00            
ATOM   2537  CD1 LEU   365      91.300  96.820  49.790  1.00  0.00            
ATOM   2538 1HD1 LEU   365      91.030  95.960  49.180  1.00  0.00            
ATOM   2539 2HD1 LEU   365      92.310  96.660  50.170  1.00  0.00            
ATOM   2540 3HD1 LEU   365      90.610  96.900  50.630  1.00  0.00            
ATOM   2541  CD2 LEU   365      89.850  98.180  48.330  1.00  0.00            
ATOM   2542 1HD2 LEU   365      89.630  97.260  47.790  1.00  0.00            
ATOM   2543 2HD2 LEU   365      89.100  98.310  49.110  1.00  0.00            
ATOM   2544 3HD2 LEU   365      89.800  99.020  47.640  1.00  0.00            
ATOM   2545  C   LEU   365      94.060  99.310  49.450  1.00  0.00            
ATOM   2546  O   LEU   365      94.470 100.300  48.830  1.00  0.00            
ATOM   2547  N   ILE   366      94.620  98.120  49.250  1.00  0.00            
ATOM   2548  H   ILE   366      94.310  97.380  49.860  1.00  0.00            
ATOM   2549  CA  ILE   366      95.690  97.770  48.330  1.00  0.00            
ATOM   2550  HA  ILE   366      95.790  98.580  47.620  1.00  0.00            
ATOM   2551  CB  ILE   366      97.040  97.630  49.030  1.00  0.00            
ATOM   2552  HB  ILE   366      97.010  96.700  49.610  1.00  0.00            
ATOM   2553  CG2 ILE   366      98.170  97.450  48.010  1.00  0.00            
ATOM   2554 1HG2 ILE   366      99.130  97.250  48.490  1.00  0.00            
ATOM   2555 2HG2 ILE   366      97.980  96.620  47.330  1.00  0.00            
ATOM   2556 3HG2 ILE   366      98.260  98.360  47.410  1.00  0.00            
ATOM   2557  CG1 ILE   366      97.350  98.740  50.030  1.00  0.00            
ATOM   2558 1HG1 ILE   366      96.620  98.710  50.840  1.00  0.00            
ATOM   2559 2HG1 ILE   366      97.210  99.700  49.530  1.00  0.00            
ATOM   2560  CD  ILE   366      98.720  98.740  50.690  1.00  0.00            
ATOM   2561  HD1 ILE   366      98.770  99.500  51.480  1.00  0.00            
ATOM   2562  HD2 ILE   366      98.920  97.760  51.140  1.00  0.00            
ATOM   2563  HD3 ILE   366      99.500  98.970  49.960  1.00  0.00            
ATOM   2564  C   ILE   366      95.320  96.520  47.540  1.00  0.00            
ATOM   2565  O   ILE   366      95.010  95.510  48.160  1.00  0.00            
ATOM   2566  N   PHE   367      95.400  96.510  46.200  1.00  0.00            
ATOM   2567  H   PHE   367      95.660  97.380  45.760  1.00  0.00            
ATOM   2568  CA  PHE   367      95.180  95.370  45.340  1.00  0.00            
ATOM   2569  HA  PHE   367      94.600  94.630  45.890  1.00  0.00            
ATOM   2570  CB  PHE   367      94.310  95.770  44.150  1.00  0.00            
ATOM   2571  HB1 PHE   367      94.340  94.980  43.410  1.00  0.00            
ATOM   2572  HB2 PHE   367      94.740  96.650  43.680  1.00  0.00            
ATOM   2573  CG  PHE   367      92.860  96.020  44.490  1.00  0.00            
ATOM   2574  CD1 PHE   367      92.010  94.940  44.760  1.00  0.00            
ATOM   2575  HD1 PHE   367      92.390  93.930  44.710  1.00  0.00            
ATOM   2576  CE1 PHE   367      90.670  95.150  45.100  1.00  0.00            
ATOM   2577  HE1 PHE   367      90.030  94.310  45.310  1.00  0.00            
ATOM   2578  CZ  PHE   367      90.170  96.460  45.170  1.00  0.00            
ATOM   2579  HZ  PHE   367      89.130  96.620  45.440  1.00  0.00            
ATOM   2580  CE2 PHE   367      91.020  97.540  44.920  1.00  0.00            
ATOM   2581  HE2 PHE   367      90.620  98.550  44.990  1.00  0.00            
ATOM   2582  CD2 PHE   367      92.360  97.330  44.580  1.00  0.00            
ATOM   2583  HD2 PHE   367      93.010  98.170  44.390  1.00  0.00            
ATOM   2584  C   PHE   367      96.470  94.670  44.910  1.00  0.00            
ATOM   2585  O   PHE   367      97.430  95.340  44.540  1.00  0.00            
ATOM   2586  N   CYS   368      96.530  93.340  44.960  1.00  0.00            
ATOM   2587  H   CYS   368      95.670  92.860  45.200  1.00  0.00            
ATOM   2588  CA  CYS   368      97.710  92.510  44.810  1.00  0.00            
ATOM   2589  HA  CYS   368      98.460  93.120  44.310  1.00  0.00            
ATOM   2590  CB  CYS   368      98.240  92.200  46.210  1.00  0.00            
ATOM   2591  HB1 CYS   368      97.870  91.220  46.530  1.00  0.00            
ATOM   2592  HB2 CYS   368      97.860  92.920  46.930  1.00  0.00            
ATOM   2593  SG  CYS   368     100.040  92.240  46.260  1.00  0.00            
ATOM   2594  HG  CYS   368     100.200  91.890  47.540  1.00  0.00            
ATOM   2595  C   CYS   368      97.510  91.260  43.970  1.00  0.00            
ATOM   2596  O   CYS   368      96.410  90.700  43.940  1.00  0.00            
ATOM   2597  N   HIS   369      98.520  90.750  43.260  1.00  0.00            
ATOM   2598  H   HIS   369      99.400  91.240  43.320  1.00  0.00            
ATOM   2599  CA  HIS   369      98.380  89.730  42.240  1.00  0.00            
ATOM   2600  HA  HIS   369      97.400  89.900  41.800  1.00  0.00            
ATOM   2601  CB  HIS   369      99.360  89.940  41.090  1.00  0.00            
ATOM   2602  HB1 HIS   369      99.300  90.990  40.770  1.00  0.00            
ATOM   2603  HB2 HIS   369      99.010  89.380  40.220  1.00  0.00            
ATOM   2604  CG  HIS   369     100.810  89.600  41.280  1.00  0.00            
ATOM   2605  ND1 HIS   369     101.810  89.810  40.350  1.00  0.00            
ATOM   2606  HD1 HIS   369     101.680  90.160  39.410  1.00  0.00            
ATOM   2607  CE1 HIS   369     102.980  89.430  40.880  1.00  0.00            
ATOM   2608  HE1 HIS   369     103.920  89.490  40.360  1.00  0.00            
ATOM   2609  NE2 HIS   369     102.800  88.970  42.130  1.00  0.00            
ATOM   2610  CD2 HIS   369     101.430  89.050  42.380  1.00  0.00            
ATOM   2611  HD2 HIS   369     100.950  88.760  43.300  1.00  0.00            
ATOM   2612  C   HIS   369      98.320  88.280  42.690  1.00  0.00            
ATOM   2613  O   HIS   369      98.190  87.380  41.860  1.00  0.00            
ATOM   2614  N   SER   370      98.430  87.960  43.980  1.00  0.00            
ATOM   2615  H   SER   370      98.530  88.720  44.640  1.00  0.00            
ATOM   2616  CA  SER   370      98.170  86.660  44.580  1.00  0.00            
ATOM   2617  HA  SER   370      97.270  86.260  44.130  1.00  0.00            
ATOM   2618  CB  SER   370      99.290  85.650  44.330  1.00  0.00            
ATOM   2619  HB1 SER   370      99.610  85.700  43.290  1.00  0.00            
ATOM   2620  HB2 SER   370      98.910  84.640  44.500  1.00  0.00            
ATOM   2621  OG  SER   370     100.420  85.830  45.160  1.00  0.00            
ATOM   2622  HG  SER   370     101.030  85.120  44.960  1.00  0.00            
ATOM   2623  C   SER   370      97.910  86.770  46.080  1.00  0.00            
ATOM   2624  O   SER   370      98.360  87.720  46.710  1.00  0.00            
ATOM   2625  N   LYS   371      97.240  85.800  46.720  1.00  0.00            
ATOM   2626  H   LYS   371      96.880  85.050  46.150  1.00  0.00            
ATOM   2627  CA  LYS   371      97.010  85.800  48.150  1.00  0.00            
ATOM   2628  HA  LYS   371      96.670  86.800  48.400  1.00  0.00            
ATOM   2629  CB  LYS   371      95.850  84.900  48.570  1.00  0.00            
ATOM   2630  HB1 LYS   371      94.940  85.420  48.270  1.00  0.00            
ATOM   2631  HB2 LYS   371      95.830  84.830  49.660  1.00  0.00            
ATOM   2632  CG  LYS   371      95.790  83.470  48.040  1.00  0.00            
ATOM   2633  HG1 LYS   371      96.420  82.850  48.660  1.00  0.00            
ATOM   2634  HG2 LYS   371      96.210  83.430  47.030  1.00  0.00            
ATOM   2635  CD  LYS   371      94.390  82.870  48.000  1.00  0.00            
ATOM   2636  HD1 LYS   371      93.980  82.870  49.020  1.00  0.00            
ATOM   2637  HD2 LYS   371      94.450  81.840  47.660  1.00  0.00            
ATOM   2638  CE  LYS   371      93.450  83.620  47.070  1.00  0.00            
ATOM   2639  HE1 LYS   371      93.870  83.610  46.060  1.00  0.00            
ATOM   2640  HE2 LYS   371      93.410  84.670  47.370  1.00  0.00            
ATOM   2641  NZ  LYS   371      92.080  83.090  47.060  1.00  0.00            
ATOM   2642  HZ1 LYS   371      91.440  83.780  46.680  1.00  0.00            
ATOM   2643  HZ2 LYS   371      92.010  82.290  46.450  1.00  0.00            
ATOM   2644  HZ3 LYS   371      91.750  82.850  47.980  1.00  0.00            
ATOM   2645  C   LYS   371      98.270  85.670  49.000  1.00  0.00            
ATOM   2646  O   LYS   371      98.370  86.350  50.020  1.00  0.00            
ATOM   2647  N   LYS   372      99.310  84.960  48.560  1.00  0.00            
ATOM   2648  H   LYS   372      99.160  84.420  47.720  1.00  0.00            
ATOM   2649  CA  LYS   372     100.650  85.030  49.100  1.00  0.00            
ATOM   2650  HA  LYS   372     100.620  84.750  50.150  1.00  0.00            
ATOM   2651  CB  LYS   372     101.610  84.080  48.390  1.00  0.00            
ATOM   2652  HB1 LYS   372     101.480  84.220  47.320  1.00  0.00            
ATOM   2653  HB2 LYS   372     101.320  83.050  48.610  1.00  0.00            
ATOM   2654  CG  LYS   372     103.090  84.270  48.720  1.00  0.00            
ATOM   2655  HG1 LYS   372     103.270  84.100  49.780  1.00  0.00            
ATOM   2656  HG2 LYS   372     103.380  85.290  48.480  1.00  0.00            
ATOM   2657  CD  LYS   372     103.990  83.340  47.900  1.00  0.00            
ATOM   2658  HD1 LYS   372     103.640  83.330  46.870  1.00  0.00            
ATOM   2659  HD2 LYS   372     103.950  82.330  48.300  1.00  0.00            
ATOM   2660  CE  LYS   372     105.440  83.850  47.910  1.00  0.00            
ATOM   2661  HE1 LYS   372     105.860  83.700  48.900  1.00  0.00            
ATOM   2662  HE2 LYS   372     105.440  84.920  47.700  1.00  0.00            
ATOM   2663  NZ  LYS   372     106.250  83.140  46.900  1.00  0.00            
ATOM   2664  HZ1 LYS   372     107.190  83.500  46.840  1.00  0.00            
ATOM   2665  HZ2 LYS   372     106.350  82.170  47.140  1.00  0.00            
ATOM   2666  HZ3 LYS   372     105.830  83.200  45.980  1.00  0.00            
ATOM   2667  C   LYS   372     101.190  86.460  49.090  1.00  0.00            
ATOM   2668  O   LYS   372     101.750  86.940  50.070  1.00  0.00            
ATOM   2669  N   LYS   373     101.030  87.180  47.980  1.00  0.00            
ATOM   2670  H   LYS   373     100.550  86.740  47.200  1.00  0.00            
ATOM   2671  CA  LYS   373     101.440  88.560  47.820  1.00  0.00            
ATOM   2672  HA  LYS   373     102.470  88.600  48.190  1.00  0.00            
ATOM   2673  CB  LYS   373     101.480  88.950  46.340  1.00  0.00            
ATOM   2674  HB1 LYS   373     100.520  89.400  46.080  1.00  0.00            
ATOM   2675  HB2 LYS   373     101.580  88.070  45.710  1.00  0.00            
ATOM   2676  CG  LYS   373     102.620  89.910  45.990  1.00  0.00            
ATOM   2677  HG1 LYS   373     102.730  90.650  46.790  1.00  0.00            
ATOM   2678  HG2 LYS   373     102.380  90.450  45.080  1.00  0.00            
ATOM   2679  CD  LYS   373     103.940  89.170  45.770  1.00  0.00            
ATOM   2680  HD1 LYS   373     103.890  88.650  44.810  1.00  0.00            
ATOM   2681  HD2 LYS   373     104.090  88.420  46.540  1.00  0.00            
ATOM   2682  CE  LYS   373     105.140  90.110  45.760  1.00  0.00            
ATOM   2683  HE1 LYS   373     104.920  90.970  45.140  1.00  0.00            
ATOM   2684  HE2 LYS   373     105.980  89.580  45.300  1.00  0.00            
ATOM   2685  NZ  LYS   373     105.520  90.520  47.130  1.00  0.00            
ATOM   2686  HZ1 LYS   373     106.320  91.140  47.120  1.00  0.00            
ATOM   2687  HZ2 LYS   373     104.760  90.990  47.590  1.00  0.00            
ATOM   2688  HZ3 LYS   373     105.760  89.710  47.680  1.00  0.00            
ATOM   2689  C   LYS   373     100.660  89.530  48.700  1.00  0.00            
ATOM   2690  O   LYS   373     101.180  90.600  49.010  1.00  0.00            
ATOM   2691  N   CYS   374      99.450  89.180  49.150  1.00  0.00            
ATOM   2692  H   CYS   374      99.030  88.350  48.760  1.00  0.00            
ATOM   2693  CA  CYS   374      98.740  89.870  50.210  1.00  0.00            
ATOM   2694  HA  CYS   374      98.810  90.940  50.000  1.00  0.00            
ATOM   2695  CB  CYS   374      97.250  89.520  50.210  1.00  0.00            
ATOM   2696  HB1 CYS   374      96.740  90.100  50.980  1.00  0.00            
ATOM   2697  HB2 CYS   374      97.120  88.470  50.440  1.00  0.00            
ATOM   2698  SG  CYS   374      96.460  89.890  48.620  1.00  0.00            
ATOM   2699  HG  CYS   374      95.200  89.650  48.980  1.00  0.00            
ATOM   2700  C   CYS   374      99.360  89.650  51.580  1.00  0.00            
ATOM   2701  O   CYS   374      99.670  90.620  52.270  1.00  0.00            
ATOM   2702  N   ASP   375      99.610  88.400  51.990  1.00  0.00            
ATOM   2703  H   ASP   375      99.320  87.660  51.370  1.00  0.00            
ATOM   2704  CA  ASP   375     100.260  88.030  53.230  1.00  0.00            
ATOM   2705  HA  ASP   375      99.610  88.370  54.040  1.00  0.00            
ATOM   2706  CB  ASP   375     100.390  86.510  53.380  1.00  0.00            
ATOM   2707  HB1 ASP   375     100.800  86.290  54.360  1.00  0.00            
ATOM   2708  HB2 ASP   375     101.130  86.170  52.660  1.00  0.00            
ATOM   2709  CG  ASP   375      99.130  85.660  53.200  1.00  0.00            
ATOM   2710  OD1 ASP   375      98.050  86.070  53.670  1.00  0.00            
ATOM   2711  OD2 ASP   375      99.240  84.550  52.650  1.00  0.00            
ATOM   2712  C   ASP   375     101.610  88.690  53.420  1.00  0.00            
ATOM   2713  O   ASP   375     101.880  89.300  54.460  1.00  0.00            
ATOM   2714  N   GLU   376     102.490  88.660  52.420  1.00  0.00            
ATOM   2715  H   GLU   376     102.220  88.110  51.610  1.00  0.00            
ATOM   2716  CA  GLU   376     103.800  89.290  52.400  1.00  0.00            
ATOM   2717  HA  GLU   376     104.400  88.850  53.200  1.00  0.00            
ATOM   2718  CB  GLU   376     104.520  89.030  51.090  1.00  0.00            
ATOM   2719  HB1 GLU   376     105.380  89.700  51.010  1.00  0.00            
ATOM   2720  HB2 GLU   376     103.860  89.290  50.270  1.00  0.00            
ATOM   2721  CG  GLU   376     105.040  87.610  50.890  1.00  0.00            
ATOM   2722  HG1 GLU   376     104.210  86.910  50.980  1.00  0.00            
ATOM   2723  HG2 GLU   376     105.720  87.380  51.720  1.00  0.00            
ATOM   2724  CD  GLU   376     105.760  87.360  49.570  1.00  0.00            
ATOM   2725  OE1 GLU   376     105.770  88.230  48.680  1.00  0.00            
ATOM   2726  OE2 GLU   376     106.340  86.270  49.420  1.00  0.00            
ATOM   2727  C   GLU   376     103.750  90.780  52.690  1.00  0.00            
ATOM   2728  O   GLU   376     104.550  91.330  53.440  1.00  0.00            
ATOM   2729  N   LEU   377     102.790  91.490  52.090  1.00  0.00            
ATOM   2730  H   LEU   377     102.110  90.980  51.540  1.00  0.00            
ATOM   2731  CA  LEU   377     102.600  92.920  52.210  1.00  0.00            
ATOM   2732  HA  LEU   377     103.590  93.380  52.110  1.00  0.00            
ATOM   2733  CB  LEU   377     101.740  93.430  51.050  1.00  0.00            
ATOM   2734  HB1 LEU   377     100.700  93.430  51.370  1.00  0.00            
ATOM   2735  HB2 LEU   377     101.800  92.710  50.230  1.00  0.00            
ATOM   2736  CG  LEU   377     102.090  94.790  50.450  1.00  0.00            
ATOM   2737  HG  LEU   377     103.110  94.740  50.050  1.00  0.00            
ATOM   2738  CD1 LEU   377     101.140  95.140  49.310  1.00  0.00            
ATOM   2739 1HD1 LEU   377     101.440  96.080  48.850  1.00  0.00            
ATOM   2740 2HD1 LEU   377     101.180  94.360  48.550  1.00  0.00            
ATOM   2741 3HD1 LEU   377     100.130  95.230  49.690  1.00  0.00            
ATOM   2742  CD2 LEU   377     102.040  95.930  51.470  1.00  0.00            
ATOM   2743 1HD2 LEU   377     102.200  96.890  50.970  1.00  0.00            
ATOM   2744 2HD2 LEU   377     101.060  95.940  51.950  1.00  0.00            
ATOM   2745 3HD2 LEU   377     102.820  95.800  52.210  1.00  0.00            
ATOM   2746  C   LEU   377     102.070  93.290  53.580  1.00  0.00            
ATOM   2747  O   LEU   377     102.600  94.180  54.240  1.00  0.00            
ATOM   2748  N   ALA   378     101.070  92.570  54.100  1.00  0.00            
ATOM   2749  H   ALA   378     100.690  91.830  53.530  1.00  0.00            
ATOM   2750  CA  ALA   378     100.530  92.760  55.430  1.00  0.00            
ATOM   2751  HA  ALA   378     100.200  93.790  55.520  1.00  0.00            
ATOM   2752  CB  ALA   378      99.280  91.890  55.580  1.00  0.00            
ATOM   2753  HB1 ALA   378      98.820  92.020  56.560  1.00  0.00            
ATOM   2754  HB2 ALA   378      98.540  92.150  54.830  1.00  0.00            
ATOM   2755  HB3 ALA   378      99.540  90.840  55.460  1.00  0.00            
ATOM   2756  C   ALA   378     101.540  92.510  56.540  1.00  0.00            
ATOM   2757  O   ALA   378     101.620  93.250  57.510  1.00  0.00            
ATOM   2758  N   ALA   379     102.420  91.510  56.390  1.00  0.00            
ATOM   2759  H   ALA   379     102.290  90.900  55.600  1.00  0.00            
ATOM   2760  CA  ALA   379     103.540  91.250  57.280  1.00  0.00            
ATOM   2761  HA  ALA   379     103.140  91.170  58.290  1.00  0.00            
ATOM   2762  CB  ALA   379     104.140  89.890  56.930  1.00  0.00            
ATOM   2763  HB1 ALA   379     104.950  89.650  57.620  1.00  0.00            
ATOM   2764  HB2 ALA   379     103.390  89.100  56.990  1.00  0.00            
ATOM   2765  HB3 ALA   379     104.550  89.910  55.920  1.00  0.00            
ATOM   2766  C   ALA   379     104.580  92.370  57.270  1.00  0.00            
ATOM   2767  O   ALA   379     104.980  92.830  58.340  1.00  0.00            
ATOM   2768  N   LYS   380     104.970  92.880  56.110  1.00  0.00            
ATOM   2769  H   LYS   380     104.610  92.440  55.270  1.00  0.00            
ATOM   2770  CA  LYS   380     105.900  93.980  55.930  1.00  0.00            
ATOM   2771  HA  LYS   380     106.790  93.740  56.520  1.00  0.00            
ATOM   2772  CB  LYS   380     106.330  94.100  54.470  1.00  0.00            
ATOM   2773  HB1 LYS   380     105.500  94.510  53.900  1.00  0.00            
ATOM   2774  HB2 LYS   380     106.490  93.100  54.050  1.00  0.00            
ATOM   2775  CG  LYS   380     107.590  94.910  54.170  1.00  0.00            
ATOM   2776  HG1 LYS   380     107.490  95.900  54.600  1.00  0.00            
ATOM   2777  HG2 LYS   380     107.670  95.030  53.090  1.00  0.00            
ATOM   2778  CD  LYS   380     108.890  94.260  54.660  1.00  0.00            
ATOM   2779  HD1 LYS   380     108.880  93.210  54.380  1.00  0.00            
ATOM   2780  HD2 LYS   380     108.920  94.290  55.750  1.00  0.00            
ATOM   2781  CE  LYS   380     110.160  94.890  54.110  1.00  0.00            
ATOM   2782  HE1 LYS   380     110.140  94.830  53.020  1.00  0.00            
ATOM   2783  HE2 LYS   380     111.010  94.290  54.440  1.00  0.00            
ATOM   2784  NZ  LYS   380     110.370  96.280  54.530  1.00  0.00            
ATOM   2785  HZ1 LYS   380     111.240  96.660  54.180  1.00  0.00            
ATOM   2786  HZ2 LYS   380     109.630  96.900  54.210  1.00  0.00            
ATOM   2787  HZ3 LYS   380     110.390  96.370  55.530  1.00  0.00            
ATOM   2788  C   LYS   380     105.380  95.290  56.500  1.00  0.00            
ATOM   2789  O   LYS   380     106.130  96.020  57.130  1.00  0.00            
ATOM   2790  N   LEU   381     104.090  95.590  56.330  1.00  0.00            
ATOM   2791  H   LEU   381     103.560  94.960  55.740  1.00  0.00            
ATOM   2792  CA  LEU   381     103.370  96.700  56.920  1.00  0.00            
ATOM   2793  HA  LEU   381     103.900  97.630  56.690  1.00  0.00            
ATOM   2794  CB  LEU   381     101.950  96.800  56.340  1.00  0.00            
ATOM   2795  HB1 LEU   381     101.340  97.440  56.990  1.00  0.00            
ATOM   2796  HB2 LEU   381     101.500  95.810  56.370  1.00  0.00            
ATOM   2797  CG  LEU   381     101.830  97.350  54.920  1.00  0.00            
ATOM   2798  HG  LEU   381     102.490  96.810  54.250  1.00  0.00            
ATOM   2799  CD1 LEU   381     100.390  97.190  54.440  1.00  0.00            
ATOM   2800 1HD1 LEU   381     100.260  97.640  53.460  1.00  0.00            
ATOM   2801 2HD1 LEU   381     100.140  96.130  54.380  1.00  0.00            
ATOM   2802 3HD1 LEU   381      99.710  97.680  55.130  1.00  0.00            
ATOM   2803  CD2 LEU   381     102.190  98.830  54.860  1.00  0.00            
ATOM   2804 1HD2 LEU   381     102.020  99.220  53.850  1.00  0.00            
ATOM   2805 2HD2 LEU   381     101.570  99.390  55.560  1.00  0.00            
ATOM   2806 3HD2 LEU   381     103.240  98.980  55.110  1.00  0.00            
ATOM   2807  C   LEU   381     103.280  96.630  58.430  1.00  0.00            
ATOM   2808  O   LEU   381     103.520  97.620  59.120  1.00  0.00            
ATOM   2809  N   SER   382     102.980  95.460  59.000  1.00  0.00            
ATOM   2810  H   SER   382     102.750  94.700  58.380  1.00  0.00            
ATOM   2811  CA  SER   382     102.910  95.240  60.430  1.00  0.00            
ATOM   2812  HA  SER   382     102.120  95.870  60.840  1.00  0.00            
ATOM   2813  CB  SER   382     102.510  93.800  60.750  1.00  0.00            
ATOM   2814  HB1 SER   382     102.510  93.660  61.840  1.00  0.00            
ATOM   2815  HB2 SER   382     103.250  93.120  60.330  1.00  0.00            
ATOM   2816  OG  SER   382     101.240  93.460  60.260  1.00  0.00            
ATOM   2817  HG  SER   382     101.290  93.340  59.310  1.00  0.00            
ATOM   2818  C   SER   382     104.200  95.600  61.150  1.00  0.00            
ATOM   2819  O   SER   382     104.180  96.070  62.290  1.00  0.00            
ATOM   2820  N   GLY   383     105.350  95.490  60.480  1.00  0.00            
ATOM   2821  H   GLY   383     105.290  95.110  59.550  1.00  0.00            
ATOM   2822  CA  GLY   383     106.660  95.920  60.940  1.00  0.00            
ATOM   2823  HA1 GLY   383     107.400  95.590  60.220  1.00  0.00            
ATOM   2824  HA2 GLY   383     106.880  95.410  61.880  1.00  0.00            
ATOM   2825  C   GLY   383     106.850  97.410  61.160  1.00  0.00            
ATOM   2826  O   GLY   383     107.890  97.810  61.680  1.00  0.00            
ATOM   2827  N   LEU   384     105.910  98.270  60.770  1.00  0.00            
ATOM   2828  H   LEU   384     105.130  97.870  60.260  1.00  0.00            
ATOM   2829  CA  LEU   384     105.820  99.700  61.010  1.00  0.00            
ATOM   2830  HA  LEU   384     106.740  99.990  61.510  1.00  0.00            
ATOM   2831  CB  LEU   384     105.740 100.490  59.710  1.00  0.00            
ATOM   2832  HB1 LEU   384     105.610 101.540  59.960  1.00  0.00            
ATOM   2833  HB2 LEU   384     104.830 100.210  59.190  1.00  0.00            
ATOM   2834  CG  LEU   384     106.890 100.460  58.700  1.00  0.00            
ATOM   2835  HG  LEU   384     106.740 101.280  58.000  1.00  0.00            
ATOM   2836  CD1 LEU   384     108.260 100.670  59.340  1.00  0.00            
ATOM   2837 1HD1 LEU   384     109.020 100.770  58.570  1.00  0.00            
ATOM   2838 2HD1 LEU   384     108.250 101.590  59.930  1.00  0.00            
ATOM   2839 3HD1 LEU   384     108.510  99.840  60.000  1.00  0.00            
ATOM   2840  CD2 LEU   384     106.920  99.190  57.850  1.00  0.00            
ATOM   2841 1HD2 LEU   384     107.660  99.290  57.060  1.00  0.00            
ATOM   2842 2HD2 LEU   384     107.180  98.330  58.470  1.00  0.00            
ATOM   2843 3HD2 LEU   384     105.940  99.020  57.400  1.00  0.00            
ATOM   2844  C   LEU   384     104.720 100.070  62.000  1.00  0.00            
ATOM   2845  O   LEU   384     104.280 101.220  62.070  1.00  0.00            
ATOM   2846  N   GLY   385     104.160  99.120  62.750  1.00  0.00            
ATOM   2847  H   GLY   385     104.530  98.180  62.640  1.00  0.00            
ATOM   2848  CA  GLY   385     103.080  99.310  63.700  1.00  0.00            
ATOM   2849  HA1 GLY   385     103.290 100.210  64.280  1.00  0.00            
ATOM   2850  HA2 GLY   385     103.070  98.480  64.410  1.00  0.00            
ATOM   2851  C   GLY   385     101.680  99.450  63.120  1.00  0.00            
ATOM   2852  O   GLY   385     100.710  99.510  63.860  1.00  0.00            
ATOM   2853  N   ILE   386     101.540  99.450  61.790  1.00  0.00            
ATOM   2854  H   ILE   386     102.400  99.380  61.270  1.00  0.00            
ATOM   2855  CA  ILE   386     100.320  99.610  61.020  1.00  0.00            
ATOM   2856  HA  ILE   386      99.900 100.580  61.270  1.00  0.00            
ATOM   2857  CB  ILE   386     100.640  99.650  59.520  1.00  0.00            
ATOM   2858  HB  ILE   386     101.080  98.680  59.280  1.00  0.00            
ATOM   2859  CG2 ILE   386      99.410  99.750  58.630  1.00  0.00            
ATOM   2860 1HG2 ILE   386      99.700  99.820  57.580  1.00  0.00            
ATOM   2861 2HG2 ILE   386      98.760  98.880  58.710  1.00  0.00            
ATOM   2862 3HG2 ILE   386      98.820 100.630  58.880  1.00  0.00            
ATOM   2863  CG1 ILE   386     101.660 100.700  59.110  1.00  0.00            
ATOM   2864 1HG1 ILE   386     101.910 100.580  58.050  1.00  0.00            
ATOM   2865 2HG1 ILE   386     102.590 100.540  59.650  1.00  0.00            
ATOM   2866  CD  ILE   386     101.250 102.160  59.320  1.00  0.00            
ATOM   2867  HD1 ILE   386     102.050 102.830  59.000  1.00  0.00            
ATOM   2868  HD2 ILE   386     100.360 102.400  58.730  1.00  0.00            
ATOM   2869  HD3 ILE   386     101.050 102.350  60.370  1.00  0.00            
ATOM   2870  C   ILE   386      99.270  98.570  61.360  1.00  0.00            
ATOM   2871  O   ILE   386      99.590  97.390  61.530  1.00  0.00            
ATOM   2872  N   ASN   387      97.980  98.930  61.410  1.00  0.00            
ATOM   2873  H   ASN   387      97.770  99.910  61.280  1.00  0.00            
ATOM   2874  CA  ASN   387      96.850  98.020  61.490  1.00  0.00            
ATOM   2875  HA  ASN   387      97.110  97.230  62.190  1.00  0.00            
ATOM   2876  CB  ASN   387      95.640  98.740  62.080  1.00  0.00            
ATOM   2877  HB1 ASN   387      95.300  99.510  61.390  1.00  0.00            
ATOM   2878  HB2 ASN   387      95.890  99.210  63.030  1.00  0.00            
ATOM   2879  CG  ASN   387      94.480  97.780  62.340  1.00  0.00            
ATOM   2880  OD1 ASN   387      94.650  96.600  62.630  1.00  0.00            
ATOM   2881  ND2 ASN   387      93.240  98.260  62.250  1.00  0.00            
ATOM   2882 1HD2 ASN   387      93.090  99.230  62.040  1.00  0.00            
ATOM   2883 2HD2 ASN   387      92.480  97.680  62.570  1.00  0.00            
ATOM   2884  C   ASN   387      96.590  97.340  60.150  1.00  0.00            
ATOM   2885  O   ASN   387      95.700  97.750  59.410  1.00  0.00            
ATOM   2886  N   ALA   388      97.420  96.370  59.760  1.00  0.00            
ATOM   2887  H   ALA   388      98.170  96.120  60.390  1.00  0.00            
ATOM   2888  CA  ALA   388      97.360  95.660  58.500  1.00  0.00            
ATOM   2889  HA  ALA   388      96.940  96.340  57.760  1.00  0.00            
ATOM   2890  CB  ALA   388      98.780  95.350  58.020  1.00  0.00            
ATOM   2891  HB1 ALA   388      98.750  94.920  57.030  1.00  0.00            
ATOM   2892  HB2 ALA   388      99.380  96.260  57.990  1.00  0.00            
ATOM   2893  HB3 ALA   388      99.250  94.650  58.710  1.00  0.00            
ATOM   2894  C   ALA   388      96.470  94.420  58.540  1.00  0.00            
ATOM   2895  O   ALA   388      96.470  93.700  59.530  1.00  0.00            
ATOM   2896  N   VAL   389      95.730  94.130  57.470  1.00  0.00            
ATOM   2897  H   VAL   389      95.760  94.800  56.710  1.00  0.00            
ATOM   2898  CA  VAL   389      94.870  92.980  57.260  1.00  0.00            
ATOM   2899  HA  VAL   389      95.180  92.180  57.940  1.00  0.00            
ATOM   2900  CB  VAL   389      93.400  93.300  57.560  1.00  0.00            
ATOM   2901  HB  VAL   389      93.080  94.080  56.870  1.00  0.00            
ATOM   2902  CG1 VAL   389      92.460  92.120  57.370  1.00  0.00            
ATOM   2903 1HG1 VAL   389      91.440  92.390  57.640  1.00  0.00            
ATOM   2904 2HG1 VAL   389      92.450  91.780  56.330  1.00  0.00            
ATOM   2905 3HG1 VAL   389      92.780  91.290  58.010  1.00  0.00            
ATOM   2906  CG2 VAL   389      93.160  93.840  58.970  1.00  0.00            
ATOM   2907 1HG2 VAL   389      92.110  94.060  59.130  1.00  0.00            
ATOM   2908 2HG2 VAL   389      93.470  93.090  59.700  1.00  0.00            
ATOM   2909 3HG2 VAL   389      93.730  94.750  59.140  1.00  0.00            
ATOM   2910  C   VAL   389      95.010  92.450  55.850  1.00  0.00            
ATOM   2911  O   VAL   389      95.000  93.250  54.910  1.00  0.00            
ATOM   2912  N   ALA   390      95.080  91.130  55.620  1.00  0.00            
ATOM   2913  H   ALA   390      95.110  90.530  56.420  1.00  0.00            
ATOM   2914  CA  ALA   390      94.990  90.500  54.310  1.00  0.00            
ATOM   2915  HA  ALA   390      95.080  91.270  53.550  1.00  0.00            
ATOM   2916  CB  ALA   390      96.200  89.590  54.110  1.00  0.00            
ATOM   2917  HB1 ALA   390      96.170  89.110  53.130  1.00  0.00            
ATOM   2918  HB2 ALA   390      97.130  90.150  54.180  1.00  0.00            
ATOM   2919  HB3 ALA   390      96.220  88.800  54.870  1.00  0.00            
ATOM   2920  C   ALA   390      93.670  89.780  54.110  1.00  0.00            
ATOM   2921  O   ALA   390      93.270  88.990  54.960  1.00  0.00            
ATOM   2922  N   TYR   391      92.960  90.000  53.000  1.00  0.00            
ATOM   2923  H   TYR   391      93.340  90.650  52.330  1.00  0.00            
ATOM   2924  CA  TYR   391      91.720  89.340  52.640  1.00  0.00            
ATOM   2925  HA  TYR   391      91.600  88.480  53.310  1.00  0.00            
ATOM   2926  CB  TYR   391      90.480  90.200  52.900  1.00  0.00            
ATOM   2927  HB1 TYR   391      90.490  91.040  52.200  1.00  0.00            
ATOM   2928  HB2 TYR   391      90.540  90.630  53.900  1.00  0.00            
ATOM   2929  CG  TYR   391      89.190  89.430  52.770  1.00  0.00            
ATOM   2930  CD1 TYR   391      88.760  88.620  53.820  1.00  0.00            
ATOM   2931  HD1 TYR   391      89.290  88.620  54.760  1.00  0.00            
ATOM   2932  CE1 TYR   391      87.670  87.760  53.660  1.00  0.00            
ATOM   2933  HE1 TYR   391      87.340  87.100  54.460  1.00  0.00            
ATOM   2934  CZ  TYR   391      87.000  87.680  52.420  1.00  0.00            
ATOM   2935  OH  TYR   391      85.990  86.780  52.250  1.00  0.00            
ATOM   2936  HH  TYR   391      85.760  86.650  51.330  1.00  0.00            
ATOM   2937  CE2 TYR   391      87.410  88.520  51.360  1.00  0.00            
ATOM   2938  HE2 TYR   391      86.900  88.470  50.420  1.00  0.00            
ATOM   2939  CD2 TYR   391      88.490  89.400  51.550  1.00  0.00            
ATOM   2940  HD2 TYR   391      88.820  90.000  50.720  1.00  0.00            
ATOM   2941  C   TYR   391      91.690  88.750  51.230  1.00  0.00            
ATOM   2942  O   TYR   391      92.220  89.330  50.280  1.00  0.00            
ATOM   2943  N   TYR   392      91.070  87.580  51.070  1.00  0.00            
ATOM   2944  H   TYR   392      90.620  87.190  51.880  1.00  0.00            
ATOM   2945  CA  TYR   392      90.930  86.780  49.870  1.00  0.00            
ATOM   2946  HA  TYR   392      90.530  87.400  49.060  1.00  0.00            
ATOM   2947  CB  TYR   392      92.310  86.280  49.440  1.00  0.00            
ATOM   2948  HB1 TYR   392      92.800  87.080  48.900  1.00  0.00            
ATOM   2949  HB2 TYR   392      92.180  85.480  48.720  1.00  0.00            
ATOM   2950  CG  TYR   392      93.250  85.820  50.540  1.00  0.00            
ATOM   2951  CD1 TYR   392      93.100  84.550  51.120  1.00  0.00            
ATOM   2952  HD1 TYR   392      92.280  83.920  50.820  1.00  0.00            
ATOM   2953  CE1 TYR   392      94.020  84.100  52.070  1.00  0.00            
ATOM   2954  HE1 TYR   392      93.920  83.120  52.510  1.00  0.00            
ATOM   2955  CZ  TYR   392      95.100  84.920  52.470  1.00  0.00            
ATOM   2956  OH  TYR   392      96.010  84.460  53.370  1.00  0.00            
ATOM   2957  HH  TYR   392      96.740  85.080  53.460  1.00  0.00            
ATOM   2958  CE2 TYR   392      95.220  86.210  51.910  1.00  0.00            
ATOM   2959  HE2 TYR   392      96.050  86.830  52.210  1.00  0.00            
ATOM   2960  CD2 TYR   392      94.290  86.650  50.950  1.00  0.00            
ATOM   2961  HD2 TYR   392      94.410  87.630  50.520  1.00  0.00            
ATOM   2962  C   TYR   392      89.980  85.610  50.080  1.00  0.00            
ATOM   2963  O   TYR   392      89.730  85.260  51.240  1.00  0.00            
ATOM   2964  N   ARG   393      89.480  84.920  49.060  1.00  0.00            
ATOM   2965  H   ARG   393      89.690  85.220  48.120  1.00  0.00            
ATOM   2966  CA  ARG   393      88.620  83.760  49.250  1.00  0.00            
ATOM   2967  HA  ARG   393      87.830  84.130  49.900  1.00  0.00            
ATOM   2968  CB  ARG   393      87.900  83.270  48.000  1.00  0.00            
ATOM   2969  HB1 ARG   393      87.570  84.120  47.390  1.00  0.00            
ATOM   2970  HB2 ARG   393      86.980  82.760  48.300  1.00  0.00            
ATOM   2971  CG  ARG   393      88.670  82.300  47.110  1.00  0.00            
ATOM   2972  HG1 ARG   393      89.030  81.450  47.710  1.00  0.00            
ATOM   2973  HG2 ARG   393      89.540  82.810  46.710  1.00  0.00            
ATOM   2974  CD  ARG   393      87.860  81.720  45.950  1.00  0.00            
ATOM   2975  HD1 ARG   393      87.460  82.530  45.350  1.00  0.00            
ATOM   2976  HD2 ARG   393      87.010  81.170  46.340  1.00  0.00            
ATOM   2977  NE  ARG   393      88.660  80.870  45.080  1.00  0.00            
ATOM   2978  HE  ARG   393      89.050  81.270  44.230  1.00  0.00            
ATOM   2979  CZ  ARG   393      88.960  79.580  45.280  1.00  0.00            
ATOM   2980  NH1 ARG   393      88.620  78.910  46.390  1.00  0.00            
ATOM   2981 1HH1 ARG   393      88.000  79.340  47.060  1.00  0.00            
ATOM   2982 2HH1 ARG   393      88.830  77.930  46.380  1.00  0.00            
ATOM   2983  NH2 ARG   393      89.630  78.840  44.390  1.00  0.00            
ATOM   2984 1HH2 ARG   393      89.810  79.180  43.460  1.00  0.00            
ATOM   2985 2HH2 ARG   393      89.740  77.870  44.620  1.00  0.00            
ATOM   2986  C   ARG   393      89.310  82.660  50.030  1.00  0.00            
ATOM   2987  O   ARG   393      90.470  82.350  49.770  1.00  0.00            
ATOM   2988  N   GLY   394      88.590  82.050  50.980  1.00  0.00            
ATOM   2989  H   GLY   394      87.630  82.360  51.050  1.00  0.00            
ATOM   2990  CA  GLY   394      89.050  81.120  51.990  1.00  0.00            
ATOM   2991  HA1 GLY   394      90.050  80.750  51.730  1.00  0.00            
ATOM   2992  HA2 GLY   394      88.400  80.250  51.990  1.00  0.00            
ATOM   2993  C   GLY   394      89.120  81.660  53.420  1.00  0.00            
ATOM   2994  O   GLY   394      89.410  80.900  54.340  1.00  0.00            
ATOM   2995  N   LEU   395      88.840  82.940  53.650  1.00  0.00            
ATOM   2996  H   LEU   395      88.590  83.500  52.840  1.00  0.00            
ATOM   2997  CA  LEU   395      88.820  83.640  54.920  1.00  0.00            
ATOM   2998  HA  LEU   395      89.170  82.970  55.700  1.00  0.00            
ATOM   2999  CB  LEU   395      89.780  84.820  54.870  1.00  0.00            
ATOM   3000  HB1 LEU   395      89.680  85.400  55.790  1.00  0.00            
ATOM   3001  HB2 LEU   395      89.470  85.480  54.050  1.00  0.00            
ATOM   3002  CG  LEU   395      91.260  84.480  54.700  1.00  0.00            
ATOM   3003  HG  LEU   395      91.400  83.870  53.800  1.00  0.00            
ATOM   3004  CD1 LEU   395      92.070  85.770  54.510  1.00  0.00            
ATOM   3005 1HD1 LEU   395      93.130  85.550  54.450  1.00  0.00            
ATOM   3006 2HD1 LEU   395      91.770  86.240  53.570  1.00  0.00            
ATOM   3007 3HD1 LEU   395      91.890  86.450  55.340  1.00  0.00            
ATOM   3008  CD2 LEU   395      91.850  83.730  55.890  1.00  0.00            
ATOM   3009 1HD2 LEU   395      92.910  83.560  55.740  1.00  0.00            
ATOM   3010 2HD2 LEU   395      91.700  84.310  56.800  1.00  0.00            
ATOM   3011 3HD2 LEU   395      91.370  82.760  55.990  1.00  0.00            
ATOM   3012  C   LEU   395      87.420  84.070  55.340  1.00  0.00            
ATOM   3013  O   LEU   395      86.520  84.150  54.510  1.00  0.00            
ATOM   3014  N   ASP   396      87.170  84.400  56.610  1.00  0.00            
ATOM   3015  H   ASP   396      87.950  84.310  57.260  1.00  0.00            
ATOM   3016  CA  ASP   396      85.980  85.060  57.080  1.00  0.00            
ATOM   3017  HA  ASP   396      85.160  84.760  56.420  1.00  0.00            
ATOM   3018  CB  ASP   396      85.560  84.600  58.470  1.00  0.00            
ATOM   3019  HB1 ASP   396      86.300  84.960  59.190  1.00  0.00            
ATOM   3020  HB2 ASP   396      85.580  83.510  58.520  1.00  0.00            
ATOM   3021  CG  ASP   396      84.180  85.070  58.910  1.00  0.00            
ATOM   3022  OD1 ASP   396      83.310  85.310  58.030  1.00  0.00            
ATOM   3023  OD2 ASP   396      83.900  85.240  60.110  1.00  0.00            
ATOM   3024  C   ASP   396      86.080  86.580  56.990  1.00  0.00            
ATOM   3025  O   ASP   396      87.090  87.160  57.380  1.00  0.00            
ATOM   3026  N   VAL   397      85.050  87.300  56.520  1.00  0.00            
ATOM   3027  H   VAL   397      84.240  86.760  56.260  1.00  0.00            
ATOM   3028  CA  VAL   397      85.000  88.730  56.320  1.00  0.00            
ATOM   3029  HA  VAL   397      85.820  88.980  55.640  1.00  0.00            
ATOM   3030  CB  VAL   397      83.720  89.170  55.630  1.00  0.00            
ATOM   3031  HB  VAL   397      82.910  89.140  56.360  1.00  0.00            
ATOM   3032  CG1 VAL   397      83.780  90.590  55.060  1.00  0.00            
ATOM   3033 1HG1 VAL   397      82.840  90.860  54.570  1.00  0.00            
ATOM   3034 2HG1 VAL   397      83.950  91.320  55.860  1.00  0.00            
ATOM   3035 3HG1 VAL   397      84.590  90.670  54.340  1.00  0.00            
ATOM   3036  CG2 VAL   397      83.290  88.270  54.470  1.00  0.00            
ATOM   3037 1HG2 VAL   397      82.370  88.620  54.000  1.00  0.00            
ATOM   3038 2HG2 VAL   397      84.080  88.240  53.710  1.00  0.00            
ATOM   3039 3HG2 VAL   397      83.100  87.250  54.810  1.00  0.00            
ATOM   3040  C   VAL   397      85.250  89.520  57.600  1.00  0.00            
ATOM   3041  O   VAL   397      85.700  90.670  57.590  1.00  0.00            
ATOM   3042  N   SER   398      85.000  88.910  58.760  1.00  0.00            
ATOM   3043  H   SER   398      84.660  87.970  58.670  1.00  0.00            
ATOM   3044  CA  SER   398      85.140  89.420  60.110  1.00  0.00            
ATOM   3045  HA  SER   398      84.440  90.250  60.230  1.00  0.00            
ATOM   3046  CB  SER   398      84.710  88.340  61.100  1.00  0.00            
ATOM   3047  HB1 SER   398      84.610  88.770  62.100  1.00  0.00            
ATOM   3048  HB2 SER   398      85.490  87.570  61.140  1.00  0.00            
ATOM   3049  OG  SER   398      83.500  87.730  60.720  1.00  0.00            
ATOM   3050  HG  SER   398      83.660  86.790  60.670  1.00  0.00            
ATOM   3051  C   SER   398      86.520  89.940  60.480  1.00  0.00            
ATOM   3052  O   SER   398      86.670  90.670  61.460  1.00  0.00            
ATOM   3053  N   VAL   399      87.580  89.620  59.720  1.00  0.00            
ATOM   3054  H   VAL   399      87.410  88.990  58.960  1.00  0.00            
ATOM   3055  CA  VAL   399      88.910  90.190  59.840  1.00  0.00            
ATOM   3056  HA  VAL   399      89.200  90.100  60.890  1.00  0.00            
ATOM   3057  CB  VAL   399      89.960  89.430  59.030  1.00  0.00            
ATOM   3058  HB  VAL   399      90.940  89.870  59.240  1.00  0.00            
ATOM   3059  CG1 VAL   399      90.050  87.960  59.450  1.00  0.00            
ATOM   3060 1HG1 VAL   399      90.880  87.470  58.940  1.00  0.00            
ATOM   3061 2HG1 VAL   399      90.210  87.880  60.520  1.00  0.00            
ATOM   3062 3HG1 VAL   399      89.130  87.430  59.180  1.00  0.00            
ATOM   3063  CG2 VAL   399      89.750  89.510  57.520  1.00  0.00            
ATOM   3064 1HG2 VAL   399      90.530  88.940  57.000  1.00  0.00            
ATOM   3065 2HG2 VAL   399      88.780  89.100  57.250  1.00  0.00            
ATOM   3066 3HG2 VAL   399      89.810  90.540  57.180  1.00  0.00            
ATOM   3067  C   VAL   399      88.970  91.670  59.520  1.00  0.00            
ATOM   3068  O   VAL   399      89.860  92.370  60.000  1.00  0.00            
ATOM   3069  N   ILE   400      88.040  92.220  58.730  1.00  0.00            
ATOM   3070  H   ILE   400      87.320  91.590  58.400  1.00  0.00            
ATOM   3071  CA  ILE   400      87.920  93.620  58.370  1.00  0.00            
ATOM   3072  HA  ILE   400      88.940  93.980  58.250  1.00  0.00            
ATOM   3073  CB  ILE   400      87.250  93.810  57.020  1.00  0.00            
ATOM   3074  HB  ILE   400      86.230  93.450  57.110  1.00  0.00            
ATOM   3075  CG2 ILE   400      87.180  95.290  56.640  1.00  0.00            
ATOM   3076 1HG2 ILE   400      86.630  95.440  55.710  1.00  0.00            
ATOM   3077 2HG2 ILE   400      86.670  95.870  57.410  1.00  0.00            
ATOM   3078 3HG2 ILE   400      88.190  95.690  56.510  1.00  0.00            
ATOM   3079  CG1 ILE   400      87.910  93.000  55.900  1.00  0.00            
ATOM   3080 1HG1 ILE   400      87.940  91.950  56.170  1.00  0.00            
ATOM   3081 2HG1 ILE   400      88.960  93.310  55.800  1.00  0.00            
ATOM   3082  CD  ILE   400      87.260  93.070  54.520  1.00  0.00            
ATOM   3083  HD1 ILE   400      87.730  92.350  53.840  1.00  0.00            
ATOM   3084  HD2 ILE   400      86.200  92.840  54.600  1.00  0.00            
ATOM   3085  HD3 ILE   400      87.390  94.060  54.080  1.00  0.00            
ATOM   3086  C   ILE   400      87.260  94.390  59.500  1.00  0.00            
ATOM   3087  O   ILE   400      86.160  94.010  59.900  1.00  0.00            
ATOM   3088  N   PRO   401      87.810  95.490  60.020  1.00  0.00            
ATOM   3089  CD  PRO   401      89.150  95.990  59.770  1.00  0.00            
ATOM   3090  HD1 PRO   401      89.310  96.210  58.710  1.00  0.00            
ATOM   3091  HD2 PRO   401      89.880  95.250  60.090  1.00  0.00            
ATOM   3092  CG  PRO   401      89.330  97.260  60.590  1.00  0.00            
ATOM   3093  HG1 PRO   401      89.060  98.130  59.980  1.00  0.00            
ATOM   3094  HG2 PRO   401      90.340  97.370  60.980  1.00  0.00            
ATOM   3095  CB  PRO   401      88.310  97.090  61.710  1.00  0.00            
ATOM   3096  HB1 PRO   401      87.980  98.050  62.120  1.00  0.00            
ATOM   3097  HB2 PRO   401      88.750  96.480  62.500  1.00  0.00            
ATOM   3098  CA  PRO   401      87.180  96.330  61.030  1.00  0.00            
ATOM   3099  HA  PRO   401      86.730  95.690  61.790  1.00  0.00            
ATOM   3100  C   PRO   401      86.100  97.230  60.460  1.00  0.00            
ATOM   3101  O   PRO   401      86.330  97.970  59.500  1.00  0.00            
ATOM   3102  N   THR   402      84.900  97.250  61.060  1.00  0.00            
ATOM   3103  H   THR   402      84.780  96.640  61.850  1.00  0.00            
ATOM   3104  CA  THR   402      83.750  98.060  60.710  1.00  0.00            
ATOM   3105  HA  THR   402      83.520  97.910  59.650  1.00  0.00            
ATOM   3106  CB  THR   402      82.520  97.630  61.500  1.00  0.00            
ATOM   3107  HB  THR   402      81.720  98.360  61.390  1.00  0.00            
ATOM   3108  CG2 THR   402      81.970  96.270  61.090  1.00  0.00            
ATOM   3109 1HG2 THR   402      81.090  96.020  61.680  1.00  0.00            
ATOM   3110 2HG2 THR   402      81.690  96.300  60.040  1.00  0.00            
ATOM   3111 3HG2 THR   402      82.730  95.500  61.240  1.00  0.00            
ATOM   3112  OG1 THR   402      82.860  97.530  62.870  1.00  0.00            
ATOM   3113  HG1 THR   402      82.050  97.500  63.380  1.00  0.00            
ATOM   3114  C   THR   402      83.920  99.560  60.890  1.00  0.00            
ATOM   3115  O   THR   402      83.190 100.360  60.320  1.00  0.00            
ATOM   3116  N   ILE   403      84.900  99.980  61.700  1.00  0.00            
ATOM   3117  H   ILE   403      85.470  99.270  62.130  1.00  0.00            
ATOM   3118  CA  ILE   403      85.180 101.340  62.130  1.00  0.00            
ATOM   3119  HA  ILE   403      84.890 101.990  61.310  1.00  0.00            
ATOM   3120  CB  ILE   403      84.320 101.670  63.350  1.00  0.00            
ATOM   3121  HB  ILE   403      83.280 101.460  63.090  1.00  0.00            
ATOM   3122  CG2 ILE   403      84.630 100.780  64.550  1.00  0.00            
ATOM   3123 1HG2 ILE   403      83.970 101.000  65.390  1.00  0.00            
ATOM   3124 2HG2 ILE   403      84.480  99.730  64.300  1.00  0.00            
ATOM   3125 3HG2 ILE   403      85.660 100.910  64.880  1.00  0.00            
ATOM   3126  CG1 ILE   403      84.340 103.130  63.810  1.00  0.00            
ATOM   3127 1HG1 ILE   403      85.330 103.410  64.160  1.00  0.00            
ATOM   3128 2HG1 ILE   403      83.660 103.260  64.660  1.00  0.00            
ATOM   3129  CD  ILE   403      83.910 104.120  62.730  1.00  0.00            
ATOM   3130  HD1 ILE   403      83.840 105.130  63.150  1.00  0.00            
ATOM   3131  HD2 ILE   403      84.630 104.140  61.910  1.00  0.00            
ATOM   3132  HD3 ILE   403      82.930 103.850  62.340  1.00  0.00            
ATOM   3133  C   ILE   403      86.670 101.550  62.370  1.00  0.00            
ATOM   3134  O   ILE   403      87.370 100.590  62.670  1.00  0.00            
ATOM   3135  N   GLY   404      87.190 102.770  62.270  1.00  0.00            
ATOM   3136  H   GLY   404      86.600 103.510  61.920  1.00  0.00            
ATOM   3137  CA  GLY   404      88.550 103.110  62.620  1.00  0.00            
ATOM   3138  HA1 GLY   404      88.840 102.580  63.530  1.00  0.00            
ATOM   3139  HA2 GLY   404      88.620 104.180  62.840  1.00  0.00            
ATOM   3140  C   GLY   404      89.590 102.800  61.550  1.00  0.00            
ATOM   3141  O   GLY   404      89.270 102.290  60.480  1.00  0.00            
ATOM   3142  N   ASP   405      90.860 103.130  61.830  1.00  0.00            
ATOM   3143  H   ASP   405      91.050 103.520  62.740  1.00  0.00            
ATOM   3144  CA  ASP   405      91.990 103.090  60.920  1.00  0.00            
ATOM   3145  HA  ASP   405      91.660 103.600  60.020  1.00  0.00            
ATOM   3146  CB  ASP   405      93.170 103.870  61.490  1.00  0.00            
ATOM   3147  HB1 ASP   405      93.830 104.180  60.680  1.00  0.00            
ATOM   3148  HB2 ASP   405      93.750 103.210  62.120  1.00  0.00            
ATOM   3149  CG  ASP   405      92.810 105.080  62.340  1.00  0.00            
ATOM   3150  OD1 ASP   405      92.990 106.230  61.880  1.00  0.00            
ATOM   3151  OD2 ASP   405      92.350 104.870  63.490  1.00  0.00            
ATOM   3152  C   ASP   405      92.410 101.670  60.540  1.00  0.00            
ATOM   3153  O   ASP   405      92.500 100.810  61.400  1.00  0.00            
ATOM   3154  N   VAL   406      92.700 101.390  59.270  1.00  0.00            
ATOM   3155  H   VAL   406      92.710 102.170  58.620  1.00  0.00            
ATOM   3156  CA  VAL   406      93.110 100.090  58.760  1.00  0.00            
ATOM   3157  HA  VAL   406      93.830  99.680  59.460  1.00  0.00            
ATOM   3158  CB  VAL   406      91.940  99.110  58.680  1.00  0.00            
ATOM   3159  HB  VAL   406      91.410  99.140  59.630  1.00  0.00            
ATOM   3160  CG1 VAL   406      90.910  99.450  57.610  1.00  0.00            
ATOM   3161 1HG1 VAL   406      90.050  98.780  57.670  1.00  0.00            
ATOM   3162 2HG1 VAL   406      90.550 100.470  57.750  1.00  0.00            
ATOM   3163 3HG1 VAL   406      91.340  99.370  56.610  1.00  0.00            
ATOM   3164  CG2 VAL   406      92.370  97.650  58.490  1.00  0.00            
ATOM   3165 1HG2 VAL   406      91.500  96.990  58.550  1.00  0.00            
ATOM   3166 2HG2 VAL   406      92.830  97.500  57.520  1.00  0.00            
ATOM   3167 3HG2 VAL   406      93.070  97.360  59.270  1.00  0.00            
ATOM   3168  C   VAL   406      93.830 100.190  57.420  1.00  0.00            
ATOM   3169  O   VAL   406      93.490 101.050  56.600  1.00  0.00            
ATOM   3170  N   VAL   407      94.750  99.270  57.100  1.00  0.00            
ATOM   3171  H   VAL   407      94.990  98.620  57.830  1.00  0.00            
ATOM   3172  CA  VAL   407      95.280  99.010  55.780  1.00  0.00            
ATOM   3173  HA  VAL   407      94.790  99.670  55.070  1.00  0.00            
ATOM   3174  CB  VAL   407      96.770  99.280  55.660  1.00  0.00            
ATOM   3175  HB  VAL   407      97.330  98.560  56.260  1.00  0.00            
ATOM   3176  CG1 VAL   407      97.260  99.150  54.220  1.00  0.00            
ATOM   3177 1HG1 VAL   407      98.310  99.410  54.140  1.00  0.00            
ATOM   3178 2HG1 VAL   407      97.130  98.130  53.850  1.00  0.00            
ATOM   3179 3HG1 VAL   407      96.690  99.830  53.570  1.00  0.00            
ATOM   3180  CG2 VAL   407      97.160 100.670  56.150  1.00  0.00            
ATOM   3181 1HG2 VAL   407      98.230 100.830  56.050  1.00  0.00            
ATOM   3182 2HG2 VAL   407      96.640 101.430  55.570  1.00  0.00            
ATOM   3183 3HG2 VAL   407      96.900 100.800  57.200  1.00  0.00            
ATOM   3184  C   VAL   407      94.930  97.590  55.360  1.00  0.00            
ATOM   3185  O   VAL   407      95.500  96.620  55.870  1.00  0.00            
ATOM   3186  N   VAL   408      93.980  97.410  54.430  1.00  0.00            
ATOM   3187  H   VAL   408      93.580  98.240  54.030  1.00  0.00            
ATOM   3188  CA  VAL   408      93.570  96.140  53.870  1.00  0.00            
ATOM   3189  HA  VAL   408      93.820  95.360  54.590  1.00  0.00            
ATOM   3190  CB  VAL   408      92.060  96.050  53.650  1.00  0.00            
ATOM   3191  HB  VAL   408      91.760  96.840  52.950  1.00  0.00            
ATOM   3192  CG1 VAL   408      91.620  94.720  53.050  1.00  0.00            
ATOM   3193 1HG1 VAL   408      90.540  94.680  52.950  1.00  0.00            
ATOM   3194 2HG1 VAL   408      92.050  94.570  52.060  1.00  0.00            
ATOM   3195 3HG1 VAL   408      91.940  93.900  53.700  1.00  0.00            
ATOM   3196  CG2 VAL   408      91.270  96.250  54.940  1.00  0.00            
ATOM   3197 1HG2 VAL   408      90.200  96.200  54.750  1.00  0.00            
ATOM   3198 2HG2 VAL   408      91.550  95.480  55.660  1.00  0.00            
ATOM   3199 3HG2 VAL   408      91.500  97.230  55.370  1.00  0.00            
ATOM   3200  C   VAL   408      94.350  95.850  52.600  1.00  0.00            
ATOM   3201  O   VAL   408      94.410  96.700  51.710  1.00  0.00            
ATOM   3202  N   VAL   409      94.920  94.650  52.460  1.00  0.00            
ATOM   3203  H   VAL   409      94.870  94.030  53.250  1.00  0.00            
ATOM   3204  CA  VAL   409      95.540  94.130  51.250  1.00  0.00            
ATOM   3205  HA  VAL   409      95.550  94.930  50.500  1.00  0.00            
ATOM   3206  CB  VAL   409      96.990  93.700  51.450  1.00  0.00            
ATOM   3207  HB  VAL   409      97.020  92.770  52.020  1.00  0.00            
ATOM   3208  CG1 VAL   409      97.670  93.470  50.110  1.00  0.00            
ATOM   3209 1HG1 VAL   409      98.710  93.170  50.240  1.00  0.00            
ATOM   3210 2HG1 VAL   409      97.160  92.690  49.540  1.00  0.00            
ATOM   3211 3HG1 VAL   409      97.650  94.380  49.510  1.00  0.00            
ATOM   3212  CG2 VAL   409      97.810  94.730  52.220  1.00  0.00            
ATOM   3213 1HG2 VAL   409      98.850  94.410  52.320  1.00  0.00            
ATOM   3214 2HG2 VAL   409      97.780  95.700  51.730  1.00  0.00            
ATOM   3215 3HG2 VAL   409      97.430  94.850  53.240  1.00  0.00            
ATOM   3216  C   VAL   409      94.680  93.000  50.710  1.00  0.00            
ATOM   3217  O   VAL   409      94.400  92.040  51.420  1.00  0.00            
ATOM   3218  N   ALA   410      94.230  93.100  49.460  1.00  0.00            
ATOM   3219  H   ALA   410      94.520  93.890  48.910  1.00  0.00            
ATOM   3220  CA  ALA   410      93.200  92.240  48.880  1.00  0.00            
ATOM   3221  HA  ALA   410      93.010  91.420  49.580  1.00  0.00            
ATOM   3222  CB  ALA   410      91.910  93.050  48.780  1.00  0.00            
ATOM   3223  HB1 ALA   410      91.090  92.410  48.430  1.00  0.00            
ATOM   3224  HB2 ALA   410      91.630  93.460  49.750  1.00  0.00            
ATOM   3225  HB3 ALA   410      92.030  93.870  48.070  1.00  0.00            
ATOM   3226  C   ALA   410      93.600  91.620  47.550  1.00  0.00            
ATOM   3227  O   ALA   410      94.350  92.210  46.770  1.00  0.00            
ATOM   3228  N   THR   411      93.030  90.450  47.240  1.00  0.00            
ATOM   3229  H   THR   411      92.460  90.030  47.960  1.00  0.00            
ATOM   3230  CA  THR   411      92.810  89.980  45.890  1.00  0.00            
ATOM   3231  HA  THR   411      93.660  90.290  45.280  1.00  0.00            
ATOM   3232  CB  THR   411      92.710  88.460  45.820  1.00  0.00            
ATOM   3233  HB  THR   411      92.550  88.150  44.790  1.00  0.00            
ATOM   3234  CG2 THR   411      93.980  87.750  46.300  1.00  0.00            
ATOM   3235 1HG2 THR   411      93.850  86.670  46.250  1.00  0.00            
ATOM   3236 2HG2 THR   411      94.820  88.040  45.670  1.00  0.00            
ATOM   3237 3HG2 THR   411      94.210  88.030  47.330  1.00  0.00            
ATOM   3238  OG1 THR   411      91.620  87.990  46.590  1.00  0.00            
ATOM   3239  HG1 THR   411      91.400  87.090  46.320  1.00  0.00            
ATOM   3240  C   THR   411      91.560  90.620  45.300  1.00  0.00            
ATOM   3241  O   THR   411      90.790  91.290  46.000  1.00  0.00            
ATOM   3242  N   ASP   412      91.220  90.340  44.040  1.00  0.00            
ATOM   3243  H   ASP   412      91.890  89.830  43.480  1.00  0.00            
ATOM   3244  CA  ASP   412      89.980  90.750  43.410  1.00  0.00            
ATOM   3245  HA  ASP   412      89.900  91.820  43.640  1.00  0.00            
ATOM   3246  CB  ASP   412      90.050  90.670  41.890  1.00  0.00            
ATOM   3247  HB1 ASP   412      89.130  91.060  41.460  1.00  0.00            
ATOM   3248  HB2 ASP   412      90.110  89.620  41.610  1.00  0.00            
ATOM   3249  CG  ASP   412      91.210  91.420  41.240  1.00  0.00            
ATOM   3250  OD1 ASP   412      91.850  92.290  41.870  1.00  0.00            
ATOM   3251  OD2 ASP   412      91.550  91.120  40.080  1.00  0.00            
ATOM   3252  C   ASP   412      88.720  90.140  44.010  1.00  0.00            
ATOM   3253  O   ASP   412      87.610  90.470  43.580  1.00  0.00            
ATOM   3254  N   ALA   413      88.810  89.340  45.070  1.00  0.00            
ATOM   3255  H   ALA   413      89.750  89.090  45.380  1.00  0.00            
ATOM   3256  CA  ALA   413      87.750  89.040  46.010  1.00  0.00            
ATOM   3257  HA  ALA   413      86.980  88.460  45.500  1.00  0.00            
ATOM   3258  CB  ALA   413      88.300  88.170  47.140  1.00  0.00            
ATOM   3259  HB1 ALA   413      87.490  87.850  47.800  1.00  0.00            
ATOM   3260  HB2 ALA   413      88.780  87.280  46.740  1.00  0.00            
ATOM   3261  HB3 ALA   413      89.030  88.740  47.720  1.00  0.00            
ATOM   3262  C   ALA   413      87.070  90.280  46.590  1.00  0.00            
ATOM   3263  O   ALA   413      85.890  90.210  46.940  1.00  0.00            
ATOM   3264  N   LEU   414      87.750  91.420  46.680  1.00  0.00            
ATOM   3265  H   LEU   414      88.720  91.380  46.410  1.00  0.00            
ATOM   3266  CA  LEU   414      87.270  92.700  47.160  1.00  0.00            
ATOM   3267  HA  LEU   414      86.240  92.530  47.500  1.00  0.00            
ATOM   3268  CB  LEU   414      88.050  93.110  48.410  1.00  0.00            
ATOM   3269  HB1 LEU   414      88.890  93.730  48.080  1.00  0.00            
ATOM   3270  HB2 LEU   414      88.490  92.230  48.870  1.00  0.00            
ATOM   3271  CG  LEU   414      87.270  93.850  49.490  1.00  0.00            
ATOM   3272  HG  LEU   414      86.720  94.680  49.040  1.00  0.00            
ATOM   3273  CD1 LEU   414      86.270  92.950  50.210  1.00  0.00            
ATOM   3274 1HD1 LEU   414      85.750  93.490  51.000  1.00  0.00            
ATOM   3275 2HD1 LEU   414      85.500  92.590  49.510  1.00  0.00            
ATOM   3276 3HD1 LEU   414      86.770  92.080  50.640  1.00  0.00            
ATOM   3277  CD2 LEU   414      88.210  94.420  50.550  1.00  0.00            
ATOM   3278 1HD2 LEU   414      87.640  94.940  51.310  1.00  0.00            
ATOM   3279 2HD2 LEU   414      88.770  93.610  51.020  1.00  0.00            
ATOM   3280 3HD2 LEU   414      88.900  95.120  50.090  1.00  0.00            
ATOM   3281  C   LEU   414      87.150  93.790  46.110  1.00  0.00            
ATOM   3282  O   LEU   414      86.990  94.970  46.430  1.00  0.00            
ATOM   3283  N   MET   415      87.250  93.480  44.810  1.00  0.00            
ATOM   3284  H   MET   415      87.320  92.490  44.600  1.00  0.00            
ATOM   3285  CA  MET   415      87.220  94.400  43.690  1.00  0.00            
ATOM   3286  HA  MET   415      87.790  95.290  43.970  1.00  0.00            
ATOM   3287  CB  MET   415      87.890  93.780  42.480  1.00  0.00            
ATOM   3288  HB1 MET   415      87.380  92.860  42.210  1.00  0.00            
ATOM   3289  HB2 MET   415      88.920  93.530  42.730  1.00  0.00            
ATOM   3290  CG  MET   415      87.940  94.680  41.250  1.00  0.00            
ATOM   3291  HG1 MET   415      88.450  95.610  41.520  1.00  0.00            
ATOM   3292  HG2 MET   415      86.930  94.950  40.940  1.00  0.00            
ATOM   3293  SD  MET   415      88.770  93.980  39.800  1.00  0.00            
ATOM   3294  CE  MET   415      87.440  92.910  39.200  1.00  0.00            
ATOM   3295  HE1 MET   415      87.720  92.500  38.230  1.00  0.00            
ATOM   3296  HE2 MET   415      87.260  92.090  39.900  1.00  0.00            
ATOM   3297  HE3 MET   415      86.520  93.490  39.080  1.00  0.00            
ATOM   3298  C   MET   415      85.830  94.900  43.320  1.00  0.00            
ATOM   3299  O   MET   415      85.660  96.000  42.810  1.00  0.00            
ATOM   3300  N   THR   416      84.780  94.100  43.550  1.00  0.00            
ATOM   3301  H   THR   416      84.990  93.210  44.000  1.00  0.00            
ATOM   3302  CA  THR   416      83.470  94.230  42.960  1.00  0.00            
ATOM   3303  HA  THR   416      83.470  95.060  42.250  1.00  0.00            
ATOM   3304  CB  THR   416      83.150  92.980  42.140  1.00  0.00            
ATOM   3305  HB  THR   416      83.260  92.090  42.770  1.00  0.00            
ATOM   3306  CG2 THR   416      81.750  92.940  41.550  1.00  0.00            
ATOM   3307 1HG2 THR   416      81.670  92.130  40.830  1.00  0.00            
ATOM   3308 2HG2 THR   416      81.040  92.760  42.350  1.00  0.00            
ATOM   3309 3HG2 THR   416      81.550  93.900  41.070  1.00  0.00            
ATOM   3310  OG1 THR   416      84.040  92.880  41.050  1.00  0.00            
ATOM   3311  HG1 THR   416      84.570  92.090  41.210  1.00  0.00            
ATOM   3312  C   THR   416      82.390  94.530  44.000  1.00  0.00            
ATOM   3313  O   THR   416      82.360  93.910  45.060  1.00  0.00            
ATOM   3314  N   GLY   417      81.510  95.500  43.750  1.00  0.00            
ATOM   3315  H   GLY   417      81.600  95.940  42.840  1.00  0.00            
ATOM   3316  CA  GLY   417      80.340  95.870  44.520  1.00  0.00            
ATOM   3317  HA1 GLY   417      79.710  94.990  44.610  1.00  0.00            
ATOM   3318  HA2 GLY   417      79.770  96.600  43.930  1.00  0.00            
ATOM   3319  C   GLY   417      80.540  96.450  45.910  1.00  0.00            
ATOM   3320  O   GLY   417      79.640  97.090  46.460  1.00  0.00            
ATOM   3321  N   TYR   418      81.710  96.270  46.530  1.00  0.00            
ATOM   3322  H   TYR   418      82.360  95.680  46.050  1.00  0.00            
ATOM   3323  CA  TYR   418      81.990  96.560  47.920  1.00  0.00            
ATOM   3324  HA  TYR   418      81.170  96.130  48.500  1.00  0.00            
ATOM   3325  CB  TYR   418      83.270  95.850  48.340  1.00  0.00            
ATOM   3326  HB1 TYR   418      84.120  96.330  47.860  1.00  0.00            
ATOM   3327  HB2 TYR   418      83.250  94.830  47.950  1.00  0.00            
ATOM   3328  CG  TYR   418      83.510  95.730  49.830  1.00  0.00            
ATOM   3329  CD1 TYR   418      82.610  95.010  50.620  1.00  0.00            
ATOM   3330  HD1 TYR   418      81.750  94.550  50.150  1.00  0.00            
ATOM   3331  CE1 TYR   418      82.790  94.880  52.000  1.00  0.00            
ATOM   3332  HE1 TYR   418      82.080  94.340  52.600  1.00  0.00            
ATOM   3333  CZ  TYR   418      83.920  95.470  52.610  1.00  0.00            
ATOM   3334  OH  TYR   418      84.090  95.360  53.960  1.00  0.00            
ATOM   3335  HH  TYR   418      84.930  95.730  54.240  1.00  0.00            
ATOM   3336  CE2 TYR   418      84.860  96.160  51.810  1.00  0.00            
ATOM   3337  HE2 TYR   418      85.740  96.580  52.280  1.00  0.00            
ATOM   3338  CD2 TYR   418      84.640  96.290  50.440  1.00  0.00            
ATOM   3339  HD2 TYR   418      85.370  96.830  49.830  1.00  0.00            
ATOM   3340  C   TYR   418      82.040  98.040  48.260  1.00  0.00            
ATOM   3341  O   TYR   418      82.670  98.820  47.550  1.00  0.00            
ATOM   3342  N   THR   419      81.490  98.430  49.410  1.00  0.00            
ATOM   3343  H   THR   419      80.960  97.730  49.910  1.00  0.00            
ATOM   3344  CA  THR   419      81.770  99.640  50.170  1.00  0.00            
ATOM   3345  HA  THR   419      82.530 100.210  49.650  1.00  0.00            
ATOM   3346  CB  THR   419      80.560 100.570  50.270  1.00  0.00            
ATOM   3347  HB  THR   419      79.730 100.030  50.730  1.00  0.00            
ATOM   3348  CG2 THR   419      80.860 101.800  51.120  1.00  0.00            
ATOM   3349 1HG2 THR   419      80.100 102.570  50.970  1.00  0.00            
ATOM   3350 2HG2 THR   419      80.860 101.550  52.180  1.00  0.00            
ATOM   3351 3HG2 THR   419      81.830 102.230  50.870  1.00  0.00            
ATOM   3352  OG1 THR   419      80.140 101.050  49.020  1.00  0.00            
ATOM   3353  HG1 THR   419      79.540 100.390  48.660  1.00  0.00            
ATOM   3354  C   THR   419      82.310  99.270  51.540  1.00  0.00            
ATOM   3355  O   THR   419      81.530  98.910  52.430  1.00  0.00            
ATOM   3356  N   GLY   420      83.620  99.370  51.750  1.00  0.00            
ATOM   3357  H   GLY   420      84.200  99.560  50.950  1.00  0.00            
ATOM   3358  CA  GLY   420      84.290  99.200  53.030  1.00  0.00            
ATOM   3359  HA1 GLY   420      85.280  98.780  52.860  1.00  0.00            
ATOM   3360  HA2 GLY   420      83.740  98.500  53.640  1.00  0.00            
ATOM   3361  C   GLY   420      84.480 100.480  53.830  1.00  0.00            
ATOM   3362  O   GLY   420      85.150 100.470  54.870  1.00  0.00            
ATOM   3363  N   ASP   421      83.940 101.610  53.360  1.00  0.00            
ATOM   3364  H   ASP   421      83.420 101.500  52.500  1.00  0.00            
ATOM   3365  CA  ASP   421      84.190 102.950  53.830  1.00  0.00            
ATOM   3366  HA  ASP   421      83.770 103.600  53.060  1.00  0.00            
ATOM   3367  CB  ASP   421      83.410 103.270  55.110  1.00  0.00            
ATOM   3368  HB1 ASP   421      83.880 102.750  55.940  1.00  0.00            
ATOM   3369  HB2 ASP   421      82.400 102.880  55.010  1.00  0.00            
ATOM   3370  CG  ASP   421      83.300 104.760  55.420  1.00  0.00            
ATOM   3371  OD1 ASP   421      83.450 105.570  54.490  1.00  0.00            
ATOM   3372  OD2 ASP   421      83.050 105.110  56.590  1.00  0.00            
ATOM   3373  C   ASP   421      85.670 103.310  53.870  1.00  0.00            
ATOM   3374  O   ASP   421      86.190 103.830  54.850  1.00  0.00            
ATOM   3375  N   PHE   422      86.420 102.990  52.810  1.00  0.00            
ATOM   3376  H   PHE   422      85.930 102.550  52.040  1.00  0.00            
ATOM   3377  CA  PHE   422      87.800 103.340  52.600  1.00  0.00            
ATOM   3378  HA  PHE   422      88.330 103.200  53.540  1.00  0.00            
ATOM   3379  CB  PHE   422      88.450 102.420  51.570  1.00  0.00            
ATOM   3380  HB1 PHE   422      89.480 102.750  51.400  1.00  0.00            
ATOM   3381  HB2 PHE   422      87.940 102.530  50.620  1.00  0.00            
ATOM   3382  CG  PHE   422      88.500 100.950  51.930  1.00  0.00            
ATOM   3383  CD1 PHE   422      87.710 100.010  51.260  1.00  0.00            
ATOM   3384  HD1 PHE   422      87.040 100.350  50.480  1.00  0.00            
ATOM   3385  CE1 PHE   422      87.800  98.650  51.550  1.00  0.00            
ATOM   3386  HE1 PHE   422      87.210  97.940  51.000  1.00  0.00            
ATOM   3387  CZ  PHE   422      88.690  98.200  52.540  1.00  0.00            
ATOM   3388  HZ  PHE   422      88.770  97.150  52.760  1.00  0.00            
ATOM   3389  CE2 PHE   422      89.480  99.130  53.230  1.00  0.00            
ATOM   3390  HE2 PHE   422      90.180  98.800  53.970  1.00  0.00            
ATOM   3391  CD2 PHE   422      89.380 100.500  52.920  1.00  0.00            
ATOM   3392  HD2 PHE   422      90.030 101.200  53.440  1.00  0.00            
ATOM   3393  C   PHE   422      87.980 104.790  52.180  1.00  0.00            
ATOM   3394  O   PHE   422      87.140 105.360  51.470  1.00  0.00            
ATOM   3395  N   ASP   423      89.110 105.410  52.530  1.00  0.00            
ATOM   3396  H   ASP   423      89.750 104.890  53.110  1.00  0.00            
ATOM   3397  CA  ASP   423      89.590 106.690  52.050  1.00  0.00            
ATOM   3398  HA  ASP   423      88.720 107.320  51.850  1.00  0.00            
ATOM   3399  CB  ASP   423      90.410 107.390  53.130  1.00  0.00            
ATOM   3400  HB1 ASP   423      90.590 108.420  52.820  1.00  0.00            
ATOM   3401  HB2 ASP   423      91.400 106.930  53.160  1.00  0.00            
ATOM   3402  CG  ASP   423      89.850 107.390  54.540  1.00  0.00            
ATOM   3403  OD1 ASP   423      88.610 107.370  54.720  1.00  0.00            
ATOM   3404  OD2 ASP   423      90.640 107.480  55.510  1.00  0.00            
ATOM   3405  C   ASP   423      90.360 106.540  50.750  1.00  0.00            
ATOM   3406  O   ASP   423      90.080 107.230  49.770  1.00  0.00            
ATOM   3407  N   SER   424      91.290 105.590  50.670  1.00  0.00            
ATOM   3408  H   SER   424      91.460 105.040  51.500  1.00  0.00            
ATOM   3409  CA  SER   424      92.200 105.390  49.550  1.00  0.00            
ATOM   3410  HA  SER   424      91.880 106.060  48.750  1.00  0.00            
ATOM   3411  CB  SER   424      93.610 105.840  49.920  1.00  0.00            
ATOM   3412  HB1 SER   424      93.580 106.870  50.290  1.00  0.00            
ATOM   3413  HB2 SER   424      94.260 105.820  49.050  1.00  0.00            
ATOM   3414  OG  SER   424      94.160 105.010  50.920  1.00  0.00            
ATOM   3415  HG  SER   424      94.470 104.200  50.510  1.00  0.00            
ATOM   3416  C   SER   424      92.230 103.990  48.950  1.00  0.00            
ATOM   3417  O   SER   424      91.970 103.000  49.630  1.00  0.00            
ATOM   3418  N   VAL   425      92.610 103.870  47.680  1.00  0.00            
ATOM   3419  H   VAL   425      92.760 104.750  47.190  1.00  0.00            
ATOM   3420  CA  VAL   425      92.930 102.680  46.930  1.00  0.00            
ATOM   3421  HA  VAL   425      92.930 101.830  47.620  1.00  0.00            
ATOM   3422  CB  VAL   425      91.910 102.360  45.850  1.00  0.00            
ATOM   3423  HB  VAL   425      91.820 103.230  45.190  1.00  0.00            
ATOM   3424  CG1 VAL   425      92.280 101.160  44.990  1.00  0.00            
ATOM   3425 1HG1 VAL   425      91.490 100.940  44.260  1.00  0.00            
ATOM   3426 2HG1 VAL   425      93.190 101.350  44.420  1.00  0.00            
ATOM   3427 3HG1 VAL   425      92.430 100.280  45.620  1.00  0.00            
ATOM   3428  CG2 VAL   425      90.520 102.090  46.420  1.00  0.00            
ATOM   3429 1HG2 VAL   425      89.790 101.930  45.630  1.00  0.00            
ATOM   3430 2HG2 VAL   425      90.550 101.200  47.060  1.00  0.00            
ATOM   3431 3HG2 VAL   425      90.190 102.930  47.030  1.00  0.00            
ATOM   3432  C   VAL   425      94.330 102.780  46.330  1.00  0.00            
ATOM   3433  O   VAL   425      94.670 103.790  45.720  1.00  0.00            
ATOM   3434  N   ILE   426      95.150 101.730  46.430  1.00  0.00            
ATOM   3435  H   ILE   426      94.820 100.960  46.990  1.00  0.00            
ATOM   3436  CA  ILE   426      96.430 101.530  45.770  1.00  0.00            
ATOM   3437  HA  ILE   426      96.630 102.400  45.140  1.00  0.00            
ATOM   3438  CB  ILE   426      97.570 101.450  46.780  1.00  0.00            
ATOM   3439  HB  ILE   426      97.300 100.650  47.480  1.00  0.00            
ATOM   3440  CG2 ILE   426      98.890 101.030  46.130  1.00  0.00            
ATOM   3441 1HG2 ILE   426      99.690 100.970  46.860  1.00  0.00            
ATOM   3442 2HG2 ILE   426      98.810 100.060  45.650  1.00  0.00            
ATOM   3443 3HG2 ILE   426      99.170 101.770  45.370  1.00  0.00            
ATOM   3444  CG1 ILE   426      97.780 102.730  47.580  1.00  0.00            
ATOM   3445 1HG1 ILE   426      96.830 103.240  47.750  1.00  0.00            
ATOM   3446 2HG1 ILE   426      98.390 103.420  46.990  1.00  0.00            
ATOM   3447  CD  ILE   426      98.440 102.560  48.940  1.00  0.00            
ATOM   3448  HD1 ILE   426      98.560 103.530  49.430  1.00  0.00            
ATOM   3449  HD2 ILE   426      97.820 101.930  49.590  1.00  0.00            
ATOM   3450  HD3 ILE   426      99.420 102.100  48.840  1.00  0.00            
ATOM   3451  C   ILE   426      96.320 100.330  44.850  1.00  0.00            
ATOM   3452  O   ILE   426      95.850  99.280  45.280  1.00  0.00            
ATOM   3453  N   ASP   427      96.730 100.440  43.580  1.00  0.00            
ATOM   3454  H   ASP   427      97.070 101.330  43.280  1.00  0.00            
ATOM   3455  CA  ASP   427      96.610  99.410  42.560  1.00  0.00            
ATOM   3456  HA  ASP   427      96.300  98.480  43.050  1.00  0.00            
ATOM   3457  CB  ASP   427      95.490  99.770  41.600  1.00  0.00            
ATOM   3458  HB1 ASP   427      95.780 100.660  41.030  1.00  0.00            
ATOM   3459  HB2 ASP   427      94.600 100.040  42.170  1.00  0.00            
ATOM   3460  CG  ASP   427      95.080  98.670  40.620  1.00  0.00            
ATOM   3461  OD1 ASP   427      95.640  97.550  40.700  1.00  0.00            
ATOM   3462  OD2 ASP   427      94.200  98.900  39.770  1.00  0.00            
ATOM   3463  C   ASP   427      97.930  99.120  41.860  1.00  0.00            
ATOM   3464  O   ASP   427      98.620 100.030  41.410  1.00  0.00            
ATOM   3465  N   CYS   428      98.310  97.840  41.740  1.00  0.00            
ATOM   3466  H   CYS   428      97.650  97.160  42.080  1.00  0.00            
ATOM   3467  CA  CYS   428      99.430  97.330  40.970  1.00  0.00            
ATOM   3468  HA  CYS   428     100.280  97.990  41.150  1.00  0.00            
ATOM   3469  CB  CYS   428      99.800  95.940  41.480  1.00  0.00            
ATOM   3470  HB1 CYS   428     100.170  96.020  42.510  1.00  0.00            
ATOM   3471  HB2 CYS   428     100.620  95.540  40.880  1.00  0.00            
ATOM   3472  SG  CYS   428      98.410  94.790  41.450  1.00  0.00            
ATOM   3473  HG  CYS   428      97.890  95.120  42.640  1.00  0.00            
ATOM   3474  C   CYS   428      99.190  97.330  39.470  1.00  0.00            
ATOM   3475  O   CYS   428     100.140  97.230  38.680  1.00  0.00            
ATOM   3476  N   ASN   429      97.940  97.470  39.010  1.00  0.00            
ATOM   3477  H   ASN   429      97.240  97.540  39.730  1.00  0.00            
ATOM   3478  CA  ASN   429      97.480  97.510  37.640  1.00  0.00            
ATOM   3479  HA  ASN   429      96.390  97.570  37.730  1.00  0.00            
ATOM   3480  CB  ASN   429      97.930  98.800  36.960  1.00  0.00            
ATOM   3481  HB1 ASN   429      97.410  98.900  36.010  1.00  0.00            
ATOM   3482  HB2 ASN   429      99.000  98.760  36.770  1.00  0.00            
ATOM   3483  CG  ASN   429      97.650 100.070  37.760  1.00  0.00            
ATOM   3484  OD1 ASN   429      98.540 100.860  38.070  1.00  0.00            
ATOM   3485  ND2 ASN   429      96.380 100.320  38.100  1.00  0.00            
ATOM   3486 1HD2 ASN   429      95.650  99.700  37.800  1.00  0.00            
ATOM   3487 2HD2 ASN   429      96.180 101.120  38.690  1.00  0.00            
ATOM   3488  C   ASN   429      97.710  96.250  36.820  1.00  0.00            
ATOM   3489  O   ASN   429      97.480  96.230  35.610  1.00  0.00            
ATOM   3490  N   THR   430      98.100  95.130  37.440  1.00  0.00            
ATOM   3491  H   THR   430      98.310  95.220  38.430  1.00  0.00            
ATOM   3492  CA  THR   430      98.100  93.780  36.920  1.00  0.00            
ATOM   3493  HA  THR   430      97.710  93.820  35.900  1.00  0.00            
ATOM   3494  CB  THR   430      99.500  93.180  36.780  1.00  0.00            
ATOM   3495  HB  THR   430      99.420  92.190  36.320  1.00  0.00            
ATOM   3496  CG2 THR   430     100.430  94.010  35.890  1.00  0.00            
ATOM   3497 1HG2 THR   430     101.370  93.480  35.720  1.00  0.00            
ATOM   3498 2HG2 THR   430      99.960  94.180  34.920  1.00  0.00            
ATOM   3499 3HG2 THR   430     100.640  94.970  36.360  1.00  0.00            
ATOM   3500  OG1 THR   430     100.150  93.010  38.020  1.00  0.00            
ATOM   3501  HG1 THR   430     100.960  93.530  38.000  1.00  0.00            
ATOM   3502  C   THR   430      97.160  92.870  37.670  1.00  0.00            
ATOM   3503  O   THR   430      96.680  93.190  38.760  1.00  0.00            
ATOM   3504  N   CYS   431      96.780  91.730  37.080  1.00  0.00            
ATOM   3505  H   CYS   431      97.170  91.540  36.160  1.00  0.00            
ATOM   3506  CA  CYS   431      95.790  90.780  37.540  1.00  0.00            
ATOM   3507  HA  CYS   431      95.730  90.820  38.630  1.00  0.00            
ATOM   3508  CB  CYS   431      94.440  91.200  36.970  1.00  0.00            
ATOM   3509  HB1 CYS   431      94.200  92.210  37.300  1.00  0.00            
ATOM   3510  HB2 CYS   431      93.650  90.540  37.350  1.00  0.00            
ATOM   3511  SG  CYS   431      94.460  91.150  35.160  1.00  0.00            
ATOM   3512  HG  CYS   431      93.190  91.530  34.970  1.00  0.00            
ATOM   3513  C   CYS   431      96.160  89.350  37.160  1.00  0.00            
ATOM   3514  O   CYS   431      97.170  89.120  36.500  1.00  0.00            
ATOM   3515  N   VAL   432      95.350  88.360  37.560  1.00  0.00            
ATOM   3516  H   VAL   432      94.520  88.630  38.060  1.00  0.00            
ATOM   3517  CA  VAL   432      95.460  86.950  37.210  1.00  0.00            
ATOM   3518  HA  VAL   432      96.470  86.750  36.850  1.00  0.00            
ATOM   3519  CB  VAL   432      95.220  86.050  38.410  1.00  0.00            
ATOM   3520  HB  VAL   432      94.150  86.070  38.650  1.00  0.00            
ATOM   3521  CG1 VAL   432      95.570  84.590  38.150  1.00  0.00            
ATOM   3522 1HG1 VAL   432      95.290  83.970  39.010  1.00  0.00            
ATOM   3523 2HG1 VAL   432      95.030  84.190  37.290  1.00  0.00            
ATOM   3524 3HG1 VAL   432      96.640  84.480  37.970  1.00  0.00            
ATOM   3525  CG2 VAL   432      95.990  86.490  39.650  1.00  0.00            
ATOM   3526 1HG2 VAL   432      95.830  85.790  40.470  1.00  0.00            
ATOM   3527 2HG2 VAL   432      97.050  86.550  39.440  1.00  0.00            
ATOM   3528 3HG2 VAL   432      95.640  87.470  39.990  1.00  0.00            
ATOM   3529  C   VAL   432      94.490  86.610  36.080  1.00  0.00            
ATOM   3530  O   VAL   432      93.370  87.100  36.060  1.00  0.00            
ATOM   3531  N   THR   433      94.870  85.720  35.160  1.00  0.00            
ATOM   3532  H   THR   433      95.790  85.330  35.230  1.00  0.00            
ATOM   3533  CA  THR   433      93.960  85.080  34.220  1.00  0.00            
ATOM   3534  HA  THR   433      92.980  85.020  34.680  1.00  0.00            
ATOM   3535  CB  THR   433      93.800  85.910  32.950  1.00  0.00            
ATOM   3536  HB  THR   433      93.670  86.960  33.220  1.00  0.00            
ATOM   3537  CG2 THR   433      94.960  85.820  31.960  1.00  0.00            
ATOM   3538 1HG2 THR   433      94.810  86.530  31.150  1.00  0.00            
ATOM   3539 2HG2 THR   433      95.890  86.050  32.470  1.00  0.00            
ATOM   3540 3HG2 THR   433      95.020  84.820  31.540  1.00  0.00            
ATOM   3541  OG1 THR   433      92.620  85.520  32.290  1.00  0.00            
ATOM   3542  HG1 THR   433      92.650  85.800  31.370  1.00  0.00            
ATOM   3543  C   THR   433      94.370  83.650  33.910  1.00  0.00            
ATOM   3544  O   THR   433      95.490  83.250  34.230  1.00  0.00            
ATOM   3545  N   GLN   434      93.500  82.870  33.270  1.00  0.00            
ATOM   3546  H   GLN   434      92.620  83.300  33.000  1.00  0.00            
ATOM   3547  CA  GLN   434      93.850  81.660  32.550  1.00  0.00            
ATOM   3548  HA  GLN   434      94.850  81.340  32.860  1.00  0.00            
ATOM   3549  CB  GLN   434      92.890  80.520  32.880  1.00  0.00            
ATOM   3550  HB1 GLN   434      93.090  79.690  32.210  1.00  0.00            
ATOM   3551  HB2 GLN   434      91.870  80.860  32.670  1.00  0.00            
ATOM   3552  CG  GLN   434      92.940  79.970  34.310  1.00  0.00            
ATOM   3553  HG1 GLN   434      92.770  80.790  35.010  1.00  0.00            
ATOM   3554  HG2 GLN   434      93.930  79.550  34.500  1.00  0.00            
ATOM   3555  CD  GLN   434      91.890  78.910  34.550  1.00  0.00            
ATOM   3556  OE1 GLN   434      91.060  78.580  33.690  1.00  0.00            
ATOM   3557  NE2 GLN   434      91.800  78.290  35.730  1.00  0.00            
ATOM   3558 1HE2 GLN   434      92.430  78.540  36.480  1.00  0.00            
ATOM   3559 2HE2 GLN   434      91.000  77.680  35.850  1.00  0.00            
ATOM   3560  C   GLN   434      93.890  81.910  31.050  1.00  0.00            
ATOM   3561  O   GLN   434      93.130  82.720  30.510  1.00  0.00            
ATOM   3562  N   THR   435      94.720  81.150  30.330  1.00  0.00            
ATOM   3563  H   THR   435      95.360  80.570  30.840  1.00  0.00            
ATOM   3564  CA  THR   435      94.700  81.000  28.890  1.00  0.00            
ATOM   3565  HA  THR   435      93.810  81.480  28.500  1.00  0.00            
ATOM   3566  CB  THR   435      95.900  81.630  28.200  1.00  0.00            
ATOM   3567  HB  THR   435      96.000  81.220  27.190  1.00  0.00            
ATOM   3568  CG2 THR   435      95.740  83.140  28.070  1.00  0.00            
ATOM   3569 1HG2 THR   435      96.630  83.580  27.610  1.00  0.00            
ATOM   3570 2HG2 THR   435      94.880  83.360  27.440  1.00  0.00            
ATOM   3571 3HG2 THR   435      95.580  83.590  29.050  1.00  0.00            
ATOM   3572  OG1 THR   435      97.130  81.440  28.880  1.00  0.00            
ATOM   3573  HG1 THR   435      97.550  80.660  28.520  1.00  0.00            
ATOM   3574  C   THR   435      94.580  79.520  28.550  1.00  0.00            
ATOM   3575  O   THR   435      95.390  78.730  29.030  1.00  0.00            
ATOM   3576  N   VAL   436      93.610  79.140  27.720  1.00  0.00            
ATOM   3577  H   VAL   436      92.900  79.820  27.460  1.00  0.00            
ATOM   3578  CA  VAL   436      93.640  77.880  27.000  1.00  0.00            
ATOM   3579  HA  VAL   436      94.100  77.160  27.670  1.00  0.00            
ATOM   3580  CB  VAL   436      92.260  77.310  26.680  1.00  0.00            
ATOM   3581  HB  VAL   436      91.680  77.280  27.600  1.00  0.00            
ATOM   3582  CG1 VAL   436      91.440  78.140  25.680  1.00  0.00            
ATOM   3583 1HG1 VAL   436      90.450  77.710  25.560  1.00  0.00            
ATOM   3584 2HG1 VAL   436      91.330  79.160  26.030  1.00  0.00            
ATOM   3585 3HG1 VAL   436      91.930  78.150  24.710  1.00  0.00            
ATOM   3586  CG2 VAL   436      92.310  75.890  26.140  1.00  0.00            
ATOM   3587 1HG2 VAL   436      91.300  75.470  26.060  1.00  0.00            
ATOM   3588 2HG2 VAL   436      92.760  75.860  25.150  1.00  0.00            
ATOM   3589 3HG2 VAL   436      92.890  75.250  26.810  1.00  0.00            
ATOM   3590  C   VAL   436      94.550  77.980  25.790  1.00  0.00            
ATOM   3591  O   VAL   436      94.510  78.960  25.050  1.00  0.00            
ATOM   3592  N   ASP   437      95.360  76.940  25.530  1.00  0.00            
ATOM   3593  H   ASP   437      95.400  76.220  26.230  1.00  0.00            
ATOM   3594  CA  ASP   437      95.940  76.640  24.240  1.00  0.00            
ATOM   3595  HA  ASP   437      95.530  77.350  23.530  1.00  0.00            
ATOM   3596  CB  ASP   437      97.460  76.820  24.230  1.00  0.00            
ATOM   3597  HB1 ASP   437      97.920  76.030  24.820  1.00  0.00            
ATOM   3598  HB2 ASP   437      97.720  77.770  24.700  1.00  0.00            
ATOM   3599  CG  ASP   437      98.030  76.810  22.820  1.00  0.00            
ATOM   3600  OD1 ASP   437      97.730  77.760  22.060  1.00  0.00            
ATOM   3601  OD2 ASP   437      98.740  75.850  22.420  1.00  0.00            
ATOM   3602  C   ASP   437      95.530  75.250  23.790  1.00  0.00            
ATOM   3603  O   ASP   437      95.670  74.280  24.540  1.00  0.00            
ATOM   3604  N   PHE   438      95.060  75.100  22.550  1.00  0.00            
ATOM   3605  H   PHE   438      94.970  75.950  22.010  1.00  0.00            
ATOM   3606  CA  PHE   438      94.800  73.840  21.890  1.00  0.00            
ATOM   3607  HA  PHE   438      94.360  73.160  22.620  1.00  0.00            
ATOM   3608  CB  PHE   438      93.750  74.060  20.810  1.00  0.00            
ATOM   3609  HB1 PHE   438      93.610  73.120  20.270  1.00  0.00            
ATOM   3610  HB2 PHE   438      94.130  74.790  20.080  1.00  0.00            
ATOM   3611  CG  PHE   438      92.390  74.530  21.280  1.00  0.00            
ATOM   3612  CD1 PHE   438      92.110  75.890  21.450  1.00  0.00            
ATOM   3613  HD1 PHE   438      92.880  76.620  21.260  1.00  0.00            
ATOM   3614  CE1 PHE   438      90.850  76.320  21.870  1.00  0.00            
ATOM   3615  HE1 PHE   438      90.650  77.380  22.010  1.00  0.00            
ATOM   3616  CZ  PHE   438      89.830  75.390  22.110  1.00  0.00            
ATOM   3617  HZ  PHE   438      88.860  75.720  22.430  1.00  0.00            
ATOM   3618  CE2 PHE   438      90.100  74.020  21.940  1.00  0.00            
ATOM   3619  HE2 PHE   438      89.320  73.300  22.130  1.00  0.00            
ATOM   3620  CD2 PHE   438      91.370  73.600  21.530  1.00  0.00            
ATOM   3621  HD2 PHE   438      91.550  72.550  21.390  1.00  0.00            
ATOM   3622  C   PHE   438      96.110  73.210  21.420  1.00  0.00            
ATOM   3623  O   PHE   438      96.390  73.100  20.230  1.00  0.00            
ATOM   3624  N   SER   439      96.970  72.890  22.390  1.00  0.00            
ATOM   3625  H   SER   439      96.640  73.080  23.330  1.00  0.00            
ATOM   3626  CA  SER   439      98.380  72.570  22.280  1.00  0.00            
ATOM   3627  HA  SER   439      98.840  73.290  21.600  1.00  0.00            
ATOM   3628  CB  SER   439      99.030  72.760  23.640  1.00  0.00            
ATOM   3629  HB1 SER   439      98.890  73.780  23.980  1.00  0.00            
ATOM   3630  HB2 SER   439     100.110  72.570  23.580  1.00  0.00            
ATOM   3631  OG  SER   439      98.440  71.890  24.590  1.00  0.00            
ATOM   3632  HG  SER   439      99.070  71.180  24.730  1.00  0.00            
ATOM   3633  C   SER   439      98.700  71.180  21.740  1.00  0.00            
ATOM   3634  O   SER   439      99.810  70.950  21.280  1.00  0.00            
ATOM   3635  N   LEU   440      97.740  70.250  21.770  1.00  0.00            
ATOM   3636  H   LEU   440      96.860  70.530  22.170  1.00  0.00            
ATOM   3637  CA  LEU   440      97.810  68.940  21.160  1.00  0.00            
ATOM   3638  HA  LEU   440      96.940  68.390  21.540  1.00  0.00            
ATOM   3639  CB  LEU   440      97.580  69.060  19.660  1.00  0.00            
ATOM   3640  HB1 LEU   440      97.680  68.090  19.180  1.00  0.00            
ATOM   3641  HB2 LEU   440      98.370  69.690  19.250  1.00  0.00            
ATOM   3642  CG  LEU   440      96.230  69.650  19.260  1.00  0.00            
ATOM   3643  HG  LEU   440      95.990  70.510  19.890  1.00  0.00            
ATOM   3644  CD1 LEU   440      96.200  70.120  17.810  1.00  0.00            
ATOM   3645 1HD1 LEU   440      95.230  70.570  17.580  1.00  0.00            
ATOM   3646 2HD1 LEU   440      96.980  70.860  17.650  1.00  0.00            
ATOM   3647 3HD1 LEU   440      96.360  69.260  17.160  1.00  0.00            
ATOM   3648  CD2 LEU   440      95.100  68.640  19.440  1.00  0.00            
ATOM   3649 1HD2 LEU   440      94.150  69.100  19.140  1.00  0.00            
ATOM   3650 2HD2 LEU   440      95.270  67.770  18.820  1.00  0.00            
ATOM   3651 3HD2 LEU   440      95.020  68.330  20.480  1.00  0.00            
ATOM   3652  C   LEU   440      98.990  68.100  21.620  1.00  0.00            
ATOM   3653  O   LEU   440      99.540  67.310  20.860  1.00  0.00            
ATOM   3654  N   ASP   441      99.430  68.230  22.880  1.00  0.00            
ATOM   3655  H   ASP   441      98.940  68.920  23.430  1.00  0.00            
ATOM   3656  CA  ASP   441     100.550  67.600  23.550  1.00  0.00            
ATOM   3657  HA  ASP   441     100.950  66.850  22.860  1.00  0.00            
ATOM   3658  CB  ASP   441     101.660  68.640  23.720  1.00  0.00            
ATOM   3659  HB1 ASP   441     101.990  68.990  22.740  1.00  0.00            
ATOM   3660  HB2 ASP   441     102.540  68.180  24.170  1.00  0.00            
ATOM   3661  CG  ASP   441     101.270  69.870  24.540  1.00  0.00            
ATOM   3662  OD1 ASP   441     100.110  69.990  24.990  1.00  0.00            
ATOM   3663  OD2 ASP   441     102.140  70.740  24.760  1.00  0.00            
ATOM   3664  C   ASP   441     100.200  66.870  24.840  1.00  0.00            
ATOM   3665  O   ASP   441     100.910  67.040  25.830  1.00  0.00            
ATOM   3666  N   PRO   442      99.150  66.040  24.890  1.00  0.00            
ATOM   3667  CD  PRO   442      98.770  65.380  26.120  1.00  0.00            
ATOM   3668  HD1 PRO   442      98.310  66.070  26.840  1.00  0.00            
ATOM   3669  HD2 PRO   442      99.630  64.910  26.590  1.00  0.00            
ATOM   3670  CG  PRO   442      97.780  64.270  25.760  1.00  0.00            
ATOM   3671  HG1 PRO   442      96.760  64.650  25.850  1.00  0.00            
ATOM   3672  HG2 PRO   442      97.900  63.390  26.390  1.00  0.00            
ATOM   3673  CB  PRO   442      98.120  64.010  24.300  1.00  0.00            
ATOM   3674  HB1 PRO   442      97.290  63.540  23.760  1.00  0.00            
ATOM   3675  HB2 PRO   442      99.010  63.380  24.230  1.00  0.00            
ATOM   3676  CA  PRO   442      98.460  65.410  23.790  1.00  0.00            
ATOM   3677  HA  PRO   442      99.140  65.290  22.940  1.00  0.00            
ATOM   3678  C   PRO   442      97.200  66.080  23.270  1.00  0.00            
ATOM   3679  O   PRO   442      96.730  65.720  22.190  1.00  0.00            
ATOM   3680  N   THR   443      96.580  67.020  23.990  1.00  0.00            
ATOM   3681  H   THR   443      97.040  67.300  24.840  1.00  0.00            
ATOM   3682  CA  THR   443      95.220  67.470  23.800  1.00  0.00            
ATOM   3683  HA  THR   443      94.890  67.210  22.790  1.00  0.00            
ATOM   3684  CB  THR   443      94.260  66.780  24.760  1.00  0.00            
ATOM   3685  HB  THR   443      93.280  67.250  24.730  1.00  0.00            
ATOM   3686  CG2 THR   443      94.070  65.300  24.440  1.00  0.00            
ATOM   3687 1HG2 THR   443      93.470  64.810  25.220  1.00  0.00            
ATOM   3688 2HG2 THR   443      93.560  65.190  23.480  1.00  0.00            
ATOM   3689 3HG2 THR   443      95.030  64.780  24.380  1.00  0.00            
ATOM   3690  OG1 THR   443      94.760  66.860  26.080  1.00  0.00            
ATOM   3691  HG1 THR   443      94.330  66.210  26.630  1.00  0.00            
ATOM   3692  C   THR   443      95.100  68.990  23.860  1.00  0.00            
ATOM   3693  O   THR   443      95.070  69.680  22.840  1.00  0.00            
ATOM   3694  N   PHE   444      95.080  69.570  25.060  1.00  0.00            
ATOM   3695  H   PHE   444      95.120  68.950  25.860  1.00  0.00            
ATOM   3696  CA  PHE   444      95.080  70.990  25.340  1.00  0.00            
ATOM   3697  HA  PHE   444      95.620  71.480  24.530  1.00  0.00            
ATOM   3698  CB  PHE   444      93.650  71.530  25.330  1.00  0.00            
ATOM   3699  HB1 PHE   444      93.200  71.340  24.350  1.00  0.00            
ATOM   3700  HB2 PHE   444      93.680  72.610  25.420  1.00  0.00            
ATOM   3701  CG  PHE   444      92.720  71.000  26.400  1.00  0.00            
ATOM   3702  CD1 PHE   444      91.920  69.880  26.150  1.00  0.00            
ATOM   3703  HD1 PHE   444      91.970  69.380  25.190  1.00  0.00            
ATOM   3704  CE1 PHE   444      91.040  69.400  27.120  1.00  0.00            
ATOM   3705  HE1 PHE   444      90.410  68.550  26.910  1.00  0.00            
ATOM   3706  CZ  PHE   444      90.950  70.040  28.360  1.00  0.00            
ATOM   3707  HZ  PHE   444      90.270  69.680  29.120  1.00  0.00            
ATOM   3708  CE2 PHE   444      91.750  71.160  28.630  1.00  0.00            
ATOM   3709  HE2 PHE   444      91.680  71.660  29.580  1.00  0.00            
ATOM   3710  CD2 PHE   444      92.630  71.630  27.650  1.00  0.00            
ATOM   3711  HD2 PHE   444      93.230  72.510  27.860  1.00  0.00            
ATOM   3712  C   PHE   444      95.830  71.320  26.620  1.00  0.00            
ATOM   3713  O   PHE   444      96.180  70.440  27.400  1.00  0.00            
ATOM   3714  N   THR   445      96.090  72.610  26.850  1.00  0.00            
ATOM   3715  H   THR   445      95.800  73.270  26.140  1.00  0.00            
ATOM   3716  CA  THR   445      96.710  73.170  28.030  1.00  0.00            
ATOM   3717  HA  THR   445      96.750  72.410  28.810  1.00  0.00            
ATOM   3718  CB  THR   445      98.130  73.650  27.750  1.00  0.00            
ATOM   3719  HB  THR   445      98.090  74.490  27.060  1.00  0.00            
ATOM   3720  CG2 THR   445      98.890  74.080  29.010  1.00  0.00            
ATOM   3721 1HG2 THR   445      99.890  74.410  28.740  1.00  0.00            
ATOM   3722 2HG2 THR   445      98.360  74.900  29.480  1.00  0.00            
ATOM   3723 3HG2 THR   445      98.960  73.250  29.720  1.00  0.00            
ATOM   3724  OG1 THR   445      98.920  72.630  27.170  1.00  0.00            
ATOM   3725  HG1 THR   445      98.530  72.450  26.310  1.00  0.00            
ATOM   3726  C   THR   445      95.870  74.320  28.570  1.00  0.00            
ATOM   3727  O   THR   445      95.470  75.180  27.790  1.00  0.00            
ATOM   3728  N   ILE   446      95.640  74.380  29.880  1.00  0.00            
ATOM   3729  H   ILE   446      95.940  73.600  30.440  1.00  0.00            
ATOM   3730  CA  ILE   446      95.280  75.580  30.620  1.00  0.00            
ATOM   3731  HA  ILE   446      94.940  76.340  29.920  1.00  0.00            
ATOM   3732  CB  ILE   446      94.160  75.350  31.630  1.00  0.00            
ATOM   3733  HB  ILE   446      94.550  74.700  32.410  1.00  0.00            
ATOM   3734  CG2 ILE   446      93.740  76.650  32.300  1.00  0.00            
ATOM   3735 1HG2 ILE   446      92.910  76.480  32.980  1.00  0.00            
ATOM   3736 2HG2 ILE   446      94.560  77.060  32.900  1.00  0.00            
ATOM   3737 3HG2 ILE   446      93.440  77.390  31.560  1.00  0.00            
ATOM   3738  CG1 ILE   446      92.930  74.630  31.060  1.00  0.00            
ATOM   3739 1HG1 ILE   446      92.220  74.460  31.870  1.00  0.00            
ATOM   3740 2HG1 ILE   446      93.210  73.640  30.700  1.00  0.00            
ATOM   3741  CD  ILE   446      92.190  75.350  29.930  1.00  0.00            
ATOM   3742  HD1 ILE   446      91.380  74.720  29.550  1.00  0.00            
ATOM   3743  HD2 ILE   446      91.770  76.290  30.290  1.00  0.00            
ATOM   3744  HD3 ILE   446      92.880  75.550  29.120  1.00  0.00            
ATOM   3745  C   ILE   446      96.540  76.100  31.310  1.00  0.00            
ATOM   3746  O   ILE   446      97.220  75.320  31.980  1.00  0.00            
ATOM   3747  N   GLU   447      96.860  77.390  31.210  1.00  0.00            
ATOM   3748  H   GLU   447      96.320  77.950  30.570  1.00  0.00            
ATOM   3749  CA  GLU   447      97.920  78.030  31.960  1.00  0.00            
ATOM   3750  HA  GLU   447      98.320  77.330  32.690  1.00  0.00            
ATOM   3751  CB  GLU   447      99.090  78.420  31.060  1.00  0.00            
ATOM   3752  HB1 GLU   447      99.910  78.770  31.680  1.00  0.00            
ATOM   3753  HB2 GLU   447      98.800  79.250  30.410  1.00  0.00            
ATOM   3754  CG  GLU   447      99.600  77.290  30.170  1.00  0.00            
ATOM   3755  HG1 GLU   447      98.890  77.110  29.360  1.00  0.00            
ATOM   3756  HG2 GLU   447      99.650  76.380  30.770  1.00  0.00            
ATOM   3757  CD  GLU   447     100.980  77.540  29.570  1.00  0.00            
ATOM   3758  OE1 GLU   447     101.140  78.520  28.810  1.00  0.00            
ATOM   3759  OE2 GLU   447     101.940  76.800  29.910  1.00  0.00            
ATOM   3760  C   GLU   447      97.390  79.220  32.740  1.00  0.00            
ATOM   3761  O   GLU   447      96.850  80.160  32.150  1.00  0.00            
ATOM   3762  N   THR   448      97.550  79.260  34.070  1.00  0.00            
ATOM   3763  H   THR   448      97.930  78.450  34.530  1.00  0.00            
ATOM   3764  CA  THR   448      97.330  80.450  34.870  1.00  0.00            
ATOM   3765  HA  THR   448      96.460  80.970  34.470  1.00  0.00            
ATOM   3766  CB  THR   448      97.040  80.160  36.340  1.00  0.00            
ATOM   3767  HB  THR   448      97.980  80.000  36.860  1.00  0.00            
ATOM   3768  CG2 THR   448      96.290  81.310  37.020  1.00  0.00            
ATOM   3769 1HG2 THR   448      96.110  81.080  38.070  1.00  0.00            
ATOM   3770 2HG2 THR   448      96.870  82.230  36.950  1.00  0.00            
ATOM   3771 3HG2 THR   448      95.330  81.460  36.520  1.00  0.00            
ATOM   3772  OG1 THR   448      96.240  79.010  36.540  1.00  0.00            
ATOM   3773  HG1 THR   448      96.510  78.650  37.390  1.00  0.00            
ATOM   3774  C   THR   448      98.540  81.370  34.770  1.00  0.00            
ATOM   3775  O   THR   448      99.650  80.920  35.020  1.00  0.00            
ATOM   3776  N   THR   449      98.370  82.660  34.450  1.00  0.00            
ATOM   3777  H   THR   449      97.420  82.950  34.270  1.00  0.00            
ATOM   3778  CA  THR   449      99.410  83.660  34.400  1.00  0.00            
ATOM   3779  HA  THR   449     100.300  83.280  34.900  1.00  0.00            
ATOM   3780  CB  THR   449      99.840  84.000  32.980  1.00  0.00            
ATOM   3781  HB  THR   449     100.650  84.720  33.010  1.00  0.00            
ATOM   3782  CG2 THR   449     100.400  82.800  32.210  1.00  0.00            
ATOM   3783 1HG2 THR   449     100.780  83.130  31.240  1.00  0.00            
ATOM   3784 2HG2 THR   449     101.210  82.340  32.780  1.00  0.00            
ATOM   3785 3HG2 THR   449      99.620  82.050  32.050  1.00  0.00            
ATOM   3786  OG1 THR   449      98.810  84.590  32.220  1.00  0.00            
ATOM   3787  HG1 THR   449      98.200  83.890  31.990  1.00  0.00            
ATOM   3788  C   THR   449      99.020  84.930  35.160  1.00  0.00            
ATOM   3789  O   THR   449      97.970  84.980  35.780  1.00  0.00            
ATOM   3790  N   THR   450      99.860  85.970  35.140  1.00  0.00            
ATOM   3791  H   THR   450     100.730  85.860  34.640  1.00  0.00            
ATOM   3792  CA  THR   450      99.490  87.320  35.510  1.00  0.00            
ATOM   3793  HA  THR   450      98.420  87.320  35.690  1.00  0.00            
ATOM   3794  CB  THR   450     100.140  87.800  36.810  1.00  0.00            
ATOM   3795  HB  THR   450      99.770  88.790  37.050  1.00  0.00            
ATOM   3796  CG2 THR   450      99.840  86.890  38.000  1.00  0.00            
ATOM   3797 1HG2 THR   450     100.200  87.350  38.920  1.00  0.00            
ATOM   3798 2HG2 THR   450      98.760  86.760  38.080  1.00  0.00            
ATOM   3799 3HG2 THR   450     100.310  85.920  37.870  1.00  0.00            
ATOM   3800  OG1 THR   450     101.550  87.860  36.700  1.00  0.00            
ATOM   3801  HG1 THR   450     101.800  88.690  37.110  1.00  0.00            
ATOM   3802  C   THR   450      99.720  88.310  34.380  1.00  0.00            
ATOM   3803  O   THR   450     100.760  88.250  33.720  1.00  0.00            
ATOM   3804  N   VAL   451      98.790  89.230  34.110  1.00  0.00            
ATOM   3805  H   VAL   451      98.020  89.270  34.760  1.00  0.00            
ATOM   3806  CA  VAL   451      98.670  90.080  32.950  1.00  0.00            
ATOM   3807  HA  VAL   451      99.650  90.130  32.480  1.00  0.00            
ATOM   3808  CB  VAL   451      97.720  89.480  31.920  1.00  0.00            
ATOM   3809  HB  VAL   451      97.700  90.110  31.030  1.00  0.00            
ATOM   3810  CG1 VAL   451      98.160  88.100  31.420  1.00  0.00            
ATOM   3811 1HG1 VAL   451      97.540  87.760  30.590  1.00  0.00            
ATOM   3812 2HG1 VAL   451      99.190  88.130  31.090  1.00  0.00            
ATOM   3813 3HG1 VAL   451      98.080  87.360  32.220  1.00  0.00            
ATOM   3814  CG2 VAL   451      96.280  89.370  32.410  1.00  0.00            
ATOM   3815 1HG2 VAL   451      95.630  88.950  31.630  1.00  0.00            
ATOM   3816 2HG2 VAL   451      96.220  88.730  33.290  1.00  0.00            
ATOM   3817 3HG2 VAL   451      95.890  90.360  32.660  1.00  0.00            
ATOM   3818  C   VAL   451      98.270  91.520  33.270  1.00  0.00            
ATOM   3819  O   VAL   451      97.820  91.760  34.380  1.00  0.00            
ATOM   3820  N   PRO   452      98.410  92.510  32.380  1.00  0.00            
ATOM   3821  CD  PRO   452      99.190  92.480  31.160  1.00  0.00            
ATOM   3822  HD1 PRO   452      98.590  92.130  30.320  1.00  0.00            
ATOM   3823  HD2 PRO   452     100.080  91.860  31.260  1.00  0.00            
ATOM   3824  CG  PRO   452      99.610  93.930  30.920  1.00  0.00            
ATOM   3825  HG1 PRO   452      99.810  94.130  29.870  1.00  0.00            
ATOM   3826  HG2 PRO   452     100.480  94.170  31.530  1.00  0.00            
ATOM   3827  CB  PRO   452      98.390  94.700  31.430  1.00  0.00            
ATOM   3828  HB1 PRO   452      97.650  94.760  30.630  1.00  0.00            
ATOM   3829  HB2 PRO   452      98.660  95.710  31.740  1.00  0.00            
ATOM   3830  CA  PRO   452      97.860  93.840  32.580  1.00  0.00            
ATOM   3831  HA  PRO   452      98.280  94.250  33.500  1.00  0.00            
ATOM   3832  C   PRO   452      96.350  93.890  32.690  1.00  0.00            
ATOM   3833  O   PRO   452      95.650  93.240  31.930  1.00  0.00            
ATOM   3834  N   GLN   453      95.790  94.670  33.620  1.00  0.00            
ATOM   3835  H   GLN   453      96.430  95.150  34.250  1.00  0.00            
ATOM   3836  CA  GLN   453      94.380  94.810  33.890  1.00  0.00            
ATOM   3837  HA  GLN   453      94.010  93.790  34.000  1.00  0.00            
ATOM   3838  CB  GLN   453      94.160  95.500  35.230  1.00  0.00            
ATOM   3839  HB1 GLN   453      95.030  95.360  35.880  1.00  0.00            
ATOM   3840  HB2 GLN   453      93.340  95.000  35.750  1.00  0.00            
ATOM   3841  CG  GLN   453      93.820  96.990  35.120  1.00  0.00            
ATOM   3842  HG1 GLN   453      92.780  97.110  34.820  1.00  0.00            
ATOM   3843  HG2 GLN   453      94.460  97.450  34.370  1.00  0.00            
ATOM   3844  CD  GLN   453      94.020  97.800  36.390  1.00  0.00            
ATOM   3845  OE1 GLN   453      94.690  98.830  36.390  1.00  0.00            
ATOM   3846  NE2 GLN   453      93.450  97.410  37.530  1.00  0.00            
ATOM   3847 1HE2 GLN   453      92.850  96.600  37.550  1.00  0.00            
ATOM   3848 2HE2 GLN   453      93.640  97.970  38.350  1.00  0.00            
ATOM   3849  C   GLN   453      93.580  95.440  32.760  1.00  0.00            
ATOM   3850  O   GLN   453      94.090  96.290  32.040  1.00  0.00            
ATOM   3851  N   ASP   454      92.290  95.120  32.620  1.00  0.00            
ATOM   3852  H   ASP   454      91.930  94.430  33.260  1.00  0.00            
ATOM   3853  CA  ASP   454      91.330  95.710  31.700  1.00  0.00            
ATOM   3854  HA  ASP   454      91.890  96.040  30.820  1.00  0.00            
ATOM   3855  CB  ASP   454      90.310  94.690  31.200  1.00  0.00            
ATOM   3856  HB1 ASP   454      90.840  93.900  30.680  1.00  0.00            
ATOM   3857  HB2 ASP   454      89.670  95.150  30.450  1.00  0.00            
ATOM   3858  CG  ASP   454      89.420  94.030  32.250  1.00  0.00            
ATOM   3859  OD1 ASP   454      89.590  94.260  33.470  1.00  0.00            
ATOM   3860  OD2 ASP   454      88.510  93.260  31.870  1.00  0.00            
ATOM   3861  C   ASP   454      90.630  96.960  32.230  1.00  0.00            
ATOM   3862  O   ASP   454      90.660  97.270  33.420  1.00  0.00            
ATOM   3863  N   ALA   455      89.920  97.690  31.370  1.00  0.00            
ATOM   3864  H   ALA   455      90.020  97.460  30.390  1.00  0.00            
ATOM   3865  CA  ALA   455      89.090  98.830  31.700  1.00  0.00            
ATOM   3866  HA  ALA   455      89.730  99.550  32.220  1.00  0.00            
ATOM   3867  CB  ALA   455      88.630  99.500  30.410  1.00  0.00            
ATOM   3868  HB1 ALA   455      88.130 100.440  30.630  1.00  0.00            
ATOM   3869  HB2 ALA   455      89.470  99.700  29.740  1.00  0.00            
ATOM   3870  HB3 ALA   455      87.930  98.850  29.880  1.00  0.00            
ATOM   3871  C   ALA   455      87.920  98.550  32.630  1.00  0.00            
ATOM   3872  O   ALA   455      87.290  99.470  33.140  1.00  0.00            
ATOM   3873  N   VAL   456      87.600  97.280  32.910  1.00  0.00            
ATOM   3874  H   VAL   456      88.180  96.580  32.470  1.00  0.00            
ATOM   3875  CA  VAL   456      86.730  96.830  33.980  1.00  0.00            
ATOM   3876  HA  VAL   456      85.900  97.530  34.070  1.00  0.00            
ATOM   3877  CB  VAL   456      86.140  95.450  33.720  1.00  0.00            
ATOM   3878  HB  VAL   456      86.950  94.750  33.530  1.00  0.00            
ATOM   3879  CG1 VAL   456      85.320  94.890  34.890  1.00  0.00            
ATOM   3880 1HG1 VAL   456      84.910  93.920  34.620  1.00  0.00            
ATOM   3881 2HG1 VAL   456      85.950  94.750  35.760  1.00  0.00            
ATOM   3882 3HG1 VAL   456      84.510  95.570  35.150  1.00  0.00            
ATOM   3883  CG2 VAL   456      85.240  95.480  32.490  1.00  0.00            
ATOM   3884 1HG2 VAL   456      84.830  94.490  32.300  1.00  0.00            
ATOM   3885 2HG2 VAL   456      84.430  96.190  32.620  1.00  0.00            
ATOM   3886 3HG2 VAL   456      85.830  95.760  31.610  1.00  0.00            
ATOM   3887  C   VAL   456      87.470  96.890  35.310  1.00  0.00            
ATOM   3888  O   VAL   456      87.120  97.680  36.180  1.00  0.00            
ATOM   3889  N   SER   457      88.560  96.120  35.450  1.00  0.00            
ATOM   3890  H   SER   457      88.820  95.540  34.660  1.00  0.00            
ATOM   3891  CA  SER   457      89.370  96.050  36.640  1.00  0.00            
ATOM   3892  HA  SER   457      88.790  95.590  37.440  1.00  0.00            
ATOM   3893  CB  SER   457      90.580  95.140  36.380  1.00  0.00            
ATOM   3894  HB1 SER   457      91.090  95.480  35.490  1.00  0.00            
ATOM   3895  HB2 SER   457      90.230  94.120  36.210  1.00  0.00            
ATOM   3896  OG  SER   457      91.480  95.140  37.470  1.00  0.00            
ATOM   3897  HG  SER   457      91.580  94.220  37.720  1.00  0.00            
ATOM   3898  C   SER   457      89.840  97.410  37.130  1.00  0.00            
ATOM   3899  O   SER   457      89.630  97.750  38.290  1.00  0.00            
ATOM   3900  N   ARG   458      90.370  98.260  36.240  1.00  0.00            
ATOM   3901  H   ARG   458      90.480  97.920  35.290  1.00  0.00            
ATOM   3902  CA  ARG   458      90.860  99.580  36.570  1.00  0.00            
ATOM   3903  HA  ARG   458      91.640  99.470  37.330  1.00  0.00            
ATOM   3904  CB  ARG   458      91.480 100.250  35.350  1.00  0.00            
ATOM   3905  HB1 ARG   458      90.690 100.500  34.630  1.00  0.00            
ATOM   3906  HB2 ARG   458      92.170  99.560  34.860  1.00  0.00            
ATOM   3907  CG  ARG   458      92.240 101.510  35.740  1.00  0.00            
ATOM   3908  HG1 ARG   458      93.000 101.230  36.470  1.00  0.00            
ATOM   3909  HG2 ARG   458      91.570 102.230  36.210  1.00  0.00            
ATOM   3910  CD  ARG   458      92.910 102.170  34.540  1.00  0.00            
ATOM   3911  HD1 ARG   458      92.150 102.610  33.890  1.00  0.00            
ATOM   3912  HD2 ARG   458      93.460 101.430  33.970  1.00  0.00            
ATOM   3913  NE  ARG   458      93.810 103.240  34.980  1.00  0.00            
ATOM   3914  HE  ARG   458      93.480 104.190  35.030  1.00  0.00            
ATOM   3915  CZ  ARG   458      95.070 103.060  35.390  1.00  0.00            
ATOM   3916  NH1 ARG   458      95.700 101.880  35.390  1.00  0.00            
ATOM   3917 1HH1 ARG   458      95.200 101.080  35.020  1.00  0.00            
ATOM   3918 2HH1 ARG   458      96.680 101.860  35.610  1.00  0.00            
ATOM   3919  NH2 ARG   458      95.770 104.100  35.870  1.00  0.00            
ATOM   3920 1HH2 ARG   458      95.300 104.990  35.820  1.00  0.00            
ATOM   3921 2HH2 ARG   458      96.750 103.940  36.050  1.00  0.00            
ATOM   3922  C   ARG   458      89.790 100.450  37.220  1.00  0.00            
ATOM   3923  O   ARG   458      89.980 101.000  38.310  1.00  0.00            
ATOM   3924  N   SER   459      88.620 100.540  36.600  1.00  0.00            
ATOM   3925  H   SER   459      88.510 100.030  35.730  1.00  0.00            
ATOM   3926  CA  SER   459      87.490 101.320  37.080  1.00  0.00            
ATOM   3927  HA  SER   459      87.870 102.290  37.400  1.00  0.00            
ATOM   3928  CB  SER   459      86.510 101.580  35.940  1.00  0.00            
ATOM   3929  HB1 SER   459      85.550 101.880  36.370  1.00  0.00            
ATOM   3930  HB2 SER   459      86.360 100.680  35.350  1.00  0.00            
ATOM   3931  OG  SER   459      86.980 102.640  35.130  1.00  0.00            
ATOM   3932  HG  SER   459      87.720 102.330  34.600  1.00  0.00            
ATOM   3933  C   SER   459      86.810 100.710  38.300  1.00  0.00            
ATOM   3934  O   SER   459      86.350 101.450  39.160  1.00  0.00            
ATOM   3935  N   GLN   460      86.760  99.380  38.450  1.00  0.00            
ATOM   3936  H   GLN   460      87.120  98.810  37.700  1.00  0.00            
ATOM   3937  CA  GLN   460      86.170  98.690  39.580  1.00  0.00            
ATOM   3938  HA  GLN   460      85.270  99.250  39.850  1.00  0.00            
ATOM   3939  CB  GLN   460      85.700  97.290  39.190  1.00  0.00            
ATOM   3940  HB1 GLN   460      85.390  96.750  40.080  1.00  0.00            
ATOM   3941  HB2 GLN   460      86.550  96.750  38.780  1.00  0.00            
ATOM   3942  CG  GLN   460      84.550  97.240  38.190  1.00  0.00            
ATOM   3943  HG1 GLN   460      84.380  96.210  37.870  1.00  0.00            
ATOM   3944  HG2 GLN   460      84.810  97.800  37.290  1.00  0.00            
ATOM   3945  CD  GLN   460      83.220  97.790  38.710  1.00  0.00            
ATOM   3946  OE1 GLN   460      83.060  98.150  39.870  1.00  0.00            
ATOM   3947  NE2 GLN   460      82.180  97.850  37.880  1.00  0.00            
ATOM   3948 1HE2 GLN   460      82.290  97.540  36.930  1.00  0.00            
ATOM   3949 2HE2 GLN   460      81.280  98.090  38.280  1.00  0.00            
ATOM   3950  C   GLN   460      87.040  98.700  40.830  1.00  0.00            
ATOM   3951  O   GLN   460      86.540  99.040  41.900  1.00  0.00            
ATOM   3952  N   ARG   461      88.350  98.450  40.730  1.00  0.00            
ATOM   3953  H   ARG   461      88.690  98.170  39.820  1.00  0.00            
ATOM   3954  CA  ARG   461      89.340  98.600  41.780  1.00  0.00            
ATOM   3955  HA  ARG   461      89.060  97.970  42.620  1.00  0.00            
ATOM   3956  CB  ARG   461      90.750  98.180  41.360  1.00  0.00            
ATOM   3957  HB1 ARG   461      91.470  98.560  42.090  1.00  0.00            
ATOM   3958  HB2 ARG   461      91.010  98.660  40.410  1.00  0.00            
ATOM   3959  CG  ARG   461      90.990  96.680  41.210  1.00  0.00            
ATOM   3960  HG1 ARG   461      90.380  96.290  40.400  1.00  0.00            
ATOM   3961  HG2 ARG   461      90.700  96.180  42.130  1.00  0.00            
ATOM   3962  CD  ARG   461      92.450  96.370  40.910  1.00  0.00            
ATOM   3963  HD1 ARG   461      93.090  96.800  41.690  1.00  0.00            
ATOM   3964  HD2 ARG   461      92.720  96.830  39.960  1.00  0.00            
ATOM   3965  NE  ARG   461      92.720  94.930  40.830  1.00  0.00            
ATOM   3966  HE  ARG   461      92.050  94.250  41.170  1.00  0.00            
ATOM   3967  CZ  ARG   461      93.830  94.370  40.320  1.00  0.00            
ATOM   3968  NH1 ARG   461      94.910  95.060  39.930  1.00  0.00            
ATOM   3969 1HH1 ARG   461      94.950  96.040  40.160  1.00  0.00            
ATOM   3970 2HH1 ARG   461      95.700  94.520  39.610  1.00  0.00            
ATOM   3971  NH2 ARG   461      93.930  93.040  40.210  1.00  0.00            
ATOM   3972 1HH2 ARG   461      93.130  92.520  40.540  1.00  0.00            
ATOM   3973 2HH2 ARG   461      94.790  92.660  39.840  1.00  0.00            
ATOM   3974  C   ARG   461      89.350 100.030  42.310  1.00  0.00            
ATOM   3975  O   ARG   461      89.120 100.240  43.500  1.00  0.00            
ATOM   3976  N   ARG   462      89.520 101.030  41.450  1.00  0.00            
ATOM   3977  H   ARG   462      89.720 100.780  40.490  1.00  0.00            
ATOM   3978  CA  ARG   462      89.400 102.440  41.760  1.00  0.00            
ATOM   3979  HA  ARG   462      90.190 102.710  42.460  1.00  0.00            
ATOM   3980  CB  ARG   462      89.560 103.290  40.500  1.00  0.00            
ATOM   3981  HB1 ARG   462      88.760 103.030  39.800  1.00  0.00            
ATOM   3982  HB2 ARG   462      90.510 103.050  40.020  1.00  0.00            
ATOM   3983  CG  ARG   462      89.530 104.800  40.760  1.00  0.00            
ATOM   3984  HG1 ARG   462      90.420 105.080  41.320  1.00  0.00            
ATOM   3985  HG2 ARG   462      88.660 105.070  41.350  1.00  0.00            
ATOM   3986  CD  ARG   462      89.490 105.640  39.480  1.00  0.00            
ATOM   3987  HD1 ARG   462      90.280 105.320  38.810  1.00  0.00            
ATOM   3988  HD2 ARG   462      89.640 106.690  39.730  1.00  0.00            
ATOM   3989  NE  ARG   462      88.180 105.480  38.840  1.00  0.00            
ATOM   3990  HE  ARG   462      87.440 104.950  39.270  1.00  0.00            
ATOM   3991  CZ  ARG   462      87.820 106.030  37.670  1.00  0.00            
ATOM   3992  NH1 ARG   462      88.620 106.820  36.940  1.00  0.00            
ATOM   3993 1HH1 ARG   462      89.500 107.110  37.320  1.00  0.00            
ATOM   3994 2HH1 ARG   462      88.230 107.200  36.080  1.00  0.00            
ATOM   3995  NH2 ARG   462      86.600 105.780  37.170  1.00  0.00            
ATOM   3996 1HH2 ARG   462      85.990 105.200  37.730  1.00  0.00            
ATOM   3997 2HH2 ARG   462      86.370 106.220  36.290  1.00  0.00            
ATOM   3998  C   ARG   462      88.100 102.770  42.480  1.00  0.00            
ATOM   3999  O   ARG   462      88.080 103.410  43.530  1.00  0.00            
ATOM   4000  N   GLY   463      86.980 102.270  41.940  1.00  0.00            
ATOM   4001  H   GLY   463      87.090 101.750  41.080  1.00  0.00            
ATOM   4002  CA  GLY   463      85.630 102.490  42.410  1.00  0.00            
ATOM   4003  HA1 GLY   463      84.930 102.050  41.690  1.00  0.00            
ATOM   4004  HA2 GLY   463      85.440 103.570  42.420  1.00  0.00            
ATOM   4005  C   GLY   463      85.310 101.950  43.790  1.00  0.00            
ATOM   4006  O   GLY   463      84.180 102.160  44.250  1.00  0.00            
ATOM   4007  N   ARG   464      86.210 101.270  44.500  1.00  0.00            
ATOM   4008  H   ARG   464      87.090 101.060  44.040  1.00  0.00            
ATOM   4009  CA  ARG   464      86.040 100.850  45.870  1.00  0.00            
ATOM   4010  HA  ARG   464      85.000 100.550  45.990  1.00  0.00            
ATOM   4011  CB  ARG   464      86.890  99.610  46.170  1.00  0.00            
ATOM   4012  HB1 ARG   464      86.780  99.350  47.220  1.00  0.00            
ATOM   4013  HB2 ARG   464      87.940  99.870  46.040  1.00  0.00            
ATOM   4014  CG  ARG   464      86.580  98.360  45.360  1.00  0.00            
ATOM   4015  HG1 ARG   464      87.100  97.520  45.850  1.00  0.00            
ATOM   4016  HG2 ARG   464      87.020  98.440  44.370  1.00  0.00            
ATOM   4017  CD  ARG   464      85.110  97.970  45.250  1.00  0.00            
ATOM   4018  HD1 ARG   464      84.560  98.370  46.110  1.00  0.00            
ATOM   4019  HD2 ARG   464      85.030  96.890  45.300  1.00  0.00            
ATOM   4020  NE  ARG   464      84.530  98.390  43.980  1.00  0.00            
ATOM   4021  HE  ARG   464      85.110  98.300  43.150  1.00  0.00            
ATOM   4022  CZ  ARG   464      83.270  98.770  43.730  1.00  0.00            
ATOM   4023  NH1 ARG   464      82.320  98.950  44.670  1.00  0.00            
ATOM   4024 1HH1 ARG   464      82.570  98.830  45.640  1.00  0.00            
ATOM   4025 2HH1 ARG   464      81.420  99.230  44.310  1.00  0.00            
ATOM   4026  NH2 ARG   464      82.820  99.010  42.490  1.00  0.00            
ATOM   4027 1HH2 ARG   464      83.350  98.710  41.690  1.00  0.00            
ATOM   4028 2HH2 ARG   464      81.850  99.280  42.420  1.00  0.00            
ATOM   4029  C   ARG   464      86.220 101.960  46.900  1.00  0.00            
ATOM   4030  O   ARG   464      85.740 101.820  48.020  1.00  0.00            
ATOM   4031  N   THR   465      86.820 103.110  46.560  1.00  0.00            
ATOM   4032  H   THR   465      87.160 103.150  45.610  1.00  0.00            
ATOM   4033  CA  THR   465      86.730 104.360  47.280  1.00  0.00            
ATOM   4034  HA  THR   465      86.310 104.160  48.260  1.00  0.00            
ATOM   4035  CB  THR   465      88.090 104.980  47.580  1.00  0.00            
ATOM   4036  HB  THR   465      88.730 104.220  48.050  1.00  0.00            
ATOM   4037  CG2 THR   465      88.830 105.540  46.360  1.00  0.00            
ATOM   4038 1HG2 THR   465      89.800 105.920  46.660  1.00  0.00            
ATOM   4039 2HG2 THR   465      88.980 104.750  45.620  1.00  0.00            
ATOM   4040 3HG2 THR   465      88.250 106.350  45.910  1.00  0.00            
ATOM   4041  OG1 THR   465      87.970 106.030  48.510  1.00  0.00            
ATOM   4042  HG1 THR   465      88.840 106.290  48.830  1.00  0.00            
ATOM   4043  C   THR   465      85.740 105.320  46.620  1.00  0.00            
ATOM   4044  O   THR   465      85.040 104.920  45.690  1.00  0.00            
ATOM   4045  N   GLY   466      85.570 106.560  47.080  1.00  0.00            
ATOM   4046  H   GLY   466      86.150 106.820  47.860  1.00  0.00            
ATOM   4047  CA  GLY   466      84.680 107.550  46.500  1.00  0.00            
ATOM   4048  HA1 GLY   466      84.830 107.570  45.420  1.00  0.00            
ATOM   4049  HA2 GLY   466      84.980 108.530  46.870  1.00  0.00            
ATOM   4050  C   GLY   466      83.200 107.350  46.770  1.00  0.00            
ATOM   4051  O   GLY   466      82.370 107.910  46.070  1.00  0.00            
ATOM   4052  N   ARG   467      82.820 106.500  47.740  1.00  0.00            
ATOM   4053  H   ARG   467      83.580 106.120  48.290  1.00  0.00            
ATOM   4054  CA  ARG   467      81.510 105.930  47.940  1.00  0.00            
ATOM   4055  HA  ARG   467      81.090 105.710  46.960  1.00  0.00            
ATOM   4056  CB  ARG   467      81.580 104.600  48.690  1.00  0.00            
ATOM   4057  HB1 ARG   467      80.610 104.100  48.660  1.00  0.00            
ATOM   4058  HB2 ARG   467      81.790 104.790  49.740  1.00  0.00            
ATOM   4059  CG  ARG   467      82.630 103.600  48.220  1.00  0.00            
ATOM   4060  HG1 ARG   467      82.630 102.720  48.850  1.00  0.00            
ATOM   4061  HG2 ARG   467      83.620 104.050  48.290  1.00  0.00            
ATOM   4062  CD  ARG   467      82.460 103.110  46.780  1.00  0.00            
ATOM   4063  HD1 ARG   467      83.350 102.540  46.510  1.00  0.00            
ATOM   4064  HD2 ARG   467      82.390 103.970  46.100  1.00  0.00            
ATOM   4065  NE  ARG   467      81.280 102.260  46.680  1.00  0.00            
ATOM   4066  HE  ARG   467      80.780 101.960  47.500  1.00  0.00            
ATOM   4067  CZ  ARG   467      80.840 101.740  45.520  1.00  0.00            
ATOM   4068  NH1 ARG   467      81.470 101.950  44.360  1.00  0.00            
ATOM   4069 1HH1 ARG   467      82.400 102.320  44.400  1.00  0.00            
ATOM   4070 2HH1 ARG   467      81.120 101.370  43.610  1.00  0.00            
ATOM   4071  NH2 ARG   467      79.770 100.940  45.460  1.00  0.00            
ATOM   4072 1HH2 ARG   467      79.300 100.650  46.300  1.00  0.00            
ATOM   4073 2HH2 ARG   467      79.580 100.560  44.540  1.00  0.00            
ATOM   4074  C   ARG   467      80.500 106.890  48.560  1.00  0.00            
ATOM   4075  O   ARG   467      79.560 107.340  47.920  1.00  0.00            
ATOM   4076  N   GLY   468      80.680 107.250  49.840  1.00  0.00            
ATOM   4077  H   GLY   468      81.420 106.790  50.360  1.00  0.00            
ATOM   4078  CA  GLY   468      79.880 108.240  50.520  1.00  0.00            
ATOM   4079  HA1 GLY   468      79.840 107.980  51.580  1.00  0.00            
ATOM   4080  HA2 GLY   468      78.860 108.220  50.160  1.00  0.00            
ATOM   4081  C   GLY   468      80.410 109.670  50.410  1.00  0.00            
ATOM   4082  O   GLY   468      79.700 110.600  50.790  1.00  0.00            
ATOM   4083  N   ARG   469      81.650 109.850  49.960  1.00  0.00            
ATOM   4084  H   ARG   469      82.090 109.030  49.570  1.00  0.00            
ATOM   4085  CA  ARG   469      82.520 110.990  50.150  1.00  0.00            
ATOM   4086  HA  ARG   469      81.970 111.900  49.930  1.00  0.00            
ATOM   4087  CB  ARG   469      82.960 111.030  51.610  1.00  0.00            
ATOM   4088  HB1 ARG   469      82.070 111.150  52.230  1.00  0.00            
ATOM   4089  HB2 ARG   469      83.580 111.900  51.810  1.00  0.00            
ATOM   4090  CG  ARG   469      83.710 109.780  52.080  1.00  0.00            
ATOM   4091  HG1 ARG   469      84.750 109.850  51.750  1.00  0.00            
ATOM   4092  HG2 ARG   469      83.290 108.890  51.620  1.00  0.00            
ATOM   4093  CD  ARG   469      83.660 109.590  53.590  1.00  0.00            
ATOM   4094  HD1 ARG   469      82.620 109.570  53.920  1.00  0.00            
ATOM   4095  HD2 ARG   469      84.160 110.410  54.100  1.00  0.00            
ATOM   4096  NE  ARG   469      84.240 108.300  53.990  1.00  0.00            
ATOM   4097  HE  ARG   469      83.650 107.500  54.190  1.00  0.00            
ATOM   4098  CZ  ARG   469      85.540 108.020  54.090  1.00  0.00            
ATOM   4099  NH1 ARG   469      86.520 108.930  53.940  1.00  0.00            
ATOM   4100 1HH1 ARG   469      86.260 109.900  53.820  1.00  0.00            
ATOM   4101 2HH1 ARG   469      87.440 108.580  54.150  1.00  0.00            
ATOM   4102  NH2 ARG   469      85.950 106.770  54.360  1.00  0.00            
ATOM   4103 1HH2 ARG   469      85.220 106.090  54.530  1.00  0.00            
ATOM   4104 2HH2 ARG   469      86.940 106.630  54.470  1.00  0.00            
ATOM   4105  C   ARG   469      83.720 110.970  49.200  1.00  0.00            
ATOM   4106  O   ARG   469      83.910 109.980  48.500  1.00  0.00            
ATOM   4107  N   ARG   470      84.580 112.000  49.160  1.00  0.00            
ATOM   4108  H   ARG   470      84.310 112.780  49.740  1.00  0.00            
ATOM   4109  CA  ARG   470      85.840 112.090  48.470  1.00  0.00            
ATOM   4110  HA  ARG   470      85.630 112.030  47.400  1.00  0.00            
ATOM   4111  CB  ARG   470      86.470 113.450  48.730  1.00  0.00            
ATOM   4112  HB1 ARG   470      86.850 113.480  49.750  1.00  0.00            
ATOM   4113  HB2 ARG   470      85.670 114.190  48.700  1.00  0.00            
ATOM   4114  CG  ARG   470      87.550 114.000  47.800  1.00  0.00            
ATOM   4115  HG1 ARG   470      87.700 115.050  48.040  1.00  0.00            
ATOM   4116  HG2 ARG   470      87.190 113.970  46.770  1.00  0.00            
ATOM   4117  CD  ARG   470      88.910 113.300  47.880  1.00  0.00            
ATOM   4118  HD1 ARG   470      89.010 112.620  47.030  1.00  0.00            
ATOM   4119  HD2 ARG   470      88.950 112.710  48.800  1.00  0.00            
ATOM   4120  NE  ARG   470      90.050 114.210  47.920  1.00  0.00            
ATOM   4121  HE  ARG   470      90.530 114.360  48.800  1.00  0.00            
ATOM   4122  CZ  ARG   470      90.630 114.800  46.870  1.00  0.00            
ATOM   4123  NH1 ARG   470      90.120 114.790  45.640  1.00  0.00            
ATOM   4124 1HH1 ARG   470      89.240 114.310  45.490  1.00  0.00            
ATOM   4125 2HH1 ARG   470      90.580 115.340  44.930  1.00  0.00            
ATOM   4126  NH2 ARG   470      91.800 115.440  47.030  1.00  0.00            
ATOM   4127 1HH2 ARG   470      92.230 115.390  47.950  1.00  0.00            
ATOM   4128 2HH2 ARG   470      92.390 115.520  46.210  1.00  0.00            
ATOM   4129  C   ARG   470      86.780 110.930  48.780  1.00  0.00            
ATOM   4130  O   ARG   470      86.780 110.430  49.910  1.00  0.00            
ATOM   4131  N   GLY   471      87.620 110.470  47.850  1.00  0.00            
ATOM   4132  H   GLY   471      87.550 110.890  46.940  1.00  0.00            
ATOM   4133  CA  GLY   471      88.650 109.470  48.010  1.00  0.00            
ATOM   4134  HA1 GLY   471      88.230 108.480  47.830  1.00  0.00            
ATOM   4135  HA2 GLY   471      89.010 109.470  49.040  1.00  0.00            
ATOM   4136  C   GLY   471      89.870 109.620  47.110  1.00  0.00            
ATOM   4137  O   GLY   471      89.880 110.490  46.230  1.00  0.00            
ATOM   4138  N   ILE   472      90.920 108.810  47.280  1.00  0.00            
ATOM   4139  H   ILE   472      90.830 108.130  48.030  1.00  0.00            
ATOM   4140  CA  ILE   472      92.190 108.850  46.590  1.00  0.00            
ATOM   4141  HA  ILE   472      92.120 109.600  45.800  1.00  0.00            
ATOM   4142  CB  ILE   472      93.330 109.290  47.510  1.00  0.00            
ATOM   4143  HB  ILE   472      93.490 108.480  48.220  1.00  0.00            
ATOM   4144  CG2 ILE   472      94.660 109.450  46.760  1.00  0.00            
ATOM   4145 1HG2 ILE   472      95.430 109.840  47.420  1.00  0.00            
ATOM   4146 2HG2 ILE   472      95.020 108.490  46.380  1.00  0.00            
ATOM   4147 3HG2 ILE   472      94.550 110.130  45.910  1.00  0.00            
ATOM   4148  CG1 ILE   472      93.070 110.550  48.330  1.00  0.00            
ATOM   4149 1HG1 ILE   472      93.890 110.720  49.030  1.00  0.00            
ATOM   4150 2HG1 ILE   472      92.190 110.400  48.960  1.00  0.00            
ATOM   4151  CD  ILE   472      92.870 111.840  47.550  1.00  0.00            
ATOM   4152  HD1 ILE   472      92.630 112.660  48.230  1.00  0.00            
ATOM   4153  HD2 ILE   472      93.780 112.110  47.010  1.00  0.00            
ATOM   4154  HD3 ILE   472      92.050 111.740  46.840  1.00  0.00            
ATOM   4155  C   ILE   472      92.510 107.540  45.900  1.00  0.00            
ATOM   4156  O   ILE   472      92.330 106.480  46.500  1.00  0.00            
ATOM   4157  N   TYR   473      93.030 107.530  44.670  1.00  0.00            
ATOM   4158  H   TYR   473      93.120 108.420  44.210  1.00  0.00            
ATOM   4159  CA  TYR   473      93.510 106.380  43.930  1.00  0.00            
ATOM   4160  HA  TYR   473      93.440 105.500  44.560  1.00  0.00            
ATOM   4161  CB  TYR   473      92.590 106.120  42.740  1.00  0.00            
ATOM   4162  HB1 TYR   473      92.380 107.080  42.260  1.00  0.00            
ATOM   4163  HB2 TYR   473      91.640 105.750  43.120  1.00  0.00            
ATOM   4164  CG  TYR   473      93.100 105.170  41.680  1.00  0.00            
ATOM   4165  CD1 TYR   473      93.070 103.790  41.870  1.00  0.00            
ATOM   4166  HD1 TYR   473      92.720 103.380  42.800  1.00  0.00            
ATOM   4167  CE1 TYR   473      93.520 102.920  40.870  1.00  0.00            
ATOM   4168  HE1 TYR   473      93.490 101.840  41.000  1.00  0.00            
ATOM   4169  CZ  TYR   473      93.990 103.430  39.640  1.00  0.00            
ATOM   4170  OH  TYR   473      94.440 102.600  38.660  1.00  0.00            
ATOM   4171  HH  TYR   473      94.660 103.080  37.860  1.00  0.00            
ATOM   4172  CE2 TYR   473      94.020 104.830  39.450  1.00  0.00            
ATOM   4173  HE2 TYR   473      94.370 105.230  38.510  1.00  0.00            
ATOM   4174  CD2 TYR   473      93.590 105.680  40.470  1.00  0.00            
ATOM   4175  HD2 TYR   473      93.630 106.750  40.310  1.00  0.00            
ATOM   4176  C   TYR   473      94.970 106.530  43.500  1.00  0.00            
ATOM   4177  O   TYR   473      95.360 107.570  42.980  1.00  0.00            
ATOM   4178  N   ARG   474      95.800 105.510  43.700  1.00  0.00            
ATOM   4179  H   ARG   474      95.430 104.690  44.160  1.00  0.00            
ATOM   4180  CA  ARG   474      97.220 105.510  43.420  1.00  0.00            
ATOM   4181  HA  ARG   474      97.440 106.420  42.850  1.00  0.00            
ATOM   4182  CB  ARG   474      98.040 105.580  44.700  1.00  0.00            
ATOM   4183  HB1 ARG   474      99.100 105.660  44.450  1.00  0.00            
ATOM   4184  HB2 ARG   474      97.900 104.660  45.260  1.00  0.00            
ATOM   4185  CG  ARG   474      97.680 106.760  45.610  1.00  0.00            
ATOM   4186  HG1 ARG   474      96.650 106.640  45.970  1.00  0.00            
ATOM   4187  HG2 ARG   474      97.730 107.680  45.040  1.00  0.00            
ATOM   4188  CD  ARG   474      98.600 106.860  46.820  1.00  0.00            
ATOM   4189  HD1 ARG   474      99.640 106.940  46.500  1.00  0.00            
ATOM   4190  HD2 ARG   474      98.510 105.950  47.420  1.00  0.00            
ATOM   4191  NE  ARG   474      98.250 107.980  47.700  1.00  0.00            
ATOM   4192  HE  ARG   474      97.690 107.810  48.510  1.00  0.00            
ATOM   4193  CZ  ARG   474      98.600 109.260  47.520  1.00  0.00            
ATOM   4194  NH1 ARG   474      99.340 109.710  46.490  1.00  0.00            
ATOM   4195 1HH1 ARG   474      99.680 109.050  45.820  1.00  0.00            
ATOM   4196 2HH1 ARG   474      99.500 110.710  46.460  1.00  0.00            
ATOM   4197  NH2 ARG   474      98.210 110.220  48.370  1.00  0.00            
ATOM   4198 1HH2 ARG   474      97.640 109.980  49.170  1.00  0.00            
ATOM   4199 2HH2 ARG   474      98.500 111.160  48.170  1.00  0.00            
ATOM   4200  C   ARG   474      97.650 104.350  42.530  1.00  0.00            
ATOM   4201  O   ARG   474      97.300 103.210  42.830  1.00  0.00            
ATOM   4202  N   PHE   475      98.400 104.610  41.450  1.00  0.00            
ATOM   4203  H   PHE   475      98.690 105.570  41.320  1.00  0.00            
ATOM   4204  CA  PHE   475      98.630 103.680  40.360  1.00  0.00            
ATOM   4205  HA  PHE   475      98.310 102.690  40.680  1.00  0.00            
ATOM   4206  CB  PHE   475      97.730 104.070  39.190  1.00  0.00            
ATOM   4207  HB1 PHE   475      96.700 104.040  39.530  1.00  0.00            
ATOM   4208  HB2 PHE   475      97.800 103.310  38.420  1.00  0.00            
ATOM   4209  CG  PHE   475      98.000 105.420  38.560  1.00  0.00            
ATOM   4210  CD1 PHE   475      97.320 106.560  39.000  1.00  0.00            
ATOM   4211  HD1 PHE   475      96.600 106.490  39.800  1.00  0.00            
ATOM   4212  CE1 PHE   475      97.540 107.800  38.400  1.00  0.00            
ATOM   4213  HE1 PHE   475      97.010 108.680  38.730  1.00  0.00            
ATOM   4214  CZ  PHE   475      98.470 107.910  37.350  1.00  0.00            
ATOM   4215  HZ  PHE   475      98.640 108.870  36.880  1.00  0.00            
ATOM   4216  CE2 PHE   475      99.160 106.780  36.900  1.00  0.00            
ATOM   4217  HE2 PHE   475      99.850 106.870  36.090  1.00  0.00            
ATOM   4218  CD2 PHE   475      98.920 105.540  37.520  1.00  0.00            
ATOM   4219  HD2 PHE   475      99.450 104.670  37.170  1.00  0.00            
ATOM   4220  C   PHE   475     100.080 103.520  39.930  1.00  0.00            
ATOM   4221  O   PHE   475     100.830 104.490  39.840  1.00  0.00            
ATOM   4222  N   VAL   476     100.490 102.300  39.570  1.00  0.00            
ATOM   4223  H   VAL   476      99.790 101.570  39.630  1.00  0.00            
ATOM   4224  CA  VAL   476     101.760 101.930  38.990  1.00  0.00            
ATOM   4225  HA  VAL   476     102.540 102.500  39.500  1.00  0.00            
ATOM   4226  CB  VAL   476     102.070 100.450  39.230  1.00  0.00            
ATOM   4227  HB  VAL   476     101.280  99.850  38.790  1.00  0.00            
ATOM   4228  CG1 VAL   476     103.400 100.000  38.630  1.00  0.00            
ATOM   4229 1HG1 VAL   476     103.600  98.960  38.870  1.00  0.00            
ATOM   4230 2HG1 VAL   476     103.390 100.090  37.550  1.00  0.00            
ATOM   4231 3HG1 VAL   476     104.200 100.620  39.040  1.00  0.00            
ATOM   4232  CG2 VAL   476     102.150 100.100  40.710  1.00  0.00            
ATOM   4233 1HG2 VAL   476     102.340  99.040  40.850  1.00  0.00            
ATOM   4234 2HG2 VAL   476     102.940 100.670  41.200  1.00  0.00            
ATOM   4235 3HG2 VAL   476     101.200 100.330  41.210  1.00  0.00            
ATOM   4236  C   VAL   476     101.860 102.270  37.510  1.00  0.00            
ATOM   4237  O   VAL   476     102.910 102.700  37.040  1.00  0.00            
ATOM   4238  N   THR   477     100.770 102.120  36.740  1.00  0.00            
ATOM   4239  H   THR   477      99.940 101.790  37.220  1.00  0.00            
ATOM   4240  CA  THR   477     100.650 102.300  35.310  1.00  0.00            
ATOM   4241  HA  THR   477     101.530 102.860  34.980  1.00  0.00            
ATOM   4242  CB  THR   477     100.750 100.950  34.600  1.00  0.00            
ATOM   4243  HB  THR   477      99.920 100.330  34.930  1.00  0.00            
ATOM   4244  CG2 THR   477     100.750 101.000  33.070  1.00  0.00            
ATOM   4245 1HG2 THR   477     100.830  99.990  32.660  1.00  0.00            
ATOM   4246 2HG2 THR   477      99.820 101.430  32.710  1.00  0.00            
ATOM   4247 3HG2 THR   477     101.590 101.600  32.710  1.00  0.00            
ATOM   4248  OG1 THR   477     101.940 100.260  34.950  1.00  0.00            
ATOM   4249  HG1 THR   477     101.760  99.820  35.780  1.00  0.00            
ATOM   4250  C   THR   477      99.410 103.080  34.910  1.00  0.00            
ATOM   4251  O   THR   477      98.380 102.860  35.550  1.00  0.00            
ATOM   4252  N   PRO   478      99.410 104.000  33.940  1.00  0.00            
ATOM   4253  CD  PRO   478     100.590 104.500  33.280  1.00  0.00            
ATOM   4254  HD1 PRO   478     101.150 103.740  32.730  1.00  0.00            
ATOM   4255  HD2 PRO   478     101.260 104.970  34.000  1.00  0.00            
ATOM   4256  CG  PRO   478     100.130 105.580  32.300  1.00  0.00            
ATOM   4257  HG1 PRO   478      99.880 105.110  31.350  1.00  0.00            
ATOM   4258  HG2 PRO   478     100.880 106.360  32.160  1.00  0.00            
ATOM   4259  CB  PRO   478      98.860 106.090  32.970  1.00  0.00            
ATOM   4260  HB1 PRO   478      98.200 106.580  32.250  1.00  0.00            
ATOM   4261  HB2 PRO   478      99.130 106.800  33.750  1.00  0.00            
ATOM   4262  CA  PRO   478      98.270 104.810  33.560  1.00  0.00            
ATOM   4263  HA  PRO   478      97.720 105.110  34.450  1.00  0.00            
ATOM   4264  C   PRO   478      97.270 104.190  32.600  1.00  0.00            
ATOM   4265  O   PRO   478      96.150 104.690  32.450  1.00  0.00            
ATOM   4266  N   GLY   479      97.640 103.130  31.890  1.00  0.00            
ATOM   4267  H   GLY   479      98.560 102.750  32.070  1.00  0.00            
ATOM   4268  CA  GLY   479      96.860 102.480  30.850  1.00  0.00            
ATOM   4269  HA1 GLY   479      97.530 102.030  30.120  1.00  0.00            
ATOM   4270  HA2 GLY   479      96.280 103.220  30.310  1.00  0.00            
ATOM   4271  C   GLY   479      95.900 101.390  31.320  1.00  0.00            
ATOM   4272  O   GLY   479      95.690 101.180  32.510  1.00  0.00            
ATOM   4273  N   GLU   480      95.310 100.650  30.380  1.00  0.00            
ATOM   4274  H   GLU   480      95.520 100.910  29.430  1.00  0.00            
ATOM   4275  CA  GLU   480      94.420  99.510  30.560  1.00  0.00            
ATOM   4276  HA  GLU   480      94.810  98.900  31.370  1.00  0.00            
ATOM   4277  CB  GLU   480      93.040 100.010  30.970  1.00  0.00            
ATOM   4278  HB1 GLU   480      93.140 100.600  31.880  1.00  0.00            
ATOM   4279  HB2 GLU   480      92.410  99.160  31.240  1.00  0.00            
ATOM   4280  CG  GLU   480      92.330 100.840  29.910  1.00  0.00            
ATOM   4281  HG1 GLU   480      91.920 100.160  29.160  1.00  0.00            
ATOM   4282  HG2 GLU   480      93.060 101.460  29.400  1.00  0.00            
ATOM   4283  CD  GLU   480      91.220 101.750  30.400  1.00  0.00            
ATOM   4284  OE1 GLU   480      90.800 101.670  31.580  1.00  0.00            
ATOM   4285  OE2 GLU   480      90.750 102.590  29.590  1.00  0.00            
ATOM   4286  C   GLU   480      94.360  98.630  29.320  1.00  0.00            
ATOM   4287  O   GLU   480      94.810  99.040  28.250  1.00  0.00            
ATOM   4288  N   ARG   481      93.800  97.420  29.370  1.00  0.00            
ATOM   4289  H   ARG   481      93.560  97.100  30.300  1.00  0.00            
ATOM   4290  CA  ARG   481      93.380  96.570  28.270  1.00  0.00            
ATOM   4291  HA  ARG   481      93.970  96.890  27.410  1.00  0.00            
ATOM   4292  CB  ARG   481      93.750  95.110  28.510  1.00  0.00            
ATOM   4293  HB1 ARG   481      93.540  94.530  27.610  1.00  0.00            
ATOM   4294  HB2 ARG   481      93.100  94.700  29.280  1.00  0.00            
ATOM   4295  CG  ARG   481      95.200  94.860  28.920  1.00  0.00            
ATOM   4296  HG1 ARG   481      95.330  95.080  29.970  1.00  0.00            
ATOM   4297  HG2 ARG   481      95.840  95.540  28.360  1.00  0.00            
ATOM   4298  CD  ARG   481      95.700  93.440  28.620  1.00  0.00            
ATOM   4299  HD1 ARG   481      96.720  93.340  28.970  1.00  0.00            
ATOM   4300  HD2 ARG   481      95.690  93.310  27.540  1.00  0.00            
ATOM   4301  NE  ARG   481      94.890  92.420  29.290  1.00  0.00            
ATOM   4302  HE  ARG   481      94.660  92.540  30.260  1.00  0.00            
ATOM   4303  CZ  ARG   481      94.480  91.270  28.730  1.00  0.00            
ATOM   4304  NH1 ARG   481      94.880  90.890  27.510  1.00  0.00            
ATOM   4305 1HH1 ARG   481      95.570  91.470  27.050  1.00  0.00            
ATOM   4306 2HH1 ARG   481      94.410  90.110  27.060  1.00  0.00            
ATOM   4307  NH2 ARG   481      93.660  90.440  29.380  1.00  0.00            
ATOM   4308 1HH2 ARG   481      93.240  90.750  30.240  1.00  0.00            
ATOM   4309 2HH2 ARG   481      93.450  89.550  28.950  1.00  0.00            
ATOM   4310  C   ARG   481      91.920  96.740  27.880  1.00  0.00            
ATOM   4311  O   ARG   481      91.160  97.180  28.740  1.00  0.00            
ATOM   4312  N   PRO   482      91.470  96.440  26.660  1.00  0.00            
ATOM   4313  CD  PRO   482      92.270  96.090  25.500  1.00  0.00            
ATOM   4314  HD1 PRO   482      92.440  95.010  25.460  1.00  0.00            
ATOM   4315  HD2 PRO   482      93.230  96.600  25.470  1.00  0.00            
ATOM   4316  CG  PRO   482      91.450  96.510  24.280  1.00  0.00            
ATOM   4317  HG1 PRO   482      91.700  95.930  23.390  1.00  0.00            
ATOM   4318  HG2 PRO   482      91.590  97.570  24.100  1.00  0.00            
ATOM   4319  CB  PRO   482      90.020  96.250  24.760  1.00  0.00            
ATOM   4320  HB1 PRO   482      89.790  95.200  24.620  1.00  0.00            
ATOM   4321  HB2 PRO   482      89.300  96.870  24.220  1.00  0.00            
ATOM   4322  CA  PRO   482      90.090  96.580  26.250  1.00  0.00            
ATOM   4323  HA  PRO   482      89.820  97.630  26.370  1.00  0.00            
ATOM   4324  C   PRO   482      89.100  95.750  27.060  1.00  0.00            
ATOM   4325  O   PRO   482      89.440  94.660  27.510  1.00  0.00            
ATOM   4326  N   SER   483      87.870  96.230  27.240  1.00  0.00            
ATOM   4327  H   SER   483      87.630  97.100  26.780  1.00  0.00            
ATOM   4328  CA  SER   483      86.810  95.590  28.000  1.00  0.00            
ATOM   4329  HA  SER   483      87.270  94.870  28.680  1.00  0.00            
ATOM   4330  CB  SER   483      86.070  96.580  28.890  1.00  0.00            
ATOM   4331  HB1 SER   483      86.770  97.020  29.610  1.00  0.00            
ATOM   4332  HB2 SER   483      85.290  96.060  29.450  1.00  0.00            
ATOM   4333  OG  SER   483      85.470  97.600  28.130  1.00  0.00            
ATOM   4334  HG  SER   483      85.980  98.410  28.200  1.00  0.00            
ATOM   4335  C   SER   483      85.820  94.800  27.150  1.00  0.00            
ATOM   4336  O   SER   483      85.610  95.100  25.980  1.00  0.00            
ATOM   4337  N   GLY   484      85.150  93.810  27.750  1.00  0.00            
ATOM   4338  H   GLY   484      85.390  93.610  28.710  1.00  0.00            
ATOM   4339  CA  GLY   484      84.080  93.030  27.150  1.00  0.00            
ATOM   4340  HA1 GLY   484      83.680  93.560  26.290  1.00  0.00            
ATOM   4341  HA2 GLY   484      83.270  92.930  27.880  1.00  0.00            
ATOM   4342  C   GLY   484      84.440  91.620  26.680  1.00  0.00            
ATOM   4343  O   GLY   484      83.650  91.030  25.950  1.00  0.00            
ATOM   4344  N   MET   485      85.590  91.050  27.060  1.00  0.00            
ATOM   4345  H   MET   485      86.220  91.590  27.640  1.00  0.00            
ATOM   4346  CA  MET   485      86.060  89.750  26.620  1.00  0.00            
ATOM   4347  HA  MET   485      85.250  89.260  26.090  1.00  0.00            
ATOM   4348  CB  MET   485      87.210  89.910  25.630  1.00  0.00            
ATOM   4349  HB1 MET   485      87.530  88.920  25.280  1.00  0.00            
ATOM   4350  HB2 MET   485      88.050  90.360  26.150  1.00  0.00            
ATOM   4351  CG  MET   485      86.880  90.750  24.400  1.00  0.00            
ATOM   4352  HG1 MET   485      86.520  91.730  24.730  1.00  0.00            
ATOM   4353  HG2 MET   485      86.060  90.270  23.860  1.00  0.00            
ATOM   4354  SD  MET   485      88.250  91.020  23.250  1.00  0.00            
ATOM   4355  CE  MET   485      89.350  92.050  24.270  1.00  0.00            
ATOM   4356  HE1 MET   485      90.190  92.380  23.670  1.00  0.00            
ATOM   4357  HE2 MET   485      88.800  92.910  24.650  1.00  0.00            
ATOM   4358  HE3 MET   485      89.730  91.470  25.110  1.00  0.00            
ATOM   4359  C   MET   485      86.460  88.820  27.750  1.00  0.00            
ATOM   4360  O   MET   485      86.890  89.280  28.810  1.00  0.00            
ATOM   4361  N   PHE   486      86.420  87.510  27.540  1.00  0.00            
ATOM   4362  H   PHE   486      85.980  87.190  26.690  1.00  0.00            
ATOM   4363  CA  PHE   486      87.040  86.480  28.350  1.00  0.00            
ATOM   4364  HA  PHE   486      87.920  86.920  28.810  1.00  0.00            
ATOM   4365  CB  PHE   486      86.120  86.070  29.500  1.00  0.00            
ATOM   4366  HB1 PHE   486      85.900  86.950  30.110  1.00  0.00            
ATOM   4367  HB2 PHE   486      86.660  85.400  30.160  1.00  0.00            
ATOM   4368  CG  PHE   486      84.800  85.420  29.130  1.00  0.00            
ATOM   4369  CD1 PHE   486      83.700  86.210  28.760  1.00  0.00            
ATOM   4370  HD1 PHE   486      83.800  87.280  28.700  1.00  0.00            
ATOM   4371  CE1 PHE   486      82.470  85.610  28.470  1.00  0.00            
ATOM   4372  HE1 PHE   486      81.630  86.230  28.180  1.00  0.00            
ATOM   4373  CZ  PHE   486      82.320  84.230  28.570  1.00  0.00            
ATOM   4374  HZ  PHE   486      81.360  83.770  28.350  1.00  0.00            
ATOM   4375  CE2 PHE   486      83.410  83.440  28.950  1.00  0.00            
ATOM   4376  HE2 PHE   486      83.300  82.370  29.030  1.00  0.00            
ATOM   4377  CD2 PHE   486      84.650  84.030  29.210  1.00  0.00            
ATOM   4378  HD2 PHE   486      85.490  83.410  29.490  1.00  0.00            
ATOM   4379  C   PHE   486      87.560  85.310  27.530  1.00  0.00            
ATOM   4380  O   PHE   486      87.300  85.220  26.330  1.00  0.00            
ATOM   4381  N   ASP   487      88.350  84.410  28.120  1.00  0.00            
ATOM   4382  H   ASP   487      88.550  84.560  29.100  1.00  0.00            
ATOM   4383  CA  ASP   487      89.010  83.280  27.510  1.00  0.00            
ATOM   4384  HA  ASP   487      89.160  83.500  26.450  1.00  0.00            
ATOM   4385  CB  ASP   487      90.400  83.140  28.110  1.00  0.00            
ATOM   4386  HB1 ASP   487      90.300  82.860  29.160  1.00  0.00            
ATOM   4387  HB2 ASP   487      90.910  84.100  28.100  1.00  0.00            
ATOM   4388  CG  ASP   487      91.310  82.120  27.430  1.00  0.00            
ATOM   4389  OD1 ASP   487      92.060  82.510  26.500  1.00  0.00            
ATOM   4390  OD2 ASP   487      91.260  80.930  27.820  1.00  0.00            
ATOM   4391  C   ASP   487      88.200  81.990  27.590  1.00  0.00            
ATOM   4392  O   ASP   487      87.490  81.760  28.570  1.00  0.00            
ATOM   4393  N   SER   488      88.290  81.090  26.610  1.00  0.00            
ATOM   4394  H   SER   488      88.830  81.340  25.800  1.00  0.00            
ATOM   4395  CA  SER   488      87.550  79.840  26.570  1.00  0.00            
ATOM   4396  HA  SER   488      86.500  80.090  26.760  1.00  0.00            
ATOM   4397  CB  SER   488      87.570  79.210  25.180  1.00  0.00            
ATOM   4398  HB1 SER   488      88.600  78.940  24.930  1.00  0.00            
ATOM   4399  HB2 SER   488      87.210  79.910  24.440  1.00  0.00            
ATOM   4400  OG  SER   488      86.760  78.060  25.140  1.00  0.00            
ATOM   4401  HG  SER   488      86.850  77.650  26.010  1.00  0.00            
ATOM   4402  C   SER   488      87.930  78.840  27.650  1.00  0.00            
ATOM   4403  O   SER   488      87.240  77.830  27.820  1.00  0.00            
ATOM   4404  N   SER   489      88.980  79.090  28.440  1.00  0.00            
ATOM   4405  H   SER   489      89.540  79.900  28.210  1.00  0.00            
ATOM   4406  CA  SER   489      89.220  78.440  29.710  1.00  0.00            
ATOM   4407  HA  SER   489      89.370  77.370  29.510  1.00  0.00            
ATOM   4408  CB  SER   489      90.520  78.950  30.320  1.00  0.00            
ATOM   4409  HB1 SER   489      91.370  78.540  29.780  1.00  0.00            
ATOM   4410  HB2 SER   489      90.600  78.590  31.350  1.00  0.00            
ATOM   4411  OG  SER   489      90.610  80.350  30.290  1.00  0.00            
ATOM   4412  HG  SER   489      90.920  80.590  29.410  1.00  0.00            
ATOM   4413  C   SER   489      88.050  78.540  30.680  1.00  0.00            
ATOM   4414  O   SER   489      87.670  77.530  31.280  1.00  0.00            
ATOM   4415  N   VAL   490      87.360  79.670  30.800  1.00  0.00            
ATOM   4416  H   VAL   490      87.690  80.470  30.270  1.00  0.00            
ATOM   4417  CA  VAL   490      86.150  79.850  31.580  1.00  0.00            
ATOM   4418  HA  VAL   490      86.370  79.490  32.590  1.00  0.00            
ATOM   4419  CB  VAL   490      85.680  81.290  31.730  1.00  0.00            
ATOM   4420  HB  VAL   490      85.200  81.580  30.790  1.00  0.00            
ATOM   4421  CG1 VAL   490      84.660  81.470  32.840  1.00  0.00            
ATOM   4422 1HG1 VAL   490      84.340  82.510  32.930  1.00  0.00            
ATOM   4423 2HG1 VAL   490      83.770  80.860  32.660  1.00  0.00            
ATOM   4424 3HG1 VAL   490      85.090  81.170  33.800  1.00  0.00            
ATOM   4425  CG2 VAL   490      86.790  82.300  32.000  1.00  0.00            
ATOM   4426 1HG2 VAL   490      86.390  83.310  32.100  1.00  0.00            
ATOM   4427 2HG2 VAL   490      87.310  82.040  32.920  1.00  0.00            
ATOM   4428 3HG2 VAL   490      87.510  82.310  31.170  1.00  0.00            
ATOM   4429  C   VAL   490      85.000  79.000  31.060  1.00  0.00            
ATOM   4430  O   VAL   490      84.240  78.410  31.820  1.00  0.00            
ATOM   4431  N   LEU   491      84.870  78.850  29.740  1.00  0.00            
ATOM   4432  H   LEU   491      85.560  79.310  29.170  1.00  0.00            
ATOM   4433  CA  LEU   491      83.890  77.990  29.100  1.00  0.00            
ATOM   4434  HA  LEU   491      82.930  78.220  29.550  1.00  0.00            
ATOM   4435  CB  LEU   491      83.770  78.290  27.600  1.00  0.00            
ATOM   4436  HB1 LEU   491      83.070  77.570  27.170  1.00  0.00            
ATOM   4437  HB2 LEU   491      84.730  78.100  27.130  1.00  0.00            
ATOM   4438  CG  LEU   491      83.290  79.680  27.200  1.00  0.00            
ATOM   4439  HG  LEU   491      84.010  80.420  27.540  1.00  0.00            
ATOM   4440  CD1 LEU   491      83.190  79.770  25.680  1.00  0.00            
ATOM   4441 1HD1 LEU   491      82.880  80.770  25.370  1.00  0.00            
ATOM   4442 2HD1 LEU   491      84.160  79.570  25.230  1.00  0.00            
ATOM   4443 3HD1 LEU   491      82.460  79.050  25.300  1.00  0.00            
ATOM   4444  CD2 LEU   491      81.920  80.040  27.780  1.00  0.00            
ATOM   4445 1HD2 LEU   491      81.600  81.010  27.400  1.00  0.00            
ATOM   4446 2HD2 LEU   491      81.180  79.290  27.490  1.00  0.00            
ATOM   4447 3HD2 LEU   491      81.970  80.100  28.870  1.00  0.00            
ATOM   4448  C   LEU   491      84.120  76.510  29.370  1.00  0.00            
ATOM   4449  O   LEU   491      83.180  75.730  29.200  1.00  0.00            
ATOM   4450  N   CYS   492      85.300  76.090  29.820  1.00  0.00            
ATOM   4451  H   CYS   492      86.040  76.780  29.890  1.00  0.00            
ATOM   4452  CA  CYS   492      85.550  74.770  30.380  1.00  0.00            
ATOM   4453  HA  CYS   492      84.960  74.050  29.830  1.00  0.00            
ATOM   4454  CB  CYS   492      87.020  74.420  30.130  1.00  0.00            
ATOM   4455  HB1 CYS   492      87.650  75.090  30.700  1.00  0.00            
ATOM   4456  HB2 CYS   492      87.270  74.540  29.080  1.00  0.00            
ATOM   4457  SG  CYS   492      87.360  72.710  30.630  1.00  0.00            
ATOM   4458  HG  CYS   492      88.680  72.750  30.450  1.00  0.00            
ATOM   4459  C   CYS   492      85.150  74.680  31.840  1.00  0.00            
ATOM   4460  O   CYS   492      84.460  73.740  32.240  1.00  0.00            
ATOM   4461  N   GLU   493      85.500  75.660  32.680  1.00  0.00            
ATOM   4462  H   GLU   493      86.060  76.410  32.300  1.00  0.00            
ATOM   4463  CA  GLU   493      85.140  75.720  34.080  1.00  0.00            
ATOM   4464  HA  GLU   493      85.630  74.910  34.620  1.00  0.00            
ATOM   4465  CB  GLU   493      85.560  77.030  34.750  1.00  0.00            
ATOM   4466  HB1 GLU   493      85.020  77.090  35.690  1.00  0.00            
ATOM   4467  HB2 GLU   493      85.220  77.870  34.130  1.00  0.00            
ATOM   4468  CG  GLU   493      87.040  77.240  35.080  1.00  0.00            
ATOM   4469  HG1 GLU   493      87.600  77.380  34.160  1.00  0.00            
ATOM   4470  HG2 GLU   493      87.410  76.350  35.590  1.00  0.00            
ATOM   4471  CD  GLU   493      87.160  78.450  35.990  1.00  0.00            
ATOM   4472  OE1 GLU   493      86.700  78.360  37.150  1.00  0.00            
ATOM   4473  OE2 GLU   493      87.650  79.510  35.540  1.00  0.00            
ATOM   4474  C   GLU   493      83.650  75.580  34.340  1.00  0.00            
ATOM   4475  O   GLU   493      83.240  74.900  35.280  1.00  0.00            
ATOM   4476  N   CYS   494      82.790  76.190  33.520  1.00  0.00            
ATOM   4477  H   CYS   494      83.180  76.800  32.820  1.00  0.00            
ATOM   4478  CA  CYS   494      81.350  76.100  33.690  1.00  0.00            
ATOM   4479  HA  CYS   494      81.100  76.500  34.670  1.00  0.00            
ATOM   4480  CB  CYS   494      80.700  77.020  32.660  1.00  0.00            
ATOM   4481  HB1 CYS   494      79.620  76.880  32.690  1.00  0.00            
ATOM   4482  HB2 CYS   494      81.050  76.760  31.660  1.00  0.00            
ATOM   4483  SG  CYS   494      81.080  78.760  33.020  1.00  0.00            
ATOM   4484  HG  CYS   494      80.500  79.300  31.940  1.00  0.00            
ATOM   4485  C   CYS   494      80.800  74.690  33.650  1.00  0.00            
ATOM   4486  O   CYS   494      79.770  74.420  34.270  1.00  0.00            
ATOM   4487  N   TYR   495      81.440  73.730  32.980  1.00  0.00            
ATOM   4488  H   TYR   495      82.310  73.990  32.530  1.00  0.00            
ATOM   4489  CA  TYR   495      81.080  72.330  32.970  1.00  0.00            
ATOM   4490  HA  TYR   495      80.000  72.260  33.050  1.00  0.00            
ATOM   4491  CB  TYR   495      81.450  71.670  31.640  1.00  0.00            
ATOM   4492  HB1 TYR   495      81.250  70.600  31.720  1.00  0.00            
ATOM   4493  HB2 TYR   495      82.530  71.780  31.500  1.00  0.00            
ATOM   4494  CG  TYR   495      80.750  72.170  30.400  1.00  0.00            
ATOM   4495  CD1 TYR   495      79.690  71.470  29.820  1.00  0.00            
ATOM   4496  HD1 TYR   495      79.340  70.550  30.270  1.00  0.00            
ATOM   4497  CE1 TYR   495      79.070  71.940  28.650  1.00  0.00            
ATOM   4498  HE1 TYR   495      78.260  71.410  28.180  1.00  0.00            
ATOM   4499  CZ  TYR   495      79.510  73.150  28.070  1.00  0.00            
ATOM   4500  OH  TYR   495      78.920  73.620  26.940  1.00  0.00            
ATOM   4501  HH  TYR   495      79.330  74.430  26.630  1.00  0.00            
ATOM   4502  CE2 TYR   495      80.580  73.860  28.650  1.00  0.00            
ATOM   4503  HE2 TYR   495      80.930  74.780  28.200  1.00  0.00            
ATOM   4504  CD2 TYR   495      81.190  73.360  29.810  1.00  0.00            
ATOM   4505  HD2 TYR   495      82.020  73.900  30.240  1.00  0.00            
ATOM   4506  C   TYR   495      81.660  71.560  34.150  1.00  0.00            
ATOM   4507  O   TYR   495      80.980  70.700  34.700  1.00  0.00            
ATOM   4508  N   ASP   496      82.880  71.880  34.580  1.00  0.00            
ATOM   4509  H   ASP   496      83.360  72.600  34.060  1.00  0.00            
ATOM   4510  CA  ASP   496      83.520  71.430  35.800  1.00  0.00            
ATOM   4511  HA  ASP   496      83.620  70.340  35.750  1.00  0.00            
ATOM   4512  CB  ASP   496      84.930  72.010  35.920  1.00  0.00            
ATOM   4513  HB1 ASP   496      84.870  73.100  35.890  1.00  0.00            
ATOM   4514  HB2 ASP   496      85.510  71.720  35.040  1.00  0.00            
ATOM   4515  CG  ASP   496      85.720  71.620  37.160  1.00  0.00            
ATOM   4516  OD1 ASP   496      85.400  72.160  38.250  1.00  0.00            
ATOM   4517  OD2 ASP   496      86.670  70.810  37.070  1.00  0.00            
ATOM   4518  C   ASP   496      82.670  71.730  37.020  1.00  0.00            
ATOM   4519  O   ASP   496      82.290  70.830  37.770  1.00  0.00            
ATOM   4520  N   ALA   497      82.220  72.980  37.160  1.00  0.00            
ATOM   4521  H   ALA   497      82.580  73.670  36.510  1.00  0.00            
ATOM   4522  CA  ALA   497      81.340  73.460  38.210  1.00  0.00            
ATOM   4523  HA  ALA   497      81.860  73.310  39.160  1.00  0.00            
ATOM   4524  CB  ALA   497      81.170  74.970  38.020  1.00  0.00            
ATOM   4525  HB1 ALA   497      80.700  75.410  38.900  1.00  0.00            
ATOM   4526  HB2 ALA   497      82.140  75.450  37.870  1.00  0.00            
ATOM   4527  HB3 ALA   497      80.550  75.170  37.150  1.00  0.00            
ATOM   4528  C   ALA   497      80.010  72.730  38.270  1.00  0.00            
ATOM   4529  O   ALA   497      79.550  72.310  39.330  1.00  0.00            
ATOM   4530  N   GLY   498      79.370  72.500  37.120  1.00  0.00            
ATOM   4531  H   GLY   498      79.770  72.900  36.280  1.00  0.00            
ATOM   4532  CA  GLY   498      78.160  71.720  37.000  1.00  0.00            
ATOM   4533  HA1 GLY   498      77.840  71.700  35.950  1.00  0.00            
ATOM   4534  HA2 GLY   498      77.350  72.200  37.560  1.00  0.00            
ATOM   4535  C   GLY   498      78.290  70.280  37.450  1.00  0.00            
ATOM   4536  O   GLY   498      77.420  69.750  38.130  1.00  0.00            
ATOM   4537  N   CYS   499      79.430  69.640  37.150  1.00  0.00            
ATOM   4538  H   CYS   499      80.120  70.150  36.620  1.00  0.00            
ATOM   4539  CA  CYS   499      79.750  68.290  37.560  1.00  0.00            
ATOM   4540  HA  CYS   499      78.830  67.710  37.500  1.00  0.00            
ATOM   4541  CB  CYS   499      80.720  67.660  36.560  1.00  0.00            
ATOM   4542  HB1 CYS   499      80.910  66.630  36.860  1.00  0.00            
ATOM   4543  HB2 CYS   499      81.670  68.200  36.570  1.00  0.00            
ATOM   4544  SG  CYS   499      80.040  67.630  34.880  1.00  0.00            
ATOM   4545  HG  CYS   499      80.470  68.860  34.560  1.00  0.00            
ATOM   4546  C   CYS   499      80.230  68.190  39.000  1.00  0.00            
ATOM   4547  O   CYS   499      79.960  67.200  39.670  1.00  0.00            
ATOM   4548  N   ALA   500      80.870  69.210  39.570  1.00  0.00            
ATOM   4549  H   ALA   500      81.150  69.980  38.970  1.00  0.00            
ATOM   4550  CA  ALA   500      81.320  69.260  40.950  1.00  0.00            
ATOM   4551  HA  ALA   500      81.670  68.270  41.230  1.00  0.00            
ATOM   4552  CB  ALA   500      82.530  70.180  41.040  1.00  0.00            
ATOM   4553  HB1 ALA   500      82.900  70.240  42.070  1.00  0.00            
ATOM   4554  HB2 ALA   500      83.350  69.830  40.410  1.00  0.00            
ATOM   4555  HB3 ALA   500      82.260  71.190  40.720  1.00  0.00            
ATOM   4556  C   ALA   500      80.250  69.640  41.960  1.00  0.00            
ATOM   4557  O   ALA   500      80.140  69.010  43.010  1.00  0.00            
ATOM   4558  N   TRP   501      79.450  70.680  41.710  1.00  0.00            
ATOM   4559  H   TRP   501      79.600  71.150  40.820  1.00  0.00            
ATOM   4560  CA  TRP   501      78.590  71.340  42.660  1.00  0.00            
ATOM   4561  HA  TRP   501      78.740  70.870  43.630  1.00  0.00            
ATOM   4562  CB  TRP   501      79.060  72.790  42.850  1.00  0.00            
ATOM   4563  HB1 TRP   501      78.350  73.310  43.500  1.00  0.00            
ATOM   4564  HB2 TRP   501      79.020  73.290  41.890  1.00  0.00            
ATOM   4565  CG  TRP   501      80.420  72.960  43.430  1.00  0.00            
ATOM   4566  CD1 TRP   501      81.560  73.240  42.750  1.00  0.00            
ATOM   4567  HD1 TRP   501      81.610  73.420  41.690  1.00  0.00            
ATOM   4568  NE1 TRP   501      82.630  73.290  43.620  1.00  0.00            
ATOM   4569  HE1 TRP   501      83.550  73.590  43.350  1.00  0.00            
ATOM   4570  CE2 TRP   501      82.230  73.040  44.920  1.00  0.00            
ATOM   4571  CZ2 TRP   501      82.920  72.990  46.140  1.00  0.00            
ATOM   4572  HZ2 TRP   501      83.990  73.140  46.160  1.00  0.00            
ATOM   4573  CH2 TRP   501      82.210  72.780  47.330  1.00  0.00            
ATOM   4574  HH2 TRP   501      82.730  72.760  48.270  1.00  0.00            
ATOM   4575  CZ3 TRP   501      80.820  72.630  47.270  1.00  0.00            
ATOM   4576  HZ3 TRP   501      80.260  72.510  48.190  1.00  0.00            
ATOM   4577  CE3 TRP   501      80.140  72.660  46.040  1.00  0.00            
ATOM   4578  HE3 TRP   501      79.070  72.540  46.020  1.00  0.00            
ATOM   4579  CD2 TRP   501      80.830  72.860  44.830  1.00  0.00            
ATOM   4580  C   TRP   501      77.090  71.260  42.390  1.00  0.00            
ATOM   4581  O   TRP   501      76.310  71.010  43.300  1.00  0.00            
ATOM   4582  N   TYR   502      76.660  71.480  41.150  1.00  0.00            
ATOM   4583  H   TYR   502      77.370  71.670  40.450  1.00  0.00            
ATOM   4584  CA  TYR   502      75.300  71.850  40.810  1.00  0.00            
ATOM   4585  HA  TYR   502      74.820  72.160  41.730  1.00  0.00            
ATOM   4586  CB  TYR   502      75.330  73.110  39.950  1.00  0.00            
ATOM   4587  HB1 TYR   502      74.320  73.470  39.790  1.00  0.00            
ATOM   4588  HB2 TYR   502      75.700  72.830  38.960  1.00  0.00            
ATOM   4589  CG  TYR   502      76.150  74.260  40.490  1.00  0.00            
ATOM   4590  CD1 TYR   502      75.880  74.780  41.760  1.00  0.00            
ATOM   4591  HD1 TYR   502      75.060  74.390  42.340  1.00  0.00            
ATOM   4592  CE1 TYR   502      76.650  75.820  42.290  1.00  0.00            
ATOM   4593  HE1 TYR   502      76.430  76.240  43.270  1.00  0.00            
ATOM   4594  CZ  TYR   502      77.720  76.370  41.550  1.00  0.00            
ATOM   4595  OH  TYR   502      78.480  77.370  42.070  1.00  0.00            
ATOM   4596  HH  TYR   502      79.220  77.610  41.500  1.00  0.00            
ATOM   4597  CE2 TYR   502      77.990  75.850  40.270  1.00  0.00            
ATOM   4598  HE2 TYR   502      78.800  76.280  39.690  1.00  0.00            
ATOM   4599  CD2 TYR   502      77.210  74.810  39.750  1.00  0.00            
ATOM   4600  HD2 TYR   502      77.440  74.430  38.770  1.00  0.00            
ATOM   4601  C   TYR   502      74.400  70.730  40.290  1.00  0.00            
ATOM   4602  O   TYR   502      73.280  70.980  39.840  1.00  0.00            
ATOM   4603  N   GLU   503      74.820  69.470  40.300  1.00  0.00            
ATOM   4604  H   GLU   503      75.740  69.310  40.690  1.00  0.00            
ATOM   4605  CA  GLU   503      74.080  68.320  39.800  1.00  0.00            
ATOM   4606  HA  GLU   503      74.790  67.490  39.770  1.00  0.00            
ATOM   4607  CB  GLU   503      73.030  67.860  40.810  1.00  0.00            
ATOM   4608  HB1 GLU   503      72.450  67.060  40.350  1.00  0.00            
ATOM   4609  HB2 GLU   503      72.320  68.680  40.990  1.00  0.00            
ATOM   4610  CG  GLU   503      73.520  67.350  42.150  1.00  0.00            
ATOM   4611  HG1 GLU   503      73.990  68.170  42.700  1.00  0.00            
ATOM   4612  HG2 GLU   503      74.310  66.620  41.960  1.00  0.00            
ATOM   4613  CD  GLU   503      72.470  66.690  43.030  1.00  0.00            
ATOM   4614  OE1 GLU   503      72.730  66.340  44.200  1.00  0.00            
ATOM   4615  OE2 GLU   503      71.320  66.470  42.570  1.00  0.00            
ATOM   4616  C   GLU   503      73.590  68.420  38.370  1.00  0.00            
ATOM   4617  O   GLU   503      72.600  67.800  37.980  1.00  0.00            
ATOM   4618  N   LEU   504      74.240  69.190  37.490  1.00  0.00            
ATOM   4619  H   LEU   504      75.070  69.650  37.820  1.00  0.00            
ATOM   4620  CA  LEU   504      73.870  69.420  36.110  1.00  0.00            
ATOM   4621  HA  LEU   504      72.790  69.340  36.030  1.00  0.00            
ATOM   4622  CB  LEU   504      74.230  70.840  35.670  1.00  0.00            
ATOM   4623  HB1 LEU   504      74.030  70.960  34.600  1.00  0.00            
ATOM   4624  HB2 LEU   504      75.310  70.960  35.790  1.00  0.00            
ATOM   4625  CG  LEU   504      73.520  71.960  36.420  1.00  0.00            
ATOM   4626  HG  LEU   504      73.670  71.840  37.490  1.00  0.00            
ATOM   4627  CD1 LEU   504      74.100  73.330  36.050  1.00  0.00            
ATOM   4628 1HD1 LEU   504      73.580  74.120  36.590  1.00  0.00            
ATOM   4629 2HD1 LEU   504      75.150  73.370  36.330  1.00  0.00            
ATOM   4630 3HD1 LEU   504      74.010  73.500  34.980  1.00  0.00            
ATOM   4631  CD2 LEU   504      72.020  72.020  36.140  1.00  0.00            
ATOM   4632 1HD2 LEU   504      71.560  72.790  36.750  1.00  0.00            
ATOM   4633 2HD2 LEU   504      71.840  72.230  35.090  1.00  0.00            
ATOM   4634 3HD2 LEU   504      71.550  71.070  36.400  1.00  0.00            
ATOM   4635  C   LEU   504      74.420  68.360  35.160  1.00  0.00            
ATOM   4636  O   LEU   504      75.500  67.820  35.400  1.00  0.00            
ATOM   4637  N   THR   505      73.740  68.040  34.050  1.00  0.00            
ATOM   4638  H   THR   505      72.830  68.470  33.940  1.00  0.00            
ATOM   4639  CA  THR   505      74.310  67.360  32.900  1.00  0.00            
ATOM   4640  HA  THR   505      74.940  66.560  33.290  1.00  0.00            
ATOM   4641  CB  THR   505      73.280  66.670  32.000  1.00  0.00            
ATOM   4642  HB  THR   505      73.800  66.000  31.320  1.00  0.00            
ATOM   4643  CG2 THR   505      72.250  65.830  32.750  1.00  0.00            
ATOM   4644 1HG2 THR   505      71.650  65.260  32.040  1.00  0.00            
ATOM   4645 2HG2 THR   505      72.760  65.140  33.420  1.00  0.00            
ATOM   4646 3HG2 THR   505      71.590  66.470  33.340  1.00  0.00            
ATOM   4647  OG1 THR   505      72.590  67.610  31.210  1.00  0.00            
ATOM   4648  HG1 THR   505      72.000  67.130  30.610  1.00  0.00            
ATOM   4649  C   THR   505      75.180  68.290  32.070  1.00  0.00            
ATOM   4650  O   THR   505      74.990  69.510  32.140  1.00  0.00            
ATOM   4651  N   PRO   506      76.100  67.790  31.240  1.00  0.00            
ATOM   4652  CD  PRO   506      76.600  66.440  31.210  1.00  0.00            
ATOM   4653  HD1 PRO   506      75.910  65.780  30.680  1.00  0.00            
ATOM   4654  HD2 PRO   506      76.790  66.040  32.210  1.00  0.00            
ATOM   4655  CG  PRO   506      77.920  66.500  30.450  1.00  0.00            
ATOM   4656  HG1 PRO   506      78.130  65.560  29.930  1.00  0.00            
ATOM   4657  HG2 PRO   506      78.730  66.760  31.130  1.00  0.00            
ATOM   4658  CB  PRO   506      77.680  67.640  29.470  1.00  0.00            
ATOM   4659  HB1 PRO   506      77.130  67.260  28.600  1.00  0.00            
ATOM   4660  HB2 PRO   506      78.610  68.100  29.140  1.00  0.00            
ATOM   4661  CA  PRO   506      76.800  68.600  30.270  1.00  0.00            
ATOM   4662  HA  PRO   506      77.460  69.290  30.810  1.00  0.00            
ATOM   4663  C   PRO   506      75.870  69.420  29.390  1.00  0.00            
ATOM   4664  O   PRO   506      76.110  70.610  29.180  1.00  0.00            
ATOM   4665  N   ALA   507      74.770  68.870  28.890  1.00  0.00            
ATOM   4666  H   ALA   507      74.610  67.890  29.070  1.00  0.00            
ATOM   4667  CA  ALA   507      73.830  69.570  28.040  1.00  0.00            
ATOM   4668  HA  ALA   507      74.420  70.160  27.340  1.00  0.00            
ATOM   4669  CB  ALA   507      73.060  68.570  27.180  1.00  0.00            
ATOM   4670  HB1 ALA   507      72.460  69.090  26.450  1.00  0.00            
ATOM   4671  HB2 ALA   507      73.760  67.920  26.640  1.00  0.00            
ATOM   4672  HB3 ALA   507      72.420  67.960  27.820  1.00  0.00            
ATOM   4673  C   ALA   507      72.940  70.560  28.770  1.00  0.00            
ATOM   4674  O   ALA   507      72.520  71.560  28.190  1.00  0.00            
ATOM   4675  N   GLU   508      72.630  70.410  30.070  1.00  0.00            
ATOM   4676  H   GLU   508      72.960  69.570  30.530  1.00  0.00            
ATOM   4677  CA  GLU   508      72.090  71.470  30.900  1.00  0.00            
ATOM   4678  HA  GLU   508      71.180  71.850  30.420  1.00  0.00            
ATOM   4679  CB  GLU   508      71.670  70.960  32.280  1.00  0.00            
ATOM   4680  HB1 GLU   508      71.450  71.820  32.920  1.00  0.00            
ATOM   4681  HB2 GLU   508      72.510  70.430  32.720  1.00  0.00            
ATOM   4682  CG  GLU   508      70.440  70.050  32.310  1.00  0.00            
ATOM   4683  HG1 GLU   508      70.580  69.220  31.620  1.00  0.00            
ATOM   4684  HG2 GLU   508      69.590  70.610  31.940  1.00  0.00            
ATOM   4685  CD  GLU   508      70.140  69.500  33.700  1.00  0.00            
ATOM   4686  OE1 GLU   508      71.040  68.890  34.330  1.00  0.00            
ATOM   4687  OE2 GLU   508      69.010  69.670  34.210  1.00  0.00            
ATOM   4688  C   GLU   508      73.020  72.660  31.030  1.00  0.00            
ATOM   4689  O   GLU   508      72.600  73.810  30.950  1.00  0.00            
ATOM   4690  N   THR   509      74.340  72.420  31.140  1.00  0.00            
ATOM   4691  H   THR   509      74.630  71.470  31.260  1.00  0.00            
ATOM   4692  CA  THR   509      75.360  73.450  31.040  1.00  0.00            
ATOM   4693  HA  THR   509      75.110  74.220  31.780  1.00  0.00            
ATOM   4694  CB  THR   509      76.750  72.940  31.400  1.00  0.00            
ATOM   4695  HB  THR   509      77.080  72.210  30.670  1.00  0.00            
ATOM   4696  CG2 THR   509      77.790  74.060  31.450  1.00  0.00            
ATOM   4697 1HG2 THR   509      78.750  73.670  31.790  1.00  0.00            
ATOM   4698 2HG2 THR   509      77.930  74.480  30.460  1.00  0.00            
ATOM   4699 3HG2 THR   509      77.460  74.850  32.130  1.00  0.00            
ATOM   4700  OG1 THR   509      76.740  72.330  32.670  1.00  0.00            
ATOM   4701  HG1 THR   509      77.290  71.540  32.630  1.00  0.00            
ATOM   4702  C   THR   509      75.350  74.120  29.680  1.00  0.00            
ATOM   4703  O   THR   509      75.340  75.350  29.610  1.00  0.00            
ATOM   4704  N   SER   510      75.280  73.380  28.570  1.00  0.00            
ATOM   4705  H   SER   510      75.390  72.380  28.680  1.00  0.00            
ATOM   4706  CA  SER   510      75.150  73.890  27.220  1.00  0.00            
ATOM   4707  HA  SER   510      76.050  74.460  26.990  1.00  0.00            
ATOM   4708  CB  SER   510      75.060  72.780  26.190  1.00  0.00            
ATOM   4709  HB1 SER   510      75.090  73.190  25.180  1.00  0.00            
ATOM   4710  HB2 SER   510      74.130  72.230  26.310  1.00  0.00            
ATOM   4711  OG  SER   510      76.140  71.870  26.340  1.00  0.00            
ATOM   4712  HG  SER   510      76.000  71.140  25.730  1.00  0.00            
ATOM   4713  C   SER   510      73.950  74.820  27.050  1.00  0.00            
ATOM   4714  O   SER   510      74.110  75.930  26.560  1.00  0.00            
ATOM   4715  N   VAL   511      72.760  74.440  27.530  1.00  0.00            
ATOM   4716  H   VAL   511      72.710  73.490  27.890  1.00  0.00            
ATOM   4717  CA  VAL   511      71.540  75.210  27.530  1.00  0.00            
ATOM   4718  HA  VAL   511      71.310  75.470  26.500  1.00  0.00            
ATOM   4719  CB  VAL   511      70.360  74.400  28.060  1.00  0.00            
ATOM   4720  HB  VAL   511      70.680  73.890  28.970  1.00  0.00            
ATOM   4721  CG1 VAL   511      69.110  75.200  28.410  1.00  0.00            
ATOM   4722 1HG1 VAL   511      68.330  74.530  28.790  1.00  0.00            
ATOM   4723 2HG1 VAL   511      69.310  75.930  29.190  1.00  0.00            
ATOM   4724 3HG1 VAL   511      68.720  75.700  27.520  1.00  0.00            
ATOM   4725  CG2 VAL   511      69.920  73.350  27.050  1.00  0.00            
ATOM   4726 1HG2 VAL   511      69.150  72.700  27.470  1.00  0.00            
ATOM   4727 2HG2 VAL   511      69.540  73.820  26.140  1.00  0.00            
ATOM   4728 3HG2 VAL   511      70.770  72.720  26.760  1.00  0.00            
ATOM   4729  C   VAL   511      71.700  76.540  28.260  1.00  0.00            
ATOM   4730  O   VAL   511      71.350  77.600  27.750  1.00  0.00            
ATOM   4731  N   ARG   512      72.260  76.520  29.480  1.00  0.00            
ATOM   4732  H   ARG   512      72.510  75.610  29.840  1.00  0.00            
ATOM   4733  CA  ARG   512      72.500  77.680  30.310  1.00  0.00            
ATOM   4734  HA  ARG   512      71.580  78.260  30.360  1.00  0.00            
ATOM   4735  CB  ARG   512      72.840  77.230  31.730  1.00  0.00            
ATOM   4736  HB1 ARG   512      73.200  78.080  32.310  1.00  0.00            
ATOM   4737  HB2 ARG   512      73.650  76.510  31.690  1.00  0.00            
ATOM   4738  CG  ARG   512      71.650  76.610  32.480  1.00  0.00            
ATOM   4739  HG1 ARG   512      71.120  75.910  31.840  1.00  0.00            
ATOM   4740  HG2 ARG   512      70.950  77.400  32.740  1.00  0.00            
ATOM   4741  CD  ARG   512      72.110  75.890  33.740  1.00  0.00            
ATOM   4742  HD1 ARG   512      72.790  76.530  34.280  1.00  0.00            
ATOM   4743  HD2 ARG   512      72.660  75.000  33.440  1.00  0.00            
ATOM   4744  NE  ARG   512      70.970  75.480  34.570  1.00  0.00            
ATOM   4745  HE  ARG   512      70.190  75.000  34.140  1.00  0.00            
ATOM   4746  CZ  ARG   512      70.920  75.600  35.900  1.00  0.00            
ATOM   4747  NH1 ARG   512      71.820  76.280  36.630  1.00  0.00            
ATOM   4748 1HH1 ARG   512      72.350  76.970  36.120  1.00  0.00            
ATOM   4749 2HH1 ARG   512      71.660  76.310  37.630  1.00  0.00            
ATOM   4750  NH2 ARG   512      69.930  75.070  36.640  1.00  0.00            
ATOM   4751 1HH2 ARG   512      69.220  74.510  36.180  1.00  0.00            
ATOM   4752 2HH2 ARG   512      69.980  75.200  37.640  1.00  0.00            
ATOM   4753  C   ARG   512      73.540  78.630  29.730  1.00  0.00            
ATOM   4754  O   ARG   512      73.340  79.840  29.720  1.00  0.00            
ATOM   4755  N   LEU   513      74.640  78.120  29.170  1.00  0.00            
ATOM   4756  H   LEU   513      74.760  77.120  29.220  1.00  0.00            
ATOM   4757  CA  LEU   513      75.660  78.910  28.500  1.00  0.00            
ATOM   4758  HA  LEU   513      75.900  79.770  29.130  1.00  0.00            
ATOM   4759  CB  LEU   513      76.930  78.100  28.300  1.00  0.00            
ATOM   4760  HB1 LEU   513      77.610  78.660  27.670  1.00  0.00            
ATOM   4761  HB2 LEU   513      76.680  77.180  27.760  1.00  0.00            
ATOM   4762  CG  LEU   513      77.710  77.720  29.560  1.00  0.00            
ATOM   4763  HG  LEU   513      77.070  77.140  30.230  1.00  0.00            
ATOM   4764  CD1 LEU   513      78.910  76.860  29.170  1.00  0.00            
ATOM   4765 1HD1 LEU   513      79.430  76.510  30.060  1.00  0.00            
ATOM   4766 2HD1 LEU   513      78.560  75.990  28.620  1.00  0.00            
ATOM   4767 3HD1 LEU   513      79.600  77.430  28.550  1.00  0.00            
ATOM   4768  CD2 LEU   513      78.220  78.940  30.330  1.00  0.00            
ATOM   4769 1HD2 LEU   513      78.800  78.610  31.190  1.00  0.00            
ATOM   4770 2HD2 LEU   513      78.850  79.550  29.680  1.00  0.00            
ATOM   4771 3HD2 LEU   513      77.390  79.530  30.700  1.00  0.00            
ATOM   4772  C   LEU   513      75.180  79.500  27.180  1.00  0.00            
ATOM   4773  O   LEU   513      75.450  80.660  26.890  1.00  0.00            
ATOM   4774  N   ARG   514      74.400  78.760  26.370  1.00  0.00            
ATOM   4775  H   ARG   514      74.240  77.800  26.640  1.00  0.00            
ATOM   4776  CA  ARG   514      73.830  79.220  25.120  1.00  0.00            
ATOM   4777  HA  ARG   514      74.660  79.550  24.490  1.00  0.00            
ATOM   4778  CB  ARG   514      73.130  78.070  24.410  1.00  0.00            
ATOM   4779  HB1 ARG   514      72.330  77.690  25.040  1.00  0.00            
ATOM   4780  HB2 ARG   514      73.840  77.250  24.300  1.00  0.00            
ATOM   4781  CG  ARG   514      72.560  78.350  23.020  1.00  0.00            
ATOM   4782  HG1 ARG   514      71.730  79.040  23.120  1.00  0.00            
ATOM   4783  HG2 ARG   514      72.150  77.430  22.600  1.00  0.00            
ATOM   4784  CD  ARG   514      73.550  78.940  22.010  1.00  0.00            
ATOM   4785  HD1 ARG   514      73.870  79.920  22.370  1.00  0.00            
ATOM   4786  HD2 ARG   514      73.030  79.080  21.060  1.00  0.00            
ATOM   4787  NE  ARG   514      74.690  78.060  21.770  1.00  0.00            
ATOM   4788  HE  ARG   514      74.590  77.060  21.880  1.00  0.00            
ATOM   4789  CZ  ARG   514      75.880  78.460  21.310  1.00  0.00            
ATOM   4790  NH1 ARG   514      76.180  79.740  21.040  1.00  0.00            
ATOM   4791 1HH1 ARG   514      75.480  80.450  21.180  1.00  0.00            
ATOM   4792 2HH1 ARG   514      77.110  79.890  20.670  1.00  0.00            
ATOM   4793  NH2 ARG   514      76.870  77.590  21.050  1.00  0.00            
ATOM   4794 1HH2 ARG   514      76.690  76.590  21.050  1.00  0.00            
ATOM   4795 2HH2 ARG   514      77.760  77.960  20.780  1.00  0.00            
ATOM   4796  C   ARG   514      72.940  80.440  25.310  1.00  0.00            
ATOM   4797  O   ARG   514      72.980  81.360  24.490  1.00  0.00            
ATOM   4798  N   ALA   515      72.210  80.560  26.430  1.00  0.00            
ATOM   4799  H   ALA   515      72.210  79.760  27.050  1.00  0.00            
ATOM   4800  CA  ALA   515      71.460  81.730  26.820  1.00  0.00            
ATOM   4801  HA  ALA   515      70.820  82.000  25.980  1.00  0.00            
ATOM   4802  CB  ALA   515      70.520  81.350  27.960  1.00  0.00            
ATOM   4803  HB1 ALA   515      69.870  82.190  28.220  1.00  0.00            
ATOM   4804  HB2 ALA   515      69.890  80.510  27.680  1.00  0.00            
ATOM   4805  HB3 ALA   515      71.090  81.070  28.840  1.00  0.00            
ATOM   4806  C   ALA   515      72.310  82.950  27.160  1.00  0.00            
ATOM   4807  O   ALA   515      71.900  84.080  26.880  1.00  0.00            
ATOM   4808  N   TYR   516      73.520  82.780  27.700  1.00  0.00            
ATOM   4809  H   TYR   516      73.800  81.830  27.910  1.00  0.00            
ATOM   4810  CA  TYR   516      74.510  83.820  27.900  1.00  0.00            
ATOM   4811  HA  TYR   516      74.000  84.680  28.350  1.00  0.00            
ATOM   4812  CB  TYR   516      75.590  83.400  28.890  1.00  0.00            
ATOM   4813  HB1 TYR   516      76.170  82.590  28.450  1.00  0.00            
ATOM   4814  HB2 TYR   516      75.110  82.970  29.770  1.00  0.00            
ATOM   4815  CG  TYR   516      76.560  84.470  29.350  1.00  0.00            
ATOM   4816  CD1 TYR   516      77.560  84.920  28.490  1.00  0.00            
ATOM   4817  HD1 TYR   516      77.680  84.490  27.510  1.00  0.00            
ATOM   4818  CE1 TYR   516      78.450  85.930  28.880  1.00  0.00            
ATOM   4819  HE1 TYR   516      79.230  86.280  28.210  1.00  0.00            
ATOM   4820  CZ  TYR   516      78.350  86.500  30.160  1.00  0.00            
ATOM   4821  OH  TYR   516      79.210  87.490  30.530  1.00  0.00            
ATOM   4822  HH  TYR   516      79.150  87.710  31.460  1.00  0.00            
ATOM   4823  CE2 TYR   516      77.370  86.020  31.050  1.00  0.00            
ATOM   4824  HE2 TYR   516      77.310  86.430  32.050  1.00  0.00            
ATOM   4825  CD2 TYR   516      76.490  85.010  30.640  1.00  0.00            
ATOM   4826  HD2 TYR   516      75.750  84.640  31.330  1.00  0.00            
ATOM   4827  C   TYR   516      75.090  84.300  26.580  1.00  0.00            
ATOM   4828  O   TYR   516      75.070  85.490  26.270  1.00  0.00            
ATOM   4829  N   LEU   517      75.560  83.390  25.720  1.00  0.00            
ATOM   4830  H   LEU   517      75.560  82.430  26.030  1.00  0.00            
ATOM   4831  CA  LEU   517      76.120  83.690  24.420  1.00  0.00            
ATOM   4832  HA  LEU   517      76.960  84.370  24.550  1.00  0.00            
ATOM   4833  CB  LEU   517      76.680  82.430  23.750  1.00  0.00            
ATOM   4834  HB1 LEU   517      76.640  82.580  22.680  1.00  0.00            
ATOM   4835  HB2 LEU   517      76.020  81.580  23.960  1.00  0.00            
ATOM   4836  CG  LEU   517      78.120  82.040  24.090  1.00  0.00            
ATOM   4837  HG  LEU   517      78.750  82.920  23.920  1.00  0.00            
ATOM   4838  CD1 LEU   517      78.320  81.560  25.520  1.00  0.00            
ATOM   4839 1HD1 LEU   517      79.370  81.350  25.700  1.00  0.00            
ATOM   4840 2HD1 LEU   517      78.020  82.340  26.220  1.00  0.00            
ATOM   4841 3HD1 LEU   517      77.740  80.660  25.700  1.00  0.00            
ATOM   4842  CD2 LEU   517      78.630  80.940  23.170  1.00  0.00            
ATOM   4843 1HD2 LEU   517      79.670  80.710  23.390  1.00  0.00            
ATOM   4844 2HD2 LEU   517      78.030  80.030  23.300  1.00  0.00            
ATOM   4845 3HD2 LEU   517      78.560  81.260  22.130  1.00  0.00            
ATOM   4846  C   LEU   517      75.130  84.420  23.520  1.00  0.00            
ATOM   4847  O   LEU   517      75.490  85.380  22.840  1.00  0.00            
ATOM   4848  N   ASN   518      73.860  84.010  23.510  1.00  0.00            
ATOM   4849  H   ASN   518      73.650  83.190  24.060  1.00  0.00            
ATOM   4850  CA  ASN   518      72.790  84.550  22.690  1.00  0.00            
ATOM   4851  HA  ASN   518      73.250  84.930  21.780  1.00  0.00            
ATOM   4852  CB  ASN   518      71.860  83.430  22.260  1.00  0.00            
ATOM   4853  HB1 ASN   518      71.040  83.830  21.660  1.00  0.00            
ATOM   4854  HB2 ASN   518      71.410  82.970  23.140  1.00  0.00            
ATOM   4855  CG  ASN   518      72.490  82.330  21.410  1.00  0.00            
ATOM   4856  OD1 ASN   518      73.660  82.310  21.040  1.00  0.00            
ATOM   4857  ND2 ASN   518      71.680  81.350  21.010  1.00  0.00            
ATOM   4858 1HD2 ASN   518      70.750  81.310  21.380  1.00  0.00            
ATOM   4859 2HD2 ASN   518      72.020  80.740  20.270  1.00  0.00            
ATOM   4860  C   ASN   518      72.060  85.740  23.300  1.00  0.00            
ATOM   4861  O   ASN   518      70.980  86.110  22.830  1.00  0.00            
ATOM   4862  N   THR   519      72.550  86.390  24.350  1.00  0.00            
ATOM   4863  H   THR   519      73.420  86.040  24.740  1.00  0.00            
ATOM   4864  CA  THR   519      72.030  87.610  24.940  1.00  0.00            
ATOM   4865  HA  THR   519      71.050  87.810  24.520  1.00  0.00            
ATOM   4866  CB  THR   519      71.750  87.450  26.430  1.00  0.00            
ATOM   4867  HB  THR   519      72.650  87.080  26.930  1.00  0.00            
ATOM   4868  CG2 THR   519      71.300  88.740  27.120  1.00  0.00            
ATOM   4869 1HG2 THR   519      71.090  88.540  28.170  1.00  0.00            
ATOM   4870 2HG2 THR   519      72.080  89.490  27.080  1.00  0.00            
ATOM   4871 3HG2 THR   519      70.400  89.120  26.640  1.00  0.00            
ATOM   4872  OG1 THR   519      70.710  86.520  26.620  1.00  0.00            
ATOM   4873  HG1 THR   519      71.110  85.650  26.640  1.00  0.00            
ATOM   4874  C   THR   519      72.920  88.810  24.630  1.00  0.00            
ATOM   4875  O   THR   519      74.050  88.830  25.120  1.00  0.00            
ATOM   4876  N   PRO   520      72.510  89.820  23.860  1.00  0.00            
ATOM   4877  CD  PRO   520      71.290  89.850  23.080  1.00  0.00            
ATOM   4878  HD1 PRO   520      70.490  90.330  23.650  1.00  0.00            
ATOM   4879  HD2 PRO   520      70.960  88.870  22.740  1.00  0.00            
ATOM   4880  CG  PRO   520      71.590  90.700  21.850  1.00  0.00            
ATOM   4881  HG1 PRO   520      70.700  91.160  21.420  1.00  0.00            
ATOM   4882  HG2 PRO   520      72.100  90.090  21.110  1.00  0.00            
ATOM   4883  CB  PRO   520      72.570  91.730  22.410  1.00  0.00            
ATOM   4884  HB1 PRO   520      71.990  92.540  22.860  1.00  0.00            
ATOM   4885  HB2 PRO   520      73.220  92.130  21.630  1.00  0.00            
ATOM   4886  CA  PRO   520      73.320  90.960  23.490  1.00  0.00            
ATOM   4887  HA  PRO   520      74.240  90.580  23.030  1.00  0.00            
ATOM   4888  C   PRO   520      73.710  91.880  24.630  1.00  0.00            
ATOM   4889  O   PRO   520      72.940  92.070  25.570  1.00  0.00            
ATOM   4890  N   GLY   521      74.850  92.560  24.550  1.00  0.00            
ATOM   4891  H   GLY   521      75.490  92.280  23.820  1.00  0.00            
ATOM   4892  CA  GLY   521      75.330  93.510  25.540  1.00  0.00            
ATOM   4893  HA1 GLY   521      74.500  94.120  25.890  1.00  0.00            
ATOM   4894  HA2 GLY   521      76.040  94.190  25.060  1.00  0.00            
ATOM   4895  C   GLY   521      76.030  92.920  26.750  1.00  0.00            
ATOM   4896  O   GLY   521      76.300  93.640  27.720  1.00  0.00            
ATOM   4897  N   LEU   522      76.340  91.620  26.740  1.00  0.00            
ATOM   4898  H   LEU   522      76.080  91.130  25.890  1.00  0.00            
ATOM   4899  CA  LEU   522      77.210  90.920  27.650  1.00  0.00            
ATOM   4900  HA  LEU   522      77.220  91.460  28.600  1.00  0.00            
ATOM   4901  CB  LEU   522      76.660  89.520  27.910  1.00  0.00            
ATOM   4902  HB1 LEU   522      77.370  88.950  28.500  1.00  0.00            
ATOM   4903  HB2 LEU   522      76.590  89.010  26.950  1.00  0.00            
ATOM   4904  CG  LEU   522      75.300  89.430  28.600  1.00  0.00            
ATOM   4905  HG  LEU   522      74.560  90.010  28.040  1.00  0.00            
ATOM   4906  CD1 LEU   522      74.820  87.980  28.640  1.00  0.00            
ATOM   4907 1HD1 LEU   522      73.820  87.930  29.070  1.00  0.00            
ATOM   4908 2HD1 LEU   522      74.770  87.600  27.620  1.00  0.00            
ATOM   4909 3HD1 LEU   522      75.510  87.370  29.210  1.00  0.00            
ATOM   4910  CD2 LEU   522      75.330  89.940  30.040  1.00  0.00            
ATOM   4911 1HD2 LEU   522      74.380  89.730  30.530  1.00  0.00            
ATOM   4912 2HD2 LEU   522      76.130  89.430  30.580  1.00  0.00            
ATOM   4913 3HD2 LEU   522      75.490  91.020  30.030  1.00  0.00            
ATOM   4914  C   LEU   522      78.640  90.860  27.130  1.00  0.00            
ATOM   4915  O   LEU   522      78.820  90.950  25.920  1.00  0.00            
ATOM   4916  N   PRO   523      79.670  90.650  27.960  1.00  0.00            
ATOM   4917  CD  PRO   523      79.660  90.860  29.390  1.00  0.00            
ATOM   4918  HD1 PRO   523      79.100  90.060  29.890  1.00  0.00            
ATOM   4919  HD2 PRO   523      79.240  91.830  29.640  1.00  0.00            
ATOM   4920  CG  PRO   523      81.120  90.820  29.840  1.00  0.00            
ATOM   4921  HG1 PRO   523      81.230  90.460  30.860  1.00  0.00            
ATOM   4922  HG2 PRO   523      81.570  91.810  29.720  1.00  0.00            
ATOM   4923  CB  PRO   523      81.740  89.860  28.820  1.00  0.00            
ATOM   4924  HB1 PRO   523      81.550  88.840  29.150  1.00  0.00            
ATOM   4925  HB2 PRO   523      82.820  90.020  28.720  1.00  0.00            
ATOM   4926  CA  PRO   523      80.970  90.160  27.540  1.00  0.00            
ATOM   4927  HA  PRO   523      81.470  90.970  27.010  1.00  0.00            
ATOM   4928  C   PRO   523      80.880  88.940  26.640  1.00  0.00            
ATOM   4929  O   PRO   523      79.910  88.180  26.700  1.00  0.00            
ATOM   4930  N   VAL   524      81.890  88.710  25.800  1.00  0.00            
ATOM   4931  H   VAL   524      82.650  89.380  25.810  1.00  0.00            
ATOM   4932  CA  VAL   524      81.950  87.670  24.800  1.00  0.00            
ATOM   4933  HA  VAL   524      81.120  86.980  24.980  1.00  0.00            
ATOM   4934  CB  VAL   524      81.770  88.210  23.380  1.00  0.00            
ATOM   4935  HB  VAL   524      81.840  87.380  22.680  1.00  0.00            
ATOM   4936  CG1 VAL   524      80.390  88.840  23.190  1.00  0.00            
ATOM   4937 1HG1 VAL   524      80.240  89.120  22.150  1.00  0.00            
ATOM   4938 2HG1 VAL   524      79.610  88.130  23.480  1.00  0.00            
ATOM   4939 3HG1 VAL   524      80.290  89.720  23.820  1.00  0.00            
ATOM   4940  CG2 VAL   524      82.840  89.220  22.980  1.00  0.00            
ATOM   4941 1HG2 VAL   524      82.730  89.480  21.930  1.00  0.00            
ATOM   4942 2HG2 VAL   524      82.750  90.130  23.580  1.00  0.00            
ATOM   4943 3HG2 VAL   524      83.830  88.800  23.130  1.00  0.00            
ATOM   4944  C   VAL   524      83.190  86.800  24.900  1.00  0.00            
ATOM   4945  O   VAL   524      84.240  87.200  25.410  1.00  0.00            
ATOM   4946  N   CYS   525      83.100  85.570  24.390  1.00  0.00            
ATOM   4947  H   CYS   525      82.200  85.310  24.010  1.00  0.00            
ATOM   4948  CA  CYS   525      84.130  84.550  24.320  1.00  0.00            
ATOM   4949  HA  CYS   525      85.100  85.050  24.290  1.00  0.00            
ATOM   4950  CB  CYS   525      84.050  83.750  25.610  1.00  0.00            
ATOM   4951  HB1 CYS   525      83.090  83.250  25.690  1.00  0.00            
ATOM   4952  HB2 CYS   525      84.150  84.440  26.460  1.00  0.00            
ATOM   4953  SG  CYS   525      85.390  82.540  25.740  1.00  0.00            
ATOM   4954  HG  CYS   525      85.340  82.390  27.070  1.00  0.00            
ATOM   4955  C   CYS   525      83.990  83.710  23.050  1.00  0.00            
ATOM   4956  O   CYS   525      82.900  83.590  22.500  1.00  0.00            
ATOM   4957  N   GLN   526      85.070  83.120  22.550  1.00  0.00            
ATOM   4958  H   GLN   526      85.950  83.260  23.030  1.00  0.00            
ATOM   4959  CA  GLN   526      85.050  82.230  21.400  1.00  0.00            
ATOM   4960  HA  GLN   526      84.580  82.760  20.570  1.00  0.00            
ATOM   4961  CB  GLN   526      86.460  81.850  20.970  1.00  0.00            
ATOM   4962  HB1 GLN   526      86.410  81.020  20.260  1.00  0.00            
ATOM   4963  HB2 GLN   526      87.000  81.470  21.840  1.00  0.00            
ATOM   4964  CG  GLN   526      87.290  82.960  20.330  1.00  0.00            
ATOM   4965  HG1 GLN   526      88.230  82.550  19.980  1.00  0.00            
ATOM   4966  HG2 GLN   526      87.510  83.720  21.070  1.00  0.00            
ATOM   4967  CD  GLN   526      86.610  83.640  19.150  1.00  0.00            
ATOM   4968  OE1 GLN   526      86.590  84.870  19.020  1.00  0.00            
ATOM   4969  NE2 GLN   526      86.040  82.880  18.210  1.00  0.00            
ATOM   4970 1HE2 GLN   526      86.040  81.880  18.310  1.00  0.00            
ATOM   4971 2HE2 GLN   526      85.580  83.340  17.440  1.00  0.00            
ATOM   4972  C   GLN   526      84.200  81.000  21.660  1.00  0.00            
ATOM   4973  O   GLN   526      84.470  80.230  22.590  1.00  0.00            
ATOM   4974  N   ASP   527      83.190  80.750  20.830  1.00  0.00            
ATOM   4975  H   ASP   527      83.000  81.430  20.100  1.00  0.00            
ATOM   4976  CA  ASP   527      82.250  79.660  20.980  1.00  0.00            
ATOM   4977  HA  ASP   527      81.940  79.630  22.020  1.00  0.00            
ATOM   4978  CB  ASP   527      80.990  79.960  20.180  1.00  0.00            
ATOM   4979  HB1 ASP   527      81.220  79.910  19.110  1.00  0.00            
ATOM   4980  HB2 ASP   527      80.660  80.980  20.380  1.00  0.00            
ATOM   4981  CG  ASP   527      79.800  79.040  20.450  1.00  0.00            
ATOM   4982  OD1 ASP   527      78.690  79.340  19.950  1.00  0.00            
ATOM   4983  OD2 ASP   527      79.930  78.030  21.180  1.00  0.00            
ATOM   4984  C   ASP   527      82.870  78.310  20.640  1.00  0.00            
ATOM   4985  O   ASP   527      83.330  78.090  19.520  1.00  0.00            
ATOM   4986  N   HIS   528      82.900  77.390  21.610  1.00  0.00            
ATOM   4987  H   HIS   528      82.490  77.690  22.490  1.00  0.00            
ATOM   4988  CA  HIS   528      83.380  76.030  21.570  1.00  0.00            
ATOM   4989  HA  HIS   528      83.380  75.720  20.520  1.00  0.00            
ATOM   4990  CB  HIS   528      84.830  75.970  22.060  1.00  0.00            
ATOM   4991  HB1 HIS   528      85.220  74.970  21.890  1.00  0.00            
ATOM   4992  HB2 HIS   528      84.810  76.110  23.140  1.00  0.00            
ATOM   4993  CG  HIS   528      85.830  76.930  21.490  1.00  0.00            
ATOM   4994  ND1 HIS   528      86.490  77.920  22.210  1.00  0.00            
ATOM   4995  HD1 HIS   528      86.320  78.160  23.180  1.00  0.00            
ATOM   4996  CE1 HIS   528      87.380  78.510  21.390  1.00  0.00            
ATOM   4997  HE1 HIS   528      88.030  79.310  21.700  1.00  0.00            
ATOM   4998  NE2 HIS   528      87.330  77.970  20.180  1.00  0.00            
ATOM   4999  CD2 HIS   528      86.370  76.970  20.230  1.00  0.00            
ATOM   5000  HD2 HIS   528      86.080  76.300  19.430  1.00  0.00            
ATOM   5001  C   HIS   528      82.480  75.060  22.330  1.00  0.00            
ATOM   5002  O   HIS   528      82.940  74.030  22.820  1.00  0.00            
ATOM   5003  N   LEU   529      81.210  75.370  22.560  1.00  0.00            
ATOM   5004  H   LEU   529      80.840  76.180  22.080  1.00  0.00            
ATOM   5005  CA  LEU   529      80.310  74.670  23.460  1.00  0.00            
ATOM   5006  HA  LEU   529      80.760  74.670  24.450  1.00  0.00            
ATOM   5007  CB  LEU   529      78.980  75.400  23.580  1.00  0.00            
ATOM   5008  HB1 LEU   529      78.190  74.670  23.750  1.00  0.00            
ATOM   5009  HB2 LEU   529      78.740  75.860  22.620  1.00  0.00            
ATOM   5010  CG  LEU   529      78.850  76.450  24.680  1.00  0.00            
ATOM   5011  HG  LEU   529      78.950  75.940  25.640  1.00  0.00            
ATOM   5012  CD1 LEU   529      79.920  77.530  24.650  1.00  0.00            
ATOM   5013 1HD1 LEU   529      79.760  78.250  25.460  1.00  0.00            
ATOM   5014 2HD1 LEU   529      80.920  77.100  24.770  1.00  0.00            
ATOM   5015 3HD1 LEU   529      79.870  78.070  23.700  1.00  0.00            
ATOM   5016  CD2 LEU   529      77.480  77.120  24.650  1.00  0.00            
ATOM   5017 1HD2 LEU   529      77.390  77.840  25.460  1.00  0.00            
ATOM   5018 2HD2 LEU   529      77.360  77.640  23.700  1.00  0.00            
ATOM   5019 3HD2 LEU   529      76.700  76.370  24.760  1.00  0.00            
ATOM   5020  C   LEU   529      80.130  73.190  23.120  1.00  0.00            
ATOM   5021  O   LEU   529      79.990  72.370  24.020  1.00  0.00            
ATOM   5022  N   GLU   530      80.210  72.780  21.850  1.00  0.00            
ATOM   5023  H   GLU   530      80.340  73.500  21.150  1.00  0.00            
ATOM   5024  CA  GLU   530      80.180  71.400  21.410  1.00  0.00            
ATOM   5025  HA  GLU   530      79.250  70.950  21.750  1.00  0.00            
ATOM   5026  CB  GLU   530      80.200  71.320  19.890  1.00  0.00            
ATOM   5027  HB1 GLU   530      80.470  70.310  19.570  1.00  0.00            
ATOM   5028  HB2 GLU   530      81.000  71.960  19.510  1.00  0.00            
ATOM   5029  CG  GLU   530      78.900  71.710  19.200  1.00  0.00            
ATOM   5030  HG1 GLU   530      79.070  71.760  18.120  1.00  0.00            
ATOM   5031  HG2 GLU   530      78.630  72.720  19.520  1.00  0.00            
ATOM   5032  CD  GLU   530      77.740  70.760  19.470  1.00  0.00            
ATOM   5033  OE1 GLU   530      76.570  71.210  19.440  1.00  0.00            
ATOM   5034  OE2 GLU   530      78.000  69.550  19.660  1.00  0.00            
ATOM   5035  C   GLU   530      81.310  70.550  21.970  1.00  0.00            
ATOM   5036  O   GLU   530      81.110  69.400  22.350  1.00  0.00            
ATOM   5037  N   PHE   531      82.520  71.120  22.050  1.00  0.00            
ATOM   5038  H   PHE   531      82.600  72.090  21.800  1.00  0.00            
ATOM   5039  CA  PHE   531      83.720  70.460  22.540  1.00  0.00            
ATOM   5040  HA  PHE   531      83.760  69.450  22.130  1.00  0.00            
ATOM   5041  CB  PHE   531      84.970  71.200  22.040  1.00  0.00            
ATOM   5042  HB1 PHE   531      84.860  72.260  22.280  1.00  0.00            
ATOM   5043  HB2 PHE   531      85.010  71.140  20.950  1.00  0.00            
ATOM   5044  CG  PHE   531      86.280  70.710  22.600  1.00  0.00            
ATOM   5045  CD1 PHE   531      86.780  69.460  22.220  1.00  0.00            
ATOM   5046  HD1 PHE   531      86.230  68.860  21.520  1.00  0.00            
ATOM   5047  CE1 PHE   531      87.980  68.970  22.760  1.00  0.00            
ATOM   5048  HE1 PHE   531      88.360  68.000  22.460  1.00  0.00            
ATOM   5049  CZ  PHE   531      88.700  69.740  23.680  1.00  0.00            
ATOM   5050  HZ  PHE   531      89.620  69.370  24.100  1.00  0.00            
ATOM   5051  CE2 PHE   531      88.210  71.000  24.060  1.00  0.00            
ATOM   5052  HE2 PHE   531      88.750  71.590  24.770  1.00  0.00            
ATOM   5053  CD2 PHE   531      87.000  71.470  23.530  1.00  0.00            
ATOM   5054  HD2 PHE   531      86.630  72.440  23.840  1.00  0.00            
ATOM   5055  C   PHE   531      83.740  70.320  24.050  1.00  0.00            
ATOM   5056  O   PHE   531      84.000  69.240  24.580  1.00  0.00            
ATOM   5057  N   TRP   532      83.400  71.380  24.790  1.00  0.00            
ATOM   5058  H   TRP   532      83.200  72.250  24.320  1.00  0.00            
ATOM   5059  CA  TRP   532      83.320  71.320  26.240  1.00  0.00            
ATOM   5060  HA  TRP   532      84.250  70.890  26.610  1.00  0.00            
ATOM   5061  CB  TRP   532      83.230  72.730  26.820  1.00  0.00            
ATOM   5062  HB1 TRP   532      83.190  72.650  27.910  1.00  0.00            
ATOM   5063  HB2 TRP   532      82.290  73.170  26.500  1.00  0.00
[truncated: 133,285 more chars]
