# Supplementary material for: ATP dependent NS3 helicase interaction with RNA: insights from molecular simulations
Source: Nucleic Acids Res. 2015 Oct 10;43(18):8725–34. doi: 10.1093/nar/gkv872 (PMC4605317; doi:10.1093/nar/gkv872)
Supplement: SUPPLEMENTARY DATA [file supp_gkv872_nar-02163-z-2015-File009.zip › pdb-files/0ns_open-ADP.pdb]

TITLE     t=   0.00000
ATOM      1  N   SER   189      69.690 106.060  35.200  1.00  0.00            
ATOM      2  H1  SER   189      70.340 105.300  35.100  1.00  0.00            
ATOM      3  H2  SER   189      68.950 105.900  34.520  1.00  0.00            
ATOM      4  H3  SER   189      70.160 106.930  34.970  1.00  0.00            
ATOM      5  CA  SER   189      69.130 106.100  36.560  1.00  0.00            
ATOM      6  HA  SER   189      69.950 106.220  37.260  1.00  0.00            
ATOM      7  CB  SER   189      68.220 107.320  36.710  1.00  0.00            
ATOM      8  HB1 SER   189      67.680 107.270  37.660  1.00  0.00            
ATOM      9  HB2 SER   189      67.490 107.350  35.900  1.00  0.00            
ATOM     10  OG  SER   189      69.010 108.480  36.720  1.00  0.00            
ATOM     11  HG  SER   189      68.430 109.210  36.950  1.00  0.00            
ATOM     12  C   SER   189      68.370 104.840  36.940  1.00  0.00            
ATOM     13  O   SER   189      68.040 104.080  36.030  1.00  0.00            
ATOM     14  N   PRO   190      68.060 104.580  38.210  1.00  0.00            
ATOM     15  CD  PRO   190      68.570 105.300  39.360  1.00  0.00            
ATOM     16  HD1 PRO   190      68.090 106.270  39.470  1.00  0.00            
ATOM     17  HD2 PRO   190      69.650 105.460  39.310  1.00  0.00            
ATOM     18  CG  PRO   190      68.240 104.460  40.590  1.00  0.00            
ATOM     19  HG1 PRO   190      68.080 105.070  41.480  1.00  0.00            
ATOM     20  HG2 PRO   190      69.030 103.730  40.750  1.00  0.00            
ATOM     21  CB  PRO   190      66.970 103.740  40.140  1.00  0.00            
ATOM     22  HB1 PRO   190      66.120 104.410  40.280  1.00  0.00            
ATOM     23  HB2 PRO   190      66.800 102.830  40.720  1.00  0.00            
ATOM     24  CA  PRO   190      67.210 103.490  38.660  1.00  0.00            
ATOM     25  HA  PRO   190      67.810 102.580  38.630  1.00  0.00            
ATOM     26  C   PRO   190      65.930 103.290  37.860  1.00  0.00            
ATOM     27  O   PRO   190      65.120 104.220  37.840  1.00  0.00            
ATOM     28  N   PRO   191      65.710 102.170  37.180  1.00  0.00            
ATOM     29  CD  PRO   191      66.690 101.140  36.890  1.00  0.00            
ATOM     30  HD1 PRO   191      66.630 100.340  37.630  1.00  0.00            
ATOM     31  HD2 PRO   191      67.710 101.530  36.860  1.00  0.00            
ATOM     32  CG  PRO   191      66.350 100.600  35.510  1.00  0.00            
ATOM     33  HG1 PRO   191      66.720  99.580  35.370  1.00  0.00            
ATOM     34  HG2 PRO   191      66.740 101.260  34.740  1.00  0.00            
ATOM     35  CB  PRO   191      64.830 100.680  35.540  1.00  0.00            
ATOM     36  HB1 PRO   191      64.420  99.830  36.080  1.00  0.00            
ATOM     37  HB2 PRO   191      64.430 100.700  34.520  1.00  0.00            
ATOM     38  CA  PRO   191      64.560 101.970  36.310  1.00  0.00            
ATOM     39  HA  PRO   191      64.570 102.780  35.570  1.00  0.00            
ATOM     40  C   PRO   191      63.190 101.980  36.970  1.00  0.00            
ATOM     41  O   PRO   191      63.040 101.720  38.170  1.00  0.00            
ATOM     42  N   ALA   192      62.140 102.280  36.210  1.00  0.00            
ATOM     43  H   ALA   192      62.300 102.440  35.230  1.00  0.00            
ATOM     44  CA  ALA   192      60.740 102.210  36.610  1.00  0.00            
ATOM     45  HA  ALA   192      60.680 102.510  37.660  1.00  0.00            
ATOM     46  CB  ALA   192      59.930 103.230  35.820  1.00  0.00            
ATOM     47  HB1 ALA   192      58.890 103.230  36.140  1.00  0.00            
ATOM     48  HB2 ALA   192      60.330 104.240  35.990  1.00  0.00            
ATOM     49  HB3 ALA   192      59.980 103.010  34.760  1.00  0.00            
ATOM     50  C   ALA   192      60.150 100.810  36.480  1.00  0.00            
ATOM     51  O   ALA   192      60.570 100.030  35.630  1.00  0.00            
ATOM     52  N   VAL   193      59.140 100.470  37.280  1.00  0.00            
ATOM     53  H   VAL   193      58.810 101.180  37.930  1.00  0.00            
ATOM     54  CA  VAL   193      58.310  99.300  37.090  1.00  0.00            
ATOM     55  HA  VAL   193      58.990  98.470  36.900  1.00  0.00            
ATOM     56  CB  VAL   193      57.520  98.920  38.340  1.00  0.00            
ATOM     57  HB  VAL   193      56.900  99.770  38.630  1.00  0.00            
ATOM     58  CG1 VAL   193      56.590  97.730  38.150  1.00  0.00            
ATOM     59 1HG1 VAL   193      56.000  97.560  39.060  1.00  0.00            
ATOM     60 2HG1 VAL   193      55.880  97.910  37.340  1.00  0.00            
ATOM     61 3HG1 VAL   193      57.160  96.830  37.930  1.00  0.00            
ATOM     62  CG2 VAL   193      58.460  98.590  39.490  1.00  0.00            
ATOM     63 1HG2 VAL   193      57.900  98.240  40.360  1.00  0.00            
ATOM     64 2HG2 VAL   193      59.160  97.810  39.190  1.00  0.00            
ATOM     65 3HG2 VAL   193      59.030  99.480  39.790  1.00  0.00            
ATOM     66  C   VAL   193      57.430  99.490  35.860  1.00  0.00            
ATOM     67  O   VAL   193      56.810 100.550  35.750  1.00  0.00            
ATOM     68  N   PRO   194      57.360  98.540  34.920  1.00  0.00            
ATOM     69  CD  PRO   194      58.120  97.310  34.910  1.00  0.00            
ATOM     70  HD1 PRO   194      57.880  96.660  35.750  1.00  0.00            
ATOM     71  HD2 PRO   194      59.190  97.520  34.900  1.00  0.00            
ATOM     72  CG  PRO   194      57.770  96.590  33.600  1.00  0.00            
ATOM     73  HG1 PRO   194      56.900  95.960  33.760  1.00  0.00            
ATOM     74  HG2 PRO   194      58.600  96.010  33.210  1.00  0.00            
ATOM     75  CB  PRO   194      57.410  97.780  32.720  1.00  0.00            
ATOM     76  HB1 PRO   194      56.810  97.480  31.860  1.00  0.00            
ATOM     77  HB2 PRO   194      58.310  98.290  32.380  1.00  0.00            
ATOM     78  CA  PRO   194      56.620  98.660  33.680  1.00  0.00            
ATOM     79  HA  PRO   194      56.650  99.680  33.320  1.00  0.00            
ATOM     80  C   PRO   194      55.160  98.210  33.800  1.00  0.00            
ATOM     81  O   PRO   194      54.760  97.660  34.820  1.00  0.00            
ATOM     82  N   GLN   195      54.340  98.360  32.760  1.00  0.00            
ATOM     83  H   GLN   195      54.690  98.890  31.980  1.00  0.00            
ATOM     84  CA  GLN   195      53.050  97.710  32.620  1.00  0.00            
ATOM     85  HA  GLN   195      52.540  97.820  33.580  1.00  0.00            
ATOM     86  CB  GLN   195      52.200  98.410  31.570  1.00  0.00            
ATOM     87  HB1 GLN   195      52.770  98.460  30.640  1.00  0.00            
ATOM     88  HB2 GLN   195      52.030  99.450  31.870  1.00  0.00            
ATOM     89  CG  GLN   195      50.850  97.790  31.230  1.00  0.00            
ATOM     90  HG1 GLN   195      50.980  96.760  30.890  1.00  0.00            
ATOM     91  HG2 GLN   195      50.400  98.330  30.400  1.00  0.00            
ATOM     92  CD  GLN   195      49.830  97.790  32.360  1.00  0.00            
ATOM     93  OE1 GLN   195      48.790  98.460  32.320  1.00  0.00            
ATOM     94  NE2 GLN   195      50.000  97.020  33.430  1.00  0.00            
ATOM     95 1HE2 GLN   195      50.780  96.380  33.470  1.00  0.00            
ATOM     96 2HE2 GLN   195      49.350  97.120  34.190  1.00  0.00            
ATOM     97  C   GLN   195      53.180  96.210  32.350  1.00  0.00            
ATOM     98  O   GLN   195      52.380  95.430  32.850  1.00  0.00            
ATOM     99  N   SER   196      54.180  95.780  31.580  1.00  0.00            
ATOM    100  H   SER   196      54.780  96.490  31.190  1.00  0.00            
ATOM    101  CA  SER   196      54.520  94.410  31.230  1.00  0.00            
ATOM    102  HA  SER   196      54.070  93.740  31.960  1.00  0.00            
ATOM    103  CB  SER   196      53.910  94.080  29.870  1.00  0.00            
ATOM    104  HB1 SER   196      54.270  94.800  29.130  1.00  0.00            
ATOM    105  HB2 SER   196      52.830  94.180  29.930  1.00  0.00            
ATOM    106  OG  SER   196      54.210  92.770  29.410  1.00  0.00            
ATOM    107  HG  SER   196      55.020  92.820  28.890  1.00  0.00            
ATOM    108  C   SER   196      56.020  94.180  31.250  1.00  0.00            
ATOM    109  O   SER   196      56.770  95.120  31.020  1.00  0.00            
ATOM    110  N   PHE   197      56.480  92.960  31.540  1.00  0.00            
ATOM    111  H   PHE   197      55.760  92.250  31.660  1.00  0.00            
ATOM    112  CA  PHE   197      57.820  92.530  31.870  1.00  0.00            
ATOM    113  HA  PHE   197      57.970  92.740  32.930  1.00  0.00            
ATOM    114  CB  PHE   197      57.980  91.020  31.720  1.00  0.00            
ATOM    115  HB1 PHE   197      57.740  90.760  30.690  1.00  0.00            
ATOM    116  HB2 PHE   197      57.230  90.520  32.340  1.00  0.00            
ATOM    117  CG  PHE   197      59.340  90.470  32.070  1.00  0.00            
ATOM    118  CD1 PHE   197      59.690  90.220  33.400  1.00  0.00            
ATOM    119  HD1 PHE   197      58.970  90.430  34.190  1.00  0.00            
ATOM    120  CE1 PHE   197      60.950  89.700  33.730  1.00  0.00            
ATOM    121  HE1 PHE   197      61.190  89.490  34.760  1.00  0.00            
ATOM    122  CZ  PHE   197      61.880  89.440  32.730  1.00  0.00            
ATOM    123  HZ  PHE   197      62.850  89.020  32.970  1.00  0.00            
ATOM    124  CE2 PHE   197      61.550  89.710  31.390  1.00  0.00            
ATOM    125  HE2 PHE   197      62.270  89.500  30.610  1.00  0.00            
ATOM    126  CD2 PHE   197      60.290  90.220  31.070  1.00  0.00            
ATOM    127  HD2 PHE   197      60.040  90.400  30.030  1.00  0.00            
ATOM    128  C   PHE   197      58.950  93.240  31.140  1.00  0.00            
ATOM    129  O   PHE   197      58.890  93.440  29.930  1.00  0.00            
ATOM    130  N   GLN   198      60.020  93.610  31.850  1.00  0.00            
ATOM    131  H   GLN   198      60.030  93.400  32.840  1.00  0.00            
ATOM    132  CA  GLN   198      61.140  94.380  31.340  1.00  0.00            
ATOM    133  HA  GLN   198      61.230  94.160  30.270  1.00  0.00            
ATOM    134  CB  GLN   198      60.770  95.850  31.480  1.00  0.00            
ATOM    135  HB1 GLN   198      60.850  96.150  32.520  1.00  0.00            
ATOM    136  HB2 GLN   198      59.730  95.980  31.180  1.00  0.00            
ATOM    137  CG  GLN   198      61.590  96.840  30.640  1.00  0.00            
ATOM    138  HG1 GLN   198      61.770  96.410  29.650  1.00  0.00            
ATOM    139  HG2 GLN   198      62.560  97.020  31.110  1.00  0.00            
ATOM    140  CD  GLN   198      60.840  98.150  30.490  1.00  0.00            
ATOM    141  OE1 GLN   198      61.020  99.120  31.210  1.00  0.00            
ATOM    142  NE2 GLN   198      59.870  98.220  29.560  1.00  0.00            
ATOM    143 1HE2 GLN   198      59.660  97.410  29.010  1.00  0.00            
ATOM    144 2HE2 GLN   198      59.440  99.120  29.410  1.00  0.00            
ATOM    145  C   GLN   198      62.470  94.030  31.990  1.00  0.00            
ATOM    146  O   GLN   198      62.570  93.960  33.210  1.00  0.00            
ATOM    147  N   VAL   199      63.530  93.880  31.190  1.00  0.00            
ATOM    148  H   VAL   199      63.350  93.870  30.200  1.00  0.00            
ATOM    149  CA  VAL   199      64.930  93.850  31.580  1.00  0.00            
ATOM    150  HA  VAL   199      64.980  93.620  32.650  1.00  0.00            
ATOM    151  CB  VAL   199      65.720  92.770  30.850  1.00  0.00            
ATOM    152  HB  VAL   199      65.790  93.030  29.800  1.00  0.00            
ATOM    153  CG1 VAL   199      67.140  92.630  31.400  1.00  0.00            
ATOM    154 1HG1 VAL   199      67.680  91.840  30.860  1.00  0.00            
ATOM    155 2HG1 VAL   199      67.700  93.560  31.270  1.00  0.00            
ATOM    156 3HG1 VAL   199      67.120  92.370  32.460  1.00  0.00            
ATOM    157  CG2 VAL   199      65.070  91.390  30.940  1.00  0.00            
ATOM    158 1HG2 VAL   199      65.670  90.640  30.440  1.00  0.00            
ATOM    159 2HG2 VAL   199      64.930  91.080  31.980  1.00  0.00            
ATOM    160 3HG2 VAL   199      64.090  91.400  30.450  1.00  0.00            
ATOM    161  C   VAL   199      65.540  95.220  31.360  1.00  0.00            
ATOM    162  O   VAL   199      65.380  95.820  30.300  1.00  0.00            
ATOM    163  N   ALA   200      66.220  95.800  32.350  1.00  0.00            
ATOM    164  H   ALA   200      66.270  95.290  33.230  1.00  0.00            
ATOM    165  CA  ALA   200      66.780  97.130  32.330  1.00  0.00            
ATOM    166  HA  ALA   200      66.860  97.470  31.300  1.00  0.00            
ATOM    167  CB  ALA   200      65.800  98.070  33.020  1.00  0.00            
ATOM    168  HB1 ALA   200      66.150  99.100  32.970  1.00  0.00            
ATOM    169  HB2 ALA   200      64.820  98.030  32.540  1.00  0.00            
ATOM    170  HB3 ALA   200      65.680  97.780  34.070  1.00  0.00            
ATOM    171  C   ALA   200      68.190  97.210  32.920  1.00  0.00            
ATOM    172  O   ALA   200      68.620  96.370  33.690  1.00  0.00            
ATOM    173  N   HIS   201      68.950  98.250  32.570  1.00  0.00            
ATOM    174  H   HIS   201      68.520  98.960  31.980  1.00  0.00            
ATOM    175  CA  HIS   201      70.330  98.470  32.960  1.00  0.00            
ATOM    176  HA  HIS   201      70.690  97.590  33.490  1.00  0.00            
ATOM    177  CB  HIS   201      71.220  98.600  31.720  1.00  0.00            
ATOM    178  HB1 HIS   201      72.170  99.040  32.020  1.00  0.00            
ATOM    179  HB2 HIS   201      70.760  99.280  31.000  1.00  0.00            
ATOM    180  CG  HIS   201      71.520  97.280  31.050  1.00  0.00            
ATOM    181  ND1 HIS   201      72.580  96.440  31.390  1.00  0.00            
ATOM    182  CE1 HIS   201      72.540  95.410  30.540  1.00  0.00            
ATOM    183  HE1 HIS   201      73.230  94.590  30.520  1.00  0.00            
ATOM    184  NE2 HIS   201      71.520  95.570  29.670  1.00  0.00            
ATOM    185  HE2 HIS   201      71.330  94.940  28.900  1.00  0.00            
ATOM    186  CD2 HIS   201      70.870  96.740  29.980  1.00  0.00            
ATOM    187  HD2 HIS   201      70.020  97.170  29.460  1.00  0.00            
ATOM    188  C   HIS   201      70.490  99.650  33.910  1.00  0.00            
ATOM    189  O   HIS   201      70.090 100.770  33.610  1.00  0.00            
ATOM    190  N   LEU   202      71.110  99.420  35.070  1.00  0.00            
ATOM    191  H   LEU   202      71.440  98.480  35.230  1.00  0.00            
ATOM    192  CA  LEU   202      71.430 100.410  36.080  1.00  0.00            
ATOM    193  HA  LEU   202      70.960 101.350  35.800  1.00  0.00            
ATOM    194  CB  LEU   202      70.810 100.000  37.420  1.00  0.00            
ATOM    195  HB1 LEU   202      71.110  98.980  37.650  1.00  0.00            
ATOM    196  HB2 LEU   202      69.720  99.990  37.290  1.00  0.00            
ATOM    197  CG  LEU   202      71.130 100.890  38.610  1.00  0.00            
ATOM    198  HG  LEU   202      72.160 100.750  38.920  1.00  0.00            
ATOM    199  CD1 LEU   202      70.920 102.380  38.340  1.00  0.00            
ATOM    200 1HD1 LEU   202      71.000 102.960  39.260  1.00  0.00            
ATOM    201 2HD1 LEU   202      71.670 102.740  37.640  1.00  0.00            
ATOM    202 3HD1 LEU   202      69.930 102.530  37.900  1.00  0.00            
ATOM    203  CD2 LEU   202      70.260 100.490  39.810  1.00  0.00            
ATOM    204 1HD2 LEU   202      70.550 101.070  40.680  1.00  0.00            
ATOM    205 2HD2 LEU   202      69.210 100.680  39.580  1.00  0.00            
ATOM    206 3HD2 LEU   202      70.400  99.430  40.020  1.00  0.00            
ATOM    207  C   LEU   202      72.930 100.670  36.130  1.00  0.00            
ATOM    208  O   LEU   202      73.650 100.150  36.970  1.00  0.00            
ATOM    209  N   HIS   203      73.400 101.510  35.210  1.00  0.00            
ATOM    210  H   HIS   203      72.760 101.850  34.500  1.00  0.00            
ATOM    211  CA  HIS   203      74.730 102.080  35.230  1.00  0.00            
ATOM    212  HA  HIS   203      75.440 101.330  35.570  1.00  0.00            
ATOM    213  CB  HIS   203      75.140 102.480  33.810  1.00  0.00            
ATOM    214  HB1 HIS   203      76.190 102.770  33.800  1.00  0.00            
ATOM    215  HB2 HIS   203      74.570 103.360  33.510  1.00  0.00            
ATOM    216  CG  HIS   203      74.930 101.430  32.750  1.00  0.00            
ATOM    217  ND1 HIS   203      74.350 101.650  31.500  1.00  0.00            
ATOM    218  CE1 HIS   203      74.390 100.480  30.850  1.00  0.00            
ATOM    219  HE1 HIS   203      74.030 100.320  29.850  1.00  0.00            
ATOM    220  NE2 HIS   203      74.960  99.540  31.620  1.00  0.00            
ATOM    221  HE2 HIS   203      75.150  98.590  31.330  1.00  0.00            
ATOM    222  CD2 HIS   203      75.300 100.110  32.830  1.00  0.00            
ATOM    223  HD2 HIS   203      75.770  99.620  33.670  1.00  0.00            
ATOM    224  C   HIS   203      74.760 103.240  36.210  1.00  0.00            
ATOM    225  O   HIS   203      74.140 104.270  35.950  1.00  0.00            
ATOM    226  N   ALA   204      75.420 103.120  37.370  1.00  0.00            
ATOM    227  H   ALA   204      75.880 102.230  37.530  1.00  0.00            
ATOM    228  CA  ALA   204      75.550 104.140  38.380  1.00  0.00            
ATOM    229  HA  ALA   204      75.600 105.090  37.850  1.00  0.00            
ATOM    230  CB  ALA   204      74.290 104.170  39.240  1.00  0.00            
ATOM    231  HB1 ALA   204      74.340 104.980  39.970  1.00  0.00            
ATOM    232  HB2 ALA   204      73.390 104.330  38.630  1.00  0.00            
ATOM    233  HB3 ALA   204      74.170 103.220  39.770  1.00  0.00            
ATOM    234  C   ALA   204      76.800 103.990  39.240  1.00  0.00            
ATOM    235  O   ALA   204      77.160 102.850  39.520  1.00  0.00            
ATOM    236  N   PRO   205      77.450 105.060  39.720  1.00  0.00            
ATOM    237  CD  PRO   205      77.050 106.440  39.540  1.00  0.00            
ATOM    238  HD1 PRO   205      76.240 106.690  40.230  1.00  0.00            
ATOM    239  HD2 PRO   205      76.740 106.680  38.530  1.00  0.00            
ATOM    240  CG  PRO   205      78.270 107.300  39.890  1.00  0.00            
ATOM    241  HG1 PRO   205      77.990 108.280  40.270  1.00  0.00            
ATOM    242  HG2 PRO   205      78.910 107.390  39.010  1.00  0.00            
ATOM    243  CB  PRO   205      78.970 106.430  40.940  1.00  0.00            
ATOM    244  HB1 PRO   205      78.510 106.610  41.910  1.00  0.00            
ATOM    245  HB2 PRO   205      80.030 106.670  41.010  1.00  0.00            
ATOM    246  CA  PRO   205      78.700 105.010  40.460  1.00  0.00            
ATOM    247  HA  PRO   205      79.490 104.730  39.770  1.00  0.00            
ATOM    248  C   PRO   205      78.720 104.030  41.620  1.00  0.00            
ATOM    249  O   PRO   205      77.690 103.790  42.250  1.00  0.00            
ATOM    250  N   THR   206      79.870 103.440  41.970  1.00  0.00            
ATOM    251  H   THR   206      80.690 103.700  41.440  1.00  0.00            
ATOM    252  CA  THR   206      80.000 102.550  43.100  1.00  0.00            
ATOM    253  HA  THR   206      79.140 101.880  43.130  1.00  0.00            
ATOM    254  CB  THR   206      81.220 101.640  42.960  1.00  0.00            
ATOM    255  HB  THR   206      82.110 102.240  42.720  1.00  0.00            
ATOM    256  CG2 THR   206      81.500 100.790  44.190  1.00  0.00            
ATOM    257 1HG2 THR   206      82.300 100.090  43.960  1.00  0.00            
ATOM    258 2HG2 THR   206      81.830 101.420  45.020  1.00  0.00            
ATOM    259 3HG2 THR   206      80.590 100.250  44.460  1.00  0.00            
ATOM    260  OG1 THR   206      80.960 100.720  41.920  1.00  0.00            
ATOM    261  HG1 THR   206      81.800 100.520  41.510  1.00  0.00            
ATOM    262  C   THR   206      79.970 103.330  44.410  1.00  0.00            
ATOM    263  O   THR   206      80.620 104.370  44.540  1.00  0.00            
ATOM    264  N   GLY   207      79.170 102.860  45.370  1.00  0.00            
ATOM    265  H   GLY   207      78.740 101.960  45.230  1.00  0.00            
ATOM    266  CA  GLY   207      78.750 103.630  46.530  1.00  0.00            
ATOM    267  HA1 GLY   207      79.610 104.160  46.950  1.00  0.00            
ATOM    268  HA2 GLY   207      78.410 102.920  47.280  1.00  0.00            
ATOM    269  C   GLY   207      77.620 104.620  46.290  1.00  0.00            
ATOM    270  O   GLY   207      77.320 105.380  47.200  1.00  0.00            
ATOM    271  N   SER   208      76.960 104.660  45.130  1.00  0.00            
ATOM    272  H   SER   208      77.160 103.950  44.450  1.00  0.00            
ATOM    273  CA  SER   208      75.860 105.570  44.860  1.00  0.00            
ATOM    274  HA  SER   208      76.090 106.520  45.330  1.00  0.00            
ATOM    275  CB  SER   208      75.670 105.880  43.380  1.00  0.00            
ATOM    276  HB1 SER   208      76.610 106.250  42.960  1.00  0.00            
ATOM    277  HB2 SER   208      74.920 106.650  43.250  1.00  0.00            
ATOM    278  OG  SER   208      75.260 104.730  42.660  1.00  0.00            
ATOM    279  HG  SER   208      76.050 104.190  42.560  1.00  0.00            
ATOM    280  C   SER   208      74.520 105.110  45.440  1.00  0.00            
ATOM    281  O   SER   208      73.720 105.930  45.860  1.00  0.00            
ATOM    282  N   GLY   209      74.280 103.800  45.480  1.00  0.00            
ATOM    283  H   GLY   209      75.010 103.180  45.140  1.00  0.00            
ATOM    284  CA  GLY   209      73.100 103.200  46.070  1.00  0.00            
ATOM    285  HA1 GLY   209      72.300 103.940  46.010  1.00  0.00            
ATOM    286  HA2 GLY   209      73.290 103.010  47.120  1.00  0.00            
ATOM    287  C   GLY   209      72.540 101.920  45.460  1.00  0.00            
ATOM    288  O   GLY   209      71.470 101.510  45.900  1.00  0.00            
ATOM    289  N   LYS   210      73.140 101.290  44.450  1.00  0.00            
ATOM    290  H   LYS   210      74.090 101.590  44.240  1.00  0.00            
ATOM    291  CA  LYS   210      72.620 100.150  43.730  1.00  0.00            
ATOM    292  HA  LYS   210      71.670 100.430  43.280  1.00  0.00            
ATOM    293  CB  LYS   210      73.530  99.710  42.590  1.00  0.00            
ATOM    294  HB1 LYS   210      73.030  98.930  42.010  1.00  0.00            
ATOM    295  HB2 LYS   210      74.410  99.220  43.020  1.00  0.00            
ATOM    296  CG  LYS   210      74.000 100.780  41.610  1.00  0.00            
ATOM    297  HG1 LYS   210      74.440 101.620  42.160  1.00  0.00            
ATOM    298  HG2 LYS   210      73.120 101.180  41.090  1.00  0.00            
ATOM    299  CD  LYS   210      75.010 100.280  40.580  1.00  0.00            
ATOM    300  HD1 LYS   210      75.190 101.060  39.830  1.00  0.00            
ATOM    301  HD2 LYS   210      74.570  99.440  40.040  1.00  0.00            
ATOM    302  CE  LYS   210      76.340  99.830  41.180  1.00  0.00            
ATOM    303  HE1 LYS   210      76.910  99.320  40.410  1.00  0.00            
ATOM    304  HE2 LYS   210      76.160  99.100  41.960  1.00  0.00            
ATOM    305  NZ  LYS   210      77.120 100.970  41.700  1.00  0.00            
ATOM    306  HZ1 LYS   210      78.050 100.680  41.980  1.00  0.00            
ATOM    307  HZ2 LYS   210      77.220 101.690  41.010  1.00  0.00            
ATOM    308  HZ3 LYS   210      76.690 101.390  42.510  1.00  0.00            
ATOM    309  C   LYS   210      72.290  98.960  44.610  1.00  0.00            
ATOM    310  O   LYS   210      71.260  98.320  44.440  1.00  0.00            
ATOM    311  N   SER   211      73.140  98.660  45.600  1.00  0.00            
ATOM    312  H   SER   211      73.970  99.230  45.610  1.00  0.00            
ATOM    313  CA  SER   211      73.050  97.560  46.550  1.00  0.00            
ATOM    314  HA  SER   211      72.640  96.710  46.020  1.00  0.00            
ATOM    315  CB  SER   211      74.420  97.150  47.070  1.00  0.00            
ATOM    316  HB1 SER   211      74.340  96.130  47.470  1.00  0.00            
ATOM    317  HB2 SER   211      74.670  97.780  47.920  1.00  0.00            
ATOM    318  OG  SER   211      75.500  97.200  46.170  1.00  0.00            
ATOM    319  HG  SER   211      75.440  96.410  45.620  1.00  0.00            
ATOM    320  C   SER   211      72.130  97.860  47.730  1.00  0.00            
ATOM    321  O   SER   211      71.610  96.920  48.330  1.00  0.00            
ATOM    322  N   THR   212      71.920  99.110  48.130  1.00  0.00            
ATOM    323  H   THR   212      72.470  99.810  47.650  1.00  0.00            
ATOM    324  CA  THR   212      71.240  99.530  49.330  1.00  0.00            
ATOM    325  HA  THR   212      70.810  98.640  49.790  1.00  0.00            
ATOM    326  CB  THR   212      72.190 100.100  50.390  1.00  0.00            
ATOM    327  HB  THR   212      71.610 100.360  51.280  1.00  0.00            
ATOM    328  CG2 THR   212      73.280  99.130  50.820  1.00  0.00            
ATOM    329 1HG2 THR   212      73.860  99.560  51.640  1.00  0.00            
ATOM    330 2HG2 THR   212      72.840  98.200  51.160  1.00  0.00            
ATOM    331 3HG2 THR   212      73.960  98.920  49.990  1.00  0.00            
ATOM    332  OG1 THR   212      72.830 101.270  49.930  1.00  0.00            
ATOM    333  HG1 THR   212      73.380 101.030  49.190  1.00  0.00            
ATOM    334  C   THR   212      70.050 100.460  49.120  1.00  0.00            
ATOM    335  O   THR   212      68.890 100.060  49.300  1.00  0.00            
ATOM    336  N   LYS   213      70.260 101.710  48.710  1.00  0.00            
ATOM    337  H   LYS   213      71.240 101.950  48.590  1.00  0.00            
ATOM    338  CA  LYS   213      69.260 102.730  48.480  1.00  0.00            
ATOM    339  HA  LYS   213      68.700 102.900  49.400  1.00  0.00            
ATOM    340  CB  LYS   213      69.900 104.060  48.080  1.00  0.00            
ATOM    341  HB1 LYS   213      70.770 103.850  47.460  1.00  0.00            
ATOM    342  HB2 LYS   213      70.290 104.560  48.970  1.00  0.00            
ATOM    343  CG  LYS   213      69.030 105.040  47.310  1.00  0.00            
ATOM    344  HG1 LYS   213      68.140 105.290  47.880  1.00  0.00            
ATOM    345  HG2 LYS   213      68.700 104.570  46.380  1.00  0.00            
ATOM    346  CD  LYS   213      69.720 106.340  46.910  1.00  0.00            
ATOM    347  HD1 LYS   213      70.700 106.110  46.470  1.00  0.00            
ATOM    348  HD2 LYS   213      69.880 106.960  47.790  1.00  0.00            
ATOM    349  CE  LYS   213      68.890 107.090  45.870  1.00  0.00            
ATOM    350  HE1 LYS   213      67.870 107.210  46.250  1.00  0.00            
ATOM    351  HE2 LYS   213      68.830 106.490  44.970  1.00  0.00            
ATOM    352  NZ  LYS   213      69.450 108.410  45.550  1.00  0.00            
ATOM    353  HZ1 LYS   213      68.970 108.840  44.770  1.00  0.00            
ATOM    354  HZ2 LYS   213      69.380 109.020  46.350  1.00  0.00            
ATOM    355  HZ3 LYS   213      70.420 108.340  45.290  1.00  0.00            
ATOM    356  C   LYS   213      68.230 102.290  47.460  1.00  0.00            
ATOM    357  O   LYS   213      67.030 102.520  47.650  1.00  0.00            
ATOM    358  N   VAL   214      68.650 101.670  46.350  1.00  0.00            
ATOM    359  H   VAL   214      69.640 101.510  46.290  1.00  0.00            
ATOM    360  CA  VAL   214      67.820 101.270  45.230  1.00  0.00            
ATOM    361  HA  VAL   214      67.240 102.150  44.950  1.00  0.00            
ATOM    362  CB  VAL   214      68.670 100.960  44.000  1.00  0.00            
ATOM    363  HB  VAL   214      69.460 100.270  44.280  1.00  0.00            
ATOM    364  CG1 VAL   214      67.880 100.320  42.850  1.00  0.00            
ATOM    365 1HG1 VAL   214      68.530 100.130  42.000  1.00  0.00            
ATOM    366 2HG1 VAL   214      67.460  99.360  43.160  1.00  0.00            
ATOM    367 3HG1 VAL   214      67.070 100.980  42.540  1.00  0.00            
ATOM    368  CG2 VAL   214      69.320 102.220  43.440  1.00  0.00            
ATOM    369 1HG2 VAL   214      70.010 101.990  42.630  1.00  0.00            
ATOM    370 2HG2 VAL   214      68.550 102.900  43.070  1.00  0.00            
ATOM    371 3HG2 VAL   214      69.880 102.750  44.220  1.00  0.00            
ATOM    372  C   VAL   214      66.810 100.190  45.590  1.00  0.00            
ATOM    373  O   VAL   214      65.630 100.490  45.420  1.00  0.00            
ATOM    374  N   PRO   215      67.170  99.030  46.140  1.00  0.00            
ATOM    375  CD  PRO   215      68.510  98.490  46.290  1.00  0.00            
ATOM    376  HD1 PRO   215      69.240  99.220  46.660  1.00  0.00            
ATOM    377  HD2 PRO   215      68.860  98.100  45.340  1.00  0.00            
ATOM    378  CG  PRO   215      68.410  97.330  47.290  1.00  0.00            
ATOM    379  HG1 PRO   215      68.510  97.700  48.310  1.00  0.00            
ATOM    380  HG2 PRO   215      69.150  96.560  47.090  1.00  0.00            
ATOM    381  CB  PRO   215      66.990  96.830  47.070  1.00  0.00            
ATOM    382  HB1 PRO   215      66.580  96.380  47.980  1.00  0.00            
ATOM    383  HB2 PRO   215      66.990  96.080  46.280  1.00  0.00            
ATOM    384  CA  PRO   215      66.200  98.060  46.610  1.00  0.00            
ATOM    385  HA  PRO   215      65.560  97.760  45.790  1.00  0.00            
ATOM    386  C   PRO   215      65.300  98.610  47.710  1.00  0.00            
ATOM    387  O   PRO   215      64.080  98.420  47.650  1.00  0.00            
ATOM    388  N   ALA   216      65.800  99.390  48.670  1.00  0.00            
ATOM    389  H   ALA   216      66.800  99.520  48.700  1.00  0.00            
ATOM    390  CA  ALA   216      64.990 100.050  49.680  1.00  0.00            
ATOM    391  HA  ALA   216      64.430  99.270  50.200  1.00  0.00            
ATOM    392  CB  ALA   216      65.910 100.680  50.710  1.00  0.00            
ATOM    393  HB1 ALA   216      65.330 101.100  51.530  1.00  0.00            
ATOM    394  HB2 ALA   216      66.600  99.950  51.130  1.00  0.00            
ATOM    395  HB3 ALA   216      66.510 101.470  50.250  1.00  0.00            
ATOM    396  C   ALA   216      63.980 101.040  49.120  1.00  0.00            
ATOM    397  O   ALA   216      62.860 101.160  49.610  1.00  0.00            
ATOM    398  N   ALA   217      64.310 101.760  48.040  1.00  0.00            
ATOM    399  H   ALA   217      65.260 101.680  47.720  1.00  0.00            
ATOM    400  CA  ALA   217      63.440 102.670  47.310  1.00  0.00            
ATOM    401  HA  ALA   217      62.740 103.080  48.040  1.00  0.00            
ATOM    402  CB  ALA   217      64.250 103.860  46.830  1.00  0.00            
ATOM    403  HB1 ALA   217      63.600 104.610  46.370  1.00  0.00            
ATOM    404  HB2 ALA   217      64.780 104.330  47.650  1.00  0.00            
ATOM    405  HB3 ALA   217      64.990 103.540  46.090  1.00  0.00            
ATOM    406  C   ALA   217      62.580 102.000  46.250  1.00  0.00            
ATOM    407  O   ALA   217      61.770 102.670  45.610  1.00  0.00            
ATOM    408  N   TYR   218      62.680 100.690  46.030  1.00  0.00            
ATOM    409  H   TYR   218      63.450 100.220  46.490  1.00  0.00            
ATOM    410  CA  TYR   218      61.690  99.830  45.410  1.00  0.00            
ATOM    411  HA  TYR   218      61.070 100.440  44.750  1.00  0.00            
ATOM    412  CB  TYR   218      62.340  98.760  44.540  1.00  0.00            
ATOM    413  HB1 TYR   218      61.550  98.130  44.140  1.00  0.00            
ATOM    414  HB2 TYR   218      62.930  98.120  45.190  1.00  0.00            
ATOM    415  CG  TYR   218      63.200  99.160  43.360  1.00  0.00            
ATOM    416  CD1 TYR   218      62.990 100.340  42.640  1.00  0.00            
ATOM    417  HD1 TYR   218      62.180 101.000  42.920  1.00  0.00            
ATOM    418  CE1 TYR   218      63.790 100.670  41.540  1.00  0.00            
ATOM    419  HE1 TYR   218      63.620 101.560  40.950  1.00  0.00            
ATOM    420  CZ  TYR   218      64.810  99.790  41.120  1.00  0.00            
ATOM    421  OH  TYR   218      65.600 100.100  40.060  1.00  0.00            
ATOM    422  HH  TYR   218      66.170  99.360  39.830  1.00  0.00            
ATOM    423  CE2 TYR   218      65.020  98.590  41.830  1.00  0.00            
ATOM    424  HE2 TYR   218      65.780  97.890  41.500  1.00  0.00            
ATOM    425  CD2 TYR   218      64.230  98.300  42.950  1.00  0.00            
ATOM    426  HD2 TYR   218      64.390  97.370  43.470  1.00  0.00            
ATOM    427  C   TYR   218      60.750  99.210  46.430  1.00  0.00            
ATOM    428  O   TYR   218      59.540  99.180  46.220  1.00  0.00            
ATOM    429  N   ALA   219      61.240  98.800  47.600  1.00  0.00            
ATOM    430  H   ALA   219      62.240  98.750  47.700  1.00  0.00            
ATOM    431  CA  ALA   219      60.430  98.380  48.730  1.00  0.00            
ATOM    432  HA  ALA   219      59.850  97.510  48.430  1.00  0.00            
ATOM    433  CB  ALA   219      61.350  97.920  49.860  1.00  0.00            
ATOM    434  HB1 ALA   219      60.770  97.510  50.680  1.00  0.00            
ATOM    435  HB2 ALA   219      62.040  97.160  49.510  1.00  0.00            
ATOM    436  HB3 ALA   219      61.930  98.770  50.240  1.00  0.00            
ATOM    437  C   ALA   219      59.460  99.450  49.190  1.00  0.00            
ATOM    438  O   ALA   219      58.300  99.170  49.500  1.00  0.00            
ATOM    439  N   ALA   220      59.850 100.720  49.120  1.00  0.00            
ATOM    440  H   ALA   220      60.840 100.880  48.960  1.00  0.00            
ATOM    441  CA  ALA   220      59.010 101.890  49.320  1.00  0.00            
ATOM    442  HA  ALA   220      58.670 101.890  50.360  1.00  0.00            
ATOM    443  CB  ALA   220      59.880 103.130  49.130  1.00  0.00            
ATOM    444  HB1 ALA   220      59.290 104.030  49.290  1.00  0.00            
ATOM    445  HB2 ALA   220      60.710 103.140  49.840  1.00  0.00            
ATOM    446  HB3 ALA   220      60.280 103.160  48.120  1.00  0.00            
ATOM    447  C   ALA   220      57.780 101.960  48.430  1.00  0.00            
ATOM    448  O   ALA   220      56.760 102.520  48.820  1.00  0.00            
ATOM    449  N   GLN   221      57.800 101.360  47.240  1.00  0.00            
ATOM    450  H   GLN   221      58.650 100.860  47.010  1.00  0.00            
ATOM    451  CA  GLN   221      56.740 101.260  46.260  1.00  0.00            
ATOM    452  HA  GLN   221      56.160 102.180  46.320  1.00  0.00            
ATOM    453  CB  GLN   221      57.320 101.200  44.850  1.00  0.00            
ATOM    454  HB1 GLN   221      56.510 101.220  44.120  1.00  0.00            
ATOM    455  HB2 GLN   221      57.820 100.240  44.740  1.00  0.00            
ATOM    456  CG  GLN   221      58.310 102.300  44.460  1.00  0.00            
ATOM    457  HG1 GLN   221      59.040 102.460  45.260  1.00  0.00            
ATOM    458  HG2 GLN   221      57.770 103.230  44.320  1.00  0.00            
ATOM    459  CD  GLN   221      59.120 102.020  43.200  1.00  0.00            
ATOM    460  OE1 GLN   221      59.370 100.890  42.790  1.00  0.00            
ATOM    461  NE2 GLN   221      59.640 103.030  42.500  1.00  0.00            
ATOM    462 1HE2 GLN   221      59.450 103.990  42.760  1.00  0.00            
ATOM    463 2HE2 GLN   221      60.180 102.780  41.690  1.00  0.00            
ATOM    464  C   GLN   221      55.770 100.120  46.530  1.00  0.00            
ATOM    465  O   GLN   221      54.760  99.960  45.850  1.00  0.00            
ATOM    466  N   GLY   222      56.020  99.290  47.550  1.00  0.00            
ATOM    467  H   GLY   222      56.860  99.470  48.080  1.00  0.00            
ATOM    468  CA  GLY   222      55.170  98.230  48.050  1.00  0.00            
ATOM    469  HA1 GLY   222      54.120  98.510  47.900  1.00  0.00            
ATOM    470  HA2 GLY   222      55.300  98.150  49.130  1.00  0.00            
ATOM    471  C   GLY   222      55.360  96.840  47.470  1.00  0.00            
ATOM    472  O   GLY   222      54.700  95.900  47.910  1.00  0.00            
ATOM    473  N   TYR   223      56.290  96.640  46.530  1.00  0.00            
ATOM    474  H   TYR   223      56.800  97.470  46.260  1.00  0.00            
ATOM    475  CA  TYR   223      56.580  95.420  45.810  1.00  0.00            
ATOM    476  HA  TYR   223      55.630  94.900  45.620  1.00  0.00            
ATOM    477  CB  TYR   223      57.150  95.790  44.440  1.00  0.00            
ATOM    478  HB1 TYR   223      57.190  94.900  43.820  1.00  0.00            
ATOM    479  HB2 TYR   223      58.180  96.110  44.600  1.00  0.00            
ATOM    480  CG  TYR   223      56.420  96.870  43.670  1.00  0.00            
ATOM    481  CD1 TYR   223      55.060  96.750  43.380  1.00  0.00            
ATOM    482  HD1 TYR   223      54.510  95.880  43.720  1.00  0.00            
ATOM    483  CE1 TYR   223      54.390  97.710  42.610  1.00  0.00            
ATOM    484  HE1 TYR   223      53.340  97.600  42.370  1.00  0.00            
ATOM    485  CZ  TYR   223      55.090  98.830  42.130  1.00  0.00            
ATOM    486  OH  TYR   223      54.450  99.750  41.350  1.00  0.00            
ATOM    487  HH  TYR   223      55.060 100.390  40.980  1.00  0.00            
ATOM    488  CE2 TYR   223      56.450  98.980  42.430  1.00  0.00            
ATOM    489  HE2 TYR   223      57.000  99.840  42.070  1.00  0.00            
ATOM    490  CD2 TYR   223      57.100  98.000  43.210  1.00  0.00            
ATOM    491  HD2 TYR   223      58.150  98.150  43.440  1.00  0.00            
ATOM    492  C   TYR   223      57.490  94.440  46.540  1.00  0.00            
ATOM    493  O   TYR   223      58.100  94.820  47.530  1.00  0.00            
ATOM    494  N   LYS   224      57.680  93.200  46.090  1.00  0.00            
ATOM    495  H   LYS   224      57.130  92.900  45.290  1.00  0.00            
ATOM    496  CA  LYS   224      58.650  92.240  46.590  1.00  0.00            
ATOM    497  HA  LYS   224      58.920  92.530  47.600  1.00  0.00            
ATOM    498  CB  LYS   224      58.050  90.840  46.690  1.00  0.00            
ATOM    499  HB1 LYS   224      58.820  90.130  47.010  1.00  0.00            
ATOM    500  HB2 LYS   224      57.700  90.510  45.710  1.00  0.00            
ATOM    501  CG  LYS   224      56.890  90.750  47.690  1.00  0.00            
ATOM    502  HG1 LYS   224      56.050  91.340  47.320  1.00  0.00            
ATOM    503  HG2 LYS   224      57.210  91.150  48.650  1.00  0.00            
ATOM    504  CD  LYS   224      56.440  89.300  47.880  1.00  0.00            
ATOM    505  HD1 LYS   224      57.270  88.710  48.260  1.00  0.00            
ATOM    506  HD2 LYS   224      56.120  88.880  46.930  1.00  0.00            
ATOM    507  CE  LYS   224      55.280  89.240  48.880  1.00  0.00            
ATOM    508  HE1 LYS   224      54.410  89.730  48.440  1.00  0.00            
ATOM    509  HE2 LYS   224      55.560  89.770  49.790  1.00  0.00            
ATOM    510  NZ  LYS   224      54.950  87.840  49.210  1.00  0.00            
ATOM    511  HZ1 LYS   224      54.160  87.790  49.840  1.00  0.00            
ATOM    512  HZ2 LYS   224      54.690  87.330  48.380  1.00  0.00            
ATOM    513  HZ3 LYS   224      55.740  87.370  49.640  1.00  0.00            
ATOM    514  C   LYS   224      59.950  92.230  45.800  1.00  0.00            
ATOM    515  O   LYS   224      59.910  92.270  44.570  1.00  0.00            
ATOM    516  N   VAL   225      61.110  92.170  46.450  1.00  0.00            
ATOM    517  H   VAL   225      61.050  92.090  47.460  1.00  0.00            
ATOM    518  CA  VAL   225      62.440  92.390  45.910  1.00  0.00            
ATOM    519  HA  VAL   225      62.340  92.440  44.820  1.00  0.00            
ATOM    520  CB  VAL   225      63.010  93.740  46.320  1.00  0.00            
ATOM    521  HB  VAL   225      63.180  93.720  47.400  1.00  0.00            
ATOM    522  CG1 VAL   225      64.360  94.060  45.670  1.00  0.00            
ATOM    523 1HG1 VAL   225      64.710  95.050  45.960  1.00  0.00            
ATOM    524 2HG1 VAL   225      65.130  93.350  45.980  1.00  0.00            
ATOM    525 3HG1 VAL   225      64.260  94.020  44.580  1.00  0.00            
ATOM    526  CG2 VAL   225      62.100  94.930  46.030  1.00  0.00            
ATOM    527 1HG2 VAL   225      62.530  95.850  46.430  1.00  0.00            
ATOM    528 2HG2 VAL   225      61.950  95.040  44.960  1.00  0.00            
ATOM    529 3HG2 VAL   225      61.130  94.800  46.520  1.00  0.00            
ATOM    530  C   VAL   225      63.420  91.270  46.210  1.00  0.00            
ATOM    531  O   VAL   225      63.560  90.860  47.360  1.00  0.00            
ATOM    532  N   LEU   226      64.180  90.790  45.220  1.00  0.00            
ATOM    533  H   LEU   226      63.960  91.130  44.290  1.00  0.00            
ATOM    534  CA  LEU   226      65.350  89.940  45.320  1.00  0.00            
ATOM    535  HA  LEU   226      65.470  89.640  46.360  1.00  0.00            
ATOM    536  CB  LEU   226      65.130  88.670  44.500  1.00  0.00            
ATOM    537  HB1 LEU   226      64.900  88.980  43.480  1.00  0.00            
ATOM    538  HB2 LEU   226      64.250  88.150  44.880  1.00  0.00            
ATOM    539  CG  LEU   226      66.280  87.660  44.430  1.00  0.00            
ATOM    540  HG  LEU   226      67.170  88.140  44.030  1.00  0.00            
ATOM    541  CD1 LEU   226      66.610  87.050  45.790  1.00  0.00            
ATOM    542 1HD1 LEU   226      67.400  86.310  45.690  1.00  0.00            
ATOM    543 2HD1 LEU   226      66.970  87.830  46.470  1.00  0.00            
ATOM    544 3HD1 LEU   226      65.720  86.580  46.220  1.00  0.00            
ATOM    545  CD2 LEU   226      65.920  86.520  43.490  1.00  0.00            
ATOM    546 1HD2 LEU   226      66.750  85.810  43.410  1.00  0.00            
ATOM    547 2HD2 LEU   226      65.040  86.000  43.860  1.00  0.00            
ATOM    548 3HD2 LEU   226      65.710  86.910  42.490  1.00  0.00            
ATOM    549  C   LEU   226      66.610  90.680  44.910  1.00  0.00            
ATOM    550  O   LEU   226      66.590  91.420  43.930  1.00  0.00            
ATOM    551  N   VAL   227      67.740  90.500  45.600  1.00  0.00            
ATOM    552  H   VAL   227      67.670  89.950  46.440  1.00  0.00            
ATOM    553  CA  VAL   227      69.050  91.040  45.300  1.00  0.00            
ATOM    554  HA  VAL   227      69.010  91.480  44.300  1.00  0.00            
ATOM    555  CB  VAL   227      69.460  92.170  46.250  1.00  0.00            
ATOM    556  HB  VAL   227      69.620  91.720  47.230  1.00  0.00            
ATOM    557  CG1 VAL   227      70.750  92.860  45.820  1.00  0.00            
ATOM    558 1HG1 VAL   227      71.000  93.670  46.500  1.00  0.00            
ATOM    559 2HG1 VAL   227      71.590  92.150  45.830  1.00  0.00            
ATOM    560 3HG1 VAL   227      70.650  93.260  44.810  1.00  0.00            
ATOM    561  CG2 VAL   227      68.390  93.240  46.400  1.00  0.00            
ATOM    562 1HG2 VAL   227      68.740  94.050  47.040  1.00  0.00            
ATOM    563 2HG2 VAL   227      68.130  93.650  45.420  1.00  0.00            
ATOM    564 3HG2 VAL   227      67.490  92.820  46.850  1.00  0.00            
ATOM    565  C   VAL   227      70.110  89.950  45.250  1.00  0.00            
ATOM    566  O   VAL   227      70.240  89.190  46.220  1.00  0.00            
ATOM    567  N   LEU   228      70.890  89.860  44.170  1.00  0.00            
ATOM    568  H   LEU   228      70.700  90.510  43.420  1.00  0.00            
ATOM    569  CA  LEU   228      71.980  88.930  43.940  1.00  0.00            
ATOM    570  HA  LEU   228      72.070  88.280  44.810  1.00  0.00            
ATOM    571  CB  LEU   228      71.680  88.040  42.730  1.00  0.00            
ATOM    572  HB1 LEU   228      72.480  87.310  42.650  1.00  0.00            
ATOM    573  HB2 LEU   228      71.730  88.670  41.840  1.00  0.00            
ATOM    574  CG  LEU   228      70.350  87.300  42.720  1.00  0.00            
ATOM    575  HG  LEU   228      69.520  88.010  42.720  1.00  0.00            
ATOM    576  CD1 LEU   228      70.220  86.440  41.460  1.00  0.00            
ATOM    577 1HD1 LEU   228      69.240  85.970  41.420  1.00  0.00            
ATOM    578 2HD1 LEU   228      70.340  87.070  40.580  1.00  0.00            
ATOM    579 3HD1 LEU   228      70.980  85.660  41.450  1.00  0.00            
ATOM    580  CD2 LEU   228      70.180  86.370  43.920  1.00  0.00            
ATOM    581 1HD2 LEU   228      69.260  85.790  43.830  1.00  0.00            
ATOM    582 2HD2 LEU   228      71.030  85.680  43.980  1.00  0.00            
ATOM    583 3HD2 LEU   228      70.130  86.960  44.830  1.00  0.00            
ATOM    584  C   LEU   228      73.310  89.660  43.780  1.00  0.00            
ATOM    585  O   LEU   228      73.340  90.710  43.140  1.00  0.00            
ATOM    586  N   ASN   229      74.420  89.190  44.340  1.00  0.00            
ATOM    587  H   ASN   229      74.330  88.320  44.860  1.00  0.00            
ATOM    588  CA  ASN   229      75.740  89.800  44.370  1.00  0.00            
ATOM    589  HA  ASN   229      75.810  90.390  43.460  1.00  0.00            
ATOM    590  CB  ASN   229      75.700  90.800  45.520  1.00  0.00            
ATOM    591  HB1 ASN   229      75.490  90.270  46.450  1.00  0.00            
ATOM    592  HB2 ASN   229      74.930  91.550  45.390  1.00  0.00            
ATOM    593  CG  ASN   229      77.010  91.530  45.780  1.00  0.00            
ATOM    594  OD1 ASN   229      77.990  90.930  46.220  1.00  0.00            
ATOM    595  ND2 ASN   229      77.130  92.840  45.540  1.00  0.00            
ATOM    596 1HD2 ASN   229      76.350  93.390  45.200  1.00  0.00            
ATOM    597 2HD2 ASN   229      78.010  93.280  45.760  1.00  0.00            
ATOM    598  C   ASN   229      76.900  88.820  44.390  1.00  0.00            
ATOM    599  O   ASN   229      76.720  87.750  44.980  1.00  0.00            
ATOM    600  N   PRO   230      78.090  89.050  43.830  1.00  0.00            
ATOM    601  CD  PRO   230      78.440  90.210  43.030  1.00  0.00            
ATOM    602  HD1 PRO   230      78.920  90.970  43.640  1.00  0.00            
ATOM    603  HD2 PRO   230      77.580  90.670  42.530  1.00  0.00            
ATOM    604  CG  PRO   230      79.420  89.740  41.960  1.00  0.00            
ATOM    605  HG1 PRO   230      80.070  90.530  41.590  1.00  0.00            
ATOM    606  HG2 PRO   230      78.880  89.270  41.130  1.00  0.00            
ATOM    607  CB  PRO   230      80.200  88.680  42.730  1.00  0.00            
ATOM    608  HB1 PRO   230      80.980  89.190  43.310  1.00  0.00            
ATOM    609  HB2 PRO   230      80.650  87.950  42.060  1.00  0.00            
ATOM    610  CA  PRO   230      79.160  88.080  43.680  1.00  0.00            
ATOM    611  HA  PRO   230      78.740  87.230  43.140  1.00  0.00            
ATOM    612  C   PRO   230      79.870  87.520  44.900  1.00  0.00            
ATOM    613  O   PRO   230      80.670  86.590  44.760  1.00  0.00            
ATOM    614  N   SER   231      79.660  88.040  46.110  1.00  0.00            
ATOM    615  H   SER   231      79.000  88.800  46.200  1.00  0.00            
ATOM    616  CA  SER   231      80.320  87.570  47.320  1.00  0.00            
ATOM    617  HA  SER   231      80.530  86.520  47.160  1.00  0.00            
ATOM    618  CB  SER   231      81.700  88.220  47.480  1.00  0.00            
ATOM    619  HB1 SER   231      82.270  88.110  46.560  1.00  0.00            
ATOM    620  HB2 SER   231      82.260  87.710  48.260  1.00  0.00            
ATOM    621  OG  SER   231      81.630  89.590  47.800  1.00  0.00            
ATOM    622  HG  SER   231      82.530  89.890  47.950  1.00  0.00            
ATOM    623  C   SER   231      79.530  87.630  48.620  1.00  0.00            
ATOM    624  O   SER   231      78.700  88.500  48.820  1.00  0.00            
ATOM    625  N   VAL   232      79.810  86.710  49.550  1.00  0.00            
ATOM    626  H   VAL   232      80.500  86.030  49.270  1.00  0.00            
ATOM    627  CA  VAL   232      79.340  86.610  50.910  1.00  0.00            
ATOM    628  HA  VAL   232      78.250  86.540  50.900  1.00  0.00            
ATOM    629  CB  VAL   232      79.860  85.340  51.590  1.00  0.00            
ATOM    630  HB  VAL   232      80.950  85.340  51.520  1.00  0.00            
ATOM    631  CG1 VAL   232      79.500  85.220  53.070  1.00  0.00            
ATOM    632 1HG1 VAL   232      79.910  84.300  53.490  1.00  0.00            
ATOM    633 2HG1 VAL   232      79.920  86.050  53.640  1.00  0.00            
ATOM    634 3HG1 VAL   232      78.420  85.210  53.190  1.00  0.00            
ATOM    635  CG2 VAL   232      79.360  84.070  50.900  1.00  0.00            
ATOM    636 1HG2 VAL   232      79.740  83.180  51.400  1.00  0.00            
ATOM    637 2HG2 VAL   232      78.270  84.040  50.910  1.00  0.00            
ATOM    638 3HG2 VAL   232      79.700  84.030  49.870  1.00  0.00            
ATOM    639  C   VAL   232      79.720  87.850  51.720  1.00  0.00            
ATOM    640  O   VAL   232      78.850  88.460  52.350  1.00  0.00            
ATOM    641  N   ALA   233      80.970  88.290  51.650  1.00  0.00            
ATOM    642  H   ALA   233      81.640  87.730  51.130  1.00  0.00            
ATOM    643  CA  ALA   233      81.480  89.440  52.370  1.00  0.00            
ATOM    644  HA  ALA   233      81.350  89.240  53.440  1.00  0.00            
ATOM    645  CB  ALA   233      82.990  89.540  52.120  1.00  0.00            
ATOM    646  HB1 ALA   233      83.410  90.370  52.690  1.00  0.00            
ATOM    647  HB2 ALA   233      83.500  88.630  52.440  1.00  0.00            
ATOM    648  HB3 ALA   233      83.180  89.710  51.060  1.00  0.00            
ATOM    649  C   ALA   233      80.780  90.750  52.060  1.00  0.00            
ATOM    650  O   ALA   233      80.690  91.620  52.920  1.00  0.00            
ATOM    651  N   ALA   234      80.220  90.900  50.860  1.00  0.00            
ATOM    652  H   ALA   234      80.370  90.160  50.180  1.00  0.00            
ATOM    653  CA  ALA   234      79.310  91.970  50.490  1.00  0.00            
ATOM    654  HA  ALA   234      79.620  92.870  51.020  1.00  0.00            
ATOM    655  CB  ALA   234      79.480  92.250  49.000  1.00  0.00            
ATOM    656  HB1 ALA   234      78.820  93.070  48.700  1.00  0.00            
ATOM    657  HB2 ALA   234      80.510  92.530  48.770  1.00  0.00            
ATOM    658  HB3 ALA   234      79.220  91.360  48.430  1.00  0.00            
ATOM    659  C   ALA   234      77.870  91.680  50.880  1.00  0.00            
ATOM    660  O   ALA   234      77.220  92.480  51.550  1.00  0.00            
ATOM    661  N   THR   235      77.360  90.500  50.520  1.00  0.00            
ATOM    662  H   THR   235      77.960  89.890  49.980  1.00  0.00            
ATOM    663  CA  THR   235      76.000  90.040  50.720  1.00  0.00            
ATOM    664  HA  THR   235      75.330  90.650  50.120  1.00  0.00            
ATOM    665  CB  THR   235      75.810  88.600  50.240  1.00  0.00            
ATOM    666  HB  THR   235      76.600  87.980  50.650  1.00  0.00            
ATOM    667  CG2 THR   235      74.480  87.940  50.590  1.00  0.00            
ATOM    668 1HG2 THR   235      74.360  87.000  50.050  1.00  0.00            
ATOM    669 2HG2 THR   235      74.430  87.730  51.660  1.00  0.00            
ATOM    670 3HG2 THR   235      73.640  88.600  50.330  1.00  0.00            
ATOM    671  OG1 THR   235      75.910  88.580  48.830  1.00  0.00            
ATOM    672  HG1 THR   235      76.850  88.560  48.610  1.00  0.00            
ATOM    673  C   THR   235      75.520  90.180  52.160  1.00  0.00            
ATOM    674  O   THR   235      74.440  90.720  52.400  1.00  0.00            
ATOM    675  N   LEU   236      76.290  89.730  53.150  1.00  0.00            
ATOM    676  H   LEU   236      77.180  89.320  52.910  1.00  0.00            
ATOM    677  CA  LEU   236      75.930  89.800  54.550  1.00  0.00            
ATOM    678  HA  LEU   236      74.910  89.430  54.650  1.00  0.00            
ATOM    679  CB  LEU   236      76.820  88.870  55.370  1.00  0.00            
ATOM    680  HB1 LEU   236      76.520  88.940  56.420  1.00  0.00            
ATOM    681  HB2 LEU   236      77.840  89.240  55.320  1.00  0.00            
ATOM    682  CG  LEU   236      76.820  87.390  54.980  1.00  0.00            
ATOM    683  HG  LEU   236      77.250  87.270  53.980  1.00  0.00            
ATOM    684  CD1 LEU   236      77.670  86.570  55.950  1.00  0.00            
ATOM    685 1HD1 LEU   236      77.680  85.520  55.660  1.00  0.00            
ATOM    686 2HD1 LEU   236      78.690  86.940  55.920  1.00  0.00            
ATOM    687 3HD1 LEU   236      77.290  86.670  56.960  1.00  0.00            
ATOM    688  CD2 LEU   236      75.420  86.790  54.940  1.00  0.00            
ATOM    689 1HD2 LEU   236      75.470  85.710  54.800  1.00  0.00            
ATOM    690 2HD2 LEU   236      74.890  87.010  55.870  1.00  0.00            
ATOM    691 3HD2 LEU   236      74.860  87.200  54.100  1.00  0.00            
ATOM    692  C   LEU   236      75.890  91.210  55.120  1.00  0.00            
ATOM    693  O   LEU   236      75.080  91.540  55.980  1.00  0.00            
ATOM    694  N   GLY   237      76.720  92.120  54.600  1.00  0.00            
ATOM    695  H   GLY   237      77.330  91.810  53.850  1.00  0.00            
ATOM    696  CA  GLY   237      76.790  93.510  54.980  1.00  0.00            
ATOM    697  HA1 GLY   237      77.690  93.960  54.560  1.00  0.00            
ATOM    698  HA2 GLY   237      76.880  93.580  56.070  1.00  0.00            
ATOM    699  C   GLY   237      75.600  94.350  54.540  1.00  0.00            
ATOM    700  O   GLY   237      75.300  95.370  55.160  1.00  0.00            
ATOM    701  N   PHE   238      74.860  93.960  53.490  1.00  0.00            
ATOM    702  H   PHE   238      75.160  93.150  52.980  1.00  0.00            
ATOM    703  CA  PHE   238      73.680  94.670  53.040  1.00  0.00            
ATOM    704  HA  PHE   238      73.930  95.730  52.970  1.00  0.00            
ATOM    705  CB  PHE   238      73.250  94.220  51.650  1.00  0.00            
ATOM    706  HB1 PHE   238      72.400  94.820  51.340  1.00  0.00            
ATOM    707  HB2 PHE   238      72.890  93.190  51.730  1.00  0.00            
ATOM    708  CG  PHE   238      74.300  94.300  50.560  1.00  0.00            
ATOM    709  CD1 PHE   238      75.130  95.420  50.440  1.00  0.00            
ATOM    710  HD1 PHE   238      75.000  96.270  51.100  1.00  0.00            
ATOM    711  CE1 PHE   238      76.130  95.470  49.460  1.00  0.00            
ATOM    712  HE1 PHE   238      76.770  96.330  49.380  1.00  0.00            
ATOM    713  CZ  PHE   238      76.280  94.400  48.570  1.00  0.00            
ATOM    714  HZ  PHE   238      77.030  94.440  47.800  1.00  0.00            
ATOM    715  CE2 PHE   238      75.440  93.280  48.670  1.00  0.00            
ATOM    716  HE2 PHE   238      75.550  92.460  47.970  1.00  0.00            
ATOM    717  CD2 PHE   238      74.450  93.240  49.660  1.00  0.00            
ATOM    718  HD2 PHE   238      73.820  92.370  49.730  1.00  0.00            
ATOM    719  C   PHE   238      72.550  94.590  54.060  1.00  0.00            
ATOM    720  O   PHE   238      71.950  95.610  54.400  1.00  0.00            
ATOM    721  N   GLY   239      72.290  93.420  54.660  1.00  0.00            
ATOM    722  H   GLY   239      72.760  92.600  54.300  1.00  0.00            
ATOM    723  CA  GLY   239      71.320  93.210  55.710  1.00  0.00            
ATOM    724  HA1 GLY   239      71.260  92.140  55.920  1.00  0.00            
ATOM    725  HA2 GLY   239      70.340  93.540  55.360  1.00  0.00            
ATOM    726  C   GLY   239      71.640  93.930  57.020  1.00  0.00            
ATOM    727  O   GLY   239      70.730  94.370  57.720  1.00  0.00            
ATOM    728  N   ALA   240      72.920  94.130  57.340  1.00  0.00            
ATOM    729  H   ALA   240      73.620  93.700  56.750  1.00  0.00            
ATOM    730  CA  ALA   240      73.390  94.970  58.420  1.00  0.00            
ATOM    731  HA  ALA   240      72.850  94.690  59.330  1.00  0.00            
ATOM    732  CB  ALA   240      74.870  94.670  58.660  1.00  0.00            
ATOM    733  HB1 ALA   240      75.240  95.250  59.510  1.00  0.00            
ATOM    734  HB2 ALA   240      75.020  93.610  58.870  1.00  0.00            
ATOM    735  HB3 ALA   240      75.460  94.940  57.780  1.00  0.00            
ATOM    736  C   ALA   240      73.140  96.450  58.170  1.00  0.00            
ATOM    737  O   ALA   240      72.740  97.200  59.070  1.00  0.00            
ATOM    738  N   TYR   241      73.320  96.930  56.940  1.00  0.00            
ATOM    739  H   TYR   241      73.690  96.300  56.240  1.00  0.00            
ATOM    740  CA  TYR   241      72.980  98.280  56.550  1.00  0.00            
ATOM    741  HA  TYR   241      73.390  98.940  57.320  1.00  0.00            
ATOM    742  CB  TYR   241      73.690  98.670  55.260  1.00  0.00            
ATOM    743  HB1 TYR   241      73.220  98.160  54.420  1.00  0.00            
ATOM    744  HB2 TYR   241      74.720  98.320  55.290  1.00  0.00            
ATOM    745  CG  TYR   241      73.710 100.160  54.980  1.00  0.00            
ATOM    746  CD1 TYR   241      74.700 100.960  55.560  1.00  0.00            
ATOM    747  HD1 TYR   241      75.460 100.520  56.190  1.00  0.00            
ATOM    748  CE1 TYR   241      74.720 102.340  55.340  1.00  0.00            
ATOM    749  HE1 TYR   241      75.480 102.970  55.770  1.00  0.00            
ATOM    750  CZ  TYR   241      73.740 102.940  54.520  1.00  0.00            
ATOM    751  OH  TYR   241      73.760 104.280  54.280  1.00  0.00            
ATOM    752  HH  TYR   241      73.080 104.520  53.640  1.00  0.00            
ATOM    753  CE2 TYR   241      72.740 102.130  53.930  1.00  0.00            
ATOM    754  HE2 TYR   241      71.970 102.580  53.320  1.00  0.00            
ATOM    755  CD2 TYR   241      72.730 100.750  54.180  1.00  0.00            
ATOM    756  HD2 TYR   241      71.950 100.150  53.740  1.00  0.00            
ATOM    757  C   TYR   241      71.480  98.520  56.510  1.00  0.00            
ATOM    758  O   TYR   241      71.010  99.550  56.990  1.00  0.00            
ATOM    759  N   MET   242      70.670  97.570  56.020  1.00  0.00            
ATOM    760  H   MET   242      71.130  96.770  55.620  1.00  0.00            
ATOM    761  CA  MET   242      69.220  97.610  56.010  1.00  0.00            
ATOM    762  HA  MET   242      68.900  98.460  55.410  1.00  0.00            
ATOM    763  CB  MET   242      68.680  96.340  55.360  1.00  0.00            
ATOM    764  HB1 MET   242      67.620  96.240  55.590  1.00  0.00            
ATOM    765  HB2 MET   242      69.170  95.470  55.790  1.00  0.00            
ATOM    766  CG  MET   242      68.820  96.300  53.840  1.00  0.00            
ATOM    767  HG1 MET   242      68.820  95.260  53.520  1.00  0.00            
ATOM    768  HG2 MET   242      69.800  96.710  53.570  1.00  0.00            
ATOM    769  SD  MET   242      67.560  97.180  52.880  1.00  0.00            
ATOM    770  CE  MET   242      66.120  96.100  53.100  1.00  0.00            
ATOM    771  HE1 MET   242      65.240  96.570  52.640  1.00  0.00            
ATOM    772  HE2 MET   242      66.290  95.140  52.610  1.00  0.00            
ATOM    773  HE3 MET   242      65.920  95.930  54.160  1.00  0.00            
ATOM    774  C   MET   242      68.620  97.800  57.400  1.00  0.00            
ATOM    775  O   MET   242      67.760  98.650  57.600  1.00  0.00            
ATOM    776  N   SER   243      69.090  97.070  58.410  1.00  0.00            
ATOM    777  H   SER   243      69.790  96.360  58.220  1.00  0.00            
ATOM    778  CA  SER   243      68.620  97.200  59.780  1.00  0.00            
ATOM    779  HA  SER   243      67.530  97.210  59.760  1.00  0.00            
ATOM    780  CB  SER   243      69.010  96.000  60.630  1.00  0.00            
ATOM    781  HB1 SER   243      68.560  95.100  60.200  1.00  0.00            
ATOM    782  HB2 SER   243      68.630  96.110  61.650  1.00  0.00            
ATOM    783  OG  SER   243      70.410  95.850  60.660  1.00  0.00            
ATOM    784  HG  SER   243      70.610  94.920  60.780  1.00  0.00            
ATOM    785  C   SER   243      69.070  98.520  60.410  1.00  0.00            
ATOM    786  O   SER   243      68.230  99.270  60.900  1.00  0.00            
ATOM    787  N   LYS   244      70.340  98.900  60.320  1.00  0.00            
ATOM    788  H   LYS   244      70.990  98.220  59.960  1.00  0.00            
ATOM    789  CA  LYS   244      70.870 100.110  60.930  1.00  0.00            
ATOM    790  HA  LYS   244      70.430 100.150  61.930  1.00  0.00            
ATOM    791  CB  LYS   244      72.380  99.980  61.180  1.00  0.00            
ATOM    792  HB1 LYS   244      72.620  98.920  61.310  1.00  0.00            
ATOM    793  HB2 LYS   244      72.630 100.440  62.130  1.00  0.00            
ATOM    794  CG  LYS   244      73.310 100.550  60.120  1.00  0.00            
ATOM    795  HG1 LYS   244      72.860 100.450  59.130  1.00  0.00            
ATOM    796  HG2 LYS   244      74.240  99.970  60.100  1.00  0.00            
ATOM    797  CD  LYS   244      73.670 102.010  60.400  1.00  0.00            
ATOM    798  HD1 LYS   244      74.150 102.080  61.370  1.00  0.00            
ATOM    799  HD2 LYS   244      72.770 102.620  60.420  1.00  0.00            
ATOM    800  CE  LYS   244      74.620 102.590  59.350  1.00  0.00            
ATOM    801  HE1 LYS   244      74.160 102.470  58.360  1.00  0.00            
ATOM    802  HE2 LYS   244      75.550 102.010  59.360  1.00  0.00            
ATOM    803  NZ  LYS   244      74.900 104.000  59.620  1.00  0.00            
ATOM    804  HZ1 LYS   244      75.510 104.430  58.930  1.00  0.00            
ATOM    805  HZ2 LYS   244      74.040 104.540  59.620  1.00  0.00            
ATOM    806  HZ3 LYS   244      75.340 104.140  60.520  1.00  0.00            
ATOM    807  C   LYS   244      70.420 101.400  60.280  1.00  0.00            
ATOM    808  O   LYS   244      70.130 102.390  60.950  1.00  0.00            
ATOM    809  N   ALA   245      70.330 101.450  58.940  1.00  0.00            
ATOM    810  H   ALA   245      70.570 100.610  58.450  1.00  0.00            
ATOM    811  CA  ALA   245      70.090 102.630  58.130  1.00  0.00            
ATOM    812  HA  ALA   245      70.300 103.500  58.740  1.00  0.00            
ATOM    813  CB  ALA   245      71.100 102.670  56.990  1.00  0.00            
ATOM    814  HB1 ALA   245      71.150 103.660  56.550  1.00  0.00            
ATOM    815  HB2 ALA   245      72.100 102.410  57.350  1.00  0.00            
ATOM    816  HB3 ALA   245      70.810 101.960  56.210  1.00  0.00            
ATOM    817  C   ALA   245      68.650 102.790  57.630  1.00  0.00            
ATOM    818  O   ALA   245      68.240 103.910  57.320  1.00  0.00            
ATOM    819  N   HIS   246      67.850 101.730  57.580  1.00  0.00            
ATOM    820  H   HIS   246      68.280 100.830  57.740  1.00  0.00            
ATOM    821  CA  HIS   246      66.450 101.700  57.190  1.00  0.00            
ATOM    822  HA  HIS   246      66.100 102.730  57.120  1.00  0.00            
ATOM    823  CB  HIS   246      66.320 101.140  55.770  1.00  0.00            
ATOM    824  HB1 HIS   246      65.280 100.900  55.560  1.00  0.00            
ATOM    825  HB2 HIS   246      66.870 100.200  55.700  1.00  0.00            
ATOM    826  CG  HIS   246      66.790 102.040  54.660  1.00  0.00            
ATOM    827  ND1 HIS   246      68.120 102.310  54.320  1.00  0.00            
ATOM    828  CE1 HIS   246      68.080 103.080  53.230  1.00  0.00            
ATOM    829  HE1 HIS   246      68.950 103.440  52.700  1.00  0.00            
ATOM    830  NE2 HIS   246      66.810 103.320  52.880  1.00  0.00            
ATOM    831  HE2 HIS   246      66.500 103.810  52.050  1.00  0.00            
ATOM    832  CD2 HIS   246      65.980 102.680  53.770  1.00  0.00            
ATOM    833  HD2 HIS   246      64.900 102.620  53.740  1.00  0.00            
ATOM    834  C   HIS   246      65.510 101.020  58.170  1.00  0.00            
ATOM    835  O   HIS   246      64.290 101.050  57.990  1.00  0.00            
ATOM    836  N   GLY   247      66.000 100.440  59.260  1.00  0.00            
ATOM    837  H   GLY   247      67.000 100.380  59.350  1.00  0.00            
ATOM    838  CA  GLY   247      65.210  99.820  60.310  1.00  0.00            
ATOM    839  HA1 GLY   247      64.380 100.470  60.580  1.00  0.00            
ATOM    840  HA2 GLY   247      65.810  99.740  61.220  1.00  0.00            
ATOM    841  C   GLY   247      64.640  98.440  60.030  1.00  0.00            
ATOM    842  O   GLY   247      63.830  97.940  60.800  1.00  0.00            
ATOM    843  N   ILE   248      65.000  97.800  58.910  1.00  0.00            
ATOM    844  H   ILE   248      65.750  98.210  58.370  1.00  0.00            
ATOM    845  CA  ILE   248      64.390  96.610  58.360  1.00  0.00            
ATOM    846  HA  ILE   248      63.600  96.300  59.040  1.00  0.00            
ATOM    847  CB  ILE   248      63.710  96.870  57.010  1.00  0.00            
ATOM    848  HB  ILE   248      62.840  97.490  57.220  1.00  0.00            
ATOM    849  CG2 ILE   248      64.580  97.710  56.080  1.00  0.00            
ATOM    850 1HG2 ILE   248      64.100  97.890  55.120  1.00  0.00            
ATOM    851 2HG2 ILE   248      64.790  98.700  56.500  1.00  0.00            
ATOM    852 3HG2 ILE   248      65.540  97.220  55.910  1.00  0.00            
ATOM    853  CG1 ILE   248      63.190  95.610  56.340  1.00  0.00            
ATOM    854 1HG1 ILE   248      62.620  95.020  57.060  1.00  0.00            
ATOM    855 2HG1 ILE   248      64.020  94.990  56.010  1.00  0.00            
ATOM    856  CD  ILE   248      62.280  95.820  55.130  1.00  0.00            
ATOM    857  HD1 ILE   248      61.850  94.870  54.810  1.00  0.00            
ATOM    858  HD2 ILE   248      61.460  96.500  55.390  1.00  0.00            
ATOM    859  HD3 ILE   248      62.840  96.240  54.290  1.00  0.00            
ATOM    860  C   ILE   248      65.360  95.430  58.300  1.00  0.00            
ATOM    861  O   ILE   248      66.460  95.560  57.770  1.00  0.00            
ATOM    862  N   ASP   249      64.960  94.250  58.780  1.00  0.00            
ATOM    863  H   ASP   249      64.070  94.230  59.260  1.00  0.00            
ATOM    864  CA  ASP   249      65.670  92.990  58.690  1.00  0.00            
ATOM    865  HA  ASP   249      66.730  93.230  58.550  1.00  0.00            
ATOM    866  CB  ASP   249      65.640  92.270  60.040  1.00  0.00            
ATOM    867  HB1 ASP   249      66.020  91.260  59.910  1.00  0.00            
ATOM    868  HB2 ASP   249      64.600  92.180  60.370  1.00  0.00            
ATOM    869  CG  ASP   249      66.450  92.960  61.130  1.00  0.00            
ATOM    870  OD1 ASP   249      66.060  94.050  61.610  1.00  0.00            
ATOM    871  OD2 ASP   249      67.500  92.380  61.490  1.00  0.00            
ATOM    872  C   ASP   249      65.200  92.140  57.520  1.00  0.00            
ATOM    873  O   ASP   249      64.170  91.480  57.630  1.00  0.00            
ATOM    874  N   PRO   250      65.890  92.130  56.370  1.00  0.00            
ATOM    875  CD  PRO   250      67.140  92.820  56.100  1.00  0.00            
ATOM    876  HD1 PRO   250      67.890  92.660  56.880  1.00  0.00            
ATOM    877  HD2 PRO   250      66.940  93.890  55.990  1.00  0.00            
ATOM    878  CG  PRO   250      67.670  92.290  54.770  1.00  0.00            
ATOM    879  HG1 PRO   250      68.280  91.400  54.950  1.00  0.00            
ATOM    880  HG2 PRO   250      68.230  93.040  54.220  1.00  0.00            
ATOM    881  CB  PRO   250      66.370  91.900  54.070  1.00  0.00            
ATOM    882  HB1 PRO   250      66.550  91.180  53.260  1.00  0.00            
ATOM    883  HB2 PRO   250      65.900  92.800  53.660  1.00  0.00            
ATOM    884  CA  PRO   250      65.540  91.330  55.220  1.00  0.00            
ATOM    885  HA  PRO   250      64.490  91.460  54.960  1.00  0.00            
ATOM    886  C   PRO   250      65.810  89.840  55.410  1.00  0.00            
ATOM    887  O   PRO   250      66.500  89.450  56.350  1.00  0.00            
ATOM    888  N   ASN   251      65.360  88.990  54.490  1.00  0.00            
ATOM    889  H   ASN   251      64.830  89.350  53.710  1.00  0.00            
ATOM    890  CA  ASN   251      65.920  87.660  54.350  1.00  0.00            
ATOM    891  HA  ASN   251      65.930  87.190  55.330  1.00  0.00            
ATOM    892  CB  ASN   251      65.090  86.780  53.430  1.00  0.00            
ATOM    893  HB1 ASN   251      65.440  85.750  53.500  1.00  0.00            
ATOM    894  HB2 ASN   251      65.240  87.100  52.400  1.00  0.00            
ATOM    895  CG  ASN   251      63.590  86.760  53.700  1.00  0.00            
ATOM    896  OD1 ASN   251      63.110  86.440  54.790  1.00  0.00            
ATOM    897  ND2 ASN   251      62.790  87.090  52.690  1.00  0.00            
ATOM    898 1HD2 ASN   251      63.210  87.340  51.810  1.00  0.00            
ATOM    899 2HD2 ASN   251      61.790  87.110  52.850  1.00  0.00            
ATOM    900  C   ASN   251      67.360  87.730  53.840  1.00  0.00            
ATOM    901  O   ASN   251      67.680  88.570  53.010  1.00  0.00            
ATOM    902  N   ILE   252      68.250  86.850  54.300  1.00  0.00            
ATOM    903  H   ILE   252      67.900  86.150  54.940  1.00  0.00            
ATOM    904  CA  ILE   252      69.660  86.800  53.990  1.00  0.00            
ATOM    905  HA  ILE   252      69.840  87.380  53.080  1.00  0.00            
ATOM    906  CB  ILE   252      70.520  87.410  55.100  1.00  0.00            
ATOM    907  HB  ILE   252      70.450  86.750  55.960  1.00  0.00            
ATOM    908  CG2 ILE   252      71.990  87.440  54.680  1.00  0.00            
ATOM    909 1HG2 ILE   252      72.620  87.820  55.490  1.00  0.00            
ATOM    910 2HG2 ILE   252      72.360  86.450  54.430  1.00  0.00            
ATOM    911 3HG2 ILE   252      72.120  88.090  53.820  1.00  0.00            
ATOM    912  CG1 ILE   252      70.040  88.790  55.550  1.00  0.00            
ATOM    913 1HG1 ILE   252      69.010  88.710  55.910  1.00  0.00            
ATOM    914 2HG1 ILE   252      70.030  89.460  54.700  1.00  0.00            
ATOM    915  CD  ILE   252      70.830  89.440  56.680  1.00  0.00            
ATOM    916  HD1 ILE   252      70.290  90.310  57.060  1.00  0.00            
ATOM    917  HD2 ILE   252      70.950  88.730  57.510  1.00  0.00            
ATOM    918  HD3 ILE   252      71.810  89.760  56.330  1.00  0.00            
ATOM    919  C   ILE   252      70.040  85.360  53.680  1.00  0.00            
ATOM    920  O   ILE   252      69.690  84.490  54.490  1.00  0.00            
ATOM    921  N   ARG   253      70.710  85.030  52.570  1.00  0.00            
ATOM    922  H   ARG   253      70.890  85.780  51.920  1.00  0.00            
ATOM    923  CA  ARG   253      70.950  83.680  52.120  1.00  0.00            
ATOM    924  HA  ARG   253      70.810  83.000  52.960  1.00  0.00            
ATOM    925  CB  ARG   253      69.910  83.290  51.070  1.00  0.00            
ATOM    926  HB1 ARG   253      70.000  82.220  50.870  1.00  0.00            
ATOM    927  HB2 ARG   253      70.140  83.800  50.130  1.00  0.00            
ATOM    928  CG  ARG   253      68.470  83.600  51.440  1.00  0.00            
ATOM    929  HG1 ARG   253      68.310  84.680  51.430  1.00  0.00            
ATOM    930  HG2 ARG   253      68.270  83.260  52.460  1.00  0.00            
ATOM    931  CD  ARG   253      67.430  82.990  50.500  1.00  0.00            
ATOM    932  HD1 ARG   253      67.620  83.330  49.480  1.00  0.00            
ATOM    933  HD2 ARG   253      66.430  83.310  50.780  1.00  0.00            
ATOM    934  NE  ARG   253      67.490  81.530  50.490  1.00  0.00            
ATOM    935  HE  ARG   253      67.840  81.040  49.680  1.00  0.00            
ATOM    936  CZ  ARG   253      67.200  80.690  51.500  1.00  0.00            
ATOM    937  NH1 ARG   253      66.660  81.090  52.660  1.00  0.00            
ATOM    938 1HH1 ARG   253      66.330  82.040  52.690  1.00  0.00            
ATOM    939 2HH1 ARG   253      66.530  80.420  53.410  1.00  0.00            
ATOM    940  NH2 ARG   253      67.470  79.390  51.380  1.00  0.00            
ATOM    941 1HH2 ARG   253      67.810  79.090  50.470  1.00  0.00            
ATOM    942 2HH2 ARG   253      67.260  78.780  52.150  1.00  0.00            
ATOM    943  C   ARG   253      72.370  83.440  51.620  1.00  0.00            
ATOM    944  O   ARG   253      72.770  84.040  50.630  1.00  0.00            
ATOM    945  N   THR   254      73.160  82.580  52.270  1.00  0.00            
ATOM    946  H   THR   254      72.760  82.110  53.070  1.00  0.00            
ATOM    947  CA  THR   254      74.500  82.170  51.900  1.00  0.00            
ATOM    948  HA  THR   254      74.580  82.190  50.810  1.00  0.00            
ATOM    949  CB  THR   254      75.590  83.100  52.430  1.00  0.00            
ATOM    950  HB  THR   254      76.550  82.810  52.020  1.00  0.00            
ATOM    951  CG2 THR   254      75.410  84.580  52.100  1.00  0.00            
ATOM    952 1HG2 THR   254      76.280  85.160  52.430  1.00  0.00            
ATOM    953 2HG2 THR   254      75.300  84.710  51.030  1.00  0.00            
ATOM    954 3HG2 THR   254      74.520  84.980  52.600  1.00  0.00            
ATOM    955  OG1 THR   254      75.690  83.010  53.830  1.00  0.00            
ATOM    956  HG1 THR   254      74.840  83.280  54.200  1.00  0.00            
ATOM    957  C   THR   254      74.860  80.750  52.330  1.00  0.00            
ATOM    958  O   THR   254      74.150  80.140  53.120  1.00  0.00            
ATOM    959  N   GLY   255      76.000  80.200  51.900  1.00  0.00            
ATOM    960  H   GLY   255      76.480  80.720  51.180  1.00  0.00            
ATOM    961  CA  GLY   255      76.580  78.950  52.330  1.00  0.00            
ATOM    962  HA1 GLY   255      77.390  78.690  51.650  1.00  0.00            
ATOM    963  HA2 GLY   255      75.830  78.160  52.240  1.00  0.00            
ATOM    964  C   GLY   255      77.120  78.920  53.750  1.00  0.00            
ATOM    965  O   GLY   255      77.560  77.870  54.220  1.00  0.00            
ATOM    966  N   VAL   256      77.090  80.020  54.500  1.00  0.00            
ATOM    967  H   VAL   256      76.740  80.850  54.040  1.00  0.00            
ATOM    968  CA  VAL   256      77.510  80.140  55.880  1.00  0.00            
ATOM    969  HA  VAL   256      77.680  79.130  56.260  1.00  0.00            
ATOM    970  CB  VAL   256      78.860  80.840  56.020  1.00  0.00            
ATOM    971  HB  VAL   256      79.570  80.300  55.380  1.00  0.00            
ATOM    972  CG1 VAL   256      78.870  82.290  55.550  1.00  0.00            
ATOM    973 1HG1 VAL   256      79.890  82.680  55.540  1.00  0.00            
ATOM    974 2HG1 VAL   256      78.480  82.370  54.540  1.00  0.00            
ATOM    975 3HG1 VAL   256      78.280  82.930  56.210  1.00  0.00            
ATOM    976  CG2 VAL   256      79.420  80.780  57.440  1.00  0.00            
ATOM    977 1HG2 VAL   256      80.430  81.180  57.470  1.00  0.00            
ATOM    978 2HG2 VAL   256      78.780  81.350  58.120  1.00  0.00            
ATOM    979 3HG2 VAL   256      79.450  79.740  57.780  1.00  0.00            
ATOM    980  C   VAL   256      76.440  80.690  56.810  1.00  0.00            
ATOM    981  O   VAL   256      76.100  80.050  57.810  1.00  0.00            
ATOM    982  N   ARG   257      75.830  81.840  56.500  1.00  0.00            
ATOM    983  H   ARG   257      76.120  82.270  55.630  1.00  0.00            
ATOM    984  CA  ARG   257      74.830  82.550  57.270  1.00  0.00            
ATOM    985  HA  ARG   257      74.590  81.970  58.160  1.00  0.00            
ATOM    986  CB  ARG   257      75.380  83.900  57.730  1.00  0.00            
ATOM    987  HB1 ARG   257      75.580  84.500  56.850  1.00  0.00            
ATOM    988  HB2 ARG   257      76.340  83.740  58.210  1.00  0.00            
ATOM    989  CG  ARG   257      74.490  84.690  58.680  1.00  0.00            
ATOM    990  HG1 ARG   257      74.430  84.160  59.640  1.00  0.00            
ATOM    991  HG2 ARG   257      73.480  84.760  58.270  1.00  0.00            
ATOM    992  CD  ARG   257      75.010  86.100  58.920  1.00  0.00            
ATOM    993  HD1 ARG   257      74.930  86.680  57.990  1.00  0.00            
ATOM    994  HD2 ARG   257      76.070  86.080  59.180  1.00  0.00            
ATOM    995  NE  ARG   257      74.260  86.830  59.940  1.00  0.00            
ATOM    996  HE  ARG   257      73.520  87.470  59.670  1.00  0.00            
ATOM    997  CZ  ARG   257      74.450  86.770  61.260  1.00  0.00            
ATOM    998  NH1 ARG   257      75.440  86.070  61.830  1.00  0.00            
ATOM    999 1HH1 ARG   257      76.140  85.680  61.210  1.00  0.00            
ATOM   1000 2HH1 ARG   257      75.550  86.090  62.840  1.00  0.00            
ATOM   1001  NH2 ARG   257      73.600  87.420  62.070  1.00  0.00            
ATOM   1002 1HH2 ARG   257      72.960  88.040  61.610  1.00  0.00            
ATOM   1003 2HH2 ARG   257      73.690  87.300  63.070  1.00  0.00            
ATOM   1004  C   ARG   257      73.540  82.690  56.470  1.00  0.00            
ATOM   1005  O   ARG   257      73.540  83.390  55.460  1.00  0.00            
ATOM   1006  N   THR   258      72.430  82.090  56.920  1.00  0.00            
ATOM   1007  H   THR   258      72.530  81.490  57.730  1.00  0.00            
ATOM   1008  CA  THR   258      71.110  82.200  56.330  1.00  0.00            
ATOM   1009  HA  THR   258      71.130  83.040  55.640  1.00  0.00            
ATOM   1010  CB  THR   258      70.760  80.970  55.490  1.00  0.00            
ATOM   1011  HB  THR   258      70.930  80.070  56.080  1.00  0.00            
ATOM   1012  CG2 THR   258      69.340  80.940  54.930  1.00  0.00            
ATOM   1013 1HG2 THR   258      69.220  80.090  54.260  1.00  0.00            
ATOM   1014 2HG2 THR   258      68.630  80.840  55.750  1.00  0.00            
ATOM   1015 3HG2 THR   258      69.130  81.860  54.390  1.00  0.00            
ATOM   1016  OG1 THR   258      71.590  80.940  54.350  1.00  0.00            
ATOM   1017  HG1 THR   258      72.020  80.080  54.350  1.00  0.00            
ATOM   1018  C   THR   258      70.040  82.510  57.360  1.00  0.00            
ATOM   1019  O   THR   258      70.040  81.940  58.450  1.00  0.00            
ATOM   1020  N   ILE   259      69.110  83.420  57.050  1.00  0.00            
ATOM   1021  H   ILE   259      69.190  83.820  56.130  1.00  0.00            
ATOM   1022  CA  ILE   259      68.030  83.920  57.870  1.00  0.00            
ATOM   1023  HA  ILE   259      67.780  83.160  58.600  1.00  0.00            
ATOM   1024  CB  ILE   259      68.410  85.190  58.640  1.00  0.00            
ATOM   1025  HB  ILE   259      68.560  85.980  57.910  1.00  0.00            
ATOM   1026  CG2 ILE   259      67.270  85.640  59.550  1.00  0.00            
ATOM   1027 1HG2 ILE   259      67.490  86.580  60.060  1.00  0.00            
ATOM   1028 2HG2 ILE   259      66.350  85.820  58.980  1.00  0.00            
ATOM   1029 3HG2 ILE   259      67.050  84.880  60.290  1.00  0.00            
ATOM   1030  CG1 ILE   259      69.710  85.070  59.430  1.00  0.00            
ATOM   1031 1HG1 ILE   259      70.520  84.800  58.760  1.00  0.00            
ATOM   1032 2HG1 ILE   259      69.620  84.250  60.150  1.00  0.00            
ATOM   1033  CD  ILE   259      70.190  86.310  60.170  1.00  0.00            
ATOM   1034  HD1 ILE   259      71.190  86.160  60.570  1.00  0.00            
ATOM   1035  HD2 ILE   259      70.220  87.160  59.470  1.00  0.00            
ATOM   1036  HD3 ILE   259      69.520  86.560  61.000  1.00  0.00            
ATOM   1037  C   ILE   259      66.790  84.160  57.010  1.00  0.00            
ATOM   1038  O   ILE   259      66.870  84.890  56.030  1.00  0.00            
ATOM   1039  N   THR   260      65.620  83.630  57.370  1.00  0.00            
ATOM   1040  H   THR   260      65.630  83.030  58.180  1.00  0.00            
ATOM   1041  CA  THR   260      64.320  84.000  56.850  1.00  0.00            
ATOM   1042  HA  THR   260      64.460  84.630  55.970  1.00  0.00            
ATOM   1043  CB  THR   260      63.520  82.780  56.380  1.00  0.00            
ATOM   1044  HB  THR   260      63.340  82.120  57.220  1.00  0.00            
ATOM   1045  CG2 THR   260      62.160  83.140  55.770  1.00  0.00            
ATOM   1046 1HG2 THR   260      61.630  82.240  55.450  1.00  0.00            
ATOM   1047 2HG2 THR   260      61.530  83.640  56.520  1.00  0.00            
ATOM   1048 3HG2 THR   260      62.290  83.810  54.920  1.00  0.00            
ATOM   1049  OG1 THR   260      64.200  82.060  55.370  1.00  0.00            
ATOM   1050  HG1 THR   260      63.550  81.550  54.880  1.00  0.00            
ATOM   1051  C   THR   260      63.540  84.810  57.870  1.00  0.00            
ATOM   1052  O   THR   260      63.280  84.310  58.960  1.00  0.00            
ATOM   1053  N   THR   261      63.150  86.050  57.580  1.00  0.00            
ATOM   1054  H   THR   261      63.390  86.400  56.660  1.00  0.00            
ATOM   1055  CA  THR   261      62.360  86.930  58.420  1.00  0.00            
ATOM   1056  HA  THR   261      62.350  86.520  59.430  1.00  0.00            
ATOM   1057  CB  THR   261      62.970  88.330  58.530  1.00  0.00            
ATOM   1058  HB  THR   261      62.390  88.920  59.230  1.00  0.00            
ATOM   1059  CG2 THR   261      64.420  88.320  59.030  1.00  0.00            
ATOM   1060 1HG2 THR   261      64.750  89.340  59.230  1.00  0.00            
ATOM   1061 2HG2 THR   261      64.490  87.740  59.950  1.00  0.00            
ATOM   1062 3HG2 THR   261      65.070  87.870  58.270  1.00  0.00            
ATOM   1063  OG1 THR   261      62.960  88.990  57.290  1.00  0.00            
ATOM   1064  HG1 THR   261      63.370  89.840  57.420  1.00  0.00            
ATOM   1065  C   THR   261      60.910  87.060  58.000  1.00  0.00            
ATOM   1066  O   THR   261      60.050  87.340  58.820  1.00  0.00            
ATOM   1067  N   GLY   262      60.590  86.850  56.710  1.00  0.00            
ATOM   1068  H   GLY   262      61.360  86.620  56.090  1.00  0.00            
ATOM   1069  CA  GLY   262      59.300  87.100  56.110  1.00  0.00            
ATOM   1070  HA1 GLY   262      58.510  86.940  56.850  1.00  0.00            
ATOM   1071  HA2 GLY   262      59.120  86.380  55.320  1.00  0.00            
ATOM   1072  C   GLY   262      59.110  88.490  55.520  1.00  0.00            
ATOM   1073  O   GLY   262      58.100  88.770  54.890  1.00  0.00            
ATOM   1074  N   ALA   263      60.100  89.380  55.670  1.00  0.00            
ATOM   1075  H   ALA   263      60.920  89.080  56.190  1.00  0.00            
ATOM   1076  CA  ALA   263      60.160  90.690  55.050  1.00  0.00            
ATOM   1077  HA  ALA   263      59.290  91.240  55.410  1.00  0.00            
ATOM   1078  CB  ALA   263      61.400  91.400  55.570  1.00  0.00            
ATOM   1079  HB1 ALA   263      61.470  92.420  55.170  1.00  0.00            
ATOM   1080  HB2 ALA   263      61.390  91.470  56.650  1.00  0.00            
ATOM   1081  HB3 ALA   263      62.290  90.860  55.270  1.00  0.00            
ATOM   1082  C   ALA   263      60.110  90.640  53.530  1.00  0.00            
ATOM   1083  O   ALA   263      60.550  89.650  52.950  1.00  0.00            
ATOM   1084  N   PRO   264      59.650  91.670  52.810  1.00  0.00            
ATOM   1085  CD  PRO   264      59.120  92.910  53.350  1.00  0.00            
ATOM   1086  HD1 PRO   264      59.840  93.450  53.960  1.00  0.00            
ATOM   1087  HD2 PRO   264      58.230  92.700  53.950  1.00  0.00            
ATOM   1088  CG  PRO   264      58.710  93.770  52.150  1.00  0.00            
ATOM   1089  HG1 PRO   264      59.550  94.380  51.830  1.00  0.00            
ATOM   1090  HG2 PRO   264      57.840  94.390  52.370  1.00  0.00            
ATOM   1091  CB  PRO   264      58.410  92.710  51.090  1.00  0.00            
ATOM   1092  HB1 PRO   264      58.450  93.120  50.080  1.00  0.00            
ATOM   1093  HB2 PRO   264      57.410  92.300  51.270  1.00  0.00            
ATOM   1094  CA  PRO   264      59.480  91.660  51.370  1.00  0.00            
ATOM   1095  HA  PRO   264      59.070  90.700  51.070  1.00  0.00            
ATOM   1096  C   PRO   264      60.760  91.860  50.560  1.00  0.00            
ATOM   1097  O   PRO   264      60.710  92.260  49.390  1.00  0.00            
ATOM   1098  N   VAL   265      61.940  91.640  51.150  1.00  0.00            
ATOM   1099  H   VAL   265      61.900  91.230  52.060  1.00  0.00            
ATOM   1100  CA  VAL   265      63.260  91.790  50.570  1.00  0.00            
ATOM   1101  HA  VAL   265      63.150  91.830  49.490  1.00  0.00            
ATOM   1102  CB  VAL   265      63.960  93.080  50.980  1.00  0.00            
ATOM   1103  HB  VAL   265      64.180  93.050  52.050  1.00  0.00            
ATOM   1104  CG1 VAL   265      65.290  93.280  50.250  1.00  0.00            
ATOM   1105 1HG1 VAL   265      65.740  94.240  50.490  1.00  0.00            
ATOM   1106 2HG1 VAL   265      66.000  92.500  50.510  1.00  0.00            
ATOM   1107 3HG1 VAL   265      65.120  93.250  49.170  1.00  0.00            
ATOM   1108  CG2 VAL   265      63.140  94.340  50.730  1.00  0.00            
ATOM   1109 1HG2 VAL   265      63.670  95.240  51.040  1.00  0.00            
ATOM   1110 2HG2 VAL   265      62.890  94.430  49.670  1.00  0.00            
ATOM   1111 3HG2 VAL   265      62.200  94.310  51.300  1.00  0.00            
ATOM   1112  C   VAL   265      64.130  90.590  50.900  1.00  0.00            
ATOM   1113  O   VAL   265      64.250  90.240  52.080  1.00  0.00            
ATOM   1114  N   THR   266      64.800  89.980  49.920  1.00  0.00            
ATOM   1115  H   THR   266      64.600  90.300  48.980  1.00  0.00            
ATOM   1116  CA  THR   266      65.790  88.940  50.070  1.00  0.00            
ATOM   1117  HA  THR   266      65.970  88.760  51.130  1.00  0.00            
ATOM   1118  CB  THR   266      65.340  87.620  49.460  1.00  0.00            
ATOM   1119  HB  THR   266      65.130  87.770  48.400  1.00  0.00            
ATOM   1120  CG2 THR   266      66.350  86.480  49.590  1.00  0.00            
ATOM   1121 1HG2 THR   266      65.920  85.540  49.240  1.00  0.00            
ATOM   1122 2HG2 THR   266      67.230  86.680  48.980  1.00  0.00            
ATOM   1123 3HG2 THR   266      66.660  86.360  50.630  1.00  0.00            
ATOM   1124  OG1 THR   266      64.160  87.140  50.070  1.00  0.00            
ATOM   1125  HG1 THR   266      63.830  86.430  49.520  1.00  0.00            
ATOM   1126  C   THR   266      67.130  89.350  49.470  1.00  0.00            
ATOM   1127  O   THR   266      67.170  89.750  48.300  1.00  0.00            
ATOM   1128  N   TYR   267      68.240  89.180  50.190  1.00  0.00            
ATOM   1129  H   TYR   267      68.110  88.870  51.140  1.00  0.00            
ATOM   1130  CA  TYR   267      69.590  89.220  49.690  1.00  0.00            
ATOM   1131  HA  TYR   267      69.600  89.640  48.680  1.00  0.00            
ATOM   1132  CB  TYR   267      70.460  90.130  50.550  1.00  0.00            
ATOM   1133  HB1 TYR   267      71.500  90.020  50.240  1.00  0.00            
ATOM   1134  HB2 TYR   267      70.400  89.760  51.580  1.00  0.00            
ATOM   1135  CG  TYR   267      70.100  91.600  50.520  1.00  0.00            
ATOM   1136  CD1 TYR   267      70.740  92.460  49.630  1.00  0.00            
ATOM   1137  HD1 TYR   267      71.500  92.080  48.960  1.00  0.00            
ATOM   1138  CE1 TYR   267      70.400  93.820  49.580  1.00  0.00            
ATOM   1139  HE1 TYR   267      70.890  94.500  48.890  1.00  0.00            
ATOM   1140  CZ  TYR   267      69.400  94.330  50.430  1.00  0.00            
ATOM   1141  OH  TYR   267      69.060  95.650  50.390  1.00  0.00            
ATOM   1142  HH  TYR   267      68.430  95.900  51.060  1.00  0.00            
ATOM   1143  CE2 TYR   267      68.760  93.450  51.330  1.00  0.00            
ATOM   1144  HE2 TYR   267      67.970  93.830  51.980  1.00  0.00            
ATOM   1145  CD2 TYR   267      69.110  92.100  51.380  1.00  0.00            
ATOM   1146  HD2 TYR   267      68.610  91.420  52.060  1.00  0.00            
ATOM   1147  C   TYR   267      70.190  87.820  49.620  1.00  0.00            
ATOM   1148  O   TYR   267      70.060  87.050  50.570  1.00  0.00            
ATOM   1149  N   SER   268      70.850  87.470  48.520  1.00  0.00            
ATOM   1150  H   SER   268      70.890  88.130  47.760  1.00  0.00            
ATOM   1151  CA  SER   268      71.470  86.170  48.300  1.00  0.00            
ATOM   1152  HA  SER   268      71.680  85.710  49.270  1.00  0.00            
ATOM   1153  CB  SER   268      70.490  85.260  47.570  1.00  0.00            
ATOM   1154  HB1 SER   268      70.280  85.670  46.580  1.00  0.00            
ATOM   1155  HB2 SER   268      69.540  85.230  48.120  1.00  0.00            
ATOM   1156  OG  SER   268      70.950  83.940  47.430  1.00  0.00            
ATOM   1157  HG  SER   268      71.640  83.910  46.770  1.00  0.00            
ATOM   1158  C   SER   268      72.780  86.280  47.540  1.00  0.00            
ATOM   1159  O   SER   268      72.970  87.190  46.730  1.00  0.00            
ATOM   1160  N   THR   269      73.700  85.320  47.720  1.00  0.00            
ATOM   1161  H   THR   269      73.510  84.620  48.430  1.00  0.00            
ATOM   1162  CA  THR   269      74.690  84.990  46.710  1.00  0.00            
ATOM   1163  HA  THR   269      75.210  85.900  46.420  1.00  0.00            
ATOM   1164  CB  THR   269      75.740  84.020  47.250  1.00  0.00            
ATOM   1165  HB  THR   269      76.310  83.560  46.440  1.00  0.00            
ATOM   1166  CG2 THR   269      76.730  84.710  48.180  1.00  0.00            
ATOM   1167 1HG2 THR   269      77.440  83.980  48.580  1.00  0.00            
ATOM   1168 2HG2 THR   269      77.280  85.470  47.630  1.00  0.00            
ATOM   1169 3HG2 THR   269      76.200  85.180  49.000  1.00  0.00            
ATOM   1170  OG1 THR   269      75.120  82.960  47.950  1.00  0.00            
ATOM   1171  HG1 THR   269      75.780  82.520  48.490  1.00  0.00            
ATOM   1172  C   THR   269      74.010  84.440  45.460  1.00  0.00            
ATOM   1173  O   THR   269      72.970  83.790  45.570  1.00  0.00            
ATOM   1174  N   TYR   270      74.570  84.650  44.270  1.00  0.00            
ATOM   1175  H   TYR   270      75.440  85.150  44.260  1.00  0.00            
ATOM   1176  CA  TYR   270      74.180  83.980  43.040  1.00  0.00            
ATOM   1177  HA  TYR   270      73.150  84.250  42.800  1.00  0.00            
ATOM   1178  CB  TYR   270      75.050  84.430  41.870  1.00  0.00            
ATOM   1179  HB1 TYR   270      74.850  83.770  41.020  1.00  0.00            
ATOM   1180  HB2 TYR   270      76.090  84.250  42.140  1.00  0.00            
ATOM   1181  CG  TYR   270      74.910  85.850  41.370  1.00  0.00            
ATOM   1182  CD1 TYR   270      73.840  86.230  40.550  1.00  0.00            
ATOM   1183  HD1 TYR   270      73.090  85.500  40.290  1.00  0.00            
ATOM   1184  CE1 TYR   270      73.710  87.530  40.070  1.00  0.00            
ATOM   1185  HE1 TYR   270      72.880  87.820  39.440  1.00  0.00            
ATOM   1186  CZ  TYR   270      74.690  88.500  40.390  1.00  0.00            
ATOM   1187  OH  TYR   270      74.560  89.780  39.940  1.00  0.00            
ATOM   1188  HH  TYR   270      75.220  90.390  40.280  1.00  0.00            
ATOM   1189  CE2 TYR   270      75.790  88.120  41.180  1.00  0.00            
ATOM   1190  HE2 TYR   270      76.560  88.850  41.380  1.00  0.00            
ATOM   1191  CD2 TYR   270      75.900  86.810  41.660  1.00  0.00            
ATOM   1192  HD2 TYR   270      76.760  86.520  42.240  1.00  0.00            
ATOM   1193  C   TYR   270      74.220  82.470  43.220  1.00  0.00            
ATOM   1194  O   TYR   270      73.300  81.750  42.850  1.00  0.00            
ATOM   1195  N   GLY   271      75.260  81.950  43.890  1.00  0.00            
ATOM   1196  H   GLY   271      76.010  82.580  44.150  1.00  0.00            
ATOM   1197  CA  GLY   271      75.420  80.550  44.230  1.00  0.00            
ATOM   1198  HA1 GLY   271      76.380  80.410  44.720  1.00  0.00            
ATOM   1199  HA2 GLY   271      75.440  79.960  43.310  1.00  0.00            
ATOM   1200  C   GLY   271      74.330  79.990  45.140  1.00  0.00            
ATOM   1201  O   GLY   271      73.840  78.890  44.890  1.00  0.00            
ATOM   1202  N   LYS   272      73.860  80.700  46.160  1.00  0.00            
ATOM   1203  H   LYS   272      74.300  81.590  46.360  1.00  0.00            
ATOM   1204  CA  LYS   272      72.790  80.230  47.030  1.00  0.00            
ATOM   1205  HA  LYS   272      72.990  79.180  47.240  1.00  0.00            
ATOM   1206  CB  LYS   272      72.770  80.970  48.360  1.00  0.00            
ATOM   1207  HB1 LYS   272      72.560  82.030  48.190  1.00  0.00            
ATOM   1208  HB2 LYS   272      73.750  80.910  48.830  1.00  0.00            
ATOM   1209  CG  LYS   272      71.760  80.440  49.380  1.00  0.00            
ATOM   1210  HG1 LYS   272      70.740  80.560  48.990  1.00  0.00            
ATOM   1211  HG2 LYS   272      71.830  81.040  50.290  1.00  0.00            
ATOM   1212  CD  LYS   272      71.980  78.980  49.760  1.00  0.00            
ATOM   1213  HD1 LYS   272      73.000  78.870  50.120  1.00  0.00            
ATOM   1214  HD2 LYS   272      71.830  78.330  48.900  1.00  0.00            
ATOM   1215  CE  LYS   272      71.010  78.540  50.860  1.00  0.00            
ATOM   1216  HE1 LYS   272      70.000  78.550  50.450  1.00  0.00            
ATOM   1217  HE2 LYS   272      71.060  79.260  51.670  1.00  0.00            
ATOM   1218  NZ  LYS   272      71.350  77.200  51.370  1.00  0.00            
ATOM   1219  HZ1 LYS   272      70.790  76.940  52.170  1.00  0.00            
ATOM   1220  HZ2 LYS   272      71.290  76.480  50.670  1.00  0.00            
ATOM   1221  HZ3 LYS   272      72.320  77.170  51.640  1.00  0.00            
ATOM   1222  C   LYS   272      71.440  80.250  46.320  1.00  0.00            
ATOM   1223  O   LYS   272      70.660  79.310  46.470  1.00  0.00            
ATOM   1224  N   PHE   273      71.190  81.250  45.470  1.00  0.00            
ATOM   1225  H   PHE   273      71.890  81.970  45.410  1.00  0.00            
ATOM   1226  CA  PHE   273      70.060  81.290  44.560  1.00  0.00            
ATOM   1227  HA  PHE   273      69.160  81.260  45.170  1.00  0.00            
ATOM   1228  CB  PHE   273      70.070  82.640  43.850  1.00  0.00            
ATOM   1229  HB1 PHE   273      71.100  82.880  43.550  1.00  0.00            
ATOM   1230  HB2 PHE   273      69.790  83.420  44.550  1.00  0.00            
ATOM   1231  CG  PHE   273      69.200  82.770  42.620  1.00  0.00            
ATOM   1232  CD1 PHE   273      67.820  82.930  42.740  1.00  0.00            
ATOM   1233  HD1 PHE   273      67.360  82.970  43.720  1.00  0.00            
ATOM   1234  CE1 PHE   273      67.010  83.040  41.610  1.00  0.00            
ATOM   1235  HE1 PHE   273      65.940  83.150  41.710  1.00  0.00            
ATOM   1236  CZ  PHE   273      67.580  82.990  40.330  1.00  0.00            
ATOM   1237  HZ  PHE   273      66.970  83.080  39.450  1.00  0.00            
ATOM   1238  CE2 PHE   273      68.970  82.850  40.200  1.00  0.00            
ATOM   1239  HE2 PHE   273      69.420  82.840  39.220  1.00  0.00            
ATOM   1240  CD2 PHE   273      69.770  82.720  41.340  1.00  0.00            
ATOM   1241  HD2 PHE   273      70.840  82.600  41.230  1.00  0.00            
ATOM   1242  C   PHE   273      70.010  80.090  43.620  1.00  0.00            
ATOM   1243  O   PHE   273      68.940  79.520  43.420  1.00  0.00            
ATOM   1244  N   LEU   274      71.150  79.630  43.090  1.00  0.00            
ATOM   1245  H   LEU   274      71.980  80.190  43.260  1.00  0.00            
ATOM   1246  CA  LEU   274      71.320  78.410  42.330  1.00  0.00            
ATOM   1247  HA  LEU   274      70.540  78.390  41.570  1.00  0.00            
ATOM   1248  CB  LEU   274      72.660  78.430  41.610  1.00  0.00            
ATOM   1249  HB1 LEU   274      72.860  77.440  41.190  1.00  0.00            
ATOM   1250  HB2 LEU   274      73.440  78.580  42.350  1.00  0.00            
ATOM   1251  CG  LEU   274      72.840  79.460  40.500  1.00  0.00            
ATOM   1252  HG  LEU   274      72.520  80.440  40.840  1.00  0.00            
ATOM   1253  CD1 LEU   274      74.300  79.560  40.070  1.00  0.00            
ATOM   1254 1HD1 LEU   274      74.430  80.310  39.290  1.00  0.00            
ATOM   1255 2HD1 LEU   274      74.910  79.860  40.920  1.00  0.00            
ATOM   1256 3HD1 LEU   274      74.660  78.600  39.710  1.00  0.00            
ATOM   1257  CD2 LEU   274      72.020  79.100  39.260  1.00  0.00            
ATOM   1258 1HD2 LEU   274      72.200  79.850  38.480  1.00  0.00            
ATOM   1259 2HD2 LEU   274      72.300  78.120  38.890  1.00  0.00            
ATOM   1260 3HD2 LEU   274      70.960  79.110  39.500  1.00  0.00            
ATOM   1261  C   LEU   274      71.140  77.140  43.150  1.00  0.00            
ATOM   1262  O   LEU   274      70.540  76.180  42.670  1.00  0.00            
ATOM   1263  N   ALA   275      71.610  77.090  44.400  1.00  0.00            
ATOM   1264  H   ALA   275      72.180  77.870  44.700  1.00  0.00            
ATOM   1265  CA  ALA   275      71.480  75.950  45.290  1.00  0.00            
ATOM   1266  HA  ALA   275      71.770  75.050  44.750  1.00  0.00            
ATOM   1267  CB  ALA   275      72.470  76.090  46.440  1.00  0.00            
ATOM   1268  HB1 ALA   275      72.420  75.210  47.090  1.00  0.00            
ATOM   1269  HB2 ALA   275      73.480  76.180  46.050  1.00  0.00            
ATOM   1270  HB3 ALA   275      72.230  76.980  47.030  1.00  0.00            
ATOM   1271  C   ALA   275      70.050  75.730  45.790  1.00  0.00            
ATOM   1272  O   ALA   275      69.560  74.600  45.780  1.00  0.00            
ATOM   1273  N   ASP   276      69.300  76.780  46.130  1.00  0.00            
ATOM   1274  H   ASP   276      69.780  77.670  46.160  1.00  0.00            
ATOM   1275  CA  ASP   276      67.880  76.760  46.380  1.00  0.00            
ATOM   1276  HA  ASP   276      67.670  75.950  47.080  1.00  0.00            
ATOM   1277  CB  ASP   276      67.420  78.040  47.070  1.00  0.00            
ATOM   1278  HB1 ASP   276      66.350  77.990  47.250  1.00  0.00            
ATOM   1279  HB2 ASP   276      67.580  78.860  46.360  1.00  0.00            
ATOM   1280  CG  ASP   276      68.070  78.440  48.390  1.00  0.00            
ATOM   1281  OD1 ASP   276      68.280  77.590  49.290  1.00  0.00            
ATOM   1282  OD2 ASP   276      68.200  79.660  48.640  1.00  0.00            
ATOM   1283  C   ASP   276      67.020  76.480  45.150  1.00  0.00            
ATOM   1284  O   ASP   276      65.800  76.340  45.250  1.00  0.00            
ATOM   1285  N   GLY   277      67.610  76.380  43.950  1.00  0.00            
ATOM   1286  H   GLY   277      68.610  76.510  43.920  1.00  0.00            
ATOM   1287  CA  GLY   277      66.960  75.920  42.740  1.00  0.00            
ATOM   1288  HA1 GLY   277      66.200  75.180  43.010  1.00  0.00            
ATOM   1289  HA2 GLY   277      67.690  75.380  42.140  1.00  0.00            
ATOM   1290  C   GLY   277      66.300  76.960  41.850  1.00  0.00            
ATOM   1291  O   GLY   277      65.370  76.640  41.130  1.00  0.00            
ATOM   1292  N   GLY   278      66.780  78.210  41.860  1.00  0.00            
ATOM   1293  H   GLY   278      67.530  78.420  42.500  1.00  0.00            
ATOM   1294  CA  GLY   278      66.380  79.250  40.940  1.00  0.00            
ATOM   1295  HA1 GLY   278      66.180  78.810  39.960  1.00  0.00            
ATOM   1296  HA2 GLY   278      67.210  79.940  40.780  1.00  0.00            
ATOM   1297  C   GLY   278      65.170  80.090  41.340  1.00  0.00            
ATOM   1298  O   GLY   278      64.970  80.410  42.510  1.00  0.00            
ATOM   1299  N   CYS   279      64.350  80.530  40.380  1.00  0.00            
ATOM   1300  H   CYS   279      64.540  80.200  39.440  1.00  0.00            
ATOM   1301  CA  CYS   279      63.210  81.390  40.570  1.00  0.00            
ATOM   1302  HA  CYS   279      63.490  82.180  41.280  1.00  0.00            
ATOM   1303  CB  CYS   279      62.850  82.100  39.270  1.00  0.00            
ATOM   1304  HB1 CYS   279      61.870  82.570  39.360  1.00  0.00            
ATOM   1305  HB2 CYS   279      62.780  81.360  38.480  1.00  0.00            
ATOM   1306  SG  CYS   279      64.070  83.380  38.850  1.00  0.00            
ATOM   1307  HG  CYS   279      63.640  83.610  37.610  1.00  0.00            
ATOM   1308  C   CYS   279      62.020  80.670  41.190  1.00  0.00            
ATOM   1309  O   CYS   279      61.140  80.180  40.480  1.00  0.00            
ATOM   1310  N   SER   280      61.960  80.620  42.520  1.00  0.00            
ATOM   1311  H   SER   280      62.790  80.930  43.000  1.00  0.00            
ATOM   1312  CA  SER   280      60.820  80.210  43.310  1.00  0.00            
ATOM   1313  HA  SER   280      60.650  79.140  43.160  1.00  0.00            
ATOM   1314  CB  SER   280      61.150  80.420  44.790  1.00  0.00            
ATOM   1315  HB1 SER   280      61.250  81.490  44.980  1.00  0.00            
ATOM   1316  HB2 SER   280      62.100  79.940  45.020  1.00  0.00            
ATOM   1317  OG  SER   280      60.180  79.900  45.680  1.00  0.00            
ATOM   1318  HG  SER   280      60.500  80.110  46.560  1.00  0.00            
ATOM   1319  C   SER   280      59.550  80.960  42.930  1.00  0.00            
ATOM   1320  O   SER   280      59.550  82.180  42.860  1.00  0.00            
ATOM   1321  N   GLY   281      58.450  80.250  42.650  1.00  0.00            
ATOM   1322  H   GLY   281      58.500  79.250  42.780  1.00  0.00            
ATOM   1323  CA  GLY   281      57.250  80.790  42.040  1.00  0.00            
ATOM   1324  HA1 GLY   281      56.550  79.990  41.840  1.00  0.00            
ATOM   1325  HA2 GLY   281      57.520  81.210  41.070  1.00  0.00            
ATOM   1326  C   GLY   281      56.530  81.850  42.860  1.00  0.00            
ATOM   1327  O   GLY   281      56.300  81.680  44.050  1.00  0.00            
ATOM   1328  N   GLY   282      56.160  82.980  42.240  1.00  0.00            
ATOM   1329  H   GLY   282      56.410  83.070  41.260  1.00  0.00            
ATOM   1330  CA  GLY   282      55.440  84.070  42.850  1.00  0.00            
ATOM   1331  HA1 GLY   282      54.500  83.690  43.260  1.00  0.00            
ATOM   1332  HA2 GLY   282      55.160  84.790  42.080  1.00  0.00            
ATOM   1333  C   GLY   282      56.140  84.860  43.950  1.00  0.00            
ATOM   1334  O   GLY   282      55.520  85.680  44.620  1.00  0.00            
ATOM   1335  N   ALA   283      57.440  84.620  44.190  1.00  0.00            
ATOM   1336  H   ALA   283      57.910  83.970  43.580  1.00  0.00            
ATOM   1337  CA  ALA   283      58.170  85.130  45.330  1.00  0.00            
ATOM   1338  HA  ALA   283      57.510  85.050  46.200  1.00  0.00            
ATOM   1339  CB  ALA   283      59.340  84.200  45.580  1.00  0.00            
ATOM   1340  HB1 ALA   283      59.890  84.510  46.470  1.00  0.00            
ATOM   1341  HB2 ALA   283      59.000  83.170  45.730  1.00  0.00            
ATOM   1342  HB3 ALA   283      60.030  84.210  44.730  1.00  0.00            
ATOM   1343  C   ALA   283      58.590  86.590  45.230  1.00  0.00            
ATOM   1344  O   ALA   283      58.670  87.250  46.260  1.00  0.00            
ATOM   1345  N   TYR   284      58.880  87.140  44.040  1.00  0.00            
ATOM   1346  H   TYR   284      58.710  86.580  43.220  1.00  0.00            
ATOM   1347  CA  TYR   284      59.460  88.450  43.820  1.00  0.00            
ATOM   1348  HA  TYR   284      59.140  89.100  44.640  1.00  0.00            
ATOM   1349  CB  TYR   284      60.980  88.400  43.900  1.00  0.00            
ATOM   1350  HB1 TYR   284      61.380  89.420  43.960  1.00  0.00            
ATOM   1351  HB2 TYR   284      61.360  88.000  42.960  1.00  0.00            
ATOM   1352  CG  TYR   284      61.600  87.580  45.010  1.00  0.00            
ATOM   1353  CD1 TYR   284      61.750  88.120  46.290  1.00  0.00            
ATOM   1354  HD1 TYR   284      61.420  89.130  46.500  1.00  0.00            
ATOM   1355  CE1 TYR   284      62.340  87.370  47.320  1.00  0.00            
ATOM   1356  HE1 TYR   284      62.460  87.800  48.310  1.00  0.00            
ATOM   1357  CZ  TYR   284      62.770  86.050  47.070  1.00  0.00            
ATOM   1358  OH  TYR   284      63.320  85.300  48.070  1.00  0.00            
ATOM   1359  HH  TYR   284      63.560  84.420  47.760  1.00  0.00            
ATOM   1360  CE2 TYR   284      62.620  85.510  45.780  1.00  0.00            
ATOM   1361  HE2 TYR   284      62.940  84.490  45.580  1.00  0.00            
ATOM   1362  CD2 TYR   284      62.040  86.280  44.770  1.00  0.00            
ATOM   1363  HD2 TYR   284      61.920  85.850  43.780  1.00  0.00            
ATOM   1364  C   TYR   284      59.030  89.140  42.530  1.00  0.00            
ATOM   1365  O   TYR   284      59.360  88.650  41.450  1.00  0.00            
ATOM   1366  N   ASP   285      58.400  90.320  42.570  1.00  0.00            
ATOM   1367  H   ASP   285      58.140  90.680  43.470  1.00  0.00            
ATOM   1368  CA  ASP   285      58.120  91.160  41.420  1.00  0.00            
ATOM   1369  HA  ASP   285      57.620  90.540  40.680  1.00  0.00            
ATOM   1370  CB  ASP   285      57.170  92.300  41.770  1.00  0.00            
ATOM   1371  HB1 ASP   285      56.780  92.760  40.860  1.00  0.00            
ATOM   1372  HB2 ASP   285      57.740  93.080  42.270  1.00  0.00            
ATOM   1373  CG  ASP   285      55.990  91.980  42.690  1.00  0.00            
ATOM   1374  OD1 ASP   285      56.220  91.870  43.910  1.00  0.00            
ATOM   1375  OD2 ASP   285      54.840  91.930  42.200  1.00  0.00            
ATOM   1376  C   ASP   285      59.360  91.760  40.770  1.00  0.00            
ATOM   1377  O   ASP   285      59.390  92.040  39.570  1.00  0.00            
ATOM   1378  N   ILE   286      60.400  92.030  41.560  1.00  0.00            
ATOM   1379  H   ILE   286      60.280  91.780  42.530  1.00  0.00            
ATOM   1380  CA  ILE   286      61.590  92.810  41.260  1.00  0.00            
ATOM   1381  HA  ILE   286      61.590  93.020  40.190  1.00  0.00            
ATOM   1382  CB  ILE   286      61.540  94.150  41.990  1.00  0.00            
ATOM   1383  HB  ILE   286      61.380  93.930  43.050  1.00  0.00            
ATOM   1384  CG2 ILE   286      62.820  94.970  41.900  1.00  0.00            
ATOM   1385 1HG2 ILE   286      62.810  95.790  42.630  1.00  0.00            
ATOM   1386 2HG2 ILE   286      63.710  94.380  42.100  1.00  0.00            
ATOM   1387 3HG2 ILE   286      62.900  95.420  40.910  1.00  0.00            
ATOM   1388  CG1 ILE   286      60.350  95.000  41.520  1.00  0.00            
ATOM   1389 1HG1 ILE   286      59.420  94.470  41.710  1.00  0.00            
ATOM   1390 2HG1 ILE   286      60.410  95.140  40.440  1.00  0.00            
ATOM   1391  CD  ILE   286      60.190  96.370  42.160  1.00  0.00            
ATOM   1392  HD1 ILE   286      59.250  96.820  41.840  1.00  0.00            
ATOM   1393  HD2 ILE   286      60.190  96.280  43.240  1.00  0.00            
ATOM   1394  HD3 ILE   286      61.000  97.040  41.850  1.00  0.00            
ATOM   1395  C   ILE   286      62.840  92.010  41.570  1.00  0.00            
ATOM   1396  O   ILE   286      62.990  91.480  42.670  1.00  0.00            
ATOM   1397  N   ILE   287      63.810  91.910  40.650  1.00  0.00            
ATOM   1398  H   ILE   287      63.610  92.330  39.750  1.00  0.00            
ATOM   1399  CA  ILE   287      65.090  91.230  40.790  1.00  0.00            
ATOM   1400  HA  ILE   287      65.220  90.980  41.850  1.00  0.00            
ATOM   1401  CB  ILE   287      65.150  89.920  40.020  1.00  0.00            
ATOM   1402  HB  ILE   287      65.140  90.170  38.960  1.00  0.00            
ATOM   1403  CG2 ILE   287      66.460  89.190  40.300  1.00  0.00            
ATOM   1404 1HG2 ILE   287      66.540  88.250  39.740  1.00  0.00            
ATOM   1405 2HG2 ILE   287      67.330  89.780  40.000  1.00  0.00            
ATOM   1406 3HG2 ILE   287      66.550  88.960  41.360  1.00  0.00            
ATOM   1407  CG1 ILE   287      63.950  89.000  40.270  1.00  0.00            
ATOM   1408 1HG1 ILE   287      63.020  89.540  40.130  1.00  0.00            
ATOM   1409 2HG1 ILE   287      63.960  88.650  41.310  1.00  0.00            
ATOM   1410  CD  ILE   287      63.860  87.780  39.350  1.00  0.00            
ATOM   1411  HD1 ILE   287      62.900  87.290  39.470  1.00  0.00            
ATOM   1412  HD2 ILE   287      63.950  88.110  38.320  1.00  0.00            
ATOM   1413  HD3 ILE   287      64.650  87.060  39.570  1.00  0.00            
ATOM   1414  C   ILE   287      66.240  92.150  40.430  1.00  0.00            
ATOM   1415  O   ILE   287      66.270  92.670  39.310  1.00  0.00            
ATOM   1416  N   ILE   288      67.220  92.380  41.310  1.00  0.00            
ATOM   1417  H   ILE   288      67.120  91.940  42.210  1.00  0.00            
ATOM   1418  CA  ILE   288      68.440  93.120  41.080  1.00  0.00            
ATOM   1419  HA  ILE   288      68.360  93.600  40.110  1.00  0.00            
ATOM   1420  CB  ILE   288      68.680  94.230  42.090  1.00  0.00            
ATOM   1421  HB  ILE   288      68.890  93.760  43.050  1.00  0.00            
ATOM   1422  CG2 ILE   288      69.920  95.050  41.720  1.00  0.00            
ATOM   1423 1HG2 ILE   288      70.160  95.790  42.480  1.00  0.00            
ATOM   1424 2HG2 ILE   288      70.800  94.420  41.630  1.00  0.00            
ATOM   1425 3HG2 ILE   288      69.760  95.560  40.770  1.00  0.00            
ATOM   1426  CG1 ILE   288      67.470  95.130  42.290  1.00  0.00            
ATOM   1427 1HG1 ILE   288      66.620  94.540  42.640  1.00  0.00            
ATOM   1428 2HG1 ILE   288      67.170  95.580  41.340  1.00  0.00            
ATOM   1429  CD  ILE   288      67.650  96.250  43.310  1.00  0.00            
ATOM   1430  HD1 ILE   288      66.690  96.700  43.570  1.00  0.00            
ATOM   1431  HD2 ILE   288      68.100  95.860  44.220  1.00  0.00            
ATOM   1432  HD3 ILE   288      68.290  97.040  42.910  1.00  0.00            
ATOM   1433  C   ILE   288      69.620  92.160  41.000  1.00  0.00            
ATOM   1434  O   ILE   288      69.890  91.430  41.960  1.00  0.00            
ATOM   1435  N   CYS   289      70.380  92.190  39.900  1.00  0.00            
ATOM   1436  H   CYS   289      70.090  92.800  39.160  1.00  0.00            
ATOM   1437  CA  CYS   289      71.680  91.560  39.760  1.00  0.00            
ATOM   1438  HA  CYS   289      71.830  90.820  40.550  1.00  0.00            
ATOM   1439  CB  CYS   289      71.740  90.840  38.420  1.00  0.00            
ATOM   1440  HB1 CYS   289      72.720  90.380  38.290  1.00  0.00            
ATOM   1441  HB2 CYS   289      71.620  91.570  37.630  1.00  0.00            
ATOM   1442  SG  CYS   289      70.460  89.560  38.290  1.00  0.00            
ATOM   1443  HG  CYS   289      70.740  89.180  37.040  1.00  0.00            
ATOM   1444  C   CYS   289      72.750  92.630  39.930  1.00  0.00            
ATOM   1445  O   CYS   289      72.950  93.440  39.020  1.00  0.00            
ATOM   1446  N   ASP   290      73.390  92.720  41.100  1.00  0.00            
ATOM   1447  H   ASP   290      73.210  92.000  41.780  1.00  0.00            
ATOM   1448  CA  ASP   290      74.420  93.680  41.450  1.00  0.00            
ATOM   1449  HA  ASP   290      74.190  94.620  40.940  1.00  0.00            
ATOM   1450  CB  ASP   290      74.370  93.980  42.950  1.00  0.00            
ATOM   1451  HB1 ASP   290      74.690  93.080  43.480  1.00  0.00            
ATOM   1452  HB2 ASP   290      73.330  94.160  43.240  1.00  0.00            
ATOM   1453  CG  ASP   290      75.210  95.150  43.450  1.00  0.00            
ATOM   1454  OD1 ASP   290      75.520  96.060  42.660  1.00  0.00            
ATOM   1455  OD2 ASP   290      75.520  95.160  44.660  1.00  0.00            
ATOM   1456  C   ASP   290      75.800  93.240  40.980  1.00  0.00            
ATOM   1457  O   ASP   290      76.060  92.050  40.810  1.00  0.00            
ATOM   1458  N   GLU   291      76.720  94.190  40.780  1.00  0.00            
ATOM   1459  H   GLU   291      76.440  95.120  41.050  1.00  0.00            
ATOM   1460  CA  GLU   291      78.050  94.000  40.240  1.00  0.00            
ATOM   1461  HA  GLU   291      78.450  94.990  40.020  1.00  0.00            
ATOM   1462  CB  GLU   291      78.970  93.410  41.300  1.00  0.00            
ATOM   1463  HB1 GLU   291      80.000  93.390  40.940  1.00  0.00            
ATOM   1464  HB2 GLU   291      78.690  92.360  41.400  1.00  0.00            
ATOM   1465  CG  GLU   291      78.970  94.010  42.700  1.00  0.00            
ATOM   1466  HG1 GLU   291      79.440  93.300  43.380  1.00  0.00            
ATOM   1467  HG2 GLU   291      77.950  94.090  43.070  1.00  0.00            
ATOM   1468  CD  GLU   291      79.680  95.340  42.890  1.00  0.00            
ATOM   1469  OE1 GLU   291      80.310  95.850  41.940  1.00  0.00            
ATOM   1470  OE2 GLU   291      79.680  95.880  44.020  1.00  0.00            
ATOM   1471  C   GLU   291      78.050  93.250  38.910  1.00  0.00            
ATOM   1472  O   GLU   291      78.940  92.450  38.610  1.00  0.00            
ATOM   1473  N   CYS   292      77.040  93.430  38.060  1.00  0.00            
ATOM   1474  H   CYS   292      76.360  94.120  38.330  1.00  0.00            
ATOM   1475  CA  CYS   292      76.690  92.610  36.920  1.00  0.00            
ATOM   1476  HA  CYS   292      76.630  91.580  37.270  1.00  0.00            
ATOM   1477  CB  CYS   292      75.300  92.980  36.410  1.00  0.00            
ATOM   1478  HB1 CYS   292      74.590  93.030  37.250  1.00  0.00            
ATOM   1479  HB2 CYS   292      74.940  92.230  35.700  1.00  0.00            
ATOM   1480  SG  CYS   292      75.390  94.590  35.580  1.00  0.00            
ATOM   1481  HG  CYS   292      74.170  94.600  35.040  1.00  0.00            
ATOM   1482  C   CYS   292      77.660  92.580  35.750  1.00  0.00            
ATOM   1483  O   CYS   292      77.470  91.870  34.770  1.00  0.00            
ATOM   1484  N   HIS   293      78.740  93.370  35.790  1.00  0.00            
ATOM   1485  H   HIS   293      78.870  93.890  36.650  1.00  0.00            
ATOM   1486  CA  HIS   293      79.860  93.340  34.860  1.00  0.00            
ATOM   1487  HA  HIS   293      79.480  93.310  33.840  1.00  0.00            
ATOM   1488  CB  HIS   293      80.660  94.630  35.050  1.00  0.00            
ATOM   1489  HB1 HIS   293      80.010  95.500  34.910  1.00  0.00            
ATOM   1490  HB2 HIS   293      81.440  94.690  34.300  1.00  0.00            
ATOM   1491  CG  HIS   293      81.290  94.700  36.420  1.00  0.00            
ATOM   1492  ND1 HIS   293      80.660  95.130  37.580  1.00  0.00            
ATOM   1493  CE1 HIS   293      81.480  94.800  38.580  1.00  0.00            
ATOM   1494  HE1 HIS   293      81.270  94.970  39.630  1.00  0.00            
ATOM   1495  NE2 HIS   293      82.580  94.190  38.120  1.00  0.00            
ATOM   1496  HE2 HIS   293      83.320  93.780  38.680  1.00  0.00            
ATOM   1497  CD2 HIS   293      82.480  94.110  36.750  1.00  0.00            
ATOM   1498  HD2 HIS   293      83.140  93.590  36.080  1.00  0.00            
ATOM   1499  C   HIS   293      80.760  92.140  35.060  1.00  0.00            
ATOM   1500  O   HIS   293      81.620  91.880  34.220  1.00  0.00            
ATOM   1501  N   SER   294      80.630  91.420  36.170  1.00  0.00            
ATOM   1502  H   SER   294      79.910  91.710  36.820  1.00  0.00            
ATOM   1503  CA  SER   294      81.530  90.370  36.640  1.00  0.00            
ATOM   1504  HA  SER   294      82.530  90.800  36.690  1.00  0.00            
ATOM   1505  CB  SER   294      81.170  89.920  38.050  1.00  0.00            
ATOM   1506  HB1 SER   294      81.900  89.180  38.390  1.00  0.00            
ATOM   1507  HB2 SER   294      80.200  89.430  38.050  1.00  0.00            
ATOM   1508  OG  SER   294      81.160  91.000  38.960  1.00  0.00            
ATOM   1509  HG  SER   294      80.350  91.490  38.820  1.00  0.00            
ATOM   1510  C   SER   294      81.570  89.190  35.680  1.00  0.00            
ATOM   1511  O   SER   294      80.540  88.600  35.360  1.00  0.00            
ATOM   1512  N   THR   295      82.760  88.810  35.220  1.00  0.00            
ATOM   1513  H   THR   295      83.540  89.400  35.490  1.00  0.00            
ATOM   1514  CA  THR   295      83.030  87.800  34.210  1.00  0.00            
ATOM   1515  HA  THR   295      82.110  87.630  33.660  1.00  0.00            
ATOM   1516  CB  THR   295      84.040  88.290  33.180  1.00  0.00            
ATOM   1517  HB  THR   295      84.300  87.460  32.530  1.00  0.00            
ATOM   1518  CG2 THR   295      83.510  89.410  32.290  1.00  0.00            
ATOM   1519 1HG2 THR   295      84.280  89.720  31.580  1.00  0.00            
ATOM   1520 2HG2 THR   295      82.640  89.070  31.750  1.00  0.00            
ATOM   1521 3HG2 THR   295      83.240  90.280  32.900  1.00  0.00            
ATOM   1522  OG1 THR   295      85.230  88.750  33.800  1.00  0.00            
ATOM   1523  HG1 THR   295      85.920  88.170  33.460  1.00  0.00            
ATOM   1524  C   THR   295      83.390  86.430  34.770  1.00  0.00            
ATOM   1525  O   THR   295      84.280  85.750  34.260  1.00  0.00            
ATOM   1526  N   ASP   296      82.730  85.990  35.840  1.00  0.00            
ATOM   1527  H   ASP   296      82.030  86.600  36.240  1.00  0.00            
ATOM   1528  CA  ASP   296      82.840  84.680  36.440  1.00  0.00            
ATOM   1529  HA  ASP   296      83.750  84.200  36.070  1.00  0.00            
ATOM   1530  CB  ASP   296      82.990  84.790  37.950  1.00  0.00            
ATOM   1531  HB1 ASP   296      83.830  85.430  38.200  1.00  0.00            
ATOM   1532  HB2 ASP   296      83.200  83.810  38.380  1.00  0.00            
ATOM   1533  CG  ASP   296      81.720  85.360  38.590  1.00  0.00            
ATOM   1534  OD1 ASP   296      80.960  84.560  39.170  1.00  0.00            
ATOM   1535  OD2 ASP   296      81.440  86.570  38.450  1.00  0.00            
ATOM   1536  C   ASP   296      81.660  83.780  36.090  1.00  0.00            
ATOM   1537  O   ASP   296      80.540  84.250  35.870  1.00  0.00            
ATOM   1538  N   SER   297      81.860  82.460  36.080  1.00  0.00            
ATOM   1539  H   SER   297      82.790  82.130  36.270  1.00  0.00            
ATOM   1540  CA  SER   297      80.840  81.490  35.740  1.00  0.00            
ATOM   1541  HA  SER   297      80.460  81.740  34.750  1.00  0.00            
ATOM   1542  CB  SER   297      81.430  80.090  35.620  1.00  0.00            
ATOM   1543  HB1 SER   297      82.130  80.060  34.790  1.00  0.00            
ATOM   1544  HB2 SER   297      80.630  79.360  35.430  1.00  0.00            
ATOM   1545  OG  SER   297      82.110  79.700  36.800  1.00  0.00            
ATOM   1546  HG  SER   297      82.960  80.150  36.790  1.00  0.00            
ATOM   1547  C   SER   297      79.630  81.460  36.680  1.00  0.00            
ATOM   1548  O   SER   297      78.560  81.030  36.270  1.00  0.00            
ATOM   1549  N   THR   298      79.740  81.940  37.920  1.00  0.00            
ATOM   1550  H   THR   298      80.630  82.330  38.210  1.00  0.00            
ATOM   1551  CA  THR   298      78.660  81.980  38.880  1.00  0.00            
ATOM   1552  HA  THR   298      78.050  81.090  38.750  1.00  0.00            
ATOM   1553  CB  THR   298      79.140  81.940  40.330  1.00  0.00            
ATOM   1554  HB  THR   298      79.630  82.890  40.580  1.00  0.00            
ATOM   1555  CG2 THR   298      78.040  81.670  41.340  1.00  0.00            
ATOM   1556 1HG2 THR   298      78.450  81.600  42.350  1.00  0.00            
ATOM   1557 2HG2 THR   298      77.320  82.490  41.330  1.00  0.00            
ATOM   1558 3HG2 THR   298      77.520  80.740  41.100  1.00  0.00            
ATOM   1559  OG1 THR   298      80.090  80.910  40.510  1.00  0.00            
ATOM   1560  HG1 THR   298      80.690  81.250  41.180  1.00  0.00            
ATOM   1561  C   THR   298      77.730  83.170  38.650  1.00  0.00            
ATOM   1562  O   THR   298      76.510  83.000  38.660  1.00  0.00            
ATOM   1563  N   THR   299      78.250  84.350  38.320  1.00  0.00            
ATOM   1564  H   THR   299      79.260  84.440  38.390  1.00  0.00            
ATOM   1565  CA  THR   299      77.500  85.480  37.830  1.00  0.00            
ATOM   1566  HA  THR   299      76.700  85.700  38.540  1.00  0.00            
ATOM   1567  CB  THR   299      78.320  86.760  37.690  1.00  0.00            
ATOM   1568  HB  THR   299      79.090  86.630  36.930  1.00  0.00            
ATOM   1569  CG2 THR   299      77.480  87.990  37.340  1.00  0.00            
ATOM   1570 1HG2 THR   299      78.110  88.880  37.300  1.00  0.00            
ATOM   1571 2HG2 THR   299      77.020  87.860  36.360  1.00  0.00            
ATOM   1572 3HG2 THR   299      76.700  88.130  38.090  1.00  0.00            
ATOM   1573  OG1 THR   299      78.950  87.100  38.910  1.00  0.00            
ATOM   1574  HG1 THR   299      79.890  86.950  38.760  1.00  0.00            
ATOM   1575  C   THR   299      76.830  85.150  36.500  1.00  0.00            
ATOM   1576  O   THR   299      75.640  85.420  36.330  1.00  0.00            
ATOM   1577  N   ILE   300      77.520  84.500  35.560  1.00  0.00            
ATOM   1578  H   ILE   300      78.490  84.310  35.760  1.00  0.00            
ATOM   1579  CA  ILE   300      76.990  84.080  34.270  1.00  0.00            
ATOM   1580  HA  ILE   300      76.570  84.970  33.800  1.00  0.00            
ATOM   1581  CB  ILE   300      78.070  83.580  33.320  1.00  0.00            
ATOM   1582  HB  ILE   300      78.610  82.780  33.830  1.00  0.00            
ATOM   1583  CG2 ILE   300      77.490  82.990  32.040  1.00  0.00            
ATOM   1584 1HG2 ILE   300      78.260  82.620  31.360  1.00  0.00            
ATOM   1585 2HG2 ILE   300      76.840  82.130  32.250  1.00  0.00            
ATOM   1586 3HG2 ILE   300      76.900  83.740  31.500  1.00  0.00            
ATOM   1587  CG1 ILE   300      79.070  84.670  32.950  1.00  0.00            
ATOM   1588 1HG1 ILE   300      79.340  85.260  33.830  1.00  0.00            
ATOM   1589 2HG1 ILE   300      78.620  85.370  32.240  1.00  0.00            
ATOM   1590  CD  ILE   300      80.390  84.170  32.370  1.00  0.00            
ATOM   1591  HD1 ILE   300      81.080  85.010  32.200  1.00  0.00            
ATOM   1592  HD2 ILE   300      80.860  83.480  33.070  1.00  0.00            
ATOM   1593  HD3 ILE   300      80.230  83.670  31.420  1.00  0.00            
ATOM   1594  C   ILE   300      75.820  83.120  34.430  1.00  0.00            
ATOM   1595  O   ILE   300      74.730  83.370  33.920  1.00  0.00            
ATOM   1596  N   LEU   301      75.970  82.020  35.160  1.00  0.00            
ATOM   1597  H   LEU   301      76.890  81.830  35.550  1.00  0.00            
ATOM   1598  CA  LEU   301      74.940  81.040  35.410  1.00  0.00            
ATOM   1599  HA  LEU   301      74.520  80.780  34.440  1.00  0.00            
ATOM   1600  CB  LEU   301      75.530  79.760  35.990  1.00  0.00            
ATOM   1601  HB1 LEU   301      76.000  80.000  36.950  1.00  0.00            
ATOM   1602  HB2 LEU   301      76.340  79.420  35.340  1.00  0.00            
ATOM   1603  CG  LEU   301      74.570  78.600  36.210  1.00  0.00            
ATOM   1604  HG  LEU   301      73.810  78.890  36.940  1.00  0.00            
ATOM   1605  CD1 LEU   301      73.850  78.160  34.930  1.00  0.00            
ATOM   1606 1HD1 LEU   301      73.230  77.280  35.130  1.00  0.00            
ATOM   1607 2HD1 LEU   301      73.200  78.960  34.570  1.00  0.00            
ATOM   1608 3HD1 LEU   301      74.580  77.910  34.160  1.00  0.00            
ATOM   1609  CD2 LEU   301      75.290  77.370  36.770  1.00  0.00            
ATOM   1610 1HD2 LEU   301      74.590  76.570  36.980  1.00  0.00            
ATOM   1611 2HD2 LEU   301      76.040  77.020  36.060  1.00  0.00            
ATOM   1612 3HD2 LEU   301      75.800  77.640  37.700  1.00  0.00            
ATOM   1613  C   LEU   301      73.790  81.600  36.240  1.00  0.00            
ATOM   1614  O   LEU   301      72.630  81.290  35.990  1.00  0.00            
ATOM   1615  N   GLY   302      74.070  82.460  37.230  1.00  0.00            
ATOM   1616  H   GLY   302      75.050  82.640  37.420  1.00  0.00            
ATOM   1617  CA  GLY   302      73.090  83.150  38.040  1.00  0.00            
ATOM   1618  HA1 GLY   302      73.610  83.730  38.800  1.00  0.00            
ATOM   1619  HA2 GLY   302      72.460  82.430  38.550  1.00  0.00            
ATOM   1620  C   GLY   302      72.210  84.100  37.230  1.00  0.00            
ATOM   1621  O   GLY   302      70.990  83.960  37.250  1.00  0.00            
ATOM   1622  N   ILE   303      72.790  85.010  36.440  1.00  0.00            
ATOM   1623  H   ILE   303      73.800  85.040  36.450  1.00  0.00            
ATOM   1624  CA  ILE   303      72.090  85.910  35.550  1.00  0.00            
ATOM   1625  HA  ILE   303      71.310  86.400  36.130  1.00  0.00            
ATOM   1626  CB  ILE   303      73.000  87.010  35.020  1.00  0.00            
ATOM   1627  HB  ILE   303      73.880  86.540  34.590  1.00  0.00            
ATOM   1628  CG2 ILE   303      72.350  87.830  33.910  1.00  0.00            
ATOM   1629 1HG2 ILE   303      73.020  88.590  33.510  1.00  0.00            
ATOM   1630 2HG2 ILE   303      72.090  87.190  33.060  1.00  0.00            
ATOM   1631 3HG2 ILE   303      71.440  88.310  34.270  1.00  0.00            
ATOM   1632  CG1 ILE   303      73.470  87.930  36.140  1.00  0.00            
ATOM   1633 1HG1 ILE   303      73.980  87.350  36.910  1.00  0.00            
ATOM   1634 2HG1 ILE   303      72.600  88.380  36.630  1.00  0.00            
ATOM   1635  CD  ILE   303      74.410  89.070  35.760  1.00  0.00            
ATOM   1636  HD1 ILE   303      74.830  89.540  36.650  1.00  0.00            
ATOM   1637  HD2 ILE   303      75.230  88.690  35.150  1.00  0.00            
ATOM   1638  HD3 ILE   303      73.880  89.840  35.190  1.00  0.00            
ATOM   1639  C   ILE   303      71.340  85.130  34.470  1.00  0.00            
ATOM   1640  O   ILE   303      70.170  85.400  34.220  1.00  0.00            
ATOM   1641  N   GLY   304      71.950  84.120  33.840  1.00  0.00            
ATOM   1642  H   GLY   304      72.920  83.930  34.070  1.00  0.00            
ATOM   1643  CA  GLY   304      71.290  83.240  32.900  1.00  0.00            
ATOM   1644  HA1 GLY   304      72.000  82.500  32.540  1.00  0.00            
ATOM   1645  HA2 GLY   304      70.970  83.820  32.030  1.00  0.00            
ATOM   1646  C   GLY   304      70.080  82.510  33.450  1.00  0.00            
ATOM   1647  O   GLY   304      69.060  82.360  32.770  1.00  0.00            
ATOM   1648  N   THR   305      70.100  82.120  34.730  1.00  0.00            
ATOM   1649  H   THR   305      70.960  82.260  35.230  1.00  0.00            
ATOM   1650  CA  THR   305      68.970  81.570  35.450  1.00  0.00            
ATOM   1651  HA  THR   305      68.550  80.760  34.850  1.00  0.00            
ATOM   1652  CB  THR   305      69.380  80.950  36.790  1.00  0.00            
ATOM   1653  HB  THR   305      69.810  81.730  37.420  1.00  0.00            
ATOM   1654  CG2 THR   305      68.250  80.260  37.550  1.00  0.00            
ATOM   1655 1HG2 THR   305      68.630  79.810  38.460  1.00  0.00            
ATOM   1656 2HG2 THR   305      67.480  80.990  37.820  1.00  0.00            
ATOM   1657 3HG2 THR   305      67.810  79.490  36.920  1.00  0.00            
ATOM   1658  OG1 THR   305      70.380  79.970  36.600  1.00  0.00            
ATOM   1659  HG1 THR   305      71.190  80.430  36.370  1.00  0.00            
ATOM   1660  C   THR   305      67.860  82.590  35.650  1.00  0.00            
ATOM   1661  O   THR   305      66.700  82.290  35.370  1.00  0.00            
ATOM   1662  N   VAL   306      68.150  83.820  36.070  1.00  0.00            
ATOM   1663  H   VAL   306      69.130  84.010  36.260  1.00  0.00            
ATOM   1664  CA  VAL   306      67.200  84.910  36.180  1.00  0.00            
ATOM   1665  HA  VAL   306      66.390  84.580  36.840  1.00  0.00            
ATOM   1666  CB  VAL   306      67.800  86.170  36.790  1.00  0.00            
ATOM   1667  HB  VAL   306      68.690  86.440  36.230  1.00  0.00            
ATOM   1668  CG1 VAL   306      66.870  87.380  36.760  1.00  0.00            
ATOM   1669 1HG1 VAL   306      67.320  88.230  37.270  1.00  0.00            
ATOM   1670 2HG1 VAL   306      66.650  87.680  35.740  1.00  0.00            
ATOM   1671 3HG1 VAL   306      65.930  87.140  37.260  1.00  0.00            
ATOM   1672  CG2 VAL   306      68.210  85.950  38.240  1.00  0.00            
ATOM   1673 1HG2 VAL   306      68.670  86.850  38.650  1.00  0.00            
ATOM   1674 2HG2 VAL   306      67.340  85.700  38.850  1.00  0.00            
ATOM   1675 3HG2 VAL   306      68.930  85.140  38.320  1.00  0.00            
ATOM   1676  C   VAL   306      66.530  85.200  34.840  1.00  0.00            
ATOM   1677  O   VAL   306      65.310  85.300  34.740  1.00  0.00            
ATOM   1678  N   LEU   307      67.300  85.300  33.760  1.00  0.00            
ATOM   1679  H   LEU   307      68.300  85.210  33.900  1.00  0.00            
ATOM   1680  CA  LEU   307      66.840  85.590  32.410  1.00  0.00            
ATOM   1681  HA  LEU   307      66.180  86.460  32.460  1.00  0.00            
ATOM   1682  CB  LEU   307      68.030  85.960  31.530  1.00  0.00            
ATOM   1683  HB1 LEU   307      67.690  86.020  30.490  1.00  0.00            
ATOM   1684  HB2 LEU   307      68.750  85.140  31.570  1.00  0.00            
ATOM   1685  CG  LEU   307      68.710  87.270  31.900  1.00  0.00            
ATOM   1686  HG  LEU   307      69.000  87.270  32.950  1.00  0.00            
ATOM   1687  CD1 LEU   307      69.990  87.410  31.070  1.00  0.00            
ATOM   1688 1HD1 LEU   307      70.470  88.360  31.280  1.00  0.00            
ATOM   1689 2HD1 LEU   307      70.670  86.600  31.320  1.00  0.00            
ATOM   1690 3HD1 LEU   307      69.750  87.350  30.010  1.00  0.00            
ATOM   1691  CD2 LEU   307      67.830  88.500  31.660  1.00  0.00            
ATOM   1692 1HD2 LEU   307      68.400  89.410  31.800  1.00  0.00            
ATOM   1693 2HD2 LEU   307      67.430  88.480  30.650  1.00  0.00            
ATOM   1694 3HD2 LEU   307      67.000  88.500  32.370  1.00  0.00            
ATOM   1695  C   LEU   307      66.000  84.460  31.810  1.00  0.00            
ATOM   1696  O   LEU   307      65.000  84.740  31.150  1.00  0.00            
ATOM   1697  N   ASP   308      66.320  83.190  32.070  1.00  0.00            
ATOM   1698  H   ASP   308      67.190  83.020  32.550  1.00  0.00            
ATOM   1699  CA  ASP   308      65.540  82.060  31.620  1.00  0.00            
ATOM   1700  HA  ASP   308      65.280  82.250  30.580  1.00  0.00            
ATOM   1701  CB  ASP   308      66.420  80.800  31.630  1.00  0.00            
ATOM   1702  HB1 ASP   308      66.660  80.550  32.670  1.00  0.00            
ATOM   1703  HB2 ASP   308      67.360  81.000  31.120  1.00  0.00            
ATOM   1704  CG  ASP   308      65.750  79.610  30.960  1.00  0.00            
ATOM   1705  OD1 ASP   308      65.340  79.750  29.780  1.00  0.00            
ATOM   1706  OD2 ASP   308      65.580  78.550  31.600  1.00  0.00            
ATOM   1707  C   ASP   308      64.240  81.870  32.380  1.00  0.00            
ATOM   1708  O   ASP   308      63.230  81.480  31.800  1.00  0.00            
ATOM   1709  N   GLN   309      64.200  82.130  33.690  1.00  0.00            
ATOM   1710  H   GLN   309      65.060  82.420  34.120  1.00  0.00            
ATOM   1711  CA  GLN   309      63.150  81.690  34.590  1.00  0.00            
ATOM   1712  HA  GLN   309      62.530  80.950  34.070  1.00  0.00            
ATOM   1713  CB  GLN   309      63.760  80.930  35.770  1.00  0.00            
ATOM   1714  HB1 GLN   309      62.960  80.590  36.430  1.00  0.00            
ATOM   1715  HB2 GLN   309      64.360  81.620  36.360  1.00  0.00            
ATOM   1716  CG  GLN   309      64.610  79.720  35.420  1.00  0.00            
ATOM   1717  HG1 GLN   309      65.510  80.010  34.880  1.00  0.00            
ATOM   1718  HG2 GLN   309      64.030  79.050  34.780  1.00  0.00            
ATOM   1719  CD  GLN   309      65.020  78.940  36.660  1.00  0.00            
ATOM   1720  OE1 GLN   309      64.910  79.370  37.800  1.00  0.00            
ATOM   1721  NE2 GLN   309      65.550  77.730  36.480  1.00  0.00            
ATOM   1722 1HE2 GLN   309      65.650  77.390  35.530  1.00  0.00            
ATOM   1723 2HE2 GLN   309      65.580  77.110  37.280  1.00  0.00            
ATOM   1724  C   GLN   309      62.180  82.730  35.150  1.00  0.00            
ATOM   1725  O   GLN   309      61.060  82.380  35.530  1.00  0.00            
ATOM   1726  N   ALA   310      62.580  83.990  35.310  1.00  0.00            
ATOM   1727  H   ALA   310      63.480  84.250  34.930  1.00  0.00            
ATOM   1728  CA  ALA   310      61.850  85.000  36.050  1.00  0.00            
ATOM   1729  HA  ALA   310      61.570  84.550  37.000  1.00  0.00            
ATOM   1730  CB  ALA   310      62.750  86.180  36.390  1.00  0.00            
ATOM   1731  HB1 ALA   310      62.230  86.880  37.040  1.00  0.00            
ATOM   1732  HB2 ALA   310      63.660  85.840  36.900  1.00  0.00            
ATOM   1733  HB3 ALA   310      63.040  86.710  35.480  1.00  0.00            
ATOM   1734  C   ALA   310      60.550  85.470  35.410  1.00  0.00            
ATOM   1735  O   ALA   310      59.560  85.660  36.110  1.00  0.00            
ATOM   1736  N   GLU   311      60.460  85.610  34.090  1.00  0.00            
ATOM   1737  H   GLU   311      61.310  85.510  33.550  1.00  0.00            
ATOM   1738  CA  GLU   311      59.240  85.920  33.380  1.00  0.00            
ATOM   1739  HA  GLU   311      58.810  86.790  33.890  1.00  0.00            
ATOM   1740  CB  GLU   311      59.490  86.370  31.950  1.00  0.00            
ATOM   1741  HB1 GLU   311      59.830  85.530  31.340  1.00  0.00            
ATOM   1742  HB2 GLU   311      60.270  87.120  31.920  1.00  0.00            
ATOM   1743  CG  GLU   311      58.230  86.970  31.320  1.00  0.00            
ATOM   1744  HG1 GLU   311      57.810  87.680  32.020  1.00  0.00            
ATOM   1745  HG2 GLU   311      57.490  86.180  31.200  1.00  0.00            
ATOM   1746  CD  GLU   311      58.370  87.680  29.970  1.00  0.00            
ATOM   1747  OE1 GLU   311      57.380  88.330  29.570  1.00  0.00            
ATOM   1748  OE2 GLU   311      59.420  87.590  29.290  1.00  0.00            
ATOM   1749  C   GLU   311      58.210  84.800  33.510  1.00  0.00            
ATOM   1750  O   GLU   311      57.030  85.070  33.750  1.00  0.00            
ATOM   1751  N   THR   312      58.610  83.530  33.490  1.00  0.00            
ATOM   1752  H   THR   312      59.570  83.360  33.230  1.00  0.00            
ATOM   1753  CA  THR   312      57.770  82.390  33.790  1.00  0.00            
ATOM   1754  HA  THR   312      56.890  82.430  33.150  1.00  0.00            
ATOM   1755  CB  THR   312      58.430  81.040  33.550  1.00  0.00            
ATOM   1756  HB  THR   312      59.090  80.820  34.400  1.00  0.00            
ATOM   1757  CG2 THR   312      57.430  79.890  33.410  1.00  0.00            
ATOM   1758 1HG2 THR   312      57.940  78.960  33.140  1.00  0.00            
ATOM   1759 2HG2 THR   312      56.910  79.740  34.350  1.00  0.00            
ATOM   1760 3HG2 THR   312      56.710  80.140  32.630  1.00  0.00            
ATOM   1761  OG1 THR   312      59.250  81.000  32.400  1.00  0.00            
ATOM   1762  HG1 THR   312      59.710  80.160  32.460  1.00  0.00            
ATOM   1763  C   THR   312      57.280  82.390  35.230  1.00  0.00            
ATOM   1764  O   THR   312      56.130  82.030  35.510  1.00  0.00            
ATOM   1765  N   ALA   313      58.100  82.820  36.190  1.00  0.00            
ATOM   1766  H   ALA   313      59.030  83.080  35.910  1.00  0.00            
ATOM   1767  CA  ALA   313      57.760  83.020  37.590  1.00  0.00            
ATOM   1768  HA  ALA   313      57.150  82.170  37.890  1.00  0.00            
ATOM   1769  CB  ALA   313      59.030  82.950  38.420  1.00  0.00            
ATOM   1770  HB1 ALA   313      58.800  82.970  39.490  1.00  0.00            
ATOM   1771  HB2 ALA   313      59.590  82.040  38.220  1.00  0.00            
ATOM   1772  HB3 ALA   313      59.660  83.810  38.210  1.00  0.00            
ATOM   1773  C   ALA   313      56.920  84.260  37.870  1.00  0.00            
ATOM   1774  O   ALA   313      56.680  84.630  39.020  1.00  0.00            
ATOM   1775  N   GLY   314      56.470  84.960  36.820  1.00  0.00            
ATOM   1776  H   GLY   314      56.730  84.640  35.900  1.00  0.00            
ATOM   1777  CA  GLY   314      55.570  86.100  36.880  1.00  0.00            
ATOM   1778  HA1 GLY   314      54.690  85.850  37.460  1.00  0.00            
ATOM   1779  HA2 GLY   314      55.220  86.320  35.870  1.00  0.00            
ATOM   1780  C   GLY   314      56.180  87.390  37.430  1.00  0.00            
ATOM   1781  O   GLY   314      55.450  88.240  37.930  1.00  0.00            
ATOM   1782  N   ALA   315      57.500  87.560  37.360  1.00  0.00            
ATOM   1783  H   ALA   315      58.050  86.820  36.960  1.00  0.00            
ATOM   1784  CA  ALA   315      58.170  88.800  37.700  1.00  0.00            
ATOM   1785  HA  ALA   315      57.870  89.070  38.720  1.00  0.00            
ATOM   1786  CB  ALA   315      59.680  88.570  37.720  1.00  0.00            
ATOM   1787  HB1 ALA   315      60.200  89.460  38.090  1.00  0.00            
ATOM   1788  HB2 ALA   315      59.930  87.740  38.370  1.00  0.00            
ATOM   1789  HB3 ALA   315      60.030  88.340  36.710  1.00  0.00            
ATOM   1790  C   ALA   315      57.770  89.960  36.790  1.00  0.00            
ATOM   1791  O   ALA   315      57.210  89.750  35.710  1.00  0.00            
ATOM   1792  N   ARG   316      58.070  91.200  37.160  1.00  0.00            
ATOM   1793  H   ARG   316      58.520  91.300  38.060  1.00  0.00            
ATOM   1794  CA  ARG   316      57.790  92.430  36.440  1.00  0.00            
ATOM   1795  HA  ARG   316      57.240  92.200  35.530  1.00  0.00            
ATOM   1796  CB  ARG   316      56.890  93.350  37.260  1.00  0.00            
ATOM   1797  HB1 ARG   316      56.810  94.310  36.760  1.00  0.00            
ATOM   1798  HB2 ARG   316      57.370  93.540  38.220  1.00  0.00            
ATOM   1799  CG  ARG   316      55.480  92.820  37.490  1.00  0.00            
ATOM   1800  HG1 ARG   316      55.520  91.870  38.040  1.00  0.00            
ATOM   1801  HG2 ARG   316      55.000  92.640  36.530  1.00  0.00            
ATOM   1802  CD  ARG   316      54.670  93.830  38.300  1.00  0.00            
ATOM   1803  HD1 ARG   316      54.780  94.800  37.820  1.00  0.00            
ATOM   1804  HD2 ARG   316      55.070  93.880  39.310  1.00  0.00            
ATOM   1805  NE  ARG   316      53.250  93.470  38.350  1.00  0.00            
ATOM   1806  HE  ARG   316      52.960  92.530  38.130  1.00  0.00            
ATOM   1807  CZ  ARG   316      52.240  94.330  38.520  1.00  0.00            
ATOM   1808  NH1 ARG   316      52.410  95.590  38.920  1.00  0.00            
ATOM   1809 1HH1 ARG   316      53.350  95.860  39.200  1.00  0.00            
ATOM   1810 2HH1 ARG   316      51.600  96.200  38.950  1.00  0.00            
ATOM   1811  NH2 ARG   316      50.980  93.940  38.270  1.00  0.00            
ATOM   1812 1HH2 ARG   316      50.880  93.000  37.900  1.00  0.00            
ATOM   1813 2HH2 ARG   316      50.250  94.630  38.290  1.00  0.00            
ATOM   1814  C   ARG   316      59.030  93.190  35.960  1.00  0.00            
ATOM   1815  O   ARG   316      59.010  93.750  34.870  1.00  0.00            
ATOM   1816  N   LEU   317      60.110  93.240  36.750  1.00  0.00            
ATOM   1817  H   LEU   317      60.040  92.770  37.640  1.00  0.00            
ATOM   1818  CA  LEU   317      61.290  94.040  36.480  1.00  0.00            
ATOM   1819  HA  LEU   317      61.340  94.230  35.410  1.00  0.00            
ATOM   1820  CB  LEU   317      61.130  95.400  37.150  1.00  0.00            
ATOM   1821  HB1 LEU   317      60.990  95.230  38.220  1.00  0.00            
ATOM   1822  HB2 LEU   317      60.220  95.890  36.800  1.00  0.00            
ATOM   1823  CG  LEU   317      62.280  96.390  36.980  1.00  0.00            
ATOM   1824  HG  LEU   317      63.200  95.900  37.300  1.00  0.00            
ATOM   1825  CD1 LEU   317      62.460  96.830  35.530  1.00  0.00            
ATOM   1826 1HD1 LEU   317      63.270  97.560  35.450  1.00  0.00            
ATOM   1827 2HD1 LEU   317      62.730  95.980  34.900  1.00  0.00            
ATOM   1828 3HD1 LEU   317      61.540  97.270  35.150  1.00  0.00            
ATOM   1829  CD2 LEU   317      62.090  97.630  37.850  1.00  0.00            
ATOM   1830 1HD2 LEU   317      62.940  98.300  37.740  1.00  0.00            
ATOM   1831 2HD2 LEU   317      61.190  98.160  37.540  1.00  0.00            
ATOM   1832 3HD2 LEU   317      62.020  97.340  38.900  1.00  0.00            
ATOM   1833  C   LEU   317      62.590  93.360  36.880  1.00  0.00            
ATOM   1834  O   LEU   317      62.840  93.130  38.060  1.00  0.00            
ATOM   1835  N   VAL   318      63.490  93.110  35.920  1.00  0.00            
ATOM   1836  H   VAL   318      63.240  93.350  34.980  1.00  0.00            
ATOM   1837  CA  VAL   318      64.870  92.690  36.120  1.00  0.00            
ATOM   1838  HA  VAL   318      64.990  92.370  37.160  1.00  0.00            
ATOM   1839  CB  VAL   318      65.250  91.490  35.260  1.00  0.00            
ATOM   1840  HB  VAL   318      65.130  91.760  34.220  1.00  0.00            
ATOM   1841  CG1 VAL   318      66.700  91.040  35.470  1.00  0.00            
ATOM   1842 1HG1 VAL   318      66.920  90.160  34.860  1.00  0.00            
ATOM   1843 2HG1 VAL   318      67.400  91.820  35.160  1.00  0.00            
ATOM   1844 3HG1 VAL   318      66.880  90.790  36.510  1.00  0.00            
ATOM   1845  CG2 VAL   318      64.360  90.280  35.540  1.00  0.00            
ATOM   1846 1HG2 VAL   318      64.640  89.440  34.900  1.00  0.00            
ATOM   1847 2HG2 VAL   318      64.450  89.970  36.580  1.00  0.00            
ATOM   1848 3HG2 VAL   318      63.320  90.520  35.340  1.00  0.00            
ATOM   1849  C   VAL   318      65.810  93.860  35.910  1.00  0.00            
ATOM   1850  O   VAL   318      65.720  94.540  34.890  1.00  0.00            
ATOM   1851  N   VAL   319      66.750  94.130  36.830  1.00  0.00            
ATOM   1852  H   VAL   319      66.780  93.530  37.650  1.00  0.00            
ATOM   1853  CA  VAL   319      67.710  95.200  36.760  1.00  0.00            
ATOM   1854  HA  VAL   319      67.640  95.670  35.780  1.00  0.00            
ATOM   1855  CB  VAL   319      67.440  96.330  37.760  1.00  0.00            
ATOM   1856  HB  VAL   319      67.300  95.900  38.750  1.00  0.00            
ATOM   1857  CG1 VAL   319      68.560  97.360  37.850  1.00  0.00            
ATOM   1858 1HG1 VAL   319      68.280  98.180  38.520  1.00  0.00            
ATOM   1859 2HG1 VAL   319      69.470  96.900  38.240  1.00  0.00            
ATOM   1860 3HG1 VAL   319      68.770  97.760  36.850  1.00  0.00            
ATOM   1861  CG2 VAL   319      66.180  97.100  37.380  1.00  0.00            
ATOM   1862 1HG2 VAL   319      65.930  97.840  38.140  1.00  0.00            
ATOM   1863 2HG2 VAL   319      66.310  97.580  36.420  1.00  0.00            
ATOM   1864 3HG2 VAL   319      65.340  96.410  37.290  1.00  0.00            
ATOM   1865  C   VAL   319      69.140  94.670  36.870  1.00  0.00            
ATOM   1866  O   VAL   319      69.510  94.070  37.880  1.00  0.00            
ATOM   1867  N   LEU   320      69.960  94.920  35.840  1.00  0.00            
ATOM   1868  H   LEU   320      69.560  95.400  35.050  1.00  0.00            
ATOM   1869  CA  LEU   320      71.370  94.590  35.760  1.00  0.00            
ATOM   1870  HA  LEU   320      71.580  93.780  36.450  1.00  0.00            
ATOM   1871  CB  LEU   320      71.670  94.090  34.350  1.00  0.00            
ATOM   1872  HB1 LEU   320      72.710  93.800  34.280  1.00  0.00            
ATOM   1873  HB2 LEU   320      71.530  94.930  33.670  1.00  0.00            
ATOM   1874  CG  LEU   320      70.810  92.940  33.830  1.00  0.00            
ATOM   1875  HG  LEU   320      69.760  93.220  33.840  1.00  0.00            
ATOM   1876  CD1 LEU   320      71.170  92.610  32.390  1.00  0.00            
ATOM   1877 1HD1 LEU   320      70.590  91.750  32.030  1.00  0.00            
ATOM   1878 2HD1 LEU   320      70.930  93.460  31.750  1.00  0.00            
ATOM   1879 3HD1 LEU   320      72.230  92.380  32.300  1.00  0.00            
ATOM   1880  CD2 LEU   320      70.970  91.670  34.670  1.00  0.00            
ATOM   1881 1HD2 LEU   320      70.410  90.850  34.210  1.00  0.00            
ATOM   1882 2HD2 LEU   320      72.020  91.390  34.730  1.00  0.00            
ATOM   1883 3HD2 LEU   320      70.570  91.840  35.670  1.00  0.00            
ATOM   1884  C   LEU   320      72.180  95.800  36.200  1.00  0.00            
ATOM   1885  O   LEU   320      72.210  96.800  35.480  1.00  0.00            
ATOM   1886  N   ALA   321      72.830  95.780  37.360  1.00  0.00            
ATOM   1887  H   ALA   321      72.830  94.910  37.890  1.00  0.00            
ATOM   1888  CA  ALA   321      73.410  96.920  38.030  1.00  0.00            
ATOM   1889  HA  ALA   321      73.160  97.810  37.450  1.00  0.00            
ATOM   1890  CB  ALA   321      72.690  97.080  39.370  1.00  0.00            
ATOM   1891  HB1 ALA   321      72.930  98.030  39.840  1.00  0.00            
ATOM   1892  HB2 ALA   321      71.610  97.050  39.230  1.00  0.00            
ATOM   1893  HB3 ALA   321      72.960  96.270  40.040  1.00  0.00            
ATOM   1894  C   ALA   321      74.930  96.900  38.180  1.00  0.00            
ATOM   1895  O   ALA   321      75.490  95.920  38.660  1.00  0.00            
ATOM   1896  N   THR   322      75.650  97.960  37.800  1.00  0.00            
ATOM   1897  H   THR   322      75.130  98.730  37.400  1.00  0.00            
ATOM   1898  CA  THR   322      77.080  98.140  37.900  1.00  0.00            
ATOM   1899  HA  THR   322      77.400  97.760  38.870  1.00  0.00            
ATOM   1900  CB  THR   322      77.840  97.310  36.870  1.00  0.00            
ATOM   1901  HB  THR   322      77.590  96.260  36.980  1.00  0.00            
ATOM   1902  CG2 THR   322      77.550  97.720  35.430  1.00  0.00            
ATOM   1903 1HG2 THR   322      78.120  97.090  34.740  1.00  0.00            
ATOM   1904 2HG2 THR   322      76.490  97.590  35.210  1.00  0.00            
ATOM   1905 3HG2 THR   322      77.830  98.760  35.260  1.00  0.00            
ATOM   1906  OG1 THR   322      79.240  97.440  37.030  1.00  0.00            
ATOM   1907  HG1 THR   322      79.630  96.580  37.190  1.00  0.00            
ATOM   1908  C   THR   322      77.510  99.600  37.830  1.00  0.00            
ATOM   1909  O   THR   322      76.730 100.440  37.400  1.00  0.00            
ATOM   1910  N   ALA   323      78.740  99.950  38.200  1.00  0.00            
ATOM   1911  H   ALA   323      79.320  99.210  38.570  1.00  0.00            
ATOM   1912  CA  ALA   323      79.400 101.190  37.830  1.00  0.00            
ATOM   1913  HA  ALA   323      78.650 101.950  37.610  1.00  0.00            
ATOM   1914  CB  ALA   323      80.190 101.690  39.030  1.00  0.00            
ATOM   1915  HB1 ALA   323      80.610 102.680  38.830  1.00  0.00            
ATOM   1916  HB2 ALA   323      79.550 101.750  39.910  1.00  0.00            
ATOM   1917  HB3 ALA   323      81.020 101.000  39.230  1.00  0.00            
ATOM   1918  C   ALA   323      80.290 101.090  36.600  1.00  0.00            
ATOM   1919  O   ALA   323      80.700 102.110  36.040  1.00  0.00            
ATOM   1920  N   THR   324      80.650  99.890  36.140  1.00  0.00            
ATOM   1921  H   THR   324      80.250  99.090  36.610  1.00  0.00            
ATOM   1922  CA  THR   324      81.680  99.590  35.170  1.00  0.00            
ATOM   1923  HA  THR   324      81.960 100.510  34.660  1.00  0.00            
ATOM   1924  CB  THR   324      82.940  99.100  35.880  1.00  0.00            
ATOM   1925  HB  THR   324      83.700  98.850  35.130  1.00  0.00            
ATOM   1926  CG2 THR   324      83.570 100.110  36.840  1.00  0.00            
ATOM   1927 1HG2 THR   324      84.490  99.700  37.260  1.00  0.00            
ATOM   1928 2HG2 THR   324      83.820 101.020  36.290  1.00  0.00            
ATOM   1929 3HG2 THR   324      82.880 100.340  37.640  1.00  0.00            
ATOM   1930  OG1 THR   324      82.670  97.940  36.650  1.00  0.00            
ATOM   1931  HG1 THR   324      82.360  97.290  36.020  1.00  0.00            
ATOM   1932  C   THR   324      81.200  98.630  34.090  1.00  0.00            
ATOM   1933  O   THR   324      81.640  97.480  34.070  1.00  0.00            
ATOM   1934  N   PRO   325      80.260  99.010  33.220  1.00  0.00            
ATOM   1935  CD  PRO   325      79.670 100.330  33.140  1.00  0.00            
ATOM   1936  HD1 PRO   325      80.420 101.120  33.110  1.00  0.00            
ATOM   1937  HD2 PRO   325      79.000 100.510  33.980  1.00  0.00            
ATOM   1938  CG  PRO   325      78.840 100.370  31.850  1.00  0.00            
ATOM   1939  HG1 PRO   325      79.470 100.660  31.010  1.00  0.00            
ATOM   1940  HG2 PRO   325      77.980 101.030  31.930  1.00  0.00            
ATOM   1941  CB  PRO   325      78.450  98.900  31.710  1.00  0.00            
ATOM   1942  HB1 PRO   325      78.170  98.670  30.680  1.00  0.00            
ATOM   1943  HB2 PRO   325      77.600  98.680  32.370  1.00  0.00            
ATOM   1944  CA  PRO   325      79.690  98.160  32.200  1.00  0.00            
ATOM   1945  HA  PRO   325      79.360  97.230  32.660  1.00  0.00            
ATOM   1946  C   PRO   325      80.630  97.810  31.040  1.00  0.00            
ATOM   1947  O   PRO   325      81.670  98.460  30.920  1.00  0.00            
ATOM   1948  N   PRO   326      80.300  96.870  30.160  1.00  0.00            
ATOM   1949  CD  PRO   326      79.170  95.960  30.260  1.00  0.00            
ATOM   1950  HD1 PRO   326      78.250  96.470  30.000  1.00  0.00            
ATOM   1951  HD2 PRO   326      79.080  95.520  31.250  1.00  0.00            
ATOM   1952  CG  PRO   326      79.420  94.850  29.240  1.00  0.00            
ATOM   1953  HG1 PRO   326      78.490  94.420  28.870  1.00  0.00            
ATOM   1954  HG2 PRO   326      80.060  94.080  29.670  1.00  0.00            
ATOM   1955  CB  PRO   326      80.180  95.600  28.140  1.00  0.00            
ATOM   1956  HB1 PRO   326      79.460  96.110  27.500  1.00  0.00            
ATOM   1957  HB2 PRO   326      80.780  94.930  27.540  1.00  0.00            
ATOM   1958  CA  PRO   326      81.000  96.620  28.920  1.00  0.00            
ATOM   1959  HA  PRO   326      81.970  96.170  29.170  1.00  0.00            
ATOM   1960  C   PRO   326      81.260  97.870  28.090  1.00  0.00            
ATOM   1961  O   PRO   326      80.380  98.710  27.950  1.00  0.00            
ATOM   1962  N   GLY   327      82.460  98.020  27.520  1.00  0.00            
ATOM   1963  H   GLY   327      83.120  97.280  27.670  1.00  0.00            
ATOM   1964  CA  GLY   327      82.890  99.190  26.780  1.00  0.00            
ATOM   1965  HA1 GLY   327      82.100  99.460  26.080  1.00  0.00            
ATOM   1966  HA2 GLY   327      83.760  98.920  26.190  1.00  0.00            
ATOM   1967  C   GLY   327      83.230 100.430  27.600  1.00  0.00            
ATOM   1968  O   GLY   327      83.660 101.430  27.020  1.00  0.00            
ATOM   1969  N   SER   328      83.110 100.400  28.930  1.00  0.00            
ATOM   1970  H   SER   328      82.780  99.540  29.340  1.00  0.00            
ATOM   1971  CA  SER   328      83.480 101.490  29.810  1.00  0.00            
ATOM   1972  HA  SER   328      83.040 102.400  29.410  1.00  0.00            
ATOM   1973  CB  SER   328      82.880 101.340  31.210  1.00  0.00            
ATOM   1974  HB1 SER   328      81.800 101.200  31.130  1.00  0.00            
ATOM   1975  HB2 SER   328      83.060 102.240  31.790  1.00  0.00            
ATOM   1976  OG  SER   328      83.430 100.240  31.910  1.00  0.00            
ATOM   1977  HG  SER   328      83.000  99.450  31.570  1.00  0.00            
ATOM   1978  C   SER   328      84.980 101.740  29.880  1.00  0.00            
ATOM   1979  O   SER   328      85.790 100.860  29.600  1.00  0.00            
ATOM   1980  N   VAL   329      85.370 102.960  30.260  1.00  0.00            
ATOM   1981  H   VAL   329      84.630 103.590  30.490  1.00  0.00            
ATOM   1982  CA  VAL   329      86.710 103.530  30.260  1.00  0.00            
ATOM   1983  HA  VAL   329      87.420 102.730  30.040  1.00  0.00            
ATOM   1984  CB  VAL   329      86.860 104.600  29.180  1.00  0.00            
ATOM   1985  HB  VAL   329      87.750 105.180  29.400  1.00  0.00            
ATOM   1986  CG1 VAL   329      87.050 104.000  27.790  1.00  0.00            
ATOM   1987 1HG1 VAL   329      87.080 104.780  27.030  1.00  0.00            
ATOM   1988 2HG1 VAL   329      88.000 103.460  27.740  1.00  0.00            
ATOM   1989 3HG1 VAL   329      86.240 103.310  27.550  1.00  0.00            
ATOM   1990  CG2 VAL   329      85.700 105.580  29.090  1.00  0.00            
ATOM   1991 1HG2 VAL   329      85.930 106.390  28.390  1.00  0.00            
ATOM   1992 2HG2 VAL   329      84.790 105.080  28.740  1.00  0.00            
ATOM   1993 3HG2 VAL   329      85.500 106.030  30.060  1.00  0.00            
ATOM   1994  C   VAL   329      87.100 104.080  31.630  1.00  0.00            
ATOM   1995  O   VAL   329      86.290 104.740  32.260  1.00  0.00            
ATOM   1996  N   THR   330      88.350 103.920  32.080  1.00  0.00            
ATOM   1997  H   THR   330      88.970 103.310  31.570  1.00  0.00            
ATOM   1998  CA  THR   330      88.920 104.720  33.150  1.00  0.00            
ATOM   1999  HA  THR   330      88.160 104.810  33.930  1.00  0.00            
ATOM   2000  CB  THR   330      90.150 104.130  33.830  1.00  0.00            
ATOM   2001  HB  THR   330      91.000 104.150  33.140  1.00  0.00            
ATOM   2002  CG2 THR   330      90.540 104.850  35.120  1.00  0.00            
ATOM   2003 1HG2 THR   330      91.400 104.360  35.570  1.00  0.00            
ATOM   2004 2HG2 THR   330      90.810 105.880  34.900  1.00  0.00            
ATOM   2005 3HG2 THR   330      89.700 104.830  35.820  1.00  0.00            
ATOM   2006  OG1 THR   330      89.920 102.790  34.210  1.00  0.00            
ATOM   2007  HG1 THR   330      90.160 102.290  33.420  1.00  0.00            
ATOM   2008  C   THR   330      89.220 106.120  32.630  1.00  0.00            
ATOM   2009  O   THR   330      89.920 106.270  31.640  1.00  0.00            
ATOM   2010  N   VAL   331      88.690 107.150  33.300  1.00  0.00            
ATOM   2011  H   VAL   331      88.130 106.920  34.110  1.00  0.00            
ATOM   2012  CA  VAL   331      88.770 108.570  32.990  1.00  0.00            
ATOM   2013  HA  VAL   331      89.560 108.700  32.240  1.00  0.00            
ATOM   2014  CB  VAL   331      87.470 109.080  32.390  1.00  0.00            
ATOM   2015  HB  VAL   331      87.560 110.160  32.200  1.00  0.00            
ATOM   2016  CG1 VAL   331      87.170 108.450  31.030  1.00  0.00            
ATOM   2017 1HG1 VAL   331      86.280 108.880  30.580  1.00  0.00            
ATOM   2018 2HG1 VAL   331      88.010 108.600  30.350  1.00  0.00            
ATOM   2019 3HG1 VAL   331      87.020 107.370  31.150  1.00  0.00            
ATOM   2020  CG2 VAL   331      86.260 108.890  33.290  1.00  0.00            
ATOM   2021 1HG2 VAL   331      85.370 109.330  32.840  1.00  0.00            
ATOM   2022 2HG2 VAL   331      86.070 107.830  33.460  1.00  0.00            
ATOM   2023 3HG2 VAL   331      86.430 109.380  34.250  1.00  0.00            
ATOM   2024  C   VAL   331      89.190 109.380  34.210  1.00  0.00            
ATOM   2025  O   VAL   331      89.040 108.860  35.310  1.00  0.00            
ATOM   2026  N   PRO   332      89.690 110.610  34.100  1.00  0.00            
ATOM   2027  CD  PRO   332      90.020 111.300  32.860  1.00  0.00            
ATOM   2028  HD1 PRO   332      89.130 111.750  32.420  1.00  0.00            
ATOM   2029  HD2 PRO   332      90.480 110.650  32.130  1.00  0.00            
ATOM   2030  CG  PRO   332      90.990 112.420  33.230  1.00  0.00            
ATOM   2031  HG1 PRO   332      90.930 113.270  32.550  1.00  0.00            
ATOM   2032  HG2 PRO   332      92.000 112.020  33.260  1.00  0.00            
ATOM   2033  CB  PRO   332      90.540 112.780  34.640  1.00  0.00            
ATOM   2034  HB1 PRO   332      89.670 113.440  34.580  1.00  0.00            
ATOM   2035  HB2 PRO   332      91.330 113.250  35.220  1.00  0.00            
ATOM   2036  CA  PRO   332      90.110 111.430  35.220  1.00  0.00            
ATOM   2037  HA  PRO   332      91.000 110.960  35.650  1.00  0.00            
ATOM   2038  C   PRO   332      89.090 111.580  36.340  1.00  0.00            
ATOM   2039  O   PRO   332      87.890 111.670  36.070  1.00  0.00            
ATOM   2040  N   HIS   333      89.520 111.620  37.600  1.00  0.00            
ATOM   2041  H   HIS   333      90.530 111.580  37.720  1.00  0.00            
ATOM   2042  CA  HIS   333      88.730 111.820  38.800  1.00  0.00            
ATOM   2043  HA  HIS   333      87.720 112.090  38.510  1.00  0.00            
ATOM   2044  CB  HIS   333      88.590 110.510  39.560  1.00  0.00            
ATOM   2045  HB1 HIS   333      89.580 110.120  39.800  1.00  0.00            
ATOM   2046  HB2 HIS   333      88.110 109.760  38.930  1.00  0.00            
ATOM   2047  CG  HIS   333      87.790 110.610  40.830  1.00  0.00            
ATOM   2048  ND1 HIS   333      86.840 111.600  41.110  1.00  0.00            
ATOM   2049  CE1 HIS   333      86.410 111.380  42.360  1.00  0.00            
ATOM   2050  HE1 HIS   333      85.690 112.000  42.880  1.00  0.00            
ATOM   2051  NE2 HIS   333      87.030 110.310  42.880  1.00  0.00            
ATOM   2052  HE2 HIS   333      86.950 110.020  43.850  1.00  0.00            
ATOM   2053  CD2 HIS   333      87.900 109.810  41.940  1.00  0.00            
ATOM   2054  HD2 HIS   333      88.570 108.970  42.050  1.00  0.00            
ATOM   2055  C   HIS   333      89.310 112.940  39.660  1.00  0.00            
ATOM   2056  O   HIS   333      90.390 112.720  40.190  1.00  0.00            
ATOM   2057  N   PRO   334      88.650 114.090  39.860  1.00  0.00            
ATOM   2058  CD  PRO   334      87.450 114.470  39.150  1.00  0.00            
ATOM   2059  HD1 PRO   334      86.560 114.130  39.690  1.00  0.00            
ATOM   2060  HD2 PRO   334      87.410 114.100  38.130  1.00  0.00            
ATOM   2061  CG  PRO   334      87.430 116.000  39.100  1.00  0.00            
ATOM   2062  HG1 PRO   334      86.420 116.400  39.030  1.00  0.00            
ATOM   2063  HG2 PRO   334      88.040 116.340  38.260  1.00  0.00            
ATOM   2064  CB  PRO   334      88.120 116.350  40.410  1.00  0.00            
ATOM   2065  HB1 PRO   334      87.380 116.290  41.220  1.00  0.00            
ATOM   2066  HB2 PRO   334      88.560 117.350  40.390  1.00  0.00            
ATOM   2067  CA  PRO   334      89.150 115.240  40.580  1.00  0.00            
ATOM   2068  HA  PRO   334      90.050 115.570  40.060  1.00  0.00            
ATOM   2069  C   PRO   334      89.560 115.100  42.050  1.00  0.00            
ATOM   2070  O   PRO   334      89.870 116.080  42.720  1.00  0.00            
ATOM   2071  N   ASN   335      89.530 113.890  42.610  1.00  0.00            
ATOM   2072  H   ASN   335      89.220 113.140  42.020  1.00  0.00            
ATOM   2073  CA  ASN   335      90.070 113.550  43.910  1.00  0.00            
ATOM   2074  HA  ASN   335      90.210 114.470  44.470  1.00  0.00            
ATOM   2075  CB  ASN   335      89.030 112.720  44.660  1.00  0.00            
ATOM   2076  HB1 ASN   335      89.470 112.370  45.600  1.00  0.00            
ATOM   2077  HB2 ASN   335      88.760 111.840  44.080  1.00  0.00            
ATOM   2078  CG  ASN   335      87.760 113.480  45.010  1.00  0.00            
ATOM   2079  OD1 ASN   335      86.940 113.850  44.170  1.00  0.00            
ATOM   2080  ND2 ASN   335      87.560 113.770  46.300  1.00  0.00            
ATOM   2081 1HD2 ASN   335      88.190 113.400  46.990  1.00  0.00            
ATOM   2082 2HD2 ASN   335      86.740 114.310  46.550  1.00  0.00            
ATOM   2083  C   ASN   335      91.420 112.840  43.870  1.00  0.00            
ATOM   2084  O   ASN   335      92.030 112.630  44.920  1.00  0.00            
ATOM   2085  N   ILE   336      91.940 112.480  42.700  1.00  0.00            
ATOM   2086  H   ILE   336      91.430 112.750  41.870  1.00  0.00            
ATOM   2087  CA  ILE   336      93.130 111.690  42.460  1.00  0.00            
ATOM   2088  HA  ILE   336      93.530 111.380  43.420  1.00  0.00            
ATOM   2089  CB  ILE   336      92.830 110.430  41.660  1.00  0.00            
ATOM   2090  HB  ILE   336      92.690 110.740  40.620  1.00  0.00            
ATOM   2091  CG2 ILE   336      94.010 109.460  41.670  1.00  0.00            
ATOM   2092 1HG2 ILE   336      93.780 108.550  41.110  1.00  0.00            
ATOM   2093 2HG2 ILE   336      94.890 109.900  41.200  1.00  0.00            
ATOM   2094 3HG2 ILE   336      94.290 109.190  42.690  1.00  0.00            
ATOM   2095  CG1 ILE   336      91.570 109.660  42.030  1.00  0.00            
ATOM   2096 1HG1 ILE   336      91.340 108.930  41.250  1.00  0.00            
ATOM   2097 2HG1 ILE   336      90.710 110.330  42.060  1.00  0.00            
ATOM   2098  CD  ILE   336      91.610 108.880  43.340  1.00  0.00            
ATOM   2099  HD1 ILE   336      90.630 108.450  43.560  1.00  0.00            
ATOM   2100  HD2 ILE   336      92.330 108.060  43.280  1.00  0.00            
ATOM   2101  HD3 ILE   336      91.900 109.550  44.160  1.00  0.00            
ATOM   2102  C   ILE   336      94.210 112.520  41.780  1.00  0.00            
ATOM   2103  O   ILE   336      93.920 113.300  40.880  1.00  0.00            
ATOM   2104  N   GLU   337      95.490 112.310  42.090  1.00  0.00            
ATOM   2105  H   GLU   337      95.670 111.680  42.870  1.00  0.00            
ATOM   2106  CA  GLU   337      96.630 112.550  41.230  1.00  0.00            
ATOM   2107  HA  GLU   337      96.260 112.930  40.280  1.00  0.00            
ATOM   2108  CB  GLU   337      97.540 113.640  41.770  1.00  0.00            
ATOM   2109  HB1 GLU   337      96.940 114.550  41.880  1.00  0.00            
ATOM   2110  HB2 GLU   337      98.320 113.880  41.050  1.00  0.00            
ATOM   2111  CG  GLU   337      98.210 113.320  43.110  1.00  0.00            
ATOM   2112  HG1 GLU   337      99.080 112.690  42.920  1.00  0.00            
ATOM   2113  HG2 GLU   337      97.510 112.750  43.730  1.00  0.00            
ATOM   2114  CD  GLU   337      98.600 114.560  43.890  1.00  0.00            
ATOM   2115  OE1 GLU   337      99.730 114.640  44.430  1.00  0.00            
ATOM   2116  OE2 GLU   337      97.740 115.460  44.020  1.00  0.00            
ATOM   2117  C   GLU   337      97.360 111.250  40.910  1.00  0.00            
ATOM   2118  O   GLU   337      97.490 110.400  41.780  1.00  0.00            
ATOM   2119  N   GLU   338      97.750 111.040  39.650  1.00  0.00            
ATOM   2120  H   GLU   338      97.560 111.780  38.990  1.00  0.00            
ATOM   2121  CA  GLU   338      98.090 109.740  39.090  1.00  0.00            
ATOM   2122  HA  GLU   338      97.980 109.000  39.870  1.00  0.00            
ATOM   2123  CB  GLU   338      97.080 109.360  38.020  1.00  0.00            
ATOM   2124  HB1 GLU   338      97.320 108.370  37.630  1.00  0.00            
ATOM   2125  HB2 GLU   338      97.140 110.080  37.190  1.00  0.00            
ATOM   2126  CG  GLU   338      95.650 109.330  38.560  1.00  0.00            
ATOM   2127  HG1 GLU   338      95.390 110.320  38.940  1.00  0.00            
ATOM   2128  HG2 GLU   338      95.640 108.640  39.410  1.00  0.00            
ATOM   2129  CD  GLU   338      94.540 108.920  37.600  1.00  0.00            
ATOM   2130  OE1 GLU   338      94.800 108.500  36.460  1.00  0.00            
ATOM   2131  OE2 GLU   338      93.370 109.030  38.030  1.00  0.00            
ATOM   2132  C   GLU   338      99.540 109.680  38.620  1.00  0.00            
ATOM   2133  O   GLU   338      99.940 110.440  37.740  1.00  0.00            
ATOM   2134  N   VAL   339     100.360 108.810  39.200  1.00  0.00            
ATOM   2135  H   VAL   339      99.960 108.220  39.920  1.00  0.00            
ATOM   2136  CA  VAL   339     101.810 108.820  39.100  1.00  0.00            
ATOM   2137  HA  VAL   339     102.100 109.590  38.390  1.00  0.00            
ATOM   2138  CB  VAL   339     102.470 109.170  40.420  1.00  0.00            
ATOM   2139  HB  VAL   339     102.290 108.370  41.130  1.00  0.00            
ATOM   2140  CG1 VAL   339     103.980 109.350  40.290  1.00  0.00            
ATOM   2141 1HG1 VAL   339     104.430 109.640  41.240  1.00  0.00            
ATOM   2142 2HG1 VAL   339     104.450 108.410  39.980  1.00  0.00            
ATOM   2143 3HG1 VAL   339     104.210 110.110  39.540  1.00  0.00            
ATOM   2144  CG2 VAL   339     101.910 110.450  41.050  1.00  0.00            
ATOM   2145 1HG2 VAL   339     102.440 110.700  41.970  1.00  0.00            
ATOM   2146 2HG2 VAL   339     102.030 111.290  40.350  1.00  0.00            
ATOM   2147 3HG2 VAL   339     100.860 110.340  41.290  1.00  0.00            
ATOM   2148  C   VAL   339     102.350 107.500  38.540  1.00  0.00            
ATOM   2149  O   VAL   339     102.210 106.450  39.170  1.00  0.00            
ATOM   2150  N   ALA   340     103.040 107.540  37.400  1.00  0.00            
ATOM   2151  H   ALA   340     103.080 108.420  36.890  1.00  0.00            
ATOM   2152  CA  ALA   340     103.810 106.420  36.900  1.00  0.00            
ATOM   2153  HA  ALA   340     103.180 105.540  36.940  1.00  0.00            
ATOM   2154  CB  ALA   340     104.150 106.670  35.430  1.00  0.00            
ATOM   2155  HB1 ALA   340     104.580 105.760  35.010  1.00  0.00            
ATOM   2156  HB2 ALA   340     103.260 106.940  34.870  1.00  0.00            
ATOM   2157  HB3 ALA   340     104.870 107.480  35.360  1.00  0.00            
ATOM   2158  C   ALA   340     105.070 106.180  37.730  1.00  0.00            
ATOM   2159  O   ALA   340     105.840 107.100  37.970  1.00  0.00            
ATOM   2160  N   LEU   341     105.300 104.940  38.150  1.00  0.00            
ATOM   2161  H   LEU   341     104.610 104.240  37.920  1.00  0.00            
ATOM   2162  CA  LEU   341     106.490 104.510  38.860  1.00  0.00            
ATOM   2163  HA  LEU   341     106.680 105.220  39.660  1.00  0.00            
ATOM   2164  CB  LEU   341     106.260 103.140  39.490  1.00  0.00            
ATOM   2165  HB1 LEU   341     107.200 102.790  39.930  1.00  0.00            
ATOM   2166  HB2 LEU   341     106.010 102.440  38.700  1.00  0.00            
ATOM   2167  CG  LEU   341     105.180 103.080  40.570  1.00  0.00            
ATOM   2168  HG  LEU   341     104.220 103.380  40.150  1.00  0.00            
ATOM   2169  CD1 LEU   341     105.030 101.650  41.080  1.00  0.00            
ATOM   2170 1HD1 LEU   341     104.260 101.580  41.840  1.00  0.00            
ATOM   2171 2HD1 LEU   341     104.740 101.000  40.250  1.00  0.00            
ATOM   2172 3HD1 LEU   341     105.980 101.300  41.490  1.00  0.00            
ATOM   2173  CD2 LEU   341     105.460 103.970  41.780  1.00  0.00            
ATOM   2174 1HD2 LEU   341     104.720 103.800  42.560  1.00  0.00            
ATOM   2175 2HD2 LEU   341     106.450 103.750  42.170  1.00  0.00            
ATOM   2176 3HD2 LEU   341     105.420 105.020  41.480  1.00  0.00            
ATOM   2177  C   LEU   341     107.720 104.550  37.960  1.00  0.00            
ATOM   2178  O   LEU   341     107.640 104.290  36.760  1.00  0.00            
ATOM   2179  N   SER   342     108.890 104.880  38.520  1.00  0.00            
ATOM   2180  H   SER   342     108.900 104.970  39.520  1.00  0.00            
ATOM   2181  CA  SER   342     110.140 105.080  37.820  1.00  0.00            
ATOM   2182  HA  SER   342     110.000 104.890  36.760  1.00  0.00            
ATOM   2183  CB  SER   342     110.590 106.530  37.950  1.00  0.00            
ATOM   2184  HB1 SER   342     109.780 107.200  37.630  1.00  0.00            
ATOM   2185  HB2 SER   342     111.440 106.720  37.300  1.00  0.00            
ATOM   2186  OG  SER   342     110.970 106.860  39.270  1.00  0.00            
ATOM   2187  HG  SER   342     110.180 107.050  39.780  1.00  0.00            
ATOM   2188  C   SER   342     111.240 104.130  38.310  1.00  0.00            
ATOM   2189  O   SER   342     111.030 103.390  39.270  1.00  0.00            
ATOM   2190  N   ASN   343     112.430 104.120  37.700  1.00  0.00            
ATOM   2191  H   ASN   343     112.530 104.720  36.890  1.00  0.00            
ATOM   2192  CA  ASN   343     113.600 103.430  38.190  1.00  0.00            
ATOM   2193  HA  ASN   343     113.250 102.510  38.670  1.00  0.00            
ATOM   2194  CB  ASN   343     114.460 102.980  37.020  1.00  0.00            
ATOM   2195  HB1 ASN   343     115.340 102.450  37.380  1.00  0.00            
ATOM   2196  HB2 ASN   343     114.800 103.840  36.440  1.00  0.00            
ATOM   2197  CG  ASN   343     113.750 102.030  36.070  1.00  0.00            
ATOM   2198  OD1 ASN   343     113.350 102.390  34.960  1.00  0.00            
ATOM   2199  ND2 ASN   343     113.470 100.800  36.520  1.00  0.00            
ATOM   2200 1HD2 ASN   343     113.780 100.520  37.440  1.00  0.00            
ATOM   2201 2HD2 ASN   343     112.980 100.170  35.910  1.00  0.00            
ATOM   2202  C   ASN   343     114.330 104.180  39.290  1.00  0.00            
ATOM   2203  O   ASN   343     115.560 104.110  39.380  1.00  0.00            
ATOM   2204  N   THR   344     113.640 104.960  40.130  1.00  0.00            
ATOM   2205  H   THR   344     112.640 104.980  40.010  1.00  0.00            
ATOM   2206  CA  THR   344     114.130 105.650  41.310  1.00  0.00            
ATOM   2207  HA  THR   344     115.130 105.290  41.540  1.00  0.00            
ATOM   2208  CB  THR   344     114.250 107.160  41.110  1.00  0.00            
ATOM   2209  HB  THR   344     113.260 107.570  40.920  1.00  0.00            
ATOM   2210  CG2 THR   344     114.860 107.900  42.310  1.00  0.00            
ATOM   2211 1HG2 THR   344     114.960 108.960  42.080  1.00  0.00            
ATOM   2212 2HG2 THR   344     114.210 107.800  43.180  1.00  0.00            
ATOM   2213 3HG2 THR   344     115.840 107.480  42.540  1.00  0.00            
ATOM   2214  OG1 THR   344     115.090 107.470  40.020  1.00  0.00            
ATOM   2215  HG1 THR   344     115.280 108.410  40.050  1.00  0.00            
ATOM   2216  C   THR   344     113.260 105.340  42.510  1.00  0.00            
ATOM   2217  O   THR   344     112.040 105.440  42.420  1.00  0.00            
ATOM   2218  N   GLY   345     113.840 104.960  43.650  1.00  0.00            
ATOM   2219  H   GLY   345     114.840 104.860  43.640  1.00  0.00            
ATOM   2220  CA  GLY   345     113.150 104.560  44.860  1.00  0.00            
ATOM   2221  HA1 GLY   345     112.100 104.390  44.660  1.00  0.00            
ATOM   2222  HA2 GLY   345     113.200 105.380  45.580  1.00  0.00            
ATOM   2223  C   GLY   345     113.700 103.310  45.530  1.00  0.00            
ATOM   2224  O   GLY   345     114.290 102.460  44.860  1.00  0.00            
ATOM   2225  N   GLU   346     113.560 103.190  46.850  1.00  0.00            
ATOM   2226  H   GLU   346     113.100 103.970  47.310  1.00  0.00            
ATOM   2227  CA  GLU   346     114.120 102.190  47.730  1.00  0.00            
ATOM   2228  HA  GLU   346     115.190 102.120  47.530  1.00  0.00            
ATOM   2229  CB  GLU   346     113.960 102.640  49.180  1.00  0.00            
ATOM   2230  HB1 GLU   346     114.240 101.800  49.830  1.00  0.00            
ATOM   2231  HB2 GLU   346     112.900 102.820  49.390  1.00  0.00            
ATOM   2232  CG  GLU   346     114.780 103.840  49.630  1.00  0.00            
ATOM   2233  HG1 GLU   346     115.810 103.680  49.310  1.00  0.00            
ATOM   2234  HG2 GLU   346     114.800 103.860  50.720  1.00  0.00            
ATOM   2235  CD  GLU   346     114.310 105.210  49.150  1.00  0.00            
ATOM   2236  OE1 GLU   346     115.050 106.200  49.380  1.00  0.00            
ATOM   2237  OE2 GLU   346     113.220 105.330  48.560  1.00  0.00            
ATOM   2238  C   GLU   346     113.560 100.780  47.560  1.00  0.00            
ATOM   2239  O   GLU   346     114.180  99.820  48.000  1.00  0.00            
ATOM   2240  N   ILE   347     112.380 100.600  46.960  1.00  0.00            
ATOM   2241  H   ILE   347     111.900 101.440  46.670  1.00  0.00            
ATOM   2242  CA  ILE   347     111.640  99.360  46.860  1.00  0.00            
ATOM   2243  HA  ILE   347     112.220  98.580  47.350  1.00  0.00            
ATOM   2244  CB  ILE   347     110.330  99.430  47.640  1.00  0.00            
ATOM   2245  HB  ILE   347     109.660 100.110  47.110  1.00  0.00            
ATOM   2246  CG2 ILE   347     109.650  98.070  47.680  1.00  0.00            
ATOM   2247 1HG2 ILE   347     108.640  98.130  48.090  1.00  0.00            
ATOM   2248 2HG2 ILE   347     109.540  97.640  46.680  1.00  0.00            
ATOM   2249 3HG2 ILE   347     110.220  97.370  48.300  1.00  0.00            
ATOM   2250  CG1 ILE   347     110.490  99.990  49.050  1.00  0.00            
ATOM   2251 1HG1 ILE   347     110.950 100.980  49.020  1.00  0.00            
ATOM   2252 2HG1 ILE   347     111.160  99.360  49.630  1.00  0.00            
ATOM   2253  CD  ILE   347     109.200 100.170  49.850  1.00  0.00            
ATOM   2254  HD1 ILE   347     109.400 100.670  50.790  1.00  0.00            
ATOM   2255  HD2 ILE   347     108.490 100.780  49.270  1.00  0.00            
ATOM   2256  HD3 ILE   347     108.740  99.200  50.060  1.00  0.00            
ATOM   2257  C   ILE   347     111.450  98.930  45.410  1.00  0.00            
ATOM   2258  O   ILE   347     110.570  99.490  44.760  1.00  0.00            
ATOM   2259  N   PRO   348     112.190  97.980  44.850  1.00  0.00            
ATOM   2260  CD  PRO   348     113.430  97.460  45.380  1.00  0.00            
ATOM   2261  HD1 PRO   348     113.230  96.660  46.110  1.00  0.00            
ATOM   2262  HD2 PRO   348     114.040  98.230  45.850  1.00  0.00            
ATOM   2263  CG  PRO   348     114.190  96.860  44.200  1.00  0.00            
ATOM   2264  HG1 PRO   348     114.870  96.060  44.500  1.00  0.00            
ATOM   2265  HG2 PRO   348     114.740  97.650  43.680  1.00  0.00            
ATOM   2266  CB  PRO   348     113.050  96.370  43.310  1.00  0.00            
ATOM   2267  HB1 PRO   348     112.730  95.380  43.660  1.00  0.00            
ATOM   2268  HB2 PRO   348     113.360  96.300  42.270  1.00  0.00            
ATOM   2269  CA  PRO   348     111.950  97.400  43.540  1.00  0.00            
ATOM   2270  HA  PRO   348     112.070  98.190  42.800  1.00  0.00            
ATOM   2271  C   PRO   348     110.570  96.780  43.380  1.00  0.00            
ATOM   2272  O   PRO   348     110.100  96.040  44.240  1.00  0.00            
ATOM   2273  N   PHE   349     109.880  97.060  42.270  1.00  0.00            
ATOM   2274  H   PHE   349     110.310  97.680  41.600  1.00  0.00            
ATOM   2275  CA  PHE   349     108.510  96.680  41.970  1.00  0.00            
ATOM   2276  HA  PHE   349     108.330  95.690  42.410  1.00  0.00            
ATOM   2277  CB  PHE   349     107.570  97.660  42.660  1.00  0.00            
ATOM   2278  HB1 PHE   349     107.720  98.640  42.220  1.00  0.00            
ATOM   2279  HB2 PHE   349     107.870  97.780  43.700  1.00  0.00            
ATOM   2280  CG  PHE   349     106.090  97.340  42.670  1.00  0.00            
ATOM   2281  CD1 PHE   349     105.580  96.380  43.550  1.00  0.00            
ATOM   2282  HD1 PHE   349     106.250  95.850  44.210  1.00  0.00            
ATOM   2283  CE1 PHE   349     104.210  96.130  43.620  1.00  0.00            
ATOM   2284  HE1 PHE   349     103.820  95.390  44.320  1.00  0.00            
ATOM   2285  CZ  PHE   349     103.330  96.830  42.800  1.00  0.00            
ATOM   2286  HZ  PHE   349     102.270  96.640  42.860  1.00  0.00            
ATOM   2287  CE2 PHE   349     103.820  97.790  41.910  1.00  0.00            
ATOM   2288  HE2 PHE   349     103.140  98.350  41.280  1.00  0.00            
ATOM   2289  CD2 PHE   349     105.200  98.030  41.840  1.00  0.00            
ATOM   2290  HD2 PHE   349     105.580  98.770  41.150  1.00  0.00            
ATOM   2291  C   PHE   349     108.270  96.580  40.470  1.00  0.00            
ATOM   2292  O   PHE   349     108.310  97.610  39.800  1.00  0.00            
ATOM   2293  N   TYR   350     108.050  95.400  39.890  1.00  0.00            
ATOM   2294  H   TYR   350     108.090  94.600  40.500  1.00  0.00            
ATOM   2295  CA  TYR   350     107.650  95.170  38.520  1.00  0.00            
ATOM   2296  HA  TYR   350     107.870  94.130  38.290  1.00  0.00            
ATOM   2297  CB  TYR   350     106.130  95.260  38.420  1.00  0.00            
ATOM   2298  HB1 TYR   350     105.830  95.190  37.370  1.00  0.00            
ATOM   2299  HB2 TYR   350     105.820  96.250  38.770  1.00  0.00            
ATOM   2300  CG  TYR   350     105.370  94.200  39.180  1.00  0.00            
ATOM   2301  CD1 TYR   350     104.740  94.460  40.400  1.00  0.00            
ATOM   2302  HD1 TYR   350     104.830  95.450  40.840  1.00  0.00            
ATOM   2303  CE1 TYR   350     103.980  93.490  41.060  1.00  0.00            
ATOM   2304  HE1 TYR   350     103.470  93.710  41.980  1.00  0.00            
ATOM   2305  CZ  TYR   350     103.810  92.220  40.460  1.00  0.00            
ATOM   2306  OH  TYR   350     103.010  91.280  41.030  1.00  0.00            
ATOM   2307  HH  TYR   350     102.880  90.550  40.420  1.00  0.00            
ATOM   2308  CE2 TYR   350     104.500  91.930  39.270  1.00  0.00            
ATOM   2309  HE2 TYR   350     104.420  90.950  38.820  1.00  0.00            
ATOM   2310  CD2 TYR   350     105.280  92.910  38.640  1.00  0.00            
ATOM   2311  HD2 TYR   350     105.780  92.680  37.710  1.00  0.00            
ATOM   2312  C   TYR   350     108.420  95.930  37.450  1.00  0.00            
ATOM   2313  O   TYR   350     107.870  96.640  36.610  1.00  0.00            
ATOM   2314  N   GLY   351     109.760  95.860  37.480  1.00  0.00            
ATOM   2315  H   GLY   351     110.160  95.270  38.190  1.00  0.00            
ATOM   2316  CA  GLY   351     110.650  96.500  36.540  1.00  0.00            
ATOM   2317  HA1 GLY   351     110.280  96.320  35.530  1.00  0.00            
ATOM   2318  HA2 GLY   351     111.630  96.020  36.590  1.00  0.00            
ATOM   2319  C   GLY   351     110.850  98.000  36.720  1.00  0.00            
ATOM   2320  O   GLY   351     111.570  98.620  35.950  1.00  0.00            
ATOM   2321  N   LYS   352     110.240  98.580  37.760  1.00  0.00            
ATOM   2322  H   LYS   352     109.630  97.970  38.290  1.00  0.00            
ATOM   2323  CA  LYS   352     110.350  99.930  38.290  1.00  0.00            
ATOM   2324  HA  LYS   352     111.220 100.420  37.850  1.00  0.00            
ATOM   2325  CB  LYS   352     109.110 100.730  37.900  1.00  0.00            
ATOM   2326  HB1 LYS   352     109.150 101.730  38.330  1.00  0.00            
ATOM   2327  HB2 LYS   352     108.240 100.250  38.360  1.00  0.00            
ATOM   2328  CG  LYS   352     108.830 100.880  36.410  1.00  0.00            
ATOM   2329  HG1 LYS   352     107.880 101.410  36.270  1.00  0.00            
ATOM   2330  HG2 LYS   352     108.710  99.900  35.960  1.00  0.00            
ATOM   2331  CD  LYS   352     109.920 101.640  35.660  1.00  0.00            
ATOM   2332  HD1 LYS   352     110.880 101.130  35.800  1.00  0.00            
ATOM   2333  HD2 LYS   352     110.010 102.640  36.070  1.00  0.00            
ATOM   2334  CE  LYS   352     109.650 101.730  34.160  1.00  0.00            
ATOM   2335  HE1 LYS   352     108.720 102.270  34.020  1.00  0.00            
ATOM   2336  HE2 LYS   352     109.500 100.720  33.770  1.00  0.00            
ATOM   2337  NZ  LYS   352     110.740 102.390  33.440  1.00  0.00            
ATOM   2338  HZ1 LYS   352     110.490 102.530  32.470  1.00  0.00            
ATOM   2339  HZ2 LYS   352     110.950 103.300  33.840  1.00  0.00            
ATOM   2340  HZ3 LYS   352     111.600 101.860  33.440  1.00  0.00            
ATOM   2341  C   LYS   352     110.640  99.870  39.780  1.00  0.00            
ATOM   2342  O   LYS   352     111.140  98.870  40.280  1.00  0.00            
ATOM   2343  N   ALA   353     110.380 100.950  40.540  1.00  0.00            
ATOM   2344  H   ALA   353     110.100 101.790  40.060  1.00  0.00            
ATOM   2345  CA  ALA   353     110.520 101.050  41.980  1.00  0.00            
ATOM   2346  HA  ALA   353     110.310 100.070  42.400  1.00  0.00            
ATOM   2347  CB  ALA   353     111.970 101.410  42.310  1.00  0.00            
ATOM   2348  HB1 ALA   353     112.120 101.440  43.390  1.00  0.00            
ATOM   2349  HB2 ALA   353     112.660 100.670  41.880  1.00  0.00            
ATOM   2350  HB3 ALA   353     112.200 102.390  41.890  1.00  0.00            
ATOM   2351  C   ALA   353     109.560 102.030  42.620  1.00  0.00            
ATOM   2352  O   ALA   353     108.930 102.830  41.940  1.00  0.00            
ATOM   2353  N   ILE   354     109.430 102.000  43.950  1.00  0.00            
ATOM   2354  H   ILE   354     109.950 101.270  44.410  1.00  0.00            
ATOM   2355  CA  ILE   354     108.640 102.860  44.820  1.00  0.00            
ATOM   2356  HA  ILE   354     108.130 103.580  44.190  1.00  0.00            
ATOM   2357  CB  ILE   354     107.530 102.070  45.510  1.00  0.00            
ATOM   2358  HB  ILE   354     108.020 101.340  46.160  1.00  0.00            
ATOM   2359  CG2 ILE   354     106.690 102.970  46.410  1.00  0.00            
ATOM   2360 1HG2 ILE   354     105.920 102.410  46.950  1.00  0.00            
ATOM   2361 2HG2 ILE   354     107.300 103.460  47.170  1.00  0.00            
ATOM   2362 3HG2 ILE   354     106.200 103.740  45.810  1.00  0.00            
ATOM   2363  CG1 ILE   354     106.620 101.280  44.570  1.00  0.00            
ATOM   2364 1HG1 ILE   354     107.200 100.810  43.780  1.00  0.00            
ATOM   2365 2HG1 ILE   354     105.930 101.960  44.070  1.00  0.00            
ATOM   2366  CD  ILE   354     105.820 100.160  45.220  1.00  0.00            
ATOM   2367  HD1 ILE   354     105.220  99.630  44.480  1.00  0.00            
ATOM   2368  HD2 ILE   354     106.500  99.440  45.690  1.00  0.00            
ATOM   2369  HD3 ILE   354     105.140 100.550  45.980  1.00  0.00            
ATOM   2370  C   ILE   354     109.550 103.610  45.780  1.00  0.00            
ATOM   2371  O   ILE   354     110.310 102.930  46.480  1.00  0.00            
ATOM   2372  N   PRO   355     109.550 104.940  45.880  1.00  0.00            
ATOM   2373  CD  PRO   355     109.070 105.840  44.850  1.00  0.00            
ATOM   2374  HD1 PRO   355     108.030 106.130  45.040  1.00  0.00            
ATOM   2375  HD2 PRO   355     109.160 105.420  43.850  1.00  0.00            
ATOM   2376  CG  PRO   355     109.960 107.080  44.940  1.00  0.00            
ATOM   2377  HG1 PRO   355     109.470 107.980  44.560  1.00  0.00            
ATOM   2378  HG2 PRO   355     110.900 106.900  44.410  1.00  0.00            
ATOM   2379  CB  PRO   355     110.230 107.160  46.440  1.00  0.00            
ATOM   2380  HB1 PRO   355     109.400 107.690  46.900  1.00  0.00            
ATOM   2381  HB2 PRO   355     111.160 107.680  46.660  1.00  0.00            
ATOM   2382  CA  PRO   355     110.240 105.700  46.900  1.00  0.00            
ATOM   2383  HA  PRO   355     111.280 105.380  46.920  1.00  0.00            
ATOM   2384  C   PRO   355     109.670 105.580  48.300  1.00  0.00            
ATOM   2385  O   PRO   355     108.450 105.500  48.470  1.00  0.00            
ATOM   2386  N   ILE   356     110.490 105.610  49.350  1.00  0.00            
ATOM   2387  H   ILE   356     111.480 105.670  49.140  1.00  0.00            
ATOM   2388  CA  ILE   356     110.110 105.340  50.720  1.00  0.00            
ATOM   2389  HA  ILE   356     109.510 104.430  50.680  1.00  0.00            
ATOM   2390  CB  ILE   356     111.330 105.040  51.590  1.00  0.00            
ATOM   2391  HB  ILE   356     111.940 104.310  51.060  1.00  0.00            
ATOM   2392  CG2 ILE   356     112.210 106.270  51.790  1.00  0.00            
ATOM   2393 1HG2 ILE   356     113.140 105.990  52.290  1.00  0.00            
ATOM   2394 2HG2 ILE   356     112.480 106.730  50.840  1.00  0.00            
ATOM   2395 3HG2 ILE   356     111.700 107.020  52.400  1.00  0.00            
ATOM   2396  CG1 ILE   356     111.020 104.420  52.950  1.00  0.00            
ATOM   2397 1HG1 ILE   356     110.420 105.120  53.550  1.00  0.00            
ATOM   2398 2HG1 ILE   356     111.950 104.260  53.500  1.00  0.00            
ATOM   2399  CD  ILE   356     110.290 103.080  52.880  1.00  0.00            
ATOM   2400  HD1 ILE   356     110.300 102.600  53.860  1.00  0.00            
ATOM   2401  HD2 ILE   356     109.260 103.230  52.570  1.00  0.00            
ATOM   2402  HD3 ILE   356     110.800 102.430  52.160  1.00  0.00            
ATOM   2403  C   ILE   356     109.190 106.390  51.320  1.00  0.00            
ATOM   2404  O   ILE   356     108.230 106.060  52.010  1.00  0.00            
ATOM   2405  N   GLU   357     109.400 107.690  51.070  1.00  0.00            
ATOM   2406  H   GLU   357     110.180 107.930  50.480  1.00  0.00            
ATOM   2407  CA  GLU   357     108.590 108.750  51.640  1.00  0.00            
ATOM   2408  HA  GLU   357     108.480 108.490  52.700  1.00  0.00            
ATOM   2409  CB  GLU   357     109.290 110.110  51.640  1.00  0.00            
ATOM   2410  HB1 GLU   357     110.320 109.980  51.970  1.00  0.00            
ATOM   2411  HB2 GLU   357     108.810 110.750  52.380  1.00  0.00            
ATOM   2412  CG  GLU   357     109.290 110.880  50.330  1.00  0.00            
ATOM   2413  HG1 GLU   357     109.720 111.870  50.500  1.00  0.00            
ATOM   2414  HG2 GLU   357     108.260 111.040  50.000  1.00  0.00            
ATOM   2415  CD  GLU   357     110.090 110.200  49.220  1.00  0.00            
ATOM   2416  OE1 GLU   357     111.250 109.810  49.490  1.00  0.00            
ATOM   2417  OE2 GLU   357     109.560 110.080  48.090  1.00  0.00            
ATOM   2418  C   GLU   357     107.170 108.820  51.110  1.00  0.00            
ATOM   2419  O   GLU   357     106.310 109.440  51.730  1.00  0.00            
ATOM   2420  N   ALA   358     106.860 108.130  50.010  1.00  0.00            
ATOM   2421  H   ALA   358     107.610 107.630  49.550  1.00  0.00            
ATOM   2422  CA  ALA   358     105.520 107.950  49.480  1.00  0.00            
ATOM   2423  HA  ALA   358     105.090 108.940  49.340  1.00  0.00            
ATOM   2424  CB  ALA   358     105.640 107.300  48.100  1.00  0.00            
ATOM   2425  HB1 ALA   358     104.660 107.250  47.620  1.00  0.00            
ATOM   2426  HB2 ALA   358     106.320 107.870  47.460  1.00  0.00            
ATOM   2427  HB3 ALA   358     106.020 106.290  48.200  1.00  0.00            
ATOM   2428  C   ALA   358     104.600 107.160  50.400  1.00  0.00            
ATOM   2429  O   ALA   358     103.380 107.310  50.310  1.00  0.00            
ATOM   2430  N   ILE   359     105.130 106.300  51.280  1.00  0.00            
ATOM   2431  H   ILE   359     106.130 106.220  51.260  1.00  0.00            
ATOM   2432  CA  ILE   359     104.440 105.370  52.150  1.00  0.00            
ATOM   2433  HA  ILE   359     103.400 105.700  52.190  1.00  0.00            
ATOM   2434  CB  ILE   359     104.400 103.970  51.540  1.00  0.00            
ATOM   2435  HB  ILE   359     103.820 103.320  52.200  1.00  0.00            
ATOM   2436  CG2 ILE   359     103.690 103.930  50.190  1.00  0.00            
ATOM   2437 1HG2 ILE   359     103.490 102.910  49.870  1.00  0.00            
ATOM   2438 2HG2 ILE   359     102.730 104.460  50.250  1.00  0.00            
ATOM   2439 3HG2 ILE   359     104.290 104.420  49.430  1.00  0.00            
ATOM   2440  CG1 ILE   359     105.800 103.350  51.450  1.00  0.00            
ATOM   2441 1HG1 ILE   359     106.300 103.430  52.420  1.00  0.00            
ATOM   2442 2HG1 ILE   359     106.410 103.920  50.750  1.00  0.00            
ATOM   2443  CD  ILE   359     105.850 101.890  51.030  1.00  0.00            
ATOM   2444  HD1 ILE   359     106.870 101.500  51.120  1.00  0.00            
ATOM   2445  HD2 ILE   359     105.210 101.290  51.690  1.00  0.00            
ATOM   2446  HD3 ILE   359     105.520 101.760  50.000  1.00  0.00            
ATOM   2447  C   ILE   359     104.870 105.360  53.610  1.00  0.00            
ATOM   2448  O   ILE   359     104.400 104.540  54.390  1.00  0.00            
ATOM   2449  N   ARG   360     105.810 106.200  54.050  1.00  0.00            
ATOM   2450  H   ARG   360     106.210 106.810  53.350  1.00  0.00            
ATOM   2451  CA  ARG   360     106.370 106.230  55.390  1.00  0.00            
ATOM   2452  HA  ARG   360     106.720 105.220  55.620  1.00  0.00            
ATOM   2453  CB  ARG   360     107.590 107.140  55.490  1.00  0.00            
ATOM   2454  HB1 ARG   360     107.260 108.180  55.350  1.00  0.00            
ATOM   2455  HB2 ARG   360     108.290 106.920  54.690  1.00  0.00            
ATOM   2456  CG  ARG   360     108.340 107.050  56.820  1.00  0.00            
ATOM   2457  HG1 ARG   360     108.780 106.060  56.910  1.00  0.00            
ATOM   2458  HG2 ARG   360     107.640 107.160  57.640  1.00  0.00            
ATOM   2459  CD  ARG   360     109.420 108.090  57.060  1.00  0.00            
ATOM   2460  HD1 ARG   360     109.750 108.020  58.100  1.00  0.00            
ATOM   2461  HD2 ARG   360     108.990 109.090  56.930  1.00  0.00            
ATOM   2462  NE  ARG   360     110.600 107.900  56.220  1.00  0.00            
ATOM   2463  HE  ARG   360     111.240 107.150  56.450  1.00  0.00            
ATOM   2464  CZ  ARG   360     111.040 108.730  55.260  1.00  0.00            
ATOM   2465  NH1 ARG   360     110.370 109.820  54.860  1.00  0.00            
ATOM   2466 1HH1 ARG   360     109.540 110.080  55.360  1.00  0.00            
ATOM   2467 2HH1 ARG   360     110.870 110.400  54.210  1.00  0.00            
ATOM   2468  NH2 ARG   360     112.190 108.490  54.620  1.00  0.00            
ATOM   2469 1HH2 ARG   360     112.770 107.730  54.940  1.00  0.00            
ATOM   2470 2HH2 ARG   360     112.480 109.190  53.950  1.00  0.00            
ATOM   2471  C   ARG   360     105.350 106.530  56.480  1.00  0.00            
ATOM   2472  O   ARG   360     105.410 105.940  57.550  1.00  0.00            
ATOM   2473  N   GLY   361     104.390 107.430  56.240  1.00  0.00            
ATOM   2474  H   GLY   361     104.380 107.870  55.330  1.00  0.00            
ATOM   2475  CA  GLY   361     103.340 107.790  57.180  1.00  0.00            
ATOM   2476  HA1 GLY   361     103.660 108.640  57.770  1.00  0.00            
ATOM   2477  HA2 GLY   361     103.170 106.980  57.880  1.00  0.00            
ATOM   2478  C   GLY   361     102.010 108.130  56.530  1.00  0.00            
ATOM   2479  O   GLY   361     101.880 109.150  55.860  1.00  0.00            
ATOM   2480  N   GLY   362     100.990 107.290  56.780  1.00  0.00            
ATOM   2481  H   GLY   362     101.190 106.530  57.410  1.00  0.00            
ATOM   2482  CA  GLY   362      99.650 107.340  56.240  1.00  0.00            
ATOM   2483  HA1 GLY   362      99.650 107.780  55.250  1.00  0.00            
ATOM   2484  HA2 GLY   362      99.020 107.970  56.880  1.00  0.00            
ATOM   2485  C   GLY   362      99.020 105.950  56.170  1.00  0.00            
ATOM   2486  O   GLY   362      99.570 104.990  56.700  1.00  0.00            
ATOM   2487  N   ARG   363      97.860 105.830  55.520  1.00  0.00            
ATOM   2488  H   ARG   363      97.430 106.680  55.200  1.00  0.00            
ATOM   2489  CA  ARG   363      97.170 104.580  55.270  1.00  0.00            
ATOM   2490  HA  ARG   363      97.690 103.770  55.790  1.00  0.00            
ATOM   2491  CB  ARG   363      95.750 104.620  55.840  1.00  0.00            
ATOM   2492  HB1 ARG   363      95.230 103.720  55.520  1.00  0.00            
ATOM   2493  HB2 ARG   363      95.220 105.480  55.430  1.00  0.00            
ATOM   2494  CG  ARG   363      95.770 104.690  57.360  1.00  0.00            
ATOM   2495  HG1 ARG   363      96.230 105.630  57.680  1.00  0.00            
ATOM   2496  HG2 ARG   363      96.420 103.890  57.730  1.00  0.00            
ATOM   2497  CD  ARG   363      94.420 104.570  58.050  1.00  0.00            
ATOM   2498  HD1 ARG   363      93.800 105.430  57.760  1.00  0.00            
ATOM   2499  HD2 ARG   363      94.540 104.600  59.130  1.00  0.00            
ATOM   2500  NE  ARG   363      93.690 103.370  57.650  1.00  0.00            
ATOM   2501  HE  ARG   363      92.910 103.430  57.020  1.00  0.00            
ATOM   2502  CZ  ARG   363      94.030 102.110  57.980  1.00  0.00            
ATOM   2503  NH1 ARG   363      94.990 101.770  58.850  1.00  0.00            
ATOM   2504 1HH1 ARG   363      95.530 102.500  59.290  1.00  0.00            
ATOM   2505 2HH1 ARG   363      95.080 100.790  59.070  1.00  0.00            
ATOM   2506  NH2 ARG   363      93.380 101.100  57.370  1.00  0.00            
ATOM   2507 1HH2 ARG   363      92.660 101.340  56.710  1.00  0.00            
ATOM   2508 2HH2 ARG   363      93.810 100.190  57.410  1.00  0.00            
ATOM   2509  C   ARG   363      97.230 104.210  53.790  1.00  0.00            
ATOM   2510  O   ARG   363      96.600 104.870  52.970  1.00  0.00            
ATOM   2511  N   HIS   364      97.990 103.160  53.450  1.00  0.00            
ATOM   2512  H   HIS   364      98.440 102.660  54.200  1.00  0.00            
ATOM   2513  CA  HIS   364      98.410 102.840  52.100  1.00  0.00            
ATOM   2514  HA  HIS   364      97.910 103.520  51.410  1.00  0.00            
ATOM   2515  CB  HIS   364      99.910 103.100  51.970  1.00  0.00            
ATOM   2516  HB1 HIS   364     100.220 102.990  50.930  1.00  0.00            
ATOM   2517  HB2 HIS   364     100.450 102.350  52.550  1.00  0.00            
ATOM   2518  CG  HIS   364     100.340 104.460  52.440  1.00  0.00            
ATOM   2519  ND1 HIS   364      99.990 105.670  51.870  1.00  0.00            
ATOM   2520  HD1 HIS   364      99.450 105.790  51.020  1.00  0.00            
ATOM   2521  CE1 HIS   364     100.500 106.660  52.620  1.00  0.00            
ATOM   2522  HE1 HIS   364     100.370 107.710  52.420  1.00  0.00            
ATOM   2523  NE2 HIS   364     101.180 106.150  53.660  1.00  0.00            
ATOM   2524  CD2 HIS   364     101.070 104.760  53.560  1.00  0.00            
ATOM   2525  HD2 HIS   364     101.480 104.050  54.270  1.00  0.00            
ATOM   2526  C   HIS   364      98.070 101.420  51.670  1.00  0.00            
ATOM   2527  O   HIS   364      98.050 100.520  52.500  1.00  0.00            
ATOM   2528  N   LEU   365      97.850 101.190  50.370  1.00  0.00            
ATOM   2529  H   LEU   365      97.860 102.000  49.760  1.00  0.00            
ATOM   2530  CA  LEU   365      97.550  99.920  49.750  1.00  0.00            
ATOM   2531  HA  LEU   365      97.780  99.130  50.470  1.00  0.00            
ATOM   2532  CB  LEU   365      96.050  99.850  49.460  1.00  0.00            
ATOM   2533  HB1 LEU   365      95.780 100.750  48.900  1.00  0.00            
ATOM   2534  HB2 LEU   365      95.510  99.890  50.400  1.00  0.00            
ATOM   2535  CG  LEU   365      95.550  98.650  48.670  1.00  0.00            
ATOM   2536  HG  LEU   365      96.050  98.610  47.700  1.00  0.00            
ATOM   2537  CD1 LEU   365      95.800  97.320  49.390  1.00  0.00            
ATOM   2538 1HD1 LEU   365      95.450  96.500  48.770  1.00  0.00            
ATOM   2539 2HD1 LEU   365      96.860  97.160  49.560  1.00  0.00            
ATOM   2540 3HD1 LEU   365      95.280  97.320  50.350  1.00  0.00            
ATOM   2541  CD2 LEU   365      94.050  98.760  48.410  1.00  0.00            
ATOM   2542 1HD2 LEU   365      93.700  97.910  47.830  1.00  0.00            
ATOM   2543 2HD2 LEU   365      93.510  98.790  49.360  1.00  0.00            
ATOM   2544 3HD2 LEU   365      93.840  99.670  47.850  1.00  0.00            
ATOM   2545  C   LEU   365      98.390  99.650  48.510  1.00  0.00            
ATOM   2546  O   LEU   365      98.580 100.550  47.690  1.00  0.00            
ATOM   2547  N   ILE   366      98.860  98.410  48.300  1.00  0.00            
ATOM   2548  H   ILE   366      98.740  97.760  49.070  1.00  0.00            
ATOM   2549  CA  ILE   366      99.570  97.910  47.150  1.00  0.00            
ATOM   2550  HA  ILE   366      99.480  98.660  46.360  1.00  0.00            
ATOM   2551  CB  ILE   366     101.060  97.730  47.420  1.00  0.00            
ATOM   2552  HB  ILE   366     101.170  96.880  48.100  1.00  0.00            
ATOM   2553  CG2 ILE   366     101.790  97.370  46.130  1.00  0.00            
ATOM   2554 1HG2 ILE   366     102.860  97.220  46.290  1.00  0.00            
ATOM   2555 2HG2 ILE   366     101.420  96.440  45.700  1.00  0.00            
ATOM   2556 3HG2 ILE   366     101.670  98.160  45.380  1.00  0.00            
ATOM   2557  CG1 ILE   366     101.700  98.920  48.130  1.00  0.00            
ATOM   2558 1HG1 ILE   366     101.200  99.090  49.090  1.00  0.00            
ATOM   2559 2HG1 ILE   366     101.530  99.820  47.540  1.00  0.00            
ATOM   2560  CD  ILE   366     103.180  98.840  48.470  1.00  0.00            
ATOM   2561  HD1 ILE   366     103.490  99.700  49.070  1.00  0.00            
ATOM   2562  HD2 ILE   366     103.380  97.930  49.040  1.00  0.00            
ATOM   2563  HD3 ILE   366     103.780  98.840  47.550  1.00  0.00            
ATOM   2564  C   ILE   366      98.910  96.630  46.640  1.00  0.00            
ATOM   2565  O   ILE   366      98.740  95.690  47.410  1.00  0.00            
ATOM   2566  N   PHE   367      98.580  96.520  45.350  1.00  0.00            
ATOM   2567  H   PHE   367      98.700  97.340  44.770  1.00  0.00            
ATOM   2568  CA  PHE   367      98.120  95.310  44.700  1.00  0.00            
ATOM   2569  HA  PHE   367      97.650  94.700  45.470  1.00  0.00            
ATOM   2570  CB  PHE   367      97.000  95.600  43.700  1.00  0.00            
ATOM   2571  HB1 PHE   367      96.810  94.710  43.100  1.00  0.00            
ATOM   2572  HB2 PHE   367      97.360  96.350  42.990  1.00  0.00            
ATOM   2573  CG  PHE   367      95.680  96.050  44.280  1.00  0.00            
ATOM   2574  CD1 PHE   367      94.790  95.100  44.800  1.00  0.00            
ATOM   2575  HD1 PHE   367      95.060  94.050  44.790  1.00  0.00            
ATOM   2576  CE1 PHE   367      93.550  95.470  45.320  1.00  0.00            
ATOM   2577  HE1 PHE   367      92.860  94.730  45.700  1.00  0.00            
ATOM   2578  CZ  PHE   367      93.190  96.830  45.320  1.00  0.00            
ATOM   2579  HZ  PHE   367      92.220  97.130  45.700  1.00  0.00            
ATOM   2580  CE2 PHE   367      94.070  97.790  44.830  1.00  0.00            
ATOM   2581  HE2 PHE   367      93.790  98.830  44.830  1.00  0.00            
ATOM   2582  CD2 PHE   367      95.320  97.400  44.310  1.00  0.00            
ATOM   2583  HD2 PHE   367      95.990  98.140  43.920  1.00  0.00            
ATOM   2584  C   PHE   367      99.240  94.490  44.090  1.00  0.00            
ATOM   2585  O   PHE   367     100.100  95.030  43.410  1.00  0.00            
ATOM   2586  N   CYS   368      99.220  93.160  44.260  1.00  0.00            
ATOM   2587  H   CYS   368      98.480  92.800  44.840  1.00  0.00            
ATOM   2588  CA  CYS   368     100.140  92.180  43.710  1.00  0.00            
ATOM   2589  HA  CYS   368     100.770  92.680  42.970  1.00  0.00            
ATOM   2590  CB  CYS   368     101.060  91.650  44.800  1.00  0.00            
ATOM   2591  HB1 CYS   368     101.520  90.720  44.480  1.00  0.00            
ATOM   2592  HB2 CYS   368     100.460  91.420  45.690  1.00  0.00            
ATOM   2593  SG  CYS   368     102.380  92.810  45.250  1.00  0.00            
ATOM   2594  HG  CYS   368     102.990  92.060  46.180  1.00  0.00            
ATOM   2595  C   CYS   368      99.420  91.050  42.980  1.00  0.00            
ATOM   2596  O   CYS   368      98.450  90.500  43.500  1.00  0.00            
ATOM   2597  N   HIS   369      99.880  90.610  41.810  1.00  0.00            
ATOM   2598  H   HIS   369     100.680  91.090  41.430  1.00  0.00            
ATOM   2599  CA  HIS   369      99.220  89.630  40.970  1.00  0.00            
ATOM   2600  HA  HIS   369      98.160  89.880  40.980  1.00  0.00            
ATOM   2601  CB  HIS   369      99.640  89.810  39.510  1.00  0.00            
ATOM   2602  HB1 HIS   369      99.510  90.850  39.220  1.00  0.00            
ATOM   2603  HB2 HIS   369      98.970  89.240  38.870  1.00  0.00            
ATOM   2604  CG  HIS   369     101.040  89.390  39.170  1.00  0.00            
ATOM   2605  ND1 HIS   369     101.940  88.670  39.940  1.00  0.00            
ATOM   2606  HD1 HIS   369     101.750  88.230  40.830  1.00  0.00            
ATOM   2607  CE1 HIS   369     103.060  88.480  39.230  1.00  0.00            
ATOM   2608  HE1 HIS   369     103.930  87.950  39.580  1.00  0.00            
ATOM   2609  NE2 HIS   369     102.940  89.050  38.020  1.00  0.00            
ATOM   2610  CD2 HIS   369     101.670  89.620  37.970  1.00  0.00            
ATOM   2611  HD2 HIS   369     101.230  90.140  37.130  1.00  0.00            
ATOM   2612  C   HIS   369      99.300  88.170  41.400  1.00  0.00            
ATOM   2613  O   HIS   369      98.870  87.270  40.690  1.00  0.00            
ATOM   2614  N   SER   370      99.940  87.840  42.530  1.00  0.00            
ATOM   2615  H   SER   370     100.240  88.600  43.130  1.00  0.00            
ATOM   2616  CA  SER   370     100.200  86.500  43.020  1.00  0.00            
ATOM   2617  HA  SER   370      99.320  85.890  42.820  1.00  0.00            
ATOM   2618  CB  SER   370     101.350  85.860  42.240  1.00  0.00            
ATOM   2619  HB1 SER   370     101.050  85.710  41.200  1.00  0.00            
ATOM   2620  HB2 SER   370     101.580  84.880  42.650  1.00  0.00            
ATOM   2621  OG  SER   370     102.510  86.650  42.260  1.00  0.00            
ATOM   2622  HG  SER   370     103.190  86.250  41.710  1.00  0.00            
ATOM   2623  C   SER   370     100.450  86.430  44.520  1.00  0.00            
ATOM   2624  O   SER   370     101.140  87.300  45.040  1.00  0.00            
ATOM   2625  N   LYS   371     100.010  85.390  45.230  1.00  0.00            
ATOM   2626  H   LYS   371      99.400  84.750  44.740  1.00  0.00            
ATOM   2627  CA  LYS   371     100.260  85.140  46.640  1.00  0.00            
ATOM   2628  HA  LYS   371      99.710  85.880  47.230  1.00  0.00            
ATOM   2629  CB  LYS   371      99.780  83.770  47.080  1.00  0.00            
ATOM   2630  HB1 LYS   371     100.100  83.580  48.110  1.00  0.00            
ATOM   2631  HB2 LYS   371     100.250  83.000  46.470  1.00  0.00            
ATOM   2632  CG  LYS   371      98.270  83.570  47.030  1.00  0.00            
ATOM   2633  HG1 LYS   371      97.950  83.640  45.990  1.00  0.00            
ATOM   2634  HG2 LYS   371      97.810  84.390  47.600  1.00  0.00            
ATOM   2635  CD  LYS   371      97.780  82.250  47.620  1.00  0.00            
ATOM   2636  HD1 LYS   371      98.200  82.140  48.620  1.00  0.00            
ATOM   2637  HD2 LYS   371      98.190  81.430  47.020  1.00  0.00            
ATOM   2638  CE  LYS   371      96.270  82.120  47.700  1.00  0.00            
ATOM   2639  HE1 LYS   371      95.870  82.940  48.300  1.00  0.00            
ATOM   2640  HE2 LYS   371      96.020  81.200  48.230  1.00  0.00            
ATOM   2641  NZ  LYS   371      95.600  82.090  46.390  1.00  0.00            
ATOM   2642  HZ1 LYS   371      94.620  81.870  46.470  1.00  0.00            
ATOM   2643  HZ2 LYS   371      95.670  83.000  45.950  1.00  0.00            
ATOM   2644  HZ3 LYS   371      95.990  81.360  45.800  1.00  0.00            
ATOM   2645  C   LYS   371     101.720  85.310  47.020  1.00  0.00            
ATOM   2646  O   LYS   371     102.060  85.890  48.050  1.00  0.00            
ATOM   2647  N   LYS   372     102.630  84.850  46.160  1.00  0.00            
ATOM   2648  H   LYS   372     102.250  84.360  45.360  1.00  0.00            
ATOM   2649  CA  LYS   372     104.070  84.930  46.300  1.00  0.00            
ATOM   2650  HA  LYS   372     104.350  84.470  47.250  1.00  0.00            
ATOM   2651  CB  LYS   372     104.770  84.130  45.200  1.00  0.00            
ATOM   2652  HB1 LYS   372     105.850  84.160  45.380  1.00  0.00            
ATOM   2653  HB2 LYS   372     104.590  84.590  44.230  1.00  0.00            
ATOM   2654  CG  LYS   372     104.320  82.670  45.150  1.00  0.00            
ATOM   2655  HG1 LYS   372     103.320  82.610  44.700  1.00  0.00            
ATOM   2656  HG2 LYS   372     104.220  82.300  46.170  1.00  0.00            
ATOM   2657  CD  LYS   372     105.280  81.750  44.410  1.00  0.00            
ATOM   2658  HD1 LYS   372     105.010  80.710  44.620  1.00  0.00            
ATOM   2659  HD2 LYS   372     106.270  81.910  44.820  1.00  0.00            
ATOM   2660  CE  LYS   372     105.310  81.950  42.890  1.00  0.00            
ATOM   2661  HE1 LYS   372     106.180  81.410  42.490  1.00  0.00            
ATOM   2662  HE2 LYS   372     105.460  83.000  42.670  1.00  0.00            
ATOM   2663  NZ  LYS   372     104.100  81.450  42.230  1.00  0.00            
ATOM   2664  HZ1 LYS   372     104.120  81.590  41.230  1.00  0.00            
ATOM   2665  HZ2 LYS   372     103.980  80.460  42.390  1.00  0.00            
ATOM   2666  HZ3 LYS   372     103.260  81.890  42.590  1.00  0.00            
ATOM   2667  C   LYS   372     104.570  86.370  46.390  1.00  0.00            
ATOM   2668  O   LYS   372     105.280  86.710  47.320  1.00  0.00            
ATOM   2669  N   LYS   373     104.120  87.260  45.500  1.00  0.00            
ATOM   2670  H   LYS   373     103.470  86.910  44.800  1.00  0.00            
ATOM   2671  CA  LYS   373     104.400  88.680  45.490  1.00  0.00            
ATOM   2672  HA  LYS   373     105.470  88.810  45.680  1.00  0.00            
ATOM   2673  CB  LYS   373     104.100  89.300  44.130  1.00  0.00            
ATOM   2674  HB1 LYS   373     104.120  90.390  44.210  1.00  0.00            
ATOM   2675  HB2 LYS   373     103.080  89.040  43.830  1.00  0.00            
ATOM   2676  CG  LYS   373     105.040  88.930  42.990  1.00  0.00            
ATOM   2677  HG1 LYS   373     104.710  89.420  42.080  1.00  0.00            
ATOM   2678  HG2 LYS   373     104.980  87.850  42.800  1.00  0.00            
ATOM   2679  CD  LYS   373     106.500  89.290  43.250  1.00  0.00            
ATOM   2680  HD1 LYS   373     107.030  88.390  43.580  1.00  0.00            
ATOM   2681  HD2 LYS   373     106.580  90.020  44.060  1.00  0.00            
ATOM   2682  CE  LYS   373     107.220  89.860  42.030  1.00  0.00            
ATOM   2683  HE1 LYS   373     107.010  89.240  41.160  1.00  0.00            
ATOM   2684  HE2 LYS   373     108.300  89.800  42.200  1.00  0.00            
ATOM   2685  NZ  LYS   373     106.860  91.260  41.770  1.00  0.00            
ATOM   2686  HZ1 LYS   373     107.430  91.660  41.040  1.00  0.00            
ATOM   2687  HZ2 LYS   373     105.890  91.390  41.540  1.00  0.00            
ATOM   2688  HZ3 LYS   373     107.050  91.830  42.590  1.00  0.00            
ATOM   2689  C   LYS   373     103.720  89.450  46.610  1.00  0.00            
ATOM   2690  O   LYS   373     104.210  90.510  47.000  1.00  0.00            
ATOM   2691  N   CYS   374     102.600  88.980  47.170  1.00  0.00            
ATOM   2692  H   CYS   374     102.180  88.170  46.740  1.00  0.00            
ATOM   2693  CA  CYS   374     102.000  89.550  48.350  1.00  0.00            
ATOM   2694  HA  CYS   374     101.850  90.610  48.170  1.00  0.00            
ATOM   2695  CB  CYS   374     100.620  88.950  48.610  1.00  0.00            
ATOM   2696  HB1 CYS   374     100.200  89.390  49.520  1.00  0.00            
ATOM   2697  HB2 CYS   374     100.700  87.870  48.780  1.00  0.00            
ATOM   2698  SG  CYS   374      99.480  89.270  47.240  1.00  0.00            
ATOM   2699  HG  CYS   374      98.400  88.650  47.730  1.00  0.00            
ATOM   2700  C   CYS   374     102.910  89.420  49.570  1.00  0.00            
ATOM   2701  O   CYS   374     103.250  90.420  50.200  1.00  0.00            
ATOM   2702  N   ASP   375     103.380  88.220  49.890  1.00  0.00            
ATOM   2703  H   ASP   375     103.080  87.430  49.330  1.00  0.00            
ATOM   2704  CA  ASP   375     104.280  87.970  51.000  1.00  0.00            
ATOM   2705  HA  ASP   375     103.920  88.580  51.830  1.00  0.00            
ATOM   2706  CB  ASP   375     104.170  86.530  51.510  1.00  0.00            
ATOM   2707  HB1 ASP   375     104.960  86.340  52.230  1.00  0.00            
ATOM   2708  HB2 ASP   375     104.340  85.850  50.680  1.00  0.00            
ATOM   2709  CG  ASP   375     102.850  86.180  52.180  1.00  0.00            
ATOM   2710  OD1 ASP   375     102.340  85.050  52.010  1.00  0.00            
ATOM   2711  OD2 ASP   375     102.330  87.010  52.970  1.00  0.00            
ATOM   2712  C   ASP   375     105.710  88.430  50.770  1.00  0.00            
ATOM   2713  O   ASP   375     106.320  88.950  51.710  1.00  0.00            
ATOM   2714  N   GLU   376     106.280  88.370  49.570  1.00  0.00            
ATOM   2715  H   GLU   376     105.780  87.900  48.830  1.00  0.00            
ATOM   2716  CA  GLU   376     107.580  88.940  49.260  1.00  0.00            
ATOM   2717  HA  GLU   376     108.310  88.490  49.930  1.00  0.00            
ATOM   2718  CB  GLU   376     108.050  88.670  47.840  1.00  0.00            
ATOM   2719  HB1 GLU   376     108.790  89.420  47.570  1.00  0.00            
ATOM   2720  HB2 GLU   376     107.210  88.810  47.150  1.00  0.00            
ATOM   2721  CG  GLU   376     108.710  87.320  47.570  1.00  0.00            
ATOM   2722  HG1 GLU   376     107.960  86.540  47.560  1.00  0.00            
ATOM   2723  HG2 GLU   376     109.390  87.090  48.390  1.00  0.00            
ATOM   2724  CD  GLU   376     109.480  87.310  46.250  1.00  0.00            
ATOM   2725  OE1 GLU   376     109.010  87.920  45.270  1.00  0.00            
ATOM   2726  OE2 GLU   376     110.610  86.780  46.190  1.00  0.00            
ATOM   2727  C   GLU   376     107.660  90.440  49.520  1.00  0.00            
ATOM   2728  O   GLU   376     108.700  90.970  49.900  1.00  0.00            
ATOM   2729  N   LEU   377     106.570  91.180  49.310  1.00  0.00            
ATOM   2730  H   LEU   377     105.740  90.720  48.970  1.00  0.00            
ATOM   2731  CA  LEU   377     106.500  92.610  49.580  1.00  0.00            
ATOM   2732  HA  LEU   377     107.490  93.020  49.400  1.00  0.00            
ATOM   2733  CB  LEU   377     105.580  93.290  48.570  1.00  0.00            
ATOM   2734  HB1 LEU   377     104.580  92.860  48.680  1.00  0.00            
ATOM   2735  HB2 LEU   377     105.930  93.020  47.570  1.00  0.00            
ATOM   2736  CG  LEU   377     105.490  94.810  48.670  1.00  0.00            
ATOM   2737  HG  LEU   377     105.010  95.080  49.610  1.00  0.00            
ATOM   2738  CD1 LEU   377     106.840  95.530  48.590  1.00  0.00            
ATOM   2739 1HD1 LEU   377     106.690  96.610  48.620  1.00  0.00            
ATOM   2740 2HD1 LEU   377     107.470  95.250  49.440  1.00  0.00            
ATOM   2741 3HD1 LEU   377     107.350  95.260  47.670  1.00  0.00            
ATOM   2742  CD2 LEU   377     104.630  95.340  47.530  1.00  0.00            
ATOM   2743 1HD2 LEU   377     104.570  96.430  47.600  1.00  0.00            
ATOM   2744 2HD2 LEU   377     105.080  95.080  46.570  1.00  0.00            
ATOM   2745 3HD2 LEU   377     103.630  94.920  47.590  1.00  0.00            
ATOM   2746  C   LEU   377     106.170  92.900  51.040  1.00  0.00            
ATOM   2747  O   LEU   377     106.780  93.800  51.630  1.00  0.00            
ATOM   2748  N   ALA   378     105.290  92.150  51.700  1.00  0.00            
ATOM   2749  H   ALA   378     104.800  91.430  51.190  1.00  0.00            
ATOM   2750  CA  ALA   378     105.050  92.270  53.130  1.00  0.00            
ATOM   2751  HA  ALA   378     104.750  93.300  53.330  1.00  0.00            
ATOM   2752  CB  ALA   378     103.860  91.390  53.510  1.00  0.00            
ATOM   2753  HB1 ALA   378     103.610  91.520  54.560  1.00  0.00            
ATOM   2754  HB2 ALA   378     102.990  91.650  52.900  1.00  0.00            
ATOM   2755  HB3 ALA   378     104.110  90.340  53.330  1.00  0.00            
ATOM   2756  C   ALA   378     106.280  91.980  53.970  1.00  0.00            
ATOM   2757  O   ALA   378     106.600  92.720  54.910  1.00  0.00            
ATOM   2758  N   ALA   379     107.070  90.970  53.610  1.00  0.00            
ATOM   2759  H   ALA   379     106.750  90.360  52.870  1.00  0.00            
ATOM   2760  CA  ALA   379     108.370  90.670  54.180  1.00  0.00            
ATOM   2761  HA  ALA   379     108.250  90.560  55.260  1.00  0.00            
ATOM   2762  CB  ALA   379     108.860  89.330  53.650  1.00  0.00            
ATOM   2763  HB1 ALA   379     109.810  89.060  54.110  1.00  0.00            
ATOM   2764  HB2 ALA   379     108.150  88.540  53.890  1.00  0.00            
ATOM   2765  HB3 ALA   379     109.000  89.370  52.570  1.00  0.00            
ATOM   2766  C   ALA   379     109.380  91.780  53.930  1.00  0.00            
ATOM   2767  O   ALA   379     110.050  92.240  54.850  1.00  0.00            
ATOM   2768  N   LYS   380     109.460  92.330  52.710  1.00  0.00            
ATOM   2769  H   LYS   380     108.920  91.900  51.970  1.00  0.00            
ATOM   2770  CA  LYS   380     110.360  93.400  52.350  1.00  0.00            
ATOM   2771  HA  LYS   380     111.350  93.120  52.700  1.00  0.00            
ATOM   2772  CB  LYS   380     110.460  93.530  50.830  1.00  0.00            
ATOM   2773  HB1 LYS   380     109.530  93.930  50.420  1.00  0.00            
ATOM   2774  HB2 LYS   380     110.630  92.550  50.390  1.00  0.00            
ATOM   2775  CG  LYS   380     111.640  94.410  50.410  1.00  0.00            
ATOM   2776  HG1 LYS   380     112.530  94.010  50.890  1.00  0.00            
ATOM   2777  HG2 LYS   380     111.470  95.430  50.760  1.00  0.00            
ATOM   2778  CD  LYS   380     111.880  94.470  48.900  1.00  0.00            
ATOM   2779  HD1 LYS   380     110.960  94.800  48.400  1.00  0.00            
ATOM   2780  HD2 LYS   380     112.100  93.470  48.540  1.00  0.00            
ATOM   2781  CE  LYS   380     113.010  95.420  48.540  1.00  0.00            
ATOM   2782  HE1 LYS   380     112.670  96.450  48.710  1.00  0.00            
ATOM   2783  HE2 LYS   380     113.220  95.310  47.470  1.00  0.00            
ATOM   2784  NZ  LYS   380     114.250  95.190  49.300  1.00  0.00            
ATOM   2785  HZ1 LYS   380     114.980  95.840  49.020  1.00  0.00            
ATOM   2786  HZ2 LYS   380     114.100  95.330  50.290  1.00  0.00            
ATOM   2787  HZ3 LYS   380     114.600  94.260  49.140  1.00  0.00            
ATOM   2788  C   LYS   380     110.060  94.730  53.030  1.00  0.00            
ATOM   2789  O   LYS   380     110.970  95.480  53.370  1.00  0.00            
ATOM   2790  N   LEU   381     108.780  95.050  53.270  1.00  0.00            
ATOM   2791  H   LEU   381     108.090  94.430  52.870  1.00  0.00            
ATOM   2792  CA  LEU   381     108.300  96.210  53.990  1.00  0.00            
ATOM   2793  HA  LEU   381     108.840  97.090  53.650  1.00  0.00            
ATOM   2794  CB  LEU   381     106.810  96.440  53.700  1.00  0.00            
ATOM   2795  HB1 LEU   381     106.420  97.150  54.430  1.00  0.00            
ATOM   2796  HB2 LEU   381     106.290  95.500  53.870  1.00  0.00            
ATOM   2797  CG  LEU   381     106.450  96.970  52.320  1.00  0.00            
ATOM   2798  HG  LEU   381     107.010  96.420  51.560  1.00  0.00            
ATOM   2799  CD1 LEU   381     104.960  96.790  52.060  1.00  0.00            
ATOM   2800 1HD1 LEU   381     104.690  97.190  51.080  1.00  0.00            
ATOM   2801 2HD1 LEU   381     104.710  95.730  52.080  1.00  0.00            
ATOM   2802 3HD1 LEU   381     104.380  97.300  52.840  1.00  0.00            
ATOM   2803  CD2 LEU   381     106.770  98.450  52.170  1.00  0.00            
ATOM   2804 1HD2 LEU   381     106.500  98.790  51.170  1.00  0.00            
ATOM   2805 2HD2 LEU   381     106.210  99.040  52.910  1.00  0.00            
ATOM   2806 3HD2 LEU   381     107.840  98.620  52.310  1.00  0.00            
ATOM   2807  C   LEU   381     108.560  96.110  55.480  1.00  0.00            
ATOM   2808  O   LEU   381     109.160  97.010  56.080  1.00  0.00            
ATOM   2809  N   SER   382     108.180  95.010  56.130  1.00  0.00            
ATOM   2810  H   SER   382     107.710  94.290  55.590  1.00  0.00            
ATOM   2811  CA  SER   382     108.460  94.750  57.530  1.00  0.00            
ATOM   2812  HA  SER   382     108.070  95.580  58.110  1.00  0.00            
ATOM   2813  CB  SER   382     107.750  93.490  58.020  1.00  0.00            
ATOM   2814  HB1 SER   382     106.670  93.640  58.010  1.00  0.00            
ATOM   2815  HB2 SER   382     108.050  93.280  59.050  1.00  0.00            
ATOM   2816  OG  SER   382     108.070  92.380  57.210  1.00  0.00            
ATOM   2817  HG  SER   382     107.460  92.380  56.470  1.00  0.00            
ATOM   2818  C   SER   382     109.950  94.690  57.810  1.00  0.00            
ATOM   2819  O   SER   382     110.440  95.290  58.770  1.00  0.00            
ATOM   2820  N   GLY   383     110.750  94.090  56.930  1.00  0.00            
ATOM   2821  H   GLY   383     110.300  93.540  56.200  1.00  0.00            
ATOM   2822  CA  GLY   383     112.200  94.090  56.920  1.00  0.00            
ATOM   2823  HA1 GLY   383     112.560  93.400  56.150  1.00  0.00            
ATOM   2824  HA2 GLY   383     112.560  93.720  57.880  1.00  0.00            
ATOM   2825  C   GLY   383     112.850  95.450  56.680  1.00  0.00            
ATOM   2826  O   GLY   383     114.050  95.580  56.900  1.00  0.00            
ATOM   2827  N   LEU   384     112.110  96.480  56.270  1.00  0.00            
ATOM   2828  H   LEU   384     111.140  96.270  56.070  1.00  0.00            
ATOM   2829  CA  LEU   384     112.500  97.870  56.180  1.00  0.00            
ATOM   2830  HA  LEU   384     113.580  97.900  56.310  1.00  0.00            
ATOM   2831  CB  LEU   384     112.200  98.400  54.780  1.00  0.00            
ATOM   2832  HB1 LEU   384     111.120  98.470  54.670  1.00  0.00            
ATOM   2833  HB2 LEU   384     112.530  97.660  54.060  1.00  0.00            
ATOM   2834  CG  LEU   384     112.810  99.740  54.360  1.00  0.00            
ATOM   2835  HG  LEU   384     112.390 100.550  54.960  1.00  0.00            
ATOM   2836  CD1 LEU   384     114.320  99.770  54.500  1.00  0.00            
ATOM   2837 1HD1 LEU   384     114.720 100.710  54.110  1.00  0.00            
ATOM   2838 2HD1 LEU   384     114.610  99.710  55.550  1.00  0.00            
ATOM   2839 3HD1 LEU   384     114.770  98.940  53.950  1.00  0.00            
ATOM   2840  CD2 LEU   384     112.480 100.050  52.900  1.00  0.00            
ATOM   2841 1HD2 LEU   384     112.890 101.020  52.620  1.00  0.00            
ATOM   2842 2HD2 LEU   384     112.910  99.290  52.240  1.00  0.00            
ATOM   2843 3HD2 LEU   384     111.400 100.090  52.770  1.00  0.00            
ATOM   2844  C   LEU   384     111.950  98.710  57.330  1.00  0.00            
ATOM   2845  O   LEU   384     112.100  99.930  57.350  1.00  0.00            
ATOM   2846  N   GLY   385     111.290  98.110  58.330  1.00  0.00            
ATOM   2847  H   GLY   385     111.200  97.110  58.280  1.00  0.00            
ATOM   2848  CA  GLY   385     110.770  98.770  59.510  1.00  0.00            
ATOM   2849  HA1 GLY   385     111.510  99.500  59.860  1.00  0.00            
ATOM   2850  HA2 GLY   385     110.640  98.040  60.300  1.00  0.00            
ATOM   2851  C   GLY   385     109.440  99.480  59.320  1.00  0.00            
ATOM   2852  O   GLY   385     109.220 100.520  59.950  1.00  0.00            
ATOM   2853  N   ILE   386     108.550  99.000  58.460  1.00  0.00            
ATOM   2854  H   ILE   386     108.840  98.180  57.940  1.00  0.00            
ATOM   2855  CA  ILE   386     107.180  99.430  58.230  1.00  0.00            
ATOM   2856  HA  ILE   386     107.080 100.410  58.700  1.00  0.00            
ATOM   2857  CB  ILE   386     106.930  99.670  56.740  1.00  0.00            
ATOM   2858  HB  ILE   386     107.370  98.840  56.190  1.00  0.00            
ATOM   2859  CG2 ILE   386     105.470  99.680  56.310  1.00  0.00            
ATOM   2860 1HG2 ILE   386     105.350  99.760  55.230  1.00  0.00            
ATOM   2861 2HG2 ILE   386     104.950  98.760  56.600  1.00  0.00            
ATOM   2862 3HG2 ILE   386     104.950 100.520  56.770  1.00  0.00            
ATOM   2863  CG1 ILE   386     107.630 100.940  56.270  1.00  0.00            
ATOM   2864 1HG1 ILE   386     108.690 100.890  56.530  1.00  0.00            
ATOM   2865 2HG1 ILE   386     107.220 101.790  56.820  1.00  0.00            
ATOM   2866  CD  ILE   386     107.550 101.290  54.790  1.00  0.00            
ATOM   2867  HD1 ILE   386     108.130 102.190  54.580  1.00  0.00            
ATOM   2868  HD2 ILE   386     107.960 100.470  54.190  1.00  0.00            
ATOM   2869  HD3 ILE   386     106.520 101.480  54.480  1.00  0.00            
ATOM   2870  C   ILE   386     106.160  98.550  58.920  1.00  0.00            
ATOM   2871  O   ILE   386     106.340  97.340  59.030  1.00  0.00            
ATOM   2872  N   ASN   387     105.030  99.110  59.350  1.00  0.00            
ATOM   2873  H   ASN   387     104.970 100.120  59.250  1.00  0.00            
ATOM   2874  CA  ASN   387     103.830  98.460  59.830  1.00  0.00            
ATOM   2875  HA  ASN   387     104.130  97.690  60.540  1.00  0.00            
ATOM   2876  CB  ASN   387     102.980  99.470  60.600  1.00  0.00            
ATOM   2877  HB1 ASN   387     102.520 100.170  59.910  1.00  0.00            
ATOM   2878  HB2 ASN   387     103.600 100.050  61.290  1.00  0.00            
ATOM   2879  CG  ASN   387     101.900  98.820  61.450  1.00  0.00            
ATOM   2880  OD1 ASN   387     102.050  97.730  61.990  1.00  0.00            
ATOM   2881  ND2 ASN   387     100.760  99.490  61.640  1.00  0.00            
ATOM   2882 1HD2 ASN   387     100.640 100.380  61.190  1.00  0.00            
ATOM   2883 2HD2 ASN   387     100.050  99.050  62.210  1.00  0.00            
ATOM   2884  C   ASN   387     103.070  97.770  58.700  1.00  0.00            
ATOM   2885  O   ASN   387     102.030  98.240  58.230  1.00  0.00            
ATOM   2886  N   ALA   388     103.640  96.700  58.160  1.00  0.00            
ATOM   2887  H   ALA   388     104.520  96.410  58.550  1.00  0.00            
ATOM   2888  CA  ALA   388     103.180  95.970  56.990  1.00  0.00            
ATOM   2889  HA  ALA   388     102.690  96.690  56.330  1.00  0.00            
ATOM   2890  CB  ALA   388     104.380  95.430  56.220  1.00  0.00            
ATOM   2891  HB1 ALA   388     104.080  95.030  55.260  1.00  0.00            
ATOM   2892  HB2 ALA   388     105.110  96.230  56.060  1.00  0.00            
ATOM   2893  HB3 ALA   388     104.870  94.650  56.810  1.00  0.00            
ATOM   2894  C   ALA   388     102.170  94.870  57.310  1.00  0.00            
ATOM   2895  O   ALA   388     102.370  94.120  58.260  1.00  0.00            
ATOM   2896  N   VAL   389     101.120  94.720  56.500  1.00  0.00            
ATOM   2897  H   VAL   389     101.000  95.390  55.760  1.00  0.00            
ATOM   2898  CA  VAL   389     100.150  93.650  56.570  1.00  0.00            
ATOM   2899  HA  VAL   389     100.610  92.820  57.120  1.00  0.00            
ATOM   2900  CB  VAL   389      98.890  94.030  57.350  1.00  0.00            
ATOM   2901  HB  VAL   389      98.280  93.130  57.470  1.00  0.00            
ATOM   2902  CG1 VAL   389      99.200  94.540  58.760  1.00  0.00            
ATOM   2903 1HG1 VAL   389      98.280  94.630  59.340  1.00  0.00            
ATOM   2904 2HG1 VAL   389      99.860  93.840  59.270  1.00  0.00            
ATOM   2905 3HG1 VAL   389      99.690  95.510  58.710  1.00  0.00            
ATOM   2906  CG2 VAL   389      98.030  95.070  56.660  1.00  0.00            
ATOM   2907 1HG2 VAL   389      97.170  95.330  57.280  1.00  0.00            
ATOM   2908 2HG2 VAL   389      98.620  95.970  56.470  1.00  0.00            
ATOM   2909 3HG2 VAL   389      97.660  94.690  55.700  1.00  0.00            
ATOM   2910  C   VAL   389      99.800  93.070  55.210  1.00  0.00            
ATOM   2911  O   VAL   389      99.760  93.810  54.220  1.00  0.00            
ATOM   2912  N   ALA   390      99.510  91.770  55.110  1.00  0.00            
ATOM   2913  H   ALA   390      99.560  91.220  55.950  1.00  0.00            
ATOM   2914  CA  ALA   390      99.120  91.070  53.900  1.00  0.00            
ATOM   2915  HA  ALA   390      99.190  91.760  53.060  1.00  0.00            
ATOM   2916  CB  ALA   390     100.110  89.950  53.610  1.00  0.00            
ATOM   2917  HB1 ALA   390      99.870  89.460  52.670  1.00  0.00            
ATOM   2918  HB2 ALA   390     101.130  90.340  53.550  1.00  0.00            
ATOM   2919  HB3 ALA   390     100.070  89.200  54.410  1.00  0.00            
ATOM   2920  C   ALA   390      97.680  90.560  53.960  1.00  0.00            
ATOM   2921  O   ALA   390      97.270  90.040  54.990  1.00  0.00            
ATOM   2922  N   TYR   391      96.910  90.630  52.870  1.00  0.00            
ATOM   2923  H   TYR   391      97.280  91.120  52.070  1.00  0.00            
ATOM   2924  CA  TYR   391      95.600  90.030  52.740  1.00  0.00            
ATOM   2925  HA  TYR   391      95.540  89.190  53.440  1.00  0.00            
ATOM   2926  CB  TYR   391      94.490  91.000  53.160  1.00  0.00            
ATOM   2927  HB1 TYR   391      94.510  91.850  52.480  1.00  0.00            
ATOM   2928  HB2 TYR   391      94.720  91.390  54.150  1.00  0.00            
ATOM   2929  CG  TYR   391      93.110  90.400  53.160  1.00  0.00            
ATOM   2930  CD1 TYR   391      92.630  89.740  54.300  1.00  0.00            
ATOM   2931  HD1 TYR   391      93.230  89.690  55.200  1.00  0.00            
ATOM   2932  CE1 TYR   391      91.370  89.130  54.310  1.00  0.00            
ATOM   2933  HE1 TYR   391      91.000  88.610  55.180  1.00  0.00            
ATOM   2934  CZ  TYR   391      90.570  89.160  53.140  1.00  0.00            
ATOM   2935  OH  TYR   391      89.360  88.540  53.110  1.00  0.00            
ATOM   2936  HH  TYR   391      88.960  88.580  52.240  1.00  0.00            
ATOM   2937  CE2 TYR   391      91.060  89.820  51.990  1.00  0.00            
ATOM   2938  HE2 TYR   391      90.440  89.840  51.100  1.00  0.00            
ATOM   2939  CD2 TYR   391      92.310  90.440  52.010  1.00  0.00            
ATOM   2940  HD2 TYR   391      92.670  90.930  51.120  1.00  0.00            
ATOM   2941  C   TYR   391      95.330  89.450  51.360  1.00  0.00            
ATOM   2942  O   TYR   391      95.320  90.160  50.360  1.00  0.00            
ATOM   2943  N   TYR   392      95.070  88.140  51.270  1.00  0.00            
ATOM   2944  H   TYR   392      95.040  87.610  52.120  1.00  0.00            
ATOM   2945  CA  TYR   392      94.640  87.420  50.080  1.00  0.00            
ATOM   2946  HA  TYR   392      94.090  88.110  49.440  1.00  0.00            
ATOM   2947  CB  TYR   392      95.850  86.930  49.300  1.00  0.00            
ATOM   2948  HB1 TYR   392      96.330  87.800  48.860  1.00  0.00            
ATOM   2949  HB2 TYR   392      95.500  86.350  48.440  1.00  0.00            
ATOM   2950  CG  TYR   392      96.910  86.130  50.030  1.00  0.00            
ATOM   2951  CD1 TYR   392      96.720  84.770  50.300  1.00  0.00            
ATOM   2952  HD1 TYR   392      95.780  84.300  50.050  1.00  0.00            
ATOM   2953  CE1 TYR   392      97.730  84.010  50.890  1.00  0.00            
ATOM   2954  HE1 TYR   392      97.590  82.960  51.110  1.00  0.00            
ATOM   2955  CZ  TYR   392      98.970  84.600  51.210  1.00  0.00            
ATOM   2956  OH  TYR   392      99.980  83.850  51.730  1.00  0.00            
ATOM   2957  HH  TYR   392     100.770  84.380  51.890  1.00  0.00            
ATOM   2958  CE2 TYR   392      99.150  85.980  50.970  1.00  0.00            
ATOM   2959  HE2 TYR   392     100.090  86.440  51.240  1.00  0.00            
ATOM   2960  CD2 TYR   392      98.120  86.730  50.380  1.00  0.00            
ATOM   2961  HD2 TYR   392      98.280  87.780  50.190  1.00  0.00            
ATOM   2962  C   TYR   392      93.660  86.310  50.450  1.00  0.00            
ATOM   2963  O   TYR   392      93.500  86.000  51.630  1.00  0.00            
ATOM   2964  N   ARG   393      92.950  85.710  49.490  1.00  0.00            
ATOM   2965  H   ARG   393      93.140  85.980  48.540  1.00  0.00            
ATOM   2966  CA  ARG   393      91.880  84.770  49.740  1.00  0.00            
ATOM   2967  HA  ARG   393      91.080  85.320  50.240  1.00  0.00            
ATOM   2968  CB  ARG   393      91.290  84.300  48.410  1.00  0.00            
ATOM   2969  HB1 ARG   393      92.030  83.720  47.870  1.00  0.00            
ATOM   2970  HB2 ARG   393      91.020  85.160  47.790  1.00  0.00            
ATOM   2971  CG  ARG   393      90.050  83.440  48.620  1.00  0.00            
ATOM   2972  HG1 ARG   393      89.300  84.030  49.170  1.00  0.00            
ATOM   2973  HG2 ARG   393      90.290  82.560  49.210  1.00  0.00            
ATOM   2974  CD  ARG   393      89.430  82.990  47.300  1.00  0.00            
ATOM   2975  HD1 ARG   393      90.160  82.390  46.760  1.00  0.00            
ATOM   2976  HD2 ARG   393      89.190  83.870  46.700  1.00  0.00            
ATOM   2977  NE  ARG   393      88.250  82.180  47.560  1.00  0.00            
ATOM   2978  HE  ARG   393      88.360  81.180  47.670  1.00  0.00            
ATOM   2979  CZ  ARG   393      87.010  82.650  47.720  1.00  0.00            
ATOM   2980  NH1 ARG   393      86.680  83.950  47.620  1.00  0.00            
ATOM   2981 1HH1 ARG   393      87.400  84.640  47.450  1.00  0.00            
ATOM   2982 2HH1 ARG   393      85.710  84.170  47.790  1.00  0.00            
ATOM   2983  NH2 ARG   393      85.980  81.850  48.020  1.00  0.00            
ATOM   2984 1HH2 ARG   393      86.180  80.910  48.340  1.00  0.00            
ATOM   2985 2HH2 ARG   393      85.090  82.310  48.130  1.00  0.00            
ATOM   2986  C   ARG   393      92.280  83.620  50.640  1.00  0.00            
ATOM   2987  O   ARG   393      93.130  82.820  50.250  1.00  0.00            
ATOM   2988  N   GLY   394      91.660  83.470  51.810  1.00  0.00            
ATOM   2989  H   GLY   394      90.960  84.160  52.030  1.00  0.00            
ATOM   2990  CA  GLY   394      91.950  82.480  52.840  1.00  0.00            
ATOM   2991  HA1 GLY   394      92.590  81.710  52.420  1.00  0.00            
ATOM   2992  HA2 GLY   394      91.010  81.990  53.100  1.00  0.00            
ATOM   2993  C   GLY   394      92.580  82.990  54.120  1.00  0.00            
ATOM   2994  O   GLY   394      92.800  82.210  55.050  1.00  0.00            
ATOM   2995  N   LEU   395      92.880  84.280  54.230  1.00  0.00            
ATOM   2996  H   LEU   395      92.740  84.850  53.400  1.00  0.00            
ATOM   2997  CA  LEU   395      93.300  84.990  55.420  1.00  0.00            
ATOM   2998  HA  LEU   395      93.730  84.270  56.120  1.00  0.00            
ATOM   2999  CB  LEU   395      94.410  85.990  55.080  1.00  0.00            
ATOM   3000  HB1 LEU   395      94.440  86.750  55.870  1.00  0.00            
ATOM   3001  HB2 LEU   395      94.120  86.530  54.180  1.00  0.00            
ATOM   3002  CG  LEU   395      95.830  85.450  54.930  1.00  0.00            
ATOM   3003  HG  LEU   395      96.180  85.120  55.900  1.00  0.00            
ATOM   3004  CD1 LEU   395      95.970  84.290  53.950  1.00  0.00            
ATOM   3005 1HD1 LEU   395      97.020  84.030  53.810  1.00  0.00            
ATOM   3006 2HD1 LEU   395      95.470  83.400  54.350  1.00  0.00            
ATOM   3007 3HD1 LEU   395      95.540  84.550  52.990  1.00  0.00            
ATOM   3008  CD2 LEU   395      96.770  86.560  54.440  1.00  0.00            
ATOM   3009 1HD2 LEU   395      97.800  86.220  54.480  1.00  0.00            
ATOM   3010 2HD2 LEU   395      96.530  86.820  53.410  1.00  0.00            
ATOM   3011 3HD2 LEU   395      96.660  87.440  55.080  1.00  0.00            
ATOM   3012  C   LEU   395      92.130  85.650  56.140  1.00  0.00            
ATOM   3013  O   LEU   395      91.140  86.020  55.510  1.00  0.00            
ATOM   3014  N   ASP   396      92.190  85.850  57.460  1.00  0.00            
ATOM   3015  H   ASP   396      93.040  85.550  57.920  1.00  0.00            
ATOM   3016  CA  ASP   396      91.210  86.520  58.290  1.00  0.00            
ATOM   3017  HA  ASP   396      90.220  86.170  58.000  1.00  0.00            
ATOM   3018  CB  ASP   396      91.420  86.080  59.740  1.00  0.00            
ATOM   3019  HB1 ASP   396      92.430  86.360  60.030  1.00  0.00            
ATOM   3020  HB2 ASP   396      91.370  84.990  59.800  1.00  0.00            
ATOM   3021  CG  ASP   396      90.470  86.640  60.790  1.00  0.00            
ATOM   3022  OD1 ASP   396      89.510  87.370  60.470  1.00  0.00            
ATOM   3023  OD2 ASP   396      90.700  86.390  62.000  1.00  0.00            
ATOM   3024  C   ASP   396      91.220  88.030  58.120  1.00  0.00            
ATOM   3025  O   ASP   396      92.290  88.630  58.170  1.00  0.00            
ATOM   3026  N   VAL   397      90.090  88.740  57.990  1.00  0.00            
ATOM   3027  H   VAL   397      89.240  88.200  58.020  1.00  0.00            
ATOM   3028  CA  VAL   397      89.960  90.180  57.930  1.00  0.00            
ATOM   3029  HA  VAL   397      90.600  90.520  57.110  1.00  0.00            
ATOM   3030  CB  VAL   397      88.540  90.600  57.560  1.00  0.00            
ATOM   3031  HB  VAL   397      87.870  90.290  58.360  1.00  0.00            
ATOM   3032  CG1 VAL   397      88.340  92.100  57.350  1.00  0.00            
ATOM   3033 1HG1 VAL   397      87.330  92.320  57.020  1.00  0.00            
ATOM   3034 2HG1 VAL   397      88.500  92.650  58.280  1.00  0.00            
ATOM   3035 3HG1 VAL   397      89.030  92.480  56.600  1.00  0.00            
ATOM   3036  CG2 VAL   397      88.060  89.940  56.270  1.00  0.00            
ATOM   3037 1HG2 VAL   397      87.040  90.220  56.040  1.00  0.00            
ATOM   3038 2HG2 VAL   397      88.700  90.230  55.430  1.00  0.00            
ATOM   3039 3HG2 VAL   397      88.080  88.850  56.350  1.00  0.00            
ATOM   3040  C   VAL   397      90.490  90.880  59.170  1.00  0.00            
ATOM   3041  O   VAL   397      90.810  92.070  59.160  1.00  0.00            
ATOM   3042  N   SER   398      90.660  90.190  60.300  1.00  0.00            
ATOM   3043  H   SER   398      90.350  89.230  60.290  1.00  0.00            
ATOM   3044  CA  SER   398      91.290  90.680  61.510  1.00  0.00            
ATOM   3045  HA  SER   398      90.790  91.600  61.780  1.00  0.00            
ATOM   3046  CB  SER   398      91.060  89.740  62.690  1.00  0.00            
ATOM   3047  HB1 SER   398      90.030  89.380  62.690  1.00  0.00            
ATOM   3048  HB2 SER   398      91.230  90.260  63.630  1.00  0.00            
ATOM   3049  OG  SER   398      91.940  88.630  62.630  1.00  0.00            
ATOM   3050  HG  SER   398      91.440  87.830  62.470  1.00  0.00            
ATOM   3051  C   SER   398      92.770  91.030  61.360  1.00  0.00            
ATOM   3052  O   SER   398      93.290  91.800  62.160  1.00  0.00            
ATOM   3053  N   VAL   399      93.490  90.560  60.340  1.00  0.00            
ATOM   3054  H   VAL   399      93.030  89.910  59.720  1.00  0.00            
ATOM   3055  CA  VAL   399      94.870  90.890  60.030  1.00  0.00            
ATOM   3056  HA  VAL   399      95.430  90.780  60.960  1.00  0.00            
ATOM   3057  CB  VAL   399      95.530  89.920  59.050  1.00  0.00            
ATOM   3058  HB  VAL   399      96.610  90.110  59.040  1.00  0.00            
ATOM   3059  CG1 VAL   399      95.410  88.460  59.480  1.00  0.00            
ATOM   3060 1HG1 VAL   399      95.950  87.810  58.780  1.00  0.00            
ATOM   3061 2HG1 VAL   399      95.820  88.340  60.480  1.00  0.00            
ATOM   3062 3HG1 VAL   399      94.370  88.140  59.490  1.00  0.00            
ATOM   3063  CG2 VAL   399      95.070  90.110  57.600  1.00  0.00            
ATOM   3064 1HG2 VAL   399      95.340  89.260  56.980  1.00  0.00            
ATOM   3065 2HG2 VAL   399      93.990  90.250  57.560  1.00  0.00            
ATOM   3066 3HG2 VAL   399      95.540  91.000  57.170  1.00  0.00            
ATOM   3067  C   VAL   399      95.100  92.330  59.590  1.00  0.00            
ATOM   3068  O   VAL   399      96.230  92.720  59.290  1.00  0.00            
ATOM   3069  N   ILE   400      94.050  93.140  59.490  1.00  0.00            
ATOM   3070  H   ILE   400      93.170  92.730  59.770  1.00  0.00            
ATOM   3071  CA  ILE   400      93.970  94.490  58.990  1.00  0.00            
ATOM   3072  HA  ILE   400      94.940  94.750  58.580  1.00  0.00            
ATOM   3073  CB  ILE   400      92.990  94.570  57.810  1.00  0.00            
ATOM   3074  HB  ILE   400      92.010  94.300  58.200  1.00  0.00            
ATOM   3075  CG2 ILE   400      92.850  95.990  57.270  1.00  0.00            
ATOM   3076 1HG2 ILE   400      92.030  96.070  56.560  1.00  0.00            
ATOM   3077 2HG2 ILE   400      92.640  96.720  58.050  1.00  0.00            
ATOM   3078 3HG2 ILE   400      93.770  96.290  56.760  1.00  0.00            
ATOM   3079  CG1 ILE   400      93.300  93.610  56.660  1.00  0.00            
ATOM   3080 1HG1 ILE   400      93.620  92.640  57.040  1.00  0.00            
ATOM   3081 2HG1 ILE   400      94.140  94.000  56.090  1.00  0.00            
ATOM   3082  CD  ILE   400      92.140  93.320  55.720  1.00  0.00            
ATOM   3083  HD1 ILE   400      92.450  92.650  54.920  1.00  0.00            
ATOM   3084  HD2 ILE   400      91.330  92.850  56.270  1.00  0.00            
ATOM   3085  HD3 ILE   400      91.760  94.240  55.270  1.00  0.00            
ATOM   3086  C   ILE   400      93.640  95.470  60.110  1.00  0.00            
ATOM   3087  O   ILE   400      92.470  95.620  60.440  1.00  0.00            
ATOM   3088  N   PRO   401      94.600  96.200  60.690  1.00  0.00            
ATOM   3089  CD  PRO   401      96.020  95.910  60.690  1.00  0.00            
ATOM   3090  HD1 PRO   401      96.510  96.400  59.850  1.00  0.00            
ATOM   3091  HD2 PRO   401      96.220  94.840  60.670  1.00  0.00            
ATOM   3092  CG  PRO   401      96.560  96.490  62.000  1.00  0.00            
ATOM   3093  HG1 PRO   401      97.620  96.740  61.940  1.00  0.00            
ATOM   3094  HG2 PRO   401      96.370  95.790  62.810  1.00  0.00            
ATOM   3095  CB  PRO   401      95.680  97.730  62.180  1.00  0.00            
ATOM   3096  HB1 PRO   401      96.140  98.570  61.660  1.00  0.00            
ATOM   3097  HB2 PRO   401      95.570  97.980  63.240  1.00  0.00            
ATOM   3098  CA  PRO   401      94.350  97.350  61.540  1.00  0.00            
ATOM   3099  HA  PRO   401      93.660  97.050  62.330  1.00  0.00            
ATOM   3100  C   PRO   401      93.740  98.500  60.740  1.00  0.00            
ATOM   3101  O   PRO   401      94.290  98.900  59.720  1.00  0.00            
ATOM   3102  N   THR   402      92.590  99.030  61.150  1.00  0.00            
ATOM   3103  H   THR   402      92.240  98.710  62.040  1.00  0.00            
ATOM   3104  CA  THR   402      91.740  99.910  60.380  1.00  0.00            
ATOM   3105  HA  THR   402      91.980  99.770  59.320  1.00  0.00            
ATOM   3106  CB  THR   402      90.260  99.560  60.510  1.00  0.00            
ATOM   3107  HB  THR   402      89.670 100.140  59.790  1.00  0.00            
ATOM   3108  CG2 THR   402      90.000  98.080  60.250  1.00  0.00            
ATOM   3109 1HG2 THR   402      88.930  97.920  60.100  1.00  0.00            
ATOM   3110 2HG2 THR   402      90.540  97.770  59.350  1.00  0.00            
ATOM   3111 3HG2 THR   402      90.350  97.480  61.090  1.00  0.00            
ATOM   3112  OG1 THR   402      89.780  99.850  61.810  1.00  0.00            
ATOM   3113  HG1 THR   402      89.180  99.140  62.060  1.00  0.00            
ATOM   3114  C   THR   402      91.950 101.400  60.640  1.00  0.00            
ATOM   3115  O   THR   402      91.360 102.250  59.980  1.00  0.00            
ATOM   3116  N   ILE   403      92.810 101.730  61.610  1.00  0.00            
ATOM   3117  H   ILE   403      93.270 100.970  62.080  1.00  0.00            
ATOM   3118  CA  ILE   403      93.150 103.060  62.070  1.00  0.00            
ATOM   3119  HA  ILE   403      93.000 103.740  61.230  1.00  0.00            
ATOM   3120  CB  ILE   403      92.240 103.490  63.220  1.00  0.00            
ATOM   3121  HB  ILE   403      91.210 103.410  62.860  1.00  0.00            
ATOM   3122  CG2 ILE   403      92.330 102.550  64.420  1.00  0.00            
ATOM   3123 1HG2 ILE   403      91.580 102.790  65.170  1.00  0.00            
ATOM   3124 2HG2 ILE   403      92.160 101.510  64.130  1.00  0.00            
ATOM   3125 3HG2 ILE   403      93.310 102.610  64.890  1.00  0.00            
ATOM   3126  CG1 ILE   403      92.410 104.930  63.690  1.00  0.00            
ATOM   3127 1HG1 ILE   403      93.400 105.070  64.110  1.00  0.00            
ATOM   3128 2HG1 ILE   403      91.710 105.150  64.490  1.00  0.00            
ATOM   3129  CD  ILE   403      92.180 105.960  62.590  1.00  0.00            
ATOM   3130  HD1 ILE   403      92.290 106.970  62.990  1.00  0.00            
ATOM   3131  HD2 ILE   403      92.910 105.850  61.780  1.00  0.00            
ATOM   3132  HD3 ILE   403      91.180 105.850  62.170  1.00  0.00            
ATOM   3133  C   ILE   403      94.630 103.120  62.440  1.00  0.00            
ATOM   3134  O   ILE   403      95.210 102.110  62.840  1.00  0.00            
ATOM   3135  N   GLY   404      95.270 104.280  62.320  1.00  0.00            
ATOM   3136  H   GLY   404      94.750 105.070  61.950  1.00  0.00            
ATOM   3137  CA  GLY   404      96.700 104.450  62.420  1.00  0.00            
ATOM   3138  HA1 GLY   404      97.100 103.820  63.220  1.00  0.00            
ATOM   3139  HA2 GLY   404      96.930 105.480  62.680  1.00  0.00            
ATOM   3140  C   GLY   404      97.420 104.090  61.130  1.00  0.00            
ATOM   3141  O   GLY   404      96.830 103.520  60.210  1.00  0.00            
ATOM   3142  N   ASP   405      98.700 104.460  61.030  1.00  0.00            
ATOM   3143  H   ASP   405      99.080 105.010  61.780  1.00  0.00            
ATOM   3144  CA  ASP   405      99.560 104.250  59.880  1.00  0.00            
ATOM   3145  HA  ASP   405      99.020 104.670  59.030  1.00  0.00            
ATOM   3146  CB  ASP   405     100.850 105.050  60.010  1.00  0.00            
ATOM   3147  HB1 ASP   405     101.410 104.970  59.080  1.00  0.00            
ATOM   3148  HB2 ASP   405     101.460 104.570  60.780  1.00  0.00            
ATOM   3149  CG  ASP   405     100.700 106.510  60.400  1.00  0.00            
ATOM   3150  OD1 ASP   405     100.110 106.830  61.450  1.00  0.00            
ATOM   3151  OD2 ASP   405     101.170 107.390  59.630  1.00  0.00            
ATOM   3152  C   ASP   405      99.790 102.770  59.590  1.00  0.00            
ATOM   3153  O   ASP   405     100.180 102.030  60.480  1.00  0.00            
ATOM   3154  N   VAL   406      99.530 102.310  58.360  1.00  0.00            
ATOM   3155  H   VAL   406      99.310 103.010  57.670  1.00  0.00            
ATOM   3156  CA  VAL   406      99.590 100.940  57.880  1.00  0.00            
ATOM   3157  HA  VAL   406     100.390 100.430  58.410  1.00  0.00            
ATOM   3158  CB  VAL   406      98.300 100.160  58.120  1.00  0.00            
ATOM   3159  HB  VAL   406      97.500 100.640  57.560  1.00  0.00            
ATOM   3160  CG1 VAL   406      98.370  98.710  57.650  1.00  0.00            
ATOM   3161 1HG1 VAL   406      97.480  98.150  57.940  1.00  0.00            
ATOM   3162 2HG1 VAL   406      98.450  98.650  56.570  1.00  0.00            
ATOM   3163 3HG1 VAL   406      99.230  98.220  58.100  1.00  0.00            
ATOM   3164  CG2 VAL   406      97.840 100.090  59.570  1.00  0.00            
ATOM   3165 1HG2 VAL   406      96.890  99.560  59.660  1.00  0.00            
ATOM   3166 2HG2 VAL   406      98.590  99.580  60.180  1.00  0.00            
ATOM   3167 3HG2 VAL   406      97.690 101.090  59.980  1.00  0.00            
ATOM   3168  C   VAL   406      99.930 100.910  56.400  1.00  0.00            
ATOM   3169  O   VAL   406      99.370 101.690  55.640  1.00  0.00            
ATOM   3170  N   VAL   407     100.740  99.960  55.930  1.00  0.00            
ATOM   3171  H   VAL   407     101.160  99.340  56.620  1.00  0.00            
ATOM   3172  CA  VAL   407     100.900  99.590  54.540  1.00  0.00            
ATOM   3173  HA  VAL   407     100.300 100.270  53.940  1.00  0.00            
ATOM   3174  CB  VAL   407     102.330  99.710  54.030  1.00  0.00            
ATOM   3175  HB  VAL   407     102.960  98.980  54.540  1.00  0.00            
ATOM   3176  CG1 VAL   407     102.420  99.470  52.520  1.00  0.00            
ATOM   3177 1HG1 VAL   407     103.450  99.580  52.170  1.00  0.00            
ATOM   3178 2HG1 VAL   407     102.100  98.460  52.270  1.00  0.00            
ATOM   3179 3HG1 VAL   407     101.790 100.180  51.980  1.00  0.00            
ATOM   3180  CG2 VAL   407     102.910 101.100  54.290  1.00  0.00            
ATOM   3181 1HG2 VAL   407     103.920 101.190  53.890  1.00  0.00            
ATOM   3182 2HG2 VAL   407     102.290 101.870  53.830  1.00  0.00            
ATOM   3183 3HG2 VAL   407     102.960 101.300  55.360  1.00  0.00            
ATOM   3184  C   VAL   407     100.320  98.200  54.290  1.00  0.00            
ATOM   3185  O   VAL   407     100.810  97.210  54.850  1.00  0.00            
ATOM   3186  N   VAL   408      99.280  98.070  53.470  1.00  0.00            
ATOM   3187  H   VAL   408      98.920  98.930  53.060  1.00  0.00            
ATOM   3188  CA  VAL   408      98.610  96.850  53.080  1.00  0.00            
ATOM   3189  HA  VAL   408      98.830  96.090  53.840  1.00  0.00            
ATOM   3190  CB  VAL   408      97.100  97.010  53.030  1.00  0.00            
ATOM   3191  HB  VAL   408      96.850  97.710  52.230  1.00  0.00            
ATOM   3192  CG1 VAL   408      96.370  95.710  52.720  1.00  0.00            
ATOM   3193 1HG1 VAL   408      95.290  95.860  52.710  1.00  0.00            
ATOM   3194 2HG1 VAL   408      96.650  95.330  51.730  1.00  0.00            
ATOM   3195 3HG1 VAL   408      96.620  94.950  53.470  1.00  0.00            
ATOM   3196  CG2 VAL   408      96.500  97.580  54.310  1.00  0.00            
ATOM   3197 1HG2 VAL   408      95.420  97.660  54.230  1.00  0.00            
ATOM   3198 2HG2 VAL   408      96.740  96.920  55.150  1.00  0.00            
ATOM   3199 3HG2 VAL   408      96.910  98.570  54.520  1.00  0.00            
ATOM   3200  C   VAL   408      99.150  96.330  51.750  1.00  0.00            
ATOM   3201  O   VAL   408      99.260  97.100  50.810  1.00  0.00            
ATOM   3202  N   VAL   409      99.420  95.030  51.610  1.00  0.00            
ATOM   3203  H   VAL   409      99.370  94.470  52.450  1.00  0.00            
ATOM   3204  CA  VAL   409      99.660  94.330  50.370  1.00  0.00            
ATOM   3205  HA  VAL   409      99.630  95.070  49.560  1.00  0.00            
ATOM   3206  CB  VAL   409     101.040  93.680  50.290  1.00  0.00            
ATOM   3207  HB  VAL   409     101.050  92.810  50.940  1.00  0.00            
ATOM   3208  CG1 VAL   409     101.340  93.220  48.870  1.00  0.00            
ATOM   3209 1HG1 VAL   409     102.320  92.750  48.830  1.00  0.00            
ATOM   3210 2HG1 VAL   409     100.600  92.500  48.530  1.00  0.00            
ATOM   3211 3HG1 VAL   409     101.330  94.080  48.190  1.00  0.00            
ATOM   3212  CG2 VAL   409     102.170  94.600  50.740  1.00  0.00            
ATOM   3213 1HG2 VAL   409     103.130  94.090  50.660  1.00  0.00            
ATOM   3214 2HG2 VAL   409     102.190  95.500  50.120  1.00  0.00            
ATOM   3215 3HG2 VAL   409     102.050  94.900  51.780  1.00  0.00            
ATOM   3216  C   VAL   409      98.550  93.320  50.110  1.00  0.00            
ATOM   3217  O   VAL   409      98.280  92.500  50.980  1.00  0.00            
ATOM   3218  N   ALA   410      97.880  93.350  48.960  1.00  0.00            
ATOM   3219  H   ALA   410      98.140  94.040  48.270  1.00  0.00            
ATOM   3220  CA  ALA   410      96.700  92.550  48.710  1.00  0.00            
ATOM   3221  HA  ALA   410      96.800  91.640  49.290  1.00  0.00            
ATOM   3222  CB  ALA   410      95.480  93.300  49.250  1.00  0.00            
ATOM   3223  HB1 ALA   410      94.590  92.680  49.220  1.00  0.00            
ATOM   3224  HB2 ALA   410      95.640  93.610  50.280  1.00  0.00            
ATOM   3225  HB3 ALA   410      95.300  94.190  48.630  1.00  0.00            
ATOM   3226  C   ALA   410      96.460  92.080  47.280  1.00  0.00            
ATOM   3227  O   ALA   410      97.080  92.550  46.330  1.00  0.00            
ATOM   3228  N   THR   411      95.490  91.180  47.110  1.00  0.00            
ATOM   3229  H   THR   411      95.070  90.820  47.950  1.00  0.00            
ATOM   3230  CA  THR   411      94.790  90.870  45.880  1.00  0.00            
ATOM   3231  HA  THR   411      95.370  91.230  45.030  1.00  0.00            
ATOM   3232  CB  THR   411      94.620  89.360  45.690  1.00  0.00            
ATOM   3233  HB  THR   411      94.170  89.160  44.710  1.00  0.00            
ATOM   3234  CG2 THR   411      95.940  88.600  45.750  1.00  0.00            
ATOM   3235 1HG2 THR   411      95.790  87.570  45.450  1.00  0.00            
ATOM   3236 2HG2 THR   411      96.670  89.060  45.080  1.00  0.00            
ATOM   3237 3HG2 THR   411      96.350  88.620  46.760  1.00  0.00            
ATOM   3238  OG1 THR   411      93.770  88.850  46.690  1.00  0.00            
ATOM   3239  HG1 THR   411      93.650  87.910  46.530  1.00  0.00            
ATOM   3240  C   THR   411      93.430  91.550  45.830  1.00  0.00            
ATOM   3241  O   THR   411      93.000  92.170  46.800  1.00  0.00            
ATOM   3242  N   ASP   412      92.630  91.400  44.760  1.00  0.00            
ATOM   3243  H   ASP   412      93.030  90.960  43.950  1.00  0.00            
ATOM   3244  CA  ASP   412      91.250  91.830  44.690  1.00  0.00            
ATOM   3245  HA  ASP   412      91.270  92.890  44.930  1.00  0.00            
ATOM   3246  CB  ASP   412      90.700  91.800  43.260  1.00  0.00            
ATOM   3247  HB1 ASP   412      89.770  92.360  43.200  1.00  0.00            
ATOM   3248  HB2 ASP   412      90.440  90.770  43.010  1.00  0.00            
ATOM   3249  CG  ASP   412      91.650  92.290  42.180  1.00  0.00            
ATOM   3250  OD1 ASP   412      91.610  93.480  41.810  1.00  0.00            
ATOM   3251  OD2 ASP   412      92.490  91.480  41.710  1.00  0.00            
ATOM   3252  C   ASP   412      90.320  91.190  45.710  1.00  0.00            
ATOM   3253  O   ASP   412      89.160  91.570  45.830  1.00  0.00            
ATOM   3254  N   ALA   413      90.770  90.260  46.550  1.00  0.00            
ATOM   3255  H   ALA   413      91.730  89.980  46.450  1.00  0.00            
ATOM   3256  CA  ALA   413      90.090  89.780  47.740  1.00  0.00            
ATOM   3257  HA  ALA   413      89.140  89.340  47.430  1.00  0.00            
ATOM   3258  CB  ALA   413      90.900  88.680  48.410  1.00  0.00            
ATOM   3259  HB1 ALA   413      90.370  88.300  49.290  1.00  0.00            
ATOM   3260  HB2 ALA   413      91.060  87.830  47.750  1.00  0.00            
ATOM   3261  HB3 ALA   413      91.870  89.070  48.730  1.00  0.00            
ATOM   3262  C   ALA   413      89.750  90.890  48.720  1.00  0.00            
ATOM   3263  O   ALA   413      88.780  90.830  49.470  1.00  0.00            
ATOM   3264  N   LEU   414      90.530  91.970  48.730  1.00  0.00            
ATOM   3265  H   LEU   414      91.330  91.970  48.110  1.00  0.00            
ATOM   3266  CA  LEU   414      90.270  93.180  49.480  1.00  0.00            
ATOM   3267  HA  LEU   414      90.120  92.900  50.530  1.00  0.00            
ATOM   3268  CB  LEU   414      91.510  94.070  49.420  1.00  0.00            
ATOM   3269  HB1 LEU   414      91.770  94.250  48.370  1.00  0.00            
ATOM   3270  HB2 LEU   414      92.340  93.500  49.840  1.00  0.00            
ATOM   3271  CG  LEU   414      91.410  95.420  50.130  1.00  0.00            
ATOM   3272  HG  LEU   414      90.750  95.340  51.000  1.00  0.00            
ATOM   3273  CD1 LEU   414      92.790  95.820  50.650  1.00  0.00            
ATOM   3274 1HD1 LEU   414      92.750  96.790  51.140  1.00  0.00            
ATOM   3275 2HD1 LEU   414      93.150  95.090  51.370  1.00  0.00            
ATOM   3276 3HD1 LEU   414      93.490  95.860  49.810  1.00  0.00            
ATOM   3277  CD2 LEU   414      90.930  96.550  49.230  1.00  0.00            
ATOM   3278 1HD2 LEU   414      90.910  97.500  49.780  1.00  0.00            
ATOM   3279 2HD2 LEU   414      91.610  96.670  48.380  1.00  0.00            
ATOM   3280 3HD2 LEU   414      89.930  96.360  48.860  1.00  0.00            
ATOM   3281  C   LEU   414      89.000  93.890  49.030  1.00  0.00            
ATOM   3282  O   LEU   414      88.320  94.490  49.860  1.00  0.00            
ATOM   3283  N   MET   415      88.630  93.840  47.750  1.00  0.00            
ATOM   3284  H   MET   415      89.150  93.220  47.140  1.00  0.00            
ATOM   3285  CA  MET   415      87.600  94.650  47.130  1.00  0.00            
ATOM   3286  HA  MET   415      87.870  95.690  47.330  1.00  0.00            
ATOM   3287  CB  MET   415      87.560  94.490  45.620  1.00  0.00            
ATOM   3288  HB1 MET   415      86.650  94.970  45.230  1.00  0.00            
ATOM   3289  HB2 MET   415      87.470  93.440  45.360  1.00  0.00            
ATOM   3290  CG  MET   415      88.760  95.120  44.910  1.00  0.00            
ATOM   3291  HG1 MET   415      88.650  94.940  43.840  1.00  0.00            
ATOM   3292  HG2 MET   415      89.650  94.590  45.230  1.00  0.00            
ATOM   3293  SD  MET   415      89.020  96.890  45.180  1.00  0.00            
ATOM   3294  CE  MET   415      87.450  97.560  44.570  1.00  0.00            
ATOM   3295  HE1 MET   415      87.530  98.630  44.430  1.00  0.00            
ATOM   3296  HE2 MET   415      87.190  97.090  43.620  1.00  0.00            
ATOM   3297  HE3 MET   415      86.650  97.340  45.290  1.00  0.00            
ATOM   3298  C   MET   415      86.220  94.480  47.740  1.00  0.00            
ATOM   3299  O   MET   415      85.460  95.440  47.830  1.00  0.00            
ATOM   3300  N   THR   416      85.870  93.290  48.240  1.00  0.00            
ATOM   3301  H   THR   416      86.490  92.520  48.020  1.00  0.00            
ATOM   3302  CA  THR   416      84.670  92.980  48.980  1.00  0.00            
ATOM   3303  HA  THR   416      84.100  93.900  49.110  1.00  0.00            
ATOM   3304  CB  THR   416      83.750  92.040  48.200  1.00  0.00            
ATOM   3305  HB  THR   416      82.770  92.030  48.680  1.00  0.00            
ATOM   3306  CG2 THR   416      83.550  92.430  46.740  1.00  0.00            
ATOM   3307 1HG2 THR   416      82.980  91.660  46.220  1.00  0.00            
ATOM   3308 2HG2 THR   416      83.010  93.370  46.680  1.00  0.00            
ATOM   3309 3HG2 THR   416      84.500  92.520  46.220  1.00  0.00            
ATOM   3310  OG1 THR   416      84.210  90.700  48.180  1.00  0.00            
ATOM   3311  HG1 THR   416      85.050  90.710  47.710  1.00  0.00            
ATOM   3312  C   THR   416      84.940  92.450  50.380  1.00  0.00            
ATOM   3313  O   THR   416      84.150  92.690  51.290  1.00  0.00            
ATOM   3314  N   GLY   417      86.090  91.820  50.620  1.00  0.00            
ATOM   3315  H   GLY   417      86.690  91.610  49.830  1.00  0.00            
ATOM   3316  CA  GLY   417      86.510  91.290  51.900  1.00  0.00            
ATOM   3317  HA1 GLY   417      87.460  90.770  51.770  1.00  0.00            
ATOM   3318  HA2 GLY   417      85.790  90.550  52.240  1.00  0.00            
ATOM   3319  C   GLY   417      86.700  92.330  52.990  1.00  0.00            
ATOM   3320  O   GLY   417      86.300  92.080  54.130  1.00  0.00            
ATOM   3321  N   TYR   418      87.190  93.530  52.690  1.00  0.00            
ATOM   3322  H   TYR   418      87.450  93.690  51.720  1.00  0.00            
ATOM   3323  CA  TYR   418      87.410  94.640  53.600  1.00  0.00            
ATOM   3324  HA  TYR   418      86.910  94.430  54.550  1.00  0.00            
ATOM   3325  CB  TYR   418      88.900  94.760  53.900  1.00  0.00            
ATOM   3326  HB1 TYR   418      89.440  94.730  52.960  1.00  0.00            
ATOM   3327  HB2 TYR   418      89.230  93.880  54.460  1.00  0.00            
ATOM   3328  CG  TYR   418      89.320  95.990  54.670  1.00  0.00            
ATOM   3329  CD1 TYR   418      88.960  96.140  56.010  1.00  0.00            
ATOM   3330  HD1 TYR   418      88.420  95.350  56.520  1.00  0.00            
ATOM   3331  CE1 TYR   418      89.250  97.320  56.700  1.00  0.00            
ATOM   3332  HE1 TYR   418      88.920  97.440  57.720  1.00  0.00            
ATOM   3333  CZ  TYR   418      89.930  98.370  56.060  1.00  0.00            
ATOM   3334  OH  TYR   418      90.180  99.530  56.740  1.00  0.00            
ATOM   3335  HH  TYR   418      90.620 100.180  56.200  1.00  0.00            
ATOM   3336  CE2 TYR   418      90.310  98.220  54.710  1.00  0.00            
ATOM   3337  HE2 TYR   418      90.820  99.030  54.210  1.00  0.00            
ATOM   3338  CD2 TYR   418      90.000  97.040  54.030  1.00  0.00            
ATOM   3339  HD2 TYR   418      90.250  96.950  52.980  1.00  0.00            
ATOM   3340  C   TYR   418      86.850  95.960  53.090  1.00  0.00            
ATOM   3341  O   TYR   418      87.330  96.460  52.080  1.00  0.00            
ATOM   3342  N   THR   419      85.850  96.570  53.730  1.00  0.00            
ATOM   3343  H   THR   419      85.510  96.160  54.590  1.00  0.00            
ATOM   3344  CA  THR   419      85.270  97.840  53.350  1.00  0.00            
ATOM   3345  HA  THR   419      85.100  97.830  52.270  1.00  0.00            
ATOM   3346  CB  THR   419      83.900  98.080  53.980  1.00  0.00            
ATOM   3347  HB  THR   419      83.500  99.030  53.620  1.00  0.00            
ATOM   3348  CG2 THR   419      82.880  97.000  53.670  1.00  0.00            
ATOM   3349 1HG2 THR   419      81.880  97.310  53.990  1.00  0.00            
ATOM   3350 2HG2 THR   419      82.860  96.790  52.600  1.00  0.00            
ATOM   3351 3HG2 THR   419      83.140  96.080  54.200  1.00  0.00            
ATOM   3352  OG1 THR   419      84.000  98.170  55.390  1.00  0.00            
ATOM   3353  HG1 THR   419      83.150  98.480  55.720  1.00  0.00            
ATOM   3354  C   THR   419      86.160  99.050  53.620  1.00  0.00            
ATOM   3355  O   THR   419      87.080  98.980  54.430  1.00  0.00            
ATOM   3356  N   GLY   420      85.900 100.210  53.010  1.00  0.00            
ATOM   3357  H   GLY   420      85.150 100.200  52.320  1.00  0.00            
ATOM   3358  CA  GLY   420      86.520 101.480  53.310  1.00  0.00            
ATOM   3359  HA1 GLY   420      86.800 101.500  54.360  1.00  0.00            
ATOM   3360  HA2 GLY   420      85.790 102.270  53.170  1.00  0.00            
ATOM   3361  C   GLY   420      87.750 101.860  52.490  1.00  0.00            
ATOM   3362  O   GLY   420      88.030 101.270  51.450  1.00  0.00            
ATOM   3363  N   ASP   421      88.470 102.880  52.940  1.00  0.00            
ATOM   3364  H   ASP   421      88.250 103.220  53.870  1.00  0.00            
ATOM   3365  CA  ASP   421      89.250 103.790  52.120  1.00  0.00            
ATOM   3366  HA  ASP   421      89.240 103.410  51.100  1.00  0.00            
ATOM   3367  CB  ASP   421      88.570 105.160  52.080  1.00  0.00            
ATOM   3368  HB1 ASP   421      89.000 105.750  51.270  1.00  0.00            
ATOM   3369  HB2 ASP   421      88.850 105.680  53.000  1.00  0.00            
ATOM   3370  CG  ASP   421      87.050 105.230  51.960  1.00  0.00            
ATOM   3371  OD1 ASP   421      86.410 104.280  51.450  1.00  0.00            
ATOM   3372  OD2 ASP   421      86.470 106.260  52.370  1.00  0.00            
ATOM   3373  C   ASP   421      90.710 103.930  52.530  1.00  0.00            
ATOM   3374  O   ASP   421      91.070 103.630  53.670  1.00  0.00            
ATOM   3375  N   PHE   422      91.570 104.440  51.650  1.00  0.00            
ATOM   3376  H   PHE   422      91.220 104.610  50.720  1.00  0.00            
ATOM   3377  CA  PHE   422      92.990 104.700  51.830  1.00  0.00            
ATOM   3378  HA  PHE   422      93.240 104.580  52.890  1.00  0.00            
ATOM   3379  CB  PHE   422      93.790 103.640  51.070  1.00  0.00            
ATOM   3380  HB1 PHE   422      94.850 103.900  51.100  1.00  0.00            
ATOM   3381  HB2 PHE   422      93.500 103.660  50.020  1.00  0.00            
ATOM   3382  CG  PHE   422      93.650 102.220  51.590  1.00  0.00            
ATOM   3383  CD1 PHE   422      92.620 101.390  51.130  1.00  0.00            
ATOM   3384  HD1 PHE   422      91.920 101.760  50.390  1.00  0.00            
ATOM   3385  CE1 PHE   422      92.470 100.090  51.630  1.00  0.00            
ATOM   3386  HE1 PHE   422      91.670  99.460  51.260  1.00  0.00            
ATOM   3387  CZ  PHE   422      93.370  99.610  52.580  1.00  0.00            
ATOM   3388  HZ  PHE   422      93.270  98.600  52.960  1.00  0.00            
ATOM   3389  CE2 PHE   422      94.400 100.430  53.050  1.00  0.00            
ATOM   3390  HE2 PHE   422      95.090 100.060  53.800  1.00  0.00            
ATOM   3391  CD2 PHE   422      94.530 101.740  52.560  1.00  0.00            
ATOM   3392  HD2 PHE   422      95.330 102.360  52.930  1.00  0.00            
ATOM   3393  C   PHE   422      93.420 106.100  51.430  1.00  0.00            
ATOM   3394  O   PHE   422      92.760 106.750  50.630  1.00  0.00            
ATOM   3395  N   ASP   423      94.560 106.590  51.930  1.00  0.00            
ATOM   3396  H   ASP   423      95.080 105.990  52.550  1.00  0.00            
ATOM   3397  CA  ASP   423      95.190 107.840  51.570  1.00  0.00            
ATOM   3398  HA  ASP   423      94.420 108.620  51.530  1.00  0.00            
ATOM   3399  CB  ASP   423      96.210 108.280  52.620  1.00  0.00            
ATOM   3400  HB1 ASP   423      96.610 109.250  52.360  1.00  0.00            
ATOM   3401  HB2 ASP   423      97.050 107.590  52.580  1.00  0.00            
ATOM   3402  CG  ASP   423      95.730 108.350  54.070  1.00  0.00            
ATOM   3403  OD1 ASP   423      96.610 108.340  54.950  1.00  0.00            
ATOM   3404  OD2 ASP   423      94.520 108.500  54.310  1.00  0.00            
ATOM   3405  C   ASP   423      95.880 107.820  50.210  1.00  0.00            
ATOM   3406  O   ASP   423      95.920 108.810  49.480  1.00  0.00            
ATOM   3407  N   SER   424      96.440 106.670  49.820  1.00  0.00            
ATOM   3408  H   SER   424      96.420 105.900  50.480  1.00  0.00            
ATOM   3409  CA  SER   424      96.990 106.390  48.510  1.00  0.00            
ATOM   3410  HA  SER   424      96.300 106.850  47.800  1.00  0.00            
ATOM   3411  CB  SER   424      98.340 107.080  48.320  1.00  0.00            
ATOM   3412  HB1 SER   424      98.220 108.150  48.480  1.00  0.00            
ATOM   3413  HB2 SER   424      98.680 106.940  47.290  1.00  0.00            
ATOM   3414  OG  SER   424      99.330 106.600  49.190  1.00  0.00            
ATOM   3415  HG  SER   424      99.810 107.360  49.540  1.00  0.00            
ATOM   3416  C   SER   424      97.060 104.910  48.170  1.00  0.00            
ATOM   3417  O   SER   424      97.130 104.070  49.060  1.00  0.00            
ATOM   3418  N   VAL   425      97.020 104.560  46.880  1.00  0.00            
ATOM   3419  H   VAL   425      96.990 105.320  46.210  1.00  0.00            
ATOM   3420  CA  VAL   425      96.960 103.220  46.350  1.00  0.00            
ATOM   3421  HA  VAL   425      97.220 102.530  47.160  1.00  0.00            
ATOM   3422  CB  VAL   425      95.560 102.820  45.880  1.00  0.00            
ATOM   3423  HB  VAL   425      95.290 103.430  45.020  1.00  0.00            
ATOM   3424  CG1 VAL   425      95.450 101.350  45.470  1.00  0.00            
ATOM   3425 1HG1 VAL   425      94.420 101.080  45.270  1.00  0.00            
ATOM   3426 2HG1 VAL   425      96.010 101.160  44.560  1.00  0.00            
ATOM   3427 3HG1 VAL   425      95.840 100.710  46.260  1.00  0.00            
ATOM   3428  CG2 VAL   425      94.490 103.050  46.940  1.00  0.00            
ATOM   3429 1HG2 VAL   425      93.500 102.770  46.570  1.00  0.00            
ATOM   3430 2HG2 VAL   425      94.700 102.460  47.840  1.00  0.00            
ATOM   3431 3HG2 VAL   425      94.450 104.100  47.230  1.00  0.00            
ATOM   3432  C   VAL   425      97.990 102.990  45.240  1.00  0.00            
ATOM   3433  O   VAL   425      98.250 103.900  44.460  1.00  0.00            
ATOM   3434  N   ILE   426      98.580 101.800  45.150  1.00  0.00            
ATOM   3435  H   ILE   426      98.340 101.130  45.870  1.00  0.00            
ATOM   3436  CA  ILE   426      99.540 101.350  44.160  1.00  0.00            
ATOM   3437  HA  ILE   426      99.610 102.120  43.390  1.00  0.00            
ATOM   3438  CB  ILE   426     100.930 101.190  44.770  1.00  0.00            
ATOM   3439  HB  ILE   426     100.900 100.300  45.390  1.00  0.00            
ATOM   3440  CG2 ILE   426     101.980 100.910  43.690  1.00  0.00            
ATOM   3441 1HG2 ILE   426     102.960 100.710  44.120  1.00  0.00            
ATOM   3442 2HG2 ILE   426     101.720 100.030  43.100  1.00  0.00            
ATOM   3443 3HG2 ILE   426     102.070 101.760  43.020  1.00  0.00            
ATOM   3444  CG1 ILE   426     101.320 102.340  45.690  1.00  0.00            
ATOM   3445 1HG1 ILE   426     100.700 102.320  46.580  1.00  0.00            
ATOM   3446 2HG1 ILE   426     101.100 103.290  45.200  1.00  0.00            
ATOM   3447  CD  ILE   426     102.760 102.400  46.200  1.00  0.00            
ATOM   3448  HD1 ILE   426     102.880 103.190  46.930  1.00  0.00            
ATOM   3449  HD2 ILE   426     103.030 101.450  46.670  1.00  0.00            
ATOM   3450  HD3 ILE   426     103.450 102.600  45.370  1.00  0.00            
ATOM   3451  C   ILE   426      99.040 100.080  43.480  1.00  0.00            
ATOM   3452  O   ILE   426      98.540  99.190  44.160  1.00  0.00            
ATOM   3453  N   ASP   427      99.160  99.930  42.160  1.00  0.00            
ATOM   3454  H   ASP   427      99.550 100.710  41.650  1.00  0.00            
ATOM   3455  CA  ASP   427      98.760  98.770  41.390  1.00  0.00            
ATOM   3456  HA  ASP   427      98.530  97.960  42.080  1.00  0.00            
ATOM   3457  CB  ASP   427      97.450  99.090  40.660  1.00  0.00            
ATOM   3458  HB1 ASP   427      97.630  99.950  40.010  1.00  0.00            
ATOM   3459  HB2 ASP   427      96.700  99.400  41.400  1.00  0.00            
ATOM   3460  CG  ASP   427      96.850  97.960  39.830  1.00  0.00            
ATOM   3461  OD1 ASP   427      97.150  96.770  40.080  1.00  0.00            
ATOM   3462  OD2 ASP   427      96.080  98.250  38.890  1.00  0.00            
ATOM   3463  C   ASP   427      99.850  98.260  40.460  1.00  0.00            
ATOM   3464  O   ASP   427     100.550  99.040  39.820  1.00  0.00            
ATOM   3465  N   CYS   428     100.010  96.940  40.330  1.00  0.00            
ATOM   3466  H   CYS   428      99.370  96.350  40.860  1.00  0.00            
ATOM   3467  CA  CYS   428     100.830  96.250  39.360  1.00  0.00            
ATOM   3468  HA  CYS   428     101.780  96.790  39.300  1.00  0.00            
ATOM   3469  CB  CYS   428     101.140  94.850  39.870  1.00  0.00            
ATOM   3470  HB1 CYS   428     101.580  94.920  40.860  1.00  0.00            
ATOM   3471  HB2 CYS   428     101.870  94.360  39.230  1.00  0.00            
ATOM   3472  SG  CYS   428      99.650  93.810  39.960  1.00  0.00            
ATOM   3473  HG  CYS   428      99.720  93.320  38.720  1.00  0.00            
ATOM   3474  C   CYS   428     100.250  96.250  37.950  1.00  0.00            
ATOM   3475  O   CYS   428     100.950  96.000  36.970  1.00  0.00            
ATOM   3476  N   ASN   429      98.960  96.580  37.800  1.00  0.00            
ATOM   3477  H   ASN   429      98.460  96.720  38.670  1.00  0.00            
ATOM   3478  CA  ASN   429      98.210  96.730  36.580  1.00  0.00            
ATOM   3479  HA  ASN   429      97.190  97.010  36.880  1.00  0.00            
ATOM   3480  CB  ASN   429      98.730  97.900  35.760  1.00  0.00            
ATOM   3481  HB1 ASN   429      98.050  98.150  34.950  1.00  0.00            
ATOM   3482  HB2 ASN   429      99.700  97.640  35.320  1.00  0.00            
ATOM   3483  CG  ASN   429      98.950  99.190  36.550  1.00  0.00            
ATOM   3484  OD1 ASN   429     100.040  99.760  36.540  1.00  0.00            
ATOM   3485  ND2 ASN   429      97.970  99.660  37.320  1.00  0.00            
ATOM   3486 1HD2 ASN   429      97.110  99.140  37.420  1.00  0.00            
ATOM   3487 2HD2 ASN   429      98.180 100.440  37.930  1.00  0.00            
ATOM   3488  C   ASN   429      98.030  95.460  35.760  1.00  0.00            
ATOM   3489  O   ASN   429      97.930  95.480  34.530  1.00  0.00            
ATOM   3490  N   THR   430      98.020  94.300  36.440  1.00  0.00            
ATOM   3491  H   THR   430      98.130  94.370  37.440  1.00  0.00            
ATOM   3492  CA  THR   430      97.980  92.960  35.900  1.00  0.00            
ATOM   3493  HA  THR   430      97.540  93.000  34.900  1.00  0.00            
ATOM   3494  CB  THR   430      99.380  92.370  35.780  1.00  0.00            
ATOM   3495  HB  THR   430      99.330  91.310  35.520  1.00  0.00            
ATOM   3496  CG2 THR   430     100.240  93.050  34.710  1.00  0.00            
ATOM   3497 1HG2 THR   430     101.190  92.530  34.610  1.00  0.00            
ATOM   3498 2HG2 THR   430      99.730  93.000  33.750  1.00  0.00            
ATOM   3499 3HG2 THR   430     100.430  94.090  34.970  1.00  0.00            
ATOM   3500  OG1 THR   430     100.050  92.490  37.020  1.00  0.00            
ATOM   3501  HG1 THR   430     100.950  92.790  36.850  1.00  0.00            
ATOM   3502  C   THR   430      97.100  92.010  36.710  1.00  0.00            
ATOM   3503  O   THR   430      96.700  92.340  37.830  1.00  0.00            
ATOM   3504  N   CYS   431      96.790  90.840  36.160  1.00  0.00            
ATOM   3505  H   CYS   431      97.080  90.680  35.210  1.00  0.00            
ATOM   3506  CA  CYS   431      96.100  89.730  36.790  1.00  0.00            
ATOM   3507  HA  CYS   431      96.340  89.760  37.850  1.00  0.00            
ATOM   3508  CB  CYS   431      94.600  89.940  36.650  1.00  0.00            
ATOM   3509  HB1 CYS   431      94.300  90.900  37.060  1.00  0.00            
ATOM   3510  HB2 CYS   431      94.050  89.170  37.190  1.00  0.00            
ATOM   3511  SG  CYS   431      94.120  89.860  34.900  1.00  0.00            
ATOM   3512  HG  CYS   431      92.810  90.000  35.100  1.00  0.00            
ATOM   3513  C   CYS   431      96.530  88.360  36.270  1.00  0.00            
ATOM   3514  O   CYS   431      97.220  88.250  35.260  1.00  0.00            
ATOM   3515  N   VAL   432      96.110  87.280  36.940  1.00  0.00            
ATOM   3516  H   VAL   432      95.590  87.460  37.780  1.00  0.00            
ATOM   3517  CA  VAL   432      96.220  85.890  36.550  1.00  0.00            
ATOM   3518  HA  VAL   432      96.890  85.820  35.680  1.00  0.00            
ATOM   3519  CB  VAL   432      96.870  85.060  37.650  1.00  0.00            
ATOM   3520  HB  VAL   432      96.360  85.290  38.590  1.00  0.00            
ATOM   3521  CG1 VAL   432      96.790  83.550  37.450  1.00  0.00            
ATOM   3522 1HG1 VAL   432      97.360  83.020  38.210  1.00  0.00            
ATOM   3523 2HG1 VAL   432      95.760  83.210  37.510  1.00  0.00            
ATOM   3524 3HG1 VAL   432      97.190  83.300  36.470  1.00  0.00            
ATOM   3525  CG2 VAL   432      98.340  85.430  37.850  1.00  0.00            
ATOM   3526 1HG2 VAL   432      98.770  84.900  38.700  1.00  0.00            
ATOM   3527 2HG2 VAL   432      98.910  85.170  36.950  1.00  0.00            
ATOM   3528 3HG2 VAL   432      98.440  86.500  38.040  1.00  0.00            
ATOM   3529  C   VAL   432      94.880  85.310  36.110  1.00  0.00            
ATOM   3530  O   VAL   432      93.900  85.480  36.820  1.00  0.00            
ATOM   3531  N   THR   433      94.790  84.630  34.960  1.00  0.00            
ATOM   3532  H   THR   433      95.650  84.460  34.460  1.00  0.00            
ATOM   3533  CA  THR   433      93.590  84.130  34.320  1.00  0.00            
ATOM   3534  HA  THR   433      92.850  83.940  35.100  1.00  0.00            
ATOM   3535  CB  THR   433      92.980  85.190  33.400  1.00  0.00            
ATOM   3536  HB  THR   433      92.820  86.100  33.970  1.00  0.00            
ATOM   3537  CG2 THR   433      93.870  85.530  32.200  1.00  0.00            
ATOM   3538 1HG2 THR   433      93.440  86.360  31.640  1.00  0.00            
ATOM   3539 2HG2 THR   433      94.860  85.820  32.540  1.00  0.00            
ATOM   3540 3HG2 THR   433      93.960  84.670  31.540  1.00  0.00            
ATOM   3541  OG1 THR   433      91.730  84.780  32.890  1.00  0.00            
ATOM   3542  HG1 THR   433      91.530  85.310  32.120  1.00  0.00            
ATOM   3543  C   THR   433      93.790  82.820  33.580  1.00  0.00            
ATOM   3544  O   THR   433      94.920  82.490  33.230  1.00  0.00            
ATOM   3545  N   GLN   434      92.740  82.030  33.320  1.00  0.00            
ATOM   3546  H   GLN   434      91.850  82.360  33.670  1.00  0.00            
ATOM   3547  CA  GLN   434      92.710  80.810  32.540  1.00  0.00            
ATOM   3548  HA  GLN   434      93.710  80.380  32.520  1.00  0.00            
ATOM   3549  CB  GLN   434      91.780  79.780  33.190  1.00  0.00            
ATOM   3550  HB1 GLN   434      91.830  78.850  32.630  1.00  0.00            
ATOM   3551  HB2 GLN   434      90.760  80.150  33.070  1.00  0.00            
ATOM   3552  CG  GLN   434      92.000  79.480  34.670  1.00  0.00            
ATOM   3553  HG1 GLN   434      92.090  80.420  35.230  1.00  0.00            
ATOM   3554  HG2 GLN   434      92.930  78.930  34.790  1.00  0.00            
ATOM   3555  CD  GLN   434      90.860  78.690  35.290  1.00  0.00            
ATOM   3556  OE1 GLN   434      91.050  77.630  35.880  1.00  0.00            
ATOM   3557  NE2 GLN   434      89.620  79.170  35.220  1.00  0.00            
ATOM   3558 1HE2 GLN   434      89.430  80.000  34.680  1.00  0.00            
ATOM   3559 2HE2 GLN   434      88.870  78.680  35.680  1.00  0.00            
ATOM   3560  C   GLN   434      92.260  81.050  31.110  1.00  0.00            
ATOM   3561  O   GLN   434      91.140  81.500  30.900  1.00  0.00            
ATOM   3562  N   THR   435      93.040  80.690  30.080  1.00  0.00            
ATOM   3563  H   THR   435      93.950  80.320  30.280  1.00  0.00            
ATOM   3564  CA  THR   435      92.680  80.790  28.680  1.00  0.00            
ATOM   3565  HA  THR   435      91.630  81.100  28.620  1.00  0.00            
ATOM   3566  CB  THR   435      93.450  81.880  27.930  1.00  0.00            
ATOM   3567  HB  THR   435      93.150  81.880  26.880  1.00  0.00            
ATOM   3568  CG2 THR   435      93.150  83.270  28.480  1.00  0.00            
ATOM   3569 1HG2 THR   435      93.630  84.040  27.860  1.00  0.00            
ATOM   3570 2HG2 THR   435      92.080  83.460  28.490  1.00  0.00            
ATOM   3571 3HG2 THR   435      93.540  83.360  29.490  1.00  0.00            
ATOM   3572  OG1 THR   435      94.840  81.710  27.980  1.00  0.00            
ATOM   3573  HG1 THR   435      95.090  81.040  27.330  1.00  0.00            
ATOM   3574  C   THR   435      92.730  79.480  27.920  1.00  0.00            
ATOM   3575  O   THR   435      93.500  78.590  28.270  1.00  0.00            
ATOM   3576  N   VAL   436      91.920  79.320  26.870  1.00  0.00            
ATOM   3577  H   VAL   436      91.310  80.090  26.650  1.00  0.00            
ATOM   3578  CA  VAL   436      91.920  78.180  25.970  1.00  0.00            
ATOM   3579  HA  VAL   436      92.200  77.310  26.570  1.00  0.00            
ATOM   3580  CB  VAL   436      90.540  77.870  25.400  1.00  0.00            
ATOM   3581  HB  VAL   436      89.840  77.830  26.230  1.00  0.00            
ATOM   3582  CG1 VAL   436      90.020  78.930  24.430  1.00  0.00            
ATOM   3583 1HG1 VAL   436      89.040  78.660  24.050  1.00  0.00            
ATOM   3584 2HG1 VAL   436      89.940  79.900  24.930  1.00  0.00            
ATOM   3585 3HG1 VAL   436      90.700  79.030  23.580  1.00  0.00            
ATOM   3586  CG2 VAL   436      90.440  76.510  24.710  1.00  0.00            
ATOM   3587 1HG2 VAL   436      89.410  76.280  24.460  1.00  0.00            
ATOM   3588 2HG2 VAL   436      91.010  76.510  23.780  1.00  0.00            
ATOM   3589 3HG2 VAL   436      90.830  75.730  25.360  1.00  0.00            
ATOM   3590  C   VAL   436      92.990  78.290  24.900  1.00  0.00            
ATOM   3591  O   VAL   436      93.280  79.380  24.420  1.00  0.00            
ATOM   3592  N   ASP   437      93.590  77.180  24.460  1.00  0.00            
ATOM   3593  H   ASP   437      93.390  76.330  24.970  1.00  0.00            
ATOM   3594  CA  ASP   437      94.330  77.010  23.220  1.00  0.00            
ATOM   3595  HA  ASP   437      94.070  77.830  22.560  1.00  0.00            
ATOM   3596  CB  ASP   437      95.840  77.090  23.440  1.00  0.00            
ATOM   3597  HB1 ASP   437      96.160  76.220  24.020  1.00  0.00            
ATOM   3598  HB2 ASP   437      96.070  77.970  24.040  1.00  0.00            
ATOM   3599  CG  ASP   437      96.690  77.180  22.180  1.00  0.00            
ATOM   3600  OD1 ASP   437      96.130  77.370  21.070  1.00  0.00            
ATOM   3601  OD2 ASP   437      97.930  77.090  22.260  1.00  0.00            
ATOM   3602  C   ASP   437      93.920  75.720  22.520  1.00  0.00            
ATOM   3603  O   ASP   437      93.860  74.660  23.140  1.00  0.00            
ATOM   3604  N   PHE   438      93.630  75.730  21.220  1.00  0.00            
ATOM   3605  H   PHE   438      93.760  76.620  20.750  1.00  0.00            
ATOM   3606  CA  PHE   438      93.100  74.640  20.430  1.00  0.00            
ATOM   3607  HA  PHE   438      92.420  74.080  21.070  1.00  0.00            
ATOM   3608  CB  PHE   438      92.210  75.230  19.330  1.00  0.00            
ATOM   3609  HB1 PHE   438      92.070  74.510  18.520  1.00  0.00            
ATOM   3610  HB2 PHE   438      92.730  76.070  18.880  1.00  0.00            
ATOM   3611  CG  PHE   438      90.840  75.690  19.760  1.00  0.00            
ATOM   3612  CD1 PHE   438      90.660  76.910  20.420  1.00  0.00            
ATOM   3613  HD1 PHE   438      91.510  77.550  20.610  1.00  0.00            
ATOM   3614  CE1 PHE   438      89.390  77.340  20.820  1.00  0.00            
ATOM   3615  HE1 PHE   438      89.260  78.280  21.320  1.00  0.00            
ATOM   3616  CZ  PHE   438      88.270  76.530  20.570  1.00  0.00            
ATOM   3617  HZ  PHE   438      87.290  76.850  20.880  1.00  0.00            
ATOM   3618  CE2 PHE   438      88.440  75.300  19.910  1.00  0.00            
ATOM   3619  HE2 PHE   438      87.580  74.680  19.720  1.00  0.00            
ATOM   3620  CD2 PHE   438      89.720  74.880  19.520  1.00  0.00            
ATOM   3621  HD2 PHE   438      89.820  73.930  19.020  1.00  0.00            
ATOM   3622  C   PHE   438      94.140  73.630  19.980  1.00  0.00            
ATOM   3623  O   PHE   438      94.220  73.250  18.820  1.00  0.00            
ATOM   3624  N   SER   439      94.990  73.140  20.890  1.00  0.00            
ATOM   3625  H   SER   439      94.810  73.460  21.840  1.00  0.00            
ATOM   3626  CA  SER   439      96.270  72.480  20.690  1.00  0.00            
ATOM   3627  HA  SER   439      96.840  73.130  20.030  1.00  0.00            
ATOM   3628  CB  SER   439      97.050  72.510  22.010  1.00  0.00            
ATOM   3629  HB1 SER   439      97.160  73.540  22.350  1.00  0.00            
ATOM   3630  HB2 SER   439      98.050  72.100  21.870  1.00  0.00            
ATOM   3631  OG  SER   439      96.380  71.770  23.010  1.00  0.00            
ATOM   3632  HG  SER   439      96.790  70.900  23.030  1.00  0.00            
ATOM   3633  C   SER   439      96.320  71.110  20.040  1.00  0.00            
ATOM   3634  O   SER   439      97.420  70.630  19.750  1.00  0.00            
ATOM   3635  N   LEU   440      95.210  70.410  19.800  1.00  0.00            
ATOM   3636  H   LEU   440      94.370  70.880  20.100  1.00  0.00            
ATOM   3637  CA  LEU   440      95.070  69.140  19.110  1.00  0.00            
ATOM   3638  HA  LEU   440      94.080  68.760  19.370  1.00  0.00            
ATOM   3639  CB  LEU   440      95.040  69.330  17.600  1.00  0.00            
ATOM   3640  HB1 LEU   440      95.130  68.370  17.090  1.00  0.00            
ATOM   3641  HB2 LEU   440      95.920  69.910  17.300  1.00  0.00            
ATOM   3642  CG  LEU   440      93.800  69.990  16.990  1.00  0.00            
ATOM   3643  HG  LEU   440      93.690  70.990  17.420  1.00  0.00            
ATOM   3644  CD1 LEU   440      93.950  70.140  15.480  1.00  0.00            
ATOM   3645 1HD1 LEU   440      93.100  70.680  15.070  1.00  0.00            
ATOM   3646 2HD1 LEU   440      94.850  70.710  15.260  1.00  0.00            
ATOM   3647 3HD1 LEU   440      94.020  69.160  15.020  1.00  0.00            
ATOM   3648  CD2 LEU   440      92.520  69.190  17.230  1.00  0.00            
ATOM   3649 1HD2 LEU   440      91.680  69.650  16.710  1.00  0.00            
ATOM   3650 2HD2 LEU   440      92.650  68.170  16.870  1.00  0.00            
ATOM   3651 3HD2 LEU   440      92.270  69.170  18.290  1.00  0.00            
ATOM   3652  C   LEU   440      95.980  68.010  19.570  1.00  0.00            
ATOM   3653  O   LEU   440      96.360  67.140  18.790  1.00  0.00            
ATOM   3654  N   ASP   441      96.370  67.940  20.840  1.00  0.00            
ATOM   3655  H   ASP   441      96.070  68.700  21.440  1.00  0.00            
ATOM   3656  CA  ASP   441      97.380  67.080  21.420  1.00  0.00            
ATOM   3657  HA  ASP   441      97.610  66.310  20.680  1.00  0.00            
ATOM   3658  CB  ASP   441      98.660  67.900  21.590  1.00  0.00            
ATOM   3659  HB1 ASP   441      99.020  68.230  20.620  1.00  0.00            
ATOM   3660  HB2 ASP   441      99.460  67.280  22.000  1.00  0.00            
ATOM   3661  CG  ASP   441      98.520  69.140  22.460  1.00  0.00            
ATOM   3662  OD1 ASP   441      97.430  69.420  23.010  1.00  0.00            
ATOM   3663  OD2 ASP   441      99.540  69.850  22.630  1.00  0.00            
ATOM   3664  C   ASP   441      96.990  66.320  22.680  1.00  0.00            
ATOM   3665  O   ASP   441      97.780  66.240  23.610  1.00  0.00            
ATOM   3666  N   PRO   442      95.790  65.730  22.780  1.00  0.00            
ATOM   3667  CD  PRO   442      95.340  65.100  24.000  1.00  0.00            
ATOM   3668  HD1 PRO   442      95.120  65.820  24.790  1.00  0.00            
ATOM   3669  HD2 PRO   442      96.110  64.410  24.370  1.00  0.00            
ATOM   3670  CG  PRO   442      94.090  64.290  23.670  1.00  0.00            
ATOM   3671  HG1 PRO   442      93.210  64.930  23.770  1.00  0.00            
ATOM   3672  HG2 PRO   442      93.990  63.400  24.290  1.00  0.00            
ATOM   3673  CB  PRO   442      94.330  63.970  22.200  1.00  0.00            
ATOM   3674  HB1 PRO   442      93.410  63.700  21.690  1.00  0.00            
ATOM   3675  HB2 PRO   442      95.050  63.150  22.130  1.00  0.00            
ATOM   3676  CA  PRO   442      94.950  65.270  21.690  1.00  0.00            
ATOM   3677  HA  PRO   442      95.580  65.000  20.840  1.00  0.00            
ATOM   3678  C   PRO   442      93.860  66.190  21.170  1.00  0.00            
ATOM   3679  O   PRO   442      93.350  65.960  20.070  1.00  0.00            
ATOM   3680  N   THR   443      93.430  67.230  21.880  1.00  0.00            
ATOM   3681  H   THR   443      93.910  67.410  22.750  1.00  0.00            
ATOM   3682  CA  THR   443      92.280  68.050  21.540  1.00  0.00            
ATOM   3683  HA  THR   443      92.120  67.970  20.460  1.00  0.00            
ATOM   3684  CB  THR   443      90.990  67.560  22.180  1.00  0.00            
ATOM   3685  HB  THR   443      90.190  68.250  21.930  1.00  0.00            
ATOM   3686  CG2 THR   443      90.590  66.170  21.700  1.00  0.00            
ATOM   3687 1HG2 THR   443      89.610  65.900  22.100  1.00  0.00            
ATOM   3688 2HG2 THR   443      90.550  66.160  20.610  1.00  0.00            
ATOM   3689 3HG2 THR   443      91.320  65.430  22.030  1.00  0.00            
ATOM   3690  OG1 THR   443      91.060  67.460  23.590  1.00  0.00            
ATOM   3691  HG1 THR   443      90.150  67.520  23.910  1.00  0.00            
ATOM   3692  C   THR   443      92.440  69.550  21.770  1.00  0.00            
ATOM   3693  O   THR   443      92.430  70.330  20.830  1.00  0.00            
ATOM   3694  N   PHE   444      92.600  69.980  23.020  1.00  0.00            
ATOM   3695  H   PHE   444      92.580  69.280  23.750  1.00  0.00            
ATOM   3696  CA  PHE   444      92.790  71.360  23.430  1.00  0.00            
ATOM   3697  HA  PHE   444      93.380  71.860  22.670  1.00  0.00            
ATOM   3698  CB  PHE   444      91.450  72.070  23.540  1.00  0.00            
ATOM   3699  HB1 PHE   444      90.910  71.960  22.600  1.00  0.00            
ATOM   3700  HB2 PHE   444      91.620  73.150  23.620  1.00  0.00            
ATOM   3701  CG  PHE   444      90.530  71.650  24.670  1.00  0.00            
ATOM   3702  CD1 PHE   444      89.760  70.490  24.560  1.00  0.00            
ATOM   3703  HD1 PHE   444      89.800  69.910  23.650  1.00  0.00            
ATOM   3704  CE1 PHE   444      88.920  70.070  25.600  1.00  0.00            
ATOM   3705  HE1 PHE   444      88.350  69.170  25.490  1.00  0.00            
ATOM   3706  CZ  PHE   444      88.840  70.840  26.770  1.00  0.00            
ATOM   3707  HZ  PHE   444      88.190  70.520  27.570  1.00  0.00            
ATOM   3708  CE2 PHE   444      89.580  72.030  26.880  1.00  0.00            
ATOM   3709  HE2 PHE   444      89.470  72.630  27.770  1.00  0.00            
ATOM   3710  CD2 PHE   444      90.430  72.420  25.830  1.00  0.00            
ATOM   3711  HD2 PHE   444      90.980  73.340  25.930  1.00  0.00            
ATOM   3712  C   PHE   444      93.610  71.460  24.710  1.00  0.00            
ATOM   3713  O   PHE   444      94.000  70.460  25.320  1.00  0.00            
ATOM   3714  N   THR   445      93.890  72.690  25.160  1.00  0.00            
ATOM   3715  H   THR   445      93.620  73.450  24.560  1.00  0.00            
ATOM   3716  CA  THR   445      94.520  73.060  26.410  1.00  0.00            
ATOM   3717  HA  THR   445      94.540  72.200  27.080  1.00  0.00            
ATOM   3718  CB  THR   445      95.950  73.520  26.180  1.00  0.00            
ATOM   3719  HB  THR   445      95.950  74.300  25.420  1.00  0.00            
ATOM   3720  CG2 THR   445      96.650  74.080  27.420  1.00  0.00            
ATOM   3721 1HG2 THR   445      97.680  74.330  27.190  1.00  0.00            
ATOM   3722 2HG2 THR   445      96.160  75.000  27.730  1.00  0.00            
ATOM   3723 3HG2 THR   445      96.610  73.350  28.230  1.00  0.00            
ATOM   3724  OG1 THR   445      96.760  72.460  25.720  1.00  0.00            
ATOM   3725  HG1 THR   445      96.480  72.270  24.820  1.00  0.00            
ATOM   3726  C   THR   445      93.680  74.140  27.090  1.00  0.00            
ATOM   3727  O   THR   445      93.260  75.080  26.410  1.00  0.00            
ATOM   3728  N   ILE   446      93.460  74.050  28.400  1.00  0.00            
ATOM   3729  H   ILE   446      93.790  73.230  28.870  1.00  0.00            
ATOM   3730  CA  ILE   446      93.250  75.200  29.260  1.00  0.00            
ATOM   3731  HA  ILE   446      93.010  76.080  28.650  1.00  0.00            
ATOM   3732  CB  ILE   446      92.120  75.020  30.270  1.00  0.00            
ATOM   3733  HB  ILE   446      92.410  74.220  30.950  1.00  0.00            
ATOM   3734  CG2 ILE   446      91.920  76.270  31.120  1.00  0.00            
ATOM   3735 1HG2 ILE   446      91.060  76.160  31.790  1.00  0.00            
ATOM   3736 2HG2 ILE   446      92.790  76.450  31.750  1.00  0.00            
ATOM   3737 3HG2 ILE   446      91.770  77.150  30.500  1.00  0.00            
ATOM   3738  CG1 ILE   446      90.780  74.600  29.650  1.00  0.00            
ATOM   3739 1HG1 ILE   446      90.040  74.440  30.440  1.00  0.00            
ATOM   3740 2HG1 ILE   446      90.920  73.630  29.170  1.00  0.00            
ATOM   3741  CD  ILE   446      90.180  75.560  28.630  1.00  0.00            
ATOM   3742  HD1 ILE   446      89.240  75.170  28.240  1.00  0.00            
ATOM   3743  HD2 ILE   446      89.990  76.530  29.090  1.00  0.00            
ATOM   3744  HD3 ILE   446      90.870  75.690  27.790  1.00  0.00            
ATOM   3745  C   ILE   446      94.580  75.480  29.940  1.00  0.00            
ATOM   3746  O   ILE   446      95.210  74.540  30.440  1.00  0.00            
ATOM   3747  N   GLU   447      95.060  76.720  29.960  1.00  0.00            
ATOM   3748  H   GLU   447      94.540  77.450  29.500  1.00  0.00            
ATOM   3749  CA  GLU   447      96.300  77.080  30.620  1.00  0.00            
ATOM   3750  HA  GLU   447      96.480  76.360  31.410  1.00  0.00            
ATOM   3751  CB  GLU   447      97.500  76.990  29.680  1.00  0.00            
ATOM   3752  HB1 GLU   447      97.630  75.940  29.420  1.00  0.00            
ATOM   3753  HB2 GLU   447      98.390  77.280  30.230  1.00  0.00            
ATOM   3754  CG  GLU   447      97.430  77.790  28.380  1.00  0.00            
ATOM   3755  HG1 GLU   447      97.510  78.850  28.610  1.00  0.00            
ATOM   3756  HG2 GLU   447      96.460  77.640  27.910  1.00  0.00            
ATOM   3757  CD  GLU   447      98.520  77.380  27.400  1.00  0.00            
ATOM   3758  OE1 GLU   447      99.660  77.120  27.850  1.00  0.00            
ATOM   3759  OE2 GLU   447      98.260  77.280  26.190  1.00  0.00            
ATOM   3760  C   GLU   447      96.200  78.430  31.330  1.00  0.00            
ATOM   3761  O   GLU   447      95.520  79.350  30.870  1.00  0.00            
ATOM   3762  N   THR   448      96.850  78.540  32.490  1.00  0.00            
ATOM   3763  H   THR   448      97.350  77.730  32.840  1.00  0.00            
ATOM   3764  CA  THR   448      96.730  79.670  33.390  1.00  0.00            
ATOM   3765  HA  THR   448      95.810  80.200  33.140  1.00  0.00            
ATOM   3766  CB  THR   448      96.580  79.220  34.840  1.00  0.00            
ATOM   3767  HB  THR   448      97.550  78.900  35.220  1.00  0.00            
ATOM   3768  CG2 THR   448      96.040  80.330  35.750  1.00  0.00            
ATOM   3769 1HG2 THR   448      96.030  80.000  36.790  1.00  0.00            
ATOM   3770 2HG2 THR   448      96.680  81.210  35.660  1.00  0.00            
ATOM   3771 3HG2 THR   448      95.030  80.600  35.440  1.00  0.00            
ATOM   3772  OG1 THR   448      95.670  78.140  34.940  1.00  0.00            
ATOM   3773  HG1 THR   448      95.350  78.110  35.840  1.00  0.00            
ATOM   3774  C   THR   448      97.900  80.630  33.180  1.00  0.00            
ATOM   3775  O   THR   448      99.040  80.270  33.440  1.00  0.00            
ATOM   3776  N   THR   449      97.640  81.850  32.700  1.00  0.00            
ATOM   3777  H   THR   449      96.670  82.080  32.550  1.00  0.00            
ATOM   3778  CA  THR   449      98.620  82.810  32.220  1.00  0.00            
ATOM   3779  HA  THR   449      99.610  82.350  32.260  1.00  0.00            
ATOM   3780  CB  THR   449      98.390  83.130  30.750  1.00  0.00            
ATOM   3781  HB  THR   449      99.230  83.720  30.370  1.00  0.00            
ATOM   3782  CG2 THR   449      98.240  81.900  29.860  1.00  0.00            
ATOM   3783 1HG2 THR   449      98.330  82.180  28.810  1.00  0.00            
ATOM   3784 2HG2 THR   449      99.040  81.190  30.090  1.00  0.00            
ATOM   3785 3HG2 THR   449      97.280  81.420  30.030  1.00  0.00            
ATOM   3786  OG1 THR   449      97.220  83.920  30.630  1.00  0.00            
ATOM   3787  HG1 THR   449      96.960  83.930  29.700  1.00  0.00            
ATOM   3788  C   THR   449      98.700  84.040  33.120  1.00  0.00            
ATOM   3789  O   THR   449      98.330  83.990  34.290  1.00  0.00            
ATOM   3790  N   THR   450      99.250  85.170  32.650  1.00  0.00            
ATOM   3791  H   THR   450      99.520  85.170  31.680  1.00  0.00            
ATOM   3792  CA  THR   450      99.350  86.420  33.370  1.00  0.00            
ATOM   3793  HA  THR   450      98.500  86.520  34.040  1.00  0.00            
ATOM   3794  CB  THR   450     100.630  86.500  34.200  1.00  0.00            
ATOM   3795  HB  THR   450     101.480  86.640  33.540  1.00  0.00            
ATOM   3796  CG2 THR   450     100.620  87.640  35.220  1.00  0.00            
ATOM   3797 1HG2 THR   450     101.550  87.630  35.790  1.00  0.00            
ATOM   3798 2HG2 THR   450     100.540  88.600  34.710  1.00  0.00            
ATOM   3799 3HG2 THR   450      99.780  87.520  35.910  1.00  0.00            
ATOM   3800  OG1 THR   450     100.830  85.310  34.930  1.00  0.00            
ATOM   3801  HG1 THR   450      99.960  84.940  35.080  1.00  0.00            
ATOM   3802  C   THR   450      99.290  87.580  32.380  1.00  0.00            
ATOM   3803  O   THR   450     100.010  87.540  31.390  1.00  0.00            
ATOM   3804  N   VAL   451      98.430  88.590  32.580  1.00  0.00            
ATOM   3805  H   VAL   451      97.900  88.580  33.440  1.00  0.00            
ATOM   3806  CA  VAL   451      98.060  89.590  31.590  1.00  0.00            
ATOM   3807  HA  VAL   451      98.870  89.620  30.870  1.00  0.00            
ATOM   3808  CB  VAL   451      96.820  89.170  30.820  1.00  0.00            
ATOM   3809  HB  VAL   451      96.580  89.950  30.080  1.00  0.00            
ATOM   3810  CG1 VAL   451      96.990  87.880  30.020  1.00  0.00            
ATOM   3811 1HG1 VAL   451      96.120  87.700  29.400  1.00  0.00            
ATOM   3812 2HG1 VAL   451      97.860  87.940  29.370  1.00  0.00            
ATOM   3813 3HG1 VAL   451      97.100  87.020  30.690  1.00  0.00            
ATOM   3814  CG2 VAL   451      95.580  89.010  31.690  1.00  0.00            
ATOM   3815 1HG2 VAL   451      94.700  88.760  31.100  1.00  0.00            
ATOM   3816 2HG2 VAL   451      95.730  88.220  32.430  1.00  0.00            
ATOM   3817 3HG2 VAL   451      95.380  89.940  32.220  1.00  0.00            
ATOM   3818  C   VAL   451      97.890  91.010  32.120  1.00  0.00            
ATOM   3819  O   VAL   451      97.550  91.160  33.300  1.00  0.00            
ATOM   3820  N   PRO   452      98.060  92.060  31.320  1.00  0.00            
ATOM   3821  CD  PRO   452      98.790  92.040  30.070  1.00  0.00            
ATOM   3822  HD1 PRO   452      98.170  91.650  29.260  1.00  0.00            
ATOM   3823  HD2 PRO   452      99.710  91.460  30.140  1.00  0.00            
ATOM   3824  CG  PRO   452      99.160  93.490  29.780  1.00  0.00            
ATOM   3825  HG1 PRO   452      99.320  93.670  28.720  1.00  0.00            
ATOM   3826  HG2 PRO   452     100.040  93.780  30.360  1.00  0.00            
ATOM   3827  CB  PRO   452      97.930  94.220  30.320  1.00  0.00            
ATOM   3828  HB1 PRO   452      97.120  94.130  29.590  1.00  0.00            
ATOM   3829  HB2 PRO   452      98.130  95.270  30.520  1.00  0.00            
ATOM   3830  CA  PRO   452      97.580  93.410  31.560  1.00  0.00            
ATOM   3831  HA  PRO   452      98.150  93.820  32.400  1.00  0.00            
ATOM   3832  C   PRO   452      96.100  93.530  31.900  1.00  0.00            
ATOM   3833  O   PRO   452      95.290  92.760  31.400  1.00  0.00            
ATOM   3834  N   GLN   453      95.720  94.510  32.720  1.00  0.00            
ATOM   3835  H   GLN   453      96.440  95.100  33.100  1.00  0.00            
ATOM   3836  CA  GLN   453      94.380  94.730  33.230  1.00  0.00            
ATOM   3837  HA  GLN   453      93.980  93.740  33.480  1.00  0.00            
ATOM   3838  CB  GLN   453      94.460  95.480  34.550  1.00  0.00            
ATOM   3839  HB1 GLN   453      95.340  95.160  35.110  1.00  0.00            
ATOM   3840  HB2 GLN   453      93.600  95.190  35.170  1.00  0.00            
ATOM   3841  CG  GLN   453      94.450  97.000  34.400  1.00  0.00            
ATOM   3842  HG1 GLN   453      93.450  97.330  34.130  1.00  0.00            
ATOM   3843  HG2 GLN   453      95.130  97.280  33.600  1.00  0.00            
ATOM   3844  CD  GLN   453      94.880  97.780  35.630  1.00  0.00            
ATOM   3845  OE1 GLN   453      95.600  98.770  35.550  1.00  0.00            
ATOM   3846  NE2 GLN   453      94.460  97.390  36.840  1.00  0.00            
ATOM   3847 1HE2 GLN   453      93.820  96.610  36.950  1.00  0.00            
ATOM   3848 2HE2 GLN   453      94.890  97.830  37.640  1.00  0.00            
ATOM   3849  C   GLN   453      93.380  95.380  32.280  1.00  0.00            
ATOM   3850  O   GLN   453      93.770  96.070  31.340  1.00  0.00            
ATOM   3851  N   ASP   454      92.080  95.280  32.560  1.00  0.00            
ATOM   3852  H   ASP   454      91.810  94.680  33.320  1.00  0.00            
ATOM   3853  CA  ASP   454      91.000  95.980  31.890  1.00  0.00            
ATOM   3854  HA  ASP   454      91.370  96.350  30.930  1.00  0.00            
ATOM   3855  CB  ASP   454      89.870  95.010  31.580  1.00  0.00            
ATOM   3856  HB1 ASP   454      90.260  94.140  31.050  1.00  0.00            
ATOM   3857  HB2 ASP   454      89.130  95.470  30.910  1.00  0.00            
ATOM   3858  CG  ASP   454      89.160  94.540  32.850  1.00  0.00            
ATOM   3859  OD1 ASP   454      89.760  93.770  33.630  1.00  0.00            
ATOM   3860  OD2 ASP   454      88.030  95.010  33.080  1.00  0.00            
ATOM   3861  C   ASP   454      90.450  97.180  32.650  1.00  0.00            
ATOM   3862  O   ASP   454      90.790  97.430  33.810  1.00  0.00            
ATOM   3863  N   ALA   455      89.530  97.930  32.040  1.00  0.00            
ATOM   3864  H   ALA   455      89.370  97.720  31.060  1.00  0.00            
ATOM   3865  CA  ALA   455      88.880  99.110  32.580  1.00  0.00            
ATOM   3866  HA  ALA   455      89.670  99.780  32.910  1.00  0.00            
ATOM   3867  CB  ALA   455      88.160  99.810  31.430  1.00  0.00            
ATOM   3868  HB1 ALA   455      87.820 100.790  31.730  1.00  0.00            
ATOM   3869  HB2 ALA   455      88.850  99.910  30.580  1.00  0.00            
ATOM   3870  HB3 ALA   455      87.310  99.210  31.100  1.00  0.00            
ATOM   3871  C   ALA   455      87.940  98.900  33.760  1.00  0.00            
ATOM   3872  O   ALA   455      87.540  99.870  34.400  1.00  0.00            
ATOM   3873  N   VAL   456      87.560  97.670  34.120  1.00  0.00            
ATOM   3874  H   VAL   456      87.840  96.890  33.550  1.00  0.00            
ATOM   3875  CA  VAL   456      86.980  97.360  35.420  1.00  0.00            
ATOM   3876  HA  VAL   456      86.280  98.150  35.690  1.00  0.00            
ATOM   3877  CB  VAL   456      86.190  96.050  35.450  1.00  0.00            
ATOM   3878  HB  VAL   456      86.870  95.230  35.240  1.00  0.00            
ATOM   3879  CG1 VAL   456      85.600  95.770  36.830  1.00  0.00            
ATOM   3880 1HG1 VAL   456      85.080  94.810  36.820  1.00  0.00            
ATOM   3881 2HG1 VAL   456      86.400  95.690  37.560  1.00  0.00            
ATOM   3882 3HG1 VAL   456      84.910  96.560  37.110  1.00  0.00            
ATOM   3883  CG2 VAL   456      85.070  96.010  34.420  1.00  0.00            
ATOM   3884 1HG2 VAL   456      84.490  95.090  34.520  1.00  0.00            
ATOM   3885 2HG2 VAL   456      84.400  96.860  34.550  1.00  0.00            
ATOM   3886 3HG2 VAL   456      85.490  96.040  33.410  1.00  0.00            
ATOM   3887  C   VAL   456      88.080  97.370  36.470  1.00  0.00            
ATOM   3888  O   VAL   456      88.070  98.210  37.370  1.00  0.00            
ATOM   3889  N   SER   457      89.100  96.510  36.320  1.00  0.00            
ATOM   3890  H   SER   457      89.030  95.870  35.550  1.00  0.00            
ATOM   3891  CA  SER   457      90.230  96.390  37.220  1.00  0.00            
ATOM   3892  HA  SER   457      89.890  95.940  38.150  1.00  0.00            
ATOM   3893  CB  SER   457      91.250  95.440  36.590  1.00  0.00            
ATOM   3894  HB1 SER   457      91.560  95.840  35.620  1.00  0.00            
ATOM   3895  HB2 SER   457      90.780  94.480  36.400  1.00  0.00            
ATOM   3896  OG  SER   457      92.400  95.240  37.390  1.00  0.00            
ATOM   3897  HG  SER   457      92.480  94.290  37.500  1.00  0.00            
ATOM   3898  C   SER   457      90.900  97.720  37.550  1.00  0.00            
ATOM   3899  O   SER   457      91.040  98.090  38.720  1.00  0.00            
ATOM   3900  N   ARG   458      91.240  98.530  36.540  1.00  0.00            
ATOM   3901  H   ARG   458      91.060  98.190  35.610  1.00  0.00            
ATOM   3902  CA  ARG   458      91.910  99.800  36.700  1.00  0.00            
ATOM   3903  HA  ARG   458      92.790  99.620  37.320  1.00  0.00            
ATOM   3904  CB  ARG   458      92.390 100.320  35.350  1.00  0.00            
ATOM   3905  HB1 ARG   458      91.550 100.710  34.780  1.00  0.00            
ATOM   3906  HB2 ARG   458      92.820  99.500  34.780  1.00  0.00            
ATOM   3907  CG  ARG   458      93.450 101.410  35.500  1.00  0.00            
ATOM   3908  HG1 ARG   458      94.230 101.070  36.180  1.00  0.00            
ATOM   3909  HG2 ARG   458      93.000 102.320  35.920  1.00  0.00            
ATOM   3910  CD  ARG   458      94.090 101.740  34.150  1.00  0.00            
ATOM   3911  HD1 ARG   458      93.320 102.170  33.500  1.00  0.00            
ATOM   3912  HD2 ARG   458      94.450 100.820  33.690  1.00  0.00            
ATOM   3913  NE  ARG   458      95.170 102.710  34.290  1.00  0.00            
ATOM   3914  HE  ARG   458      95.010 103.680  34.080  1.00  0.00            
ATOM   3915  CZ  ARG   458      96.460 102.410  34.520  1.00  0.00            
ATOM   3916  NH1 ARG   458      96.940 101.180  34.730  1.00  0.00            
ATOM   3917 1HH1 ARG   458      96.300 100.400  34.780  1.00  0.00            
ATOM   3918 2HH1 ARG   458      97.950 101.080  34.720  1.00  0.00            
ATOM   3919  NH2 ARG   458      97.350 103.410  34.570  1.00  0.00            
ATOM   3920 1HH2 ARG   458      97.010 104.320  34.310  1.00  0.00            
ATOM   3921 2HH2 ARG   458      98.330 103.150  34.600  1.00  0.00            
ATOM   3922  C   ARG   458      91.080 100.830  37.470  1.00  0.00            
ATOM   3923  O   ARG   458      91.580 101.500  38.370  1.00  0.00            
ATOM   3924  N   SER   459      89.790 100.940  37.160  1.00  0.00            
ATOM   3925  H   SER   459      89.440 100.330  36.430  1.00  0.00            
ATOM   3926  CA  SER   459      88.870 101.840  37.820  1.00  0.00            
ATOM   3927  HA  SER   459      89.380 102.800  37.900  1.00  0.00            
ATOM   3928  CB  SER   459      87.630 102.100  36.960  1.00  0.00            
ATOM   3929  HB1 SER   459      87.920 102.470  35.970  1.00  0.00            
ATOM   3930  HB2 SER   459      87.010 102.850  37.440  1.00  0.00            
ATOM   3931  OG  SER   459      86.850 100.930  36.800  1.00  0.00            
ATOM   3932  HG  SER   459      87.130 100.510  35.980  1.00  0.00            
ATOM   3933  C   SER   459      88.490 101.410  39.230  1.00  0.00            
ATOM   3934  O   SER   459      88.370 102.260  40.110  1.00  0.00            
ATOM   3935  N   GLN   460      88.390 100.110  39.500  1.00  0.00            
ATOM   3936  H   GLN   460      88.440  99.480  38.710  1.00  0.00            
ATOM   3937  CA  GLN   460      88.190  99.500  40.800  1.00  0.00            
ATOM   3938  HA  GLN   460      87.320  99.960  41.270  1.00  0.00            
ATOM   3939  CB  GLN   460      87.940  98.000  40.700  1.00  0.00            
ATOM   3940  HB1 GLN   460      88.100  97.560  41.680  1.00  0.00            
ATOM   3941  HB2 GLN   460      88.670  97.540  40.030  1.00  0.00            
ATOM   3942  CG  GLN   460      86.540  97.600  40.240  1.00  0.00            
ATOM   3943  HG1 GLN   460      86.390  97.850  39.190  1.00  0.00            
ATOM   3944  HG2 GLN   460      85.790  98.170  40.800  1.00  0.00            
ATOM   3945  CD  GLN   460      86.230  96.130  40.450  1.00  0.00            
ATOM   3946  OE1 GLN   460      86.940  95.380  41.110  1.00  0.00            
ATOM   3947  NE2 GLN   460      85.100  95.640  39.940  1.00  0.00            
ATOM   3948 1HE2 GLN   460      84.500  96.230  39.400  1.00  0.00            
ATOM   3949 2HE2 GLN   460      85.030  94.630  39.920  1.00  0.00            
ATOM   3950  C   GLN   460      89.370  99.740  41.740  1.00  0.00            
ATOM   3951  O   GLN   460      89.200 100.270  42.830  1.00  0.00            
ATOM   3952  N   ARG   461      90.590  99.370  41.330  1.00  0.00            
ATOM   3953  H   ARG   461      90.660  98.930  40.430  1.00  0.00            
ATOM   3954  CA  ARG   461      91.800  99.470  42.140  1.00  0.00            
ATOM   3955  HA  ARG   461      91.600  98.980  43.090  1.00  0.00            
ATOM   3956  CB  ARG   461      92.960  98.720  41.490  1.00  0.00            
ATOM   3957  HB1 ARG   461      93.880  98.930  42.020  1.00  0.00            
ATOM   3958  HB2 ARG   461      93.100  99.070  40.470  1.00  0.00            
ATOM   3959  CG  ARG   461      92.760  97.200  41.460  1.00  0.00            
ATOM   3960  HG1 ARG   461      91.860  96.940  40.900  1.00  0.00            
ATOM   3961  HG2 ARG   461      92.630  96.830  42.480  1.00  0.00            
ATOM   3962  CD  ARG   461      93.950  96.480  40.830  1.00  0.00            
ATOM   3963  HD1 ARG   461      94.840  96.670  41.430  1.00  0.00            
ATOM   3964  HD2 ARG   461      94.100  96.880  39.830  1.00  0.00            
ATOM   3965  NE  ARG   461      93.720  95.040  40.750  1.00  0.00            
ATOM   3966  HE  ARG   461      92.890  94.630  41.140  1.00  0.00            
ATOM   3967  CZ  ARG   461      94.470  94.190  40.030  1.00  0.00            
ATOM   3968  NH1 ARG   461      95.630  94.510  39.450  1.00  0.00            
ATOM   3969 1HH1 ARG   461      96.020  95.420  39.650  1.00  0.00            
ATOM   3970 2HH1 ARG   461      96.120  93.790  38.930  1.00  0.00            
ATOM   3971  NH2 ARG   461      94.080  92.910  39.890  1.00  0.00            
ATOM   3972 1HH2 ARG   461      93.230  92.640  40.350  1.00  0.00            
ATOM   3973 2HH2 ARG   461      94.550  92.340  39.210  1.00  0.00            
ATOM   3974  C   ARG   461      92.140 100.910  42.490  1.00  0.00            
ATOM   3975  O   ARG   461      92.440 101.200  43.650  1.00  0.00            
ATOM   3976  N   ARG   462      91.980 101.860  41.570  1.00  0.00            
ATOM   3977  H   ARG   462      91.780 101.550  40.640  1.00  0.00            
ATOM   3978  CA  ARG   462      92.020 103.290  41.830  1.00  0.00            
ATOM   3979  HA  ARG   462      92.980 103.520  42.300  1.00  0.00            
ATOM   3980  CB  ARG   462      91.940 104.080  40.530  1.00  0.00            
ATOM   3981  HB1 ARG   462      90.980 103.890  40.050  1.00  0.00            
ATOM   3982  HB2 ARG   462      92.710 103.720  39.840  1.00  0.00            
ATOM   3983  CG  ARG   462      92.130 105.580  40.690  1.00  0.00            
ATOM   3984  HG1 ARG   462      93.120 105.770  41.120  1.00  0.00            
ATOM   3985  HG2 ARG   462      91.390 105.990  41.390  1.00  0.00            
ATOM   3986  CD  ARG   462      92.030 106.380  39.390  1.00  0.00            
ATOM   3987  HD1 ARG   462      92.700 105.940  38.650  1.00  0.00            
ATOM   3988  HD2 ARG   462      92.350 107.400  39.580  1.00  0.00            
ATOM   3989  NE  ARG   462      90.660 106.380  38.880  1.00  0.00            
ATOM   3990  HE  ARG   462      89.970 105.720  39.220  1.00  0.00            
ATOM   3991  CZ  ARG   462      90.200 107.180  37.910  1.00  0.00            
ATOM   3992  NH1 ARG   462      90.940 108.110  37.280  1.00  0.00            
ATOM   3993 1HH1 ARG   462      91.900 108.260  37.570  1.00  0.00            
ATOM   3994 2HH1 ARG   462      90.550 108.560  36.470  1.00  0.00            
ATOM   3995  NH2 ARG   462      88.930 107.080  37.510  1.00  0.00            
ATOM   3996 1HH2 ARG   462      88.360 106.390  37.980  1.00  0.00            
ATOM   3997 2HH2 ARG   462      88.630 107.730  36.800  1.00  0.00            
ATOM   3998  C   ARG   462      90.960 103.750  42.820  1.00  0.00            
ATOM   3999  O   ARG   462      91.220 104.550  43.710  1.00  0.00            
ATOM   4000  N   GLY   463      89.740 103.210  42.720  1.00  0.00            
ATOM   4001  H   GLY   463      89.610 102.520  41.990  1.00  0.00            
ATOM   4002  CA  GLY   463      88.550 103.570  43.470  1.00  0.00            
ATOM   4003  HA1 GLY   463      87.700 103.040  43.050  1.00  0.00            
ATOM   4004  HA2 GLY   463      88.360 104.630  43.310  1.00  0.00            
ATOM   4005  C   GLY   463      88.560 103.330  44.970  1.00  0.00            
ATOM   4006  O   GLY   463      87.590 103.680  45.640  1.00  0.00            
ATOM   4007  N   ARG   464      89.610 102.760  45.560  1.00  0.00            
ATOM   4008  H   ARG   464      90.340 102.450  44.940  1.00  0.00            
ATOM   4009  CA  ARG   464      89.850 102.660  46.990  1.00  0.00            
ATOM   4010  HA  ARG   464      88.870 102.700  47.470  1.00  0.00            
ATOM   4011  CB  ARG   464      90.470 101.320  47.350  1.00  0.00            
ATOM   4012  HB1 ARG   464      90.830 101.350  48.380  1.00  0.00            
ATOM   4013  HB2 ARG   464      91.350 101.150  46.740  1.00  0.00            
ATOM   4014  CG  ARG   464      89.540 100.110  47.250  1.00  0.00            
ATOM   4015  HG1 ARG   464      90.070  99.220  47.610  1.00  0.00            
ATOM   4016  HG2 ARG   464      89.280  99.940  46.210  1.00  0.00            
ATOM   4017  CD  ARG   464      88.270 100.310  48.070  1.00  0.00            
ATOM   4018  HD1 ARG   464      87.600 100.980  47.520  1.00  0.00            
ATOM   4019  HD2 ARG   464      88.510 100.780  49.020  1.00  0.00            
ATOM   4020  NE  ARG   464      87.540  99.060  48.290  1.00  0.00            
ATOM   4021  HE  ARG   464      86.960  98.670  47.560  1.00  0.00            
ATOM   4022  CZ  ARG   464      87.600  98.310  49.400  1.00  0.00            
ATOM   4023  NH1 ARG   464      88.220  98.660  50.530  1.00  0.00            
ATOM   4024 1HH1 ARG   464      88.400  99.640  50.660  1.00  0.00            
ATOM   4025 2HH1 ARG   464      88.120  98.010  51.300  1.00  0.00            
ATOM   4026  NH2 ARG   464      87.020  97.100  49.430  1.00  0.00            
ATOM   4027 1HH2 ARG   464      86.430  96.810  48.670  1.00  0.00            
ATOM   4028 2HH2 ARG   464      87.190  96.530  50.250  1.00  0.00            
ATOM   4029  C   ARG   464      90.520 103.860  47.630  1.00  0.00            
ATOM   4030  O   ARG   464      90.650 103.930  48.850  1.00  0.00            
ATOM   4031  N   THR   465      90.910 104.880  46.850  1.00  0.00            
ATOM   4032  H   THR   465      90.780 104.760  45.860  1.00  0.00            
ATOM   4033  CA  THR   465      91.190 106.220  47.310  1.00  0.00            
ATOM   4034  HA  THR   465      90.840 106.310  48.340  1.00  0.00            
ATOM   4035  CB  THR   465      92.680 106.510  47.390  1.00  0.00            
ATOM   4036  HB  THR   465      93.180 105.690  47.910  1.00  0.00            
ATOM   4037  CG2 THR   465      93.360 106.680  46.030  1.00  0.00            
ATOM   4038 1HG2 THR   465      94.440 106.760  46.150  1.00  0.00            
ATOM   4039 2HG2 THR   465      93.150 105.820  45.390  1.00  0.00            
ATOM   4040 3HG2 THR   465      92.990 107.580  45.530  1.00  0.00            
ATOM   4041  OG1 THR   465      92.920 107.690  48.130  1.00  0.00            
ATOM   4042  HG1 THR   465      92.940 107.420  49.050  1.00  0.00            
ATOM   4043  C   THR   465      90.380 107.270  46.550  1.00  0.00            
ATOM   4044  O   THR   465      89.600 106.920  45.670  1.00  0.00            
ATOM   4045  N   GLY   466      90.470 108.550  46.890  1.00  0.00            
ATOM   4046  H   GLY   466      91.200 108.780  47.560  1.00  0.00            
ATOM   4047  CA  GLY   466      89.700 109.630  46.310  1.00  0.00            
ATOM   4048  HA1 GLY   466      89.880 109.680  45.240  1.00  0.00            
ATOM   4049  HA2 GLY   466      90.060 110.570  46.720  1.00  0.00            
ATOM   4050  C   GLY   466      88.190 109.570  46.520  1.00  0.00            
ATOM   4051  O   GLY   466      87.430 110.210  45.790  1.00  0.00            
ATOM   4052  N   ARG   467      87.710 108.790  47.490  1.00  0.00            
ATOM   4053  H   ARG   467      88.410 108.230  47.980  1.00  0.00            
ATOM   4054  CA  ARG   467      86.350 108.740  47.970  1.00  0.00            
ATOM   4055  HA  ARG   467      85.660 108.850  47.130  1.00  0.00            
ATOM   4056  CB  ARG   467      86.070 107.400  48.640  1.00  0.00            
ATOM   4057  HB1 ARG   467      85.100 107.430  49.130  1.00  0.00            
ATOM   4058  HB2 ARG   467      86.810 107.240  49.420  1.00  0.00            
ATOM   4059  CG  ARG   467      86.080 106.180  47.720  1.00  0.00            
ATOM   4060  HG1 ARG   467      86.980 106.160  47.100  1.00  0.00            
ATOM   4061  HG2 ARG   467      85.200 106.200  47.070  1.00  0.00            
ATOM   4062  CD  ARG   467      86.050 104.930  48.590  1.00  0.00            
ATOM   4063  HD1 ARG   467      85.270 105.050  49.350  1.00  0.00            
ATOM   4064  HD2 ARG   467      87.010 104.830  49.100  1.00  0.00            
ATOM   4065  NE  ARG   467      85.790 103.690  47.850  1.00  0.00            
ATOM   4066  HE  ARG   467      85.920 103.670  46.850  1.00  0.00            
ATOM   4067  CZ  ARG   467      85.390 102.560  48.440  1.00  0.00            
ATOM   4068  NH1 ARG   467      85.400 102.380  49.770  1.00  0.00            
ATOM   4069 1HH1 ARG   467      85.750 103.130  50.330  1.00  0.00            
ATOM   4070 2HH1 ARG   467      85.070 101.500  50.140  1.00  0.00            
ATOM   4071  NH2 ARG   467      84.980 101.510  47.710  1.00  0.00            
ATOM   4072 1HH2 ARG   467      84.930 101.650  46.710  1.00  0.00            
ATOM   4073 2HH2 ARG   467      84.610 100.700  48.180  1.00  0.00            
ATOM   4074  C   ARG   467      86.100 109.900  48.920  1.00  0.00            
ATOM   4075  O   ARG   467      86.550 109.840  50.060  1.00  0.00            
ATOM   4076  N   GLY   468      85.470 110.990  48.470  1.00  0.00            
ATOM   4077  H   GLY   468      85.170 110.970  47.510  1.00  0.00            
ATOM   4078  CA  GLY   468      85.250 112.230  49.200  1.00  0.00            
ATOM   4079  HA1 GLY   468      84.780 112.000  50.150  1.00  0.00            
ATOM   4080  HA2 GLY   468      84.550 112.850  48.650  1.00  0.00            
ATOM   4081  C   GLY   468      86.510 113.050  49.460  1.00  0.00            
ATOM   4082  O   GLY   468      86.610 114.190  49.020  1.00  0.00            
ATOM   4083  N   ARG   469      87.510 112.480  50.140  1.00  0.00            
ATOM   4084  H   ARG   469      87.310 111.540  50.430  1.00  0.00            
ATOM   4085  CA  ARG   469      88.830 113.000  50.400  1.00  0.00            
ATOM   4086  HA  ARG   469      88.730 113.990  50.830  1.00  0.00            
ATOM   4087  CB  ARG   469      89.560 112.110  51.400  1.00  0.00            
ATOM   4088  HB1 ARG   469      88.940 111.990  52.290  1.00  0.00            
ATOM   4089  HB2 ARG   469      90.480 112.590  51.740  1.00  0.00            
ATOM   4090  CG  ARG   469      89.910 110.730  50.850  1.00  0.00            
ATOM   4091  HG1 ARG   469      90.540 110.830  49.960  1.00  0.00            
ATOM   4092  HG2 ARG   469      89.010 110.220  50.510  1.00  0.00            
ATOM   4093  CD  ARG   469      90.650 109.800  51.810  1.00  0.00            
ATOM   4094  HD1 ARG   469      91.610 110.260  52.060  1.00  0.00            
ATOM   4095  HD2 ARG   469      90.860 108.850  51.320  1.00  0.00            
ATOM   4096  NE  ARG   469      89.950 109.550  53.080  1.00  0.00            
ATOM   4097  HE  ARG   469      90.400 109.830  53.940  1.00  0.00            
ATOM   4098  CZ  ARG   469      88.850 108.820  53.250  1.00  0.00            
ATOM   4099  NH1 ARG   469      87.970 108.520  52.290  1.00  0.00            
ATOM   4100 1HH1 ARG   469      88.010 109.030  51.420  1.00  0.00            
ATOM   4101 2HH1 ARG   469      87.270 107.820  52.470  1.00  0.00            
ATOM   4102  NH2 ARG   469      88.580 108.330  54.470  1.00  0.00            
ATOM   4103 1HH2 ARG   469      89.310 108.390  55.180  1.00  0.00            
ATOM   4104 2HH2 ARG   469      87.750 107.770  54.600  1.00  0.00            
ATOM   4105  C   ARG   469      89.680 113.160  49.140  1.00  0.00            
ATOM   4106  O   ARG   469      89.390 112.530  48.130  1.00  0.00            
ATOM   4107  N   ARG   470      90.800 113.880  49.210  1.00  0.00            
ATOM   4108  H   ARG   470      90.950 114.400  50.060  1.00  0.00            
ATOM   4109  CA  ARG   470      91.930 113.740  48.310  1.00  0.00            
ATOM   4110  HA  ARG   470      91.550 113.660  47.290  1.00  0.00            
ATOM   4111  CB  ARG   470      92.870 114.940  48.390  1.00  0.00            
ATOM   4112  HB1 ARG   470      93.850 114.660  48.010  1.00  0.00            
ATOM   4113  HB2 ARG   470      93.030 115.200  49.440  1.00  0.00            
ATOM   4114  CG  ARG   470      92.430 116.200  47.630  1.00  0.00            
ATOM   4115  HG1 ARG   470      93.250 116.920  47.690  1.00  0.00            
ATOM   4116  HG2 ARG   470      91.560 116.640  48.120  1.00  0.00            
ATOM   4117  CD  ARG   470      92.110 115.980  46.160  1.00  0.00            
ATOM   4118  HD1 ARG   470      91.970 116.940  45.650  1.00  0.00            
ATOM   4119  HD2 ARG   470      91.160 115.450  46.090  1.00  0.00            
ATOM   4120  NE  ARG   470      93.120 115.180  45.480  1.00  0.00            
ATOM   4121  HE  ARG   470      92.980 114.180  45.370  1.00  0.00            
ATOM   4122  CZ  ARG   470      94.280 115.610  44.960  1.00  0.00            
ATOM   4123  NH1 ARG   470      94.600 116.900  44.850  1.00  0.00            
ATOM   4124 1HH1 ARG   470      93.960 117.600  45.210  1.00  0.00            
ATOM   4125 2HH1 ARG   470      95.410 117.130  44.290  1.00  0.00            
ATOM   4126  NH2 ARG   470      95.180 114.700  44.540  1.00  0.00            
ATOM   4127 1HH2 ARG   470      95.020 113.720  44.720  1.00  0.00            
ATOM   4128 2HH2 ARG   470      96.080 115.060  44.280  1.00  0.00            
ATOM   4129  C   ARG   470      92.730 112.470  48.540  1.00  0.00            
ATOM   4130  O   ARG   470      92.830 111.980  49.660  1.00  0.00            
ATOM   4131  N   GLY   471      93.360 111.940  47.490  1.00  0.00            
ATOM   4132  H   GLY   471      93.160 112.350  46.580  1.00  0.00            
ATOM   4133  CA  GLY   471      94.370 110.900  47.520  1.00  0.00            
ATOM   4134  HA1 GLY   471      93.880 109.930  47.620  1.00  0.00            
ATOM   4135  HA2 GLY   471      94.990 111.040  48.400  1.00  0.00            
ATOM   4136  C   GLY   471      95.270 110.870  46.290  1.00  0.00            
ATOM   4137  O   GLY   471      95.170 111.720  45.420  1.00  0.00            
ATOM   4138  N   ILE   472      96.170 109.880  46.230  1.00  0.00            
ATOM   4139  H   ILE   472      96.140 109.230  47.010  1.00  0.00            
ATOM   4140  CA  ILE   472      97.180 109.630  45.230  1.00  0.00            
ATOM   4141  HA  ILE   472      96.980 110.300  44.390  1.00  0.00            
ATOM   4142  CB  ILE   472      98.590 109.950  45.720  1.00  0.00            
ATOM   4143  HB  ILE   472      98.840 109.210  46.470  1.00  0.00            
ATOM   4144  CG2 ILE   472      99.630 109.790  44.610  1.00  0.00            
ATOM   4145 1HG2 ILE   472     100.640 109.950  44.980  1.00  0.00            
ATOM   4146 2HG2 ILE   472      99.620 108.790  44.170  1.00  0.00            
ATOM   4147 3HG2 ILE   472      99.440 110.510  43.820  1.00  0.00            
ATOM   4148  CG1 ILE   472      98.710 111.310  46.410  1.00  0.00            
ATOM   4149 1HG1 ILE   472      98.000 111.360  47.240  1.00  0.00            
ATOM   4150 2HG1 ILE   472      98.420 112.100  45.710  1.00  0.00            
ATOM   4151  CD  ILE   472     100.070 111.670  46.990  1.00  0.00            
ATOM   4152  HD1 ILE   472     100.010 112.580  47.580  1.00  0.00            
ATOM   4153  HD2 ILE   472     100.430 110.870  47.630  1.00  0.00            
ATOM   4154  HD3 ILE   472     100.800 111.840  46.190  1.00  0.00            
ATOM   4155  C   ILE   472      97.060 108.210  44.690  1.00  0.00            
ATOM   4156  O   ILE   472      96.930 107.270  45.480  1.00  0.00            
ATOM   4157  N   TYR   473      97.160 107.970  43.380  1.00  0.00            
ATOM   4158  H   TYR   473      97.330 108.770  42.780  1.00  0.00            
ATOM   4159  CA  TYR   473      97.210 106.680  42.740  1.00  0.00            
ATOM   4160  HA  TYR   473      97.150 105.900  43.500  1.00  0.00            
ATOM   4161  CB  TYR   473      96.000 106.480  41.830  1.00  0.00            
ATOM   4162  HB1 TYR   473      95.930 107.350  41.180  1.00  0.00            
ATOM   4163  HB2 TYR   473      95.100 106.480  42.440  1.00  0.00            
ATOM   4164  CG  TYR   473      96.000 105.240  40.960  1.00  0.00            
ATOM   4165  CD1 TYR   473      96.060 103.970  41.550  1.00  0.00            
ATOM   4166  HD1 TYR   473      96.090 103.860  42.620  1.00  0.00            
ATOM   4167  CE1 TYR   473      96.110 102.830  40.740  1.00  0.00            
ATOM   4168  HE1 TYR   473      96.180 101.840  41.180  1.00  0.00            
ATOM   4169  CZ  TYR   473      96.080 102.940  39.340  1.00  0.00            
ATOM   4170  OH  TYR   473      96.130 101.820  38.560  1.00  0.00            
ATOM   4171  HH  TYR   473      96.050 102.010  37.620  1.00  0.00            
ATOM   4172  CE2 TYR   473      95.990 104.220  38.750  1.00  0.00            
ATOM   4173  HE2 TYR   473      95.960 104.310  37.670  1.00  0.00            
ATOM   4174  CD2 TYR   473      95.960 105.350  39.570  1.00  0.00            
ATOM   4175  HD2 TYR   473      95.900 106.320  39.100  1.00  0.00            
ATOM   4176  C   TYR   473      98.530 106.470  41.990  1.00  0.00            
ATOM   4177  O   TYR   473      99.030 107.390  41.360  1.00  0.00            
ATOM   4178  N   ARG   474      99.130 105.280  42.050  1.00  0.00            
ATOM   4179  H   ARG   474      98.670 104.560  42.600  1.00  0.00            
ATOM   4180  CA  ARG   474     100.410 104.950  41.470  1.00  0.00            
ATOM   4181  HA  ARG   474     100.690 105.750  40.790  1.00  0.00            
ATOM   4182  CB  ARG   474     101.510 104.860  42.530  1.00  0.00            
ATOM   4183  HB1 ARG   474     102.480 104.770  42.040  1.00  0.00            
ATOM   4184  HB2 ARG   474     101.350 103.940  43.110  1.00  0.00            
ATOM   4185  CG  ARG   474     101.540 106.040  43.500  1.00  0.00            
ATOM   4186  HG1 ARG   474     100.610 106.090  44.060  1.00  0.00            
ATOM   4187  HG2 ARG   474     101.670 106.960  42.940  1.00  0.00            
ATOM   4188  CD  ARG   474     102.690 105.910  44.500  1.00  0.00            
ATOM   4189  HD1 ARG   474     103.640 105.920  43.970  1.00  0.00            
ATOM   4190  HD2 ARG   474     102.620 104.960  45.030  1.00  0.00            
ATOM   4191  NE  ARG   474     102.690 107.020  45.450  1.00  0.00            
ATOM   4192  HE  ARG   474     103.230 107.830  45.210  1.00  0.00            
ATOM   4193  CZ  ARG   474     102.000 107.090  46.600  1.00  0.00            
ATOM   4194  NH1 ARG   474     101.250 106.080  47.060  1.00  0.00            
ATOM   4195 1HH1 ARG   474     101.200 105.250  46.490  1.00  0.00            
ATOM   4196 2HH1 ARG   474     100.750 106.200  47.930  1.00  0.00            
ATOM   4197  NH2 ARG   474     102.060 108.200  47.350  1.00  0.00            
ATOM   4198 1HH2 ARG   474     102.690 108.920  47.040  1.00  0.00            
ATOM   4199 2HH2 ARG   474     101.610 108.230  48.250  1.00  0.00            
ATOM   4200  C   ARG   474     100.360 103.680  40.620  1.00  0.00            
ATOM   4201  O   ARG   474      99.750 102.700  41.040  1.00  0.00            
ATOM   4202  N   PHE   475     101.010 103.680  39.450  1.00  0.00            
ATOM   4203  H   PHE   475     101.500 104.520  39.200  1.00  0.00            
ATOM   4204  CA  PHE   475     100.910 102.620  38.460  1.00  0.00            
ATOM   4205  HA  PHE   475     100.560 101.720  38.970  1.00  0.00            
ATOM   4206  CB  PHE   475      99.820 103.000  37.460  1.00  0.00            
ATOM   4207  HB1 PHE   475      98.880 103.100  37.990  1.00  0.00            
ATOM   4208  HB2 PHE   475      99.680 102.180  36.750  1.00  0.00            
ATOM   4209  CG  PHE   475     100.050 104.250  36.630  1.00  0.00            
ATOM   4210  CD1 PHE   475      99.300 105.410  36.860  1.00  0.00            
ATOM   4211  HD1 PHE   475      98.590 105.440  37.680  1.00  0.00            
ATOM   4212  CE1 PHE   475      99.420 106.520  36.020  1.00  0.00            
ATOM   4213  HE1 PHE   475      98.830 107.410  36.190  1.00  0.00            
ATOM   4214  CZ  PHE   475     100.310 106.490  34.940  1.00  0.00            
ATOM   4215  HZ  PHE   475     100.390 107.330  34.280  1.00  0.00            
ATOM   4216  CE2 PHE   475     101.080 105.340  34.710  1.00  0.00            
ATOM   4217  HE2 PHE   475     101.760 105.300  33.870  1.00  0.00            
ATOM   4218  CD2 PHE   475     100.950 104.240  35.560  1.00  0.00            
ATOM   4219  HD2 PHE   475     101.530 103.350  35.360  1.00  0.00            
ATOM   4220  C   PHE   475     102.230 102.250  37.820  1.00  0.00            
ATOM   4221  O   PHE   475     103.130 103.070  37.700  1.00  0.00            
ATOM   4222  N   VAL   476     102.370 101.000  37.350  1.00  0.00            
ATOM   4223  H   VAL   476     101.570 100.400  37.480  1.00  0.00            
ATOM   4224  CA  VAL   476     103.470 100.450  36.590  1.00  0.00            
ATOM   4225  HA  VAL   476     104.380 100.990  36.850  1.00  0.00            
ATOM   4226  CB  VAL   476     103.700  98.980  36.920  1.00  0.00            
ATOM   4227  HB  VAL   476     102.800  98.430  36.650  1.00  0.00            
ATOM   4228  CG1 VAL   476     104.880  98.360  36.180  1.00  0.00            
ATOM   4229 1HG1 VAL   476     105.090  97.360  36.540  1.00  0.00            
ATOM   4230 2HG1 VAL   476     104.690  98.310  35.110  1.00  0.00            
ATOM   4231 3HG1 VAL   476     105.780  98.970  36.350  1.00  0.00            
ATOM   4232  CG2 VAL   476     103.950  98.750  38.410  1.00  0.00            
ATOM   4233 1HG2 VAL   476     104.000  97.690  38.630  1.00  0.00            
ATOM   4234 2HG2 VAL   476     104.890  99.220  38.710  1.00  0.00            
ATOM   4235 3HG2 VAL   476     103.140  99.170  39.010  1.00  0.00            
ATOM   4236  C   VAL   476     103.280 100.660  35.090  1.00  0.00            
ATOM   4237  O   VAL   476     104.240 100.830  34.350  1.00  0.00            
ATOM   4238  N   THR   477     102.040 100.660  34.590  1.00  0.00            
ATOM   4239  H   THR   477     101.290 100.470  35.240  1.00  0.00            
ATOM   4240  CA  THR   477     101.630 100.880  33.210  1.00  0.00            
ATOM   4241  HA  THR   477     102.510 101.230  32.670  1.00  0.00            
ATOM   4242  CB  THR   477     101.220  99.580  32.530  1.00  0.00            
ATOM   4243  HB  THR   477     101.020  99.770  31.470  1.00  0.00            
ATOM   4244  CG2 THR   477     102.250  98.450  32.600  1.00  0.00            
ATOM   4245 1HG2 THR   477     101.940  97.610  31.990  1.00  0.00            
ATOM   4246 2HG2 THR   477     103.200  98.820  32.220  1.00  0.00            
ATOM   4247 3HG2 THR   477     102.380  98.130  33.630  1.00  0.00            
ATOM   4248  OG1 THR   477     100.030  99.090  33.110  1.00  0.00            
ATOM   4249  HG1 THR   477      99.880  98.190  32.790  1.00  0.00            
ATOM   4250  C   THR   477     100.530 101.910  33.070  1.00  0.00            
ATOM   4251  O   THR   477      99.670 101.980  33.950  1.00  0.00            
ATOM   4252  N   PRO   478     100.480 102.750  32.030  1.00  0.00            
ATOM   4253  CD  PRO   478     101.490 102.870  30.990  1.00  0.00            
ATOM   4254  HD1 PRO   478     101.610 101.960  30.410  1.00  0.00            
ATOM   4255  HD2 PRO   478     102.450 103.140  31.430  1.00  0.00            
ATOM   4256  CG  PRO   478     101.040 104.010  30.070  1.00  0.00            
ATOM   4257  HG1 PRO   478     100.430 103.610  29.260  1.00  0.00            
ATOM   4258  HG2 PRO   478     101.890 104.570  29.670  1.00  0.00            
ATOM   4259  CB  PRO   478     100.170 104.850  31.000  1.00  0.00            
ATOM   4260  HB1 PRO   478      99.470 105.460  30.430  1.00  0.00            
ATOM   4261  HB2 PRO   478     100.810 105.500  31.600  1.00  0.00            
ATOM   4262  CA  PRO   478      99.500 103.800  31.870  1.00  0.00            
ATOM   4263  HA  PRO   478      99.300 104.270  32.840  1.00  0.00            
ATOM   4264  C   PRO   478      98.160 103.380  31.290  1.00  0.00            
ATOM   4265  O   PRO   478      97.150 104.070  31.480  1.00  0.00            
ATOM   4266  N   GLY   479      98.080 102.270  30.550  1.00  0.00            
ATOM   4267  H   GLY   479      98.920 101.720  30.430  1.00  0.00            
ATOM   4268  CA  GLY   479      96.920 101.840  29.790  1.00  0.00            
ATOM   4269  HA1 GLY   479      97.250 101.470  28.820  1.00  0.00            
ATOM   4270  HA2 GLY   479      96.290 102.700  29.580  1.00  0.00            
ATOM   4271  C   GLY   479      96.050 100.770  30.440  1.00  0.00            
ATOM   4272  O   GLY   479      96.410 100.140  31.430  1.00  0.00            
ATOM   4273  N   GLU   480      94.910 100.510  29.800  1.00  0.00            
ATOM   4274  H   GLU   480      94.730 101.060  28.970  1.00  0.00            
ATOM   4275  CA  GLU   480      93.910  99.500  30.100  1.00  0.00            
ATOM   4276  HA  GLU   480      94.350  98.750  30.760  1.00  0.00            
ATOM   4277  CB  GLU   480      92.730 100.140  30.830  1.00  0.00            
ATOM   4278  HB1 GLU   480      93.080 100.560  31.770  1.00  0.00            
ATOM   4279  HB2 GLU   480      92.020  99.360  31.100  1.00  0.00            
ATOM   4280  CG  GLU   480      91.990 101.210  30.040  1.00  0.00            
ATOM   4281  HG1 GLU   480      91.630 100.780  29.100  1.00  0.00            
ATOM   4282  HG2 GLU   480      92.690 102.000  29.780  1.00  0.00            
ATOM   4283  CD  GLU   480      90.800 101.850  30.740  1.00  0.00            
ATOM   4284  OE1 GLU   480      90.740 101.810  31.990  1.00  0.00            
ATOM   4285  OE2 GLU   480      89.920 102.420  30.060  1.00  0.00            
ATOM   4286  C   GLU   480      93.430  98.790  28.850  1.00  0.00            
ATOM   4287  O   GLU   480      93.440  99.360  27.760  1.00  0.00            
ATOM   4288  N   ARG   481      92.920  97.560  28.960  1.00  0.00            
ATOM   4289  H   ARG   481      93.040  97.110  29.860  1.00  0.00            
ATOM   4290  CA  ARG   481      92.070  96.890  28.000  1.00  0.00            
ATOM   4291  HA  ARG   481      92.410  97.190  27.010  1.00  0.00            
ATOM   4292  CB  ARG   481      92.240  95.370  28.080  1.00  0.00            
ATOM   4293  HB1 ARG   481      91.550  94.890  27.390  1.00  0.00            
ATOM   4294  HB2 ARG   481      91.980  95.030  29.080  1.00  0.00            
ATOM   4295  CG  ARG   481      93.650  94.920  27.740  1.00  0.00            
ATOM   4296  HG1 ARG   481      94.350  95.310  28.490  1.00  0.00            
ATOM   4297  HG2 ARG   481      93.930  95.340  26.770  1.00  0.00            
ATOM   4298  CD  ARG   481      93.800  93.400  27.680  1.00  0.00            
ATOM   4299  HD1 ARG   481      93.140  93.010  26.910  1.00  0.00            
ATOM   4300  HD2 ARG   481      93.540  92.970  28.650  1.00  0.00            
ATOM   4301  NE  ARG   481      95.190  93.090  27.350  1.00  0.00            
ATOM   4302  HE  ARG   481      95.880  93.830  27.350  1.00  0.00            
ATOM   4303  CZ  ARG   481      95.700  91.880  27.100  1.00  0.00            
ATOM   4304  NH1 ARG   481      94.980  90.750  27.060  1.00  0.00            
ATOM   4305 1HH1 ARG   481      93.980  90.830  27.140  1.00  0.00            
ATOM   4306 2HH1 ARG   481      95.400  89.900  26.710  1.00  0.00            
ATOM   4307  NH2 ARG   481      97.020  91.810  26.870  1.00  0.00            
ATOM   4308 1HH2 ARG   481      97.520  92.680  26.860  1.00  0.00            
ATOM   4309 2HH2 ARG   481      97.470  90.900  26.860  1.00  0.00            
ATOM   4310  C   ARG   481      90.620  97.330  28.110  1.00  0.00            
ATOM   4311  O   ARG   481      90.190  97.660  29.220  1.00  0.00            
ATOM   4312  N   PRO   482      89.810  97.320  27.050  1.00  0.00            
ATOM   4313  CD  PRO   482      90.190  97.010  25.680  1.00  0.00            
ATOM   4314  HD1 PRO   482      90.880  96.180  25.610  1.00  0.00            
ATOM   4315  HD2 PRO   482      90.630  97.890  25.210  1.00  0.00            
ATOM   4316  CG  PRO   482      88.890  96.650  24.960  1.00  0.00            
ATOM   4317  HG1 PRO   482      88.690  95.590  25.130  1.00  0.00            
ATOM   4318  HG2 PRO   482      88.930  96.870  23.890  1.00  0.00            
ATOM   4319  CB  PRO   482      87.850  97.490  25.700  1.00  0.00            
ATOM   4320  HB1 PRO   482      86.860  97.040  25.620  1.00  0.00            
ATOM   4321  HB2 PRO   482      87.840  98.500  25.280  1.00  0.00            
ATOM   4322  CA  PRO   482      88.380  97.520  27.130  1.00  0.00            
ATOM   4323  HA  PRO   482      88.180  98.510  27.540  1.00  0.00            
ATOM   4324  C   PRO   482      87.700  96.500  28.040  1.00  0.00            
ATOM   4325  O   PRO   482      88.170  95.370  28.170  1.00  0.00            
ATOM   4326  N   SER   483      86.610  96.880  28.710  1.00  0.00            
ATOM   4327  H   SER   483      86.250  97.800  28.500  1.00  0.00            
ATOM   4328  CA  SER   483      85.850  96.100  29.670  1.00  0.00            
ATOM   4329  HA  SER   483      86.530  95.410  30.170  1.00  0.00            
ATOM   4330  CB  SER   483      85.270  97.030  30.730  1.00  0.00            
ATOM   4331  HB1 SER   483      86.070  97.380  31.390  1.00  0.00            
ATOM   4332  HB2 SER   483      84.540  96.490  31.340  1.00  0.00            
ATOM   4333  OG  SER   483      84.640  98.140  30.120  1.00  0.00            
ATOM   4334  HG  SER   483      85.170  98.930  30.230  1.00  0.00            
ATOM   4335  C   SER   483      84.740  95.260  29.050  1.00  0.00            
ATOM   4336  O   SER   483      84.220  95.610  27.990  1.00  0.00            
ATOM   4337  N   GLY   484      84.310  94.180  29.710  1.00  0.00            
ATOM   4338  H   GLY   484      84.750  93.950  30.590  1.00  0.00            
ATOM   4339  CA  GLY   484      83.180  93.370  29.320  1.00  0.00            
ATOM   4340  HA1 GLY   484      82.400  94.010  28.890  1.00  0.00            
ATOM   4341  HA2 GLY   484      82.750  92.920  30.210  1.00  0.00            
ATOM   4342  C   GLY   484      83.440  92.250  28.330  1.00  0.00            
ATOM   4343  O   GLY   484      82.510  91.830  27.630  1.00  0.00            
ATOM   4344  N   MET   485      84.660  91.720  28.230  1.00  0.00            
ATOM   4345  H   MET   485      85.360  92.110  28.840  1.00  0.00            
ATOM   4346  CA  MET   485      85.030  90.560  27.440  1.00  0.00            
ATOM   4347  HA  MET   485      84.140  90.150  26.960  1.00  0.00            
ATOM   4348  CB  MET   485      86.010  90.930  26.330  1.00  0.00            
ATOM   4349  HB1 MET   485      86.470  90.020  25.930  1.00  0.00            
ATOM   4350  HB2 MET   485      86.810  91.550  26.730  1.00  0.00            
ATOM   4351  CG  MET   485      85.350  91.640  25.150  1.00  0.00            
ATOM   4352  HG1 MET   485      84.900  92.570  25.490  1.00  0.00            
ATOM   4353  HG2 MET   485      84.550  91.000  24.770  1.00  0.00            
ATOM   4354  SD  MET   485      86.480  91.980  23.780  1.00  0.00            
ATOM   4355  CE  MET   485      87.280  93.480  24.390  1.00  0.00            
ATOM   4356  HE1 MET   485      88.040  93.800  23.670  1.00  0.00            
ATOM   4357  HE2 MET   485      86.530  94.270  24.510  1.00  0.00            
ATOM   4358  HE3 MET   485      87.750  93.290  25.360  1.00  0.00            
ATOM   4359  C   MET   485      85.630  89.440  28.280  1.00  0.00            
ATOM   4360  O   MET   485      86.490  89.700  29.110  1.00  0.00            
ATOM   4361  N   PHE   486      85.250  88.180  28.060  1.00  0.00            
ATOM   4362  H   PHE   486      84.530  88.020  27.360  1.00  0.00            
ATOM   4363  CA  PHE   486      85.800  87.000  28.700  1.00  0.00            
ATOM   4364  HA  PHE   486      86.730  87.280  29.190  1.00  0.00            
ATOM   4365  CB  PHE   486      84.870  86.540  29.820  1.00  0.00            
ATOM   4366  HB1 PHE   486      84.740  87.380  30.500  1.00  0.00            
ATOM   4367  HB2 PHE   486      85.360  85.770  30.410  1.00  0.00            
ATOM   4368  CG  PHE   486      83.490  86.050  29.430  1.00  0.00            
ATOM   4369  CD1 PHE   486      82.420  86.950  29.290  1.00  0.00            
ATOM   4370  HD1 PHE   486      82.590  88.010  29.380  1.00  0.00            
ATOM   4371  CE1 PHE   486      81.130  86.480  29.020  1.00  0.00            
ATOM   4372  HE1 PHE   486      80.310  87.170  28.920  1.00  0.00            
ATOM   4373  CZ  PHE   486      80.890  85.100  28.920  1.00  0.00            
ATOM   4374  HZ  PHE   486      79.890  84.740  28.730  1.00  0.00            
ATOM   4375  CE2 PHE   486      81.950  84.210  29.050  1.00  0.00            
ATOM   4376  HE2 PHE   486      81.770  83.140  28.980  1.00  0.00            
ATOM   4377  CD2 PHE   486      83.250  84.680  29.300  1.00  0.00            
ATOM   4378  HD2 PHE   486      84.060  83.980  29.410  1.00  0.00            
ATOM   4379  C   PHE   486      86.200  85.900  27.720  1.00  0.00            
ATOM   4380  O   PHE   486      85.920  86.040  26.530  1.00  0.00            
ATOM   4381  N   ASP   487      86.920  84.860  28.150  1.00  0.00            
ATOM   4382  H   ASP   487      87.190  84.850  29.120  1.00  0.00            
ATOM   4383  CA  ASP   487      87.370  83.770  27.310  1.00  0.00            
ATOM   4384  HA  ASP   487      87.320  84.130  26.280  1.00  0.00            
ATOM   4385  CB  ASP   487      88.840  83.410  27.540  1.00  0.00            
ATOM   4386  HB1 ASP   487      88.930  82.860  28.480  1.00  0.00            
ATOM   4387  HB2 ASP   487      89.420  84.320  27.660  1.00  0.00            
ATOM   4388  CG  ASP   487      89.460  82.600  26.410  1.00  0.00            
ATOM   4389  OD1 ASP   487      88.970  82.710  25.270  1.00  0.00            
ATOM   4390  OD2 ASP   487      90.430  81.830  26.620  1.00  0.00            
ATOM   4391  C   ASP   487      86.470  82.550  27.360  1.00  0.00            
ATOM   4392  O   ASP   487      85.740  82.310  28.320  1.00  0.00            
ATOM   4393  N   SER   488      86.530  81.680  26.350  1.00  0.00            
ATOM   4394  H   SER   488      87.170  81.930  25.610  1.00  0.00            
ATOM   4395  CA  SER   488      85.800  80.440  26.210  1.00  0.00            
ATOM   4396  HA  SER   488      84.740  80.680  26.270  1.00  0.00            
ATOM   4397  CB  SER   488      86.050  79.870  24.820  1.00  0.00            
ATOM   4398  HB1 SER   488      87.090  79.570  24.730  1.00  0.00            
ATOM   4399  HB2 SER   488      85.860  80.640  24.060  1.00  0.00            
ATOM   4400  OG  SER   488      85.220  78.760  24.530  1.00  0.00            
ATOM   4401  HG  SER   488      85.240  78.190  25.300  1.00  0.00            
ATOM   4402  C   SER   488      86.090  79.410  27.290  1.00  0.00            
ATOM   4403  O   SER   488      85.440  78.370  27.340  1.00  0.00            
ATOM   4404  N   SER   489      87.050  79.650  28.190  1.00  0.00            
ATOM   4405  H   SER   489      87.530  80.530  28.110  1.00  0.00            
ATOM   4406  CA  SER   489      87.330  78.910  29.400  1.00  0.00            
ATOM   4407  HA  SER   489      87.440  77.850  29.140  1.00  0.00            
ATOM   4408  CB  SER   489      88.650  79.370  30.020  1.00  0.00            
ATOM   4409  HB1 SER   489      89.460  79.190  29.310  1.00  0.00            
ATOM   4410  HB2 SER   489      88.870  78.810  30.930  1.00  0.00            
ATOM   4411  OG  SER   489      88.600  80.750  30.310  1.00  0.00            
ATOM   4412  HG  SER   489      89.470  81.070  30.540  1.00  0.00            
ATOM   4413  C   SER   489      86.210  79.010  30.430  1.00  0.00            
ATOM   4414  O   SER   489      85.800  78.010  31.010  1.00  0.00            
ATOM   4415  N   VAL   490      85.640  80.200  30.640  1.00  0.00            
ATOM   4416  H   VAL   490      86.010  80.980  30.120  1.00  0.00            
ATOM   4417  CA  VAL   490      84.600  80.480  31.620  1.00  0.00            
ATOM   4418  HA  VAL   490      84.940  80.110  32.580  1.00  0.00            
ATOM   4419  CB  VAL   490      84.320  81.970  31.790  1.00  0.00            
ATOM   4420  HB  VAL   490      83.790  82.320  30.910  1.00  0.00            
ATOM   4421  CG1 VAL   490      83.460  82.270  33.010  1.00  0.00            
ATOM   4422 1HG1 VAL   490      83.280  83.340  33.110  1.00  0.00            
ATOM   4423 2HG1 VAL   490      82.490  81.770  32.930  1.00  0.00            
ATOM   4424 3HG1 VAL   490      83.960  81.910  33.910  1.00  0.00            
ATOM   4425  CG2 VAL   490      85.570  82.830  31.930  1.00  0.00            
ATOM   4426 1HG2 VAL   490      85.310  83.890  32.040  1.00  0.00            
ATOM   4427 2HG2 VAL   490      86.140  82.530  32.810  1.00  0.00            
ATOM   4428 3HG2 VAL   490      86.220  82.750  31.050  1.00  0.00            
ATOM   4429  C   VAL   490      83.310  79.730  31.300  1.00  0.00            
ATOM   4430  O   VAL   490      82.610  79.240  32.180  1.00  0.00            
ATOM   4431  N   LEU   491      83.000  79.550  30.010  1.00  0.00            
ATOM   4432  H   LEU   491      83.630  79.960  29.340  1.00  0.00            
ATOM   4433  CA  LEU   491      81.890  78.760  29.520  1.00  0.00            
ATOM   4434  HA  LEU   491      80.980  79.130  29.990  1.00  0.00            
ATOM   4435  CB  LEU   491      81.750  78.920  28.010  1.00  0.00            
ATOM   4436  HB1 LEU   491      80.930  78.290  27.670  1.00  0.00            
ATOM   4437  HB2 LEU   491      82.650  78.540  27.540  1.00  0.00            
ATOM   4438  CG  LEU   491      81.500  80.340  27.500  1.00  0.00            
ATOM   4439  HG  LEU   491      82.320  80.980  27.810  1.00  0.00            
ATOM   4440  CD1 LEU   491      81.450  80.370  25.980  1.00  0.00            
ATOM   4441 1HD1 LEU   491      81.340  81.390  25.610  1.00  0.00            
ATOM   4442 2HD1 LEU   491      82.370  79.950  25.560  1.00  0.00            
ATOM   4443 3HD1 LEU   491      80.600  79.780  25.620  1.00  0.00            
ATOM   4444  CD2 LEU   491      80.200  80.940  28.030  1.00  0.00            
ATOM   4445 1HD2 LEU   491      80.010  81.910  27.570  1.00  0.00            
ATOM   4446 2HD2 LEU   491      79.360  80.280  27.790  1.00  0.00            
ATOM   4447 3HD2 LEU   491      80.250  81.070  29.110  1.00  0.00            
ATOM   4448  C   LEU   491      81.990  77.290  29.930  1.00  0.00            
ATOM   4449  O   LEU   491      80.970  76.630  30.150  1.00  0.00            
ATOM   4450  N   CYS   492      83.190  76.750  30.100  1.00  0.00            
ATOM   4451  H   CYS   492      84.000  77.350  29.970  1.00  0.00            
ATOM   4452  CA  CYS   492      83.450  75.420  30.630  1.00  0.00            
ATOM   4453  HA  CYS   492      82.780  74.720  30.140  1.00  0.00            
ATOM   4454  CB  CYS   492      84.880  75.040  30.290  1.00  0.00            
ATOM   4455  HB1 CYS   492      85.570  75.500  31.010  1.00  0.00            
ATOM   4456  HB2 CYS   492      85.150  75.390  29.300  1.00  0.00            
ATOM   4457  SG  CYS   492      85.110  73.240  30.340  1.00  0.00            
ATOM   4458  HG  CYS   492      84.650  73.000  29.110  1.00  0.00            
ATOM   4459  C   CYS   492      83.180  75.350  32.130  1.00  0.00            
ATOM   4460  O   CYS   492      82.520  74.430  32.610  1.00  0.00            
ATOM   4461  N   GLU   493      83.600  76.350  32.910  1.00  0.00            
ATOM   4462  H   GLU   493      84.120  77.090  32.450  1.00  0.00            
ATOM   4463  CA  GLU   493      83.380  76.470  34.330  1.00  0.00            
ATOM   4464  HA  GLU   493      83.770  75.580  34.820  1.00  0.00            
ATOM   4465  CB  GLU   493      84.150  77.660  34.910  1.00  0.00            
ATOM   4466  HB1 GLU   493      83.910  77.760  35.970  1.00  0.00            
ATOM   4467  HB2 GLU   493      83.810  78.570  34.420  1.00  0.00            
ATOM   4468  CG  GLU   493      85.670  77.590  34.780  1.00  0.00            
ATOM   4469  HG1 GLU   493      85.940  77.470  33.740  1.00  0.00            
ATOM   4470  HG2 GLU   493      86.020  76.700  35.310  1.00  0.00            
ATOM   4471  CD  GLU   493      86.360  78.830  35.340  1.00  0.00            
ATOM   4472  OE1 GLU   493      87.110  78.740  36.340  1.00  0.00            
ATOM   4473  OE2 GLU   493      86.160  79.930  34.780  1.00  0.00            
ATOM   4474  C   GLU   493      81.900  76.550  34.710  1.00  0.00            
ATOM   4475  O   GLU   493      81.510  76.080  35.780  1.00  0.00            
ATOM   4476  N   CYS   494      81.030  77.080  33.850  1.00  0.00            
ATOM   4477  H   CYS   494      81.410  77.540  33.040  1.00  0.00            
ATOM   4478  CA  CYS   494      79.590  77.050  33.990  1.00  0.00            
ATOM   4479  HA  CYS   494      79.320  77.530  34.930  1.00  0.00            
ATOM   4480  CB  CYS   494      78.920  77.840  32.860  1.00  0.00            
ATOM   4481  HB1 CYS   494      77.840  77.700  32.920  1.00  0.00            
ATOM   4482  HB2 CYS   494      79.250  77.430  31.910  1.00  0.00            
ATOM   4483  SG  CYS   494      79.280  79.610  32.920  1.00  0.00            
ATOM   4484  HG  CYS   494      78.610  79.960  31.820  1.00  0.00            
ATOM   4485  C   CYS   494      79.010  75.640  34.040  1.00  0.00            
ATOM   4486  O   CYS   494      78.190  75.310  34.890  1.00  0.00            
ATOM   4487  N   TYR   495      79.440  74.750  33.140  1.00  0.00            
ATOM   4488  H   TYR   495      80.150  75.050  32.490  1.00  0.00            
ATOM   4489  CA  TYR   495      78.980  73.380  33.060  1.00  0.00            
ATOM   4490  HA  TYR   495      77.900  73.370  33.240  1.00  0.00            
ATOM   4491  CB  TYR   495      79.180  72.830  31.650  1.00  0.00            
ATOM   4492  HB1 TYR   495      78.920  71.770  31.650  1.00  0.00            
ATOM   4493  HB2 TYR   495      80.240  72.880  31.410  1.00  0.00            
ATOM   4494  CG  TYR   495      78.380  73.480  30.540  1.00  0.00            
ATOM   4495  CD1 TYR   495      76.990  73.300  30.450  1.00  0.00            
ATOM   4496  HD1 TYR   495      76.480  72.750  31.220  1.00  0.00            
ATOM   4497  CE1 TYR   495      76.280  73.750  29.340  1.00  0.00            
ATOM   4498  HE1 TYR   495      75.220  73.540  29.220  1.00  0.00            
ATOM   4499  CZ  TYR   495      76.950  74.400  28.280  1.00  0.00            
ATOM   4500  OH  TYR   495      76.280  74.750  27.150  1.00  0.00            
ATOM   4501  HH  TYR   495      76.850  74.780  26.370  1.00  0.00            
ATOM   4502  CE2 TYR   495      78.330  74.650  28.400  1.00  0.00            
ATOM   4503  HE2 TYR   495      78.840  75.190  27.610  1.00  0.00            
ATOM   4504  CD2 TYR   495      79.030  74.170  29.520  1.00  0.00            
ATOM   4505  HD2 TYR   495      80.100  74.340  29.570  1.00  0.00            
ATOM   4506  C   TYR   495      79.600  72.480  34.120  1.00  0.00            
ATOM   4507  O   TYR   495      78.930  71.610  34.660  1.00  0.00            
ATOM   4508  N   ASP   496      80.860  72.710  34.490  1.00  0.00            
ATOM   4509  H   ASP   496      81.370  73.410  33.970  1.00  0.00            
ATOM   4510  CA  ASP   496      81.540  72.100  35.620  1.00  0.00            
ATOM   4511  HA  ASP   496      81.550  71.020  35.470  1.00  0.00            
ATOM   4512  CB  ASP   496      83.010  72.540  35.670  1.00  0.00            
ATOM   4513  HB1 ASP   496      83.040  73.620  35.800  1.00  0.00            
ATOM   4514  HB2 ASP   496      83.470  72.330  34.700  1.00  0.00            
ATOM   4515  CG  ASP   496      83.860  71.900  36.760  1.00  0.00            
ATOM   4516  OD1 ASP   496      83.640  72.240  37.950  1.00  0.00            
ATOM   4517  OD2 ASP   496      84.760  71.090  36.460  1.00  0.00            
ATOM   4518  C   ASP   496      80.780  72.350  36.920  1.00  0.00            
ATOM   4519  O   ASP   496      80.310  71.410  37.550  1.00  0.00            
ATOM   4520  N   ALA   497      80.500  73.610  37.270  1.00  0.00            
ATOM   4521  H   ALA   497      80.890  74.360  36.710  1.00  0.00            
ATOM   4522  CA  ALA   497      79.710  73.970  38.420  1.00  0.00            
ATOM   4523  HA  ALA   497      80.180  73.550  39.310  1.00  0.00            
ATOM   4524  CB  ALA   497      79.740  75.490  38.600  1.00  0.00            
ATOM   4525  HB1 ALA   497      79.150  75.790  39.470  1.00  0.00            
ATOM   4526  HB2 ALA   497      80.760  75.830  38.740  1.00  0.00            
ATOM   4527  HB3 ALA   497      79.320  75.970  37.710  1.00  0.00            
ATOM   4528  C   ALA   497      78.280  73.460  38.380  1.00  0.00            
ATOM   4529  O   ALA   497      77.760  72.990  39.390  1.00  0.00            
ATOM   4530  N   GLY   498      77.610  73.510  37.220  1.00  0.00            
ATOM   4531  H   GLY   498      78.070  73.970  36.450  1.00  0.00            
ATOM   4532  CA  GLY   498      76.270  73.010  37.020  1.00  0.00            
ATOM   4533  HA1 GLY   498      75.980  73.180  35.980  1.00  0.00            
ATOM   4534  HA2 GLY   498      75.580  73.590  37.640  1.00  0.00            
ATOM   4535  C   GLY   498      76.110  71.530  37.340  1.00  0.00            
ATOM   4536  O   GLY   498      75.170  71.150  38.040  1.00  0.00            
ATOM   4537  N   CYS   499      77.050  70.690  36.910  1.00  0.00            
ATOM   4538  H   CYS   499      77.800  71.080  36.350  1.00  0.00            
ATOM   4539  CA  CYS   499      77.070  69.270  37.180  1.00  0.00            
ATOM   4540  HA  CYS   499      76.040  68.920  37.150  1.00  0.00            
ATOM   4541  CB  CYS   499      77.810  68.550  36.050  1.00  0.00            
ATOM   4542  HB1 CYS   499      77.770  67.480  36.240  1.00  0.00            
ATOM   4543  HB2 CYS   499      78.860  68.850  36.060  1.00  0.00            
ATOM   4544  SG  CYS   499      77.100  68.880  34.420  1.00  0.00            
ATOM   4545  HG  CYS   499      77.620  70.110  34.310  1.00  0.00            
ATOM   4546  C   CYS   499      77.620  68.910  38.550  1.00  0.00            
ATOM   4547  O   CYS   499      77.190  67.930  39.160  1.00  0.00            
ATOM   4548  N   ALA   500      78.580  69.680  39.070  1.00  0.00            
ATOM   4549  H   ALA   500      78.950  70.420  38.490  1.00  0.00            
ATOM   4550  CA  ALA   500      79.210  69.490  40.360  1.00  0.00            
ATOM   4551  HA  ALA   500      79.410  68.430  40.490  1.00  0.00            
ATOM   4552  CB  ALA   500      80.560  70.200  40.400  1.00  0.00            
ATOM   4553  HB1 ALA   500      81.050  70.050  41.360  1.00  0.00            
ATOM   4554  HB2 ALA   500      81.220  69.830  39.620  1.00  0.00            
ATOM   4555  HB3 ALA   500      80.430  71.280  40.250  1.00  0.00            
ATOM   4556  C   ALA   500      78.330  69.920  41.530  1.00  0.00            
ATOM   4557  O   ALA   500      78.020  69.100  42.380  1.00  0.00            
ATOM   4558  N   TRP   501      77.940  71.190  41.620  1.00  0.00            
ATOM   4559  H   TRP   501      78.170  71.800  40.840  1.00  0.00            
ATOM   4560  CA  TRP   501      77.300  71.810  42.770  1.00  0.00            
ATOM   4561  HA  TRP   501      77.520  71.230  43.660  1.00  0.00            
ATOM   4562  CB  TRP   501      77.880  73.200  43.000  1.00  0.00            
ATOM   4563  HB1 TRP   501      77.230  73.750  43.690  1.00  0.00            
ATOM   4564  HB2 TRP   501      77.870  73.760  42.060  1.00  0.00            
ATOM   4565  CG  TRP   501      79.260  73.260  43.590  1.00  0.00            
ATOM   4566  CD1 TRP   501      80.410  73.520  42.930  1.00  0.00            
ATOM   4567  HD1 TRP   501      80.490  73.730  41.880  1.00  0.00            
ATOM   4568  NE1 TRP   501      81.470  73.520  43.820  1.00  0.00            
ATOM   4569  HE1 TRP   501      82.400  73.810  43.560  1.00  0.00            
ATOM   4570  CE2 TRP   501      81.050  73.240  45.100  1.00  0.00            
ATOM   4571  CZ2 TRP   501      81.720  73.150  46.330  1.00  0.00            
ATOM   4572  HZ2 TRP   501      82.790  73.280  46.380  1.00  0.00            
ATOM   4573  CH2 TRP   501      80.980  72.920  47.500  1.00  0.00            
ATOM   4574  HH2 TRP   501      81.480  72.870  48.450  1.00  0.00            
ATOM   4575  CZ3 TRP   501      79.580  72.790  47.410  1.00  0.00            
ATOM   4576  HZ3 TRP   501      79.010  72.660  48.320  1.00  0.00            
ATOM   4577  CE3 TRP   501      78.930  72.860  46.180  1.00  0.00            
ATOM   4578  HE3 TRP   501      77.850  72.780  46.140  1.00  0.00            
ATOM   4579  CD2 TRP   501      79.640  73.090  44.990  1.00  0.00            
ATOM   4580  C   TRP   501      75.780  71.870  42.680  1.00  0.00            
ATOM   4581  O   TRP   501      75.100  71.700  43.700  1.00  0.00            
ATOM   4582  N   TYR   502      75.200  72.120  41.510  1.00  0.00            
ATOM   4583  H   TYR   502      75.830  72.280  40.730  1.00  0.00            
ATOM   4584  CA  TYR   502      73.810  72.500  41.340  1.00  0.00            
ATOM   4585  HA  TYR   502      73.420  72.710  42.340  1.00  0.00            
ATOM   4586  CB  TYR   502      73.750  73.830  40.600  1.00  0.00            
ATOM   4587  HB1 TYR   502      72.720  74.170  40.540  1.00  0.00            
ATOM   4588  HB2 TYR   502      74.090  73.660  39.570  1.00  0.00            
ATOM   4589  CG  TYR   502      74.580  74.930  41.220  1.00  0.00            
ATOM   4590  CD1 TYR   502      74.360  75.310  42.550  1.00  0.00            
ATOM   4591  HD1 TYR   502      73.560  74.860  43.120  1.00  0.00            
ATOM   4592  CE1 TYR   502      75.180  76.260  43.180  1.00  0.00            
ATOM   4593  HE1 TYR   502      75.020  76.550  44.200  1.00  0.00            
ATOM   4594  CZ  TYR   502      76.250  76.840  42.470  1.00  0.00            
ATOM   4595  OH  TYR   502      77.070  77.720  43.100  1.00  0.00            
ATOM   4596  HH  TYR   502      77.780  78.030  42.530  1.00  0.00            
ATOM   4597  CE2 TYR   502      76.460  76.480  41.120  1.00  0.00            
ATOM   4598  HE2 TYR   502      77.280  76.940  40.570  1.00  0.00            
ATOM   4599  CD2 TYR   502      75.630  75.530  40.510  1.00  0.00            
ATOM   4600  HD2 TYR   502      75.830  75.250  39.490  1.00  0.00            
ATOM   4601  C   TYR   502      72.900  71.400  40.820  1.00  0.00            
ATOM   4602  O   TYR   502      71.690  71.620  40.700  1.00  0.00            
ATOM   4603  N   GLU   503      73.420  70.200  40.550  1.00  0.00            
ATOM   4604  H   GLU   503      74.420  70.160  40.680  1.00  0.00            
ATOM   4605  CA  GLU   503      72.750  68.990  40.120  1.00  0.00            
ATOM   4606  HA  GLU   503      73.550  68.300  39.820  1.00  0.00            
ATOM   4607  CB  GLU   503      72.090  68.280  41.290  1.00  0.00            
ATOM   4608  HB1 GLU   503      71.630  67.350  40.960  1.00  0.00            
ATOM   4609  HB2 GLU   503      71.280  68.900  41.670  1.00  0.00            
ATOM   4610  CG  GLU   503      73.040  67.930  42.440  1.00  0.00            
ATOM   4611  HG1 GLU   503      73.500  68.840  42.820  1.00  0.00            
ATOM   4612  HG2 GLU   503      73.850  67.330  42.030  1.00  0.00            
ATOM   4613  CD  GLU   503      72.410  67.200  43.620  1.00  0.00            
ATOM   4614  OE1 GLU   503      73.000  66.210  44.120  1.00  0.00            
ATOM   4615  OE2 GLU   503      71.340  67.620  44.110  1.00  0.00            
ATOM   4616  C   GLU   503      71.930  69.120  38.840  1.00  0.00            
ATOM   4617  O   GLU   503      70.880  68.500  38.650  1.00  0.00            
ATOM   4618  N   LEU   504      72.390  69.960  37.910  1.00  0.00            
ATOM   4619  H   LEU   504      73.270  70.400  38.120  1.00  0.00            
ATOM   4620  CA  LEU   504      71.840  70.250  36.600  1.00  0.00            
ATOM   4621  HA  LEU   504      70.750  70.200  36.680  1.00  0.00            
ATOM   4622  CB  LEU   504      72.200  71.670  36.190  1.00  0.00            
ATOM   4623  HB1 LEU   504      71.620  71.950  35.310  1.00  0.00            
ATOM   4624  HB2 LEU   504      73.240  71.660  35.860  1.00  0.00            
ATOM   4625  CG  LEU   504      72.070  72.790  37.220  1.00  0.00            
ATOM   4626  HG  LEU   504      72.680  72.540  38.090  1.00  0.00            
ATOM   4627  CD1 LEU   504      72.570  74.130  36.690  1.00  0.00            
ATOM   4628 1HD1 LEU   504      72.570  74.870  37.490  1.00  0.00            
ATOM   4629 2HD1 LEU   504      73.580  74.030  36.300  1.00  0.00            
ATOM   4630 3HD1 LEU   504      71.920  74.480  35.890  1.00  0.00            
ATOM   4631  CD2 LEU   504      70.630  72.980  37.700  1.00  0.00            
ATOM   4632 1HD2 LEU   504      70.580  73.790  38.420  1.00  0.00            
ATOM   4633 2HD2 LEU   504      69.990  73.210  36.850  1.00  0.00            
ATOM   4634 3HD2 LEU   504      70.280  72.070  38.170  1.00  0.00            
ATOM   4635  C   LEU   504      72.270  69.230  35.550  1.00  0.00            
ATOM   4636  O   LEU   504      73.290  68.560  35.710  1.00  0.00            
ATOM   4637  N   THR   505      71.590  69.150  34.400  1.00  0.00            
ATOM   4638  H   THR   505      70.720  69.660  34.350  1.00  0.00            
ATOM   4639  CA  THR   505      72.110  68.550  33.190  1.00  0.00            
ATOM   4640  HA  THR   505      72.860  67.830  33.500  1.00  0.00            
ATOM   4641  CB  THR   505      71.110  67.690  32.420  1.00  0.00            
ATOM   4642  HB  THR   505      71.660  66.880  31.930  1.00  0.00            
ATOM   4643  CG2 THR   505      70.010  67.030  33.240  1.00  0.00            
ATOM   4644 1HG2 THR   505      69.370  66.420  32.620  1.00  0.00            
ATOM   4645 2HG2 THR   505      70.450  66.410  34.020  1.00  0.00            
ATOM   4646 3HG2 THR   505      69.390  67.790  33.720  1.00  0.00            
ATOM   4647  OG1 THR   505      70.490  68.400  31.370  1.00  0.00            
ATOM   4648  HG1 THR   505      70.040  67.750  30.830  1.00  0.00            
ATOM   4649  C   THR   505      72.820  69.530  32.270  1.00  0.00            
ATOM   4650  O   THR   505      72.540  70.730  32.360  1.00  0.00            
ATOM   4651  N   PRO   506      73.690  69.100  31.350  1.00  0.00            
ATOM   4652  CD  PRO   506      74.360  67.810  31.350  1.00  0.00            
ATOM   4653  HD1 PRO   506      73.700  67.040  30.930  1.00  0.00            
ATOM   4654  HD2 PRO   506      74.690  67.520  32.340  1.00  0.00            
ATOM   4655  CG  PRO   506      75.580  67.970  30.440  1.00  0.00            
ATOM   4656  HG1 PRO   506      75.900  67.030  30.010  1.00  0.00            
ATOM   4657  HG2 PRO   506      76.390  68.450  30.990  1.00  0.00            
ATOM   4658  CB  PRO   506      75.030  68.940  29.400  1.00  0.00            
ATOM   4659  HB1 PRO   506      74.390  68.390  28.700  1.00  0.00            
ATOM   4660  HB2 PRO   506      75.820  69.440  28.840  1.00  0.00            
ATOM   4661  CA  PRO   506      74.190  69.890  30.250  1.00  0.00            
ATOM   4662  HA  PRO   506      74.860  70.660  30.640  1.00  0.00            
ATOM   4663  C   PRO   506      73.100  70.580  29.450  1.00  0.00            
ATOM   4664  O   PRO   506      73.040  71.810  29.430  1.00  0.00            
ATOM   4665  N   ALA   507      72.140  69.840  28.880  1.00  0.00            
ATOM   4666  H   ALA   507      72.210  68.840  28.980  1.00  0.00            
ATOM   4667  CA  ALA   507      71.060  70.370  28.080  1.00  0.00            
ATOM   4668  HA  ALA   507      71.500  70.960  27.270  1.00  0.00            
ATOM   4669  CB  ALA   507      70.310  69.220  27.410  1.00  0.00            
ATOM   4670  HB1 ALA   507      69.510  69.590  26.770  1.00  0.00            
ATOM   4671  HB2 ALA   507      70.980  68.620  26.800  1.00  0.00            
ATOM   4672  HB3 ALA   507      69.860  68.580  28.180  1.00  0.00            
ATOM   4673  C   ALA   507      70.110  71.290  28.830  1.00  0.00            
ATOM   4674  O   ALA   507      69.590  72.250  28.260  1.00  0.00            
ATOM   4675  N   GLU   508      69.860  71.080  30.130  1.00  0.00            
ATOM   4676  H   GLU   508      70.250  70.250  30.550  1.00  0.00            
ATOM   4677  CA  GLU   508      69.160  72.020  30.980  1.00  0.00            
ATOM   4678  HA  GLU   508      68.170  72.220  30.560  1.00  0.00            
ATOM   4679  CB  GLU   508      68.970  71.470  32.390  1.00  0.00            
ATOM   4680  HB1 GLU   508      68.640  72.290  33.030  1.00  0.00            
ATOM   4681  HB2 GLU   508      69.930  71.130  32.770  1.00  0.00            
ATOM   4682  CG  GLU   508      67.930  70.360  32.590  1.00  0.00            
ATOM   4683  HG1 GLU   508      68.230  69.470  32.040  1.00  0.00            
ATOM   4684  HG2 GLU   508      66.980  70.700  32.170  1.00  0.00            
ATOM   4685  CD  GLU   508      67.750  70.020  34.060  1.00  0.00            
ATOM   4686  OE1 GLU   508      68.720  70.110  34.850  1.00  0.00            
ATOM   4687  OE2 GLU   508      66.620  69.680  34.470  1.00  0.00            
ATOM   4688  C   GLU   508      69.870  73.360  31.100  1.00  0.00            
ATOM   4689  O   GLU   508      69.250  74.380  31.400  1.00  0.00            
ATOM   4690  N   THR   509      71.200  73.380  30.950  1.00  0.00            
ATOM   4691  H   THR   509      71.630  72.510  30.670  1.00  0.00            
ATOM   4692  CA  THR   509      72.090  74.490  31.230  1.00  0.00            
ATOM   4693  HA  THR   509      71.570  75.210  31.870  1.00  0.00            
ATOM   4694  CB  THR   509      73.290  74.020  32.040  1.00  0.00            
ATOM   4695  HB  THR   509      73.890  73.320  31.440  1.00  0.00            
ATOM   4696  CG2 THR   509      74.200  75.140  32.540  1.00  0.00            
ATOM   4697 1HG2 THR   509      74.980  74.730  33.180  1.00  0.00            
ATOM   4698 2HG2 THR   509      74.670  75.630  31.690  1.00  0.00            
ATOM   4699 3HG2 THR   509      73.610  75.860  33.100  1.00  0.00            
ATOM   4700  OG1 THR   509      72.830  73.330  33.180  1.00  0.00            
ATOM   4701  HG1 THR   509      72.720  72.410  32.930  1.00  0.00            
ATOM   4702  C   THR   509      72.490  75.270  29.980  1.00  0.00            
ATOM   4703  O   THR   509      72.540  76.490  30.020  1.00  0.00            
ATOM   4704  N   SER   510      72.640  74.600  28.830  1.00  0.00            
ATOM   4705  H   SER   510      72.680  73.590  28.870  1.00  0.00            
ATOM   4706  CA  SER   510      72.780  75.200  27.520  1.00  0.00            
ATOM   4707  HA  SER   510      73.770  75.660  27.440  1.00  0.00            
ATOM   4708  CB  SER   510      72.700  74.130  26.430  1.00  0.00            
ATOM   4709  HB1 SER   510      72.940  74.560  25.460  1.00  0.00            
ATOM   4710  HB2 SER   510      71.690  73.730  26.400  1.00  0.00            
ATOM   4711  OG  SER   510      73.570  73.040  26.680  1.00  0.00            
ATOM   4712  HG  SER   510      73.450  72.400  25.970  1.00  0.00            
ATOM   4713  C   SER   510      71.720  76.250  27.240  1.00  0.00            
ATOM   4714  O   SER   510      72.020  77.350  26.770  1.00  0.00            
ATOM   4715  N   VAL   511      70.480  75.970  27.630  1.00  0.00            
ATOM   4716  H   VAL   511      70.320  75.040  27.960  1.00  0.00            
ATOM   4717  CA  VAL   511      69.330  76.870  27.560  1.00  0.00            
ATOM   4718  HA  VAL   511      69.230  77.180  26.520  1.00  0.00            
ATOM   4719  CB  VAL   511      68.040  76.150  27.930  1.00  0.00            
ATOM   4720  HB  VAL   511      68.150  75.730  28.930  1.00  0.00            
ATOM   4721  CG1 VAL   511      66.810  77.050  27.930  1.00  0.00            
ATOM   4722 1HG1 VAL   511      65.910  76.480  28.190  1.00  0.00            
ATOM   4723 2HG1 VAL   511      66.910  77.840  28.660  1.00  0.00            
ATOM   4724 3HG1 VAL   511      66.660  77.480  26.940  1.00  0.00            
ATOM   4725  CG2 VAL   511      67.740  75.000  26.970  1.00  0.00            
ATOM   4726 1HG2 VAL   511      66.840  74.470  27.270  1.00  0.00            
ATOM   4727 2HG2 VAL   511      67.590  75.380  25.960  1.00  0.00            
ATOM   4728 3HG2 VAL   511      68.560  74.270  26.940  1.00  0.00            
ATOM   4729  C   VAL   511      69.550  78.130  28.380  1.00  0.00            
ATOM   4730  O   VAL   511      69.440  79.230  27.840  1.00  0.00            
ATOM   4731  N   ARG   512      69.950  78.040  29.650  1.00  0.00            
ATOM   4732  H   ARG   512      70.090  77.100  30.010  1.00  0.00            
ATOM   4733  CA  ARG   512      70.250  79.160  30.520  1.00  0.00            
ATOM   4734  HA  ARG   512      69.380  79.810  30.560  1.00  0.00            
ATOM   4735  CB  ARG   512      70.540  78.720  31.960  1.00  0.00            
ATOM   4736  HB1 ARG   512      70.810  79.600  32.540  1.00  0.00            
ATOM   4737  HB2 ARG   512      71.420  78.080  31.960  1.00  0.00            
ATOM   4738  CG  ARG   512      69.410  78.000  32.680  1.00  0.00            
ATOM   4739  HG1 ARG   512      69.220  77.040  32.200  1.00  0.00            
ATOM   4740  HG2 ARG   512      68.490  78.600  32.620  1.00  0.00            
ATOM   4741  CD  ARG   512      69.780  77.790  34.140  1.00  0.00            
ATOM   4742  HD1 ARG   512      69.890  78.780  34.600  1.00  0.00            
ATOM   4743  HD2 ARG   512      70.740  77.270  34.210  1.00  0.00            
ATOM   4744  NE  ARG   512      68.770  77.030  34.860  1.00  0.00            
ATOM   4745  HE  ARG   512      67.940  76.710  34.370  1.00  0.00            
ATOM   4746  CZ  ARG   512      68.810  76.680  36.150  1.00  0.00            
ATOM   4747  NH1 ARG   512      69.630  77.230  37.050  1.00  0.00            
ATOM   4748 1HH1 ARG   512      70.080  78.100  36.780  1.00  0.00            
ATOM   4749 2HH1 ARG   512      69.560  76.890  38.000  1.00  0.00            
ATOM   4750  NH2 ARG   512      68.010  75.720  36.640  1.00  0.00            
ATOM   4751 1HH2 ARG   512      67.530  75.130  35.980  1.00  0.00            
ATOM   4752 2HH2 ARG   512      68.100  75.480  37.620  1.00  0.00            
ATOM   4753  C   ARG   512      71.390  80.020  30.000  1.00  0.00            
ATOM   4754  O   ARG   512      71.350  81.250  30.090  1.00  0.00            
ATOM   4755  N   LEU   513      72.430  79.410  29.430  1.00  0.00            
ATOM   4756  H   LEU   513      72.420  78.400  29.410  1.00  0.00            
ATOM   4757  CA  LEU   513      73.570  80.100  28.860  1.00  0.00            
ATOM   4758  HA  LEU   513      73.860  80.880  29.560  1.00  0.00            
ATOM   4759  CB  LEU   513      74.750  79.140  28.740  1.00  0.00            
ATOM   4760  HB1 LEU   513      75.560  79.660  28.220  1.00  0.00            
ATOM   4761  HB2 LEU   513      74.450  78.310  28.110  1.00  0.00            
ATOM   4762  CG  LEU   513      75.300  78.600  30.060  1.00  0.00            
ATOM   4763  HG  LEU   513      74.500  78.100  30.610  1.00  0.00            
ATOM   4764  CD1 LEU   513      76.400  77.570  29.800  1.00  0.00            
ATOM   4765 1HD1 LEU   513      76.740  77.120  30.730  1.00  0.00            
ATOM   4766 2HD1 LEU   513      76.000  76.780  29.160  1.00  0.00            
ATOM   4767 3HD1 LEU   513      77.240  78.050  29.300  1.00  0.00            
ATOM   4768  CD2 LEU   513      75.880  79.680  30.960  1.00  0.00            
ATOM   4769 1HD2 LEU   513      76.310  79.240  31.860  1.00  0.00            
ATOM   4770 2HD2 LEU   513      76.650  80.240  30.430  1.00  0.00            
ATOM   4771 3HD2 LEU   513      75.100  80.370  31.280  1.00  0.00            
ATOM   4772  C   LEU   513      73.230  80.830  27.570  1.00  0.00            
ATOM   4773  O   LEU   513      73.620  81.990  27.400  1.00  0.00            
ATOM   4774  N   ARG   514      72.420  80.270  26.660  1.00  0.00            
ATOM   4775  H   ARG   514      72.180  79.300  26.820  1.00  0.00            
ATOM   4776  CA  ARG   514      71.870  80.940  25.500  1.00  0.00            
ATOM   4777  HA  ARG   514      72.690  81.430  24.980  1.00  0.00            
ATOM   4778  CB  ARG   514      71.270  79.930  24.520  1.00  0.00            
ATOM   4779  HB1 ARG   514      70.500  79.370  25.040  1.00  0.00            
ATOM   4780  HB2 ARG   514      72.030  79.200  24.260  1.00  0.00            
ATOM   4781  CG  ARG   514      70.670  80.480  23.230  1.00  0.00            
ATOM   4782  HG1 ARG   514      69.890  81.200  23.470  1.00  0.00            
ATOM   4783  HG2 ARG   514      70.180  79.660  22.690  1.00  0.00            
ATOM   4784  CD  ARG   514      71.660  81.140  22.260  1.00  0.00            
ATOM   4785  HD1 ARG   514      72.200  81.920  22.790  1.00  0.00            
ATOM   4786  HD2 ARG   514      71.100  81.620  21.460  1.00  0.00            
ATOM   4787  NE  ARG   514      72.580  80.170  21.680  1.00  0.00            
ATOM   4788  HE  ARG   514      72.290  79.200  21.570  1.00  0.00            
ATOM   4789  CZ  ARG   514      73.800  80.440  21.190  1.00  0.00            
ATOM   4790  NH1 ARG   514      74.260  81.680  20.980  1.00  0.00            
ATOM   4791 1HH1 ARG   514      73.610  82.450  21.010  1.00  0.00            
ATOM   4792 2HH1 ARG   514      75.150  81.750  20.520  1.00  0.00            
ATOM   4793  NH2 ARG   514      74.670  79.470  20.870  1.00  0.00            
ATOM   4794 1HH2 ARG   514      74.400  78.500  20.910  1.00  0.00            
ATOM   4795 2HH2 ARG   514      75.600  79.790  20.680  1.00  0.00            
ATOM   4796  C   ARG   514      70.910  82.060  25.880  1.00  0.00            
ATOM   4797  O   ARG   514      70.900  83.110  25.240  1.00  0.00            
ATOM   4798  N   ALA   515      70.160  81.930  26.980  1.00  0.00            
ATOM   4799  H   ALA   515      70.170  81.040  27.440  1.00  0.00            
ATOM   4800  CA  ALA   515      69.310  82.970  27.540  1.00  0.00            
ATOM   4801  HA  ALA   515      68.650  83.330  26.750  1.00  0.00            
ATOM   4802  CB  ALA   515      68.410  82.370  28.610  1.00  0.00            
ATOM   4803  HB1 ALA   515      67.670  83.110  28.940  1.00  0.00            
ATOM   4804  HB2 ALA   515      67.870  81.500  28.240  1.00  0.00            
ATOM   4805  HB3 ALA   515      68.990  82.080  29.490  1.00  0.00            
ATOM   4806  C   ALA   515      70.080  84.170  28.060  1.00  0.00            
ATOM   4807  O   ALA   515      69.610  85.300  27.940  1.00  0.00            
ATOM   4808  N   TYR   516      71.300  84.000  28.590  1.00  0.00            
ATOM   4809  H   TYR   516      71.590  83.050  28.750  1.00  0.00            
ATOM   4810  CA  TYR   516      72.250  85.050  28.860  1.00  0.00            
ATOM   4811  HA  TYR   516      71.750  85.810  29.460  1.00  0.00            
ATOM   4812  CB  TYR   516      73.420  84.530  29.700  1.00  0.00            
ATOM   4813  HB1 TYR   516      73.910  83.730  29.140  1.00  0.00            
ATOM   4814  HB2 TYR   516      73.020  84.060  30.590  1.00  0.00            
ATOM   4815  CG  TYR   516      74.510  85.490  30.120  1.00  0.00            
ATOM   4816  CD1 TYR   516      75.440  85.970  29.200  1.00  0.00            
ATOM   4817  HD1 TYR   516      75.360  85.700  28.150  1.00  0.00            
ATOM   4818  CE1 TYR   516      76.490  86.810  29.580  1.00  0.00            
ATOM   4819  HE1 TYR   516      77.210  87.190  28.860  1.00  0.00            
ATOM   4820  CZ  TYR   516      76.640  87.170  30.940  1.00  0.00            
ATOM   4821  OH  TYR   516      77.690  87.950  31.330  1.00  0.00            
ATOM   4822  HH  TYR   516      77.780  88.000  32.280  1.00  0.00            
ATOM   4823  CE2 TYR   516      75.700  86.690  31.880  1.00  0.00            
ATOM   4824  HE2 TYR   516      75.810  86.980  32.920  1.00  0.00            
ATOM   4825  CD2 TYR   516      74.660  85.860  31.460  1.00  0.00            
ATOM   4826  HD2 TYR   516      73.970  85.480  32.200  1.00  0.00            
ATOM   4827  C   TYR   516      72.700  85.740  27.570  1.00  0.00            
ATOM   4828  O   TYR   516      72.580  86.960  27.450  1.00  0.00            
ATOM   4829  N   LEU   517      73.160  85.010  26.560  1.00  0.00            
ATOM   4830  H   LEU   517      73.200  84.010  26.720  1.00  0.00            
ATOM   4831  CA  LEU   517      73.670  85.530  25.310  1.00  0.00            
ATOM   4832  HA  LEU   517      74.500  86.200  25.550  1.00  0.00            
ATOM   4833  CB  LEU   517      74.220  84.420  24.420  1.00  0.00            
ATOM   4834  HB1 LEU   517      74.500  84.850  23.460  1.00  0.00            
ATOM   4835  HB2 LEU   517      73.410  83.720  24.220  1.00  0.00            
ATOM   4836  CG  LEU   517      75.430  83.630  24.930  1.00  0.00            
ATOM   4837  HG  LEU   517      75.170  83.120  25.860  1.00  0.00            
ATOM   4838  CD1 LEU   517      75.860  82.580  23.910  1.00  0.00            
ATOM   4839 1HD1 LEU   517      76.690  81.990  24.300  1.00  0.00            
ATOM   4840 2HD1 LEU   517      75.020  81.910  23.700  1.00  0.00            
ATOM   4841 3HD1 LEU   517      76.170  83.060  22.990  1.00  0.00            
ATOM   4842  CD2 LEU   517      76.640  84.520  25.220  1.00  0.00            
ATOM   4843 1HD2 LEU   517      77.490  83.910  25.510  1.00  0.00            
ATOM   4844 2HD2 LEU   517      76.880  85.080  24.320  1.00  0.00            
ATOM   4845 3HD2 LEU   517      76.420  85.210  26.030  1.00  0.00            
ATOM   4846  C   LEU   517      72.680  86.390  24.550  1.00  0.00            
ATOM   4847  O   LEU   517      73.070  87.370  23.920  1.00  0.00            
ATOM   4848  N   ASN   518      71.380  86.080  24.610  1.00  0.00            
ATOM   4849  H   ASN   518      71.150  85.220  25.090  1.00  0.00            
ATOM   4850  CA  ASN   518      70.290  86.800  23.960  1.00  0.00            
ATOM   4851  HA  ASN   518      70.690  87.190  23.030  1.00  0.00            
ATOM   4852  CB  ASN   518      69.200  85.810  23.550  1.00  0.00            
ATOM   4853  HB1 ASN   518      68.310  86.360  23.250  1.00  0.00            
ATOM   4854  HB2 ASN   518      68.910  85.190  24.400  1.00  0.00            
ATOM   4855  CG  ASN   518      69.540  84.890  22.390  1.00  0.00            
ATOM   4856  OD1 ASN   518      70.670  84.740  21.940  1.00  0.00            
ATOM   4857  ND2 ASN   518      68.530  84.270  21.780  1.00  0.00            
ATOM   4858 1HD2 ASN   518      67.590  84.400  22.100  1.00  0.00            
ATOM   4859 2HD2 ASN   518      68.750  83.750  20.940  1.00  0.00            
ATOM   4860  C   ASN   518      69.770  88.010  24.720  1.00  0.00            
ATOM   4861  O   ASN   518      68.860  88.670  24.230  1.00  0.00            
ATOM   4862  N   THR   519      70.300  88.400  25.880  1.00  0.00            
ATOM   4863  H   THR   519      71.040  87.830  26.270  1.00  0.00            
ATOM   4864  CA  THR   519      70.060  89.670  26.540  1.00  0.00            
ATOM   4865  HA  THR   519      69.040  89.960  26.280  1.00  0.00            
ATOM   4866  CB  THR   519      70.000  89.570  28.060  1.00  0.00            
ATOM   4867  HB  THR   519      70.670  88.770  28.400  1.00  0.00            
ATOM   4868  CG2 THR   519      70.320  90.830  28.860  1.00  0.00            
ATOM   4869 1HG2 THR   519      70.190  90.650  29.920  1.00  0.00            
ATOM   4870 2HG2 THR   519      71.350  91.140  28.690  1.00  0.00            
ATOM   4871 3HG2 THR   519      69.650  91.640  28.550  1.00  0.00            
ATOM   4872  OG1 THR   519      68.680  89.270  28.480  1.00  0.00            
ATOM   4873  HG1 THR   519      68.390  88.460  28.050  1.00  0.00            
ATOM   4874  C   THR   519      71.000  90.770  26.080  1.00  0.00            
ATOM   4875  O   THR   519      72.210  90.550  26.130  1.00  0.00            
ATOM   4876  N   PRO   520      70.550  91.960  25.670  1.00  0.00            
ATOM   4877  CD  PRO   520      69.170  92.330  25.420  1.00  0.00            
ATOM   4878  HD1 PRO   520      68.710  92.760  26.310  1.00  0.00            
ATOM   4879  HD2 PRO   520      68.550  91.500  25.070  1.00  0.00            
ATOM   4880  CG  PRO   520      69.210  93.370  24.310  1.00  0.00            
ATOM   4881  HG1 PRO   520      68.330  94.020  24.320  1.00  0.00            
ATOM   4882  HG2 PRO   520      69.300  92.850  23.350  1.00  0.00            
ATOM   4883  CB  PRO   520      70.510  94.110  24.620  1.00  0.00            
ATOM   4884  HB1 PRO   520      70.280  94.890  25.350  1.00  0.00            
ATOM   4885  HB2 PRO   520      70.920  94.570  23.720  1.00  0.00            
ATOM   4886  CA  PRO   520      71.410  93.040  25.230  1.00  0.00            
ATOM   4887  HA  PRO   520      72.050  92.670  24.430  1.00  0.00            
ATOM   4888  C   PRO   520      72.290  93.650  26.310  1.00  0.00            
ATOM   4889  O   PRO   520      71.860  93.820  27.450  1.00  0.00            
ATOM   4890  N   GLY   521      73.520  94.060  25.980  1.00  0.00            
ATOM   4891  H   GLY   521      73.830  93.870  25.040  1.00  0.00            
ATOM   4892  CA  GLY   521      74.390  94.850  26.830  1.00  0.00            
ATOM   4893  HA1 GLY   521      73.820  95.700  27.230  1.00  0.00            
ATOM   4894  HA2 GLY   521      75.190  95.270  26.230  1.00  0.00            
ATOM   4895  C   GLY   521      75.060  94.150  28.000  1.00  0.00            
ATOM   4896  O   GLY   521      75.580  94.810  28.900  1.00  0.00            
ATOM   4897  N   LEU   522      75.070  92.810  28.040  1.00  0.00            
ATOM   4898  H   LEU   522      74.610  92.330  27.280  1.00  0.00            
ATOM   4899  CA  LEU   522      75.910  92.010  28.920  1.00  0.00            
ATOM   4900  HA  LEU   522      75.910  92.490  29.900  1.00  0.00            
ATOM   4901  CB  LEU   522      75.270  90.630  29.090  1.00  0.00            
ATOM   4902  HB1 LEU   522      76.020  89.910  29.420  1.00  0.00            
ATOM   4903  HB2 LEU   522      74.940  90.280  28.110  1.00  0.00            
ATOM   4904  CG  LEU   522      74.110  90.560  30.080  1.00  0.00            
ATOM   4905  HG  LEU   522      73.400  91.370  29.870  1.00  0.00            
ATOM   4906  CD1 LEU   522      73.350  89.240  29.930  1.00  0.00            
ATOM   4907 1HD1 LEU   522      72.500  89.210  30.610  1.00  0.00            
ATOM   4908 2HD1 LEU   522      72.990  89.130  28.910  1.00  0.00            
ATOM   4909 3HD1 LEU   522      74.020  88.410  30.150  1.00  0.00            
ATOM   4910  CD2 LEU   522      74.560  90.670  31.530  1.00  0.00            
ATOM   4911 1HD2 LEU   522      73.710  90.550  32.200  1.00  0.00            
ATOM   4912 2HD2 LEU   522      75.280  89.890  31.750  1.00  0.00            
ATOM   4913 3HD2 LEU   522      75.020  91.640  31.720  1.00  0.00            
ATOM   4914  C   LEU   522      77.360  91.940  28.470  1.00  0.00            
ATOM   4915  O   LEU   522      77.650  92.290  27.330  1.00  0.00            
ATOM   4916  N   PRO   523      78.290  91.480  29.310  1.00  0.00            
ATOM   4917  CD  PRO   523      78.180  91.370  30.750  1.00  0.00            
ATOM   4918  HD1 PRO   523      77.590  90.500  31.020  1.00  0.00            
ATOM   4919  HD2 PRO   523      77.730  92.260  31.200  1.00  0.00            
ATOM   4920  CG  PRO   523      79.600  91.190  31.290  1.00  0.00            
ATOM   4921  HG1 PRO   523      79.630  90.630  32.220  1.00  0.00            
ATOM   4922  HG2 PRO   523      80.070  92.170  31.410  1.00  0.00            
ATOM   4923  CB  PRO   523      80.270  90.440  30.140  1.00  0.00            
ATOM   4924  HB1 PRO   523      80.070  89.380  30.240  1.00  0.00            
ATOM   4925  HB2 PRO   523      81.350  90.610  30.140  1.00  0.00            
ATOM   4926  CA  PRO   523      79.590  90.990  28.890  1.00  0.00            
ATOM   4927  HA  PRO   523      80.170  91.840  28.530  1.00  0.00            
ATOM   4928  C   PRO   523      79.520  89.940  27.780  1.00  0.00            
ATOM   4929  O   PRO   523      78.550  89.200  27.690  1.00  0.00            
ATOM   4930  N   VAL   524      80.530  89.860  26.910  1.00  0.00            
ATOM   4931  H   VAL   524      81.310  90.480  27.080  1.00  0.00            
ATOM   4932  CA  VAL   524      80.560  89.060  25.700  1.00  0.00            
ATOM   4933  HA  VAL   524      79.680  88.420  25.710  1.00  0.00            
ATOM   4934  CB  VAL   524      80.450  89.910  24.440  1.00  0.00            
ATOM   4935  HB  VAL   524      80.450  89.250  23.570  1.00  0.00            
ATOM   4936  CG1 VAL   524      79.160  90.720  24.380  1.00  0.00            
ATOM   4937 1HG1 VAL   524      79.070  91.230  23.420  1.00  0.00            
ATOM   4938 2HG1 VAL   524      78.300  90.050  24.490  1.00  0.00            
ATOM   4939 3HG1 VAL   524      79.140  91.460  25.180  1.00  0.00            
ATOM   4940  CG2 VAL   524      81.630  90.860  24.270  1.00  0.00            
ATOM   4941 1HG2 VAL   524      81.530  91.440  23.350  1.00  0.00            
ATOM   4942 2HG2 VAL   524      81.700  91.550  25.120  1.00  0.00            
ATOM   4943 3HG2 VAL   524      82.560  90.290  24.200  1.00  0.00            
ATOM   4944  C   VAL   524      81.730  88.090  25.630  1.00  0.00            
ATOM   4945  O   VAL   524      82.760  88.290  26.270  1.00  0.00            
ATOM   4946  N   CYS   525      81.590  87.040  24.820  1.00  0.00            
ATOM   4947  H   CYS   525      80.720  86.970  24.320  1.00  0.00            
ATOM   4948  CA  CYS   525      82.550  85.970  24.600  1.00  0.00            
ATOM   4949  HA  CYS   525      83.560  86.380  24.720  1.00  0.00            
ATOM   4950  CB  CYS   525      82.350  84.950  25.720  1.00  0.00            
ATOM   4951  HB1 CYS   525      81.380  84.460  25.600  1.00  0.00            
ATOM   4952  HB2 CYS   525      82.330  85.470  26.670  1.00  0.00            
ATOM   4953  SG  CYS   525      83.650  83.690  25.820  1.00  0.00            
ATOM   4954  HG  CYS   525      83.470  83.370  27.100  1.00  0.00            
ATOM   4955  C   CYS   525      82.430  85.400  23.200  1.00  0.00            
ATOM   4956  O   CYS   525      81.610  85.840  22.400  1.00  0.00            
ATOM   4957  N   GLN   526      83.200  84.370  22.840  1.00  0.00            
ATOM   4958  H   GLN   526      83.890  84.070  23.520  1.00  0.00            
ATOM   4959  CA  GLN   526      82.990  83.520  21.680  1.00  0.00            
ATOM   4960  HA  GLN   526      82.810  84.170  20.830  1.00  0.00            
ATOM   4961  CB  GLN   526      84.240  82.710  21.390  1.00  0.00            
ATOM   4962  HB1 GLN   526      84.090  82.120  20.480  1.00  0.00            
ATOM   4963  HB2 GLN   526      84.400  81.990  22.200  1.00  0.00            
ATOM   4964  CG  GLN   526      85.520  83.530  21.230  1.00  0.00            
ATOM   4965  HG1 GLN   526      86.340  82.880  20.910  1.00  0.00            
ATOM   4966  HG2 GLN   526      85.810  83.950  22.190  1.00  0.00            
ATOM   4967  CD  GLN   526      85.360  84.660  20.230  1.00  0.00            
ATOM   4968  OE1 GLN   526      84.920  85.780  20.520  1.00  0.00            
ATOM   4969  NE2 GLN   526      85.630  84.440  18.950  1.00  0.00            
ATOM   4970 1HE2 GLN   526      86.220  83.640  18.720  1.00  0.00            
ATOM   4971 2HE2 GLN   526      85.490  85.210  18.310  1.00  0.00            
ATOM   4972  C   GLN   526      81.730  82.680  21.830  1.00  0.00            
ATOM   4973  O   GLN   526      81.340  82.330  22.950  1.00  0.00            
ATOM   4974  N   ASP   527      81.010  82.340  20.760  1.00  0.00            
ATOM   4975  H   ASP   527      81.360  82.620  19.860  1.00  0.00            
ATOM   4976  CA  ASP   527      79.760  81.610  20.810  1.00  0.00            
ATOM   4977  HA  ASP   527      79.260  81.880  21.740  1.00  0.00            
ATOM   4978  CB  ASP   527      78.780  82.060  19.720  1.00  0.00            
ATOM   4979  HB1 ASP   527      79.160  81.740  18.750  1.00  0.00            
ATOM   4980  HB2 ASP   527      78.750  83.150  19.710  1.00  0.00            
ATOM   4981  CG  ASP   527      77.360  81.540  19.920  1.00  0.00            
ATOM   4982  OD1 ASP   527      76.430  82.010  19.210  1.00  0.00            
ATOM   4983  OD2 ASP   527      77.110  80.680  20.790  1.00  0.00            
ATOM   4984  C   ASP   527      79.970  80.100  20.870  1.00  0.00            
ATOM   4985  O   ASP   527      79.670  79.350  19.940  1.00  0.00            
ATOM   4986  N   HIS   528      80.550  79.620  21.970  1.00  0.00            
ATOM   4987  H   HIS   528      80.810  80.310  22.670  1.00  0.00            
ATOM   4988  CA  HIS   528      80.910  78.240  22.210  1.00  0.00            
ATOM   4989  HA  HIS   528      80.720  77.670  21.300  1.00  0.00            
ATOM   4990  CB  HIS   528      82.410  78.130  22.460  1.00  0.00            
ATOM   4991  HB1 HIS   528      82.670  77.090  22.650  1.00  0.00            
ATOM   4992  HB2 HIS   528      82.640  78.670  23.380  1.00  0.00            
ATOM   4993  CG  HIS   528      83.340  78.640  21.390  1.00  0.00            
ATOM   4994  ND1 HIS   528      84.630  79.080  21.610  1.00  0.00            
ATOM   4995  HD1 HIS   528      85.070  79.120  22.520  1.00  0.00            
ATOM   4996  CE1 HIS   528      85.180  79.410  20.430  1.00  0.00            
ATOM   4997  HE1 HIS   528      86.180  79.800  20.310  1.00  0.00            
ATOM   4998  NE2 HIS   528      84.310  79.190  19.440  1.00  0.00            
ATOM   4999  CD2 HIS   528      83.150  78.700  20.040  1.00  0.00            
ATOM   5000  HD2 HIS   528      82.240  78.400  19.530  1.00  0.00            
ATOM   5001  C   HIS   528      80.050  77.610  23.300  1.00  0.00            
ATOM   5002  O   HIS   528      80.530  77.390  24.410  1.00  0.00            
ATOM   5003  N   LEU   529      78.790  77.240  23.030  1.00  0.00            
ATOM   5004  H   LEU   529      78.440  77.480  22.120  1.00  0.00            
ATOM   5005  CA  LEU   529      77.920  76.500  23.920  1.00  0.00            
ATOM   5006  HA  LEU   529      78.380  76.470  24.900  1.00  0.00            
ATOM   5007  CB  LEU   529      76.590  77.230  24.100  1.00  0.00            
ATOM   5008  HB1 LEU   529      75.940  76.620  24.720  1.00  0.00            
ATOM   5009  HB2 LEU   529      76.100  77.290  23.130  1.00  0.00            
ATOM   5010  CG  LEU   529      76.630  78.630  24.710  1.00  0.00            
ATOM   5011  HG  LEU   529      77.160  79.300  24.040  1.00  0.00            
ATOM   5012  CD1 LEU   529      75.210  79.160  24.900  1.00  0.00            
ATOM   5013 1HD1 LEU   529      75.230  80.140  25.360  1.00  0.00            
ATOM   5014 2HD1 LEU   529      74.710  79.230  23.930  1.00  0.00            
ATOM   5015 3HD1 LEU   529      74.640  78.470  25.540  1.00  0.00            
ATOM   5016  CD2 LEU   529      77.330  78.670  26.060  1.00  0.00            
ATOM   5017 1HD2 LEU   529      77.260  79.670  26.500  1.00  0.00            
ATOM   5018 2HD2 LEU   529      76.870  77.950  26.740  1.00  0.00            
ATOM   5019 3HD2 LEU   529      78.390  78.430  25.950  1.00  0.00            
ATOM   5020  C   LEU   529      77.690  75.030  23.570  1.00  0.00            
ATOM   5021  O   LEU   529      77.550  74.210  24.470  1.00  0.00            
ATOM   5022  N   GLU   530      77.660  74.660  22.290  1.00  0.00            
ATOM   5023  H   GLU   530      77.840  75.390  21.610  1.00  0.00            
ATOM   5024  CA  GLU   530      77.360  73.340  21.770  1.00  0.00            
ATOM   5025  HA  GLU   530      76.500  72.940  22.310  1.00  0.00            
ATOM   5026  CB  GLU   530      76.980  73.400  20.300  1.00  0.00            
ATOM   5027  HB1 GLU   530      77.420  72.560  19.750  1.00  0.00            
ATOM   5028  HB2 GLU   530      77.410  74.300  19.850  1.00  0.00            
ATOM   5029  CG  GLU   530      75.480  73.370  20.020  1.00  0.00            
ATOM   5030  HG1 GLU   530      74.970  74.010  20.750  1.00  0.00            
ATOM   5031  HG2 GLU   530      75.100  72.360  20.160  1.00  0.00            
ATOM   5032  CD  GLU   530      75.190  73.870  18.610  1.00  0.00            
ATOM   5033  OE1 GLU   530      75.220  73.060  17.660  1.00  0.00            
ATOM   5034  OE2 GLU   530      74.990  75.090  18.450  1.00  0.00            
ATOM   5035  C   GLU   530      78.470  72.320  21.970  1.00  0.00            
ATOM   5036  O   GLU   530      78.200  71.200  22.400  1.00  0.00            
ATOM   5037  N   PHE   531      79.730  72.660  21.700  1.00  0.00            
ATOM   5038  H   PHE   531      79.890  73.590  21.360  1.00  0.00            
ATOM   5039  CA  PHE   531      80.880  71.790  21.910  1.00  0.00            
ATOM   5040  HA  PHE   531      80.740  70.890  21.310  1.00  0.00            
ATOM   5041  CB  PHE   531      82.150  72.470  21.400  1.00  0.00            
ATOM   5042  HB1 PHE   531      82.110  73.540  21.580  1.00  0.00            
ATOM   5043  HB2 PHE   531      82.200  72.370  20.320  1.00  0.00            
ATOM   5044  CG  PHE   531      83.460  71.950  21.970  1.00  0.00            
ATOM   5045  CD1 PHE   531      83.980  70.730  21.530  1.00  0.00            
ATOM   5046  HD1 PHE   531      83.460  70.180  20.760  1.00  0.00            
ATOM   5047  CE1 PHE   531      85.160  70.220  22.080  1.00  0.00            
ATOM   5048  HE1 PHE   531      85.560  69.280  21.730  1.00  0.00            
ATOM   5049  CZ  PHE   531      85.840  70.950  23.070  1.00  0.00            
ATOM   5050  HZ  PHE   531      86.750  70.560  23.500  1.00  0.00            
ATOM   5051  CE2 PHE   531      85.320  72.170  23.520  1.00  0.00            
ATOM   5052  HE2 PHE   531      85.840  72.730  24.280  1.00  0.00            
ATOM   5053  CD2 PHE   531      84.120  72.660  22.980  1.00  0.00            
ATOM   5054  HD2 PHE   531      83.710  73.590  23.340  1.00  0.00            
ATOM   5055  C   PHE   531      81.010  71.310  23.350  1.00  0.00            
ATOM   5056  O   PHE   531      81.260  70.140  23.620  1.00  0.00            
ATOM   5057  N   TRP   532      80.750  72.170  24.340  1.00  0.00            
ATOM   5058  H   TRP   532      80.610  73.140  24.090  1.00  0.00            
ATOM   5059  CA  TRP   532      80.690  71.790  25.730  1.00  0.00            
ATOM   5060  HA  TRP   532      81.600  71.240  25.960  1.00  0.00            
ATOM   5061  CB  TRP   532      80.670  73.030  26.620  1.00  0.00            
ATOM   5062  HB1 TRP   532      80.520  72.700  27.650  1.00  0.00            
ATOM   5063  HB2 TRP   532      79.800  73.620  26.340  1.00  0.00
[truncated: 132,969 more chars]
