# Supplementary material for: ATP dependent NS3 helicase interaction with RNA: insights from molecular simulations
Source: Nucleic Acids Res. 2015 Oct 10;43(18):8725–34. doi: 10.1093/nar/gkv872 (PMC4605317; doi:10.1093/nar/gkv872)
Supplement: SUPPLEMENTARY DATA [file supp_gkv872_nar-02163-z-2015-File009.zip › pdb-files/0ns_open-apo.pdb]

TITLE     t=   0.00000
ATOM      1  N   SER   189      68.220 105.650  32.680  1.00  0.00            
ATOM      2  H1  SER   189      69.160 105.370  32.930  1.00  0.00            
ATOM      3  H2  SER   189      68.010 105.320  31.750  1.00  0.00            
ATOM      4  H3  SER   189      68.170 106.660  32.700  1.00  0.00            
ATOM      5  CA  SER   189      67.250 105.100  33.650  1.00  0.00            
ATOM      6  HA  SER   189      67.560 105.410  34.640  1.00  0.00            
ATOM      7  CB  SER   189      65.850 105.660  33.400  1.00  0.00            
ATOM      8  HB1 SER   189      65.160 105.250  34.130  1.00  0.00            
ATOM      9  HB2 SER   189      65.510 105.410  32.400  1.00  0.00            
ATOM     10  OG  SER   189      65.890 107.060  33.540  1.00  0.00            
ATOM     11  HG  SER   189      65.000 107.370  33.700  1.00  0.00            
ATOM     12  C   SER   189      67.220 103.570  33.600  1.00  0.00            
ATOM     13  O   SER   189      67.570 103.000  32.570  1.00  0.00            
ATOM     14  N   PRO   190      66.770 102.900  34.660  1.00  0.00            
ATOM     15  CD  PRO   190      66.550 103.440  35.990  1.00  0.00            
ATOM     16  HD1 PRO   190      65.580 103.940  36.040  1.00  0.00            
ATOM     17  HD2 PRO   190      67.330 104.140  36.290  1.00  0.00            
ATOM     18  CG  PRO   190      66.560 102.240  36.930  1.00  0.00            
ATOM     19  HG1 PRO   190      65.960 102.420  37.820  1.00  0.00            
ATOM     20  HG2 PRO   190      67.580 101.990  37.210  1.00  0.00            
ATOM     21  CB  PRO   190      65.970 101.140  36.040  1.00  0.00            
ATOM     22  HB1 PRO   190      64.890 101.200  36.100  1.00  0.00            
ATOM     23  HB2 PRO   190      66.310 100.160  36.370  1.00  0.00            
ATOM     24  CA  PRO   190      66.430 101.490  34.630  1.00  0.00            
ATOM     25  HA  PRO   190      67.350 100.940  34.420  1.00  0.00            
ATOM     26  C   PRO   190      65.390 101.110  33.590  1.00  0.00            
ATOM     27  O   PRO   190      64.640 101.990  33.160  1.00  0.00            
ATOM     28  N   PRO   191      65.260  99.850  33.180  1.00  0.00            
ATOM     29  CD  PRO   191      66.210  98.770  33.400  1.00  0.00            
ATOM     30  HD1 PRO   191      66.030  98.290  34.360  1.00  0.00            
ATOM     31  HD2 PRO   191      67.240  99.110  33.340  1.00  0.00            
ATOM     32  CG  PRO   191      65.960  97.760  32.280  1.00  0.00            
ATOM     33  HG1 PRO   191      66.240  96.750  32.570  1.00  0.00            
ATOM     34  HG2 PRO   191      66.510  98.070  31.390  1.00  0.00            
ATOM     35  CB  PRO   191      64.460  97.910  32.030  1.00  0.00            
ATOM     36  HB1 PRO   191      63.930  97.290  32.750  1.00  0.00            
ATOM     37  HB2 PRO   191      64.190  97.610  31.020  1.00  0.00            
ATOM     38  CA  PRO   191      64.190  99.380  32.320  1.00  0.00            
ATOM     39  HA  PRO   191      64.250  99.920  31.370  1.00  0.00            
ATOM     40  C   PRO   191      62.810  99.580  32.930  1.00  0.00            
ATOM     41  O   PRO   191      62.640  99.400  34.130  1.00  0.00            
ATOM     42  N   ALA   192      61.790  99.870  32.120  1.00  0.00            
ATOM     43  H   ALA   192      62.000  99.970  31.130  1.00  0.00            
ATOM     44  CA  ALA   192      60.390  99.900  32.490  1.00  0.00            
ATOM     45  HA  ALA   192      60.330 100.150  33.550  1.00  0.00            
ATOM     46  CB  ALA   192      59.700 101.030  31.740  1.00  0.00            
ATOM     47  HB1 ALA   192      58.650 101.120  32.050  1.00  0.00            
ATOM     48  HB2 ALA   192      60.190 101.980  31.940  1.00  0.00            
ATOM     49  HB3 ALA   192      59.720 100.850  30.660  1.00  0.00            
ATOM     50  C   ALA   192      59.700  98.550  32.290  1.00  0.00            
ATOM     51  O   ALA   192      60.000  97.850  31.330  1.00  0.00            
ATOM     52  N   VAL   193      58.750  98.190  33.160  1.00  0.00            
ATOM     53  H   VAL   193      58.540  98.850  33.900  1.00  0.00            
ATOM     54  CA  VAL   193      57.990  96.960  33.170  1.00  0.00            
ATOM     55  HA  VAL   193      58.700  96.160  33.360  1.00  0.00            
ATOM     56  CB  VAL   193      56.970  96.870  34.310  1.00  0.00            
ATOM     57  HB  VAL   193      56.230  97.660  34.170  1.00  0.00            
ATOM     58  CG1 VAL   193      56.230  95.540  34.370  1.00  0.00            
ATOM     59 1HG1 VAL   193      55.520  95.530  35.200  1.00  0.00            
ATOM     60 2HG1 VAL   193      55.670  95.360  33.450  1.00  0.00            
ATOM     61 3HG1 VAL   193      56.940  94.720  34.520  1.00  0.00            
ATOM     62  CG2 VAL   193      57.630  97.080  35.670  1.00  0.00            
ATOM     63 1HG2 VAL   193      56.890  97.000  36.470  1.00  0.00            
ATOM     64 2HG2 VAL   193      58.410  96.330  35.840  1.00  0.00            
ATOM     65 3HG2 VAL   193      58.080  98.070  35.730  1.00  0.00            
ATOM     66  C   VAL   193      57.310  96.710  31.830  1.00  0.00            
ATOM     67  O   VAL   193      56.590  97.600  31.380  1.00  0.00            
ATOM     68  N   PRO   194      57.530  95.590  31.140  1.00  0.00            
ATOM     69  CD  PRO   194      58.380  94.490  31.550  1.00  0.00            
ATOM     70  HD1 PRO   194      58.040  94.020  32.470  1.00  0.00            
ATOM     71  HD2 PRO   194      59.400  94.850  31.680  1.00  0.00            
ATOM     72  CG  PRO   194      58.350  93.470  30.410  1.00  0.00            
ATOM     73  HG1 PRO   194      57.520  92.780  30.570  1.00  0.00            
ATOM     74  HG2 PRO   194      59.290  92.930  30.330  1.00  0.00            
ATOM     75  CB  PRO   194      58.070  94.360  29.210  1.00  0.00            
ATOM     76  HB1 PRO   194      57.680  93.810  28.350  1.00  0.00            
ATOM     77  HB2 PRO   194      58.970  94.900  28.920  1.00  0.00            
ATOM     78  CA  PRO   194      57.040  95.330  29.800  1.00  0.00            
ATOM     79  HA  PRO   194      57.050  96.250  29.210  1.00  0.00            
ATOM     80  C   PRO   194      55.640  94.750  29.750  1.00  0.00            
ATOM     81  O   PRO   194      55.110  94.290  30.760  1.00  0.00            
ATOM     82  N   GLN   195      55.010  94.690  28.570  1.00  0.00            
ATOM     83  H   GLN   195      55.490  95.100  27.780  1.00  0.00            
ATOM     84  CA  GLN   195      53.740  94.040  28.340  1.00  0.00            
ATOM     85  HA  GLN   195      53.090  94.290  29.180  1.00  0.00            
ATOM     86  CB  GLN   195      53.080  94.600  27.080  1.00  0.00            
ATOM     87  HB1 GLN   195      53.490  94.080  26.220  1.00  0.00            
ATOM     88  HB2 GLN   195      53.350  95.650  26.960  1.00  0.00            
ATOM     89  CG  GLN   195      51.560  94.500  27.050  1.00  0.00            
ATOM     90  HG1 GLN   195      51.240  93.480  27.280  1.00  0.00            
ATOM     91  HG2 GLN   195      51.190  94.730  26.050  1.00  0.00            
ATOM     92  CD  GLN   195      50.900  95.480  28.010  1.00  0.00            
ATOM     93  OE1 GLN   195      50.960  96.690  27.830  1.00  0.00            
ATOM     94  NE2 GLN   195      50.290  95.030  29.110  1.00  0.00            
ATOM     95 1HE2 GLN   195      50.160  94.040  29.260  1.00  0.00            
ATOM     96 2HE2 GLN   195      49.960  95.720  29.760  1.00  0.00            
ATOM     97  C   GLN   195      53.830  92.520  28.300  1.00  0.00            
ATOM     98  O   GLN   195      52.850  91.810  28.540  1.00  0.00            
ATOM     99  N   SER   196      55.000  91.950  28.010  1.00  0.00            
ATOM    100  H   SER   196      55.780  92.590  27.870  1.00  0.00            
ATOM    101  CA  SER   196      55.350  90.550  27.970  1.00  0.00            
ATOM    102  HA  SER   196      54.790  90.030  28.750  1.00  0.00            
ATOM    103  CB  SER   196      54.920  89.950  26.630  1.00  0.00            
ATOM    104  HB1 SER   196      55.660  90.210  25.880  1.00  0.00            
ATOM    105  HB2 SER   196      53.970  90.370  26.320  1.00  0.00            
ATOM    106  OG  SER   196      54.790  88.550  26.730  1.00  0.00            
ATOM    107  HG  SER   196      53.930  88.370  27.110  1.00  0.00            
ATOM    108  C   SER   196      56.830  90.320  28.240  1.00  0.00            
ATOM    109  O   SER   196      57.560  91.290  28.390  1.00  0.00            
ATOM    110  N   PHE   197      57.350  89.090  28.330  1.00  0.00            
ATOM    111  H   PHE   197      56.720  88.320  28.120  1.00  0.00            
ATOM    112  CA  PHE   197      58.690  88.780  28.780  1.00  0.00            
ATOM    113  HA  PHE   197      58.750  89.080  29.820  1.00  0.00            
ATOM    114  CB  PHE   197      58.950  87.280  28.790  1.00  0.00            
ATOM    115  HB1 PHE   197      58.810  86.900  27.770  1.00  0.00            
ATOM    116  HB2 PHE   197      58.200  86.780  29.390  1.00  0.00            
ATOM    117  CG  PHE   197      60.320  86.870  29.270  1.00  0.00            
ATOM    118  CD1 PHE   197      60.590  86.780  30.640  1.00  0.00            
ATOM    119  HD1 PHE   197      59.800  86.980  31.360  1.00  0.00            
ATOM    120  CE1 PHE   197      61.860  86.430  31.110  1.00  0.00            
ATOM    121  HE1 PHE   197      62.050  86.360  32.170  1.00  0.00            
ATOM    122  CZ  PHE   197      62.890  86.190  30.200  1.00  0.00            
ATOM    123  HZ  PHE   197      63.880  85.920  30.550  1.00  0.00            
ATOM    124  CE2 PHE   197      62.650  86.290  28.820  1.00  0.00            
ATOM    125  HE2 PHE   197      63.440  86.100  28.120  1.00  0.00            
ATOM    126  CD2 PHE   197      61.370  86.630  28.370  1.00  0.00            
ATOM    127  HD2 PHE   197      61.190  86.690  27.300  1.00  0.00            
ATOM    128  C   PHE   197      59.800  89.520  28.040  1.00  0.00            
ATOM    129  O   PHE   197      59.990  89.290  26.840  1.00  0.00            
ATOM    130  N   GLN   198      60.580  90.360  28.720  1.00  0.00            
ATOM    131  H   GLN   198      60.330  90.490  29.690  1.00  0.00            
ATOM    132  CA  GLN   198      61.680  91.170  28.240  1.00  0.00            
ATOM    133  HA  GLN   198      61.840  90.910  27.200  1.00  0.00            
ATOM    134  CB  GLN   198      61.310  92.650  28.280  1.00  0.00            
ATOM    135  HB1 GLN   198      61.200  92.950  29.320  1.00  0.00            
ATOM    136  HB2 GLN   198      60.340  92.800  27.800  1.00  0.00            
ATOM    137  CG  GLN   198      62.300  93.620  27.630  1.00  0.00            
ATOM    138  HG1 GLN   198      62.470  93.330  26.600  1.00  0.00            
ATOM    139  HG2 GLN   198      63.260  93.560  28.160  1.00  0.00            
ATOM    140  CD  GLN   198      61.870  95.080  27.670  1.00  0.00            
ATOM    141  OE1 GLN   198      62.320  95.920  28.440  1.00  0.00            
ATOM    142  NE2 GLN   198      60.940  95.490  26.800  1.00  0.00            
ATOM    143 1HE2 GLN   198      60.480  94.840  26.190  1.00  0.00            
ATOM    144 2HE2 GLN   198      60.810  96.480  26.660  1.00  0.00            
ATOM    145  C   GLN   198      62.990  90.900  28.970  1.00  0.00            
ATOM    146  O   GLN   198      62.980  90.720  30.190  1.00  0.00            
ATOM    147  N   VAL   199      64.140  90.970  28.300  1.00  0.00            
ATOM    148  H   VAL   199      64.060  91.090  27.300  1.00  0.00            
ATOM    149  CA  VAL   199      65.470  91.060  28.860  1.00  0.00            
ATOM    150  HA  VAL   199      65.400  90.960  29.940  1.00  0.00            
ATOM    151  CB  VAL   199      66.390  89.940  28.380  1.00  0.00            
ATOM    152  HB  VAL   199      66.590  90.070  27.320  1.00  0.00            
ATOM    153  CG1 VAL   199      67.730  89.930  29.110  1.00  0.00            
ATOM    154 1HG1 VAL   199      68.380  89.140  28.730  1.00  0.00            
ATOM    155 2HG1 VAL   199      68.250  90.880  28.980  1.00  0.00            
ATOM    156 3HG1 VAL   199      67.580  89.770  30.180  1.00  0.00            
ATOM    157  CG2 VAL   199      65.770  88.550  28.550  1.00  0.00            
ATOM    158 1HG2 VAL   199      66.460  87.770  28.220  1.00  0.00            
ATOM    159 2HG2 VAL   199      65.500  88.370  29.590  1.00  0.00            
ATOM    160 3HG2 VAL   199      64.860  88.450  27.950  1.00  0.00            
ATOM    161  C   VAL   199      66.080  92.430  28.570  1.00  0.00            
ATOM    162  O   VAL   199      66.110  92.840  27.410  1.00  0.00            
ATOM    163  N   ALA   200      66.540  93.180  29.580  1.00  0.00            
ATOM    164  H   ALA   200      66.490  92.790  30.510  1.00  0.00            
ATOM    165  CA  ALA   200      67.000  94.550  29.470  1.00  0.00            
ATOM    166  HA  ALA   200      67.370  94.700  28.450  1.00  0.00            
ATOM    167  CB  ALA   200      65.790  95.460  29.650  1.00  0.00            
ATOM    168  HB1 ALA   200      66.070  96.510  29.500  1.00  0.00            
ATOM    169  HB2 ALA   200      65.020  95.220  28.910  1.00  0.00            
ATOM    170  HB3 ALA   200      65.380  95.330  30.650  1.00  0.00            
ATOM    171  C   ALA   200      68.140  94.920  30.400  1.00  0.00            
ATOM    172  O   ALA   200      68.470  94.190  31.340  1.00  0.00            
ATOM    173  N   HIS   201      68.800  96.070  30.190  1.00  0.00            
ATOM    174  H   HIS   201      68.450  96.640  29.430  1.00  0.00            
ATOM    175  CA  HIS   201      70.060  96.490  30.750  1.00  0.00            
ATOM    176  HA  HIS   201      70.420  95.680  31.390  1.00  0.00            
ATOM    177  CB  HIS   201      71.100  96.620  29.640  1.00  0.00            
ATOM    178  HB1 HIS   201      72.100  96.710  30.060  1.00  0.00            
ATOM    179  HB2 HIS   201      70.920  97.550  29.100  1.00  0.00            
ATOM    180  CG  HIS   201      71.110  95.500  28.640  1.00  0.00            
ATOM    181  ND1 HIS   201      71.780  94.280  28.740  1.00  0.00            
ATOM    182  CE1 HIS   201      71.360  93.520  27.730  1.00  0.00            
ATOM    183  HE1 HIS   201      71.630  92.490  27.560  1.00  0.00            
ATOM    184  NE2 HIS   201      70.480  94.190  26.970  1.00  0.00            
ATOM    185  HE2 HIS   201      69.940  93.790  26.220  1.00  0.00            
ATOM    186  CD2 HIS   201      70.320  95.450  27.520  1.00  0.00            
ATOM    187  HD2 HIS   201      69.640  96.210  27.180  1.00  0.00            
ATOM    188  C   HIS   201      69.980  97.730  31.620  1.00  0.00            
ATOM    189  O   HIS   201      69.180  98.620  31.330  1.00  0.00            
ATOM    190  N   LEU   202      70.800  97.860  32.670  1.00  0.00            
ATOM    191  H   LEU   202      71.420  97.080  32.850  1.00  0.00            
ATOM    192  CA  LEU   202      70.910  98.960  33.610  1.00  0.00            
ATOM    193  HA  LEU   202      70.410  99.830  33.180  1.00  0.00            
ATOM    194  CB  LEU   202      70.170  98.600  34.890  1.00  0.00            
ATOM    195  HB1 LEU   202      70.440  97.580  35.160  1.00  0.00            
ATOM    196  HB2 LEU   202      69.100  98.580  34.680  1.00  0.00            
ATOM    197  CG  LEU   202      70.410  99.470  36.130  1.00  0.00            
ATOM    198  HG  LEU   202      71.440  99.360  36.450  1.00  0.00            
ATOM    199  CD1 LEU   202      70.150 100.960  35.920  1.00  0.00            
ATOM    200 1HD1 LEU   202      70.300 101.510  36.850  1.00  0.00            
ATOM    201 2HD1 LEU   202      70.820 101.370  35.170  1.00  0.00            
ATOM    202 3HD1 LEU   202      69.130 101.120  35.590  1.00  0.00            
ATOM    203  CD2 LEU   202      69.510  99.000  37.280  1.00  0.00            
ATOM    204 1HD2 LEU   202      69.680  99.610  38.170  1.00  0.00            
ATOM    205 2HD2 LEU   202      68.460  99.080  36.990  1.00  0.00            
ATOM    206 3HD2 LEU   202      69.740  97.960  37.520  1.00  0.00            
ATOM    207  C   LEU   202      72.360  99.370  33.850  1.00  0.00            
ATOM    208  O   LEU   202      73.110  98.590  34.420  1.00  0.00            
ATOM    209  N   HIS   203      72.780 100.580  33.450  1.00  0.00            
ATOM    210  H   HIS   203      72.080 101.160  33.020  1.00  0.00            
ATOM    211  CA  HIS   203      74.120 101.130  33.500  1.00  0.00            
ATOM    212  HA  HIS   203      74.770 100.370  33.930  1.00  0.00            
ATOM    213  CB  HIS   203      74.650 101.340  32.080  1.00  0.00            
ATOM    214  HB1 HIS   203      75.670 101.730  32.140  1.00  0.00            
ATOM    215  HB2 HIS   203      74.050 102.100  31.600  1.00  0.00            
ATOM    216  CG  HIS   203      74.680 100.120  31.190  1.00  0.00            
ATOM    217  ND1 HIS   203      74.530 100.080  29.810  1.00  0.00            
ATOM    218  CE1 HIS   203      74.480  98.800  29.460  1.00  0.00            
ATOM    219  HE1 HIS   203      74.320  98.410  28.460  1.00  0.00            
ATOM    220  NE2 HIS   203      74.620  98.020  30.540  1.00  0.00            
ATOM    221  HE2 HIS   203      74.540  97.010  30.580  1.00  0.00            
ATOM    222  CD2 HIS   203      74.770  98.830  31.650  1.00  0.00            
ATOM    223  HD2 HIS   203      74.860  98.510  32.670  1.00  0.00            
ATOM    224  C   HIS   203      74.230 102.340  34.400  1.00  0.00            
ATOM    225  O   HIS   203      74.150 103.490  33.960  1.00  0.00            
ATOM    226  N   ALA   204      74.390 102.140  35.710  1.00  0.00            
ATOM    227  H   ALA   204      74.550 101.180  36.000  1.00  0.00            
ATOM    228  CA  ALA   204      74.420 103.140  36.770  1.00  0.00            
ATOM    229  HA  ALA   204      74.630 104.090  36.280  1.00  0.00            
ATOM    230  CB  ALA   204      73.010 103.270  37.350  1.00  0.00            
ATOM    231  HB1 ALA   204      72.960 104.080  38.080  1.00  0.00            
ATOM    232  HB2 ALA   204      72.280 103.470  36.580  1.00  0.00            
ATOM    233  HB3 ALA   204      72.730 102.350  37.870  1.00  0.00            
ATOM    234  C   ALA   204      75.490 102.920  37.820  1.00  0.00            
ATOM    235  O   ALA   204      75.900 101.780  38.010  1.00  0.00            
ATOM    236  N   PRO   205      75.990 103.930  38.540  1.00  0.00            
ATOM    237  CD  PRO   205      75.570 105.320  38.470  1.00  0.00            
ATOM    238  HD1 PRO   205      74.780 105.510  39.200  1.00  0.00            
ATOM    239  HD2 PRO   205      75.200 105.630  37.490  1.00  0.00            
ATOM    240  CG  PRO   205      76.790 106.160  38.820  1.00  0.00            
ATOM    241  HG1 PRO   205      76.530 107.130  39.240  1.00  0.00            
ATOM    242  HG2 PRO   205      77.420 106.270  37.940  1.00  0.00            
ATOM    243  CB  PRO   205      77.490 105.270  39.840  1.00  0.00            
ATOM    244  HB1 PRO   205      77.020 105.420  40.810  1.00  0.00            
ATOM    245  HB2 PRO   205      78.550 105.500  39.910  1.00  0.00            
ATOM    246  CA  PRO   205      77.210 103.860  39.320  1.00  0.00            
ATOM    247  HA  PRO   205      78.030 103.610  38.640  1.00  0.00            
ATOM    248  C   PRO   205      77.250 102.870  40.470  1.00  0.00            
ATOM    249  O   PRO   205      76.230 102.470  41.030  1.00  0.00            
ATOM    250  N   THR   206      78.460 102.510  40.930  1.00  0.00            
ATOM    251  H   THR   206      79.250 102.830  40.400  1.00  0.00            
ATOM    252  CA  THR   206      78.730 101.900  42.220  1.00  0.00            
ATOM    253  HA  THR   206      78.060 101.050  42.350  1.00  0.00            
ATOM    254  CB  THR   206      80.150 101.340  42.280  1.00  0.00            
ATOM    255  HB  THR   206      80.860 102.160  42.170  1.00  0.00            
ATOM    256  CG2 THR   206      80.470 100.570  43.560  1.00  0.00            
ATOM    257 1HG2 THR   206      81.490 100.190  43.530  1.00  0.00            
ATOM    258 2HG2 THR   206      80.380 101.240  44.420  1.00  0.00            
ATOM    259 3HG2 THR   206      79.780  99.740  43.670  1.00  0.00            
ATOM    260  OG1 THR   206      80.360 100.420  41.220  1.00  0.00            
ATOM    261  HG1 THR   206      81.300 100.220  41.210  1.00  0.00            
ATOM    262  C   THR   206      78.440 102.890  43.330  1.00  0.00            
ATOM    263  O   THR   206      79.300 103.660  43.770  1.00  0.00            
ATOM    264  N   GLY   207      77.170 102.960  43.750  1.00  0.00            
ATOM    265  H   GLY   207      76.530 102.320  43.300  1.00  0.00            
ATOM    266  CA  GLY   207      76.620 103.840  44.750  1.00  0.00            
ATOM    267  HA1 GLY   207      77.140 104.800  44.710  1.00  0.00            
ATOM    268  HA2 GLY   207      76.820 103.420  45.730  1.00  0.00            
ATOM    269  C   GLY   207      75.120 104.110  44.620  1.00  0.00            
ATOM    270  O   GLY   207      74.490 104.460  45.610  1.00  0.00            
ATOM    271  N   SER   208      74.530 103.920  43.440  1.00  0.00            
ATOM    272  H   SER   208      75.110 103.610  42.680  1.00  0.00            
ATOM    273  CA  SER   208      73.150 104.220  43.110  1.00  0.00            
ATOM    274  HA  SER   208      72.890 105.150  43.630  1.00  0.00            
ATOM    275  CB  SER   208      72.990 104.510  41.620  1.00  0.00            
ATOM    276  HB1 SER   208      73.780 105.180  41.290  1.00  0.00            
ATOM    277  HB2 SER   208      72.040 105.010  41.430  1.00  0.00            
ATOM    278  OG  SER   208      73.050 103.320  40.860  1.00  0.00            
ATOM    279  HG  SER   208      72.140 103.060  40.690  1.00  0.00            
ATOM    280  C   SER   208      72.120 103.200  43.570  1.00  0.00            
ATOM    281  O   SER   208      70.920 103.410  43.420  1.00  0.00            
ATOM    282  N   GLY   209      72.520 102.060  44.140  1.00  0.00            
ATOM    283  H   GLY   209      73.510 101.930  44.280  1.00  0.00            
ATOM    284  CA  GLY   209      71.620 101.060  44.690  1.00  0.00            
ATOM    285  HA1 GLY   209      70.880 101.570  45.320  1.00  0.00            
ATOM    286  HA2 GLY   209      72.190 100.400  45.350  1.00  0.00            
ATOM    287  C   GLY   209      70.870 100.200  43.690  1.00  0.00            
ATOM    288  O   GLY   209      69.710  99.860  43.940  1.00  0.00            
ATOM    289  N   LYS   210      71.480  99.790  42.580  1.00  0.00            
ATOM    290  H   LYS   210      72.430 100.120  42.460  1.00  0.00            
ATOM    291  CA  LYS   210      70.960  98.860  41.600  1.00  0.00            
ATOM    292  HA  LYS   210      70.130  99.350  41.080  1.00  0.00            
ATOM    293  CB  LYS   210      72.010  98.540  40.550  1.00  0.00            
ATOM    294  HB1 LYS   210      71.610  97.810  39.840  1.00  0.00            
ATOM    295  HB2 LYS   210      72.850  98.050  41.040  1.00  0.00            
ATOM    296  CG  LYS   210      72.520  99.730  39.740  1.00  0.00            
ATOM    297  HG1 LYS   210      72.960 100.460  40.410  1.00  0.00            
ATOM    298  HG2 LYS   210      71.680 100.220  39.260  1.00  0.00            
ATOM    299  CD  LYS   210      73.550  99.360  38.670  1.00  0.00            
ATOM    300  HD1 LYS   210      73.780 100.240  38.070  1.00  0.00            
ATOM    301  HD2 LYS   210      73.100  98.630  37.990  1.00  0.00            
ATOM    302  CE  LYS   210      74.850  98.780  39.210  1.00  0.00            
ATOM    303  HE1 LYS   210      75.470  98.450  38.370  1.00  0.00            
ATOM    304  HE2 LYS   210      74.640  97.900  39.820  1.00  0.00            
ATOM    305  NZ  LYS   210      75.610  99.770  40.000  1.00  0.00            
ATOM    306  HZ1 LYS   210      76.520  99.410  40.260  1.00  0.00            
ATOM    307  HZ2 LYS   210      75.750 100.620  39.480  1.00  0.00            
ATOM    308  HZ3 LYS   210      75.130 100.010  40.850  1.00  0.00            
ATOM    309  C   LYS   210      70.400  97.570  42.180  1.00  0.00            
ATOM    310  O   LYS   210      69.470  96.970  41.630  1.00  0.00            
ATOM    311  N   SER   211      70.910  97.140  43.330  1.00  0.00            
ATOM    312  H   SER   211      71.710  97.660  43.660  1.00  0.00            
ATOM    313  CA  SER   211      70.550  95.980  44.130  1.00  0.00            
ATOM    314  HA  SER   211      69.690  95.520  43.650  1.00  0.00            
ATOM    315  CB  SER   211      71.650  94.930  44.070  1.00  0.00            
ATOM    316  HB1 SER   211      71.630  94.440  43.100  1.00  0.00            
ATOM    317  HB2 SER   211      71.500  94.150  44.820  1.00  0.00            
ATOM    318  OG  SER   211      72.940  95.490  44.240  1.00  0.00            
ATOM    319  HG  SER   211      73.570  94.910  43.800  1.00  0.00            
ATOM    320  C   SER   211      70.070  96.310  45.540  1.00  0.00            
ATOM    321  O   SER   211      70.000  95.420  46.390  1.00  0.00            
ATOM    322  N   THR   212      69.680  97.550  45.850  1.00  0.00            
ATOM    323  H   THR   212      69.780  98.240  45.120  1.00  0.00            
ATOM    324  CA  THR   212      69.060  97.990  47.080  1.00  0.00            
ATOM    325  HA  THR   212      68.700  97.110  47.610  1.00  0.00            
ATOM    326  CB  THR   212      70.010  98.680  48.050  1.00  0.00            
ATOM    327  HB  THR   212      69.470  99.050  48.920  1.00  0.00            
ATOM    328  CG2 THR   212      71.120  97.760  48.560  1.00  0.00            
ATOM    329 1HG2 THR   212      71.700  98.260  49.340  1.00  0.00            
ATOM    330 2HG2 THR   212      70.670  96.860  48.980  1.00  0.00            
ATOM    331 3HG2 THR   212      71.770  97.490  47.730  1.00  0.00            
ATOM    332  OG1 THR   212      70.650  99.790  47.450  1.00  0.00            
ATOM    333  HG1 THR   212      71.460  99.960  47.940  1.00  0.00            
ATOM    334  C   THR   212      67.820  98.850  46.870  1.00  0.00            
ATOM    335  O   THR   212      66.710  98.440  47.230  1.00  0.00            
ATOM    336  N   LYS   213      67.930 100.010  46.220  1.00  0.00            
ATOM    337  H   LYS   213      68.870 100.260  45.940  1.00  0.00            
ATOM    338  CA  LYS   213      66.860 100.910  45.840  1.00  0.00            
ATOM    339  HA  LYS   213      66.280 101.160  46.730  1.00  0.00            
ATOM    340  CB  LYS   213      67.410 102.230  45.290  1.00  0.00            
ATOM    341  HB1 LYS   213      68.110 102.010  44.490  1.00  0.00            
ATOM    342  HB2 LYS   213      67.960 102.740  46.080  1.00  0.00            
ATOM    343  CG  LYS   213      66.350 103.190  44.740  1.00  0.00            
ATOM    344  HG1 LYS   213      65.630 103.430  45.530  1.00  0.00            
ATOM    345  HG2 LYS   213      65.800 102.700  43.930  1.00  0.00            
ATOM    346  CD  LYS   213      66.950 104.480  44.200  1.00  0.00            
ATOM    347  HD1 LYS   213      67.730 104.220  43.470  1.00  0.00            
ATOM    348  HD2 LYS   213      67.420 105.040  45.010  1.00  0.00            
ATOM    349  CE  LYS   213      65.900 105.350  43.530  1.00  0.00            
ATOM    350  HE1 LYS   213      65.230 105.760  44.290  1.00  0.00            
ATOM    351  HE2 LYS   213      65.290 104.710  42.880  1.00  0.00            
ATOM    352  NZ  LYS   213      66.500 106.430  42.720  1.00  0.00            
ATOM    353  HZ1 LYS   213      65.790 106.990  42.260  1.00  0.00            
ATOM    354  HZ2 LYS   213      67.050 107.050  43.290  1.00  0.00            
ATOM    355  HZ3 LYS   213      67.080 106.030  42.000  1.00  0.00            
ATOM    356  C   LYS   213      65.890 100.250  44.880  1.00  0.00            
ATOM    357  O   LYS   213      64.690 100.180  45.150  1.00  0.00            
ATOM    358  N   VAL   214      66.370  99.710  43.750  1.00  0.00            
ATOM    359  H   VAL   214      67.370  99.800  43.620  1.00  0.00            
ATOM    360  CA  VAL   214      65.570  99.120  42.700  1.00  0.00            
ATOM    361  HA  VAL   214      64.890  99.900  42.360  1.00  0.00            
ATOM    362  CB  VAL   214      66.400  98.740  41.480  1.00  0.00            
ATOM    363  HB  VAL   214      67.090  97.950  41.760  1.00  0.00            
ATOM    364  CG1 VAL   214      65.560  98.210  40.320  1.00  0.00            
ATOM    365 1HG1 VAL   214      66.180  97.970  39.450  1.00  0.00            
ATOM    366 2HG1 VAL   214      65.030  97.300  40.600  1.00  0.00            
ATOM    367 3HG1 VAL   214      64.820  98.970  40.020  1.00  0.00            
ATOM    368  CG2 VAL   214      67.230  99.900  40.940  1.00  0.00            
ATOM    369 1HG2 VAL   214      67.800  99.600  40.070  1.00  0.00            
ATOM    370 2HG2 VAL   214      66.580 100.730  40.660  1.00  0.00            
ATOM    371 3HG2 VAL   214      67.940 100.260  41.690  1.00  0.00            
ATOM    372  C   VAL   214      64.660  97.990  43.180  1.00  0.00            
ATOM    373  O   VAL   214      63.460  98.060  42.920  1.00  0.00            
ATOM    374  N   PRO   215      65.120  96.960  43.890  1.00  0.00            
ATOM    375  CD  PRO   215      66.500  96.610  44.180  1.00  0.00            
ATOM    376  HD1 PRO   215      67.100  97.460  44.520  1.00  0.00            
ATOM    377  HD2 PRO   215      66.980  96.180  43.300  1.00  0.00            
ATOM    378  CG  PRO   215      66.470  95.550  45.280  1.00  0.00            
ATOM    379  HG1 PRO   215      66.410  96.040  46.250  1.00  0.00            
ATOM    380  HG2 PRO   215      67.330  94.890  45.240  1.00  0.00            
ATOM    381  CB  PRO   215      65.160  94.830  44.990  1.00  0.00            
ATOM    382  HB1 PRO   215      64.760  94.350  45.890  1.00  0.00            
ATOM    383  HB2 PRO   215      65.340  94.070  44.220  1.00  0.00            
ATOM    384  CA  PRO   215      64.250  95.930  44.440  1.00  0.00            
ATOM    385  HA  PRO   215      63.670  95.500  43.630  1.00  0.00            
ATOM    386  C   PRO   215      63.260  96.450  45.470  1.00  0.00            
ATOM    387  O   PRO   215      62.090  96.080  45.430  1.00  0.00            
ATOM    388  N   ALA   216      63.640  97.360  46.380  1.00  0.00            
ATOM    389  H   ALA   216      64.610  97.670  46.380  1.00  0.00            
ATOM    390  CA  ALA   216      62.750  97.970  47.340  1.00  0.00            
ATOM    391  HA  ALA   216      62.270  97.170  47.900  1.00  0.00            
ATOM    392  CB  ALA   216      63.560  98.780  48.340  1.00  0.00            
ATOM    393  HB1 ALA   216      62.910  99.210  49.110  1.00  0.00            
ATOM    394  HB2 ALA   216      64.310  98.160  48.830  1.00  0.00            
ATOM    395  HB3 ALA   216      64.070  99.610  47.830  1.00  0.00            
ATOM    396  C   ALA   216      61.650  98.800  46.710  1.00  0.00            
ATOM    397  O   ALA   216      60.490  98.750  47.130  1.00  0.00            
ATOM    398  N   ALA   217      61.970  99.540  45.640  1.00  0.00            
ATOM    399  H   ALA   217      62.950  99.570  45.390  1.00  0.00            
ATOM    400  CA  ALA   217      61.070 100.350  44.840  1.00  0.00            
ATOM    401  HA  ALA   217      60.510 101.000  45.510  1.00  0.00            
ATOM    402  CB  ALA   217      61.910 101.240  43.940  1.00  0.00            
ATOM    403  HB1 ALA   217      61.270 101.840  43.290  1.00  0.00            
ATOM    404  HB2 ALA   217      62.550 101.910  44.520  1.00  0.00            
ATOM    405  HB3 ALA   217      62.550 100.640  43.300  1.00  0.00            
ATOM    406  C   ALA   217      60.060  99.540  44.050  1.00  0.00            
ATOM    407  O   ALA   217      58.900  99.930  43.960  1.00  0.00            
ATOM    408  N   TYR   218      60.450  98.380  43.500  1.00  0.00            
ATOM    409  H   TYR   218      61.430  98.150  43.530  1.00  0.00            
ATOM    410  CA  TYR   218      59.540  97.430  42.890  1.00  0.00            
ATOM    411  HA  TYR   218      58.850  97.980  42.250  1.00  0.00            
ATOM    412  CB  TYR   218      60.290  96.430  42.010  1.00  0.00            
ATOM    413  HB1 TYR   218      59.680  95.530  41.920  1.00  0.00            
ATOM    414  HB2 TYR   218      61.200  96.130  42.520  1.00  0.00            
ATOM    415  CG  TYR   218      60.590  96.880  40.600  1.00  0.00            
ATOM    416  CD1 TYR   218      59.560  97.370  39.790  1.00  0.00            
ATOM    417  HD1 TYR   218      58.550  97.460  40.160  1.00  0.00            
ATOM    418  CE1 TYR   218      59.810  97.720  38.450  1.00  0.00            
ATOM    419  HE1 TYR   218      59.020  98.100  37.830  1.00  0.00            
ATOM    420  CZ  TYR   218      61.100  97.560  37.920  1.00  0.00            
ATOM    421  OH  TYR   218      61.320  97.860  36.610  1.00  0.00            
ATOM    422  HH  TYR   218      62.250  97.770  36.380  1.00  0.00            
ATOM    423  CE2 TYR   218      62.150  97.090  38.740  1.00  0.00            
ATOM    424  HE2 TYR   218      63.130  96.960  38.320  1.00  0.00            
ATOM    425  CD2 TYR   218      61.890  96.750  40.070  1.00  0.00            
ATOM    426  HD2 TYR   218      62.680  96.370  40.700  1.00  0.00            
ATOM    427  C   TYR   218      58.650  96.710  43.910  1.00  0.00            
ATOM    428  O   TYR   218      57.460  96.540  43.670  1.00  0.00            
ATOM    429  N   ALA   219      59.190  96.370  45.080  1.00  0.00            
ATOM    430  H   ALA   219      60.190  96.450  45.200  1.00  0.00            
ATOM    431  CA  ALA   219      58.410  95.850  46.180  1.00  0.00            
ATOM    432  HA  ALA   219      57.920  94.940  45.820  1.00  0.00            
ATOM    433  CB  ALA   219      59.350  95.420  47.300  1.00  0.00            
ATOM    434  HB1 ALA   219      58.820  94.830  48.050  1.00  0.00            
ATOM    435  HB2 ALA   219      60.170  94.810  46.910  1.00  0.00            
ATOM    436  HB3 ALA   219      59.790  96.300  47.790  1.00  0.00            
ATOM    437  C   ALA   219      57.320  96.810  46.640  1.00  0.00            
ATOM    438  O   ALA   219      56.190  96.400  46.870  1.00  0.00            
ATOM    439  N   ALA   220      57.590  98.120  46.640  1.00  0.00            
ATOM    440  H   ALA   220      58.550  98.380  46.470  1.00  0.00            
ATOM    441  CA  ALA   220      56.650  99.190  46.900  1.00  0.00            
ATOM    442  HA  ALA   220      56.130  98.960  47.830  1.00  0.00            
ATOM    443  CB  ALA   220      57.410 100.490  47.150  1.00  0.00            
ATOM    444  HB1 ALA   220      56.730 101.290  47.450  1.00  0.00            
ATOM    445  HB2 ALA   220      58.160 100.360  47.940  1.00  0.00            
ATOM    446  HB3 ALA   220      57.930 100.800  46.240  1.00  0.00            
ATOM    447  C   ALA   220      55.570  99.380  45.840  1.00  0.00            
ATOM    448  O   ALA   220      54.540 100.000  46.110  1.00  0.00            
ATOM    449  N   GLN   221      55.720  98.820  44.640  1.00  0.00            
ATOM    450  H   GLN   221      56.600  98.340  44.480  1.00  0.00            
ATOM    451  CA  GLN   221      54.740  98.680  43.580  1.00  0.00            
ATOM    452  HA  GLN   221      53.990  99.470  43.720  1.00  0.00            
ATOM    453  CB  GLN   221      55.360  98.930  42.210  1.00  0.00            
ATOM    454  HB1 GLN   221      54.620  98.790  41.430  1.00  0.00            
ATOM    455  HB2 GLN   221      56.150  98.190  42.030  1.00  0.00            
ATOM    456  CG  GLN   221      55.960 100.330  42.040  1.00  0.00            
ATOM    457  HG1 GLN   221      56.700 100.510  42.810  1.00  0.00            
ATOM    458  HG2 GLN   221      55.170 101.060  42.180  1.00  0.00            
ATOM    459  CD  GLN   221      56.600 100.590  40.680  1.00  0.00            
ATOM    460  OE1 GLN   221      56.380  99.920  39.680  1.00  0.00            
ATOM    461  NE2 GLN   221      57.440 101.630  40.550  1.00  0.00            
ATOM    462 1HE2 GLN   221      57.790 102.070  41.390  1.00  0.00            
ATOM    463 2HE2 GLN   221      57.880 101.750  39.650  1.00  0.00            
ATOM    464  C   GLN   221      53.950  97.380  43.670  1.00  0.00            
ATOM    465  O   GLN   221      53.230  96.990  42.750  1.00  0.00            
ATOM    466  N   GLY   222      54.050  96.630  44.770  1.00  0.00            
ATOM    467  H   GLY   222      54.690  96.960  45.480  1.00  0.00            
ATOM    468  CA  GLY   222      53.330  95.400  45.060  1.00  0.00            
ATOM    469  HA1 GLY   222      52.290  95.530  44.760  1.00  0.00            
ATOM    470  HA2 GLY   222      53.320  95.250  46.140  1.00  0.00            
ATOM    471  C   GLY   222      53.850  94.130  44.420  1.00  0.00            
ATOM    472  O   GLY   222      53.370  93.040  44.750  1.00  0.00            
ATOM    473  N   TYR   223      54.860  94.210  43.550  1.00  0.00            
ATOM    474  H   TYR   223      55.210  95.140  43.360  1.00  0.00            
ATOM    475  CA  TYR   223      55.490  93.120  42.830  1.00  0.00            
ATOM    476  HA  TYR   223      54.700  92.440  42.520  1.00  0.00            
ATOM    477  CB  TYR   223      56.120  93.670  41.560  1.00  0.00            
ATOM    478  HB1 TYR   223      56.510  92.850  40.960  1.00  0.00            
ATOM    479  HB2 TYR   223      56.990  94.250  41.860  1.00  0.00            
ATOM    480  CG  TYR   223      55.260  94.520  40.640  1.00  0.00            
ATOM    481  CD1 TYR   223      54.020  94.050  40.190  1.00  0.00            
ATOM    482  HD1 TYR   223      53.670  93.070  40.480  1.00  0.00            
ATOM    483  CE1 TYR   223      53.240  94.820  39.320  1.00  0.00            
ATOM    484  HE1 TYR   223      52.290  94.460  38.950  1.00  0.00            
ATOM    485  CZ  TYR   223      53.700  96.080  38.880  1.00  0.00            
ATOM    486  OH  TYR   223      52.970  96.810  37.990  1.00  0.00            
ATOM    487  HH  TYR   223      53.480  97.540  37.630  1.00  0.00            
ATOM    488  CE2 TYR   223      54.950  96.550  39.330  1.00  0.00            
ATOM    489  HE2 TYR   223      55.310  97.510  39.000  1.00  0.00            
ATOM    490  CD2 TYR   223      55.710  95.770  40.210  1.00  0.00            
ATOM    491  HD2 TYR   223      56.660  96.150  40.560  1.00  0.00            
ATOM    492  C   TYR   223      56.480  92.300  43.650  1.00  0.00            
ATOM    493  O   TYR   223      56.780  92.650  44.790  1.00  0.00            
ATOM    494  N   LYS   224      57.030  91.220  43.100  1.00  0.00            
ATOM    495  H   LYS   224      56.660  90.980  42.190  1.00  0.00            
ATOM    496  CA  LYS   224      57.950  90.250  43.660  1.00  0.00            
ATOM    497  HA  LYS   224      58.160  90.540  44.700  1.00  0.00            
ATOM    498  CB  LYS   224      57.290  88.880  43.720  1.00  0.00            
ATOM    499  HB1 LYS   224      57.990  88.130  44.090  1.00  0.00            
ATOM    500  HB2 LYS   224      57.050  88.600  42.690  1.00  0.00            
ATOM    501  CG  LYS   224      56.020  88.810  44.550  1.00  0.00            
ATOM    502  HG1 LYS   224      55.460  89.740  44.460  1.00  0.00            
ATOM    503  HG2 LYS   224      56.270  88.680  45.610  1.00  0.00            
ATOM    504  CD  LYS   224      55.100  87.680  44.090  1.00  0.00            
ATOM    505  HD1 LYS   224      55.490  86.710  44.410  1.00  0.00            
ATOM    506  HD2 LYS   224      55.040  87.700  43.000  1.00  0.00            
ATOM    507  CE  LYS   224      53.700  87.920  44.650  1.00  0.00            
ATOM    508  HE1 LYS   224      53.460  88.980  44.530  1.00  0.00            
ATOM    509  HE2 LYS   224      53.680  87.690  45.710  1.00  0.00            
ATOM    510  NZ  LYS   224      52.690  87.140  43.910  1.00  0.00            
ATOM    511  HZ1 LYS   224      51.750  87.420  44.160  1.00  0.00            
ATOM    512  HZ2 LYS   224      52.780  87.300  42.920  1.00  0.00            
ATOM    513  HZ3 LYS   224      52.810  86.150  44.040  1.00  0.00            
ATOM    514  C   LYS   224      59.270  90.190  42.920  1.00  0.00            
ATOM    515  O   LYS   224      59.260  90.120  41.690  1.00  0.00            
ATOM    516  N   VAL   225      60.430  90.180  43.590  1.00  0.00            
ATOM    517  H   VAL   225      60.350  90.180  44.600  1.00  0.00            
ATOM    518  CA  VAL   225      61.760  90.320  43.020  1.00  0.00            
ATOM    519  HA  VAL   225      61.660  90.130  41.950  1.00  0.00            
ATOM    520  CB  VAL   225      62.290  91.750  43.160  1.00  0.00            
ATOM    521  HB  VAL   225      62.440  91.970  44.210  1.00  0.00            
ATOM    522  CG1 VAL   225      63.640  91.950  42.470  1.00  0.00            
ATOM    523 1HG1 VAL   225      63.950  92.990  42.520  1.00  0.00            
ATOM    524 2HG1 VAL   225      64.420  91.350  42.940  1.00  0.00            
ATOM    525 3HG1 VAL   225      63.570  91.660  41.420  1.00  0.00            
ATOM    526  CG2 VAL   225      61.360  92.810  42.590  1.00  0.00            
ATOM    527 1HG2 VAL   225      61.790  93.800  42.710  1.00  0.00            
ATOM    528 2HG2 VAL   225      61.170  92.630  41.530  1.00  0.00            
ATOM    529 3HG2 VAL   225      60.400  92.810  43.110  1.00  0.00            
ATOM    530  C   VAL   225      62.760  89.310  43.540  1.00  0.00            
ATOM    531  O   VAL   225      62.890  89.120  44.750  1.00  0.00            
ATOM    532  N   LEU   226      63.560  88.700  42.660  1.00  0.00            
ATOM    533  H   LEU   226      63.370  88.890  41.690  1.00  0.00            
ATOM    534  CA  LEU   226      64.780  87.970  42.950  1.00  0.00            
ATOM    535  HA  LEU   226      64.810  87.740  44.020  1.00  0.00            
ATOM    536  CB  LEU   226      64.800  86.640  42.200  1.00  0.00            
ATOM    537  HB1 LEU   226      64.650  86.860  41.140  1.00  0.00            
ATOM    538  HB2 LEU   226      63.940  86.060  42.520  1.00  0.00            
ATOM    539  CG  LEU   226      66.050  85.780  42.340  1.00  0.00            
ATOM    540  HG  LEU   226      66.920  86.340  42.010  1.00  0.00            
ATOM    541  CD1 LEU   226      66.290  85.300  43.770  1.00  0.00            
ATOM    542 1HD1 LEU   226      67.160  84.650  43.810  1.00  0.00            
ATOM    543 2HD1 LEU   226      66.470  86.150  44.430  1.00  0.00            
ATOM    544 3HD1 LEU   226      65.420  84.750  44.130  1.00  0.00            
ATOM    545  CD2 LEU   226      65.940  84.540  41.450  1.00  0.00            
ATOM    546 1HD2 LEU   226      66.840  83.940  41.520  1.00  0.00            
ATOM    547 2HD2 LEU   226      65.090  83.940  41.750  1.00  0.00            
ATOM    548 3HD2 LEU   226      65.810  84.850  40.410  1.00  0.00            
ATOM    549  C   LEU   226      66.010  88.810  42.630  1.00  0.00            
ATOM    550  O   LEU   226      66.060  89.400  41.540  1.00  0.00            
ATOM    551  N   VAL   227      67.030  88.850  43.480  1.00  0.00            
ATOM    552  H   VAL   227      66.890  88.400  44.370  1.00  0.00            
ATOM    553  CA  VAL   227      68.300  89.530  43.280  1.00  0.00            
ATOM    554  HA  VAL   227      68.320  89.910  42.260  1.00  0.00            
ATOM    555  CB  VAL   227      68.460  90.730  44.190  1.00  0.00            
ATOM    556  HB  VAL   227      68.590  90.370  45.210  1.00  0.00            
ATOM    557  CG1 VAL   227      69.690  91.560  43.830  1.00  0.00            
ATOM    558 1HG1 VAL   227      69.790  92.420  44.500  1.00  0.00            
ATOM    559 2HG1 VAL   227      70.600  90.970  43.930  1.00  0.00            
ATOM    560 3HG1 VAL   227      69.620  91.920  42.800  1.00  0.00            
ATOM    561  CG2 VAL   227      67.260  91.670  44.190  1.00  0.00            
ATOM    562 1HG2 VAL   227      67.450  92.540  44.820  1.00  0.00            
ATOM    563 2HG2 VAL   227      67.050  92.010  43.170  1.00  0.00            
ATOM    564 3HG2 VAL   227      66.380  91.160  44.580  1.00  0.00            
ATOM    565  C   VAL   227      69.470  88.560  43.410  1.00  0.00            
ATOM    566  O   VAL   227      69.610  87.910  44.440  1.00  0.00            
ATOM    567  N   LEU   228      70.330  88.470  42.400  1.00  0.00            
ATOM    568  H   LEU   228      70.140  89.060  41.600  1.00  0.00            
ATOM    569  CA  LEU   228      71.510  87.630  42.310  1.00  0.00            
ATOM    570  HA  LEU   228      71.570  87.030  43.210  1.00  0.00            
ATOM    571  CB  LEU   228      71.400  86.680  41.120  1.00  0.00            
ATOM    572  HB1 LEU   228      72.270  86.020  41.130  1.00  0.00            
ATOM    573  HB2 LEU   228      71.470  87.270  40.210  1.00  0.00            
ATOM    574  CG  LEU   228      70.140  85.820  41.020  1.00  0.00            
ATOM    575  HG  LEU   228      69.270  86.460  40.900  1.00  0.00            
ATOM    576  CD1 LEU   228      70.200  84.900  39.800  1.00  0.00            
ATOM    577 1HD1 LEU   228      69.270  84.340  39.700  1.00  0.00            
ATOM    578 2HD1 LEU   228      70.350  85.500  38.900  1.00  0.00            
ATOM    579 3HD1 LEU   228      71.020  84.200  39.910  1.00  0.00            
ATOM    580  CD2 LEU   228      69.950  84.950  42.260  1.00  0.00            
ATOM    581 1HD2 LEU   228      69.100  84.290  42.120  1.00  0.00            
ATOM    582 2HD2 LEU   228      70.840  84.360  42.450  1.00  0.00            
ATOM    583 3HD2 LEU   228      69.740  85.590  43.120  1.00  0.00            
ATOM    584  C   LEU   228      72.780  88.460  42.230  1.00  0.00            
ATOM    585  O   LEU   228      72.820  89.460  41.520  1.00  0.00            
ATOM    586  N   ASN   229      73.860  88.080  42.930  1.00  0.00            
ATOM    587  H   ASN   229      73.760  87.260  43.500  1.00  0.00            
ATOM    588  CA  ASN   229      75.140  88.760  42.990  1.00  0.00            
ATOM    589  HA  ASN   229      75.220  89.370  42.100  1.00  0.00            
ATOM    590  CB  ASN   229      75.070  89.720  44.180  1.00  0.00            
ATOM    591  HB1 ASN   229      75.030  89.150  45.100  1.00  0.00            
ATOM    592  HB2 ASN   229      74.170  90.350  44.130  1.00  0.00            
ATOM    593  CG  ASN   229      76.270  90.650  44.280  1.00  0.00            
ATOM    594  OD1 ASN   229      77.330  90.290  44.780  1.00  0.00            
ATOM    595  ND2 ASN   229      76.190  91.870  43.760  1.00  0.00            
ATOM    596 1HD2 ASN   229      75.330  92.240  43.390  1.00  0.00            
ATOM    597 2HD2 ASN   229      77.020  92.450  43.780  1.00  0.00            
ATOM    598  C   ASN   229      76.340  87.820  43.040  1.00  0.00            
ATOM    599  O   ASN   229      76.170  86.700  43.520  1.00  0.00            
ATOM    600  N   PRO   230      77.550  88.170  42.590  1.00  0.00            
ATOM    601  CD  PRO   230      77.870  89.330  41.790  1.00  0.00            
ATOM    602  HD1 PRO   230      78.150  90.180  42.410  1.00  0.00            
ATOM    603  HD2 PRO   230      77.060  89.650  41.140  1.00  0.00            
ATOM    604  CG  PRO   230      79.080  88.970  40.930  1.00  0.00            
ATOM    605  HG1 PRO   230      79.690  89.830  40.650  1.00  0.00            
ATOM    606  HG2 PRO   230      78.770  88.400  40.060  1.00  0.00            
ATOM    607  CB  PRO   230      79.830  88.050  41.900  1.00  0.00            
ATOM    608  HB1 PRO   230      80.380  88.660  42.620  1.00  0.00            
ATOM    609  HB2 PRO   230      80.530  87.390  41.370  1.00  0.00            
ATOM    610  CA  PRO   230      78.700  87.290  42.590  1.00  0.00            
ATOM    611  HA  PRO   230      78.480  86.450  41.930  1.00  0.00            
ATOM    612  C   PRO   230      79.190  86.710  43.910  1.00  0.00            
ATOM    613  O   PRO   230      79.790  85.640  43.870  1.00  0.00            
ATOM    614  N   SER   231      78.940  87.300  45.080  1.00  0.00            
ATOM    615  H   SER   231      78.420  88.170  45.070  1.00  0.00            
ATOM    616  CA  SER   231      79.460  86.850  46.350  1.00  0.00            
ATOM    617  HA  SER   231      79.680  85.780  46.250  1.00  0.00            
ATOM    618  CB  SER   231      80.800  87.500  46.670  1.00  0.00            
ATOM    619  HB1 SER   231      81.450  87.430  45.800  1.00  0.00            
ATOM    620  HB2 SER   231      81.290  87.000  47.500  1.00  0.00            
ATOM    621  OG  SER   231      80.650  88.860  47.010  1.00  0.00            
ATOM    622  HG  SER   231      81.520  89.270  46.980  1.00  0.00            
ATOM    623  C   SER   231      78.530  86.940  47.560  1.00  0.00            
ATOM    624  O   SER   231      77.750  87.870  47.700  1.00  0.00            
ATOM    625  N   VAL   232      78.660  86.000  48.500  1.00  0.00            
ATOM    626  H   VAL   232      79.370  85.310  48.330  1.00  0.00            
ATOM    627  CA  VAL   232      77.940  85.900  49.760  1.00  0.00            
ATOM    628  HA  VAL   232      76.880  85.750  49.540  1.00  0.00            
ATOM    629  CB  VAL   232      78.400  84.700  50.580  1.00  0.00            
ATOM    630  HB  VAL   232      79.470  84.800  50.750  1.00  0.00            
ATOM    631  CG1 VAL   232      77.730  84.580  51.950  1.00  0.00            
ATOM    632 1HG1 VAL   232      78.110  83.700  52.480  1.00  0.00            
ATOM    633 2HG1 VAL   232      77.960  85.450  52.570  1.00  0.00            
ATOM    634 3HG1 VAL   232      76.650  84.490  51.840  1.00  0.00            
ATOM    635  CG2 VAL   232      78.180  83.360  49.880  1.00  0.00            
ATOM    636 1HG2 VAL   232      78.580  82.530  50.470  1.00  0.00            
ATOM    637 2HG2 VAL   232      77.120  83.180  49.720  1.00  0.00            
ATOM    638 3HG2 VAL   232      78.690  83.340  48.910  1.00  0.00            
ATOM    639  C   VAL   232      78.060  87.170  50.580  1.00  0.00            
ATOM    640  O   VAL   232      77.080  87.710  51.090  1.00  0.00            
ATOM    641  N   ALA   233      79.270  87.720  50.680  1.00  0.00            
ATOM    642  H   ALA   233      80.030  87.240  50.200  1.00  0.00            
ATOM    643  CA  ALA   233      79.600  88.900  51.460  1.00  0.00            
ATOM    644  HA  ALA   233      79.320  88.690  52.490  1.00  0.00            
ATOM    645  CB  ALA   233      81.110  89.100  51.430  1.00  0.00            
ATOM    646  HB1 ALA   233      81.390  89.950  52.050  1.00  0.00            
ATOM    647  HB2 ALA   233      81.620  88.210  51.810  1.00  0.00            
ATOM    648  HB3 ALA   233      81.440  89.290  50.410  1.00  0.00            
ATOM    649  C   ALA   233      78.840  90.150  51.030  1.00  0.00            
ATOM    650  O   ALA   233      78.600  91.040  51.840  1.00  0.00            
ATOM    651  N   ALA   234      78.450  90.250  49.760  1.00  0.00            
ATOM    652  H   ALA   234      78.690  89.490  49.140  1.00  0.00            
ATOM    653  CA  ALA   234      77.560  91.260  49.220  1.00  0.00            
ATOM    654  HA  ALA   234      77.710  92.190  49.780  1.00  0.00            
ATOM    655  CB  ALA   234      77.990  91.570  47.790  1.00  0.00            
ATOM    656  HB1 ALA   234      77.330  92.310  47.330  1.00  0.00            
ATOM    657  HB2 ALA   234      79.010  91.950  47.760  1.00  0.00            
ATOM    658  HB3 ALA   234      77.960  90.650  47.200  1.00  0.00            
ATOM    659  C   ALA   234      76.090  90.890  49.340  1.00  0.00            
ATOM    660  O   ALA   234      75.310  91.700  49.840  1.00  0.00            
ATOM    661  N   THR   235      75.680  89.680  48.960  1.00  0.00            
ATOM    662  H   THR   235      76.380  89.090  48.520  1.00  0.00            
ATOM    663  CA  THR   235      74.340  89.150  49.030  1.00  0.00            
ATOM    664  HA  THR   235      73.720  89.690  48.310  1.00  0.00            
ATOM    665  CB  THR   235      74.290  87.680  48.600  1.00  0.00            
ATOM    666  HB  THR   235      75.060  87.130  49.120  1.00  0.00            
ATOM    667  CG2 THR   235      72.960  86.960  48.820  1.00  0.00            
ATOM    668 1HG2 THR   235      73.030  85.930  48.480  1.00  0.00            
ATOM    669 2HG2 THR   235      72.710  86.930  49.880  1.00  0.00            
ATOM    670 3HG2 THR   235      72.170  87.470  48.280  1.00  0.00            
ATOM    671  OG1 THR   235      74.530  87.590  47.210  1.00  0.00            
ATOM    672  HG1 THR   235      73.840  87.060  46.800  1.00  0.00            
ATOM    673  C   THR   235      73.680  89.340  50.390  1.00  0.00            
ATOM    674  O   THR   235      72.550  89.800  50.480  1.00  0.00            
ATOM    675  N   LEU   236      74.380  89.040  51.490  1.00  0.00            
ATOM    676  H   LEU   236      75.300  88.660  51.360  1.00  0.00            
ATOM    677  CA  LEU   236      73.890  89.210  52.850  1.00  0.00            
ATOM    678  HA  LEU   236      72.910  88.740  52.920  1.00  0.00            
ATOM    679  CB  LEU   236      74.820  88.500  53.830  1.00  0.00            
ATOM    680  HB1 LEU   236      74.480  88.700  54.840  1.00  0.00            
ATOM    681  HB2 LEU   236      75.810  88.950  53.750  1.00  0.00            
ATOM    682  CG  LEU   236      74.970  86.990  53.680  1.00  0.00            
ATOM    683  HG  LEU   236      75.370  86.750  52.700  1.00  0.00            
ATOM    684  CD1 LEU   236      75.920  86.420  54.730  1.00  0.00            
ATOM    685 1HD1 LEU   236      76.050  85.350  54.580  1.00  0.00            
ATOM    686 2HD1 LEU   236      76.890  86.900  54.640  1.00  0.00            
ATOM    687 3HD1 LEU   236      75.520  86.600  55.730  1.00  0.00            
ATOM    688  CD2 LEU   236      73.630  86.250  53.810  1.00  0.00            
ATOM    689 1HD2 LEU   236      73.790  85.170  53.770  1.00  0.00            
ATOM    690 2HD2 LEU   236      73.150  86.520  54.750  1.00  0.00            
ATOM    691 3HD2 LEU   236      72.990  86.520  52.970  1.00  0.00            
ATOM    692  C   LEU   236      73.670  90.670  53.240  1.00  0.00            
ATOM    693  O   LEU   236      72.740  91.010  53.960  1.00  0.00            
ATOM    694  N   GLY   237      74.510  91.580  52.750  1.00  0.00            
ATOM    695  H   GLY   237      75.190  91.270  52.060  1.00  0.00            
ATOM    696  CA  GLY   237      74.520  92.990  53.080  1.00  0.00            
ATOM    697  HA1 GLY   237      75.420  93.450  52.680  1.00  0.00            
ATOM    698  HA2 GLY   237      74.550  93.110  54.160  1.00  0.00            
ATOM    699  C   GLY   237      73.330  93.770  52.540  1.00  0.00            
ATOM    700  O   GLY   237      72.770  94.620  53.240  1.00  0.00            
ATOM    701  N   PHE   238      72.830  93.440  51.340  1.00  0.00            
ATOM    702  H   PHE   238      73.320  92.750  50.800  1.00  0.00            
ATOM    703  CA  PHE   238      71.590  93.980  50.820  1.00  0.00            
ATOM    704  HA  PHE   238      71.690  95.060  50.740  1.00  0.00            
ATOM    705  CB  PHE   238      71.310  93.450  49.420  1.00  0.00            
ATOM    706  HB1 PHE   238      70.470  94.000  48.990  1.00  0.00            
ATOM    707  HB2 PHE   238      70.970  92.410  49.530  1.00  0.00            
ATOM    708  CG  PHE   238      72.440  93.460  48.420  1.00  0.00            
ATOM    709  CD1 PHE   238      73.090  94.660  48.100  1.00  0.00            
ATOM    710  HD1 PHE   238      72.780  95.580  48.570  1.00  0.00            
ATOM    711  CE1 PHE   238      74.120  94.680  47.140  1.00  0.00            
ATOM    712  HE1 PHE   238      74.580  95.620  46.860  1.00  0.00            
ATOM    713  CZ  PHE   238      74.510  93.500  46.510  1.00  0.00            
ATOM    714  HZ  PHE   238      75.300  93.520  45.770  1.00  0.00            
ATOM    715  CE2 PHE   238      73.880  92.300  46.840  1.00  0.00            
ATOM    716  HE2 PHE   238      74.190  91.380  46.360  1.00  0.00            
ATOM    717  CD2 PHE   238      72.840  92.280  47.780  1.00  0.00            
ATOM    718  HD2 PHE   238      72.330  91.350  48.010  1.00  0.00            
ATOM    719  C   PHE   238      70.400  93.710  51.730  1.00  0.00            
ATOM    720  O   PHE   238      69.570  94.570  52.000  1.00  0.00            
ATOM    721  N   GLY   239      70.350  92.510  52.310  1.00  0.00            
ATOM    722  H   GLY   239      71.060  91.840  52.060  1.00  0.00            
ATOM    723  CA  GLY   239      69.350  92.100  53.280  1.00  0.00            
ATOM    724  HA1 GLY   239      69.470  91.040  53.490  1.00  0.00            
ATOM    725  HA2 GLY   239      68.360  92.240  52.840  1.00  0.00            
ATOM    726  C   GLY   239      69.380  92.840  54.610  1.00  0.00            
ATOM    727  O   GLY   239      68.380  92.870  55.320  1.00  0.00            
ATOM    728  N   ALA   240      70.500  93.470  54.980  1.00  0.00            
ATOM    729  H   ALA   240      71.300  93.400  54.360  1.00  0.00            
ATOM    730  CA  ALA   240      70.620  94.360  56.120  1.00  0.00            
ATOM    731  HA  ALA   240      69.970  94.000  56.910  1.00  0.00            
ATOM    732  CB  ALA   240      72.050  94.310  56.650  1.00  0.00            
ATOM    733  HB1 ALA   240      72.140  94.930  57.540  1.00  0.00            
ATOM    734  HB2 ALA   240      72.330  93.290  56.920  1.00  0.00            
ATOM    735  HB3 ALA   240      72.750  94.680  55.900  1.00  0.00            
ATOM    736  C   ALA   240      70.190  95.790  55.790  1.00  0.00            
ATOM    737  O   ALA   240      69.490  96.440  56.560  1.00  0.00            
ATOM    738  N   TYR   241      70.520  96.280  54.590  1.00  0.00            
ATOM    739  H   TYR   241      71.120  95.710  54.010  1.00  0.00            
ATOM    740  CA  TYR   241      70.120  97.570  54.070  1.00  0.00            
ATOM    741  HA  TYR   241      70.480  98.340  54.760  1.00  0.00            
ATOM    742  CB  TYR   241      70.770  97.830  52.720  1.00  0.00            
ATOM    743  HB1 TYR   241      70.300  97.200  51.970  1.00  0.00            
ATOM    744  HB2 TYR   241      71.810  97.490  52.760  1.00  0.00            
ATOM    745  CG  TYR   241      70.760  99.260  52.230  1.00  0.00            
ATOM    746  CD1 TYR   241      71.940 100.020  52.230  1.00  0.00            
ATOM    747  HD1 TYR   241      72.870  99.600  52.580  1.00  0.00            
ATOM    748  CE1 TYR   241      71.930 101.350  51.790  1.00  0.00            
ATOM    749  HE1 TYR   241      72.820 101.960  51.810  1.00  0.00            
ATOM    750  CZ  TYR   241      70.720 101.930  51.370  1.00  0.00            
ATOM    751  OH  TYR   241      70.690 103.230  50.960  1.00  0.00            
ATOM    752  HH  TYR   241      69.790 103.570  50.920  1.00  0.00            
ATOM    753  CE2 TYR   241      69.530 101.180  51.370  1.00  0.00            
ATOM    754  HE2 TYR   241      68.600 101.640  51.060  1.00  0.00            
ATOM    755  CD2 TYR   241      69.570  99.840  51.780  1.00  0.00            
ATOM    756  HD2 TYR   241      68.650  99.270  51.780  1.00  0.00            
ATOM    757  C   TYR   241      68.600  97.700  54.020  1.00  0.00            
ATOM    758  O   TYR   241      68.020  98.620  54.590  1.00  0.00            
ATOM    759  N   MET   242      67.920  96.730  53.410  1.00  0.00            
ATOM    760  H   MET   242      68.470  96.010  52.960  1.00  0.00            
ATOM    761  CA  MET   242      66.470  96.600  53.320  1.00  0.00            
ATOM    762  HA  MET   242      66.080  97.360  52.650  1.00  0.00            
ATOM    763  CB  MET   242      66.130  95.230  52.750  1.00  0.00            
ATOM    764  HB1 MET   242      65.080  94.990  52.930  1.00  0.00            
ATOM    765  HB2 MET   242      66.710  94.470  53.300  1.00  0.00            
ATOM    766  CG  MET   242      66.410  95.070  51.260  1.00  0.00            
ATOM    767  HG1 MET   242      66.630  94.020  51.060  1.00  0.00            
ATOM    768  HG2 MET   242      67.310  95.630  51.010  1.00  0.00            
ATOM    769  SD  MET   242      65.070  95.590  50.150  1.00  0.00            
ATOM    770  CE  MET   242      63.860  94.260  50.370  1.00  0.00            
ATOM    771  HE1 MET   242      62.930  94.550  49.880  1.00  0.00            
ATOM    772  HE2 MET   242      64.240  93.350  49.920  1.00  0.00            
ATOM    773  HE3 MET   242      63.670  94.100  51.430  1.00  0.00            
ATOM    774  C   MET   242      65.770  96.780  54.660  1.00  0.00            
ATOM    775  O   MET   242      64.820  97.540  54.800  1.00  0.00            
ATOM    776  N   SER   243      66.260  96.100  55.710  1.00  0.00            
ATOM    777  H   SER   243      67.070  95.520  55.560  1.00  0.00            
ATOM    778  CA  SER   243      65.630  96.020  57.010  1.00  0.00            
ATOM    779  HA  SER   243      64.550  96.090  56.850  1.00  0.00            
ATOM    780  CB  SER   243      65.850  94.640  57.610  1.00  0.00            
ATOM    781  HB1 SER   243      65.590  93.870  56.870  1.00  0.00            
ATOM    782  HB2 SER   243      65.190  94.490  58.460  1.00  0.00            
ATOM    783  OG  SER   243      67.200  94.450  58.000  1.00  0.00            
ATOM    784  HG  SER   243      67.250  93.570  58.380  1.00  0.00            
ATOM    785  C   SER   243      65.970  97.150  57.970  1.00  0.00            
ATOM    786  O   SER   243      65.370  97.230  59.040  1.00  0.00            
ATOM    787  N   LYS   244      66.850  98.080  57.600  1.00  0.00            
ATOM    788  H   LYS   244      67.360  97.900  56.740  1.00  0.00            
ATOM    789  CA  LYS   244      67.180  99.310  58.300  1.00  0.00            
ATOM    790  HA  LYS   244      66.590  99.310  59.220  1.00  0.00            
ATOM    791  CB  LYS   244      68.630  99.320  58.770  1.00  0.00            
ATOM    792  HB1 LYS   244      68.900  98.320  59.090  1.00  0.00            
ATOM    793  HB2 LYS   244      68.700  99.920  59.690  1.00  0.00            
ATOM    794  CG  LYS   244      69.690  99.820  57.800  1.00  0.00            
ATOM    795  HG1 LYS   244      69.370  99.640  56.770  1.00  0.00            
ATOM    796  HG2 LYS   244      70.600  99.220  57.950  1.00  0.00            
ATOM    797  CD  LYS   244      70.080 101.280  57.980  1.00  0.00            
ATOM    798  HD1 LYS   244      70.280 101.470  59.040  1.00  0.00            
ATOM    799  HD2 LYS   244      69.260 101.920  57.680  1.00  0.00            
ATOM    800  CE  LYS   244      71.340 101.650  57.200  1.00  0.00            
ATOM    801  HE1 LYS   244      71.120 101.540  56.130  1.00  0.00            
ATOM    802  HE2 LYS   244      72.130 100.940  57.450  1.00  0.00            
ATOM    803  NZ  LYS   244      71.790 103.020  57.470  1.00  0.00            
ATOM    804  HZ1 LYS   244      72.610 103.270  56.930  1.00  0.00            
ATOM    805  HZ2 LYS   244      71.070 103.690  57.200  1.00  0.00            
ATOM    806  HZ3 LYS   244      72.000 103.160  58.450  1.00  0.00            
ATOM    807  C   LYS   244      66.720 100.590  57.610  1.00  0.00            
ATOM    808  O   LYS   244      66.230 101.510  58.260  1.00  0.00            
ATOM    809  N   ALA   245      66.850 100.680  56.290  1.00  0.00            
ATOM    810  H   ALA   245      67.270  99.900  55.810  1.00  0.00            
ATOM    811  CA  ALA   245      66.540 101.850  55.480  1.00  0.00            
ATOM    812  HA  ALA   245      66.660 102.730  56.110  1.00  0.00            
ATOM    813  CB  ALA   245      67.560 101.970  54.360  1.00  0.00            
ATOM    814  HB1 ALA   245      67.410 102.890  53.800  1.00  0.00            
ATOM    815  HB2 ALA   245      68.580 101.980  54.760  1.00  0.00            
ATOM    816  HB3 ALA   245      67.470 101.130  53.670  1.00  0.00            
ATOM    817  C   ALA   245      65.110 101.880  54.940  1.00  0.00            
ATOM    818  O   ALA   245      64.480 102.930  54.920  1.00  0.00            
ATOM    819  N   HIS   246      64.560 100.740  54.530  1.00  0.00            
ATOM    820  H   HIS   246      65.140  99.910  54.540  1.00  0.00            
ATOM    821  CA  HIS   246      63.250 100.610  53.920  1.00  0.00            
ATOM    822  HA  HIS   246      62.890 101.600  53.660  1.00  0.00            
ATOM    823  CB  HIS   246      63.350  99.850  52.600  1.00  0.00            
ATOM    824  HB1 HIS   246      62.360  99.740  52.150  1.00  0.00            
ATOM    825  HB2 HIS   246      63.730  98.840  52.790  1.00  0.00            
ATOM    826  CG  HIS   246      64.250 100.490  51.570  1.00  0.00            
ATOM    827  ND1 HIS   246      65.430  99.950  51.060  1.00  0.00            
ATOM    828  CE1 HIS   246      65.900 100.860  50.190  1.00  0.00            
ATOM    829  HE1 HIS   246      66.800 100.750  49.600  1.00  0.00            
ATOM    830  NE2 HIS   246      65.080 101.920  50.130  1.00  0.00            
ATOM    831  HE2 HIS   246      65.240 102.730  49.550  1.00  0.00            
ATOM    832  CD2 HIS   246      64.030 101.710  51.000  1.00  0.00            
ATOM    833  HD2 HIS   246      63.210 102.380  51.200  1.00  0.00            
ATOM    834  C   HIS   246      62.170 100.020  54.830  1.00  0.00            
ATOM    835  O   HIS   246      60.980 100.270  54.630  1.00  0.00            
ATOM    836  N   GLY   247      62.560  99.250  55.850  1.00  0.00            
ATOM    837  H   GLY   247      63.550  99.060  55.930  1.00  0.00            
ATOM    838  CA  GLY   247      61.660  98.600  56.780  1.00  0.00            
ATOM    839  HA1 GLY   247      60.880  99.300  57.100  1.00  0.00            
ATOM    840  HA2 GLY   247      62.220  98.330  57.680  1.00  0.00            
ATOM    841  C   GLY   247      61.010  97.330  56.260  1.00  0.00            
ATOM    842  O   GLY   247      59.830  97.100  56.510  1.00  0.00            
ATOM    843  N   ILE   248      61.740  96.530  55.490  1.00  0.00            
ATOM    844  H   ILE   248      62.690  96.810  55.310  1.00  0.00            
ATOM    845  CA  ILE   248      61.340  95.240  54.950  1.00  0.00            
ATOM    846  HA  ILE   248      60.440  94.930  55.480  1.00  0.00            
ATOM    847  CB  ILE   248      60.960  95.310  53.470  1.00  0.00            
ATOM    848  HB  ILE   248      60.000  95.820  53.410  1.00  0.00            
ATOM    849  CG2 ILE   248      61.930  96.170  52.660  1.00  0.00            
ATOM    850 1HG2 ILE   248      61.680  96.190  51.600  1.00  0.00            
ATOM    851 2HG2 ILE   248      61.900  97.210  52.990  1.00  0.00            
ATOM    852 3HG2 ILE   248      62.950  95.810  52.780  1.00  0.00            
ATOM    853  CG1 ILE   248      60.770  93.930  52.850  1.00  0.00            
ATOM    854 1HG1 ILE   248      60.150  93.320  53.520  1.00  0.00            
ATOM    855 2HG1 ILE   248      61.730  93.430  52.760  1.00  0.00            
ATOM    856  CD  ILE   248      60.090  93.890  51.480  1.00  0.00            
ATOM    857  HD1 ILE   248      59.960  92.860  51.160  1.00  0.00            
ATOM    858  HD2 ILE   248      59.100  94.360  51.540  1.00  0.00            
ATOM    859  HD3 ILE   248      60.690  94.400  50.730  1.00  0.00            
ATOM    860  C   ILE   248      62.390  94.200  55.280  1.00  0.00            
ATOM    861  O   ILE   248      63.580  94.450  55.090  1.00  0.00            
ATOM    862  N   ASP   249      62.010  93.010  55.750  1.00  0.00            
ATOM    863  H   ASP   249      61.020  92.840  55.850  1.00  0.00            
ATOM    864  CA  ASP   249      62.880  91.890  56.070  1.00  0.00            
ATOM    865  HA  ASP   249      63.900  92.240  56.180  1.00  0.00            
ATOM    866  CB  ASP   249      62.500  91.320  57.430  1.00  0.00            
ATOM    867  HB1 ASP   249      62.840  90.290  57.490  1.00  0.00            
ATOM    868  HB2 ASP   249      61.410  91.280  57.520  1.00  0.00            
ATOM    869  CG  ASP   249      63.080  92.080  58.620  1.00  0.00            
ATOM    870  OD1 ASP   249      62.400  92.950  59.210  1.00  0.00            
ATOM    871  OD2 ASP   249      64.220  91.810  59.040  1.00  0.00            
ATOM    872  C   ASP   249      62.860  90.860  54.940  1.00  0.00            
ATOM    873  O   ASP   249      61.930  90.050  54.890  1.00  0.00            
ATOM    874  N   PRO   250      63.790  90.850  53.980  1.00  0.00            
ATOM    875  CD  PRO   250      64.940  91.720  53.890  1.00  0.00            
ATOM    876  HD1 PRO   250      65.570  91.660  54.780  1.00  0.00            
ATOM    877  HD2 PRO   250      64.630  92.750  53.720  1.00  0.00            
ATOM    878  CG  PRO   250      65.740  91.250  52.670  1.00  0.00            
ATOM    879  HG1 PRO   250      66.450  90.470  52.960  1.00  0.00            
ATOM    880  HG2 PRO   250      66.250  92.080  52.180  1.00  0.00            
ATOM    881  CB  PRO   250      64.650  90.660  51.780  1.00  0.00            
ATOM    882  HB1 PRO   250      65.040  89.950  51.050  1.00  0.00            
ATOM    883  HB2 PRO   250      64.110  91.470  51.280  1.00  0.00            
ATOM    884  CA  PRO   250      63.740  89.990  52.820  1.00  0.00            
ATOM    885  HA  PRO   250      62.730  89.970  52.410  1.00  0.00            
ATOM    886  C   PRO   250      64.180  88.560  53.080  1.00  0.00            
ATOM    887  O   PRO   250      64.920  88.290  54.020  1.00  0.00            
ATOM    888  N   ASN   251      63.790  87.620  52.200  1.00  0.00            
ATOM    889  H   ASN   251      63.240  87.930  51.410  1.00  0.00            
ATOM    890  CA  ASN   251      64.280  86.260  52.200  1.00  0.00            
ATOM    891  HA  ASN   251      64.220  85.890  53.220  1.00  0.00            
ATOM    892  CB  ASN   251      63.440  85.350  51.310  1.00  0.00            
ATOM    893  HB1 ASN   251      63.720  84.310  51.490  1.00  0.00            
ATOM    894  HB2 ASN   251      63.660  85.550  50.260  1.00  0.00            
ATOM    895  CG  ASN   251      61.940  85.430  51.480  1.00  0.00            
ATOM    896  OD1 ASN   251      61.290  84.690  52.210  1.00  0.00            
ATOM    897  ND2 ASN   251      61.300  86.350  50.740  1.00  0.00            
ATOM    898 1HD2 ASN   251      61.840  86.950  50.130  1.00  0.00            
ATOM    899 2HD2 ASN   251      60.300  86.410  50.770  1.00  0.00            
ATOM    900  C   ASN   251      65.750  86.240  51.770  1.00  0.00            
ATOM    901  O   ASN   251      66.170  87.020  50.920  1.00  0.00            
ATOM    902  N   ILE   252      66.540  85.300  52.290  1.00  0.00            
ATOM    903  H   ILE   252      66.120  84.670  52.960  1.00  0.00            
ATOM    904  CA  ILE   252      67.950  85.110  52.010  1.00  0.00            
ATOM    905  HA  ILE   252      68.200  85.640  51.090  1.00  0.00            
ATOM    906  CB  ILE   252      68.840  85.700  53.100  1.00  0.00            
ATOM    907  HB  ILE   252      68.530  85.250  54.050  1.00  0.00            
ATOM    908  CG2 ILE   252      70.310  85.340  52.910  1.00  0.00            
ATOM    909 1HG2 ILE   252      70.910  85.670  53.760  1.00  0.00            
ATOM    910 2HG2 ILE   252      70.470  84.270  52.840  1.00  0.00            
ATOM    911 3HG2 ILE   252      70.700  85.820  52.010  1.00  0.00            
ATOM    912  CG1 ILE   252      68.660  87.210  53.220  1.00  0.00            
ATOM    913 1HG1 ILE   252      67.620  87.440  53.450  1.00  0.00            
ATOM    914 2HG1 ILE   252      68.890  87.680  52.260  1.00  0.00            
ATOM    915  CD  ILE   252      69.500  87.910  54.300  1.00  0.00            
ATOM    916  HD1 ILE   252      69.190  88.950  54.390  1.00  0.00            
ATOM    917  HD2 ILE   252      69.350  87.410  55.260  1.00  0.00            
ATOM    918  HD3 ILE   252      70.560  87.890  54.040  1.00  0.00            
ATOM    919  C   ILE   252      68.220  83.640  51.750  1.00  0.00            
ATOM    920  O   ILE   252      67.750  82.810  52.520  1.00  0.00            
ATOM    921  N   ARG   253      69.000  83.270  50.730  1.00  0.00            
ATOM    922  H   ARG   253      69.290  84.010  50.100  1.00  0.00            
ATOM    923  CA  ARG   253      69.470  81.930  50.440  1.00  0.00            
ATOM    924  HA  ARG   253      69.330  81.310  51.320  1.00  0.00            
ATOM    925  CB  ARG   253      68.650  81.290  49.330  1.00  0.00            
ATOM    926  HB1 ARG   253      69.030  80.280  49.130  1.00  0.00            
ATOM    927  HB2 ARG   253      68.780  81.850  48.400  1.00  0.00            
ATOM    928  CG  ARG   253      67.160  81.190  49.630  1.00  0.00            
ATOM    929  HG1 ARG   253      66.740  82.190  49.750  1.00  0.00            
ATOM    930  HG2 ARG   253      67.020  80.670  50.580  1.00  0.00            
ATOM    931  CD  ARG   253      66.330  80.470  48.570  1.00  0.00            
ATOM    932  HD1 ARG   253      66.440  81.010  47.620  1.00  0.00            
ATOM    933  HD2 ARG   253      65.270  80.510  48.840  1.00  0.00            
ATOM    934  NE  ARG   253      66.710  79.080  48.330  1.00  0.00            
ATOM    935  HE  ARG   253      67.070  78.820  47.430  1.00  0.00            
ATOM    936  CZ  ARG   253      66.550  78.050  49.170  1.00  0.00            
ATOM    937  NH1 ARG   253      66.020  78.140  50.390  1.00  0.00            
ATOM    938 1HH1 ARG   253      65.600  79.020  50.670  1.00  0.00            
ATOM    939 2HH1 ARG   253      66.010  77.300  50.950  1.00  0.00            
ATOM    940  NH2 ARG   253      66.930  76.820  48.800  1.00  0.00            
ATOM    941 1HH2 ARG   253      67.250  76.700  47.850  1.00  0.00            
ATOM    942 2HH2 ARG   253      66.740  76.040  49.410  1.00  0.00            
ATOM    943  C   ARG   253      70.970  81.930  50.150  1.00  0.00            
ATOM    944  O   ARG   253      71.380  82.480  49.130  1.00  0.00            
ATOM    945  N   THR   254      71.820  81.330  50.990  1.00  0.00            
ATOM    946  H   THR   254      71.410  80.900  51.800  1.00  0.00            
ATOM    947  CA  THR   254      73.250  81.240  50.830  1.00  0.00            
ATOM    948  HA  THR   254      73.490  81.170  49.770  1.00  0.00            
ATOM    949  CB  THR   254      74.020  82.450  51.370  1.00  0.00            
ATOM    950  HB  THR   254      75.070  82.350  51.100  1.00  0.00            
ATOM    951  CG2 THR   254      73.570  83.820  50.860  1.00  0.00            
ATOM    952 1HG2 THR   254      74.240  84.600  51.230  1.00  0.00            
ATOM    953 2HG2 THR   254      73.590  83.830  49.770  1.00  0.00            
ATOM    954 3HG2 THR   254      72.560  84.040  51.210  1.00  0.00            
ATOM    955  OG1 THR   254      73.960  82.500  52.770  1.00  0.00            
ATOM    956  HG1 THR   254      73.030  82.540  53.030  1.00  0.00            
ATOM    957  C   THR   254      73.850  80.010  51.480  1.00  0.00            
ATOM    958  O   THR   254      73.280  79.470  52.440  1.00  0.00            
ATOM    959  N   GLY   255      75.060  79.590  51.100  1.00  0.00            
ATOM    960  H   GLY   255      75.440  80.020  50.270  1.00  0.00            
ATOM    961  CA  GLY   255      75.840  78.530  51.700  1.00  0.00            
ATOM    962  HA1 GLY   255      76.690  78.330  51.050  1.00  0.00            
ATOM    963  HA2 GLY   255      75.230  77.620  51.710  1.00  0.00            
ATOM    964  C   GLY   255      76.370  78.730  53.110  1.00  0.00            
ATOM    965  O   GLY   255      77.360  78.120  53.500  1.00  0.00            
ATOM    966  N   VAL   256      75.770  79.620  53.920  1.00  0.00            
ATOM    967  H   VAL   256      74.940  80.020  53.520  1.00  0.00            
ATOM    968  CA  VAL   256      76.070  79.940  55.300  1.00  0.00            
ATOM    969  HA  VAL   256      76.420  79.030  55.790  1.00  0.00            
ATOM    970  CB  VAL   256      77.200  80.960  55.410  1.00  0.00            
ATOM    971  HB  VAL   256      78.090  80.540  54.940  1.00  0.00            
ATOM    972  CG1 VAL   256      76.910  82.280  54.720  1.00  0.00            
ATOM    973 1HG1 VAL   256      77.770  82.950  54.770  1.00  0.00            
ATOM    974 2HG1 VAL   256      76.680  82.120  53.660  1.00  0.00            
ATOM    975 3HG1 VAL   256      76.060  82.790  55.180  1.00  0.00            
ATOM    976  CG2 VAL   256      77.610  81.280  56.850  1.00  0.00            
ATOM    977 1HG2 VAL   256      78.540  81.850  56.880  1.00  0.00            
ATOM    978 2HG2 VAL   256      76.830  81.860  57.350  1.00  0.00            
ATOM    979 3HG2 VAL   256      77.750  80.360  57.420  1.00  0.00            
ATOM    980  C   VAL   256      74.850  80.390  56.080  1.00  0.00            
ATOM    981  O   VAL   256      74.720  80.140  57.280  1.00  0.00            
ATOM    982  N   ARG   257      73.900  81.050  55.420  1.00  0.00            
ATOM    983  H   ARG   257      74.080  81.270  54.450  1.00  0.00            
ATOM    984  CA  ARG   257      72.710  81.630  56.010  1.00  0.00            
ATOM    985  HA  ARG   257      72.430  81.080  56.900  1.00  0.00            
ATOM    986  CB  ARG   257      73.030  83.060  56.420  1.00  0.00            
ATOM    987  HB1 ARG   257      73.260  83.660  55.540  1.00  0.00            
ATOM    988  HB2 ARG   257      73.940  83.050  57.030  1.00  0.00            
ATOM    989  CG  ARG   257      71.930  83.760  57.220  1.00  0.00            
ATOM    990  HG1 ARG   257      71.620  83.110  58.040  1.00  0.00            
ATOM    991  HG2 ARG   257      71.070  83.950  56.580  1.00  0.00            
ATOM    992  CD  ARG   257      72.480  85.080  57.760  1.00  0.00            
ATOM    993  HD1 ARG   257      72.610  85.770  56.930  1.00  0.00            
ATOM    994  HD2 ARG   257      73.450  84.910  58.230  1.00  0.00            
ATOM    995  NE  ARG   257      71.570  85.700  58.720  1.00  0.00            
ATOM    996  HE  ARG   257      70.980  86.470  58.440  1.00  0.00            
ATOM    997  CZ  ARG   257      71.530  85.410  60.030  1.00  0.00            
ATOM    998  NH1 ARG   257      72.210  84.400  60.600  1.00  0.00            
ATOM    999 1HH1 ARG   257      72.720  83.760  60.020  1.00  0.00            
ATOM   1000 2HH1 ARG   257      72.120  84.310  61.610  1.00  0.00            
ATOM   1001  NH2 ARG   257      70.770  86.130  60.860  1.00  0.00            
ATOM   1002 1HH2 ARG   257      70.210  86.890  60.500  1.00  0.00            
ATOM   1003 2HH2 ARG   257      70.810  85.900  61.840  1.00  0.00            
ATOM   1004  C   ARG   257      71.540  81.570  55.040  1.00  0.00            
ATOM   1005  O   ARG   257      71.570  82.200  53.980  1.00  0.00            
ATOM   1006  N   THR   258      70.480  80.850  55.420  1.00  0.00            
ATOM   1007  H   THR   258      70.550  80.310  56.270  1.00  0.00            
ATOM   1008  CA  THR   258      69.210  80.820  54.720  1.00  0.00            
ATOM   1009  HA  THR   258      69.220  81.580  53.930  1.00  0.00            
ATOM   1010  CB  THR   258      68.990  79.480  54.020  1.00  0.00            
ATOM   1011  HB  THR   258      69.170  78.670  54.730  1.00  0.00            
ATOM   1012  CG2 THR   258      67.610  79.290  53.400  1.00  0.00            
ATOM   1013 1HG2 THR   258      67.590  78.380  52.810  1.00  0.00            
ATOM   1014 2HG2 THR   258      66.860  79.200  54.190  1.00  0.00            
ATOM   1015 3HG2 THR   258      67.360  80.140  52.770  1.00  0.00            
ATOM   1016  OG1 THR   258      69.930  79.370  52.960  1.00  0.00            
ATOM   1017  HG1 THR   258      70.330  78.500  53.060  1.00  0.00            
ATOM   1018  C   THR   258      68.080  81.180  55.670  1.00  0.00            
ATOM   1019  O   THR   258      68.040  80.680  56.790  1.00  0.00            
ATOM   1020  N   ILE   259      67.190  82.080  55.260  1.00  0.00            
ATOM   1021  H   ILE   259      67.300  82.410  54.310  1.00  0.00            
ATOM   1022  CA  ILE   259      66.060  82.600  55.990  1.00  0.00            
ATOM   1023  HA  ILE   259      65.750  81.830  56.710  1.00  0.00            
ATOM   1024  CB  ILE   259      66.370  83.860  56.790  1.00  0.00            
ATOM   1025  HB  ILE   259      66.550  84.670  56.070  1.00  0.00            
ATOM   1026  CG2 ILE   259      65.160  84.270  57.630  1.00  0.00            
ATOM   1027 1HG2 ILE   259      65.290  85.250  58.080  1.00  0.00            
ATOM   1028 2HG2 ILE   259      64.250  84.330  57.040  1.00  0.00            
ATOM   1029 3HG2 ILE   259      65.000  83.550  58.440  1.00  0.00            
ATOM   1030  CG1 ILE   259      67.620  83.770  57.660  1.00  0.00            
ATOM   1031 1HG1 ILE   259      68.480  83.550  57.040  1.00  0.00            
ATOM   1032 2HG1 ILE   259      67.500  82.930  58.350  1.00  0.00            
ATOM   1033  CD  ILE   259      67.980  85.000  58.480  1.00  0.00            
ATOM   1034  HD1 ILE   259      68.930  84.850  58.990  1.00  0.00            
ATOM   1035  HD2 ILE   259      68.060  85.870  57.830  1.00  0.00            
ATOM   1036  HD3 ILE   259      67.230  85.190  59.240  1.00  0.00            
ATOM   1037  C   ILE   259      64.900  82.820  55.030  1.00  0.00            
ATOM   1038  O   ILE   259      64.980  83.690  54.180  1.00  0.00            
ATOM   1039  N   THR   260      63.780  82.100  55.190  1.00  0.00            
ATOM   1040  H   THR   260      63.790  81.370  55.900  1.00  0.00            
ATOM   1041  CA  THR   260      62.510  82.440  54.580  1.00  0.00            
ATOM   1042  HA  THR   260      62.690  82.950  53.640  1.00  0.00            
ATOM   1043  CB  THR   260      61.680  81.210  54.250  1.00  0.00            
ATOM   1044  HB  THR   260      61.530  80.620  55.160  1.00  0.00            
ATOM   1045  CG2 THR   260      60.310  81.550  53.650  1.00  0.00            
ATOM   1046 1HG2 THR   260      59.820  80.640  53.310  1.00  0.00            
ATOM   1047 2HG2 THR   260      59.680  82.030  54.390  1.00  0.00            
ATOM   1048 3HG2 THR   260      60.440  82.210  52.800  1.00  0.00            
ATOM   1049  OG1 THR   260      62.350  80.410  53.290  1.00  0.00            
ATOM   1050  HG1 THR   260      61.780  79.660  53.080  1.00  0.00            
ATOM   1051  C   THR   260      61.750  83.380  55.510  1.00  0.00            
ATOM   1052  O   THR   260      61.320  82.960  56.580  1.00  0.00            
ATOM   1053  N   THR   261      61.570  84.640  55.120  1.00  0.00            
ATOM   1054  H   THR   261      61.950  84.920  54.230  1.00  0.00            
ATOM   1055  CA  THR   261      60.840  85.650  55.860  1.00  0.00            
ATOM   1056  HA  THR   261      60.800  85.390  56.920  1.00  0.00            
ATOM   1057  CB  THR   261      61.530  87.010  55.770  1.00  0.00            
ATOM   1058  HB  THR   261      61.000  87.740  56.390  1.00  0.00            
ATOM   1059  CG2 THR   261      62.990  86.970  56.220  1.00  0.00            
ATOM   1060 1HG2 THR   261      63.380  87.990  56.290  1.00  0.00            
ATOM   1061 2HG2 THR   261      63.060  86.500  57.200  1.00  0.00            
ATOM   1062 3HG2 THR   261      63.590  86.410  55.510  1.00  0.00            
ATOM   1063  OG1 THR   261      61.500  87.460  54.440  1.00  0.00            
ATOM   1064  HG1 THR   261      61.640  88.410  54.510  1.00  0.00            
ATOM   1065  C   THR   261      59.390  85.810  55.400  1.00  0.00            
ATOM   1066  O   THR   261      58.610  86.540  56.010  1.00  0.00            
ATOM   1067  N   GLY   262      59.030  85.160  54.290  1.00  0.00            
ATOM   1068  H   GLY   262      59.760  84.650  53.820  1.00  0.00            
ATOM   1069  CA  GLY   262      57.750  85.260  53.630  1.00  0.00            
ATOM   1070  HA1 GLY   262      56.960  85.220  54.370  1.00  0.00            
ATOM   1071  HA2 GLY   262      57.630  84.390  52.990  1.00  0.00            
ATOM   1072  C   GLY   262      57.540  86.500  52.760  1.00  0.00            
ATOM   1073  O   GLY   262      56.480  86.660  52.170  1.00  0.00            
ATOM   1074  N   ALA   263      58.540  87.380  52.670  1.00  0.00            
ATOM   1075  H   ALA   263      59.380  87.160  53.200  1.00  0.00            
ATOM   1076  CA  ALA   263      58.510  88.680  52.030  1.00  0.00            
ATOM   1077  HA  ALA   263      57.600  89.170  52.380  1.00  0.00            
ATOM   1078  CB  ALA   263      59.690  89.470  52.600  1.00  0.00            
ATOM   1079  HB1 ALA   263      59.730  90.490  52.200  1.00  0.00            
ATOM   1080  HB2 ALA   263      59.620  89.550  53.680  1.00  0.00            
ATOM   1081  HB3 ALA   263      60.620  88.970  52.340  1.00  0.00            
ATOM   1082  C   ALA   263      58.510  88.650  50.510  1.00  0.00            
ATOM   1083  O   ALA   263      58.910  87.650  49.930  1.00  0.00            
ATOM   1084  N   PRO   264      58.140  89.730  49.810  1.00  0.00            
ATOM   1085  CD  PRO   264      57.520  90.910  50.380  1.00  0.00            
ATOM   1086  HD1 PRO   264      58.050  91.330  51.240  1.00  0.00            
ATOM   1087  HD2 PRO   264      56.500  90.690  50.690  1.00  0.00            
ATOM   1088  CG  PRO   264      57.480  91.960  49.260  1.00  0.00            
ATOM   1089  HG1 PRO   264      58.430  92.480  49.210  1.00  0.00            
ATOM   1090  HG2 PRO   264      56.660  92.670  49.390  1.00  0.00            
ATOM   1091  CB  PRO   264      57.310  91.070  48.030  1.00  0.00            
ATOM   1092  HB1 PRO   264      57.610  91.590  47.130  1.00  0.00            
ATOM   1093  HB2 PRO   264      56.260  90.780  47.940  1.00  0.00            
ATOM   1094  CA  PRO   264      58.170  89.850  48.370  1.00  0.00            
ATOM   1095  HA  PRO   264      57.670  88.980  47.940  1.00  0.00            
ATOM   1096  C   PRO   264      59.540  89.940  47.710  1.00  0.00            
ATOM   1097  O   PRO   264      59.620  90.160  46.500  1.00  0.00            
ATOM   1098  N   VAL   265      60.660  89.820  48.410  1.00  0.00            
ATOM   1099  H   VAL   265      60.560  89.580  49.390  1.00  0.00            
ATOM   1100  CA  VAL   265      62.020  89.910  47.900  1.00  0.00            
ATOM   1101  HA  VAL   265      61.970  89.830  46.810  1.00  0.00            
ATOM   1102  CB  VAL   265      62.690  91.250  48.190  1.00  0.00            
ATOM   1103  HB  VAL   265      62.800  91.360  49.270  1.00  0.00            
ATOM   1104  CG1 VAL   265      64.070  91.390  47.560  1.00  0.00            
ATOM   1105 1HG1 VAL   265      64.490  92.380  47.710  1.00  0.00            
ATOM   1106 2HG1 VAL   265      64.770  90.680  47.990  1.00  0.00            
ATOM   1107 3HG1 VAL   265      64.010  91.210  46.480  1.00  0.00            
ATOM   1108  CG2 VAL   265      61.870  92.440  47.690  1.00  0.00            
ATOM   1109 1HG2 VAL   265      62.380  93.390  47.900  1.00  0.00            
ATOM   1110 2HG2 VAL   265      61.730  92.370  46.610  1.00  0.00            
ATOM   1111 3HG2 VAL   265      60.890  92.480  48.170  1.00  0.00            
ATOM   1112  C   VAL   265      62.890  88.750  48.370  1.00  0.00            
ATOM   1113  O   VAL   265      62.850  88.420  49.550  1.00  0.00            
ATOM   1114  N   THR   266      63.730  88.170  47.500  1.00  0.00            
ATOM   1115  H   THR   266      63.660  88.480  46.540  1.00  0.00            
ATOM   1116  CA  THR   266      64.770  87.220  47.810  1.00  0.00            
ATOM   1117  HA  THR   266      64.810  87.070  48.890  1.00  0.00            
ATOM   1118  CB  THR   266      64.520  85.840  47.200  1.00  0.00            
ATOM   1119  HB  THR   266      64.550  85.940  46.110  1.00  0.00            
ATOM   1120  CG2 THR   266      65.540  84.770  47.610  1.00  0.00            
ATOM   1121 1HG2 THR   266      65.240  83.800  47.220  1.00  0.00            
ATOM   1122 2HG2 THR   266      66.520  85.010  47.210  1.00  0.00            
ATOM   1123 3HG2 THR   266      65.590  84.710  48.700  1.00  0.00            
ATOM   1124  OG1 THR   266      63.260  85.310  47.540  1.00  0.00            
ATOM   1125  HG1 THR   266      63.020  84.750  46.800  1.00  0.00            
ATOM   1126  C   THR   266      66.140  87.710  47.370  1.00  0.00            
ATOM   1127  O   THR   266      66.290  88.100  46.210  1.00  0.00            
ATOM   1128  N   TYR   267      67.170  87.610  48.220  1.00  0.00            
ATOM   1129  H   TYR   267      66.950  87.300  49.160  1.00  0.00            
ATOM   1130  CA  TYR   267      68.570  87.780  47.890  1.00  0.00            
ATOM   1131  HA  TYR   267      68.650  88.180  46.880  1.00  0.00            
ATOM   1132  CB  TYR   267      69.220  88.810  48.810  1.00  0.00            
ATOM   1133  HB1 TYR   267      70.290  88.830  48.620  1.00  0.00            
ATOM   1134  HB2 TYR   267      69.100  88.480  49.840  1.00  0.00            
ATOM   1135  CG  TYR   267      68.690  90.220  48.660  1.00  0.00            
ATOM   1136  CD1 TYR   267      69.250  91.080  47.710  1.00  0.00            
ATOM   1137  HD1 TYR   267      70.080  90.750  47.110  1.00  0.00            
ATOM   1138  CE1 TYR   267      68.730  92.360  47.520  1.00  0.00            
ATOM   1139  HE1 TYR   267      69.160  93.050  46.800  1.00  0.00            
ATOM   1140  CZ  TYR   267      67.640  92.800  48.300  1.00  0.00            
ATOM   1141  OH  TYR   267      67.140  94.060  48.120  1.00  0.00            
ATOM   1142  HH  TYR   267      66.460  94.300  48.760  1.00  0.00            
ATOM   1143  CE2 TYR   267      67.080  91.940  49.260  1.00  0.00            
ATOM   1144  HE2 TYR   267      66.220  92.260  49.840  1.00  0.00            
ATOM   1145  CD2 TYR   267      67.610  90.650  49.430  1.00  0.00            
ATOM   1146  HD2 TYR   267      67.180  89.980  50.160  1.00  0.00            
ATOM   1147  C   TYR   267      69.300  86.450  47.900  1.00  0.00            
ATOM   1148  O   TYR   267      69.160  85.670  48.840  1.00  0.00            
ATOM   1149  N   SER   268      70.090  86.140  46.870  1.00  0.00            
ATOM   1150  H   SER   268      70.150  86.810  46.110  1.00  0.00            
ATOM   1151  CA  SER   268      70.780  84.880  46.680  1.00  0.00            
ATOM   1152  HA  SER   268      70.950  84.420  47.650  1.00  0.00            
ATOM   1153  CB  SER   268      69.860  83.940  45.910  1.00  0.00            
ATOM   1154  HB1 SER   268      69.760  84.280  44.880  1.00  0.00            
ATOM   1155  HB2 SER   268      68.870  83.950  46.360  1.00  0.00            
ATOM   1156  OG  SER   268      70.300  82.600  45.900  1.00  0.00            
ATOM   1157  HG  SER   268      69.590  82.060  45.540  1.00  0.00            
ATOM   1158  C   SER   268      72.150  85.030  46.020  1.00  0.00            
ATOM   1159  O   SER   268      72.520  86.110  45.560  1.00  0.00            
ATOM   1160  N   THR   269      72.960  83.970  45.980  1.00  0.00            
ATOM   1161  H   THR   269      72.570  83.110  46.340  1.00  0.00            
ATOM   1162  CA  THR   269      74.140  83.840  45.140  1.00  0.00            
ATOM   1163  HA  THR   269      74.530  84.830  44.930  1.00  0.00            
ATOM   1164  CB  THR   269      75.260  83.060  45.810  1.00  0.00            
ATOM   1165  HB  THR   269      76.090  82.930  45.120  1.00  0.00            
ATOM   1166  CG2 THR   269      75.810  83.750  47.060  1.00  0.00            
ATOM   1167 1HG2 THR   269      76.660  83.190  47.440  1.00  0.00            
ATOM   1168 2HG2 THR   269      76.130  84.760  46.810  1.00  0.00            
ATOM   1169 3HG2 THR   269      75.040  83.790  47.830  1.00  0.00            
ATOM   1170  OG1 THR   269      74.830  81.770  46.200  1.00  0.00            
ATOM   1171  HG1 THR   269      75.360  81.470  46.940  1.00  0.00            
ATOM   1172  C   THR   269      73.770  83.230  43.790  1.00  0.00            
ATOM   1173  O   THR   269      72.830  82.460  43.710  1.00  0.00            
ATOM   1174  N   TYR   270      74.510  83.490  42.710  1.00  0.00            
ATOM   1175  H   TYR   270      75.320  84.080  42.820  1.00  0.00            
ATOM   1176  CA  TYR   270      74.340  82.800  41.450  1.00  0.00            
ATOM   1177  HA  TYR   270      73.320  82.970  41.110  1.00  0.00            
ATOM   1178  CB  TYR   270      75.270  83.360  40.380  1.00  0.00            
ATOM   1179  HB1 TYR   270      75.240  82.690  39.520  1.00  0.00            
ATOM   1180  HB2 TYR   270      76.290  83.320  40.750  1.00  0.00            
ATOM   1181  CG  TYR   270      74.970  84.750  39.870  1.00  0.00            
ATOM   1182  CD1 TYR   270      73.880  84.980  39.030  1.00  0.00            
ATOM   1183  HD1 TYR   270      73.230  84.170  38.750  1.00  0.00            
ATOM   1184  CE1 TYR   270      73.610  86.270  38.530  1.00  0.00            
ATOM   1185  HE1 TYR   270      72.760  86.450  37.890  1.00  0.00            
ATOM   1186  CZ  TYR   270      74.450  87.340  38.870  1.00  0.00            
ATOM   1187  OH  TYR   270      74.200  88.590  38.380  1.00  0.00            
ATOM   1188  HH  TYR   270      74.780  89.270  38.730  1.00  0.00            
ATOM   1189  CE2 TYR   270      75.570  87.110  39.710  1.00  0.00            
ATOM   1190  HE2 TYR   270      76.230  87.940  39.930  1.00  0.00            
ATOM   1191  CD2 TYR   270      75.820  85.820  40.190  1.00  0.00            
ATOM   1192  HD2 TYR   270      76.690  85.640  40.800  1.00  0.00            
ATOM   1193  C   TYR   270      74.490  81.290  41.610  1.00  0.00            
ATOM   1194  O   TYR   270      73.780  80.510  40.990  1.00  0.00            
ATOM   1195  N   GLY   271      75.370  80.840  42.500  1.00  0.00            
ATOM   1196  H   GLY   271      75.940  81.530  42.980  1.00  0.00            
ATOM   1197  CA  GLY   271      75.560  79.440  42.860  1.00  0.00            
ATOM   1198  HA1 GLY   271      76.460  79.350  43.470  1.00  0.00            
ATOM   1199  HA2 GLY   271      75.720  78.860  41.960  1.00  0.00            
ATOM   1200  C   GLY   271      74.410  78.830  43.640  1.00  0.00            
ATOM   1201  O   GLY   271      74.030  77.690  43.380  1.00  0.00            
ATOM   1202  N   LYS   272      73.770  79.550  44.570  1.00  0.00            
ATOM   1203  H   LYS   272      74.110  80.470  44.790  1.00  0.00            
ATOM   1204  CA  LYS   272      72.610  79.070  45.290  1.00  0.00            
ATOM   1205  HA  LYS   272      72.800  78.020  45.530  1.00  0.00            
ATOM   1206  CB  LYS   272      72.380  79.790  46.610  1.00  0.00            
ATOM   1207  HB1 LYS   272      72.200  80.840  46.410  1.00  0.00            
ATOM   1208  HB2 LYS   272      73.300  79.740  47.200  1.00  0.00            
ATOM   1209  CG  LYS   272      71.240  79.240  47.460  1.00  0.00            
ATOM   1210  HG1 LYS   272      70.290  79.470  46.980  1.00  0.00            
ATOM   1211  HG2 LYS   272      71.250  79.750  48.430  1.00  0.00            
ATOM   1212  CD  LYS   272      71.340  77.740  47.720  1.00  0.00            
ATOM   1213  HD1 LYS   272      72.310  77.500  48.150  1.00  0.00            
ATOM   1214  HD2 LYS   272      71.220  77.200  46.780  1.00  0.00            
ATOM   1215  CE  LYS   272      70.230  77.240  48.640  1.00  0.00            
ATOM   1216  HE1 LYS   272      69.260  77.530  48.230  1.00  0.00            
ATOM   1217  HE2 LYS   272      70.350  77.720  49.610  1.00  0.00            
ATOM   1218  NZ  LYS   272      70.300  75.770  48.790  1.00  0.00            
ATOM   1219  HZ1 LYS   272      69.780  75.480  49.610  1.00  0.00            
ATOM   1220  HZ2 LYS   272      69.920  75.290  47.990  1.00  0.00            
ATOM   1221  HZ3 LYS   272      71.250  75.470  48.930  1.00  0.00            
ATOM   1222  C   LYS   272      71.370  79.040  44.400  1.00  0.00            
ATOM   1223  O   LYS   272      70.620  78.070  44.430  1.00  0.00            
ATOM   1224  N   PHE   273      71.210  80.010  43.490  1.00  0.00            
ATOM   1225  H   PHE   273      71.830  80.800  43.560  1.00  0.00            
ATOM   1226  CA  PHE   273      70.250  79.950  42.400  1.00  0.00            
ATOM   1227  HA  PHE   273      69.250  79.880  42.830  1.00  0.00            
ATOM   1228  CB  PHE   273      70.330  81.260  41.630  1.00  0.00            
ATOM   1229  HB1 PHE   273      71.370  81.500  41.440  1.00  0.00            
ATOM   1230  HB2 PHE   273      69.940  82.070  42.260  1.00  0.00            
ATOM   1231  CG  PHE   273      69.590  81.260  40.310  1.00  0.00            
ATOM   1232  CD1 PHE   273      68.210  81.480  40.270  1.00  0.00            
ATOM   1233  HD1 PHE   273      67.660  81.660  41.190  1.00  0.00            
ATOM   1234  CE1 PHE   273      67.530  81.440  39.050  1.00  0.00            
ATOM   1235  HE1 PHE   273      66.460  81.610  39.020  1.00  0.00            
ATOM   1236  CZ  PHE   273      68.220  81.170  37.870  1.00  0.00            
ATOM   1237  HZ  PHE   273      67.700  81.130  36.920  1.00  0.00            
ATOM   1238  CE2 PHE   273      69.610  80.970  37.910  1.00  0.00            
ATOM   1239  HE2 PHE   273      70.150  80.800  36.990  1.00  0.00            
ATOM   1240  CD2 PHE   273      70.290  81.010  39.130  1.00  0.00            
ATOM   1241  HD2 PHE   273      71.360  80.850  39.150  1.00  0.00            
ATOM   1242  C   PHE   273      70.430  78.720  41.510  1.00  0.00            
ATOM   1243  O   PHE   273      69.450  78.080  41.150  1.00  0.00            
ATOM   1244  N   LEU   274      71.660  78.310  41.190  1.00  0.00            
ATOM   1245  H   LEU   274      72.440  78.900  41.460  1.00  0.00            
ATOM   1246  CA  LEU   274      71.950  77.060  40.510  1.00  0.00            
ATOM   1247  HA  LEU   274      71.300  77.020  39.630  1.00  0.00            
ATOM   1248  CB  LEU   274      73.400  77.020  40.040  1.00  0.00            
ATOM   1249  HB1 LEU   274      73.660  76.000  39.750  1.00  0.00            
ATOM   1250  HB2 LEU   274      74.040  77.280  40.880  1.00  0.00            
ATOM   1251  CG  LEU   274      73.730  77.930  38.860  1.00  0.00            
ATOM   1252  HG  LEU   274      73.340  78.930  39.040  1.00  0.00            
ATOM   1253  CD1 LEU   274      75.240  78.030  38.660  1.00  0.00            
ATOM   1254 1HD1 LEU   274      75.470  78.720  37.850  1.00  0.00            
ATOM   1255 2HD1 LEU   274      75.710  78.400  39.570  1.00  0.00            
ATOM   1256 3HD1 LEU   274      75.650  77.050  38.430  1.00  0.00            
ATOM   1257  CD2 LEU   274      73.110  77.410  37.570  1.00  0.00            
ATOM   1258 1HD2 LEU   274      73.390  78.070  36.750  1.00  0.00            
ATOM   1259 2HD2 LEU   274      73.470  76.400  37.350  1.00  0.00            
ATOM   1260 3HD2 LEU   274      72.030  77.400  37.640  1.00  0.00            
ATOM   1261  C   LEU   274      71.570  75.830  41.320  1.00  0.00            
ATOM   1262  O   LEU   274      70.960  74.900  40.790  1.00  0.00            
ATOM   1263  N   ALA   275      71.880  75.790  42.620  1.00  0.00            
ATOM   1264  H   ALA   275      72.430  76.560  42.980  1.00  0.00            
ATOM   1265  CA  ALA   275      71.510  74.710  43.510  1.00  0.00            
ATOM   1266  HA  ALA   275      71.850  73.780  43.050  1.00  0.00            
ATOM   1267  CB  ALA   275      72.310  74.860  44.800  1.00  0.00            
ATOM   1268  HB1 ALA   275      72.090  74.030  45.470  1.00  0.00            
ATOM   1269  HB2 ALA   275      73.380  74.870  44.600  1.00  0.00            
ATOM   1270  HB3 ALA   275      72.040  75.790  45.300  1.00  0.00            
ATOM   1271  C   ALA   275      70.010  74.580  43.750  1.00  0.00            
ATOM   1272  O   ALA   275      69.490  73.470  43.800  1.00  0.00            
ATOM   1273  N   ASP   276      69.250  75.680  43.750  1.00  0.00            
ATOM   1274  H   ASP   276      69.750  76.550  43.800  1.00  0.00            
ATOM   1275  CA  ASP   276      67.800  75.780  43.690  1.00  0.00            
ATOM   1276  HA  ASP   276      67.400  75.160  44.490  1.00  0.00            
ATOM   1277  CB  ASP   276      67.360  77.210  43.970  1.00  0.00            
ATOM   1278  HB1 ASP   276      66.300  77.310  43.730  1.00  0.00            
ATOM   1279  HB2 ASP   276      67.850  77.870  43.260  1.00  0.00            
ATOM   1280  CG  ASP   276      67.530  77.800  45.360  1.00  0.00            
ATOM   1281  OD1 ASP   276      68.000  77.110  46.300  1.00  0.00            
ATOM   1282  OD2 ASP   276      67.120  78.960  45.580  1.00  0.00            
ATOM   1283  C   ASP   276      67.200  75.260  42.390  1.00  0.00            
ATOM   1284  O   ASP   276      65.990  75.290  42.170  1.00  0.00            
ATOM   1285  N   GLY   277      68.010  74.810  41.430  1.00  0.00            
ATOM   1286  H   GLY   277      69.000  74.840  41.630  1.00  0.00            
ATOM   1287  CA  GLY   277      67.610  74.320  40.130  1.00  0.00            
ATOM   1288  HA1 GLY   277      66.730  73.680  40.240  1.00  0.00            
ATOM   1289  HA2 GLY   277      68.400  73.690  39.720  1.00  0.00            
ATOM   1290  C   GLY   277      67.300  75.390  39.100  1.00  0.00            
ATOM   1291  O   GLY   277      66.620  75.120  38.110  1.00  0.00            
ATOM   1292  N   GLY   278      67.720  76.640  39.320  1.00  0.00            
ATOM   1293  H   GLY   278      68.230  76.830  40.170  1.00  0.00            
ATOM   1294  CA  GLY   278      67.420  77.790  38.490  1.00  0.00            
ATOM   1295  HA1 GLY   278      67.390  77.480  37.450  1.00  0.00            
ATOM   1296  HA2 GLY   278      68.220  78.530  38.590  1.00  0.00            
ATOM   1297  C   GLY   278      66.100  78.480  38.830  1.00  0.00            
ATOM   1298  O   GLY   278      65.820  78.780  39.990  1.00  0.00            
ATOM   1299  N   CYS   279      65.260  78.770  37.830  1.00  0.00            
ATOM   1300  H   CYS   279      65.520  78.450  36.910  1.00  0.00            
ATOM   1301  CA  CYS   279      63.980  79.440  37.980  1.00  0.00            
ATOM   1302  HA  CYS   279      64.090  80.160  38.790  1.00  0.00            
ATOM   1303  CB  CYS   279      63.630  80.230  36.730  1.00  0.00            
ATOM   1304  HB1 CYS   279      62.710  80.790  36.900  1.00  0.00            
ATOM   1305  HB2 CYS   279      63.440  79.530  35.910  1.00  0.00            
ATOM   1306  SG  CYS   279      64.930  81.400  36.250  1.00  0.00            
ATOM   1307  HG  CYS   279      64.420  81.780  35.070  1.00  0.00            
ATOM   1308  C   CYS   279      62.870  78.480  38.400  1.00  0.00            
ATOM   1309  O   CYS   279      62.930  77.290  38.100  1.00  0.00            
ATOM   1310  N   SER   280      61.810  78.990  39.040  1.00  0.00            
ATOM   1311  H   SER   280      61.840  79.980  39.240  1.00  0.00            
ATOM   1312  CA  SER   280      60.630  78.280  39.480  1.00  0.00            
ATOM   1313  HA  SER   280      60.580  77.320  38.970  1.00  0.00            
ATOM   1314  CB  SER   280      60.680  78.020  40.980  1.00  0.00            
ATOM   1315  HB1 SER   280      60.400  78.930  41.520  1.00  0.00            
ATOM   1316  HB2 SER   280      61.690  77.740  41.270  1.00  0.00            
ATOM   1317  OG  SER   280      59.790  76.980  41.340  1.00  0.00            
ATOM   1318  HG  SER   280      59.470  77.150  42.230  1.00  0.00            
ATOM   1319  C   SER   280      59.360  79.060  39.160  1.00  0.00            
ATOM   1320  O   SER   280      59.340  80.270  39.370  1.00  0.00            
ATOM   1321  N   GLY   281      58.300  78.420  38.650  1.00  0.00            
ATOM   1322  H   GLY   281      58.380  77.420  38.530  1.00  0.00            
ATOM   1323  CA  GLY   281      57.030  79.060  38.390  1.00  0.00            
ATOM   1324  HA1 GLY   281      56.380  78.370  37.850  1.00  0.00            
ATOM   1325  HA2 GLY   281      57.190  79.910  37.730  1.00  0.00            
ATOM   1326  C   GLY   281      56.310  79.530  39.640  1.00  0.00            
ATOM   1327  O   GLY   281      56.440  78.900  40.690  1.00  0.00            
ATOM   1328  N   GLY   282      55.570  80.640  39.560  1.00  0.00            
ATOM   1329  H   GLY   282      55.450  81.030  38.640  1.00  0.00            
ATOM   1330  CA  GLY   282      54.850  81.260  40.650  1.00  0.00            
ATOM   1331  HA1 GLY   282      54.280  80.490  41.170  1.00  0.00            
ATOM   1332  HA2 GLY   282      54.120  81.970  40.240  1.00  0.00            
ATOM   1333  C   GLY   282      55.690  82.000  41.690  1.00  0.00            
ATOM   1334  O   GLY   282      55.200  82.290  42.780  1.00  0.00            
ATOM   1335  N   ALA   283      56.960  82.300  41.410  1.00  0.00            
ATOM   1336  H   ALA   283      57.280  82.100  40.480  1.00  0.00            
ATOM   1337  CA  ALA   283      57.910  82.840  42.370  1.00  0.00            
ATOM   1338  HA  ALA   283      57.570  82.570  43.360  1.00  0.00            
ATOM   1339  CB  ALA   283      59.230  82.100  42.200  1.00  0.00            
ATOM   1340  HB1 ALA   283      59.920  82.380  42.990  1.00  0.00            
ATOM   1341  HB2 ALA   283      59.080  81.020  42.250  1.00  0.00            
ATOM   1342  HB3 ALA   283      59.680  82.350  41.240  1.00  0.00            
ATOM   1343  C   ALA   283      58.080  84.360  42.350  1.00  0.00            
ATOM   1344  O   ALA   283      57.940  84.980  43.400  1.00  0.00            
ATOM   1345  N   TYR   284      58.380  84.980  41.200  1.00  0.00            
ATOM   1346  H   TYR   284      58.380  84.410  40.370  1.00  0.00            
ATOM   1347  CA  TYR   284      58.780  86.360  41.050  1.00  0.00            
ATOM   1348  HA  TYR   284      58.350  86.920  41.880  1.00  0.00            
ATOM   1349  CB  TYR   284      60.300  86.510  41.150  1.00  0.00            
ATOM   1350  HB1 TYR   284      60.560  87.560  41.250  1.00  0.00            
ATOM   1351  HB2 TYR   284      60.740  86.200  40.200  1.00  0.00            
ATOM   1352  CG  TYR   284      61.010  85.760  42.250  1.00  0.00            
ATOM   1353  CD1 TYR   284      60.990  86.240  43.570  1.00  0.00            
ATOM   1354  HD1 TYR   284      60.470  87.160  43.800  1.00  0.00            
ATOM   1355  CE1 TYR   284      61.650  85.550  44.590  1.00  0.00            
ATOM   1356  HE1 TYR   284      61.620  85.930  45.610  1.00  0.00            
ATOM   1357  CZ  TYR   284      62.330  84.350  44.310  1.00  0.00            
ATOM   1358  OH  TYR   284      62.980  83.670  45.290  1.00  0.00            
ATOM   1359  HH  TYR   284      63.370  82.860  44.960  1.00  0.00            
ATOM   1360  CE2 TYR   284      62.360  83.870  42.980  1.00  0.00            
ATOM   1361  HE2 TYR   284      62.900  82.960  42.760  1.00  0.00            
ATOM   1362  CD2 TYR   284      61.700  84.570  41.970  1.00  0.00            
ATOM   1363  HD2 TYR   284      61.720  84.190  40.960  1.00  0.00            
ATOM   1364  C   TYR   284      58.330  87.020  39.760  1.00  0.00            
ATOM   1365  O   TYR   284      58.450  86.430  38.690  1.00  0.00            
ATOM   1366  N   ASP   285      57.910  88.290  39.790  1.00  0.00            
ATOM   1367  H   ASP   285      57.850  88.750  40.680  1.00  0.00            
ATOM   1368  CA  ASP   285      57.690  89.120  38.620  1.00  0.00            
ATOM   1369  HA  ASP   285      57.000  88.610  37.950  1.00  0.00            
ATOM   1370  CB  ASP   285      57.060  90.450  39.020  1.00  0.00            
ATOM   1371  HB1 ASP   285      56.980  91.090  38.140  1.00  0.00            
ATOM   1372  HB2 ASP   285      57.730  90.970  39.710  1.00  0.00            
ATOM   1373  CG  ASP   285      55.680  90.380  39.670  1.00  0.00            
ATOM   1374  OD1 ASP   285      55.610  90.230  40.910  1.00  0.00            
ATOM   1375  OD2 ASP   285      54.680  90.600  38.950  1.00  0.00            
ATOM   1376  C   ASP   285      58.970  89.420  37.850  1.00  0.00            
ATOM   1377  O   ASP   285      59.010  89.400  36.630  1.00  0.00            
ATOM   1378  N   ILE   286      60.050  89.750  38.570  1.00  0.00            
ATOM   1379  H   ILE   286      59.920  89.720  39.570  1.00  0.00            
ATOM   1380  CA  ILE   286      61.290  90.330  38.090  1.00  0.00            
ATOM   1381  HA  ILE   286      61.300  90.170  37.010  1.00  0.00            
ATOM   1382  CB  ILE   286      61.360  91.840  38.320  1.00  0.00            
ATOM   1383  HB  ILE   286      61.460  91.990  39.400  1.00  0.00            
ATOM   1384  CG2 ILE   286      62.610  92.450  37.700  1.00  0.00            
ATOM   1385 1HG2 ILE   286      62.690  93.520  37.920  1.00  0.00            
ATOM   1386 2HG2 ILE   286      63.530  92.010  38.080  1.00  0.00            
ATOM   1387 3HG2 ILE   286      62.590  92.330  36.610  1.00  0.00            
ATOM   1388  CG1 ILE   286      60.100  92.580  37.890  1.00  0.00            
ATOM   1389 1HG1 ILE   286      59.240  92.190  38.440  1.00  0.00            
ATOM   1390 2HG1 ILE   286      59.900  92.370  36.840  1.00  0.00            
ATOM   1391  CD  ILE   286      60.070  94.090  38.090  1.00  0.00            
ATOM   1392  HD1 ILE   286      59.070  94.480  37.890  1.00  0.00            
ATOM   1393  HD2 ILE   286      60.330  94.320  39.120  1.00  0.00            
ATOM   1394  HD3 ILE   286      60.770  94.590  37.420  1.00  0.00            
ATOM   1395  C   ILE   286      62.500  89.600  38.650  1.00  0.00            
ATOM   1396  O   ILE   286      62.560  89.290  39.840  1.00  0.00            
ATOM   1397  N   ILE   287      63.530  89.340  37.830  1.00  0.00            
ATOM   1398  H   ILE   287      63.400  89.610  36.870  1.00  0.00            
ATOM   1399  CA  ILE   287      64.840  88.860  38.210  1.00  0.00            
ATOM   1400  HA  ILE   287      64.850  88.690  39.290  1.00  0.00            
ATOM   1401  CB  ILE   287      65.170  87.510  37.580  1.00  0.00            
ATOM   1402  HB  ILE   287      65.210  87.650  36.500  1.00  0.00            
ATOM   1403  CG2 ILE   287      66.550  87.010  38.020  1.00  0.00            
ATOM   1404 1HG2 ILE   287      66.820  86.070  37.550  1.00  0.00            
ATOM   1405 2HG2 ILE   287      67.340  87.720  37.740  1.00  0.00            
ATOM   1406 3HG2 ILE   287      66.580  86.880  39.100  1.00  0.00            
ATOM   1407  CG1 ILE   287      64.110  86.450  37.860  1.00  0.00            
ATOM   1408 1HG1 ILE   287      63.120  86.830  37.590  1.00  0.00            
ATOM   1409 2HG1 ILE   287      64.070  86.240  38.930  1.00  0.00            
ATOM   1410  CD  ILE   287      64.250  85.130  37.110  1.00  0.00            
ATOM   1411  HD1 ILE   287      63.380  84.490  37.290  1.00  0.00            
ATOM   1412  HD2 ILE   287      64.330  85.310  36.040  1.00  0.00            
ATOM   1413  HD3 ILE   287      65.130  84.580  37.450  1.00  0.00            
ATOM   1414  C   ILE   287      65.900  89.920  37.940  1.00  0.00            
ATOM   1415  O   ILE   287      65.980  90.430  36.820  1.00  0.00            
ATOM   1416  N   ILE   288      66.720  90.310  38.920  1.00  0.00            
ATOM   1417  H   ILE   288      66.560  89.880  39.820  1.00  0.00            
ATOM   1418  CA  ILE   288      67.810  91.250  38.840  1.00  0.00            
ATOM   1419  HA  ILE   288      67.790  91.700  37.840  1.00  0.00            
ATOM   1420  CB  ILE   288      67.680  92.410  39.830  1.00  0.00            
ATOM   1421  HB  ILE   288      67.770  91.990  40.830  1.00  0.00            
ATOM   1422  CG2 ILE   288      68.820  93.410  39.650  1.00  0.00            
ATOM   1423 1HG2 ILE   288      68.790  94.190  40.400  1.00  0.00            
ATOM   1424 2HG2 ILE   288      69.790  92.930  39.740  1.00  0.00            
ATOM   1425 3HG2 ILE   288      68.760  93.870  38.670  1.00  0.00            
ATOM   1426  CG1 ILE   288      66.320  93.100  39.750  1.00  0.00            
ATOM   1427 1HG1 ILE   288      65.520  92.370  39.930  1.00  0.00            
ATOM   1428 2HG1 ILE   288      66.160  93.480  38.740  1.00  0.00            
ATOM   1429  CD  ILE   288      66.080  94.250  40.720  1.00  0.00            
ATOM   1430  HD1 ILE   288      65.040  94.580  40.680  1.00  0.00            
ATOM   1431  HD2 ILE   288      66.300  93.930  41.740  1.00  0.00            
ATOM   1432  HD3 ILE   288      66.710  95.100  40.470  1.00  0.00            
ATOM   1433  C   ILE   288      69.130  90.510  38.950  1.00  0.00            
ATOM   1434  O   ILE   288      69.470  89.980  40.010  1.00  0.00            
ATOM   1435  N   CYS   289      69.930  90.500  37.890  1.00  0.00            
ATOM   1436  H   CYS   289      69.600  90.970  37.060  1.00  0.00            
ATOM   1437  CA  CYS   289      71.290  89.990  37.830  1.00  0.00            
ATOM   1438  HA  CYS   289      71.450  89.280  38.640  1.00  0.00            
ATOM   1439  CB  CYS   289      71.490  89.240  36.520  1.00  0.00            
ATOM   1440  HB1 CYS   289      72.530  88.900  36.440  1.00  0.00            
ATOM   1441  HB2 CYS   289      71.300  89.930  35.700  1.00  0.00            
ATOM   1442  SG  CYS   289      70.380  87.810  36.400  1.00  0.00            
ATOM   1443  HG  CYS   289      70.630  87.460  35.130  1.00  0.00            
ATOM   1444  C   CYS   289      72.270  91.150  38.030  1.00  0.00            
ATOM   1445  O   CYS   289      72.500  91.920  37.110  1.00  0.00            
ATOM   1446  N   ASP   290      72.810  91.320  39.240  1.00  0.00            
ATOM   1447  H   ASP   290      72.600  90.620  39.940  1.00  0.00            
ATOM   1448  CA  ASP   290      73.740  92.360  39.620  1.00  0.00            
ATOM   1449  HA  ASP   290      73.490  93.260  39.050  1.00  0.00            
ATOM   1450  CB  ASP   290      73.510  92.730  41.090  1.00  0.00            
ATOM   1451  HB1 ASP   290      73.790  91.870  41.700  1.00  0.00            
ATOM   1452  HB2 ASP   290      72.450  92.900  41.260  1.00  0.00            
ATOM   1453  CG  ASP   290      74.270  93.940  41.600  1.00  0.00            
ATOM   1454  OD1 ASP   290      74.560  94.870  40.810  1.00  0.00            
ATOM   1455  OD2 ASP   290      74.560  93.970  42.820  1.00  0.00            
ATOM   1456  C   ASP   290      75.180  92.010  39.310  1.00  0.00            
ATOM   1457  O   ASP   290      75.550  90.830  39.250  1.00  0.00            
ATOM   1458  N   GLU   291      76.030  93.010  39.090  1.00  0.00            
ATOM   1459  H   GLU   291      75.660  93.940  39.260  1.00  0.00            
ATOM   1460  CA  GLU   291      77.390  92.900  38.590  1.00  0.00            
ATOM   1461  HA  GLU   291      77.710  93.910  38.340  1.00  0.00            
ATOM   1462  CB  GLU   291      78.340  92.430  39.700  1.00  0.00            
ATOM   1463  HB1 GLU   291      79.370  92.450  39.340  1.00  0.00            
ATOM   1464  HB2 GLU   291      78.100  91.390  39.890  1.00  0.00            
ATOM   1465  CG  GLU   291      78.300  93.160  41.040  1.00  0.00            
ATOM   1466  HG1 GLU   291      78.740  92.500  41.790  1.00  0.00            
ATOM   1467  HG2 GLU   291      77.270  93.340  41.350  1.00  0.00            
ATOM   1468  CD  GLU   291      79.070  94.480  41.060  1.00  0.00            
ATOM   1469  OE1 GLU   291      79.070  95.240  40.070  1.00  0.00            
ATOM   1470  OE2 GLU   291      79.720  94.770  42.090  1.00  0.00            
ATOM   1471  C   GLU   291      77.520  92.090  37.310  1.00  0.00            
ATOM   1472  O   GLU   291      78.480  91.340  37.130  1.00  0.00            
ATOM   1473  N   CYS   292      76.550  92.170  36.390  1.00  0.00            
ATOM   1474  H   CYS   292      75.830  92.840  36.580  1.00  0.00            
ATOM   1475  CA  CYS   292      76.340  91.270  35.270  1.00  0.00            
ATOM   1476  HA  CYS   292      76.240  90.270  35.690  1.00  0.00            
ATOM   1477  CB  CYS   292      75.030  91.600  34.570  1.00  0.00            
ATOM   1478  HB1 CYS   292      74.220  91.680  35.290  1.00  0.00            
ATOM   1479  HB2 CYS   292      74.770  90.790  33.890  1.00  0.00            
ATOM   1480  SG  CYS   292      75.190  93.140  33.630  1.00  0.00            
ATOM   1481  HG  CYS   292      74.120  92.980  32.840  1.00  0.00            
ATOM   1482  C   CYS   292      77.470  91.180  34.260  1.00  0.00            
ATOM   1483  O   CYS   292      77.540  90.250  33.460  1.00  0.00            
ATOM   1484  N   HIS   293      78.420  92.120  34.270  1.00  0.00            
ATOM   1485  H   HIS   293      78.300  92.840  34.980  1.00  0.00            
ATOM   1486  CA  HIS   293      79.650  92.150  33.520  1.00  0.00            
ATOM   1487  HA  HIS   293      79.420  91.950  32.470  1.00  0.00            
ATOM   1488  CB  HIS   293      80.240  93.560  33.620  1.00  0.00            
ATOM   1489  HB1 HIS   293      79.500  94.290  33.310  1.00  0.00            
ATOM   1490  HB2 HIS   293      81.090  93.660  32.960  1.00  0.00            
ATOM   1491  CG  HIS   293      80.680  93.870  35.020  1.00  0.00            
ATOM   1492  ND1 HIS   293      79.850  94.210  36.090  1.00  0.00            
ATOM   1493  CE1 HIS   293      80.630  94.240  37.180  1.00  0.00            
ATOM   1494  HE1 HIS   293      80.290  94.450  38.180  1.00  0.00            
ATOM   1495  NE2 HIS   293      81.900  93.930  36.860  1.00  0.00            
ATOM   1496  HE2 HIS   293      82.660  93.830  37.520  1.00  0.00            
ATOM   1497  CD2 HIS   293      81.950  93.690  35.510  1.00  0.00            
ATOM   1498  HD2 HIS   293      82.810  93.340  34.940  1.00  0.00            
ATOM   1499  C   HIS   293      80.680  91.120  33.970  1.00  0.00            
ATOM   1500  O   HIS   293      81.690  90.920  33.300  1.00  0.00            
ATOM   1501  N   SER   294      80.480  90.500  35.140  1.00  0.00            
ATOM   1502  H   SER   294      79.640  90.750  35.640  1.00  0.00            
ATOM   1503  CA  SER   294      81.380  89.560  35.780  1.00  0.00            
ATOM   1504  HA  SER   294      82.390  89.930  35.660  1.00  0.00            
ATOM   1505  CB  SER   294      81.120  89.480  37.280  1.00  0.00            
ATOM   1506  HB1 SER   294      81.920  88.920  37.770  1.00  0.00            
ATOM   1507  HB2 SER   294      80.190  88.950  37.470  1.00  0.00            
ATOM   1508  OG  SER   294      81.040  90.760  37.880  1.00  0.00            
ATOM   1509  HG  SER   294      80.170  91.090  37.660  1.00  0.00            
ATOM   1510  C   SER   294      81.320  88.190  35.130  1.00  0.00            
ATOM   1511  O   SER   294      80.240  87.720  34.750  1.00  0.00            
ATOM   1512  N   THR   295      82.440  87.490  34.980  1.00  0.00            
ATOM   1513  H   THR   295      83.280  87.860  35.410  1.00  0.00            
ATOM   1514  CA  THR   295      82.640  86.340  34.120  1.00  0.00            
ATOM   1515  HA  THR   295      81.670  85.880  33.930  1.00  0.00            
ATOM   1516  CB  THR   295      83.190  86.730  32.750  1.00  0.00            
ATOM   1517  HB  THR   295      83.490  85.840  32.180  1.00  0.00            
ATOM   1518  CG2 THR   295      82.170  87.480  31.890  1.00  0.00            
ATOM   1519 1HG2 THR   295      82.610  87.730  30.930  1.00  0.00            
ATOM   1520 2HG2 THR   295      81.300  86.850  31.730  1.00  0.00            
ATOM   1521 3HG2 THR   295      81.860  88.390  32.390  1.00  0.00            
ATOM   1522  OG1 THR   295      84.310  87.580  32.850  1.00  0.00            
ATOM   1523  HG1 THR   295      85.080  87.020  32.960  1.00  0.00            
ATOM   1524  C   THR   295      83.470  85.250  34.780  1.00  0.00            
ATOM   1525  O   THR   295      84.510  84.820  34.260  1.00  0.00            
ATOM   1526  N   ASP   296      83.050  84.780  35.950  1.00  0.00            
ATOM   1527  H   ASP   296      82.220  85.200  36.330  1.00  0.00            
ATOM   1528  CA  ASP   296      83.430  83.520  36.550  1.00  0.00            
ATOM   1529  HA  ASP   296      84.390  83.220  36.120  1.00  0.00            
ATOM   1530  CB  ASP   296      83.670  83.670  38.050  1.00  0.00            
ATOM   1531  HB1 ASP   296      83.960  84.690  38.300  1.00  0.00            
ATOM   1532  HB2 ASP   296      84.510  83.040  38.350  1.00  0.00            
ATOM   1533  CG  ASP   296      82.460  83.250  38.880  1.00  0.00            
ATOM   1534  OD1 ASP   296      82.470  82.110  39.400  1.00  0.00            
ATOM   1535  OD2 ASP   296      81.470  84.020  38.910  1.00  0.00            
ATOM   1536  C   ASP   296      82.440  82.410  36.220  1.00  0.00            
ATOM   1537  O   ASP   296      81.310  82.700  35.820  1.00  0.00            
ATOM   1538  N   SER   297      82.800  81.140  36.420  1.00  0.00            
ATOM   1539  H   SER   297      83.740  80.970  36.750  1.00  0.00            
ATOM   1540  CA  SER   297      81.940  80.000  36.180  1.00  0.00            
ATOM   1541  HA  SER   297      81.790  79.920  35.100  1.00  0.00            
ATOM   1542  CB  SER   297      82.650  78.720  36.630  1.00  0.00            
ATOM   1543  HB1 SER   297      83.570  78.620  36.050  1.00  0.00            
ATOM   1544  HB2 SER   297      82.020  77.860  36.400  1.00  0.00            
ATOM   1545  OG  SER   297      82.950  78.730  38.000  1.00  0.00            
ATOM   1546  HG  SER   297      83.430  77.920  38.200  1.00  0.00            
ATOM   1547  C   SER   297      80.570  80.050  36.830  1.00  0.00            
ATOM   1548  O   SER   297      79.560  79.680  36.220  1.00  0.00            
ATOM   1549  N   THR   298      80.470  80.560  38.060  1.00  0.00            
ATOM   1550  H   THR   298      81.320  80.920  38.470  1.00  0.00            
ATOM   1551  CA  THR   298      79.260  80.670  38.840  1.00  0.00            
ATOM   1552  HA  THR   298      78.720  79.720  38.790  1.00  0.00            
ATOM   1553  CB  THR   298      79.570  80.960  40.300  1.00  0.00            
ATOM   1554  HB  THR   298      79.930  81.990  40.410  1.00  0.00            
ATOM   1555  CG2 THR   298      78.350  80.770  41.210  1.00  0.00            
ATOM   1556 1HG2 THR   298      78.600  81.030  42.240  1.00  0.00            
ATOM   1557 2HG2 THR   298      77.530  81.400  40.870  1.00  0.00            
ATOM   1558 3HG2 THR   298      78.030  79.730  41.170  1.00  0.00            
ATOM   1559  OG1 THR   298      80.560  80.090  40.810  1.00  0.00            
ATOM   1560  HG1 THR   298      80.860  80.460  41.640  1.00  0.00            
ATOM   1561  C   THR   298      78.330  81.730  38.270  1.00  0.00            
ATOM   1562  O   THR   298      77.150  81.490  38.060  1.00  0.00            
ATOM   1563  N   THR   299      78.870  82.910  37.950  1.00  0.00            
ATOM   1564  H   THR   299      79.850  83.050  38.140  1.00  0.00            
ATOM   1565  CA  THR   299      78.120  84.020  37.380  1.00  0.00            
ATOM   1566  HA  THR   299      77.240  84.180  38.000  1.00  0.00            
ATOM   1567  CB  THR   299      78.920  85.320  37.410  1.00  0.00            
ATOM   1568  HB  THR   299      79.780  85.230  36.760  1.00  0.00            
ATOM   1569  CG2 THR   299      78.090  86.530  36.970  1.00  0.00            
ATOM   1570 1HG2 THR   299      78.620  87.450  37.190  1.00  0.00            
ATOM   1571 2HG2 THR   299      77.920  86.480  35.900  1.00  0.00            
ATOM   1572 3HG2 THR   299      77.130  86.530  37.480  1.00  0.00            
ATOM   1573  OG1 THR   299      79.380  85.600  38.720  1.00  0.00            
ATOM   1574  HG1 THR   299      80.070  84.960  38.900  1.00  0.00            
ATOM   1575  C   THR   299      77.620  83.710  35.980  1.00  0.00            
ATOM   1576  O   THR   299      76.440  83.940  35.700  1.00  0.00            
ATOM   1577  N   ILE   300      78.430  83.140  35.090  1.00  0.00            
ATOM   1578  H   ILE   300      79.380  82.940  35.390  1.00  0.00            
ATOM   1579  CA  ILE   300      78.060  82.790  33.730  1.00  0.00            
ATOM   1580  HA  ILE   300      77.620  83.680  33.280  1.00  0.00            
ATOM   1581  CB  ILE   300      79.250  82.410  32.860  1.00  0.00            
ATOM   1582  HB  ILE   300      79.790  81.610  33.370  1.00  0.00            
ATOM   1583  CG2 ILE   300      78.840  81.870  31.490  1.00  0.00            
ATOM   1584 1HG2 ILE   300      79.700  81.520  30.920  1.00  0.00            
ATOM   1585 2HG2 ILE   300      78.160  81.030  31.570  1.00  0.00            
ATOM   1586 3HG2 ILE   300      78.350  82.660  30.910  1.00  0.00            
ATOM   1587  CG1 ILE   300      80.210  83.590  32.710  1.00  0.00            
ATOM   1588 1HG1 ILE   300      80.550  83.920  33.690  1.00  0.00            
ATOM   1589 2HG1 ILE   300      79.690  84.430  32.250  1.00  0.00            
ATOM   1590  CD  ILE   300      81.460  83.290  31.870  1.00  0.00            
ATOM   1591  HD1 ILE   300      82.200  84.080  31.990  1.00  0.00            
ATOM   1592  HD2 ILE   300      81.890  82.340  32.190  1.00  0.00            
ATOM   1593  HD3 ILE   300      81.190  83.230  30.820  1.00  0.00            
ATOM   1594  C   ILE   300      76.970  81.740  33.700  1.00  0.00            
ATOM   1595  O   ILE   300      75.930  81.930  33.070  1.00  0.00            
ATOM   1596  N   LEU   301      77.150  80.610  34.390  1.00  0.00            
ATOM   1597  H   LEU   301      78.010  80.490  34.910  1.00  0.00            
ATOM   1598  CA  LEU   301      76.190  79.520  34.430  1.00  0.00            
ATOM   1599  HA  LEU   301      75.950  79.310  33.390  1.00  0.00            
ATOM   1600  CB  LEU   301      76.840  78.270  35.000  1.00  0.00            
ATOM   1601  HB1 LEU   301      77.090  78.470  36.040  1.00  0.00            
ATOM   1602  HB2 LEU   301      77.780  78.080  34.490  1.00  0.00            
ATOM   1603  CG  LEU   301      76.010  76.980  34.950  1.00  0.00            
ATOM   1604  HG  LEU   301      75.110  77.110  35.550  1.00  0.00            
ATOM   1605  CD1 LEU   301      75.580  76.610  33.530  1.00  0.00            
ATOM   1606 1HD1 LEU   301      75.070  75.650  33.530  1.00  0.00            
ATOM   1607 2HD1 LEU   301      74.890  77.350  33.130  1.00  0.00            
ATOM   1608 3HD1 LEU   301      76.460  76.540  32.880  1.00  0.00            
ATOM   1609  CD2 LEU   301      76.800  75.810  35.530  1.00  0.00            
ATOM   1610 1HD2 LEU   301      76.190  74.910  35.530  1.00  0.00            
ATOM   1611 2HD2 LEU   301      77.690  75.620  34.940  1.00  0.00            
ATOM   1612 3HD2 LEU   301      77.100  76.030  36.550  1.00  0.00            
ATOM   1613  C   LEU   301      74.880  79.930  35.090  1.00  0.00            
ATOM   1614  O   LEU   301      73.810  79.500  34.670  1.00  0.00            
ATOM   1615  N   GLY   302      74.930  80.800  36.110  1.00  0.00            
ATOM   1616  H   GLY   302      75.840  81.070  36.440  1.00  0.00            
ATOM   1617  CA  GLY   302      73.780  81.420  36.740  1.00  0.00            
ATOM   1618  HA1 GLY   302      74.120  82.020  37.590  1.00  0.00            
ATOM   1619  HA2 GLY   302      73.120  80.650  37.120  1.00  0.00            
ATOM   1620  C   GLY   302      73.000  82.330  35.800  1.00  0.00            
ATOM   1621  O   GLY   302      71.830  82.060  35.540  1.00  0.00            
ATOM   1622  N   ILE   303      73.620  83.350  35.200  1.00  0.00            
ATOM   1623  H   ILE   303      74.590  83.490  35.440  1.00  0.00            
ATOM   1624  CA  ILE   303      73.040  84.260  34.240  1.00  0.00            
ATOM   1625  HA  ILE   303      72.200  84.760  34.730  1.00  0.00            
ATOM   1626  CB  ILE   303      74.030  85.360  33.840  1.00  0.00            
ATOM   1627  HB  ILE   303      74.980  84.870  33.620  1.00  0.00            
ATOM   1628  CG2 ILE   303      73.660  86.150  32.590  1.00  0.00            
ATOM   1629 1HG2 ILE   303      74.490  86.780  32.250  1.00  0.00            
ATOM   1630 2HG2 ILE   303      73.420  85.500  31.740  1.00  0.00            
ATOM   1631 3HG2 ILE   303      72.820  86.810  32.780  1.00  0.00            
ATOM   1632  CG1 ILE   303      74.250  86.320  35.000  1.00  0.00            
ATOM   1633 1HG1 ILE   303      74.580  85.770  35.880  1.00  0.00            
ATOM   1634 2HG1 ILE   303      73.310  86.800  35.270  1.00  0.00            
ATOM   1635  CD  ILE   303      75.280  87.430  34.790  1.00  0.00            
ATOM   1636  HD1 ILE   303      75.490  87.950  35.730  1.00  0.00            
ATOM   1637  HD2 ILE   303      76.200  87.000  34.410  1.00  0.00            
ATOM   1638  HD3 ILE   303      74.910  88.170  34.070  1.00  0.00            
ATOM   1639  C   ILE   303      72.440  83.510  33.060  1.00  0.00            
ATOM   1640  O   ILE   303      71.320  83.810  32.620  1.00  0.00            
ATOM   1641  N   GLY   304      73.130  82.500  32.540  1.00  0.00            
ATOM   1642  H   GLY   304      74.050  82.320  32.920  1.00  0.00            
ATOM   1643  CA  GLY   304      72.660  81.600  31.500  1.00  0.00            
ATOM   1644  HA1 GLY   304      73.470  80.920  31.230  1.00  0.00            
ATOM   1645  HA2 GLY   304      72.390  82.170  30.610  1.00  0.00            
ATOM   1646  C   GLY   304      71.460  80.750  31.900  1.00  0.00            
ATOM   1647  O   GLY   304      70.500  80.640  31.130  1.00  0.00            
ATOM   1648  N   THR   305      71.400  80.220  33.120  1.00  0.00            
ATOM   1649  H   THR   305      72.210  80.360  33.710  1.00  0.00            
ATOM   1650  CA  THR   305      70.280  79.490  33.660  1.00  0.00            
ATOM   1651  HA  THR   305      70.000  78.720  32.930  1.00  0.00            
ATOM   1652  CB  THR   305      70.640  78.740  34.940  1.00  0.00            
ATOM   1653  HB  THR   305      71.030  79.450  35.670  1.00  0.00            
ATOM   1654  CG2 THR   305      69.490  77.960  35.570  1.00  0.00            
ATOM   1655 1HG2 THR   305      69.840  77.410  36.450  1.00  0.00            
ATOM   1656 2HG2 THR   305      68.710  78.650  35.890  1.00  0.00            
ATOM   1657 3HG2 THR   305      69.080  77.260  34.840  1.00  0.00            
ATOM   1658  OG1 THR   305      71.660  77.790  34.680  1.00  0.00            
ATOM   1659  HG1 THR   305      72.470  78.300  34.630  1.00  0.00            
ATOM   1660  C   THR   305      69.040  80.350  33.850  1.00  0.00            
ATOM   1661  O   THR   305      67.930  79.890  33.590  1.00  0.00            
ATOM   1662  N   VAL   306      69.170  81.630  34.220  1.00  0.00            
ATOM   1663  H   VAL   306      70.100  81.940  34.470  1.00  0.00            
ATOM   1664  CA  VAL   306      68.090  82.600  34.210  1.00  0.00            
ATOM   1665  HA  VAL   306      67.280  82.240  34.840  1.00  0.00            
ATOM   1666  CB  VAL   306      68.490  83.980  34.740  1.00  0.00            
ATOM   1667  HB  VAL   306      69.360  84.310  34.170  1.00  0.00            
ATOM   1668  CG1 VAL   306      67.400  85.040  34.580  1.00  0.00            
ATOM   1669 1HG1 VAL   306      67.730  85.990  35.000  1.00  0.00            
ATOM   1670 2HG1 VAL   306      67.160  85.210  33.530  1.00  0.00            
ATOM   1671 3HG1 VAL   306      66.500  84.720  35.110  1.00  0.00            
ATOM   1672  CG2 VAL   306      68.880  83.970  36.210  1.00  0.00            
ATOM   1673 1HG2 VAL   306      69.230  84.960  36.520  1.00  0.00            
ATOM   1674 2HG2 VAL   306      68.030  83.700  36.830  1.00  0.00            
ATOM   1675 3HG2 VAL   306      69.700  83.270  36.390  1.00  0.00            
ATOM   1676  C   VAL   306      67.520  82.720  32.800  1.00  0.00            
ATOM   1677  O   VAL   306      66.310  82.570  32.600  1.00  0.00            
ATOM   1678  N   LEU   307      68.360  82.930  31.790  1.00  0.00            
ATOM   1679  H   LEU   307      69.340  82.990  32.020  1.00  0.00            
ATOM   1680  CA  LEU   307      67.970  83.110  30.400  1.00  0.00            
ATOM   1681  HA  LEU   307      67.190  83.870  30.360  1.00  0.00            
ATOM   1682  CB  LEU   307      69.170  83.640  29.620  1.00  0.00            
ATOM   1683  HB1 LEU   307      68.950  83.660  28.560  1.00  0.00            
ATOM   1684  HB2 LEU   307      70.000  82.940  29.750  1.00  0.00            
ATOM   1685  CG  LEU   307      69.620  85.030  30.050  1.00  0.00            
ATOM   1686  HG  LEU   307      69.600  85.110  31.140  1.00  0.00            
ATOM   1687  CD1 LEU   307      71.060  85.320  29.630  1.00  0.00            
ATOM   1688 1HD1 LEU   307      71.350  86.310  29.970  1.00  0.00            
ATOM   1689 2HD1 LEU   307      71.730  84.590  30.080  1.00  0.00            
ATOM   1690 3HD1 LEU   307      71.150  85.250  28.550  1.00  0.00            
ATOM   1691  CD2 LEU   307      68.710  86.130  29.510  1.00  0.00            
ATOM   1692 1HD2 LEU   307      69.070  87.110  29.820  1.00  0.00            
ATOM   1693 2HD2 LEU   307      68.680  86.080  28.420  1.00  0.00            
ATOM   1694 3HD2 LEU   307      67.700  86.000  29.900  1.00  0.00            
ATOM   1695  C   LEU   307      67.360  81.870  29.770  1.00  0.00            
ATOM   1696  O   LEU   307      66.500  81.950  28.910  1.00  0.00            
ATOM   1697  N   ASP   308      67.740  80.670  30.220  1.00  0.00            
ATOM   1698  H   ASP   308      68.540  80.650  30.850  1.00  0.00            
ATOM   1699  CA  ASP   308      67.200  79.390  29.800  1.00  0.00            
ATOM   1700  HA  ASP   308      67.010  79.470  28.730  1.00  0.00            
ATOM   1701  CB  ASP   308      68.240  78.300  29.980  1.00  0.00            
ATOM   1702  HB1 ASP   308      68.420  78.160  31.050  1.00  0.00            
ATOM   1703  HB2 ASP   308      69.190  78.610  29.540  1.00  0.00            
ATOM   1704  CG  ASP   308      67.830  76.980  29.350  1.00  0.00            
ATOM   1705  OD1 ASP   308      67.290  77.010  28.220  1.00  0.00            
ATOM   1706  OD2 ASP   308      68.010  75.920  30.000  1.00  0.00            
ATOM   1707  C   ASP   308      65.870  79.030  30.450  1.00  0.00            
ATOM   1708  O   ASP   308      65.110  78.270  29.860  1.00  0.00            
ATOM   1709  N   GLN   309      65.540  79.520  31.650  1.00  0.00            
ATOM   1710  H   GLN   309      66.230  80.110  32.090  1.00  0.00            
ATOM   1711  CA  GLN   309      64.410  79.100  32.460  1.00  0.00            
ATOM   1712  HA  GLN   309      63.840  78.370  31.880  1.00  0.00            
ATOM   1713  CB  GLN   309      64.890  78.360  33.700  1.00  0.00            
ATOM   1714  HB1 GLN   309      64.020  78.070  34.290  1.00  0.00            
ATOM   1715  HB2 GLN   309      65.460  79.050  34.320  1.00  0.00            
ATOM   1716  CG  GLN   309      65.710  77.090  33.500  1.00  0.00            
ATOM   1717  HG1 GLN   309      66.680  77.350  33.060  1.00  0.00            
ATOM   1718  HG2 GLN   309      65.190  76.430  32.810  1.00  0.00            
ATOM   1719  CD  GLN   309      65.940  76.330  34.800  1.00  0.00            
ATOM   1720  OE1 GLN   309      65.370  76.600  35.850  1.00  0.00            
ATOM   1721  NE2 GLN   309      66.810  75.310  34.800  1.00  0.00            
ATOM   1722 1HE2 GLN   309      67.230  75.010  33.930  1.00  0.00            
ATOM   1723 2HE2 GLN   309      66.950  74.830  35.670  1.00  0.00            
ATOM   1724  C   GLN   309      63.390  80.160  32.870  1.00  0.00            
ATOM   1725  O   GLN   309      62.310  79.800  33.330  1.00  0.00            
ATOM   1726  N   ALA   310      63.660  81.470  32.780  1.00  0.00            
ATOM   1727  H   ALA   310      64.560  81.730  32.400  1.00  0.00            
ATOM   1728  CA  ALA   310      62.830  82.520  33.320  1.00  0.00            
ATOM   1729  HA  ALA   310      62.620  82.270  34.360  1.00  0.00            
ATOM   1730  CB  ALA   310      63.600  83.840  33.350  1.00  0.00            
ATOM   1731  HB1 ALA   310      62.970  84.640  33.760  1.00  0.00            
ATOM   1732  HB2 ALA   310      64.480  83.760  33.980  1.00  0.00            
ATOM   1733  HB3 ALA   310      63.900  84.120  32.340  1.00  0.00            
ATOM   1734  C   ALA   310      61.470  82.690  32.650  1.00  0.00            
ATOM   1735  O   ALA   310      60.470  82.920  33.320  1.00  0.00            
ATOM   1736  N   GLU   311      61.370  82.520  31.330  1.00  0.00            
ATOM   1737  H   GLU   311      62.220  82.360  30.810  1.00  0.00            
ATOM   1738  CA  GLU   311      60.120  82.580  30.600  1.00  0.00            
ATOM   1739  HA  GLU   311      59.540  83.410  31.010  1.00  0.00            
ATOM   1740  CB  GLU   311      60.390  82.950  29.150  1.00  0.00            
ATOM   1741  HB1 GLU   311      60.860  82.100  28.650  1.00  0.00            
ATOM   1742  HB2 GLU   311      61.090  83.780  29.120  1.00  0.00            
ATOM   1743  CG  GLU   311      59.140  83.360  28.380  1.00  0.00            
ATOM   1744  HG1 GLU   311      58.580  84.060  29.000  1.00  0.00            
ATOM   1745  HG2 GLU   311      58.500  82.490  28.240  1.00  0.00            
ATOM   1746  CD  GLU   311      59.400  84.020  27.040  1.00  0.00            
ATOM   1747  OE1 GLU   311      58.430  84.530  26.440  1.00  0.00            
ATOM   1748  OE2 GLU   311      60.550  84.030  26.540  1.00  0.00            
ATOM   1749  C   GLU   311      59.270  81.330  30.770  1.00  0.00            
ATOM   1750  O   GLU   311      58.040  81.380  30.800  1.00  0.00            
ATOM   1751  N   THR   312      59.890  80.170  31.010  1.00  0.00            
ATOM   1752  H   THR   312      60.900  80.180  30.920  1.00  0.00            
ATOM   1753  CA  THR   312      59.270  78.960  31.500  1.00  0.00            
ATOM   1754  HA  THR   312      58.420  78.720  30.860  1.00  0.00            
ATOM   1755  CB  THR   312      60.240  77.780  31.420  1.00  0.00            
ATOM   1756  HB  THR   312      61.020  77.910  32.160  1.00  0.00            
ATOM   1757  CG2 THR   312      59.600  76.410  31.640  1.00  0.00            
ATOM   1758 1HG2 THR   312      60.340  75.620  31.480  1.00  0.00            
ATOM   1759 2HG2 THR   312      59.220  76.330  32.660  1.00  0.00            
ATOM   1760 3HG2 THR   312      58.770  76.260  30.940  1.00  0.00            
ATOM   1761  OG1 THR   312      60.870  77.740  30.160  1.00  0.00            
ATOM   1762  HG1 THR   312      60.180  77.570  29.510  1.00  0.00            
ATOM   1763  C   THR   312      58.740  79.110  32.910  1.00  0.00            
ATOM   1764  O   THR   312      57.710  78.540  33.270  1.00  0.00            
ATOM   1765  N   ALA   313      59.370  79.940  33.760  1.00  0.00            
ATOM   1766  H   ALA   313      60.230  80.350  33.430  1.00  0.00            
ATOM   1767  CA  ALA   313      58.930  80.340  35.080  1.00  0.00            
ATOM   1768  HA  ALA   313      58.410  79.490  35.520  1.00  0.00            
ATOM   1769  CB  ALA   313      60.150  80.610  35.940  1.00  0.00            
ATOM   1770  HB1 ALA   313      59.850  80.920  36.940  1.00  0.00            
ATOM   1771  HB2 ALA   313      60.770  79.710  36.030  1.00  0.00            
ATOM   1772  HB3 ALA   313      60.750  81.410  35.510  1.00  0.00            
ATOM   1773  C   ALA   313      57.930  81.490  35.090  1.00  0.00            
ATOM   1774  O   ALA   313      57.640  82.060  36.140  1.00  0.00            
ATOM   1775  N   GLY   314      57.390  81.910  33.940  1.00  0.00            
ATOM   1776  H   GLY   314      57.690  81.440  33.090  1.00  0.00            
ATOM   1777  CA  GLY   314      56.350  82.900  33.830  1.00  0.00            
ATOM   1778  HA1 GLY   314      55.510  82.600  34.460  1.00  0.00            
ATOM   1779  HA2 GLY   314      55.970  82.910  32.800  1.00  0.00            
ATOM   1780  C   GLY   314      56.710  84.330  34.190  1.00  0.00            
ATOM   1781  O   GLY   314      55.820  85.170  34.350  1.00  0.00            
ATOM   1782  N   ALA   315      58.000  84.680  34.330  1.00  0.00            
ATOM   1783  H   ALA   315      58.700  83.960  34.170  1.00  0.00            
ATOM   1784  CA  ALA   315      58.450  86.010  34.690  1.00  0.00            
ATOM   1785  HA  ALA   315      58.010  86.250  35.660  1.00  0.00            
ATOM   1786  CB  ALA   315      59.960  85.980  34.890  1.00  0.00            
ATOM   1787  HB1 ALA   315      60.320  86.940  35.250  1.00  0.00            
ATOM   1788  HB2 ALA   315      60.240  85.230  35.620  1.00  0.00            
ATOM   1789  HB3 ALA   315      60.460  85.740  33.950  1.00  0.00            
ATOM   1790  C   ALA   315      58.010  87.090  33.700  1.00  0.00            
ATOM   1791  O   ALA   315      57.690  86.790  32.550  1.00  0.00            
ATOM   1792  N   ARG   316      58.040  88.360  34.090  1.00  0.00            
ATOM   1793  H   ARG   316      58.290  88.540  35.050  1.00  0.00            
ATOM   1794  CA  ARG   316      57.770  89.530  33.280  1.00  0.00            
ATOM   1795  HA  ARG   316      57.260  89.210  32.370  1.00  0.00            
ATOM   1796  CB  ARG   316      56.820  90.490  33.980  1.00  0.00            
ATOM   1797  HB1 ARG   316      56.810  91.450  33.460  1.00  0.00            
ATOM   1798  HB2 ARG   316      57.200  90.700  34.980  1.00  0.00            
ATOM   1799  CG  ARG   316      55.370  90.020  34.090  1.00  0.00            
ATOM   1800  HG1 ARG   316      55.340  89.020  34.530  1.00  0.00            
ATOM   1801  HG2 ARG   316      54.940  89.950  33.090  1.00  0.00            
ATOM   1802  CD  ARG   316      54.520  90.960  34.950  1.00  0.00            
ATOM   1803  HD1 ARG   316      54.650  91.980  34.590  1.00  0.00            
ATOM   1804  HD2 ARG   316      54.900  90.900  35.970  1.00  0.00            
ATOM   1805  NE  ARG   316      53.100  90.610  34.930  1.00  0.00            
ATOM   1806  HE  ARG   316      52.720  90.090  34.160  1.00  0.00            
ATOM   1807  CZ  ARG   316      52.200  90.960  35.860  1.00  0.00            
ATOM   1808  NH1 ARG   316      52.520  91.710  36.920  1.00  0.00            
ATOM   1809 1HH1 ARG   316      53.480  92.020  36.990  1.00  0.00            
ATOM   1810 2HH1 ARG   316      51.840  91.850  37.650  1.00  0.00            
ATOM   1811  NH2 ARG   316      50.920  90.570  35.780  1.00  0.00            
ATOM   1812 1HH2 ARG   316      50.600  90.090  34.950  1.00  0.00            
ATOM   1813 2HH2 ARG   316      50.280  90.830  36.510  1.00  0.00            
ATOM   1814  C   ARG   316      59.030  90.220  32.780  1.00  0.00            
ATOM   1815  O   ARG   316      59.080  90.640  31.620  1.00  0.00            
ATOM   1816  N   LEU   317      60.080  90.350  33.590  1.00  0.00            
ATOM   1817  H   LEU   317      59.980  89.990  34.530  1.00  0.00            
ATOM   1818  CA  LEU   317      61.290  91.090  33.280  1.00  0.00            
ATOM   1819  HA  LEU   317      61.410  91.110  32.200  1.00  0.00            
ATOM   1820  CB  LEU   317      61.100  92.540  33.730  1.00  0.00            
ATOM   1821  HB1 LEU   317      60.910  92.520  34.800  1.00  0.00            
ATOM   1822  HB2 LEU   317      60.200  92.950  33.280  1.00  0.00            
ATOM   1823  CG  LEU   317      62.240  93.540  33.500  1.00  0.00            
ATOM   1824  HG  LEU   317      63.150  93.160  33.970  1.00  0.00            
ATOM   1825  CD1 LEU   317      62.530  93.780  32.020  1.00  0.00            
ATOM   1826 1HD1 LEU   317      63.320  94.520  31.910  1.00  0.00            
ATOM   1827 2HD1 LEU   317      62.870  92.860  31.550  1.00  0.00            
ATOM   1828 3HD1 LEU   317      61.630  94.130  31.510  1.00  0.00            
ATOM   1829  CD2 LEU   317      61.910  94.890  34.130  1.00  0.00            
ATOM   1830 1HD2 LEU   317      62.750  95.570  34.010  1.00  0.00            
ATOM   1831 2HD2 LEU   317      61.030  95.320  33.660  1.00  0.00            
ATOM   1832 3HD2 LEU   317      61.730  94.760  35.200  1.00  0.00            
ATOM   1833  C   LEU   317      62.560  90.480  33.840  1.00  0.00            
ATOM   1834  O   LEU   317      62.600  90.070  35.000  1.00  0.00            
ATOM   1835  N   VAL   318      63.660  90.480  33.080  1.00  0.00            
ATOM   1836  H   VAL   318      63.540  90.750  32.110  1.00  0.00            
ATOM   1837  CA  VAL   318      65.020  90.250  33.520  1.00  0.00            
ATOM   1838  HA  VAL   318      65.000  90.010  34.580  1.00  0.00            
ATOM   1839  CB  VAL   318      65.680  89.060  32.840  1.00  0.00            
ATOM   1840  HB  VAL   318      65.740  89.260  31.770  1.00  0.00            
ATOM   1841  CG1 VAL   318      67.100  88.790  33.340  1.00  0.00            
ATOM   1842 1HG1 VAL   318      67.530  87.910  32.850  1.00  0.00            
ATOM   1843 2HG1 VAL   318      67.760  89.640  33.120  1.00  0.00            
ATOM   1844 3HG1 VAL   318      67.100  88.630  34.410  1.00  0.00            
ATOM   1845  CG2 VAL   318      64.890  87.770  33.020  1.00  0.00            
ATOM   1846 1HG2 VAL   318      65.370  86.930  32.520  1.00  0.00            
ATOM   1847 2HG2 VAL   318      64.790  87.540  34.080  1.00  0.00            
ATOM   1848 3HG2 VAL   318      63.890  87.880  32.590  1.00  0.00            
ATOM   1849  C   VAL   318      65.850  91.520  33.370  1.00  0.00            
ATOM   1850  O   VAL   318      65.910  92.080  32.270  1.00  0.00            
ATOM   1851  N   VAL   319      66.500  92.000  34.430  1.00  0.00            
ATOM   1852  H   VAL   319      66.410  91.470  35.280  1.00  0.00            
ATOM   1853  CA  VAL   319      67.350  93.180  34.470  1.00  0.00            
ATOM   1854  HA  VAL   319      67.270  93.680  33.500  1.00  0.00            
ATOM   1855  CB  VAL   319      66.910  94.200  35.510  1.00  0.00            
ATOM   1856  HB  VAL   319      67.030  93.760  36.510  1.00  0.00            
ATOM   1857  CG1 VAL   319      67.730  95.480  35.460  1.00  0.00            
ATOM   1858 1HG1 VAL   319      67.380  96.210  36.190  1.00  0.00            
ATOM   1859 2HG1 VAL   319      68.780  95.280  35.690  1.00  0.00            
ATOM   1860 3HG1 VAL   319      67.680  95.930  34.470  1.00  0.00            
ATOM   1861  CG2 VAL   319      65.440  94.600  35.360  1.00  0.00            
ATOM   1862 1HG2 VAL   319      65.170  95.380  36.070  1.00  0.00            
ATOM   1863 2HG2 VAL   319      65.260  94.960  34.350  1.00  0.00            
ATOM   1864 3HG2 VAL   319      64.800  93.730  35.550  1.00  0.00            
ATOM   1865  C   VAL   319      68.810  92.790  34.660  1.00  0.00            
ATOM   1866  O   VAL   319      69.160  92.180  35.660  1.00  0.00            
ATOM   1867  N   LEU   320      69.690  93.170  33.730  1.00  0.00            
ATOM   1868  H   LEU   320      69.300  93.630  32.920  1.00  0.00            
ATOM   1869  CA  LEU   320      71.120  92.940  33.720  1.00  0.00            
ATOM   1870  HA  LEU   320      71.350  92.180  34.460  1.00  0.00            
ATOM   1871  CB  LEU   320      71.520  92.390  32.350  1.00  0.00            
ATOM   1872  HB1 LEU   320      72.580  92.140  32.380  1.00  0.00            
ATOM   1873  HB2 LEU   320      71.400  93.180  31.620  1.00  0.00            
ATOM   1874  CG  LEU   320      70.760  91.170  31.840  1.00  0.00            
ATOM   1875  HG  LEU   320      69.700  91.420  31.730  1.00  0.00            
ATOM   1876  CD1 LEU   320      71.270  90.750  30.460  1.00  0.00            
ATOM   1877 1HD1 LEU   320      70.720  89.880  30.100  1.00  0.00            
ATOM   1878 2HD1 LEU   320      71.110  91.560  29.750  1.00  0.00            
ATOM   1879 3HD1 LEU   320      72.330  90.510  30.510  1.00  0.00            
ATOM   1880  CD2 LEU   320      70.860  89.960  32.770  1.00  0.00            
ATOM   1881 1HD2 LEU   320      70.380  89.100  32.320  1.00  0.00            
ATOM   1882 2HD2 LEU   320      71.910  89.730  32.970  1.00  0.00            
ATOM   1883 3HD2 LEU   320      70.350  90.180  33.710  1.00  0.00            
ATOM   1884  C   LEU   320      71.860  94.200  34.140  1.00  0.00            
ATOM   1885  O   LEU   320      71.980  95.140  33.350  1.00  0.00            
ATOM   1886  N   ALA   321      72.340  94.290  35.380  1.00  0.00            
ATOM   1887  H   ALA   321      72.280  93.460  35.960  1.00  0.00            
ATOM   1888  CA  ALA   321      72.810  95.490  36.040  1.00  0.00            
ATOM   1889  HA  ALA   321      72.520  96.340  35.420  1.00  0.00            
ATOM   1890  CB  ALA   321      72.020  95.640  37.330  1.00  0.00            
ATOM   1891  HB1 ALA   321      72.310  96.550  37.860  1.00  0.00            
ATOM   1892  HB2 ALA   321      70.950  95.680  37.140  1.00  0.00            
ATOM   1893  HB3 ALA   321      72.220  94.790  37.990  1.00  0.00            
ATOM   1894  C   ALA   321      74.310  95.580  36.250  1.00  0.00            
ATOM   1895  O   ALA   321      74.930  94.640  36.740  1.00  0.00            
ATOM   1896  N   THR   322      74.950  96.710  35.920  1.00  0.00            
ATOM   1897  H   THR   322      74.390  97.430  35.490  1.00  0.00            
ATOM   1898  CA  THR   322      76.370  97.000  36.060  1.00  0.00            
ATOM   1899  HA  THR   322      76.690  96.620  37.030  1.00  0.00            
ATOM   1900  CB  THR   322      77.180  96.250  35.010  1.00  0.00            
ATOM   1901  HB  THR   322      77.010  95.180  35.110  1.00  0.00            
ATOM   1902  CG2 THR   322      76.860  96.640  33.570  1.00  0.00            
ATOM   1903 1HG2 THR   322      77.480  96.070  32.880  1.00  0.00            
ATOM   1904 2HG2 THR   322      75.820  96.410  33.350  1.00  0.00            
ATOM   1905 3HG2 THR   322      77.050  97.700  33.420  1.00  0.00            
ATOM   1906  OG1 THR   322      78.570  96.460  35.160  1.00  0.00            
ATOM   1907  HG1 THR   322      78.960  95.650  35.500  1.00  0.00            
ATOM   1908  C   THR   322      76.670  98.490  36.060  1.00  0.00            
ATOM   1909  O   THR   322      75.800  99.290  35.740  1.00  0.00            
ATOM   1910  N   ALA   323      77.900  98.930  36.370  1.00  0.00            
ATOM   1911  H   ALA   323      78.520  98.220  36.740  1.00  0.00            
ATOM   1912  CA  ALA   323      78.500 100.200  36.030  1.00  0.00            
ATOM   1913  HA  ALA   323      77.690 100.890  35.780  1.00  0.00            
ATOM   1914  CB  ALA   323      79.150 100.780  37.280  1.00  0.00            
ATOM   1915  HB1 ALA   323      79.550 101.770  37.090  1.00  0.00            
ATOM   1916  HB2 ALA   323      78.450 100.840  38.110  1.00  0.00            
ATOM   1917  HB3 ALA   323      79.990 100.140  37.580  1.00  0.00            
ATOM   1918  C   ALA   323      79.430 100.170  34.830  1.00  0.00            
ATOM   1919  O   ALA   323      79.880 101.200  34.350  1.00  0.00            
ATOM   1920  N   THR   324      79.800  98.990  34.310  1.00  0.00            
ATOM   1921  H   THR   324      79.370  98.180  34.730  1.00  0.00            
ATOM   1922  CA  THR   324      80.800  98.710  33.290  1.00  0.00            
ATOM   1923  HA  THR   324      80.960  99.620  32.710  1.00  0.00            
ATOM   1924  CB  THR   324      82.150  98.400  33.920  1.00  0.00            
ATOM   1925  HB  THR   324      82.860  98.100  33.150  1.00  0.00            
ATOM   1926  CG2 THR   324      82.790  99.540  34.700  1.00  0.00            
ATOM   1927 1HG2 THR   324      83.780  99.270  35.050  1.00  0.00            
ATOM   1928 2HG2 THR   324      82.870 100.410  34.030  1.00  0.00            
ATOM   1929 3HG2 THR   324      82.160  99.820  35.550  1.00  0.00            
ATOM   1930  OG1 THR   324      82.030  97.310  34.820  1.00  0.00            
ATOM   1931  HG1 THR   324      81.680  96.590  34.290  1.00  0.00            
ATOM   1932  C   THR   324      80.400  97.620  32.310  1.00  0.00            
ATOM   1933  O   THR   324      80.830  96.490  32.480  1.00  0.00            
ATOM   1934  N   PRO   325      79.530  97.870  31.320  1.00  0.00            
ATOM   1935  CD  PRO   325      78.860  99.130  31.070  1.00  0.00            
ATOM   1936  HD1 PRO   325      79.520 100.000  31.140  1.00  0.00            
ATOM   1937  HD2 PRO   325      78.030  99.260  31.760  1.00  0.00            
ATOM   1938  CG  PRO   325      78.300  99.050  29.650  1.00  0.00            
ATOM   1939  HG1 PRO   325      79.060  99.370  28.940  1.00  0.00            
ATOM   1940  HG2 PRO   325      77.390  99.620  29.520  1.00  0.00            
ATOM   1941  CB  PRO   325      78.060  97.550  29.490  1.00  0.00            
ATOM   1942  HB1 PRO   325      78.050  97.250  28.440  1.00  0.00            
ATOM   1943  HB2 PRO   325      77.120  97.270  29.960  1.00  0.00            
ATOM   1944  CA  PRO   325      79.230  96.930  30.260  1.00  0.00            
ATOM   1945  HA  PRO   325      78.880  96.010  30.710  1.00  0.00            
ATOM   1946  C   PRO   325      80.410  96.620  29.350  1.00  0.00            
ATOM   1947  O   PRO   325      81.340  97.420  29.300  1.00  0.00            
ATOM   1948  N   PRO   326      80.430  95.530  28.580  1.00  0.00            
ATOM   1949  CD  PRO   326      79.460  94.460  28.590  1.00  0.00            
ATOM   1950  HD1 PRO   326      78.570  94.750  28.020  1.00  0.00            
ATOM   1951  HD2 PRO   326      79.170  94.190  29.610  1.00  0.00            
ATOM   1952  CG  PRO   326      80.120  93.260  27.930  1.00  0.00            
ATOM   1953  HG1 PRO   326      79.400  92.640  27.410  1.00  0.00            
ATOM   1954  HG2 PRO   326      80.660  92.690  28.690  1.00  0.00            
ATOM   1955  CB  PRO   326      81.120  93.900  26.960  1.00  0.00            
ATOM   1956  HB1 PRO   326      80.620  94.100  26.020  1.00  0.00            
ATOM   1957  HB2 PRO   326      81.980  93.240  26.780  1.00  0.00            
ATOM   1958  CA  PRO   326      81.510  95.200  27.660  1.00  0.00            
ATOM   1959  HA  PRO   326      82.410  95.010  28.250  1.00  0.00            
ATOM   1960  C   PRO   326      81.810  96.310  26.660  1.00  0.00            
ATOM   1961  O   PRO   326      80.940  96.740  25.910  1.00  0.00            
ATOM   1962  N   GLY   327      83.050  96.800  26.640  1.00  0.00            
ATOM   1963  H   GLY   327      83.710  96.380  27.290  1.00  0.00            
ATOM   1964  CA  GLY   327      83.510  97.960  25.920  1.00  0.00            
ATOM   1965  HA1 GLY   327      82.980  98.030  24.970  1.00  0.00            
ATOM   1966  HA2 GLY   327      84.560  97.820  25.660  1.00  0.00            
ATOM   1967  C   GLY   327      83.390  99.300  26.630  1.00  0.00            
ATOM   1968  O   GLY   327      83.700 100.330  26.040  1.00  0.00            
ATOM   1969  N   SER   328      83.000  99.340  27.910  1.00  0.00            
ATOM   1970  H   SER   328      82.720  98.490  28.360  1.00  0.00            
ATOM   1971  CA  SER   328      83.210 100.500  28.750  1.00  0.00            
ATOM   1972  HA  SER   328      82.770 101.360  28.240  1.00  0.00            
ATOM   1973  CB  SER   328      82.500 100.400  30.100  1.00  0.00            
ATOM   1974  HB1 SER   328      81.490 100.010  29.940  1.00  0.00            
ATOM   1975  HB2 SER   328      82.390 101.400  30.530  1.00  0.00            
ATOM   1976  OG  SER   328      83.180  99.580  31.030  1.00  0.00            
ATOM   1977  HG  SER   328      83.840 100.110  31.480  1.00  0.00            
ATOM   1978  C   SER   328      84.690 100.790  28.930  1.00  0.00            
ATOM   1979  O   SER   328      85.480  99.860  29.060  1.00  0.00            
ATOM   1980  N   VAL   329      85.100 102.060  28.950  1.00  0.00            
ATOM   1981  H   VAL   329      84.380 102.760  28.840  1.00  0.00            
ATOM   1982  CA  VAL   329      86.450 102.540  29.190  1.00  0.00            
ATOM   1983  HA  VAL   329      87.120 101.690  29.280  1.00  0.00            
ATOM   1984  CB  VAL   329      86.970 103.370  28.020  1.00  0.00            
ATOM   1985  HB  VAL   329      87.940 103.790  28.290  1.00  0.00            
ATOM   1986  CG1 VAL   329      87.180 102.510  26.770  1.00  0.00            
ATOM   1987 1HG1 VAL   329      87.600 103.100  25.960  1.00  0.00            
ATOM   1988 2HG1 VAL   329      87.860 101.690  27.000  1.00  0.00            
ATOM   1989 3HG1 VAL   329      86.230 102.090  26.440  1.00  0.00            
ATOM   1990  CG2 VAL   329      86.060 104.540  27.650  1.00  0.00            
ATOM   1991 1HG2 VAL   329      86.530 105.160  26.890  1.00  0.00            
ATOM   1992 2HG2 VAL   329      85.110 104.190  27.270  1.00  0.00            
ATOM   1993 3HG2 VAL   329      85.890 105.160  28.530  1.00  0.00            
ATOM   1994  C   VAL   329      86.540 103.290  30.510  1.00  0.00            
ATOM   1995  O   VAL   329      85.510 103.670  31.070  1.00  0.00            
ATOM   1996  N   THR   330      87.720 103.490  31.090  1.00  0.00            
ATOM   1997  H   THR   330      88.540 103.070  30.670  1.00  0.00            
ATOM   1998  CA  THR   330      87.910 104.400  32.210  1.00  0.00            
ATOM   1999  HA  THR   330      87.060 104.270  32.890  1.00  0.00            
ATOM   2000  CB  THR   330      89.150 104.100  33.050  1.00  0.00            
ATOM   2001  HB  THR   330      90.040 104.240  32.440  1.00  0.00            
ATOM   2002  CG2 THR   330      89.260 104.960  34.310  1.00  0.00            
ATOM   2003 1HG2 THR   330      90.120 104.640  34.900  1.00  0.00            
ATOM   2004 2HG2 THR   330      89.400 106.000  34.030  1.00  0.00            
ATOM   2005 3HG2 THR   330      88.360 104.860  34.910  1.00  0.00            
ATOM   2006  OG1 THR   330      89.110 102.760  33.500  1.00  0.00            
ATOM   2007  HG1 THR   330      89.480 102.270  32.760  1.00  0.00            
ATOM   2008  C   THR   330      87.900 105.850  31.740  1.00  0.00            
ATOM   2009  O   THR   330      88.690 106.210  30.880  1.00  0.00            
ATOM   2010  N   VAL   331      87.030 106.700  32.290  1.00  0.00            
ATOM   2011  H   VAL   331      86.440 106.310  33.020  1.00  0.00            
ATOM   2012  CA  VAL   331      86.880 108.120  32.070  1.00  0.00            
ATOM   2013  HA  VAL   331      87.700 108.430  31.420  1.00  0.00            
ATOM   2014  CB  VAL   331      85.600 108.480  31.330  1.00  0.00            
ATOM   2015  HB  VAL   331      85.560 109.550  31.160  1.00  0.00            
ATOM   2016  CG1 VAL   331      85.520 107.830  29.950  1.00  0.00            
ATOM   2017 1HG1 VAL   331      84.660 108.210  29.390  1.00  0.00            
ATOM   2018 2HG1 VAL   331      86.420 108.050  29.380  1.00  0.00            
ATOM   2019 3HG1 VAL   331      85.420 106.750  30.050  1.00  0.00            
ATOM   2020  CG2 VAL   331      84.330 108.100  32.090  1.00  0.00            
ATOM   2021 1HG2 VAL   331      83.440 108.440  31.550  1.00  0.00            
ATOM   2022 2HG2 VAL   331      84.270 107.020  32.220  1.00  0.00            
ATOM   2023 3HG2 VAL   331      84.320 108.570  33.080  1.00  0.00            
ATOM   2024  C   VAL   331      87.020 108.910  33.370  1.00  0.00            
ATOM   2025  O   VAL   331      86.880 108.290  34.420  1.00  0.00            
ATOM   2026  N   PRO   332      87.290 110.220  33.400  1.00  0.00            
ATOM   2027  CD  PRO   332      87.570 111.080  32.260  1.00  0.00            
ATOM   2028  HD1 PRO   332      86.650 111.540  31.900  1.00  0.00            
ATOM   2029  HD2 PRO   332      88.050 110.560  31.440  1.00  0.00            
ATOM   2030  CG  PRO   332      88.500 112.170  32.790  1.00  0.00            
ATOM   2031  HG1 PRO   332      88.430 113.080  32.200  1.00  0.00            
ATOM   2032  HG2 PRO   332      89.520 111.800  32.820  1.00  0.00            
ATOM   2033  CB  PRO   332      87.970 112.360  34.210  1.00  0.00            
ATOM   2034  HB1 PRO   332      87.110 113.030  34.180  1.00  0.00            
ATOM   2035  HB2 PRO   332      88.730 112.780  34.860  1.00  0.00            
ATOM   2036  CA  PRO   332      87.530 110.960  34.630  1.00  0.00            
ATOM   2037  HA  PRO   332      88.390 110.500  35.110  1.00  0.00            
ATOM   2038  C   PRO   332      86.390 110.990  35.640  1.00  0.00            
ATOM   2039  O   PRO   332      85.240 110.690  35.310  1.00  0.00            
ATOM   2040  N   HIS   333      86.660 111.390  36.880  1.00  0.00            
ATOM   2041  H   HIS   333      87.610 111.670  37.080  1.00  0.00            
ATOM   2042  CA  HIS   333      85.730 111.530  37.980  1.00  0.00            
ATOM   2043  HA  HIS   333      84.720 111.460  37.580  1.00  0.00            
ATOM   2044  CB  HIS   333      85.880 110.340  38.930  1.00  0.00            
ATOM   2045  HB1 HIS   333      86.870 110.360  39.380  1.00  0.00            
ATOM   2046  HB2 HIS   333      85.800 109.410  38.370  1.00  0.00            
ATOM   2047  CG  HIS   333      84.880 110.310  40.050  1.00  0.00            
ATOM   2048  ND1 HIS   333      84.810 111.190  41.130  1.00  0.00            
ATOM   2049  CE1 HIS   333      83.750 110.800  41.850  1.00  0.00            
ATOM   2050  HE1 HIS   333      83.410 111.280  42.760  1.00  0.00            
ATOM   2051  NE2 HIS   333      83.150 109.730  41.290  1.00  0.00            
ATOM   2052  HE2 HIS   333      82.360 109.220  41.670  1.00  0.00            
ATOM   2053  CD2 HIS   333      83.840 109.420  40.140  1.00  0.00            
ATOM   2054  HD2 HIS   333      83.620 108.620  39.450  1.00  0.00            
ATOM   2055  C   HIS   333      85.890 112.860  38.710  1.00  0.00            
ATOM   2056  O   HIS   333      87.020 113.170  39.070  1.00  0.00            
ATOM   2057  N   PRO   334      84.850 113.660  38.970  1.00  0.00            
ATOM   2058  CD  PRO   334      83.460 113.400  38.660  1.00  0.00            
ATOM   2059  HD1 PRO   334      83.010 112.790  39.440  1.00  0.00            
ATOM   2060  HD2 PRO   334      83.310 112.920  37.700  1.00  0.00            
ATOM   2061  CG  PRO   334      82.750 114.750  38.640  1.00  0.00            
ATOM   2062  HG1 PRO   334      81.700 114.690  38.930  1.00  0.00            
ATOM   2063  HG2 PRO   334      82.850 115.200  37.650  1.00  0.00            
ATOM   2064  CB  PRO   334      83.570 115.560  39.650  1.00  0.00            
ATOM   2065  HB1 PRO   334      83.200 115.350  40.650  1.00  0.00            
ATOM   2066  HB2 PRO   334      83.490 116.630  39.450  1.00  0.00            
ATOM   2067  CA  PRO   334      84.980 115.010  39.470  1.00  0.00            
ATOM   2068  HA  PRO   334      85.470 115.610  38.690  1.00  0.00            
ATOM   2069  C   PRO   334      85.770 115.190  40.750  1.00  0.00            
ATOM   2070  O   PRO   334      86.460 116.200  40.930  1.00  0.00            
ATOM   2071  N   ASN   335      85.740 114.220  41.670  1.00  0.00            
ATOM   2072  H   ASN   335      85.180 113.410  41.460  1.00  0.00            
ATOM   2073  CA  ASN   335      86.400 114.270  42.960  1.00  0.00            
ATOM   2074  HA  ASN   335      86.460 115.320  43.260  1.00  0.00            
ATOM   2075  CB  ASN   335      85.550 113.560  44.010  1.00  0.00            
ATOM   2076  HB1 ASN   335      86.110 113.440  44.940  1.00  0.00            
ATOM   2077  HB2 ASN   335      85.290 112.570  43.650  1.00  0.00            
ATOM   2078  CG  ASN   335      84.260 114.280  44.380  1.00  0.00            
ATOM   2079  OD1 ASN   335      83.990 115.420  44.030  1.00  0.00            
ATOM   2080  ND2 ASN   335      83.420 113.650  45.210  1.00  0.00            
ATOM   2081 1HD2 ASN   335      83.700 112.740  45.540  1.00  0.00            
ATOM   2082 2HD2 ASN   335      82.540 114.100  45.410  1.00  0.00            
ATOM   2083  C   ASN   335      87.830 113.750  42.960  1.00  0.00            
ATOM   2084  O   ASN   335      88.520 113.890  43.970  1.00  0.00            
ATOM   2085  N   ILE   336      88.330 113.150  41.880  1.00  0.00            
ATOM   2086  H   ILE   336      87.750 113.140  41.050  1.00  0.00            
ATOM   2087  CA  ILE   336      89.570 112.400  41.800  1.00  0.00            
ATOM   2088  HA  ILE   336      89.940 112.260  42.810  1.00  0.00            
ATOM   2089  CB  ILE   336      89.350 111.000  41.220  1.00  0.00            
ATOM   2090  HB  ILE   336      88.960 111.140  40.210  1.00  0.00            
ATOM   2091  CG2 ILE   336      90.640 110.200  41.060  1.00  0.00            
ATOM   2092 1HG2 ILE   336      90.430 109.160  40.780  1.00  0.00            
ATOM   2093 2HG2 ILE   336      91.270 110.620  40.270  1.00  0.00            
ATOM   2094 3HG2 ILE   336      91.220 110.200  41.990  1.00  0.00            
ATOM   2095  CG1 ILE   336      88.330 110.180  42.000  1.00  0.00            
ATOM   2096 1HG1 ILE   336      88.200 109.210  41.520  1.00  0.00            
ATOM   2097 2HG1 ILE   336      87.350 110.660  41.950  1.00  0.00            
ATOM   2098  CD  ILE   336      88.680 109.960  43.470  1.00  0.00            
ATOM   2099  HD1 ILE   336      87.950 109.290  43.910  1.00  0.00            
ATOM   2100  HD2 ILE   336      89.670 109.510  43.560  1.00  0.00            
ATOM   2101  HD3 ILE   336      88.650 110.910  44.000  1.00  0.00            
ATOM   2102  C   ILE   336      90.670 113.150  41.060  1.00  0.00            
ATOM   2103  O   ILE   336      90.460 113.600  39.930  1.00  0.00            
ATOM   2104  N   GLU   337      91.880 113.200  41.620  1.00  0.00            
ATOM   2105  H   GLU   337      91.960 112.820  42.550  1.00  0.00            
ATOM   2106  CA  GLU   337      93.110 113.330  40.870  1.00  0.00            
ATOM   2107  HA  GLU   337      92.870 113.750  39.900  1.00  0.00            
ATOM   2108  CB  GLU   337      94.070 114.320  41.530  1.00  0.00            
ATOM   2109  HB1 GLU   337      93.580 115.290  41.580  1.00  0.00            
ATOM   2110  HB2 GLU   337      94.940 114.450  40.880  1.00  0.00            
ATOM   2111  CG  GLU   337      94.580 113.950  42.920  1.00  0.00            
ATOM   2112  HG1 GLU   337      95.090 113.000  42.860  1.00  0.00            
ATOM   2113  HG2 GLU   337      93.730 113.830  43.580  1.00  0.00            
ATOM   2114  CD  GLU   337      95.520 114.980  43.520  1.00  0.00            
ATOM   2115  OE1 GLU   337      96.360 114.680  44.400  1.00  0.00            
ATOM   2116  OE2 GLU   337      95.460 116.180  43.180  1.00  0.00            
ATOM   2117  C   GLU   337      93.730 111.960  40.610  1.00  0.00            
ATOM   2118  O   GLU   337      93.890 111.170  41.530  1.00  0.00            
ATOM   2119  N   GLU   338      94.080 111.650  39.360  1.00  0.00            
ATOM   2120  H   GLU   338      93.910 112.340  38.640  1.00  0.00            
ATOM   2121  CA  GLU   338      94.880 110.500  38.980  1.00  0.00            
ATOM   2122  HA  GLU   338      94.870 109.790  39.810  1.00  0.00            
ATOM   2123  CB  GLU   338      94.300 109.740  37.790  1.00  0.00            
ATOM   2124  HB1 GLU   338      94.980 108.930  37.560  1.00  0.00            
ATOM   2125  HB2 GLU   338      94.270 110.400  36.910  1.00  0.00            
ATOM   2126  CG  GLU   338      92.920 109.140  38.010  1.00  0.00            
ATOM   2127  HG1 GLU   338      92.180 109.940  38.040  1.00  0.00            
ATOM   2128  HG2 GLU   338      92.890 108.660  38.990  1.00  0.00            
ATOM   2129  CD  GLU   338      92.520 108.090  36.980  1.00  0.00            
ATOM   2130  OE1 GLU   338      93.340 107.200  36.650  1.00  0.00            
ATOM   2131  OE2 GLU   338      91.360 108.130  36.500  1.00  0.00            
ATOM   2132  C   GLU   338      96.330 110.900  38.750  1.00  0.00            
ATOM   2133  O   GLU   338      96.600 111.940  38.150  1.00  0.00            
ATOM   2134  N   VAL   339      97.300 110.120  39.240  1.00  0.00            
ATOM   2135  H   VAL   339      97.000 109.310  39.760  1.00  0.00            
ATOM   2136  CA  VAL   339      98.700 110.480  39.360  1.00  0.00            
ATOM   2137  HA  VAL   339      98.900 111.330  38.710  1.00  0.00            
ATOM   2138  CB  VAL   339      99.020 110.930  40.780  1.00  0.00            
ATOM   2139  HB  VAL   339      98.800 110.110  41.460  1.00  0.00            
ATOM   2140  CG1 VAL   339     100.490 111.310  40.970  1.00  0.00            
ATOM   2141 1HG1 VAL   339     100.670 111.650  41.990  1.00  0.00            
ATOM   2142 2HG1 VAL   339     101.140 110.450  40.790  1.00  0.00            
ATOM   2143 3HG1 VAL   339     100.760 112.110  40.290  1.00  0.00            
ATOM   2144  CG2 VAL   339      98.180 112.120  41.240  1.00  0.00            
ATOM   2145 1HG2 VAL   339      98.470 112.450  42.240  1.00  0.00            
ATOM   2146 2HG2 VAL   339      98.310 112.960  40.550  1.00  0.00            
ATOM   2147 3HG2 VAL   339      97.130 111.860  41.280  1.00  0.00            
ATOM   2148  C   VAL   339      99.620 109.350  38.910  1.00  0.00            
ATOM   2149  O   VAL   339      99.570 108.250  39.470  1.00  0.00            
ATOM   2150  N   ALA   340     100.500 109.600  37.950  1.00  0.00            
ATOM   2151  H   ALA   340     100.470 110.510  37.520  1.00  0.00            
ATOM   2152  CA  ALA   340     101.490 108.660  37.450  1.00  0.00            
ATOM   2153  HA  ALA   340     101.020 107.680  37.360  1.00  0.00            
ATOM   2154  CB  ALA   340     101.890 109.100  36.040  1.00  0.00            
ATOM   2155  HB1 ALA   340     102.580 108.370  35.600  1.00  0.00            
ATOM   2156  HB2 ALA   340     101.010 109.170  35.390  1.00  0.00            
ATOM   2157  HB3 ALA   340     102.380 110.070  36.070  1.00  0.00            
ATOM   2158  C   ALA   340     102.700 108.510  38.360  1.00  0.00            
ATOM   2159  O   ALA   340     103.360 109.500  38.680  1.00  0.00            
ATOM   2160  N   LEU   341     103.060 107.300  38.780  1.00  0.00            
ATOM   2161  H   LEU   341     102.460 106.530  38.520  1.00  0.00            
ATOM   2162  CA  LEU   341     104.260 106.960  39.520  1.00  0.00            
ATOM   2163  HA  LEU   341     104.400 107.720  40.300  1.00  0.00            
ATOM   2164  CB  LEU   341     104.100 105.620  40.230  1.00  0.00            
ATOM   2165  HB1 LEU   341     105.060 105.330  40.680  1.00  0.00            
ATOM   2166  HB2 LEU   341     103.900 104.870  39.470  1.00  0.00            
ATOM   2167  CG  LEU   341     103.030 105.510  41.310  1.00  0.00            
ATOM   2168  HG  LEU   341     102.070 105.850  40.910  1.00  0.00            
ATOM   2169  CD1 LEU   341     102.870 104.060  41.760  1.00  0.00            
ATOM   2170 1HD1 LEU   341     102.100 103.990  42.520  1.00  0.00            
ATOM   2171 2HD1 LEU   341     102.570 103.440  40.910  1.00  0.00            
ATOM   2172 3HD1 LEU   341     103.810 103.690  42.170  1.00  0.00            
ATOM   2173  CD2 LEU   341     103.360 106.360  42.530  1.00  0.00            
ATOM   2174 1HD2 LEU   341     102.620 106.200  43.320  1.00  0.00            
ATOM   2175 2HD2 LEU   341     104.340 106.090  42.920  1.00  0.00            
ATOM   2176 3HD2 LEU   341     103.350 107.410  42.270  1.00  0.00            
ATOM   2177  C   LEU   341     105.510 107.000  38.660  1.00  0.00            
ATOM   2178  O   LEU   341     105.490 106.490  37.540  1.00  0.00            
ATOM   2179  N   SER   342     106.620 107.540  39.170  1.00  0.00            
ATOM   2180  H   SER   342     106.570 107.880  40.120  1.00  0.00            
ATOM   2181  CA  SER   342     107.930 107.600  38.540  1.00  0.00            
ATOM   2182  HA  SER   342     107.840 107.270  37.500  1.00  0.00            
ATOM   2183  CB  SER   342     108.420 109.050  38.480  1.00  0.00            
ATOM   2184  HB1 SER   342     107.610 109.710  38.170  1.00  0.00            
ATOM   2185  HB2 SER   342     109.210 109.150  37.730  1.00  0.00            
ATOM   2186  OG  SER   342     108.930 109.480  39.720  1.00  0.00            
ATOM   2187  HG  SER   342     108.210 109.460  40.360  1.00  0.00            
ATOM   2188  C   SER   342     108.930 106.670  39.210  1.00  0.00            
ATOM   2189  O   SER   342     108.520 105.730  39.890  1.00  0.00            
ATOM   2190  N   ASN   343     110.240 106.860  39.080  1.00  0.00            
ATOM   2191  H   ASN   343     110.540 107.650  38.510  1.00  0.00            
ATOM   2192  CA  ASN   343     111.290 106.190  39.820  1.00  0.00            
ATOM   2193  HA  ASN   343     110.840 105.330  40.310  1.00  0.00            
ATOM   2194  CB  ASN   343     112.310 105.600  38.850  1.00  0.00            
ATOM   2195  HB1 ASN   343     113.160 105.180  39.380  1.00  0.00            
ATOM   2196  HB2 ASN   343     112.690 106.370  38.170  1.00  0.00            
ATOM   2197  CG  ASN   343     111.710 104.490  38.010  1.00  0.00            
ATOM   2198  OD1 ASN   343     111.330 104.660  36.850  1.00  0.00            
ATOM   2199  ND2 ASN   343     111.560 103.290  38.590  1.00  0.00            
ATOM   2200 1HD2 ASN   343     111.900 103.160  39.530  1.00  0.00            
ATOM   2201 2HD2 ASN   343     111.130 102.540  38.060  1.00  0.00            
ATOM   2202  C   ASN   343     111.870 106.990  40.970  1.00  0.00            
ATOM   2203  O   ASN   343     112.930 106.660  41.500  1.00  0.00            
ATOM   2204  N   THR   344     111.200 108.060  41.420  1.00  0.00            
ATOM   2205  H   THR   344     110.360 108.300  40.930  1.00  0.00            
ATOM   2206  CA  THR   344     111.500 108.830  42.620  1.00  0.00            
ATOM   2207  HA  THR   344     112.490 108.520  42.980  1.00  0.00            
ATOM   2208  CB  THR   344     111.600 110.330  42.350  1.00  0.00            
ATOM   2209  HB  THR   344     110.670 110.680  41.910  1.00  0.00            
ATOM   2210  CG2 THR   344     111.900 111.170  43.590  1.00  0.00            
ATOM   2211 1HG2 THR   344     111.990 112.220  43.320  1.00  0.00            
ATOM   2212 2HG2 THR   344     111.090 111.080  44.320  1.00  0.00            
ATOM   2213 3HG2 THR   344     112.830 110.840  44.060  1.00  0.00            
ATOM   2214  OG1 THR   344     112.660 110.580  41.450  1.00  0.00            
ATOM   2215  HG1 THR   344     112.870 111.520  41.490  1.00  0.00            
ATOM   2216  C   THR   344     110.530 108.490  43.730  1.00  0.00            
ATOM   2217  O   THR   344     109.320 108.620  43.550  1.00  0.00            
ATOM   2218  N   GLY   345     111.030 108.060  44.890  1.00  0.00            
ATOM   2219  H   GLY   345     112.040 107.940  44.940  1.00  0.00            
ATOM   2220  CA  GLY   345     110.290 107.620  46.050  1.00  0.00            
ATOM   2221  HA1 GLY   345     109.340 107.170  45.740  1.00  0.00            
ATOM   2222  HA2 GLY   345     110.060 108.480  46.680  1.00  0.00            
ATOM   2223  C   GLY   345     111.050 106.590  46.880  1.00  0.00            
ATOM   2224  O   GLY   345     111.940 105.910  46.370  1.00  0.00            
ATOM   2225  N   GLU   346     110.750 106.460  48.180  1.00  0.00            
ATOM   2226  H   GLU   346     110.070 107.100  48.560  1.00  0.00            
ATOM   2227  CA  GLU   346     111.420 105.580  49.110  1.00  0.00            
ATOM   2228  HA  GLU   346     112.500 105.720  48.980  1.00  0.00            
ATOM   2229  CB  GLU   346     111.090 106.030  50.540  1.00  0.00            
ATOM   2230  HB1 GLU   346     111.440 105.250  51.220  1.00  0.00            
ATOM   2231  HB2 GLU   346     110.010 106.040  50.660  1.00  0.00            
ATOM   2232  CG  GLU   346     111.680 107.350  51.010  1.00  0.00            
ATOM   2233  HG1 GLU   346     112.740 107.350  50.750  1.00  0.00            
ATOM   2234  HG2 GLU   346     111.640 107.370  52.100  1.00  0.00            
ATOM   2235  CD  GLU   346     111.030 108.630  50.500  1.00  0.00            
ATOM   2236  OE1 GLU   346     111.540 109.740  50.790  1.00  0.00            
ATOM   2237  OE2 GLU   346     109.970 108.620  49.840  1.00  0.00            
ATOM   2238  C   GLU   346     111.150 104.100  48.930  1.00  0.00            
ATOM   2239  O   GLU   346     111.970 103.270  49.320  1.00  0.00            
ATOM   2240  N   ILE   347     110.000 103.700  48.380  1.00  0.00            
ATOM   2241  H   ILE   347     109.380 104.430  48.070  1.00  0.00            
ATOM   2242  CA  ILE   347     109.460 102.360  48.340  1.00  0.00            
ATOM   2243  HA  ILE   347     110.060 101.740  49.010  1.00  0.00            
ATOM   2244  CB  ILE   347     108.040 102.310  48.900  1.00  0.00            
ATOM   2245  HB  ILE   347     107.420 102.860  48.200  1.00  0.00            
ATOM   2246  CG2 ILE   347     107.500 100.890  48.950  1.00  0.00            
ATOM   2247 1HG2 ILE   347     106.450 100.860  49.270  1.00  0.00            
ATOM   2248 2HG2 ILE   347     107.520 100.410  47.970  1.00  0.00            
ATOM   2249 3HG2 ILE   347     108.080 100.280  49.640  1.00  0.00            
ATOM   2250  CG1 ILE   347     107.870 103.010  50.250  1.00  0.00            
ATOM   2251 1HG1 ILE   347     108.350 103.990  50.250  1.00  0.00            
ATOM   2252 2HG1 ILE   347     108.360 102.430  51.030  1.00  0.00            
ATOM   2253  CD  ILE   347     106.430 103.260  50.670  1.00  0.00            
ATOM   2254  HD1 ILE   347     106.400 103.860  51.580  1.00  0.00            
ATOM   2255  HD2 ILE   347     105.900 103.810  49.890  1.00  0.00            
ATOM   2256  HD3 ILE   347     105.910 102.320  50.860  1.00  0.00            
ATOM   2257  C   ILE   347     109.530 101.740  46.950  1.00  0.00            
ATOM   2258  O   ILE   347     108.910 102.300  46.050  1.00  0.00            
ATOM   2259  N   PRO   348     110.200 100.610  46.700  1.00  0.00            
ATOM   2260  CD  PRO   348     111.050  99.900  47.630  1.00  0.00            
ATOM   2261  HD1 PRO   348     110.530  99.640  48.550  1.00  0.00            
ATOM   2262  HD2 PRO   348     111.930 100.490  47.870  1.00  0.00            
ATOM   2263  CG  PRO   348     111.500  98.610  46.940  1.00  0.00            
ATOM   2264  HG1 PRO   348     110.820  97.800  47.190  1.00  0.00            
ATOM   2265  HG2 PRO   348     112.520  98.330  47.210  1.00  0.00            
ATOM   2266  CB  PRO   348     111.380  98.960  45.450  1.00  0.00            
ATOM   2267  HB1 PRO   348     111.220  98.070  44.840  1.00  0.00            
ATOM   2268  HB2 PRO   348     112.290  99.460  45.130  1.00  0.00            
ATOM   2269  CA  PRO   348     110.190  99.920  45.420  1.00  0.00            
ATOM   2270  HA  PRO   348     110.370 100.640  44.620  1.00  0.00            
ATOM   2271  C   PRO   348     108.890  99.190  45.130  1.00  0.00            
ATOM   2272  O   PRO   348     108.470  98.350  45.920  1.00  0.00            
ATOM   2273  N   PHE   349     108.220  99.450  44.000  1.00  0.00            
ATOM   2274  H   PHE   349     108.600 100.150  43.380  1.00  0.00            
ATOM   2275  CA  PHE   349     106.920  98.910  43.650  1.00  0.00            
ATOM   2276  HA  PHE   349     106.810  97.930  44.120  1.00  0.00            
ATOM   2277  CB  PHE   349     105.830  99.790  44.240  1.00  0.00            
ATOM   2278  HB1 PHE   349     105.910 100.780  43.790  1.00  0.00            
ATOM   2279  HB2 PHE   349     106.030  99.940  45.300  1.00  0.00            
ATOM   2280  CG  PHE   349     104.410  99.310  44.090  1.00  0.00            
ATOM   2281  CD1 PHE   349     103.880  98.410  45.020  1.00  0.00            
ATOM   2282  HD1 PHE   349     104.490  98.040  45.830  1.00  0.00            
ATOM   2283  CE1 PHE   349     102.540  97.990  44.930  1.00  0.00            
ATOM   2284  HE1 PHE   349     102.130  97.310  45.650  1.00  0.00            
ATOM   2285  CZ  PHE   349     101.730  98.480  43.900  1.00  0.00            
ATOM   2286  HZ  PHE   349     100.690  98.170  43.840  1.00  0.00            
ATOM   2287  CE2 PHE   349     102.250  99.380  42.960  1.00  0.00            
ATOM   2288  HE2 PHE   349     101.620  99.760  42.170  1.00  0.00            
ATOM   2289  CD2 PHE   349     103.590  99.780  43.060  1.00  0.00            
ATOM   2290  HD2 PHE   349     103.990 100.470  42.330  1.00  0.00            
ATOM   2291  C   PHE   349     106.740  98.720  42.150  1.00  0.00            
ATOM   2292  O   PHE   349     106.670  99.700  41.420  1.00  0.00            
ATOM   2293  N   TYR   350     106.610  97.490  41.640  1.00  0.00            
ATOM   2294  H   TYR   350     106.720  96.730  42.300  1.00  0.00            
ATOM   2295  CA  TYR   350     106.270  97.170  40.270  1.00  0.00            
ATOM   2296  HA  TYR   350     106.480  96.110  40.120  1.00  0.00            
ATOM   2297  CB  TYR   350     104.760  97.290  40.090  1.00  0.00            
ATOM   2298  HB1 TYR   350     104.510  97.400  39.030  1.00  0.00            
ATOM   2299  HB2 TYR   350     104.420  98.210  40.550  1.00  0.00            
ATOM   2300  CG  TYR   350     103.900  96.150  40.600  1.00  0.00            
ATOM   2301  CD1 TYR   350     103.490  96.080  41.940  1.00  0.00            
ATOM   2302  HD1 TYR   350     103.820  96.830  42.640  1.00  0.00            
ATOM   2303  CE1 TYR   350     102.600  95.080  42.370  1.00  0.00            
ATOM   2304  HE1 TYR   350     102.230  95.060  43.380  1.00  0.00            
ATOM   2305  CZ  TYR   350     102.110  94.140  41.440  1.00  0.00            
ATOM   2306  OH  TYR   350     101.110  93.280  41.760  1.00  0.00            
ATOM   2307  HH  TYR   350     100.620  93.080  40.960  1.00  0.00            
ATOM   2308  CE2 TYR   350     102.580  94.160  40.110  1.00  0.00            
ATOM   2309  HE2 TYR   350     102.230  93.440  39.400  1.00  0.00            
ATOM   2310  CD2 TYR   350     103.480  95.160  39.710  1.00  0.00            
ATOM   2311  HD2 TYR   350     103.810  95.190  38.680  1.00  0.00            
ATOM   2312  C   TYR   350     107.100  97.850  39.190  1.00  0.00            
ATOM   2313  O   TYR   350     106.610  98.280  38.150  1.00  0.00            
ATOM   2314  N   GLY   351     108.410  98.030  39.400  1.00  0.00            
ATOM   2315  H   GLY   351     108.790  97.640  40.250  1.00  0.00            
ATOM   2316  CA  GLY   351     109.330  98.720  38.510  1.00  0.00            
ATOM   2317  HA1 GLY   351     109.110  98.430  37.490  1.00  0.00            
ATOM   2318  HA2 GLY   351     110.350  98.390  38.720  1.00  0.00            
ATOM   2319  C   GLY   351     109.310 100.240  38.580  1.00  0.00            
ATOM   2320  O   GLY   351     110.100 100.900  37.920  1.00  0.00            
ATOM   2321  N   LYS   352     108.450 100.840  39.410  1.00  0.00            
ATOM   2322  H   LYS   352     107.830 100.210  39.920  1.00  0.00            
ATOM   2323  CA  LYS   352     108.360 102.220  39.810  1.00  0.00            
ATOM   2324  HA  LYS   352     109.070 102.820  39.230  1.00  0.00            
ATOM   2325  CB  LYS   352     106.960 102.760  39.510  1.00  0.00            
ATOM   2326  HB1 LYS   352     106.860 103.780  39.890  1.00  0.00            
ATOM   2327  HB2 LYS   352     106.240 102.170  40.060  1.00  0.00            
ATOM   2328  CG  LYS   352     106.550 102.780  38.050  1.00  0.00            
ATOM   2329  HG1 LYS   352     105.530 103.180  37.980  1.00  0.00            
ATOM   2330  HG2 LYS   352     106.520 101.760  37.670  1.00  0.00            
ATOM   2331  CD  LYS   352     107.450 103.600  37.120  1.00  0.00            
ATOM   2332  HD1 LYS   352     108.400 103.070  36.990  1.00  0.00            
ATOM   2333  HD2 LYS   352     107.650 104.580  37.560  1.00  0.00            
ATOM   2334  CE  LYS   352     106.780 103.780  35.770  1.00  0.00            
ATOM   2335  HE1 LYS   352     105.940 104.480  35.890  1.00  0.00            
ATOM   2336  HE2 LYS   352     106.360 102.820  35.450  1.00  0.00            
ATOM   2337  NZ  LYS   352     107.700 104.280  34.730  1.00  0.00            
ATOM   2338  HZ1 LYS   352     107.210 104.450  33.860  1.00  0.00            
ATOM   2339  HZ2 LYS   352     108.190 105.110  35.020  1.00  0.00            
ATOM   2340  HZ3 LYS   352     108.400 103.590  34.510  1.00  0.00            
ATOM   2341  C   LYS   352     108.780 102.400  41.270  1.00  0.00            
ATOM   2342  O   LYS   352     109.180 101.450  41.940  1.00  0.00            
ATOM   2343  N   ALA   353     108.690 103.620  41.800  1.00  0.00            
ATOM   2344  H   ALA   353     108.390 104.370  41.200  1.00  0.00            
ATOM   2345  CA  ALA   353     108.850 103.950  43.200  1.00  0.00            
ATOM   2346  HA  ALA   353     108.950 103.020  43.760  1.00  0.00            
ATOM   2347  CB  ALA   353     110.160 104.710  43.390  1.00  0.00            
ATOM   2348  HB1 ALA   353     110.350 104.880  44.450  1.00  0.00            
ATOM   2349  HB2 ALA   353     111.000 104.150  42.980  1.00  0.00            
ATOM   2350  HB3 ALA   353     110.100 105.680  42.890  1.00  0.00            
ATOM   2351  C   ALA   353     107.650 104.710  43.760  1.00  0.00            
ATOM   2352  O   ALA   353     107.060 105.530  43.080  1.00  0.00            
ATOM   2353  N   ILE   354     107.300 104.470  45.030  1.00  0.00            
ATOM   2354  H   ILE   354     107.840 103.780  45.520  1.00  0.00            
ATOM   2355  CA  ILE   354     106.290 105.180  45.800  1.00  0.00            
ATOM   2356  HA  ILE   354     105.740 105.820  45.110  1.00  0.00            
ATOM   2357  CB  ILE   354     105.230 104.230  46.360  1.00  0.00            
ATOM   2358  HB  ILE   354     105.740 103.470  46.960  1.00  0.00            
ATOM   2359  CG2 ILE   354     104.260 104.940  47.290  1.00  0.00            
ATOM   2360 1HG2 ILE   354     103.520 104.270  47.730  1.00  0.00            
ATOM   2361 2HG2 ILE   354     104.770 105.390  48.140  1.00  0.00            
ATOM   2362 3HG2 ILE   354     103.730 105.740  46.760  1.00  0.00            
ATOM   2363  CG1 ILE   354     104.460 103.480  45.280  1.00  0.00            
ATOM   2364 1HG1 ILE   354     105.140 103.090  44.530  1.00  0.00            
ATOM   2365 2HG1 ILE   354     103.800 104.180  44.760  1.00  0.00            
ATOM   2366  CD  ILE   354     103.630 102.300  45.770  1.00  0.00            
ATOM   2367  HD1 ILE   354     103.160 101.800  44.920  1.00  0.00            
ATOM   2368  HD2 ILE   354     104.280 101.570  46.270  1.00  0.00            
ATOM   2369  HD3 ILE   354     102.850 102.610  46.450  1.00  0.00            
ATOM   2370  C   ILE   354     106.960 106.060  46.850  1.00  0.00            
ATOM   2371  O   ILE   354     107.730 105.530  47.650  1.00  0.00            
ATOM   2372  N   PRO   355     106.730 107.370  46.900  1.00  0.00            
ATOM   2373  CD  PRO   355     106.140 108.180  45.860  1.00  0.00            
ATOM   2374  HD1 PRO   355     105.050 108.220  45.980  1.00  0.00            
ATOM   2375  HD2 PRO   355     106.390 107.820  44.860  1.00  0.00            
ATOM   2376  CG  PRO   355     106.730 109.580  46.040  1.00  0.00            
ATOM   2377  HG1 PRO   355     106.070 110.360  45.650  1.00  0.00            
ATOM   2378  HG2 PRO   355     107.710 109.630  45.560  1.00  0.00            
ATOM   2379  CB  PRO   355     106.890 109.660  47.550  1.00  0.00            
ATOM   2380  HB1 PRO   355     105.960 110.010  48.000  1.00  0.00            
ATOM   2381  HB2 PRO   355     107.700 110.350  47.810  1.00  0.00            
ATOM   2382  CA  PRO   355     107.170 108.220  47.990  1.00  0.00            
ATOM   2383  HA  PRO   355     108.250 108.110  48.090  1.00  0.00            
ATOM   2384  C   PRO   355     106.530 107.880  49.330  1.00  0.00            
ATOM   2385  O   PRO   355     105.330 107.630  49.370  1.00  0.00            
ATOM   2386  N   ILE   356     107.240 107.880  50.450  1.00  0.00            
ATOM   2387  H   ILE   356     108.210 108.160  50.350  1.00  0.00            
ATOM   2388  CA  ILE   356     106.750 107.550  51.780  1.00  0.00            
ATOM   2389  HA  ILE   356     106.340 106.550  51.680  1.00  0.00            
ATOM   2390  CB  ILE   356     107.890 107.480  52.790  1.00  0.00            
ATOM   2391  HB  ILE   356     108.680 106.870  52.360  1.00  0.00            
ATOM   2392  CG2 ILE   356     108.500 108.850  53.080  1.00  0.00            
ATOM   2393 1HG2 ILE   356     109.410 108.760  53.670  1.00  0.00            
ATOM   2394 2HG2 ILE   356     108.760 109.360  52.150  1.00  0.00            
ATOM   2395 3HG2 ILE   356     107.790 109.470  53.620  1.00  0.00            
ATOM   2396  CG1 ILE   356     107.540 106.820  54.130  1.00  0.00            
ATOM   2397 1HG1 ILE   356     106.760 107.380  54.630  1.00  0.00            
ATOM   2398 2HG1 ILE   356     108.410 106.830  54.780  1.00  0.00            
ATOM   2399  CD  ILE   356     107.090 105.370  54.020  1.00  0.00            
ATOM   2400  HD1 ILE   356     107.020 104.920  55.010  1.00  0.00            
ATOM   2401  HD2 ILE   356     106.110 105.300  53.540  1.00  0.00            
ATOM   2402  HD3 ILE   356     107.810 104.800  53.440  1.00  0.00            
ATOM   2403  C   ILE   356     105.600 108.430  52.240  1.00  0.00            
ATOM   2404  O   ILE   356     104.680 107.980  52.920  1.00  0.00            
ATOM   2405  N   GLU   357     105.560 109.710  51.840  1.00  0.00            
ATOM   2406  H   GLU   357     106.350 109.980  51.270  1.00  0.00            
ATOM   2407  CA  GLU   357     104.510 110.680  52.040  1.00  0.00            
ATOM   2408  HA  GLU   357     104.230 110.620  53.090  1.00  0.00            
ATOM   2409  CB  GLU   357     105.010 112.100  51.820  1.00  0.00            
ATOM   2410  HB1 GLU   357     105.740 112.350  52.580  1.00  0.00            
ATOM   2411  HB2 GLU   357     104.180 112.790  51.980  1.00  0.00            
ATOM   2412  CG  GLU   357     105.640 112.410  50.460  1.00  0.00            
ATOM   2413  HG1 GLU   357     105.490 113.470  50.240  1.00  0.00            
ATOM   2414  HG2 GLU   357     105.100 111.870  49.690  1.00  0.00            
ATOM   2415  CD  GLU   357     107.130 112.110  50.390  1.00  0.00            
ATOM   2416  OE1 GLU   357     107.520 110.930  50.300  1.00  0.00            
ATOM   2417  OE2 GLU   357     107.980 113.030  50.430  1.00  0.00            
ATOM   2418  C   GLU   357     103.210 110.380  51.290  1.00  0.00            
ATOM   2419  O   GLU   357     102.200 111.050  51.470  1.00  0.00            
ATOM   2420  N   ALA   358     103.160 109.320  50.480  1.00  0.00            
ATOM   2421  H   ALA   358     104.020 108.810  50.320  1.00  0.00            
ATOM   2422  CA  ALA   358     101.950 108.700  49.990  1.00  0.00            
ATOM   2423  HA  ALA   358     101.280 109.500  49.670  1.00  0.00            
ATOM   2424  CB  ALA   358     102.270 107.890  48.730  1.00  0.00            
ATOM   2425  HB1 ALA   358     101.350 107.550  48.250  1.00  0.00            
ATOM   2426  HB2 ALA   358     102.830 108.480  48.010  1.00  0.00            
ATOM   2427  HB3 ALA   358     102.850 107.010  49.010  1.00  0.00            
ATOM   2428  C   ALA   358     101.210 107.870  51.030  1.00  0.00            
ATOM   2429  O   ALA   358     100.040 107.560  50.800  1.00  0.00            
ATOM   2430  N   ILE   359     101.850 107.460  52.130  1.00  0.00            
ATOM   2431  H   ILE   359     102.810 107.740  52.210  1.00  0.00            
ATOM   2432  CA  ILE   359     101.380 106.570  53.180  1.00  0.00            
ATOM   2433  HA  ILE   359     100.300 106.710  53.230  1.00  0.00            
ATOM   2434  CB  ILE   359     101.610 105.110  52.800  1.00  0.00            
ATOM   2435  HB  ILE   359     101.210 104.500  53.610  1.00  0.00            
ATOM   2436  CG2 ILE   359     100.840 104.650  51.570  1.00  0.00            
ATOM   2437 1HG2 ILE   359     100.840 103.560  51.470  1.00  0.00            
ATOM   2438 2HG2 ILE   359      99.800 104.970  51.630  1.00  0.00            
ATOM   2439 3HG2 ILE   359     101.290 105.070  50.670  1.00  0.00            
ATOM   2440  CG1 ILE   359     103.090 104.760  52.690  1.00  0.00            
ATOM   2441 1HG1 ILE   359     103.640 105.180  53.540  1.00  0.00            
ATOM   2442 2HG1 ILE   359     103.520 105.220  51.800  1.00  0.00            
ATOM   2443  CD  ILE   359     103.400 103.260  52.660  1.00  0.00            
ATOM   2444  HD1 ILE   359     104.470 103.100  52.750  1.00  0.00            
ATOM   2445  HD2 ILE   359     102.910 102.770  53.500  1.00  0.00            
ATOM   2446  HD3 ILE   359     103.050 102.820  51.730  1.00  0.00            
ATOM   2447  C   ILE   359     101.860 106.890  54.590  1.00  0.00            
ATOM   2448  O   ILE   359     101.830 106.030  55.480  1.00  0.00            
ATOM   2449  N   ARG   360     102.360 108.080  54.900  1.00  0.00            
ATOM   2450  H   ARG   360     102.250 108.780  54.170  1.00  0.00            
ATOM   2451  CA  ARG   360     102.870 108.540  56.180  1.00  0.00            
ATOM   2452  HA  ARG   360     103.440 107.720  56.620  1.00  0.00            
ATOM   2453  CB  ARG   360     103.850 109.710  56.010  1.00  0.00            
ATOM   2454  HB1 ARG   360     103.330 110.530  55.520  1.00  0.00            
ATOM   2455  HB2 ARG   360     104.650 109.400  55.330  1.00  0.00            
ATOM   2456  CG  ARG   360     104.490 110.250  57.280  1.00  0.00            
ATOM   2457  HG1 ARG   360     105.020 109.450  57.790  1.00  0.00            
ATOM   2458  HG2 ARG   360     103.700 110.590  57.950  1.00  0.00            
ATOM   2459  CD  ARG   360     105.410 111.450  57.100  1.00  0.00            
ATOM   2460  HD1 ARG   360     105.530 111.950  58.070  1.00  0.00            
ATOM   2461  HD2 ARG   360     104.930 112.170  56.430  1.00  0.00            
ATOM   2462  NE  ARG   360     106.740 111.070  56.640  1.00  0.00            
ATOM   2463  HE  ARG   360     107.290 110.420  57.190  1.00  0.00            
ATOM   2464  CZ  ARG   360     107.460 111.700  55.700  1.00  0.00            
ATOM   2465  NH1 ARG   360     106.990 112.710  54.950  1.00  0.00            
ATOM   2466 1HH1 ARG   360     106.070 113.080  55.160  1.00  0.00            
ATOM   2467 2HH1 ARG   360     107.590 113.090  54.240  1.00  0.00            
ATOM   2468  NH2 ARG   360     108.710 111.330  55.420  1.00  0.00            
ATOM   2469 1HH2 ARG   360     109.110 110.580  55.970  1.00  0.00            
ATOM   2470 2HH2 ARG   360     109.210 111.860  54.720  1.00  0.00            
ATOM   2471  C   ARG   360     101.780 108.850  57.200  1.00  0.00            
ATOM   2472  O   ARG   360     102.000 108.810  58.410  1.00  0.00            
ATOM   2473  N   GLY   361     100.580 109.180  56.730  1.00  0.00            
ATOM   2474  H   GLY   361     100.500 109.210  55.720  1.00  0.00            
ATOM   2475  CA  GLY   361      99.390 109.500  57.490  1.00  0.00            
ATOM   2476  HA1 GLY   361      99.510 110.450  58.000  1.00  0.00            
ATOM   2477  HA2 GLY   361      99.250 108.740  58.250  1.00  0.00            
ATOM   2478  C   GLY   361      98.150 109.550  56.610  1.00  0.00            
ATOM   2479  O   GLY   361      98.210 110.070  55.490  1.00  0.00            
ATOM   2480  N   GLY   362      97.040 109.000  57.100  1.00  0.00            
ATOM   2481  H   GLY   362      97.070 108.700  58.070  1.00  0.00            
ATOM   2482  CA  GLY   362      95.840 108.680  56.360  1.00  0.00            
ATOM   2483  HA1 GLY   362      95.980 108.930  55.310  1.00  0.00            
ATOM   2484  HA2 GLY   362      95.020 109.310  56.720  1.00  0.00            
ATOM   2485  C   GLY   362      95.400 107.220  56.430  1.00  0.00            
ATOM   2486  O   GLY   362      96.060 106.360  57.000  1.00  0.00            
ATOM   2487  N   ARG   363      94.240 106.910  55.840  1.00  0.00            
ATOM   2488  H   ARG   363      93.720 107.690  55.470  1.00  0.00            
ATOM   2489  CA  ARG   363      93.720 105.580  55.580  1.00  0.00            
ATOM   2490  HA  ARG   363      94.280 104.850  56.150  1.00  0.00            
ATOM   2491  CB  ARG   363      92.250 105.460  55.980  1.00  0.00            
ATOM   2492  HB1 ARG   363      91.820 104.550  55.570  1.00  0.00            
ATOM   2493  HB2 ARG   363      91.690 106.300  55.570  1.00  0.00            
ATOM   2494  CG  ARG   363      92.100 105.440  57.500  1.00  0.00            
ATOM   2495  HG1 ARG   363      92.600 106.310  57.930  1.00  0.00            
ATOM   2496  HG2 ARG   363      92.610 104.550  57.880  1.00  0.00            
ATOM   2497  CD  ARG   363      90.660 105.450  58.000  1.00  0.00            
ATOM   2498  HD1 ARG   363      90.150 106.330  57.610  1.00  0.00            
ATOM   2499  HD2 ARG   363      90.640 105.520  59.090  1.00  0.00            
ATOM   2500  NE  ARG   363      89.870 104.290  57.580  1.00  0.00            
ATOM   2501  HE  ARG   363      89.130 104.440  56.900  1.00  0.00            
ATOM   2502  CZ  ARG   363      89.930 103.050  58.090  1.00  0.00            
ATOM   2503  NH1 ARG   363      90.800 102.670  59.030  1.00  0.00            
ATOM   2504 1HH1 ARG   363      91.420 103.370  59.420  1.00  0.00            
ATOM   2505 2HH1 ARG   363      90.730 101.720  59.370  1.00  0.00            
ATOM   2506  NH2 ARG   363      89.090 102.100  57.670  1.00  0.00            
ATOM   2507 1HH2 ARG   363      88.270 102.390  57.150  1.00  0.00            
ATOM   2508 2HH2 ARG   363      89.190 101.200  58.100  1.00  0.00            
ATOM   2509  C   ARG   363      93.950 105.240  54.110  1.00  0.00            
ATOM   2510  O   ARG   363      93.370 105.900  53.240  1.00  0.00            
ATOM   2511  N   HIS   364      94.770 104.240  53.810  1.00  0.00            
ATOM   2512  H   HIS   364      95.170 103.730  54.580  1.00  0.00            
ATOM   2513  CA  HIS   364      95.290 103.950  52.480  1.00  0.00            
ATOM   2514  HA  HIS   364      94.780 104.600  51.770  1.00  0.00            
ATOM   2515  CB  HIS   364      96.770 104.290  52.410  1.00  0.00            
ATOM   2516  HB1 HIS   364      97.110 104.250  51.370  1.00  0.00            
ATOM   2517  HB2 HIS   364      97.330 103.530  52.960  1.00  0.00            
ATOM   2518  CG  HIS   364      97.170 105.620  52.980  1.00  0.00            
ATOM   2519  ND1 HIS   364      97.100 106.850  52.350  1.00  0.00            
ATOM   2520  HD1 HIS   364      96.710 107.040  51.430  1.00  0.00            
ATOM   2521  CE1 HIS   364      97.610 107.780  53.170  1.00  0.00            
ATOM   2522  HE1 HIS   364      97.710 108.830  52.950  1.00  0.00            
ATOM   2523  NE2 HIS   364      97.990 107.220  54.330  1.00  0.00            
ATOM   2524  CD2 HIS   364      97.700 105.860  54.230  1.00  0.00            
ATOM   2525  HD2 HIS   364      97.870 105.120  55.000  1.00  0.00            
ATOM   2526  C   HIS   364      95.060 102.520  52.030  1.00  0.00            
ATOM   2527  O   HIS   364      95.050 101.600  52.860  1.00  0.00            
ATOM   2528  N   LEU   365      94.960 102.290  50.720  1.00  0.00            
ATOM   2529  H   LEU   365      94.990 103.090  50.110  1.00  0.00            
ATOM   2530  CA  LEU   365      94.900 100.990  50.080  1.00  0.00            
ATOM   2531  HA  LEU   365      95.180 100.240  50.820  1.00  0.00            
ATOM   2532  CB  LEU   365      93.460 100.700  49.670  1.00  0.00            
ATOM   2533  HB1 LEU   365      93.110 101.530  49.050  1.00  0.00            
ATOM   2534  HB2 LEU   365      92.820 100.680  50.560  1.00  0.00            
ATOM   2535  CG  LEU   365      93.220  99.410  48.880  1.00  0.00            
ATOM   2536  HG  LEU   365      93.810  99.430  47.960  1.00  0.00            
ATOM   2537  CD1 LEU   365      93.590  98.160  49.660  1.00  0.00            
ATOM   2538 1HD1 LEU   365      93.430  97.270  49.040  1.00  0.00            
ATOM   2539 2HD1 LEU   365      94.640  98.170  49.940  1.00  0.00            
ATOM   2540 3HD1 LEU   365      92.980  98.090  50.560  1.00  0.00            
ATOM   2541  CD2 LEU   365      91.750  99.300  48.470  1.00  0.00            
ATOM   2542 1HD2 LEU   365      91.600  98.380  47.900  1.00  0.00            
ATOM   2543 2HD2 LEU   365      91.130  99.260  49.360  1.00  0.00            
ATOM   2544 3HD2 LEU   365      91.470 100.150  47.850  1.00  0.00            
ATOM   2545  C   LEU   365      95.880 100.860  48.920  1.00  0.00            
ATOM   2546  O   LEU   365      95.990 101.790  48.110  1.00  0.00            
ATOM   2547  N   ILE   366      96.560  99.720  48.790  1.00  0.00            
ATOM   2548  H   ILE   366      96.460  99.070  49.550  1.00  0.00            
ATOM   2549  CA  ILE   366      97.430  99.320  47.710  1.00  0.00            
ATOM   2550  HA  ILE   366      97.370 100.070  46.930  1.00  0.00            
ATOM   2551  CB  ILE   366      98.890  99.270  48.160  1.00  0.00            
ATOM   2552  HB  ILE   366      98.980  98.440  48.860  1.00  0.00            
ATOM   2553  CG2 ILE   366      99.810  98.940  46.980  1.00  0.00            
ATOM   2554 1HG2 ILE   366     100.840  98.800  47.310  1.00  0.00            
ATOM   2555 2HG2 ILE   366      99.520  98.020  46.480  1.00  0.00            
ATOM   2556 3HG2 ILE   366      99.800  99.750  46.260  1.00  0.00            
ATOM   2557  CG1 ILE   366      99.340 100.530  48.890  1.00  0.00            
ATOM   2558 1HG1 ILE   366      98.730 100.670  49.780  1.00  0.00            
ATOM   2559 2HG1 ILE   366      99.160 101.400  48.260  1.00  0.00            
ATOM   2560  CD  ILE   366     100.790 100.580  49.370  1.00  0.00            
ATOM   2561  HD1 ILE   366     100.960 101.470  49.980  1.00  0.00            
ATOM   2562  HD2 ILE   366     101.020  99.700  49.960  1.00  0.00            
ATOM   2563  HD3 ILE   366     101.470 100.630  48.510  1.00  0.00            
ATOM   2564  C   ILE   366      96.950  98.000  47.120  1.00  0.00            
ATOM   2565  O   ILE   366      96.800  97.020  47.840  1.00  0.00            
ATOM   2566  N   PHE   367      96.730  97.910  45.800  1.00  0.00            
ATOM   2567  H   PHE   367      96.820  98.760  45.260  1.00  0.00            
ATOM   2568  CA  PHE   367      96.360  96.700  45.100  1.00  0.00            
ATOM   2569  HA  PHE   367      95.820  96.060  45.790  1.00  0.00            
ATOM   2570  CB  PHE   367      95.380  96.990  43.960  1.00  0.00            
ATOM   2571  HB1 PHE   367      95.270  96.100  43.350  1.00  0.00            
ATOM   2572  HB2 PHE   367      95.820  97.750  43.310  1.00  0.00            
ATOM   2573  CG  PHE   367      94.000  97.410  44.400  1.00  0.00            
ATOM   2574  CD1 PHE   367      93.090  96.450  44.850  1.00  0.00            
ATOM   2575  HD1 PHE   367      93.380  95.410  44.880  1.00  0.00            
ATOM   2576  CE1 PHE   367      91.800  96.820  45.250  1.00  0.00            
ATOM   2577  HE1 PHE   367      91.110  96.070  45.590  1.00  0.00            
ATOM   2578  CZ  PHE   367      91.410  98.170  45.190  1.00  0.00            
ATOM   2579  HZ  PHE   367      90.420  98.460  45.490  1.00  0.00            
ATOM   2580  CE2 PHE   367      92.330  99.140  44.760  1.00  0.00            
ATOM   2581  HE2 PHE   367      92.030 100.170  44.720  1.00  0.00            
ATOM   2582  CD2 PHE   367      93.620  98.760  44.370  1.00  0.00            
ATOM   2583  HD2 PHE   367      94.310  99.510  44.030  1.00  0.00            
ATOM   2584  C   PHE   367      97.550  95.890  44.600  1.00  0.00            
ATOM   2585  O   PHE   367      98.470  96.450  44.010  1.00  0.00            
ATOM   2586  N   CYS   368      97.510  94.560  44.770  1.00  0.00            
ATOM   2587  H   CYS   368      96.720  94.200  45.280  1.00  0.00            
ATOM   2588  CA  CYS   368      98.510  93.590  44.380  1.00  0.00            
ATOM   2589  HA  CYS   368      99.230  94.080  43.710  1.00  0.00            
ATOM   2590  CB  CYS   368      99.280  93.140  45.620  1.00  0.00            
ATOM   2591  HB1 CYS   368      99.870  92.250  45.400  1.00  0.00            
ATOM   2592  HB2 CYS   368      98.570  92.870  46.400  1.00  0.00            
ATOM   2593  SG  CYS   368     100.390  94.450  46.210  1.00  0.00            
ATOM   2594  HG  CYS   368     100.750  93.850  47.350  1.00  0.00            
ATOM   2595  C   CYS   368      97.940  92.400  43.610  1.00  0.00            
ATOM   2596  O   CYS   368      96.750  92.090  43.710  1.00  0.00            
ATOM   2597  N   HIS   369      98.750  91.670  42.850  1.00  0.00            
ATOM   2598  H   HIS   369      99.710  91.990  42.780  1.00  0.00            
ATOM   2599  CA  HIS   369      98.400  90.480  42.100  1.00  0.00            
ATOM   2600  HA  HIS   369      97.340  90.550  41.860  1.00  0.00            
ATOM   2601  CB  HIS   369      99.140  90.460  40.770  1.00  0.00            
ATOM   2602  HB1 HIS   369      99.190  91.460  40.340  1.00  0.00            
ATOM   2603  HB2 HIS   369      98.560  89.860  40.060  1.00  0.00            
ATOM   2604  CG  HIS   369     100.520  89.860  40.820  1.00  0.00            
ATOM   2605  ND1 HIS   369     101.710  90.530  41.090  1.00  0.00            
ATOM   2606  HD1 HIS   369     101.820  91.510  41.310  1.00  0.00            
ATOM   2607  CE1 HIS   369     102.710  89.640  41.020  1.00  0.00            
ATOM   2608  HE1 HIS   369     103.750  89.890  41.170  1.00  0.00            
ATOM   2609  NE2 HIS   369     102.240  88.410  40.760  1.00  0.00            
ATOM   2610  CD2 HIS   369     100.850  88.540  40.630  1.00  0.00            
ATOM   2611  HD2 HIS   369     100.150  87.750  40.400  1.00  0.00            
ATOM   2612  C   HIS   369      98.580  89.160  42.850  1.00  0.00            
ATOM   2613  O   HIS   369      98.130  88.110  42.400  1.00  0.00            
ATOM   2614  N   SER   370      99.300  89.160  43.970  1.00  0.00            
ATOM   2615  H   SER   370      99.640  90.040  44.330  1.00  0.00            
ATOM   2616  CA  SER   370      99.720  87.980  44.700  1.00  0.00            
ATOM   2617  HA  SER   370      99.050  87.160  44.450  1.00  0.00            
ATOM   2618  CB  SER   370     101.120  87.540  44.260  1.00  0.00            
ATOM   2619  HB1 SER   370     101.130  87.430  43.180  1.00  0.00            
ATOM   2620  HB2 SER   370     101.380  86.590  44.710  1.00  0.00            
ATOM   2621  OG  SER   370     102.120  88.470  44.620  1.00  0.00            
ATOM   2622  HG  SER   370     102.880  88.230  44.080  1.00  0.00            
ATOM   2623  C   SER   370      99.650  88.150  46.210  1.00  0.00            
ATOM   2624  O   SER   370      99.900  89.240  46.720  1.00  0.00            
ATOM   2625  N   LYS   371      99.380  87.070  46.940  1.00  0.00            
ATOM   2626  H   LYS   371      99.250  86.200  46.450  1.00  0.00            
ATOM   2627  CA  LYS   371      99.390  87.040  48.390  1.00  0.00            
ATOM   2628  HA  LYS   371      98.750  87.840  48.750  1.00  0.00            
ATOM   2629  CB  LYS   371      98.800  85.740  48.920  1.00  0.00            
ATOM   2630  HB1 LYS   371      98.780  85.770  50.010  1.00  0.00            
ATOM   2631  HB2 LYS   371      99.440  84.910  48.630  1.00  0.00            
ATOM   2632  CG  LYS   371      97.380  85.450  48.440  1.00  0.00            
ATOM   2633  HG1 LYS   371      97.370  85.370  47.350  1.00  0.00            
ATOM   2634  HG2 LYS   371      96.750  86.300  48.700  1.00  0.00            
ATOM   2635  CD  LYS   371      96.760  84.180  49.010  1.00  0.00            
ATOM   2636  HD1 LYS   371      96.830  84.230  50.100  1.00  0.00            
ATOM   2637  HD2 LYS   371      97.340  83.310  48.690  1.00  0.00            
ATOM   2638  CE  LYS   371      95.300  84.000  48.620  1.00  0.00            
ATOM   2639  HE1 LYS   371      94.790  84.950  48.740  1.00  0.00            
ATOM   2640  HE2 LYS   371      94.820  83.300  49.320  1.00  0.00            
ATOM   2641  NZ  LYS   371      95.120  83.510  47.250  1.00  0.00            
ATOM   2642  HZ1 LYS   371      94.160  83.600  46.950  1.00  0.00            
ATOM   2643  HZ2 LYS   371      95.680  84.010  46.580  1.00  0.00            
ATOM   2644  HZ3 LYS   371      95.370  82.540  47.170  1.00  0.00            
ATOM   2645  C   LYS   371     100.790  87.340  48.920  1.00  0.00            
ATOM   2646  O   LYS   371     100.940  88.160  49.820  1.00  0.00            
ATOM   2647  N   LYS   372     101.830  86.860  48.230  1.00  0.00            
ATOM   2648  H   LYS   372     101.580  86.170  47.530  1.00  0.00            
ATOM   2649  CA  LYS   372     103.230  87.220  48.360  1.00  0.00            
ATOM   2650  HA  LYS   372     103.600  86.810  49.300  1.00  0.00            
ATOM   2651  CB  LYS   372     104.080  86.620  47.250  1.00  0.00            
ATOM   2652  HB1 LYS   372     105.100  86.970  47.350  1.00  0.00            
ATOM   2653  HB2 LYS   372     103.720  87.000  46.290  1.00  0.00            
ATOM   2654  CG  LYS   372     104.110  85.100  47.160  1.00  0.00            
ATOM   2655  HG1 LYS   372     103.110  84.710  46.970  1.00  0.00            
ATOM   2656  HG2 LYS   372     104.430  84.720  48.130  1.00  0.00            
ATOM   2657  CD  LYS   372     105.060  84.530  46.110  1.00  0.00            
ATOM   2658  HD1 LYS   372     105.100  83.440  46.200  1.00  0.00            
ATOM   2659  HD2 LYS   372     106.060  84.890  46.340  1.00  0.00            
ATOM   2660  CE  LYS   372     104.720  84.900  44.670  1.00  0.00            
ATOM   2661  HE1 LYS   372     105.600  84.680  44.050  1.00  0.00            
ATOM   2662  HE2 LYS   372     104.570  85.980  44.600  1.00  0.00            
ATOM   2663  NZ  LYS   372     103.570  84.170  44.120  1.00  0.00            
ATOM   2664  HZ1 LYS   372     103.440  84.420  43.150  1.00  0.00            
ATOM   2665  HZ2 LYS   372     103.730  83.180  44.140  1.00  0.00            
ATOM   2666  HZ3 LYS   372     102.710  84.370  44.620  1.00  0.00            
ATOM   2667  C   LYS   372     103.440  88.720  48.440  1.00  0.00            
ATOM   2668  O   LYS   372     103.990  89.220  49.420  1.00  0.00            
ATOM   2669  N   LYS   373     102.960  89.490  47.460  1.00  0.00            
ATOM   2670  H   LYS   373     102.490  89.010  46.710  1.00  0.00            
ATOM   2671  CA  LYS   373     103.050  90.940  47.360  1.00  0.00            
ATOM   2672  HA  LYS   373     104.050  91.200  47.720  1.00  0.00            
ATOM   2673  CB  LYS   373     102.970  91.400  45.910  1.00  0.00            
ATOM   2674  HB1 LYS   373     102.720  92.460  45.860  1.00  0.00            
ATOM   2675  HB2 LYS   373     102.130  90.890  45.430  1.00  0.00            
ATOM   2676  CG  LYS   373     104.240  91.170  45.110  1.00  0.00            
ATOM   2677  HG1 LYS   373     104.000  91.130  44.050  1.00  0.00            
ATOM   2678  HG2 LYS   373     104.680  90.210  45.380  1.00  0.00            
ATOM   2679  CD  LYS   373     105.270  92.280  45.340  1.00  0.00            
ATOM   2680  HD1 LYS   373     105.340  92.490  46.400  1.00  0.00            
ATOM   2681  HD2 LYS   373     104.900  93.190  44.860  1.00  0.00            
ATOM   2682  CE  LYS   373     106.680  91.990  44.850  1.00  0.00            
ATOM   2683  HE1 LYS   373     107.060  91.090  45.340  1.00  0.00            
ATOM   2684  HE2 LYS   373     107.330  92.810  45.160  1.00  0.00            
ATOM   2685  NZ  LYS   373     106.780  91.840  43.390  1.00  0.00            
ATOM   2686  HZ1 LYS   373     107.740  91.770  43.070  1.00  0.00            
ATOM   2687  HZ2 LYS   373     106.340  91.000  43.040  1.00  0.00            
ATOM   2688  HZ3 LYS   373     106.390  92.620  42.880  1.00  0.00            
ATOM   2689  C   LYS   373     102.130  91.700  48.310  1.00  0.00            
ATOM   2690  O   LYS   373     102.260  92.920  48.410  1.00  0.00            
ATOM   2691  N   CYS   374     101.230  91.050  49.050  1.00  0.00            
ATOM   2692  H   CYS   374     101.130  90.060  48.870  1.00  0.00            
ATOM   2693  CA  CYS   374     100.550  91.600  50.200  1.00  0.00            
ATOM   2694  HA  CYS   374     100.420  92.670  50.050  1.00  0.00            
ATOM   2695  CB  CYS   374      99.140  91.020  50.350  1.00  0.00            
ATOM   2696  HB1 CYS   374      98.660  91.480  51.210  1.00  0.00            
ATOM   2697  HB2 CYS   374      99.210  89.940  50.530  1.00  0.00            
ATOM   2698  SG  CYS   374      98.100  91.330  48.900  1.00  0.00            
ATOM   2699  HG  CYS   374      96.940  90.940  49.440  1.00  0.00            
ATOM   2700  C   CYS   374     101.390  91.450  51.460  1.00  0.00            
ATOM   2701  O   CYS   374     101.760  92.450  52.080  1.00  0.00            
ATOM   2702  N   ASP   375     101.750  90.230  51.860  1.00  0.00            
ATOM   2703  H   ASP   375     101.460  89.460  51.270  1.00  0.00            
ATOM   2704  CA  ASP   375     102.490  89.920  53.060  1.00  0.00            
ATOM   2705  HA  ASP   375     101.930  90.300  53.910  1.00  0.00            
ATOM   2706  CB  ASP   375     102.600  88.410  53.240  1.00  0.00            
ATOM   2707  HB1 ASP   375     103.310  88.190  54.040  1.00  0.00            
ATOM   2708  HB2 ASP   375     103.030  87.970  52.340  1.00  0.00            
ATOM   2709  CG  ASP   375     101.300  87.690  53.600  1.00  0.00            
ATOM   2710  OD1 ASP   375     100.860  86.800  52.840  1.00  0.00            
ATOM   2711  OD2 ASP   375     100.710  88.000  54.660  1.00  0.00            
ATOM   2712  C   ASP   375     103.860  90.580  53.110  1.00  0.00            
ATOM   2713  O   ASP   375     104.220  91.230  54.090  1.00  0.00            
ATOM   2714  N   GLU   376     104.650  90.480  52.040  1.00  0.00            
ATOM   2715  H   GLU   376     104.310  89.960  51.250  1.00  0.00            
ATOM   2716  CA  GLU   376     106.000  91.000  51.960  1.00  0.00            
ATOM   2717  HA  GLU   376     106.530  90.700  52.860  1.00  0.00            
ATOM   2718  CB  GLU   376     106.760  90.380  50.790  1.00  0.00            
ATOM   2719  HB1 GLU   376     107.740  90.850  50.700  1.00  0.00            
ATOM   2720  HB2 GLU   376     106.220  90.600  49.860  1.00  0.00            
ATOM   2721  CG  GLU   376     106.980  88.870  50.900  1.00  0.00            
ATOM   2722  HG1 GLU   376     106.020  88.370  50.970  1.00  0.00            
ATOM   2723  HG2 GLU   376     107.490  88.670  51.850  1.00  0.00            
ATOM   2724  CD  GLU   376     107.790  88.240  49.780  1.00  0.00            
ATOM   2725  OE1 GLU   376     108.050  88.890  48.740  1.00  0.00            
ATOM   2726  OE2 GLU   376     108.170  87.060  49.930  1.00  0.00            
ATOM   2727  C   GLU   376     106.090  92.520  51.920  1.00  0.00            
ATOM   2728  O   GLU   376     107.150  93.090  52.190  1.00  0.00            
ATOM   2729  N   LEU   377     105.010  93.240  51.620  1.00  0.00            
ATOM   2730  H   LEU   377     104.160  92.720  51.440  1.00  0.00            
ATOM   2731  CA  LEU   377     104.910  94.680  51.730  1.00  0.00            
ATOM   2732  HA  LEU   377     105.930  95.070  51.630  1.00  0.00            
ATOM   2733  CB  LEU   377     104.100  95.290  50.590  1.00  0.00            
ATOM   2734  HB1 LEU   377     103.090  94.880  50.640  1.00  0.00            
ATOM   2735  HB2 LEU   377     104.530  94.940  49.650  1.00  0.00            
ATOM   2736  CG  LEU   377     104.020  96.810  50.570  1.00  0.00            
ATOM   2737  HG  LEU   377     103.500  97.160  51.470  1.00  0.00            
ATOM   2738  CD1 LEU   377     105.390  97.490  50.540  1.00  0.00            
ATOM   2739 1HD1 LEU   377     105.280  98.570  50.440  1.00  0.00            
ATOM   2740 2HD1 LEU   377     105.940  97.290  51.460  1.00  0.00            
ATOM   2741 3HD1 LEU   377     105.980  97.120  49.690  1.00  0.00            
ATOM   2742  CD2 LEU   377     103.250  97.310  49.360  1.00  0.00            
ATOM   2743 1HD2 LEU   377     103.120  98.390  49.410  1.00  0.00            
ATOM   2744 2HD2 LEU   377     103.800  97.070  48.440  1.00  0.00            
ATOM   2745 3HD2 LEU   377     102.270  96.840  49.310  1.00  0.00            
ATOM   2746  C   LEU   377     104.440  95.090  53.120  1.00  0.00            
ATOM   2747  O   LEU   377     105.050  95.960  53.750  1.00  0.00            
ATOM   2748  N   ALA   378     103.410  94.460  53.680  1.00  0.00            
ATOM   2749  H   ALA   378     102.950  93.730  53.150  1.00  0.00            
ATOM   2750  CA  ALA   378     102.910  94.740  55.010  1.00  0.00            
ATOM   2751  HA  ALA   378     102.610  95.790  55.030  1.00  0.00            
ATOM   2752  CB  ALA   378     101.650  93.910  55.260  1.00  0.00            
ATOM   2753  HB1 ALA   378     101.240  94.130  56.250  1.00  0.00            
ATOM   2754  HB2 ALA   378     100.890  94.140  54.510  1.00  0.00            
ATOM   2755  HB3 ALA   378     101.880  92.850  55.210  1.00  0.00            
ATOM   2756  C   ALA   378     103.960  94.530  56.090  1.00  0.00            
ATOM   2757  O   ALA   378     104.170  95.410  56.920  1.00  0.00            
ATOM   2758  N   ALA   379     104.720  93.440  56.060  1.00  0.00            
ATOM   2759  H   ALA   379     104.500  92.740  55.360  1.00  0.00            
ATOM   2760  CA  ALA   379     105.810  93.140  56.970  1.00  0.00            
ATOM   2761  HA  ALA   379     105.410  93.200  57.980  1.00  0.00            
ATOM   2762  CB  ALA   379     106.260  91.700  56.750  1.00  0.00            
ATOM   2763  HB1 ALA   379     107.020  91.430  57.480  1.00  0.00            
ATOM   2764  HB2 ALA   379     105.420  91.020  56.860  1.00  0.00            
ATOM   2765  HB3 ALA   379     106.670  91.590  55.750  1.00  0.00            
ATOM   2766  C   ALA   379     106.970  94.120  56.900  1.00  0.00            
ATOM   2767  O   ALA   379     107.610  94.430  57.900  1.00  0.00            
ATOM   2768  N   LYS   380     107.250  94.680  55.710  1.00  0.00            
ATOM   2769  H   LYS   380     106.690  94.390  54.930  1.00  0.00            
ATOM   2770  CA  LYS   380     108.240  95.710  55.460  1.00  0.00            
ATOM   2771  HA  LYS   380     109.150  95.440  56.000  1.00  0.00            
ATOM   2772  CB  LYS   380     108.590  95.770  53.980  1.00  0.00            
ATOM   2773  HB1 LYS   380     107.710  96.090  53.420  1.00  0.00            
ATOM   2774  HB2 LYS   380     108.830  94.750  53.640  1.00  0.00            
ATOM   2775  CG  LYS   380     109.770  96.650  53.580  1.00  0.00            
ATOM   2776  HG1 LYS   380     110.660  96.330  54.130  1.00  0.00            
ATOM   2777  HG2 LYS   380     109.550  97.680  53.870  1.00  0.00            
ATOM   2778  CD  LYS   380     110.050  96.600  52.080  1.00  0.00            
ATOM   2779  HD1 LYS   380     109.110  96.800  51.560  1.00  0.00            
ATOM   2780  HD2 LYS   380     110.340  95.580  51.810  1.00  0.00            
ATOM   2781  CE  LYS   380     111.100  97.570  51.560  1.00  0.00            
ATOM   2782  HE1 LYS   380     110.840  98.580  51.880  1.00  0.00            
ATOM   2783  HE2 LYS   380     111.050  97.570  50.470  1.00  0.00            
ATOM   2784  NZ  LYS   380     112.480  97.250  51.960  1.00  0.00            
ATOM   2785  HZ1 LYS   380     113.140  97.770  51.400  1.00  0.00            
ATOM   2786  HZ2 LYS   380     112.640  97.480  52.930  1.00  0.00            
ATOM   2787  HZ3 LYS   380     112.710  96.280  51.820  1.00  0.00            
ATOM   2788  C   LYS   380     107.810  97.050  56.030  1.00  0.00            
ATOM   2789  O   LYS   380     108.630  97.760  56.630  1.00  0.00            
ATOM   2790  N   LEU   381     106.540  97.420  55.910  1.00  0.00            
ATOM   2791  H   LEU   381     105.940  96.790  55.390  1.00  0.00            
ATOM   2792  CA  LEU   381     105.950  98.650  56.400  1.00  0.00            
ATOM   2793  HA  LEU   381     106.660  99.460  56.190  1.00  0.00            
ATOM   2794  CB  LEU   381     104.670  98.970  55.630  1.00  0.00            
ATOM   2795  HB1 LEU   381     104.170  99.810  56.100  1.00  0.00            
ATOM   2796  HB2 LEU   381     104.010  98.110  55.720  1.00  0.00            
ATOM   2797  CG  LEU   381     104.840  99.310  54.150  1.00  0.00            
ATOM   2798  HG  LEU   381     105.350  98.490  53.630  1.00  0.00            
ATOM   2799  CD1 LEU   381     103.470  99.490  53.500  1.00  0.00            
ATOM   2800 1HD1 LEU   381     103.570  99.700  52.440  1.00  0.00            
ATOM   2801 2HD1 LEU   381     102.890  98.570  53.610  1.00  0.00            
ATOM   2802 3HD1 LEU   381     102.930 100.300  53.980  1.00  0.00            
ATOM   2803  CD2 LEU   381     105.640 100.580  53.910  1.00  0.00            
ATOM   2804 1HD2 LEU   381     105.670 100.810  52.850  1.00  0.00            
ATOM   2805 2HD2 LEU   381     105.190 101.410  54.450  1.00  0.00            
ATOM   2806 3HD2 LEU   381     106.670 100.450  54.250  1.00  0.00            
ATOM   2807  C   LEU   381     105.750  98.700  57.910  1.00  0.00            
ATOM   2808  O   LEU   381     106.020  99.720  58.540  1.00  0.00            
ATOM   2809  N   SER   382     105.350  97.600  58.550  1.00  0.00            
ATOM   2810  H   SER   382     105.110  96.790  58.000  1.00  0.00            
ATOM   2811  CA  SER   382     105.370  97.450  59.990  1.00  0.00            
ATOM   2812  HA  SER   382     104.820  98.280  60.430  1.00  0.00            
ATOM   2813  CB  SER   382     104.660  96.170  60.440  1.00  0.00            
ATOM   2814  HB1 SER   382     103.610  96.200  60.150  1.00  0.00            
ATOM   2815  HB2 SER   382     104.710  96.070  61.520  1.00  0.00            
ATOM   2816  OG  SER   382     105.260  95.040  59.830  1.00  0.00            
ATOM   2817  HG  SER   382     104.720  94.260  60.010  1.00  0.00            
ATOM   2818  C   SER   382     106.780  97.510  60.560  1.00  0.00            
ATOM   2819  O   SER   382     107.030  98.190  61.550  1.00  0.00            
ATOM   2820  N   GLY   383     107.760  96.920  59.870  1.00  0.00            
ATOM   2821  H   GLY   383     107.480  96.310  59.110  1.00  0.00            
ATOM   2822  CA  GLY   383     109.170  97.100  60.140  1.00  0.00            
ATOM   2823  HA1 GLY   383     109.740  96.550  59.400  1.00  0.00            
ATOM   2824  HA2 GLY   383     109.410  96.680  61.110  1.00  0.00            
ATOM   2825  C   GLY   383     109.620  98.560  60.090  1.00  0.00            
ATOM   2826  O   GLY   383     110.330  99.020  60.970  1.00  0.00            
ATOM   2827  N   LEU   384     109.150  99.340  59.110  1.00  0.00            
ATOM   2828  H   LEU   384     108.590  98.870  58.410  1.00  0.00            
ATOM   2829  CA  LEU   384     109.510 100.720  58.830  1.00  0.00            
ATOM   2830  HA  LEU   384     110.590 100.780  58.920  1.00  0.00            
ATOM   2831  CB  LEU   384     109.170 101.020  57.370  1.00  0.00            
ATOM   2832  HB1 LEU   384     108.090 101.030  57.280  1.00  0.00            
ATOM   2833  HB2 LEU   384     109.530 100.200  56.750  1.00  0.00            
ATOM   2834  CG  LEU   384     109.720 102.300  56.750  1.00  0.00            
ATOM   2835  HG  LEU   384     109.370 103.160  57.330  1.00  0.00            
ATOM   2836  CD1 LEU   384     111.240 102.330  56.700  1.00  0.00            
ATOM   2837 1HD1 LEU   384     111.590 103.240  56.220  1.00  0.00            
ATOM   2838 2HD1 LEU   384     111.660 102.300  57.710  1.00  0.00            
ATOM   2839 3HD1 LEU   384     111.610 101.470  56.140  1.00  0.00            
ATOM   2840  CD2 LEU   384     109.200 102.470  55.330  1.00  0.00            
ATOM   2841 1HD2 LEU   384     109.560 103.400  54.890  1.00  0.00            
ATOM   2842 2HD2 LEU   384     109.550 101.640  54.710  1.00  0.00            
ATOM   2843 3HD2 LEU   384     108.110 102.480  55.320  1.00  0.00            
ATOM   2844  C   LEU   384     108.930 101.760  59.780  1.00  0.00            
ATOM   2845  O   LEU   384     109.490 102.850  59.920  1.00  0.00            
ATOM   2846  N   GLY   385     107.840 101.490  60.510  1.00  0.00            
ATOM   2847  H   GLY   385     107.450 100.570  60.360  1.00  0.00            
ATOM   2848  CA  GLY   385     107.190 102.350  61.470  1.00  0.00            
ATOM   2849  HA1 GLY   385     107.810 103.230  61.660  1.00  0.00            
ATOM   2850  HA2 GLY   385     107.120 101.830  62.420  1.00  0.00            
ATOM   2851  C   GLY   385     105.790 102.850  61.140  1.00  0.00            
ATOM   2852  O   GLY   385     105.360 103.880  61.660  1.00  0.00            
ATOM   2853  N   ILE   386     105.070 102.140  60.270  1.00  0.00            
ATOM   2854  H   ILE   386     105.510 101.310  59.910  1.00  0.00            
ATOM   2855  CA  ILE   386     103.710 102.370  59.810  1.00  0.00            
ATOM   2856  HA  ILE   386     103.400 103.350  60.180  1.00  0.00            
ATOM   2857  CB  ILE   386     103.690 102.460  58.290  1.00  0.00            
ATOM   2858  HB  ILE   386     104.400 101.730  57.910  1.00  0.00            
ATOM   2859  CG2 ILE   386     102.370 102.110  57.620  1.00  0.00            
ATOM   2860 1HG2 ILE   386     102.470 102.090  56.530  1.00  0.00            
ATOM   2861 2HG2 ILE   386     102.020 101.120  57.900  1.00  0.00            
ATOM   2862 3HG2 ILE   386     101.600 102.850  57.880  1.00  0.00            
ATOM   2863  CG1 ILE   386     104.190 103.830  57.830  1.00  0.00            
ATOM   2864 1HG1 ILE   386     105.100 104.090  58.360  1.00  0.00            
ATOM   2865 2HG1 ILE   386     103.440 104.590  58.100  1.00  0.00            
ATOM   2866  CD  ILE   386     104.480 103.990  56.340  1.00  0.00            
ATOM   2867  HD1 ILE   386     104.860 104.990  56.130  1.00  0.00            
ATOM   2868  HD2 ILE   386     105.230 103.260  56.030  1.00  0.00            
ATOM   2869  HD3 ILE   386     103.580 103.850  55.740  1.00  0.00            
ATOM   2870  C   ILE   386     102.740 101.370  60.420  1.00  0.00            
ATOM   2871  O   ILE   386     103.130 100.250  60.750  1.00  0.00            
ATOM   2872  N   ASN   387     101.450 101.710  60.570  1.00  0.00            
ATOM   2873  H   ASN   387     101.180 102.640  60.300  1.00  0.00            
ATOM   2874  CA  ASN   387     100.380 100.790  60.890  1.00  0.00            
ATOM   2875  HA  ASN   387     100.760 100.070  61.620  1.00  0.00            
ATOM   2876  CB  ASN   387      99.220 101.510  61.570  1.00  0.00            
ATOM   2877  HB1 ASN   387      98.750 102.200  60.870  1.00  0.00            
ATOM   2878  HB2 ASN   387      99.580 102.100  62.420  1.00  0.00            
ATOM   2879  CG  ASN   387      98.160 100.570  62.120  1.00  0.00            
ATOM   2880  OD1 ASN   387      98.380  99.390  62.380  1.00  0.00            
ATOM   2881  ND2 ASN   387      96.940 101.070  62.320  1.00  0.00            
ATOM   2882 1HD2 ASN   387      96.720 102.010  62.030  1.00  0.00            
ATOM   2883 2HD2 ASN   387      96.270 100.490  62.830  1.00  0.00            
ATOM   2884  C   ASN   387      99.940 100.010  59.660  1.00  0.00            
ATOM   2885  O   ASN   387      99.110 100.470  58.890  1.00  0.00            
ATOM   2886  N   ALA   388     100.560  98.850  59.410  1.00  0.00            
ATOM   2887  H   ALA   388     101.210  98.530  60.110  1.00  0.00            
ATOM   2888  CA  ALA   388     100.400  98.020  58.230  1.00  0.00            
ATOM   2889  HA  ALA   388      99.950  98.620  57.450  1.00  0.00            
ATOM   2890  CB  ALA   388     101.800  97.650  57.750  1.00  0.00            
ATOM   2891  HB1 ALA   388     101.750  97.080  56.820  1.00  0.00            
ATOM   2892  HB2 ALA   388     102.390  98.550  57.570  1.00  0.00            
ATOM   2893  HB3 ALA   388     102.310  97.040  58.500  1.00  0.00            
ATOM   2894  C   ALA   388      99.520  96.790  58.450  1.00  0.00            
ATOM   2895  O   ALA   388      99.580  96.180  59.520  1.00  0.00            
ATOM   2896  N   VAL   389      98.730  96.390  57.450  1.00  0.00            
ATOM   2897  H   VAL   389      98.710  97.000  56.650  1.00  0.00            
ATOM   2898  CA  VAL   389      97.960  95.170  57.340  1.00  0.00            
ATOM   2899  HA  VAL   389      98.440  94.430  57.970  1.00  0.00            
ATOM   2900  CB  VAL   389      96.530  95.320  57.860  1.00  0.00            
ATOM   2901  HB  VAL   389      96.060  94.330  57.870  1.00  0.00            
ATOM   2902  CG1 VAL   389      96.420  95.860  59.280  1.00  0.00            
ATOM   2903 1HG1 VAL   389      95.390  95.850  59.620  1.00  0.00            
ATOM   2904 2HG1 VAL   389      97.010  95.230  59.960  1.00  0.00            
ATOM   2905 3HG1 VAL   389      96.800  96.880  59.330  1.00  0.00            
ATOM   2906  CG2 VAL   389      95.640  96.200  56.990  1.00  0.00            
ATOM   2907 1HG2 VAL   389      94.650  96.310  57.410  1.00  0.00            
ATOM   2908 2HG2 VAL   389      96.090  97.200  56.890  1.00  0.00            
ATOM   2909 3HG2 VAL   389      95.530  95.770  55.990  1.00  0.00            
ATOM   2910  C   VAL   389      97.960  94.600  55.930  1.00  0.00            
ATOM   2911  O   VAL   389      97.970  95.340  54.950  1.00  0.00            
ATOM   2912  N   ALA   390      97.910  93.270  55.770  1.00  0.00            
ATOM   2913  H   ALA   390      98.000  92.710  56.600  1.00  0.00            
ATOM   2914  CA  ALA   390      97.650  92.540  54.540  1.00  0.00            
ATOM   2915  HA  ALA   390      97.620  93.250  53.720  1.00  0.00            
ATOM   2916  CB  ALA   390      98.800  91.580  54.260  1.00  0.00            
ATOM   2917  HB1 ALA   390      98.590  90.970  53.380  1.00  0.00            
ATOM   2918  HB2 ALA   390      99.730  92.120  54.100  1.00  0.00            
ATOM   2919  HB3 ALA   390      98.930  90.900  55.110  1.00  0.00            
ATOM   2920  C   ALA   390      96.310  91.820  54.580  1.00  0.00            
ATOM   2921  O   ALA   390      95.880  91.340  55.630  1.00  0.00            
ATOM   2922  N   TYR   391      95.620  91.680  53.440  1.00  0.00            
ATOM   2923  H   TYR   391      95.980  92.130  52.610  1.00  0.00            
ATOM   2924  CA  TYR   391      94.360  90.980  53.300  1.00  0.00            
ATOM   2925  HA  TYR   391      94.340  90.180  54.050  1.00  0.00            
ATOM   2926  CB  TYR   391      93.210  91.910  53.670  1.00  0.00            
ATOM   2927  HB1 TYR   391      93.380  92.870  53.180  1.00  0.00            
ATOM   2928  HB2 TYR   391      93.240  92.130  54.740  1.00  0.00            
ATOM   2929  CG  TYR   391      91.820  91.440  53.310  1.00  0.00            
ATOM   2930  CD1 TYR   391      91.110  90.550  54.130  1.00  0.00            
ATOM   2931  HD1 TYR   391      91.530  90.210  55.060  1.00  0.00            
ATOM   2932  CE1 TYR   391      89.850  90.080  53.730  1.00  0.00            
ATOM   2933  HE1 TYR   391      89.300  89.380  54.340  1.00  0.00            
ATOM   2934  CZ  TYR   391      89.290  90.500  52.500  1.00  0.00            
ATOM   2935  OH  TYR   391      88.090  90.030  52.050  1.00  0.00            
ATOM   2936  HH  TYR   391      87.880  90.410  51.190  1.00  0.00            
ATOM   2937  CE2 TYR   391      90.000  91.410  51.700  1.00  0.00            
ATOM   2938  HE2 TYR   391      89.610  91.720  50.750  1.00  0.00            
ATOM   2939  CD2 TYR   391      91.260  91.870  52.110  1.00  0.00            
ATOM   2940  HD2 TYR   391      91.810  92.540  51.460  1.00  0.00            
ATOM   2941  C   TYR   391      94.170  90.300  51.950  1.00  0.00            
ATOM   2942  O   TYR   391      94.610  90.800  50.920  1.00  0.00            
ATOM   2943  N   TYR   392      93.560  89.110  51.920  1.00  0.00            
ATOM   2944  H   TYR   392      93.220  88.760  52.800  1.00  0.00            
ATOM   2945  CA  TYR   392      93.250  88.270  50.780  1.00  0.00            
ATOM   2946  HA  TYR   392      92.760  88.880  50.030  1.00  0.00            
ATOM   2947  CB  TYR   392      94.540  87.730  50.170  1.00  0.00            
ATOM   2948  HB1 TYR   392      95.000  88.530  49.570  1.00  0.00            
ATOM   2949  HB2 TYR   392      94.310  86.950  49.440  1.00  0.00            
ATOM   2950  CG  TYR   392      95.590  87.210  51.120  1.00  0.00            
ATOM   2951  CD1 TYR   392      95.400  86.000  51.800  1.00  0.00            
ATOM   2952  HD1 TYR   392      94.500  85.420  51.640  1.00  0.00            
ATOM   2953  CE1 TYR   392      96.380  85.510  52.680  1.00  0.00            
ATOM   2954  HE1 TYR   392      96.240  84.580  53.200  1.00  0.00            
ATOM   2955  CZ  TYR   392      97.570  86.240  52.890  1.00  0.00            
ATOM   2956  OH  TYR   392      98.520  85.760  53.730  1.00  0.00            
ATOM   2957  HH  TYR   392      99.340  86.260  53.630  1.00  0.00            
ATOM   2958  CE2 TYR   392      97.750  87.460  52.210  1.00  0.00            
ATOM   2959  HE2 TYR   392      98.670  88.020  52.380  1.00  0.00            
ATOM   2960  CD2 TYR   392      96.760  87.940  51.340  1.00  0.00            
ATOM   2961  HD2 TYR   392      96.920  88.880  50.840  1.00  0.00            
ATOM   2962  C   TYR   392      92.280  87.150  51.130  1.00  0.00            
ATOM   2963  O   TYR   392      91.930  86.980  52.300  1.00  0.00            
ATOM   2964  N   ARG   393      91.790  86.350  50.180  1.00  0.00            
ATOM   2965  H   ARG   393      92.110  86.510  49.230  1.00  0.00            
ATOM   2966  CA  ARG   393      90.830  85.290  50.400  1.00  0.00            
ATOM   2967  HA  ARG   393      89.950  85.750  50.830  1.00  0.00            
ATOM   2968  CB  ARG   393      90.390  84.650  49.090  1.00  0.00            
ATOM   2969  HB1 ARG   393      91.220  84.060  48.690  1.00  0.00            
ATOM   2970  HB2 ARG   393      90.160  85.420  48.360  1.00  0.00            
ATOM   2971  CG  ARG   393      89.160  83.750  49.230  1.00  0.00            
ATOM   2972  HG1 ARG   393      88.320  84.340  49.600  1.00  0.00            
ATOM   2973  HG2 ARG   393      89.360  82.950  49.940  1.00  0.00            
ATOM   2974  CD  ARG   393      88.780  83.100  47.900  1.00  0.00            
ATOM   2975  HD1 ARG   393      89.610  82.500  47.550  1.00  0.00            
ATOM   2976  HD2 ARG   393      88.580  83.880  47.160  1.00  0.00            
ATOM   2977  NE  ARG   393      87.610  82.230  48.040  1.00  0.00            
ATOM   2978  HE  ARG   393      87.730  81.250  48.260  1.00  0.00            
ATOM   2979  CZ  ARG   393      86.330  82.600  47.940  1.00  0.00            
ATOM   2980  NH1 ARG   393      85.920  83.840  47.670  1.00  0.00            
ATOM   2981 1HH1 ARG   393      86.600  84.570  47.530  1.00  0.00            
ATOM   2982 2HH1 ARG   393      84.910  83.940  47.650  1.00  0.00            
ATOM   2983  NH2 ARG   393      85.350  81.700  48.130  1.00  0.00            
ATOM   2984 1HH2 ARG   393      85.620  80.770  48.380  1.00  0.00            
ATOM   2985 2HH2 ARG   393      84.410  82.060  48.030  1.00  0.00            
ATOM   2986  C   ARG   393      91.320  84.260  51.410  1.00  0.00            
ATOM   2987  O   ARG   393      92.480  83.850  51.400  1.00  0.00            
ATOM   2988  N   GLY   394      90.430  83.800  52.290  1.00  0.00            
ATOM   2989  H   GLY   394      89.510  84.220  52.270  1.00  0.00            
ATOM   2990  CA  GLY   394      90.680  82.850  53.360  1.00  0.00            
ATOM   2991  HA1 GLY   394      91.530  82.220  53.110  1.00  0.00            
ATOM   2992  HA2 GLY   394      89.820  82.190  53.460  1.00  0.00            
ATOM   2993  C   GLY   394      90.940  83.480  54.730  1.00  0.00            
ATOM   2994  O   GLY   394      90.870  82.780  55.730  1.00  0.00            
ATOM   2995  N   LEU   395      91.150  84.800  54.800  1.00  0.00            
ATOM   2996  H   LEU   395      91.230  85.310  53.930  1.00  0.00            
ATOM   2997  CA  LEU   395      91.140  85.600  56.000  1.00  0.00            
ATOM   2998  HA  LEU   395      91.540  85.010  56.820  1.00  0.00            
ATOM   2999  CB  LEU   395      92.040  86.820  55.840  1.00  0.00            
ATOM   3000  HB1 LEU   395      91.740  87.590  56.540  1.00  0.00            
ATOM   3001  HB2 LEU   395      91.860  87.250  54.850  1.00  0.00            
ATOM   3002  CG  LEU   395      93.550  86.620  56.020  1.00  0.00            
ATOM   3003  HG  LEU   395      93.740  86.480  57.090  1.00  0.00            
ATOM   3004  CD1 LEU   395      94.130  85.420  55.270  1.00  0.00            
ATOM   3005 1HD1 LEU   395      95.210  85.390  55.400  1.00  0.00            
ATOM   3006 2HD1 LEU   395      93.720  84.490  55.670  1.00  0.00            
ATOM   3007 3HD1 LEU   395      93.890  85.500  54.210  1.00  0.00            
ATOM   3008  CD2 LEU   395      94.330  87.850  55.570  1.00  0.00            
ATOM   3009 1HD2 LEU   395      95.380  87.740  55.830  1.00  0.00            
ATOM   3010 2HD2 LEU   395      94.240  87.950  54.490  1.00  0.00            
ATOM   3011 3HD2 LEU   395      93.940  88.740  56.070  1.00  0.00            
ATOM   3012  C   LEU   395      89.710  85.980  56.400  1.00  0.00            
ATOM   3013  O   LEU   395      88.780  85.880  55.600  1.00  0.00            
ATOM   3014  N   ASP   396      89.500  86.460  57.620  1.00  0.00            
ATOM   3015  H   ASP   396      90.310  86.530  58.220  1.00  0.00            
ATOM   3016  CA  ASP   396      88.340  87.230  58.030  1.00  0.00            
ATOM   3017  HA  ASP   396      87.480  86.930  57.420  1.00  0.00            
ATOM   3018  CB  ASP   396      87.960  86.910  59.470  1.00  0.00            
ATOM   3019  HB1 ASP   396      88.810  87.150  60.110  1.00  0.00            
ATOM   3020  HB2 ASP   396      87.800  85.840  59.570  1.00  0.00            
ATOM   3021  CG  ASP   396      86.730  87.620  60.010  1.00  0.00            
ATOM   3022  OD1 ASP   396      85.850  88.040  59.210  1.00  0.00            
ATOM   3023  OD2 ASP   396      86.650  87.840  61.230  1.00  0.00            
ATOM   3024  C   ASP   396      88.550  88.720  57.770  1.00  0.00            
ATOM   3025  O   ASP   396      89.660  89.230  57.860  1.00  0.00            
ATOM   3026  N   VAL   397      87.500  89.490  57.460  1.00  0.00            
ATOM   3027  H   VAL   397      86.600  89.030  57.510  1.00  0.00            
ATOM   3028  CA  VAL   397      87.510  90.910  57.160  1.00  0.00            
ATOM   3029  HA  VAL   397      88.310  91.080  56.440  1.00  0.00            
ATOM   3030  CB  VAL   397      86.220  91.340  56.480  1.00  0.00            
ATOM   3031  HB  VAL   397      85.400  91.220  57.190  1.00  0.00            
ATOM   3032  CG1 VAL   397      86.230  92.790  56.000  1.00  0.00            
ATOM   3033 1HG1 VAL   397      85.340  93.020  55.420  1.00  0.00            
ATOM   3034 2HG1 VAL   397      86.250  93.470  56.860  1.00  0.00            
ATOM   3035 3HG1 VAL   397      87.110  92.960  55.390  1.00  0.00            
ATOM   3036  CG2 VAL   397      85.890  90.480  55.260  1.00  0.00            
ATOM   3037 1HG2 VAL   397      84.940  90.780  54.820  1.00  0.00            
ATOM   3038 2HG2 VAL   397      86.680  90.570  54.510  1.00  0.00            
ATOM   3039 3HG2 VAL   397      85.790  89.430  55.530  1.00  0.00            
ATOM   3040  C   VAL   397      87.860  91.750  58.380  1.00  0.00            
ATOM   3041  O   VAL   397      88.300  92.890  58.270  1.00  0.00            
ATOM   3042  N   SER   398      87.750  91.190  59.590  1.00  0.00            
ATOM   3043  H   SER   398      87.430  90.240  59.600  1.00  0.00            
ATOM   3044  CA  SER   398      88.120  91.750  60.880  1.00  0.00            
ATOM   3045  HA  SER   398      87.490  92.620  61.070  1.00  0.00            
ATOM   3046  CB  SER   398      87.840  90.740  61.980  1.00  0.00            
ATOM   3047  HB1 SER   398      86.780  90.510  62.020  1.00  0.00            
ATOM   3048  HB2 SER   398      88.140  91.120  62.960  1.00  0.00            
ATOM   3049  OG  SER   398      88.550  89.540  61.740  1.00  0.00            
ATOM   3050  HG  SER   398      87.890  88.840  61.650  1.00  0.00            
ATOM   3051  C   SER   398      89.570  92.230  61.000  1.00  0.00            
ATOM   3052  O   SER   398      89.880  92.970  61.920  1.00  0.00            
ATOM   3053  N   VAL   399      90.460  91.850  60.080  1.00  0.00            
ATOM   3054  H   VAL   399      90.150  91.190  59.380  1.00  0.00            
ATOM   3055  CA  VAL   399      91.840  92.300  59.990  1.00  0.00            
ATOM   3056  HA  VAL   399      92.240  92.280  61.000  1.00  0.00            
ATOM   3057  CB  VAL   399      92.720  91.360  59.170  1.00  0.00            
ATOM   3058  HB  VAL   399      93.750  91.680  59.270  1.00  0.00            
ATOM   3059  CG1 VAL   399      92.660  89.920  59.670  1.00  0.00            
ATOM   3060 1HG1 VAL   399      93.380  89.300  59.130  1.00  0.00            
ATOM   3061 2HG1 VAL   399      92.910  89.880  60.730  1.00  0.00            
ATOM   3062 3HG1 VAL   399      91.670  89.500  59.520  1.00  0.00            
ATOM   3063  CG2 VAL   399      92.400  91.390  57.680  1.00  0.00            
ATOM   3064 1HG2 VAL   399      93.020  90.670  57.140  1.00  0.00            
ATOM   3065 2HG2 VAL   399      91.350  91.150  57.500  1.00  0.00            
ATOM   3066 3HG2 VAL   399      92.610  92.380  57.260  1.00  0.00            
ATOM   3067  C   VAL   399      91.990  93.740  59.520  1.00  0.00            
ATOM   3068  O   VAL   399      93.080  94.300  59.630  1.00  0.00            
ATOM   3069  N   ILE   400      90.960  94.410  58.990  1.00  0.00            
ATOM   3070  H   ILE   400      90.090  93.900  58.920  1.00  0.00            
ATOM   3071  CA  ILE   400      90.950  95.780  58.510  1.00  0.00            
ATOM   3072  HA  ILE   400      91.990  96.100  58.440  1.00  0.00            
ATOM   3073  CB  ILE   400      90.420  95.900  57.080  1.00  0.00            
ATOM   3074  HB  ILE   400      89.360  95.660  57.090  1.00  0.00            
ATOM   3075  CG2 ILE   400      90.570  97.340  56.590  1.00  0.00            
ATOM   3076 1HG2 ILE   400      90.130  97.480  55.600  1.00  0.00            
ATOM   3077 2HG2 ILE   400      90.050  98.040  57.240  1.00  0.00            
ATOM   3078 3HG2 ILE   400      91.620  97.620  56.550  1.00  0.00            
ATOM   3079  CG1 ILE   400      91.080  94.940  56.090  1.00  0.00            
ATOM   3080 1HG1 ILE   400      90.940  93.910  56.450  1.00  0.00            
ATOM   3081 2HG1 ILE   400      92.150  95.120  56.060  1.00  0.00            
ATOM   3082  CD  ILE   400      90.540  94.960  54.660  1.00  0.00            
ATOM   3083  HD1 ILE   400      90.990  94.150  54.080  1.00  0.00            
ATOM   3084  HD2 ILE   400      89.460  94.830  54.670  1.00  0.00            
ATOM   3085  HD3 ILE   400      90.790  95.900  54.170  1.00  0.00            
ATOM   3086  C   ILE   400      90.250  96.700  59.500  1.00  0.00            
ATOM   3087  O   ILE   400      89.020  96.690  59.510  1.00  0.00            
ATOM   3088  N   PRO   401      90.920  97.530  60.300  1.00  0.00            
ATOM   3089  CD  PRO   401      92.360  97.550  60.500  1.00  0.00            
ATOM   3090  HD1 PRO   401      92.840  98.160  59.730  1.00  0.00            
ATOM   3091  HD2 PRO   401      92.800  96.550  60.500  1.00  0.00            
ATOM   3092  CG  PRO   401      92.590  98.180  61.870  1.00  0.00            
ATOM   3093  HG1 PRO   401      93.560  98.680  61.950  1.00  0.00            
ATOM   3094  HG2 PRO   401      92.490  97.420  62.650  1.00  0.00            
ATOM   3095  CB  PRO   401      91.430  99.170  61.970  1.00  0.00            
ATOM   3096  HB1 PRO   401      91.700 100.100  61.480  1.00  0.00            
ATOM   3097  HB2 PRO   401      91.170  99.370  63.010  1.00  0.00            
ATOM   3098  CA  PRO   401      90.310  98.470  61.210  1.00  0.00            
ATOM   3099  HA  PRO   401      89.720  97.900  61.930  1.00  0.00            
ATOM   3100  C   PRO   401      89.390  99.480  60.520  1.00  0.00            
ATOM   3101  O   PRO   401      89.750 100.050  59.500  1.00  0.00            
ATOM   3102  N   THR   402      88.200  99.730  61.070  1.00  0.00            
ATOM   3103  H   THR   402      87.980  99.260  61.930  1.00  0.00            
ATOM   3104  CA  THR   402      87.170 100.580  60.500  1.00  0.00            
ATOM   3105  HA  THR   402      87.230 100.450  59.420  1.00  0.00            
ATOM   3106  CB  THR   402      85.760 100.170  60.900  1.00  0.00            
ATOM   3107  HB  THR   402      85.070 100.980  60.700  1.00  0.00            
ATOM   3108  CG2 THR   402      85.300  98.960  60.090  1.00  0.00            
ATOM   3109 1HG2 THR   402      84.260  98.720  60.320  1.00  0.00            
ATOM   3110 2HG2 THR   402      85.370  99.180  59.020  1.00  0.00            
ATOM   3111 3HG2 THR   402      85.940  98.100  60.310  1.00  0.00            
ATOM   3112  OG1 THR   402      85.640  99.800  62.250  1.00  0.00            
ATOM   3113  HG1 THR   402      84.720  99.590  62.430  1.00  0.00            
ATOM   3114  C   THR   402      87.380 102.080  60.700  1.00  0.00            
ATOM   3115  O   THR   402      86.860 102.860  59.910  1.00  0.00            
ATOM   3116  N   ILE   403      88.180 102.520  61.670  1.00  0.00            
ATOM   3117  H   ILE   403      88.570 101.830  62.300  1.00  0.00            
ATOM   3118  CA  ILE   403      88.510 103.900  61.960  1.00  0.00            
ATOM   3119  HA  ILE   403      88.420 104.420  61.010  1.00  0.00            
ATOM   3120  CB  ILE   403      87.470 104.500  62.900  1.00  0.00            
ATOM   3121  HB  ILE   403      86.490 104.100  62.620  1.00  0.00            
ATOM   3122  CG2 ILE   403      87.680 104.060  64.350  1.00  0.00            
ATOM   3123 1HG2 ILE   403      86.850 104.390  64.980  1.00  0.00            
ATOM   3124 2HG2 ILE   403      87.740 102.980  64.420  1.00  0.00            
ATOM   3125 3HG2 ILE   403      88.600 104.490  64.740  1.00  0.00            
ATOM   3126  CG1 ILE   403      87.310 106.010  62.830  1.00  0.00            
ATOM   3127 1HG1 ILE   403      88.250 106.510  63.060  1.00  0.00            
ATOM   3128 2HG1 ILE   403      86.600 106.350  63.590  1.00  0.00            
ATOM   3129  CD  ILE   403      86.780 106.510  61.490  1.00  0.00            
ATOM   3130  HD1 ILE   403      86.560 107.570  61.550  1.00  0.00            
ATOM   3131  HD2 ILE   403      87.530 106.360  60.700  1.00  0.00            
ATOM   3132  HD3 ILE   403      85.870 105.980  61.220  1.00  0.00            
ATOM   3133  C   ILE   403      89.950 104.130  62.400  1.00  0.00            
ATOM   3134  O   ILE   403      90.580 103.230  62.940  1.00  0.00            
ATOM   3135  N   GLY   404      90.530 105.310  62.170  1.00  0.00            
ATOM   3136  H   GLY   404      89.960 106.020  61.730  1.00  0.00            
ATOM   3137  CA  GLY   404      91.920 105.630  62.400  1.00  0.00            
ATOM   3138  HA1 GLY   404      92.260 105.180  63.340  1.00  0.00            
ATOM   3139  HA2 GLY   404      92.040 106.710  62.540  1.00  0.00            
ATOM   3140  C   GLY   404      92.860 105.180  61.290  1.00  0.00            
ATOM   3141  O   GLY   404      92.450 104.450  60.400  1.00  0.00            
ATOM   3142  N   ASP   405      94.110 105.660  61.260  1.00  0.00            
ATOM   3143  H   ASP   405      94.430 106.190  62.060  1.00  0.00            
ATOM   3144  CA  ASP   405      95.030 105.490  60.160  1.00  0.00            
ATOM   3145  HA  ASP   405      94.470 105.670  59.240  1.00  0.00            
ATOM   3146  CB  ASP   405      96.130 106.550  60.180  1.00  0.00            
ATOM   3147  HB1 ASP   405      96.930 106.260  59.490  1.00  0.00            
ATOM   3148  HB2 ASP   405      96.580 106.560  61.170  1.00  0.00            
ATOM   3149  CG  ASP   405      95.680 107.960  59.810  1.00  0.00            
ATOM   3150  OD1 ASP   405      94.550 108.150  59.310  1.00  0.00            
ATOM   3151  OD2 ASP   405      96.500 108.890  59.980  1.00  0.00            
ATOM   3152  C   ASP   405      95.620 104.090  60.030  1.00  0.00            
ATOM   3153  O   ASP   405      96.090 103.530  61.010  1.00  0.00            
ATOM   3154  N   VAL   406      95.610 103.530  58.820  1.00  0.00            
ATOM   3155  H   VAL   406      95.320 104.150  58.070  1.00  0.00            
ATOM   3156  CA  VAL   406      95.960 102.190  58.410  1.00  0.00            
ATOM   3157  HA  VAL   406      96.760 101.830  59.060  1.00  0.00            
ATOM   3158  CB  VAL   406      94.790 101.220  58.510  1.00  0.00            
ATOM   3159  HB  VAL   406      94.020 101.540  57.800  1.00  0.00            
ATOM   3160  CG1 VAL   406      95.170  99.780  58.160  1.00  0.00            
ATOM   3161 1HG1 VAL   406      94.310  99.110  58.270  1.00  0.00            
ATOM   3162 2HG1 VAL   406      95.490  99.690  57.120  1.00  0.00            
ATOM   3163 3HG1 VAL   406      95.970  99.430  58.820  1.00  0.00            
ATOM   3164  CG2 VAL   406      94.110 101.160  59.870  1.00  0.00            
ATOM   3165 1HG2 VAL   406      93.260 100.480  59.850  1.00  0.00            
ATOM   3166 2HG2 VAL   406      94.820 100.820  60.630  1.00  0.00            
ATOM   3167 3HG2 VAL   406      93.730 102.140  60.160  1.00  0.00            
ATOM   3168  C   VAL   406      96.470 102.200  56.980  1.00  0.00            
ATOM   3169  O   VAL   406      95.860 102.840  56.130  1.00  0.00            
ATOM   3170  N   VAL   407      97.500 101.420  56.640  1.00  0.00            
ATOM   3171  H   VAL   407      97.990 100.960  57.390  1.00  0.00            
ATOM   3172  CA  VAL   407      97.910 101.080  55.290  1.00  0.00            
ATOM   3173  HA  VAL   407      97.360 101.720  54.580  1.00  0.00            
ATOM   3174  CB  VAL   407      99.390 101.330  55.030  1.00  0.00            
ATOM   3175  HB  VAL   407      99.980 100.710  55.700  1.00  0.00            
ATOM   3176  CG1 VAL   407      99.790 101.010  53.590  1.00  0.00            
ATOM   3177 1HG1 VAL   407     100.830 101.280  53.410  1.00  0.00            
ATOM   3178 2HG1 VAL   407      99.680  99.950  53.380  1.00  0.00            
ATOM   3179 3HG1 VAL   407      99.170 101.580  52.890  1.00  0.00            
ATOM   3180  CG2 VAL   407      99.770 102.780  55.300  1.00  0.00            
ATOM   3181 1HG2 VAL   407     100.840 102.930  55.170  1.00  0.00            
ATOM   3182 2HG2 VAL   407      99.240 103.440  54.600  1.00  0.00            
ATOM   3183 3HG2 VAL   407      99.510 103.080  56.320  1.00  0.00            
ATOM   3184  C   VAL   407      97.520  99.640  54.980  1.00  0.00            
ATOM   3185  O   VAL   407      98.100  98.720  55.550  1.00  0.00            
ATOM   3186  N   VAL   408      96.570  99.420  54.070  1.00  0.00            
ATOM   3187  H   VAL   408      96.130 100.230  53.660  1.00  0.00            
ATOM   3188  CA  VAL   408      96.090  98.130  53.610  1.00  0.00            
ATOM   3189  HA  VAL   408      96.350  97.380  54.370  1.00  0.00            
ATOM   3190  CB  VAL   408      94.580  98.100  53.430  1.00  0.00            
ATOM   3191  HB  VAL   408      94.320  98.760  52.600  1.00  0.00            
ATOM   3192  CG1 VAL   408      94.040  96.710  53.100  1.00  0.00            
ATOM   3193 1HG1 VAL   408      92.960  96.730  52.980  1.00  0.00            
ATOM   3194 2HG1 VAL   408      94.470  96.340  52.170  1.00  0.00            
ATOM   3195 3HG1 VAL   408      94.290  96.010  53.900  1.00  0.00            
ATOM   3196  CG2 VAL   408      93.820  98.610  54.650  1.00  0.00            
ATOM   3197 1HG2 VAL   408      92.740  98.570  54.470  1.00  0.00            
ATOM   3198 2HG2 VAL   408      94.050  98.010  55.530  1.00  0.00            
ATOM   3199 3HG2 VAL   408      94.070  99.650  54.860  1.00  0.00            
ATOM   3200  C   VAL   408      96.800  97.720  52.320  1.00  0.00            
ATOM   3201  O   VAL   408      96.860  98.520  51.400  1.00  0.00            
ATOM   3202  N   VAL   409      97.270  96.480  52.190  1.00  0.00            
ATOM   3203  H   VAL   409      97.260  95.890  53.010  1.00  0.00            
ATOM   3204  CA  VAL   409      97.710  95.870  50.950  1.00  0.00            
ATOM   3205  HA  VAL   409      97.540  96.590  50.140  1.00  0.00            
ATOM   3206  CB  VAL   409      99.200  95.540  50.910  1.00  0.00            
ATOM   3207  HB  VAL   409      99.390  94.700  51.590  1.00  0.00            
ATOM   3208  CG1 VAL   409      99.650  95.150  49.510  1.00  0.00            
ATOM   3209 1HG1 VAL   409     100.710  94.910  49.500  1.00  0.00            
ATOM   3210 2HG1 VAL   409      99.100  94.280  49.150  1.00  0.00            
ATOM   3211 3HG1 VAL   409      99.480  95.980  48.810  1.00  0.00            
ATOM   3212  CG2 VAL   409     100.090  96.700  51.350  1.00  0.00            
ATOM   3213 1HG2 VAL   409     101.130  96.370  51.430  1.00  0.00            
ATOM   3214 2HG2 VAL   409     100.030  97.530  50.640  1.00  0.00            
ATOM   3215 3HG2 VAL   409      99.800  97.070  52.330  1.00  0.00            
ATOM   3216  C   VAL   409      96.850  94.650  50.640  1.00  0.00            
ATOM   3217  O   VAL   409      96.740  93.780  51.490  1.00  0.00            
ATOM   3218  N   ALA   410      96.210  94.580  49.470  1.00  0.00            
ATOM   3219  H   ALA   410      96.370  95.320  48.790  1.00  0.00            
ATOM   3220  CA  ALA   410      95.180  93.610  49.180  1.00  0.00            
ATOM   3221  HA  ALA   410      95.340  92.760  49.840  1.00  0.00            
ATOM   3222  CB  ALA   410      93.830  94.220  49.570  1.00  0.00            
ATOM   3223  HB1 ALA   410      93.040  93.470  49.510  1.00  0.00            
ATOM   3224  HB2 ALA   410      93.850  94.610  50.580  1.00  0.00            
ATOM   3225  HB3 ALA   410      93.580  95.030  48.880  1.00  0.00            
ATOM   3226  C   ALA   410      95.130  93.040  47.770  1.00  0.00            
ATOM   3227  O   ALA   410      95.510  93.690  46.800  1.00  0.00            
ATOM   3228  N   THR   411      94.560  91.840  47.630  1.00  0.00            
ATOM   3229  H   THR   411      94.310  91.360  48.490  1.00  0.00            
ATOM   3230  CA  THR   411      94.000  91.280  46.410  1.00  0.00            
ATOM   3231  HA  THR   411      94.660  91.570  45.590  1.00  0.00            
ATOM   3232  CB  THR   411      93.960  89.760  46.420  1.00  0.00            
ATOM   3233  HB  THR   411      93.570  89.380  45.470  1.00  0.00            
ATOM   3234  CG2 THR   411      95.320  89.100  46.610  1.00  0.00            
ATOM   3235 1HG2 THR   411      95.230  88.020  46.620  1.00  0.00            
ATOM   3236 2HG2 THR   411      95.990  89.380  45.790  1.00  0.00            
ATOM   3237 3HG2 THR   411      95.780  89.430  47.550  1.00  0.00            
ATOM   3238  OG1 THR   411      93.100  89.280  47.430  1.00  0.00            
ATOM   3239  HG1 THR   411      93.040  88.330  47.360  1.00  0.00            
ATOM   3240  C   THR   411      92.630  91.850  46.080  1.00  0.00            
ATOM   3241  O   THR   411      92.060  92.590  46.880  1.00  0.00            
ATOM   3242  N   ASP   412      91.980  91.500  44.970  1.00  0.00            
ATOM   3243  H   ASP   412      92.520  90.990  44.290  1.00  0.00            
ATOM   3244  CA  ASP   412      90.630  91.890  44.630  1.00  0.00            
ATOM   3245  HA  ASP   412      90.570  92.960  44.820  1.00  0.00            
ATOM   3246  CB  ASP   412      90.420  91.790  43.120  1.00  0.00            
ATOM   3247  HB1 ASP   412      89.400  92.070  42.860  1.00  0.00            
ATOM   3248  HB2 ASP   412      90.530  90.750  42.820  1.00  0.00            
ATOM   3249  CG  ASP   412      91.380  92.640  42.280  1.00  0.00            
ATOM   3250  OD1 ASP   412      91.000  93.730  41.820  1.00  0.00            
ATOM   3251  OD2 ASP   412      92.540  92.230  42.090  1.00  0.00            
ATOM   3252  C   ASP   412      89.540  91.260  45.480  1.00  0.00            
ATOM   3253  O   ASP   412      88.350  91.530  45.300  1.00  0.00            
ATOM   3254  N   ALA   413      89.850  90.460  46.500  1.00  0.00            
ATOM   3255  H   ALA   413      90.830  90.260  46.650  1.00  0.00            
ATOM   3256  CA  ALA   413      88.940  89.980  47.530  1.00  0.00            
ATOM   3257  HA  ALA   413      88.060  89.590  47.010  1.00  0.00            
ATOM   3258  CB  ALA   413      89.520  88.790  48.280  1.00  0.00            
ATOM   3259  HB1 ALA   413      88.910  88.540  49.150  1.00  0.00            
ATOM   3260  HB2 ALA   413      89.550  87.890  47.660  1.00  0.00            
ATOM   3261  HB3 ALA   413      90.530  88.990  48.640  1.00  0.00            
ATOM   3262  C   ALA   413      88.390  91.050  48.460  1.00  0.00            
ATOM   3263  O   ALA   413      87.540  90.800  49.310  1.00  0.00            
ATOM   3264  N   LEU   414      88.850  92.300  48.320  1.00  0.00            
ATOM   3265  H   LEU   414      89.620  92.420  47.680  1.00  0.00            
ATOM   3266  CA  LEU   414      88.360  93.500  48.970  1.00  0.00            
ATOM   3267  HA  LEU   414      88.130  93.250  50.010  1.00  0.00            
ATOM   3268  CB  LEU   414      89.500  94.520  49.000  1.00  0.00            
ATOM   3269  HB1 LEU   414      89.790  94.760  47.970  1.00  0.00            
ATOM   3270  HB2 LEU   414      90.370  94.030  49.440  1.00  0.00            
ATOM   3271  CG  LEU   414      89.240  95.820  49.750  1.00  0.00            
ATOM   3272  HG  LEU   414      88.550  95.630  50.570  1.00  0.00            
ATOM   3273  CD1 LEU   414      90.540  96.350  50.370  1.00  0.00            
ATOM   3274 1HD1 LEU   414      90.350  97.280  50.900  1.00  0.00            
ATOM   3275 2HD1 LEU   414      90.920  95.620  51.090  1.00  0.00            
ATOM   3276 3HD1 LEU   414      91.280  96.510  49.580  1.00  0.00            
ATOM   3277  CD2 LEU   414      88.670  96.930  48.870  1.00  0.00            
ATOM   3278 1HD2 LEU   414      88.520  97.840  49.450  1.00  0.00            
ATOM   3279 2HD2 LEU   414      89.360  97.150  48.050  1.00  0.00            
ATOM   3280 3HD2 LEU   414      87.710  96.630  48.450  1.00  0.00            
ATOM   3281  C   LEU   414      87.070  94.030  48.370  1.00  0.00            
ATOM   3282  O   LEU   414      86.210  94.550  49.070  1.00  0.00            
ATOM   3283  N   MET   415      86.870  93.870  47.050  1.00  0.00            
ATOM   3284  H   MET   415      87.570  93.350  46.550  1.00  0.00            
ATOM   3285  CA  MET   415      85.890  94.590  46.260  1.00  0.00            
ATOM   3286  HA  MET   415      85.990  95.650  46.510  1.00  0.00            
ATOM   3287  CB  MET   415      86.200  94.450  44.770  1.00  0.00            
ATOM   3288  HB1 MET   415      85.530  95.110  44.200  1.00  0.00            
ATOM   3289  HB2 MET   415      85.990  93.430  44.450  1.00  0.00            
ATOM   3290  CG  MET   415      87.640  94.790  44.420  1.00  0.00            
ATOM   3291  HG1 MET   415      87.750  94.820  43.330  1.00  0.00            
ATOM   3292  HG2 MET   415      88.280  93.970  44.760  1.00  0.00            
ATOM   3293  SD  MET   415      88.280  96.330  45.130  1.00  0.00            
ATOM   3294  CE  MET   415      87.530  97.510  43.990  1.00  0.00            
ATOM   3295  HE1 MET   415      87.840  98.520  44.270  1.00  0.00            
ATOM   3296  HE2 MET   415      87.860  97.290  42.970  1.00  0.00            
ATOM   3297  HE3 MET   415      86.440  97.430  44.040  1.00  0.00            
ATOM   3298  C   MET   415      84.440  94.240  46.580  1.00  0.00            
ATOM   3299  O   MET   415      83.540  95.060  46.440  1.00  0.00            
ATOM   3300  N   THR   416      84.200  93.020  47.060  1.00  0.00            
ATOM   3301  H   THR   416      84.970  92.370  47.020  1.00  0.00            
ATOM   3302  CA  THR   416      82.930  92.530  47.580  1.00  0.00            
ATOM   3303  HA  THR   416      82.210  93.350  47.580  1.00  0.00            
ATOM   3304  CB  THR   416      82.340  91.460  46.670  1.00  0.00            
ATOM   3305  HB  THR   416      81.300  91.290  46.970  1.00  0.00            
ATOM   3306  CG2 THR   416      82.330  91.800  45.190  1.00  0.00            
ATOM   3307 1HG2 THR   416      81.800  91.030  44.630  1.00  0.00            
ATOM   3308 2HG2 THR   416      81.840  92.760  45.020  1.00  0.00            
ATOM   3309 3HG2 THR   416      83.350  91.850  44.800  1.00  0.00            
ATOM   3310  OG1 THR   416      83.030  90.240  46.800  1.00  0.00            
ATOM   3311  HG1 THR   416      83.930  90.390  46.490  1.00  0.00            
ATOM   3312  C   THR   416      82.990  92.040  49.020  1.00  0.00            
ATOM   3313  O   THR   416      81.970  92.010  49.710  1.00  0.00            
ATOM   3314  N   GLY   417      84.170  91.700  49.550  1.00  0.00            
ATOM   3315  H   GLY   417      84.980  91.700  48.940  1.00  0.00            
ATOM   3316  CA  GLY   417      84.370  91.280  50.920  1.00  0.00            
ATOM   3317  HA1 GLY   417      85.350  90.810  51.020  1.00  0.00            
ATOM   3318  HA2 GLY   417      83.630  90.530  51.190  1.00  0.00            
ATOM   3319  C   GLY   417      84.300  92.400  51.960  1.00  0.00            
ATOM   3320  O   GLY   417      83.760  92.210  53.040  1.00  0.00            
ATOM   3321  N   TYR   418      84.790  93.600  51.640  1.00  0.00            
ATOM   3322  H   TYR   418      85.160  93.730  50.710  1.00  0.00            
ATOM   3323  CA  TYR   418      84.940  94.730  52.540  1.00  0.00            
ATOM   3324  HA  TYR   418      84.500  94.480  53.500  1.00  0.00            
ATOM   3325  CB  TYR   418      86.420  94.990  52.790  1.00  0.00            
ATOM   3326  HB1 TYR   418      86.920  94.930  51.830  1.00  0.00            
ATOM   3327  HB2 TYR   418      86.830  94.170  53.390  1.00  0.00            
ATOM   3328  CG  TYR   418      86.790  96.310  53.440  1.00  0.00            
ATOM   3329  CD1 TYR   418      86.820  96.440  54.830  1.00  0.00            
ATOM   3330  HD1 TYR   418      86.580  95.600  55.460  1.00  0.00            
ATOM   3331  CE1 TYR   418      87.200  97.650  55.420  1.00  0.00            
ATOM   3332  HE1 TYR   418      87.250  97.750  56.500  1.00  0.00            
ATOM   3333  CZ  TYR   418      87.550  98.760  54.620  1.00  0.00            
ATOM   3334  OH  TYR   418      87.940  99.930  55.190  1.00  0.00            
ATOM   3335  HH  TYR   418      88.240 100.570  54.540  1.00  0.00            
ATOM   3336  CE2 TYR   418      87.510  98.630  53.220  1.00  0.00            
ATOM   3337  HE2 TYR   418      87.770  99.480  52.600  1.00  0.00            
ATOM   3338  CD2 TYR   418      87.140  97.410  52.640  1.00  0.00            
ATOM   3339  HD2 TYR   418      87.130  97.310  51.570  1.00  0.00            
ATOM   3340  C   TYR   418      84.220  95.980  52.030  1.00  0.00            
ATOM   3341  O   TYR   418      84.560  96.510  50.980  1.00  0.00            
ATOM   3342  N   THR   419      83.260  96.510  52.780  1.00  0.00            
ATOM   3343  H   THR   419      82.990  96.020  53.620  1.00  0.00            
ATOM   3344  CA  THR   419      82.660  97.820  52.590  1.00  0.00            
ATOM   3345  HA  THR   419      82.580  98.040  51.520  1.00  0.00            
ATOM   3346  CB  THR   419      81.250  97.890  53.160  1.00  0.00            
ATOM   3347  HB  THR   419      80.880  98.920  53.130  1.00  0.00            
ATOM   3348  CG2 THR   419      80.270  97.000  52.400  1.00  0.00            
ATOM   3349 1HG2 THR   419      79.250  97.180  52.750  1.00  0.00            
ATOM   3350 2HG2 THR   419      80.310  97.250  51.340  1.00  0.00            
ATOM   3351 3HG2 THR   419      80.520  95.950  52.540  1.00  0.00            
ATOM   3352  OG1 THR   419      81.270  97.460  54.510  1.00  0.00            
ATOM   3353  HG1 THR   419      82.010  97.900  54.930  1.00  0.00            
ATOM   3354  C   THR   419      83.530  98.900  53.220  1.00  0.00            
ATOM   3355  O   THR   419      83.790  98.840  54.410  1.00  0.00            
ATOM   3356  N   GLY   420      83.950  99.920  52.470  1.00  0.00            
ATOM   3357  H   GLY   420      83.550 100.010  51.540  1.00  0.00            
ATOM   3358  CA  GLY   420      84.750 101.040  52.950  1.00  0.00            
ATOM   3359  HA1 GLY   420      85.520 100.670  53.620  1.00  0.00            
ATOM   3360  HA2 GLY   420      84.100 101.700  53.530  1.00  0.00            
ATOM   3361  C   GLY   420      85.410 101.850  51.840  1.00  0.00            
ATOM   3362  O   GLY   420      85.530 101.390  50.710  1.00  0.00            
ATOM   3363  N   ASP   421      85.860 103.060  52.170  1.00  0.00            
ATOM   3364  H   ASP   421      85.780 103.340  53.140  1.00  0.00            
ATOM   3365  CA  ASP   421      86.460 104.050  51.300  1.00  0.00            
ATOM   3366  HA  ASP   421      86.770 103.550  50.380  1.00  0.00            
ATOM   3367  CB  ASP   421      85.410 105.100  50.930  1.00  0.00            
ATOM   3368  HB1 ASP   421      85.530 105.970  51.580  1.00  0.00            
ATOM   3369  HB2 ASP   421      84.410 104.710  51.130  1.00  0.00            
ATOM   3370  CG  ASP   421      85.430 105.550  49.470  1.00  0.00            
ATOM   3371  OD1 ASP   421      85.290 104.660  48.590  1.00  0.00            
ATOM   3372  OD2 ASP   421      85.470 106.770  49.210  1.00  0.00            
ATOM   3373  C   ASP   421      87.700 104.680  51.930  1.00  0.00            
ATOM   3374  O   ASP   421      87.770 104.770  53.160  1.00  0.00            
ATOM   3375  N   PHE   422      88.700 105.110  51.160  1.00  0.00            
ATOM   3376  H   PHE   422      88.580 104.980  50.160  1.00  0.00            
ATOM   3377  CA  PHE   422      90.020 105.500  51.590  1.00  0.00            
ATOM   3378  HA  PHE   422      90.070 105.390  52.680  1.00  0.00            
ATOM   3379  CB  PHE   422      91.030 104.490  51.040  1.00  0.00            
ATOM   3380  HB1 PHE   422      92.040 104.820  51.270  1.00  0.00            
ATOM   3381  HB2 PHE   422      90.960 104.500  49.950  1.00  0.00            
ATOM   3382  CG  PHE   422      90.870 103.060  51.530  1.00  0.00            
ATOM   3383  CD1 PHE   422      90.090 102.150  50.820  1.00  0.00            
ATOM   3384  HD1 PHE   422      89.590 102.450  49.910  1.00  0.00            
ATOM   3385  CE1 PHE   422      89.910 100.840  51.280  1.00  0.00            
ATOM   3386  HE1 PHE   422      89.310 100.140  50.730  1.00  0.00            
ATOM   3387  CZ  PHE   422      90.550 100.430  52.460  1.00  0.00            
ATOM   3388  HZ  PHE   422      90.450  99.410  52.820  1.00  0.00            
ATOM   3389  CE2 PHE   422      91.350 101.330  53.170  1.00  0.00            
ATOM   3390  HE2 PHE   422      91.860 101.020  54.070  1.00  0.00            
ATOM   3391  CD2 PHE   422      91.490 102.650  52.710  1.00  0.00            
ATOM   3392  HD2 PHE   422      92.110 103.340  53.270  1.00  0.00            
ATOM   3393  C   PHE   422      90.410 106.940  51.290  1.00  0.00            
ATOM   3394  O   PHE   422      89.880 107.550  50.370  1.00  0.00            
ATOM   3395  N   ASP   423      91.360 107.520  52.030  1.00  0.00            
ATOM   3396  H   ASP   423      91.820 106.940  52.720  1.00  0.00            
ATOM   3397  CA  ASP   423      91.880 108.860  51.850  1.00  0.00            
ATOM   3398  HA  ASP   423      91.030 109.540  51.810  1.00  0.00            
ATOM   3399  CB  ASP   423      92.710 109.290  53.060  1.00  0.00            
ATOM   3400  HB1 ASP   423      93.120 110.280  52.860  1.00  0.00            
ATOM   3401  HB2 ASP   423      93.570 108.630  53.140  1.00  0.00            
ATOM   3402  CG  ASP   423      92.020 109.350  54.420  1.00  0.00            
ATOM   3403  OD1 ASP   423      92.690 109.220  55.460  1.00  0.00            
ATOM   3404  OD2 ASP   423      90.780 109.510  54.480  1.00  0.00            
ATOM   3405  C   ASP   423      92.660 109.000  50.550  1.00  0.00            
ATOM   3406  O   ASP   423      92.490 109.980  49.820  1.00  0.00            
ATOM   3407  N   SER   424      93.470 108.000  50.190  1.00  0.00            
ATOM   3408  H   SER   424      93.550 107.250  50.860  1.00  0.00            
ATOM   3409  CA  SER   424      94.150 107.810  48.930  1.00  0.00            
ATOM   3410  HA  SER   424      93.490 108.190  48.150  1.00  0.00            
ATOM   3411  CB  SER   424      95.430 108.630  48.870  1.00  0.00            
ATOM   3412  HB1 SER   424      95.200 109.680  49.050  1.00  0.00            
ATOM   3413  HB2 SER   424      95.870 108.560  47.870  1.00  0.00            
ATOM   3414  OG  SER   424      96.410 108.220  49.800  1.00  0.00            
ATOM   3415  HG  SER   424      97.110 107.780  49.320  1.00  0.00            
ATOM   3416  C   SER   424      94.430 106.350  48.590  1.00  0.00            
ATOM   3417  O   SER   424      94.570 105.530  49.490  1.00  0.00            
ATOM   3418  N   VAL   425      94.500 105.970  47.310  1.00  0.00            
ATOM   3419  H   VAL   425      94.380 106.690  46.620  1.00  0.00            
ATOM   3420  CA  VAL   425      94.600 104.610  46.800  1.00  0.00            
ATOM   3421  HA  VAL   425      94.870 103.960  47.630  1.00  0.00            
ATOM   3422  CB  VAL   425      93.240 104.110  46.310  1.00  0.00            
ATOM   3423  HB  VAL   425      92.900 104.770  45.520  1.00  0.00            
ATOM   3424  CG1 VAL   425      93.240 102.690  45.740  1.00  0.00            
ATOM   3425 1HG1 VAL   425      92.230 102.400  45.440  1.00  0.00            
ATOM   3426 2HG1 VAL   425      93.880 102.620  44.860  1.00  0.00            
ATOM   3427 3HG1 VAL   425      93.600 101.980  46.490  1.00  0.00            
ATOM   3428  CG2 VAL   425      92.180 104.140  47.400  1.00  0.00            
ATOM   3429 1HG2 VAL   425      91.210 103.800  47.020  1.00  0.00            
ATOM   3430 2HG2 VAL   425      92.480 103.490  48.230  1.00  0.00            
ATOM   3431 3HG2 VAL   425      92.060 105.150  47.790  1.00  0.00            
ATOM   3432  C   VAL   425      95.690 104.450  45.760  1.00  0.00            
ATOM   3433  O   VAL   425      95.950 105.370  44.990  1.00  0.00            
ATOM   3434  N   ILE   426      96.360 103.290  45.680  1.00  0.00            
ATOM   3435  H   ILE   426      96.110 102.580  46.350  1.00  0.00            
ATOM   3436  CA  ILE   426      97.430 102.930  44.770  1.00  0.00            
ATOM   3437  HA  ILE   426      97.480 103.720  44.020  1.00  0.00            
ATOM   3438  CB  ILE   426      98.800 102.930  45.450  1.00  0.00            
ATOM   3439  HB  ILE   426      98.870 101.990  46.010  1.00  0.00            
ATOM   3440  CG2 ILE   426      99.930 102.900  44.420  1.00  0.00            
ATOM   3441 1HG2 ILE   426     100.900 102.770  44.890  1.00  0.00            
ATOM   3442 2HG2 ILE   426      99.820 102.070  43.720  1.00  0.00            
ATOM   3443 3HG2 ILE   426      99.930 103.830  43.850  1.00  0.00            
ATOM   3444  CG1 ILE   426      99.000 104.040  46.470  1.00  0.00            
ATOM   3445 1HG1 ILE   426      98.290 103.920  47.290  1.00  0.00            
ATOM   3446 2HG1 ILE   426      98.760 105.000  46.000  1.00  0.00            
ATOM   3447  CD  ILE   426     100.370 104.170  47.130  1.00  0.00            
ATOM   3448  HD1 ILE   426     100.350 104.900  47.940  1.00  0.00            
ATOM   3449  HD2 ILE   426     100.680 103.210  47.540  1.00  0.00            
ATOM   3450  HD3 ILE   426     101.110 104.510  46.400  1.00  0.00            
ATOM   3451  C   ILE   426      97.130 101.640  44.020  1.00  0.00            
ATOM   3452  O   ILE   426      96.700 100.670  44.640  1.00  0.00            
ATOM   3453  N   ASP   427      97.380 101.540  42.710  1.00  0.00            
ATOM   3454  H   ASP   427      97.730 102.370  42.260  1.00  0.00            
ATOM   3455  CA  ASP   427      97.150 100.380  41.870  1.00  0.00            
ATOM   3456  HA  ASP   427      96.930  99.530  42.510  1.00  0.00            
ATOM   3457  CB  ASP   427      95.880 100.610  41.040  1.00  0.00            
ATOM   3458  HB1 ASP   427      96.020 101.530  40.470  1.00  0.00            
ATOM   3459  HB2 ASP   427      95.040 100.780  41.720  1.00  0.00            
ATOM   3460  CG  ASP   427      95.500  99.490  40.080  1.00  0.00            
ATOM   3461  OD1 ASP   427      95.880  98.330  40.320  1.00  0.00            
ATOM   3462  OD2 ASP   427      94.870  99.770  39.030  1.00  0.00            
ATOM   3463  C   ASP   427      98.340  99.980  41.010  1.00  0.00            
ATOM   3464  O   ASP   427      98.900 100.800  40.290  1.00  0.00            
ATOM   3465  N   CYS   428      98.740  98.710  41.050  1.00  0.00            
ATOM   3466  H   CYS   428      98.220  98.080  41.650  1.00  0.00            
ATOM   3467  CA  CYS   428      99.750  98.100  40.210  1.00  0.00            
ATOM   3468  HA  CYS   428     100.630  98.740  40.230  1.00  0.00            
ATOM   3469  CB  CYS   428     100.140  96.750  40.790  1.00  0.00            
ATOM   3470  HB1 CYS   428     100.340  96.850  41.860  1.00  0.00            
ATOM   3471  HB2 CYS   428     101.060  96.410  40.320  1.00  0.00            
ATOM   3472  SG  CYS   428      98.850  95.490  40.540  1.00  0.00            
ATOM   3473  HG  CYS   428      99.370  94.970  39.420  1.00  0.00            
ATOM   3474  C   CYS   428      99.360  97.960  38.740  1.00  0.00            
ATOM   3475  O   CYS   428     100.190  97.730  37.870  1.00  0.00            
ATOM   3476  N   ASN   429      98.060  98.090  38.440  1.00  0.00            
ATOM   3477  H   ASN   429      97.440  98.260  39.220  1.00  0.00            
ATOM   3478  CA  ASN   429      97.440  97.940  37.140  1.00  0.00            
ATOM   3479  HA  ASN   429      96.370  98.040  37.320  1.00  0.00            
ATOM   3480  CB  ASN   429      97.840  99.080  36.200  1.00  0.00            
ATOM   3481  HB1 ASN   429      97.160  99.130  35.350  1.00  0.00            
ATOM   3482  HB2 ASN   429      98.840  98.890  35.830  1.00  0.00            
ATOM   3483  CG  ASN   429      97.890 100.460  36.840  1.00  0.00            
ATOM   3484  OD1 ASN   429      98.870 101.190  36.680  1.00  0.00            
ATOM   3485  ND2 ASN   429      96.840 100.960  37.510  1.00  0.00            
ATOM   3486 1HD2 ASN   429      96.040 100.370  37.690  1.00  0.00            
ATOM   3487 2HD2 ASN   429      96.970 101.830  37.990  1.00  0.00            
ATOM   3488  C   ASN   429      97.620  96.560  36.500  1.00  0.00            
ATOM   3489  O   ASN   429      97.620  96.440  35.270  1.00  0.00            
ATOM   3490  N   THR   430      97.770  95.490  37.280  1.00  0.00            
ATOM   3491  H   THR   430      97.830  95.670  38.270  1.00  0.00            
ATOM   3492  CA  THR   430      97.850  94.110  36.870  1.00  0.00            
ATOM   3493  HA  THR   430      97.440  94.040  35.860  1.00  0.00            
ATOM   3494  CB  THR   430      99.280  93.590  36.750  1.00  0.00            
ATOM   3495  HB  THR   430      99.280  92.530  36.500  1.00  0.00            
ATOM   3496  CG2 THR   430     100.080  94.310  35.670  1.00  0.00            
ATOM   3497 1HG2 THR   430     100.990  93.760  35.430  1.00  0.00            
ATOM   3498 2HG2 THR   430      99.490  94.360  34.760  1.00  0.00            
ATOM   3499 3HG2 THR   430     100.340  95.320  36.000  1.00  0.00            
ATOM   3500  OG1 THR   430     100.020  93.750  37.950  1.00  0.00            
ATOM   3501  HG1 THR   430     100.940  93.670  37.680  1.00  0.00            
ATOM   3502  C   THR   430      96.980  93.160  37.700  1.00  0.00            
ATOM   3503  O   THR   430      96.610  93.480  38.830  1.00  0.00            
ATOM   3504  N   CYS   431      96.590  92.020  37.130  1.00  0.00            
ATOM   3505  H   CYS   431      96.920  91.840  36.190  1.00  0.00            
ATOM   3506  CA  CYS   431      95.700  91.010  37.680  1.00  0.00            
ATOM   3507  HA  CYS   431      95.770  91.040  38.770  1.00  0.00            
ATOM   3508  CB  CYS   431      94.270  91.380  37.300  1.00  0.00            
ATOM   3509  HB1 CYS   431      93.980  92.330  37.750  1.00  0.00            
ATOM   3510  HB2 CYS   431      93.570  90.640  37.690  1.00  0.00            
ATOM   3511  SG  CYS   431      94.070  91.490  35.510  1.00  0.00            
ATOM   3512  HG  CYS   431      92.740  91.570  35.460  1.00  0.00            
ATOM   3513  C   CYS   431      96.070  89.600  37.260  1.00  0.00            
ATOM   3514  O   CYS   431      96.920  89.420  36.390  1.00  0.00            
ATOM   3515  N   VAL   432      95.490  88.550  37.850  1.00  0.00            
ATOM   3516  H   VAL   432      94.760  88.770  38.510  1.00  0.00            
ATOM   3517  CA  VAL   432      95.710  87.150  37.570  1.00  0.00            
ATOM   3518  HA  VAL   432      96.580  87.050  36.920  1.00  0.00            
ATOM   3519  CB  VAL   432      96.040  86.340  38.820  1.00  0.00            
ATOM   3520  HB  VAL   432      95.220  86.500  39.520  1.00  0.00            
ATOM   3521  CG1 VAL   432      96.210  84.840  38.620  1.00  0.00            
ATOM   3522 1HG1 VAL   432      96.500  84.350  39.550  1.00  0.00            
ATOM   3523 2HG1 VAL   432      95.280  84.380  38.280  1.00  0.00            
ATOM   3524 3HG1 VAL   432      96.980  84.650  37.880  1.00  0.00            
ATOM   3525  CG2 VAL   432      97.310  86.850  39.500  1.00  0.00            
ATOM   3526 1HG2 VAL   432      97.510  86.290  40.410  1.00  0.00            
ATOM   3527 2HG2 VAL   432      98.160  86.730  38.820  1.00  0.00            
ATOM   3528 3HG2 VAL   432      97.210  87.900  39.760  1.00  0.00            
ATOM   3529  C   VAL   432      94.550  86.550  36.770  1.00  0.00            
ATOM   3530  O   VAL   432      93.400  86.960  36.950  1.00  0.00            
ATOM   3531  N   THR   433      94.810  85.590  35.890  1.00  0.00            
ATOM   3532  H   THR   433      95.780  85.300  35.800  1.00  0.00            
ATOM   3533  CA  THR   433      93.880  84.980  34.960  1.00  0.00            
ATOM   3534  HA  THR   433      92.880  85.010  35.390  1.00  0.00            
ATOM   3535  CB  THR   433      93.820  85.790  33.670  1.00  0.00            
ATOM   3536  HB  THR   433      93.350  86.750  33.880  1.00  0.00            
ATOM   3537  CG2 THR   433      95.180  86.090  33.040  1.00  0.00            
ATOM   3538 1HG2 THR   433      95.080  86.580  32.070  1.00  0.00            
ATOM   3539 2HG2 THR   433      95.760  86.750  33.700  1.00  0.00            
ATOM   3540 3HG2 THR   433      95.740  85.160  32.930  1.00  0.00            
ATOM   3541  OG1 THR   433      93.080  85.170  32.640  1.00  0.00            
ATOM   3542  HG1 THR   433      93.700  84.580  32.190  1.00  0.00            
ATOM   3543  C   THR   433      94.200  83.510  34.700  1.00  0.00            
ATOM   3544  O   THR   433      95.320  83.070  34.910  1.00  0.00            
ATOM   3545  N   GLN   434      93.240  82.730  34.190  1.00  0.00            
ATOM   3546  H   GLN   434      92.340  83.170  34.050  1.00  0.00            
ATOM   3547  CA  GLN   434      93.410  81.410  33.620  1.00  0.00            
ATOM   3548  HA  GLN   434      94.460  81.110  33.670  1.00  0.00            
ATOM   3549  CB  GLN   434      92.610  80.370  34.400  1.00  0.00            
ATOM   3550  HB1 GLN   434      92.730  79.390  33.950  1.00  0.00            
ATOM   3551  HB2 GLN   434      91.550  80.640  34.300  1.00  0.00            
ATOM   3552  CG  GLN   434      92.940  80.260  35.890  1.00  0.00            
ATOM   3553  HG1 GLN   434      92.970  81.250  36.350  1.00  0.00            
ATOM   3554  HG2 GLN   434      93.920  79.800  36.010  1.00  0.00            
ATOM   3555  CD  GLN   434      91.910  79.420  36.630  1.00  0.00            
ATOM   3556  OE1 GLN   434      92.170  78.330  37.130  1.00  0.00            
ATOM   3557  NE2 GLN   434      90.660  79.880  36.700  1.00  0.00            
ATOM   3558 1HE2 GLN   434      90.430  80.770  36.280  1.00  0.00            
ATOM   3559 2HE2 GLN   434      89.930  79.270  37.030  1.00  0.00            
ATOM   3560  C   GLN   434      92.980  81.390  32.160  1.00  0.00            
ATOM   3561  O   GLN   434      91.900  81.870  31.830  1.00  0.00            
ATOM   3562  N   THR   435      93.750  80.780  31.260  1.00  0.00            
ATOM   3563  H   THR   435      94.640  80.420  31.580  1.00  0.00            
ATOM   3564  CA  THR   435      93.460  80.620  29.850  1.00  0.00            
ATOM   3565  HA  THR   435      92.410  80.890  29.660  1.00  0.00            
ATOM   3566  CB  THR   435      94.290  81.530  28.950  1.00  0.00            
ATOM   3567  HB  THR   435      94.210  81.210  27.910  1.00  0.00            
ATOM   3568  CG2 THR   435      93.850  82.990  29.010  1.00  0.00            
ATOM   3569 1HG2 THR   435      94.500  83.610  28.380  1.00  0.00            
ATOM   3570 2HG2 THR   435      92.830  83.090  28.650  1.00  0.00            
ATOM   3571 3HG2 THR   435      93.900  83.360  30.040  1.00  0.00            
ATOM   3572  OG1 THR   435      95.660  81.520  29.300  1.00  0.00            
ATOM   3573  HG1 THR   435      95.730  82.020  30.120  1.00  0.00            
ATOM   3574  C   THR   435      93.580  79.160  29.430  1.00  0.00            
ATOM   3575  O   THR   435      94.190  78.350  30.130  1.00  0.00            
ATOM   3576  N   VAL   436      92.960  78.790  28.310  1.00  0.00            
ATOM   3577  H   VAL   436      92.400  79.490  27.840  1.00  0.00            
ATOM   3578  CA  VAL   436      93.100  77.520  27.630  1.00  0.00            
ATOM   3579  HA  VAL   436      93.790  76.920  28.220  1.00  0.00            
ATOM   3580  CB  VAL   436      91.800  76.720  27.540  1.00  0.00            
ATOM   3581  HB  VAL   436      91.380  76.660  28.550  1.00  0.00            
ATOM   3582  CG1 VAL   436      90.740  77.370  26.660  1.00  0.00            
ATOM   3583 1HG1 VAL   436      89.790  76.840  26.770  1.00  0.00            
ATOM   3584 2HG1 VAL   436      90.590  78.410  26.950  1.00  0.00            
ATOM   3585 3HG1 VAL   436      91.040  77.330  25.620  1.00  0.00            
ATOM   3586  CG2 VAL   436      92.030  75.290  27.050  1.00  0.00            
ATOM   3587 1HG2 VAL   436      91.120  74.700  27.170  1.00  0.00            
ATOM   3588 2HG2 VAL   436      92.310  75.280  26.000  1.00  0.00            
ATOM   3589 3HG2 VAL   436      92.820  74.810  27.630  1.00  0.00            
ATOM   3590  C   VAL   436      93.760  77.710  26.280  1.00  0.00            
ATOM   3591  O   VAL   436      93.400  78.610  25.510  1.00  0.00            
ATOM   3592  N   ASP   437      94.710  76.830  25.960  1.00  0.00            
ATOM   3593  H   ASP   437      94.980  76.180  26.690  1.00  0.00            
ATOM   3594  CA  ASP   437      95.370  76.650  24.690  1.00  0.00            
ATOM   3595  HA  ASP   437      94.880  77.260  23.930  1.00  0.00            
ATOM   3596  CB  ASP   437      96.830  77.110  24.790  1.00  0.00            
ATOM   3597  HB1 ASP   437      97.230  76.730  25.740  1.00  0.00            
ATOM   3598  HB2 ASP   437      96.840  78.190  24.850  1.00  0.00            
ATOM   3599  CG  ASP   437      97.760  76.650  23.680  1.00  0.00            
ATOM   3600  OD1 ASP   437      97.330  76.310  22.560  1.00  0.00            
ATOM   3601  OD2 ASP   437      98.980  76.650  23.970  1.00  0.00            
ATOM   3602  C   ASP   437      95.260  75.180  24.280  1.00  0.00            
ATOM   3603  O   ASP   437      95.690  74.280  25.000  1.00  0.00            
ATOM   3604  N   PHE   438      94.690  74.910  23.110  1.00  0.00            
ATOM   3605  H   PHE   438      94.350  75.690  22.560  1.00  0.00            
ATOM   3606  CA  PHE   438      94.630  73.600  22.500  1.00  0.00            
ATOM   3607  HA  PHE   438      94.390  72.880  23.280  1.00  0.00            
ATOM   3608  CB  PHE   438      93.470  73.590  21.520  1.00  0.00            
ATOM   3609  HB1 PHE   438      93.320  72.570  21.140  1.00  0.00            
ATOM   3610  HB2 PHE   438      93.730  74.200  20.650  1.00  0.00            
ATOM   3611  CG  PHE   438      92.170  74.090  22.110  1.00  0.00            
ATOM   3612  CD1 PHE   438      91.670  75.350  21.750  1.00  0.00            
ATOM   3613  HD1 PHE   438      92.170  75.930  20.990  1.00  0.00            
ATOM   3614  CE1 PHE   438      90.540  75.880  22.370  1.00  0.00            
ATOM   3615  HE1 PHE   438      90.160  76.850  22.090  1.00  0.00            
ATOM   3616  CZ  PHE   438      89.880  75.140  23.360  1.00  0.00            
ATOM   3617  HZ  PHE   438      88.990  75.540  23.840  1.00  0.00            
ATOM   3618  CE2 PHE   438      90.370  73.880  23.730  1.00  0.00            
ATOM   3619  HE2 PHE   438      89.860  73.310  24.500  1.00  0.00            
ATOM   3620  CD2 PHE   438      91.510  73.370  23.110  1.00  0.00            
ATOM   3621  HD2 PHE   438      91.890  72.410  23.420  1.00  0.00            
ATOM   3622  C   PHE   438      96.010  73.250  21.950  1.00  0.00            
ATOM   3623  O   PHE   438      96.290  73.460  20.770  1.00  0.00            
ATOM   3624  N   SER   439      96.930  72.820  22.820  1.00  0.00            
ATOM   3625  H   SER   439      96.640  72.810  23.790  1.00  0.00            
ATOM   3626  CA  SER   439      98.340  72.590  22.560  1.00  0.00            
ATOM   3627  HA  SER   439      98.690  73.370  21.890  1.00  0.00            
ATOM   3628  CB  SER   439      99.120  72.780  23.860  1.00  0.00            
ATOM   3629  HB1 SER   439      98.950  73.780  24.250  1.00  0.00            
ATOM   3630  HB2 SER   439     100.190  72.670  23.670  1.00  0.00            
ATOM   3631  OG  SER   439      98.730  71.840  24.840  1.00  0.00            
ATOM   3632  HG  SER   439      99.430  71.180  24.860  1.00  0.00            
ATOM   3633  C   SER   439      98.660  71.270  21.890  1.00  0.00            
ATOM   3634  O   SER   439      99.720  71.120  21.280  1.00  0.00            
ATOM   3635  N   LEU   440      97.750  70.290  21.920  1.00  0.00            
ATOM   3636  H   LEU   440      96.900  70.500  22.430  1.00  0.00            
ATOM   3637  CA  LEU   440      97.810  69.010  21.250  1.00  0.00            
ATOM   3638  HA  LEU   440      96.920  68.460  21.560  1.00  0.00            
ATOM   3639  CB  LEU   440      97.630  69.190  19.740  1.00  0.00            
ATOM   3640  HB1 LEU   440      97.560  68.210  19.270  1.00  0.00            
ATOM   3641  HB2 LEU   440      98.530  69.670  19.340  1.00  0.00            
ATOM   3642  CG  LEU   440      96.420  70.000  19.290  1.00  0.00            
ATOM   3643  HG  LEU   440      96.430  70.990  19.750  1.00  0.00            
ATOM   3644  CD1 LEU   440      96.450  70.210  17.780  1.00  0.00            
ATOM   3645 1HD1 LEU   440      95.570  70.770  17.450  1.00  0.00            
ATOM   3646 2HD1 LEU   440      97.340  70.780  17.510  1.00  0.00            
ATOM   3647 3HD1 LEU   440      96.460  69.240  17.280  1.00  0.00            
ATOM   3648  CD2 LEU   440      95.090  69.330  19.620  1.00  0.00            
ATOM   3649 1HD2 LEU   440      94.260  69.940  19.260  1.00  0.00            
ATOM   3650 2HD2 LEU   440      95.040  68.350  19.150  1.00  0.00            
ATOM   3651 3HD2 LEU   440      94.990  69.210  20.700  1.00  0.00            
ATOM   3652  C   LEU   440      98.940  68.090  21.660  1.00  0.00            
ATOM   3653  O   LEU   440      99.310  67.160  20.950  1.00  0.00            
ATOM   3654  N   ASP   441      99.520  68.280  22.850  1.00  0.00            
ATOM   3655  H   ASP   441      99.230  69.110  23.350  1.00  0.00            
ATOM   3656  CA  ASP   441     100.640  67.580  23.450  1.00  0.00            
ATOM   3657  HA  ASP   441     100.890  66.760  22.780  1.00  0.00            
ATOM   3658  CB  ASP   441     101.850  68.510  23.410  1.00  0.00            
ATOM   3659  HB1 ASP   441     102.010  68.870  22.400  1.00  0.00            
ATOM   3660  HB2 ASP   441     102.740  67.930  23.660  1.00  0.00            
ATOM   3661  CG  ASP   441     101.780  69.710  24.350  1.00  0.00            
ATOM   3662  OD1 ASP   441     100.660  70.160  24.680  1.00  0.00            
ATOM   3663  OD2 ASP   441     102.850  70.200  24.760  1.00  0.00            
ATOM   3664  C   ASP   441     100.350  66.950  24.810  1.00  0.00            
ATOM   3665  O   ASP   441     101.040  67.240  25.780  1.00  0.00            
ATOM   3666  N   PRO   442      99.360  66.060  24.950  1.00  0.00            
ATOM   3667  CD  PRO   442      99.070  65.420  26.220  1.00  0.00            
ATOM   3668  HD1 PRO   442      98.680  66.120  26.960  1.00  0.00            
ATOM   3669  HD2 PRO   442      99.970  64.960  26.630  1.00  0.00            
ATOM   3670  CG  PRO   442      98.050  64.310  25.970  1.00  0.00            
ATOM   3671  HG1 PRO   442      97.040  64.710  26.110  1.00  0.00            
ATOM   3672  HG2 PRO   442      98.190  63.440  26.610  1.00  0.00            
ATOM   3673  CB  PRO   442      98.290  64.000  24.490  1.00  0.00            
ATOM   3674  HB1 PRO   442      97.420  63.530  24.030  1.00  0.00            
ATOM   3675  HB2 PRO   442      99.150  63.340  24.400  1.00  0.00            
ATOM   3676  CA  PRO   442      98.610  65.380  23.910  1.00  0.00            
ATOM   3677  HA  PRO   442      99.250  65.220  23.040  1.00  0.00            
ATOM   3678  C   PRO   442      97.330  66.040  23.430  1.00  0.00            
ATOM   3679  O   PRO   442      96.770  65.670  22.400  1.00  0.00            
ATOM   3680  N   THR   443      96.790  67.020  24.160  1.00  0.00            
ATOM   3681  H   THR   443      97.280  67.260  25.010  1.00  0.00            
ATOM   3682  CA  THR   443      95.410  67.470  24.070  1.00  0.00            
ATOM   3683  HA  THR   443      95.020  67.230  23.080  1.00  0.00            
ATOM   3684  CB  THR   443      94.540  66.730  25.080  1.00  0.00            
ATOM   3685  HB  THR   443      93.550  67.190  25.130  1.00  0.00            
ATOM   3686  CG2 THR   443      94.350  65.260  24.750  1.00  0.00            
ATOM   3687 1HG2 THR   443      93.780  64.760  25.540  1.00  0.00            
ATOM   3688 2HG2 THR   443      93.810  65.150  23.810  1.00  0.00            
ATOM   3689 3HG2 THR   443      95.310  64.740  24.670  1.00  0.00            
ATOM   3690  OG1 THR   443      95.140  66.810  26.360  1.00  0.00            
ATOM   3691  HG1 THR   443      94.800  66.100  26.910  1.00  0.00            
ATOM   3692  C   THR   443      95.270  68.980  24.210  1.00  0.00            
ATOM   3693  O   THR   443      95.180  69.710  23.220  1.00  0.00            
ATOM   3694  N   PHE   444      95.310  69.510  25.440  1.00  0.00            
ATOM   3695  H   PHE   444      95.390  68.870  26.210  1.00  0.00            
ATOM   3696  CA  PHE   444      95.230  70.930  25.750  1.00  0.00            
ATOM   3697  HA  PHE   444      95.720  71.470  24.940  1.00  0.00            
ATOM   3698  CB  PHE   444      93.780  71.380  25.810  1.00  0.00            
ATOM   3699  HB1 PHE   444      93.310  71.200  24.840  1.00  0.00            
ATOM   3700  HB2 PHE   444      93.740  72.460  25.940  1.00  0.00            
ATOM   3701  CG  PHE   444      92.910  70.750  26.870  1.00  0.00            
ATOM   3702  CD1 PHE   444      92.090  69.650  26.560  1.00  0.00            
ATOM   3703  HD1 PHE   444      92.090  69.250  25.560  1.00  0.00            
ATOM   3704  CE1 PHE   444      91.280  69.070  27.540  1.00  0.00            
ATOM   3705  HE1 PHE   444      90.640  68.230  27.290  1.00  0.00            
ATOM   3706  CZ  PHE   444      91.260  69.580  28.840  1.00  0.00            
ATOM   3707  HZ  PHE   444      90.640  69.130  29.600  1.00  0.00            
ATOM   3708  CE2 PHE   444      92.070  70.680  29.160  1.00  0.00            
ATOM   3709  HE2 PHE   444      92.070  71.070  30.170  1.00  0.00            
ATOM   3710  CD2 PHE   444      92.880  71.260  28.170  1.00  0.00            
ATOM   3711  HD2 PHE   444      93.500  72.110  28.440  1.00  0.00            
ATOM   3712  C   PHE   444      96.000  71.290  27.010  1.00  0.00            
ATOM   3713  O   PHE   444      96.260  70.440  27.870  1.00  0.00            
ATOM   3714  N   THR   445      96.300  72.580  27.150  1.00  0.00            
ATOM   3715  H   THR   445      96.040  73.190  26.390  1.00  0.00            
ATOM   3716  CA  THR   445      96.930  73.220  28.290  1.00  0.00            
ATOM   3717  HA  THR   445      97.140  72.460  29.050  1.00  0.00            
ATOM   3718  CB  THR   445      98.260  73.870  27.920  1.00  0.00            
ATOM   3719  HB  THR   445      98.100  74.610  27.130  1.00  0.00            
ATOM   3720  CG2 THR   445      98.960  74.540  29.100  1.00  0.00            
ATOM   3721 1HG2 THR   445      99.940  74.900  28.780  1.00  0.00            
ATOM   3722 2HG2 THR   445      98.370  75.390  29.430  1.00  0.00            
ATOM   3723 3HG2 THR   445      99.070  73.830  29.910  1.00  0.00            
ATOM   3724  OG1 THR   445      99.170  72.900  27.450  1.00  0.00            
ATOM   3725  HG1 THR   445      98.880  72.600  26.580  1.00  0.00            
ATOM   3726  C   THR   445      95.980  74.240  28.910  1.00  0.00            
ATOM   3727  O   THR   445      95.570  75.180  28.230  1.00  0.00            
ATOM   3728  N   ILE   446      95.660  74.090  30.200  1.00  0.00            
ATOM   3729  H   ILE   446      96.020  73.270  30.650  1.00  0.00            
ATOM   3730  CA  ILE   446      95.190  75.150  31.070  1.00  0.00            
ATOM   3731  HA  ILE   446      94.630  75.870  30.480  1.00  0.00            
ATOM   3732  CB  ILE   446      94.250  74.630  32.160  1.00  0.00            
ATOM   3733  HB  ILE   446      94.830  73.920  32.770  1.00  0.00            
ATOM   3734  CG2 ILE   446      93.820  75.740  33.120  1.00  0.00            
ATOM   3735 1HG2 ILE   446      93.100  75.360  33.850  1.00  0.00            
ATOM   3736 2HG2 ILE   446      94.660  76.150  33.670  1.00  0.00            
ATOM   3737 3HG2 ILE   446      93.340  76.550  32.570  1.00  0.00            
ATOM   3738  CG1 ILE   446      93.030  73.880  31.640  1.00  0.00            
ATOM   3739 1HG1 ILE   446      92.470  73.460  32.480  1.00  0.00            
ATOM   3740 2HG1 ILE   446      93.360  73.020  31.050  1.00  0.00            
ATOM   3741  CD  ILE   446      92.060  74.680  30.800  1.00  0.00            
ATOM   3742  HD1 ILE   446      91.260  74.040  30.410  1.00  0.00            
ATOM   3743  HD2 ILE   446      91.600  75.480  31.390  1.00  0.00            
ATOM   3744  HD3 ILE   446      92.580  75.130  29.950  1.00  0.00            
ATOM   3745  C   ILE   446      96.400  75.870  31.640  1.00  0.00            
ATOM   3746  O   ILE   446      97.340  75.230  32.110  1.00  0.00            
ATOM   3747  N   GLU   447      96.420  77.200  31.600  1.00  0.00            
ATOM   3748  H   GLU   447      95.640  77.670  31.170  1.00  0.00            
ATOM   3749  CA  GLU   447      97.550  78.030  31.990  1.00  0.00            
ATOM   3750  HA  GLU   447      98.150  77.450  32.690  1.00  0.00            
ATOM   3751  CB  GLU   447      98.460  78.280  30.790  1.00  0.00            
ATOM   3752  HB1 GLU   447      98.940  77.330  30.560  1.00  0.00            
ATOM   3753  HB2 GLU   447      99.280  78.940  31.090  1.00  0.00            
ATOM   3754  CG  GLU   447      97.830  78.820  29.510  1.00  0.00            
ATOM   3755  HG1 GLU   447      97.700  79.900  29.640  1.00  0.00            
ATOM   3756  HG2 GLU   447      96.830  78.400  29.390  1.00  0.00            
ATOM   3757  CD  GLU   447      98.600  78.550  28.230  1.00  0.00            
ATOM   3758  OE1 GLU   447      99.540  77.740  28.180  1.00  0.00            
ATOM   3759  OE2 GLU   447      98.260  79.110  27.160  1.00  0.00            
ATOM   3760  C   GLU   447      97.160  79.270  32.790  1.00  0.00            
ATOM   3761  O   GLU   447      96.490  80.170  32.290  1.00  0.00            
ATOM   3762  N   THR   448      97.580  79.340  34.050  1.00  0.00            
ATOM   3763  H   THR   448      98.080  78.540  34.410  1.00  0.00            
ATOM   3764  CA  THR   448      97.450  80.470  34.950  1.00  0.00            
ATOM   3765  HA  THR   448      96.460  80.910  34.780  1.00  0.00            
ATOM   3766  CB  THR   448      97.530  80.090  36.430  1.00  0.00            
ATOM   3767  HB  THR   448      98.580  80.090  36.730  1.00  0.00            
ATOM   3768  CG2 THR   448      96.780  81.080  37.320  1.00  0.00            
ATOM   3769 1HG2 THR   448      96.860  80.790  38.370  1.00  0.00            
ATOM   3770 2HG2 THR   448      97.210  82.070  37.210  1.00  0.00            
ATOM   3771 3HG2 THR   448      95.730  81.110  37.040  1.00  0.00            
ATOM   3772  OG1 THR   448      97.020  78.810  36.720  1.00  0.00            
ATOM   3773  HG1 THR   448      97.310  78.600  37.610  1.00  0.00            
ATOM   3774  C   THR   448      98.510  81.520  34.630  1.00  0.00            
ATOM   3775  O   THR   448      99.690  81.180  34.610  1.00  0.00            
ATOM   3776  N   THR   449      98.160  82.780  34.390  1.00  0.00            
ATOM   3777  H   THR   449      97.180  83.020  34.460  1.00  0.00            
ATOM   3778  CA  THR   449      99.060  83.870  34.050  1.00  0.00            
ATOM   3779  HA  THR   449     100.050  83.610  34.410  1.00  0.00            
ATOM   3780  CB  THR   449      99.210  84.080  32.540  1.00  0.00            
ATOM   3781  HB  THR   449      99.910  84.900  32.340  1.00  0.00            
ATOM   3782  CG2 THR   449      99.690  82.860  31.770  1.00  0.00            
ATOM   3783 1HG2 THR   449      99.900  83.120  30.740  1.00  0.00            
ATOM   3784 2HG2 THR   449     100.610  82.480  32.230  1.00  0.00            
ATOM   3785 3HG2 THR   449      98.940  82.070  31.800  1.00  0.00            
ATOM   3786  OG1 THR   449      97.970  84.450  31.970  1.00  0.00            
ATOM   3787  HG1 THR   449      98.120  84.740  31.070  1.00  0.00            
ATOM   3788  C   THR   449      98.710  85.190  34.730  1.00  0.00            
ATOM   3789  O   THR   449      97.630  85.330  35.290  1.00  0.00            
ATOM   3790  N   THR   450      99.620  86.170  34.720  1.00  0.00            
ATOM   3791  H   THR   450     100.500  85.950  34.280  1.00  0.00            
ATOM   3792  CA  THR   450      99.460  87.490  35.300  1.00  0.00            
ATOM   3793  HA  THR   450      98.470  87.580  35.740  1.00  0.00            
ATOM   3794  CB  THR   450     100.460  87.720  36.430  1.00  0.00            
ATOM   3795  HB  THR   450     101.460  87.830  36.000  1.00  0.00            
ATOM   3796  CG2 THR   450     100.150  88.960  37.270  1.00  0.00            
ATOM   3797 1HG2 THR   450     100.970  89.150  37.960  1.00  0.00            
ATOM   3798 2HG2 THR   450     100.040  89.840  36.630  1.00  0.00            
ATOM   3799 3HG2 THR   450      99.220  88.810  37.820  1.00  0.00            
ATOM   3800  OG1 THR   450     100.500  86.620  37.320  1.00  0.00            
ATOM   3801  HG1 THR   450     101.280  86.730  37.870  1.00  0.00            
ATOM   3802  C   THR   450      99.600  88.570  34.240  1.00  0.00            
ATOM   3803  O   THR   450     100.610  88.580  33.520  1.00  0.00            
ATOM   3804  N   VAL   451      98.650  89.500  34.090  1.00  0.00            
ATOM   3805  H   VAL   451      97.920  89.490  34.770  1.00  0.00            
ATOM   3806  CA  VAL   451      98.430  90.340  32.920  1.00  0.00            
ATOM   3807  HA  VAL   451      99.350  90.310  32.340  1.00  0.00            
ATOM   3808  CB  VAL   451      97.350  89.740  32.030  1.00  0.00            
ATOM   3809  HB  VAL   451      97.230  90.360  31.140  1.00  0.00            
ATOM   3810  CG1 VAL   451      97.700  88.340  31.510  1.00  0.00            
ATOM   3811 1HG1 VAL   451      96.950  87.990  30.800  1.00  0.00            
ATOM   3812 2HG1 VAL   451      98.670  88.350  31.020  1.00  0.00            
ATOM   3813 3HG1 VAL   451      97.740  87.620  32.330  1.00  0.00            
ATOM   3814  CG2 VAL   451      95.980  89.690  32.690  1.00  0.00            
ATOM   3815 1HG2 VAL   451      95.240  89.250  32.030  1.00  0.00            
ATOM   3816 2HG2 VAL   451      96.010  89.090  33.610  1.00  0.00            
ATOM   3817 3HG2 VAL   451      95.640  90.690  32.960  1.00  0.00            
ATOM   3818  C   VAL   451      98.130  91.810  33.210  1.00  0.00            
ATOM   3819  O   VAL   451      97.690  92.110  34.310  1.00  0.00            
ATOM   3820  N   PRO   452      98.300  92.730  32.250  1.00  0.00            
ATOM   3821  CD  PRO   452      99.030  92.550  31.020  1.00  0.00            
ATOM   3822  HD1 PRO   452      98.420  92.050  30.270  1.00  0.00            
ATOM   3823  HD2 PRO   452      99.950  91.990  31.160  1.00  0.00            
ATOM   3824  CG  PRO   452      99.380  93.950  30.510  1.00  0.00            
ATOM   3825  HG1 PRO   452      99.510  93.990  29.430  1.00  0.00            
ATOM   3826  HG2 PRO   452     100.260  94.320  31.030  1.00  0.00            
ATOM   3827  CB  PRO   452      98.160  94.740  30.980  1.00  0.00            
ATOM   3828  HB1 PRO   452      97.360  94.620  30.250  1.00  0.00            
ATOM   3829  HB2 PRO   452      98.400  95.800  31.080  1.00  0.00            
ATOM   3830  CA  PRO   452      97.780  94.080  32.300  1.00  0.00            
ATOM   3831  HA  PRO   452      98.290  94.630  33.090  1.00  0.00            
ATOM   3832  C   PRO   452      96.280  94.160  32.570  1.00  0.00            
ATOM   3833  O   PRO   452      95.510  93.390  31.990  1.00  0.00            
ATOM   3834  N   GLN   453      95.810  95.090  33.410  1.00  0.00            
ATOM   3835  H   GLN   453      96.490  95.670  33.870  1.00  0.00            
ATOM   3836  CA  GLN   453      94.420  95.230  33.790  1.00  0.00            
ATOM   3837  HA  GLN   453      94.090  94.240  34.110  1.00  0.00            
ATOM   3838  CB  GLN   453      94.270  96.150  35.000  1.00  0.00            
ATOM   3839  HB1 GLN   453      95.110  96.020  35.690  1.00  0.00            
ATOM   3840  HB2 GLN   453      93.390  95.830  35.560  1.00  0.00            
ATOM   3841  CG  GLN   453      94.080  97.630  34.650  1.00  0.00            
ATOM   3842  HG1 GLN   453      93.100  97.790  34.200  1.00  0.00            
ATOM   3843  HG2 GLN   453      94.840  97.920  33.920  1.00  0.00            
ATOM   3844  CD  GLN   453      94.190  98.600  35.820  1.00  0.00            
ATOM   3845  OE1 GLN   453      94.720  99.700  35.680  1.00  0.00            
ATOM   3846  NE2 GLN   453      93.720  98.250  37.010  1.00  0.00            
ATOM   3847 1HE2 GLN   453      93.210  97.380  37.140  1.00  0.00            
ATOM   3848 2HE2 GLN   453      93.950  98.860  37.780  1.00  0.00            
ATOM   3849  C   GLN   453      93.500  95.660  32.660  1.00  0.00            
ATOM   3850  O   GLN   453      93.940  96.320  31.720  1.00  0.00            
ATOM   3851  N   ASP   454      92.200  95.400  32.790  1.00  0.00            
ATOM   3852  H   ASP   454      91.910  94.870  33.600  1.00  0.00            
ATOM   3853  CA  ASP   454      91.120  95.870  31.950  1.00  0.00            
ATOM   3854  HA  ASP   454      91.550  96.220  31.010  1.00  0.00            
ATOM   3855  CB  ASP   454      90.210  94.700  31.590  1.00  0.00            
ATOM   3856  HB1 ASP   454      90.790  93.810  31.350  1.00  0.00            
ATOM   3857  HB2 ASP   454      89.640  94.940  30.680  1.00  0.00            
ATOM   3858  CG  ASP   454      89.220  94.390  32.710  1.00  0.00            
ATOM   3859  OD1 ASP   454      89.660  93.970  33.800  1.00  0.00            
ATOM   3860  OD2 ASP   454      88.010  94.600  32.490  1.00  0.00            
ATOM   3861  C   ASP   454      90.330  97.040  32.530  1.00  0.00            
ATOM   3862  O   ASP   454      90.480  97.410  33.690  1.00  0.00            
ATOM   3863  N   ALA   455      89.440  97.640  31.730  1.00  0.00            
ATOM   3864  H   ALA   455      89.420  97.340  30.760  1.00  0.00            
ATOM   3865  CA  ALA   455      88.600  98.760  32.110  1.00  0.00            
ATOM   3866  HA  ALA   455      89.260  99.530  32.510  1.00  0.00            
ATOM   3867  CB  ALA   455      88.010  99.340  30.830  1.00  0.00            
ATOM   3868  HB1 ALA   455      87.440 100.240  31.040  1.00  0.00            
ATOM   3869  HB2 ALA   455      88.800  99.590  30.120  1.00  0.00            
ATOM   3870  HB3 ALA   455      87.360  98.600  30.350  1.00  0.00            
ATOM   3871  C   ALA   455      87.540  98.500  33.170  1.00  0.00            
ATOM   3872  O   ALA   455      86.980  99.450  33.700  1.00  0.00            
ATOM   3873  N   VAL   456      87.220  97.250  33.520  1.00  0.00            
ATOM   3874  H   VAL   456      87.640  96.490  33.010  1.00  0.00            
ATOM   3875  CA  VAL   456      86.500  96.900  34.730  1.00  0.00            
ATOM   3876  HA  VAL   456      85.680  97.610  34.860  1.00  0.00            
ATOM   3877  CB  VAL   456      85.860  95.510  34.720  1.00  0.00            
ATOM   3878  HB  VAL   456      86.650  94.760  34.650  1.00  0.00            
ATOM   3879  CG1 VAL   456      85.070  95.210  35.990  1.00  0.00            
ATOM   3880 1HG1 VAL   456      84.700  94.190  35.970  1.00  0.00            
ATOM   3881 2HG1 VAL   456      85.700  95.300  36.880  1.00  0.00            
ATOM   3882 3HG1 VAL   456      84.230  95.900  36.080  1.00  0.00            
ATOM   3883  CG2 VAL   456      84.920  95.320  33.530  1.00  0.00            
ATOM   3884 1HG2 VAL   456      84.440  94.350  33.570  1.00  0.00            
ATOM   3885 2HG2 VAL   456      84.160  96.100  33.520  1.00  0.00            
ATOM   3886 3HG2 VAL   456      85.500  95.370  32.610  1.00  0.00            
ATOM   3887  C   VAL   456      87.410  97.060  35.940  1.00  0.00            
ATOM   3888  O   VAL   456      87.100  97.830  36.840  1.00  0.00            
ATOM   3889  N   SER   457      88.570  96.400  35.940  1.00  0.00            
ATOM   3890  H   SER   457      88.760  95.800  35.150  1.00  0.00            
ATOM   3891  CA  SER   457      89.570  96.450  36.990  1.00  0.00            
ATOM   3892  HA  SER   457      89.160  95.990  37.890  1.00  0.00            
ATOM   3893  CB  SER   457      90.810  95.660  36.590  1.00  0.00            
ATOM   3894  HB1 SER   457      91.180  96.040  35.640  1.00  0.00            
ATOM   3895  HB2 SER   457      90.550  94.600  36.450  1.00  0.00            
ATOM   3896  OG  SER   457      91.840  95.750  37.550  1.00  0.00            
ATOM   3897  HG  SER   457      91.630  95.090  38.220  1.00  0.00            
ATOM   3898  C   SER   457      89.970  97.880  37.340  1.00  0.00            
ATOM   3899  O   SER   457      89.860  98.280  38.500  1.00  0.00            
ATOM   3900  N   ARG   458      90.350  98.700  36.360  1.00  0.00            
ATOM   3901  H   ARG   458      90.390  98.310  35.430  1.00  0.00            
ATOM   3902  CA  ARG   458      90.780 100.070  36.560  1.00  0.00            
ATOM   3903  HA  ARG   458      91.590 100.050  37.290  1.00  0.00            
ATOM   3904  CB  ARG   458      91.330 100.660  35.260  1.00  0.00            
ATOM   3905  HB1 ARG   458      90.500 100.840  34.570  1.00  0.00            
ATOM   3906  HB2 ARG   458      91.990  99.930  34.790  1.00  0.00            
ATOM   3907  CG  ARG   458      92.110 101.950  35.490  1.00  0.00            
ATOM   3908  HG1 ARG   458      92.880 101.760  36.240  1.00  0.00            
ATOM   3909  HG2 ARG   458      91.450 102.720  35.880  1.00  0.00            
ATOM   3910  CD  ARG   458      92.770 102.440  34.210  1.00  0.00            
ATOM   3911  HD1 ARG   458      92.000 102.740  33.500  1.00  0.00            
ATOM   3912  HD2 ARG   458      93.340 101.630  33.760  1.00  0.00            
ATOM   3913  NE  ARG   458      93.640 103.590  34.470  1.00  0.00            
ATOM   3914  HE  ARG   458      93.290 104.530  34.360  1.00  0.00            
ATOM   3915  CZ  ARG   458      94.960 103.540  34.720  1.00  0.00            
ATOM   3916  NH1 ARG   458      95.650 102.410  34.920  1.00  0.00            
ATOM   3917 1HH1 ARG   458      95.140 101.540  35.000  1.00  0.00            
ATOM   3918 2HH1 ARG   458      96.650 102.500  35.000  1.00  0.00            
ATOM   3919  NH2 ARG   458      95.660 104.680  34.800  1.00  0.00            
ATOM   3920 1HH2 ARG   458      95.150 105.540  34.640  1.00  0.00            
ATOM   3921 2HH2 ARG   458      96.660 104.620  34.930  1.00  0.00            
ATOM   3922  C   ARG   458      89.690 100.930  37.180  1.00  0.00            
ATOM   3923  O   ARG   458      89.940 101.640  38.160  1.00  0.00            
ATOM   3924  N   SER   459      88.460 100.830  36.690  1.00  0.00            
ATOM   3925  H   SER   459      88.340 100.220  35.890  1.00  0.00            
ATOM   3926  CA  SER   459      87.290 101.510  37.220  1.00  0.00            
ATOM   3927  HA  SER   459      87.500 102.580  37.240  1.00  0.00            
ATOM   3928  CB  SER   459      86.100 101.310  36.290  1.00  0.00            
ATOM   3929  HB1 SER   459      85.880 100.240  36.210  1.00  0.00            
ATOM   3930  HB2 SER   459      86.350 101.670  35.290  1.00  0.00            
ATOM   3931  OG  SER   459      84.950 101.980  36.750  1.00  0.00            
ATOM   3932  HG  SER   459      84.490 102.300  35.970  1.00  0.00            
ATOM   3933  C   SER   459      86.960 101.090  38.650  1.00  0.00            
ATOM   3934  O   SER   459      86.750 101.930  39.510  1.00  0.00            
ATOM   3935  N   GLN   460      86.920  99.790  38.950  1.00  0.00            
ATOM   3936  H   GLN   460      87.120  99.120  38.230  1.00  0.00            
ATOM   3937  CA  GLN   460      86.570  99.290  40.270  1.00  0.00            
ATOM   3938  HA  GLN   460      85.690  99.840  40.590  1.00  0.00            
ATOM   3939  CB  GLN   460      86.150  97.830  40.260  1.00  0.00            
ATOM   3940  HB1 GLN   460      86.000  97.520  41.300  1.00  0.00            
ATOM   3941  HB2 GLN   460      86.970  97.220  39.880  1.00  0.00            
ATOM   3942  CG  GLN   460      84.880  97.550  39.460  1.00  0.00            
ATOM   3943  HG1 GLN   460      85.140  97.330  38.420  1.00  0.00            
ATOM   3944  HG2 GLN   460      84.260  98.440  39.440  1.00  0.00            
ATOM   3945  CD  GLN   460      84.010  96.410  39.980  1.00  0.00            
ATOM   3946  OE1 GLN   460      84.140  95.890  41.080  1.00  0.00            
ATOM   3947  NE2 GLN   460      82.960  96.020  39.250  1.00  0.00            
ATOM   3948 1HE2 GLN   460      82.690  96.560  38.440  1.00  0.00            
ATOM   3949 2HE2 GLN   460      82.360  95.320  39.670  1.00  0.00            
ATOM   3950  C   GLN   460      87.640  99.610  41.310  1.00  0.00            
ATOM   3951  O   GLN   460      87.290 100.110  42.380  1.00  0.00            
ATOM   3952  N   ARG   461      88.930  99.430  41.020  1.00  0.00            
ATOM   3953  H   ARG   461      89.130  99.020  40.110  1.00  0.00            
ATOM   3954  CA  ARG   461      90.050  99.770  41.870  1.00  0.00            
ATOM   3955  HA  ARG   461      89.890  99.300  42.840  1.00  0.00            
ATOM   3956  CB  ARG   461      91.350  99.200  41.330  1.00  0.00            
ATOM   3957  HB1 ARG   461      92.190  99.630  41.880  1.00  0.00            
ATOM   3958  HB2 ARG   461      91.490  99.530  40.290  1.00  0.00            
ATOM   3959  CG  ARG   461      91.490  97.680  41.390  1.00  0.00            
ATOM   3960  HG1 ARG   461      90.730  97.220  40.750  1.00  0.00            
ATOM   3961  HG2 ARG   461      91.320  97.340  42.410  1.00  0.00            
ATOM   3962  CD  ARG   461      92.860  97.220  40.920  1.00  0.00            
ATOM   3963  HD1 ARG   461      93.620  97.700  41.550  1.00  0.00            
ATOM   3964  HD2 ARG   461      93.020  97.550  39.900  1.00  0.00            
ATOM   3965  NE  ARG   461      93.030  95.770  41.000  1.00  0.00            
ATOM   3966  HE  ARG   461      92.290  95.180  41.350  1.00  0.00            
ATOM   3967  CZ  ARG   461      94.100  95.110  40.540  1.00  0.00            
ATOM   3968  NH1 ARG   461      95.190  95.710  40.040  1.00  0.00            
ATOM   3969 1HH1 ARG   461      95.260  96.710  40.140  1.00  0.00            
ATOM   3970 2HH1 ARG   461      95.950  95.110  39.740  1.00  0.00            
ATOM   3971  NH2 ARG   461      94.170  93.770  40.550  1.00  0.00            
ATOM   3972 1HH2 ARG   461      93.440  93.270  41.020  1.00  0.00            
ATOM   3973 2HH2 ARG   461      95.000  93.350  40.150  1.00  0.00            
ATOM   3974  C   ARG   461      90.140 101.260  42.170  1.00  0.00            
ATOM   3975  O   ARG   461      90.360 101.640  43.320  1.00  0.00            
ATOM   3976  N   ARG   462      89.880 102.150  41.210  1.00  0.00            
ATOM   3977  H   ARG   462      89.780 101.800  40.270  1.00  0.00            
ATOM   3978  CA  ARG   462      89.750 103.580  41.410  1.00  0.00            
ATOM   3979  HA  ARG   462      90.630 103.940  41.940  1.00  0.00            
ATOM   3980  CB  ARG   462      89.690 104.340  40.080  1.00  0.00            
ATOM   3981  HB1 ARG   462      88.750 104.110  39.580  1.00  0.00            
ATOM   3982  HB2 ARG   462      90.490 103.980  39.430  1.00  0.00            
ATOM   3983  CG  ARG   462      89.840 105.850  40.230  1.00  0.00            
ATOM   3984  HG1 ARG   462      90.830 106.070  40.640  1.00  0.00            
ATOM   3985  HG2 ARG   462      89.100 106.250  40.920  1.00  0.00            
ATOM   3986  CD  ARG   462      89.710 106.600  38.900  1.00  0.00            
ATOM   3987  HD1 ARG   462      90.340 106.120  38.150  1.00  0.00            
ATOM   3988  HD2 ARG   462      90.050 107.630  39.030  1.00  0.00            
ATOM   3989  NE  ARG   462      88.310 106.620  38.470  1.00  0.00            
ATOM   3990  HE  ARG   462      87.570 106.360  39.100  1.00  0.00            
ATOM   3991  CZ  ARG   462      87.900 107.040  37.260  1.00  0.00            
ATOM   3992  NH1 ARG   462      88.730 107.540  36.340  1.00  0.00            
ATOM   3993 1HH1 ARG   462      89.710 107.650  36.560  1.00  0.00            
ATOM   3994 2HH1 ARG   462      88.320 107.830  35.460  1.00  0.00            
ATOM   3995  NH2 ARG   462      86.620 106.970  36.890  1.00  0.00            
ATOM   3996 1HH2 ARG   462      85.930 106.590  37.530  1.00  0.00            
ATOM   3997 2HH2 ARG   462      86.400 107.260  35.950  1.00  0.00            
ATOM   3998  C   ARG   462      88.580 103.970  42.300  1.00  0.00            
ATOM   3999  O   ARG   462      88.680 104.830  43.160  1.00  0.00            
ATOM   4000  N   GLY   463      87.440 103.290  42.150  1.00  0.00            
ATOM   4001  H   GLY   463      87.440 102.610  41.390  1.00  0.00            
ATOM   4002  CA  GLY   463      86.180 103.520  42.830  1.00  0.00            
ATOM   4003  HA1 GLY   463      85.400 102.960  42.320  1.00  0.00            
ATOM   4004  HA2 GLY   463      85.910 104.570  42.710  1.00  0.00            
ATOM   4005  C   GLY   463      86.120 103.190  44.320  1.00  0.00            
ATOM   4006  O   GLY   463      85.060 102.760  44.780  1.00  0.00            
ATOM   4007  N   ARG   464      87.200 103.310  45.090  1.00  0.00            
ATOM   4008  H   ARG   464      88.020 103.640  44.600  1.00  0.00            
ATOM   4009  CA  ARG   464      87.310 103.130  46.520  1.00  0.00            
ATOM   4010  HA  ARG   464      86.300 103.110  46.930  1.00  0.00            
ATOM   4011  CB  ARG   464      87.940 101.780  46.850  1.00  0.00            
ATOM   4012  HB1 ARG   464      88.180 101.720  47.920  1.00  0.00            
ATOM   4013  HB2 ARG   464      88.890 101.690  46.330  1.00  0.00            
ATOM   4014  CG  ARG   464      87.080 100.560  46.550  1.00  0.00            
ATOM   4015  HG1 ARG   464      87.620  99.660  46.840  1.00  0.00            
ATOM   4016  HG2 ARG   464      86.900 100.490  45.470  1.00  0.00            
ATOM   4017  CD  ARG   464      85.740 100.580  47.280  1.00  0.00            
ATOM   4018  HD1 ARG   464      85.060 101.270  46.780  1.00  0.00            
ATOM   4019  HD2 ARG   464      85.900 100.970  48.280  1.00  0.00            
ATOM   4020  NE  ARG   464      85.100  99.270  47.310  1.00  0.00            
ATOM   4021  HE  ARG   464      84.680  98.890  46.480  1.00  0.00            
ATOM   4022  CZ  ARG   464      85.030  98.470  48.380  1.00  0.00            
ATOM   4023  NH1 ARG   464      85.430  98.800  49.620  1.00  0.00            
ATOM   4024 1HH1 ARG   464      85.650  99.770  49.790  1.00  0.00            
ATOM   4025 2HH1 ARG   464      85.280  98.100  50.330  1.00  0.00            
ATOM   4026  NH2 ARG   464      84.520  97.230  48.270  1.00  0.00            
ATOM   4027 1HH2 ARG   464      84.110  96.980  47.380  1.00  0.00            
ATOM   4028 2HH2 ARG   464      84.520  96.650  49.090  1.00  0.00            
ATOM   4029  C   ARG   464      87.920 104.300  47.280  1.00  0.00            
ATOM   4030  O   ARG   464      88.470 104.170  48.370  1.00  0.00            
ATOM   4031  N   THR   465      87.850 105.500  46.700  1.00  0.00            
ATOM   4032  H   THR   465      87.360 105.540  45.820  1.00  0.00            
ATOM   4033  CA  THR   465      88.220 106.790  47.260  1.00  0.00            
ATOM   4034  HA  THR   465      87.970 106.780  48.330  1.00  0.00            
ATOM   4035  CB  THR   465      89.720 107.040  47.150  1.00  0.00            
ATOM   4036  HB  THR   465      90.240 106.240  47.680  1.00  0.00            
ATOM   4037  CG2 THR   465      90.250 107.060  45.720  1.00  0.00            
ATOM   4038 1HG2 THR   465      91.320 107.270  45.720  1.00  0.00            
ATOM   4039 2HG2 THR   465      90.090 106.090  45.240  1.00  0.00            
ATOM   4040 3HG2 THR   465      89.740 107.840  45.140  1.00  0.00            
ATOM   4041  OG1 THR   465      90.110 108.250  47.760  1.00  0.00            
ATOM   4042  HG1 THR   465      90.120 108.060  48.700  1.00  0.00            
ATOM   4043  C   THR   465      87.380 107.890  46.630  1.00  0.00            
ATOM   4044  O   THR   465      86.810 107.680  45.570  1.00  0.00            
ATOM   4045  N   GLY   466      87.290 109.080  47.230  1.00  0.00            
ATOM   4046  H   GLY   466      87.800 109.210  48.090  1.00  0.00            
ATOM   4047  CA  GLY   466      86.650 110.250  46.650  1.00  0.00            
ATOM   4048  HA1 GLY   466      87.050 110.420  45.660  1.00  0.00            
ATOM   4049  HA2 GLY   466      86.930 111.110  47.260  1.00  0.00            
ATOM   4050  C   GLY   466      85.130 110.230  46.540  1.00  0.00            
ATOM   4051  O   GLY   466      84.550 111.070  45.860  1.00  0.00            
ATOM   4052  N   ARG   467      84.420 109.300  47.190  1.00  0.00            
ATOM   4053  H   ARG   467      84.930 108.600  47.710  1.00  0.00            
ATOM   4054  CA  ARG   467      82.970 109.320  47.280  1.00  0.00            
ATOM   4055  HA  ARG   467      82.570 109.580  46.300  1.00  0.00            
ATOM   4056  CB  ARG   467      82.410 107.940  47.630  1.00  0.00            
ATOM   4057  HB1 ARG   467      81.350 108.040  47.870  1.00  0.00            
ATOM   4058  HB2 ARG   467      82.910 107.550  48.510  1.00  0.00            
ATOM   4059  CG  ARG   467      82.560 106.970  46.460  1.00  0.00            
ATOM   4060  HG1 ARG   467      83.610 106.810  46.240  1.00  0.00            
ATOM   4061  HG2 ARG   467      82.100 107.420  45.570  1.00  0.00            
ATOM   4062  CD  ARG   467      81.880 105.630  46.700  1.00  0.00            
ATOM   4063  HD1 ARG   467      81.800 105.100  45.750  1.00  0.00            
ATOM   4064  HD2 ARG   467      80.870 105.800  47.080  1.00  0.00            
ATOM   4065  NE  ARG   467      82.670 104.810  47.610  1.00  0.00            
ATOM   4066  HE  ARG   467      83.680 104.910  47.640  1.00  0.00            
ATOM   4067  CZ  ARG   467      82.210 103.880  48.450  1.00  0.00            
ATOM   4068  NH1 ARG   467      80.910 103.620  48.680  1.00  0.00            
ATOM   4069 1HH1 ARG   467      80.240 104.250  48.260  1.00  0.00            
ATOM   4070 2HH1 ARG   467      80.720 102.970  49.430  1.00  0.00            
ATOM   4071  NH2 ARG   467      83.100 103.140  49.140  1.00  0.00            
ATOM   4072 1HH2 ARG   467      84.060 103.400  49.030  1.00  0.00            
ATOM   4073 2HH2 ARG   467      82.740 102.480  49.820  1.00  0.00            
ATOM   4074  C   ARG   467      82.520 110.440  48.210  1.00  0.00            
ATOM   4075  O   ARG   467      82.780 110.400  49.410  1.00  0.00            
ATOM   4076  N   GLY   468      81.890 111.490  47.680  1.00  0.00            
ATOM   4077  H   GLY   468      81.730 111.440  46.690  1.00  0.00            
ATOM   4078  CA  GLY   468      81.490 112.700  48.370  1.00  0.00            
ATOM   4079  HA1 GLY   468      80.980 112.420  49.300  1.00  0.00            
ATOM   4080  HA2 GLY   468      80.760 113.220  47.770  1.00  0.00            
ATOM   4081  C   GLY   468      82.620 113.650  48.720  1.00  0.00            
ATOM   4082  O   GLY   468      82.540 114.830  48.380  1.00  0.00            
ATOM   4083  N   ARG   469      83.690 113.190  49.370  1.00  0.00            
ATOM   4084  H   ARG   469      83.670 112.200  49.590  1.00  0.00            
ATOM   4085  CA  ARG   469      84.900 113.910  49.700  1.00  0.00            
ATOM   4086  HA  ARG   469      84.630 114.960  49.830  1.00  0.00            
ATOM   4087  CB  ARG   469      85.430 113.450  51.050  1.00  0.00            
ATOM   4088  HB1 ARG   469      84.590 113.240  51.710  1.00  0.00            
ATOM   4089  HB2 ARG   469      86.000 114.240  51.540  1.00  0.00            
ATOM   4090  CG  ARG   469      86.340 112.220  50.990  1.00  0.00            
ATOM   4091  HG1 ARG   469      87.350 112.570  50.820  1.00  0.00            
ATOM   4092  HG2 ARG   469      86.060 111.610  50.130  1.00  0.00            
ATOM   4093  CD  ARG   469      86.340 111.360  52.260  1.00  0.00            
ATOM   4094  HD1 ARG   469      86.260 112.000  53.140  1.00  0.00            
ATOM   4095  HD2 ARG   469      87.290 110.830  52.330  1.00  0.00            
ATOM   4096  NE  ARG   469      85.250 110.390  52.280  1.00  0.00            
ATOM   4097  HE  ARG   469      84.500 110.470  52.950  1.00  0.00            
ATOM   4098  CZ  ARG   469      85.180 109.300  51.500  1.00  0.00            
ATOM   4099  NH1 ARG   469      86.120 108.990  50.580  1.00  0.00            
ATOM   4100 1HH1 ARG   469      86.940 109.570  50.510  1.00  0.00            
ATOM   4101 2HH1 ARG   469      85.970 108.160  50.040  1.00  0.00            
ATOM   4102  NH2 ARG   469      84.150 108.450  51.560  1.00  0.00            
ATOM   4103 1HH2 ARG   469      83.430 108.610  52.250  1.00  0.00            
ATOM   4104 2HH2 ARG   469      84.140 107.710  50.880  1.00  0.00            
ATOM   4105  C   ARG   469      85.940 113.910  48.590  1.00  0.00            
ATOM   4106  O   ARG   469      85.770 113.170  47.630  1.00  0.00            
ATOM   4107  N   ARG   470      87.050 114.640  48.650  1.00  0.00            
ATOM   4108  H   ARG   470      87.120 115.280  49.440  1.00  0.00            
ATOM   4109  CA  ARG   470      88.160 114.570  47.720  1.00  0.00            
ATOM   4110  HA  ARG   470      87.740 114.590  46.720  1.00  0.00            
ATOM   4111  CB  ARG   470      89.060 115.800  47.830  1.00  0.00            
ATOM   4112  HB1 ARG   470      89.950 115.660  47.220  1.00  0.00            
ATOM   4113  HB2 ARG   470      89.440 115.880  48.860  1.00  0.00            
ATOM   4114  CG  ARG   470      88.440 117.140  47.450  1.00  0.00            
ATOM   4115  HG1 ARG   470      89.220 117.910  47.470  1.00  0.00            
ATOM   4116  HG2 ARG   470      87.710 117.440  48.200  1.00  0.00            
ATOM   4117  CD  ARG   470      87.760 117.200  46.080  1.00  0.00            
ATOM   4118  HD1 ARG   470      87.540 118.230  45.810  1.00  0.00            
ATOM   4119  HD2 ARG   470      86.810 116.680  46.150  1.00  0.00            
ATOM   4120  NE  ARG   470      88.530 116.560  45.020  1.00  0.00            
ATOM   4121  HE  ARG   470      88.270 115.640  44.700  1.00  0.00            
ATOM   4122  CZ  ARG   470      89.710 116.960  44.520  1.00  0.00            
ATOM   4123  NH1 ARG   470      90.280 118.140  44.800  1.00  0.00            
ATOM   4124 1HH1 ARG   470      89.720 118.820  45.300  1.00  0.00            
ATOM   4125 2HH1 ARG   470      91.180 118.360  44.390  1.00  0.00            
ATOM   4126  NH2 ARG   470      90.390 116.130  43.720  1.00  0.00            
ATOM   4127 1HH2 ARG   470      89.990 115.210  43.550  1.00  0.00            
ATOM   4128 2HH2 ARG   470      91.300 116.440  43.430  1.00  0.00            
ATOM   4129  C   ARG   470      88.950 113.280  47.790  1.00  0.00            
ATOM   4130  O   ARG   470      89.140 112.710  48.860  1.00  0.00            
ATOM   4131  N   GLY   471      89.450 112.760  46.660  1.00  0.00            
ATOM   4132  H   GLY   471      89.280 113.270  45.800  1.00  0.00            
ATOM   4133  CA  GLY   471      90.230 111.540  46.540  1.00  0.00            
ATOM   4134  HA1 GLY   471      89.600 110.740  46.160  1.00  0.00            
ATOM   4135  HA2 GLY   471      90.560 111.210  47.520  1.00  0.00            
ATOM   4136  C   GLY   471      91.460 111.630  45.650  1.00  0.00            
ATOM   4137  O   GLY   471      91.580 112.550  44.850  1.00  0.00            
ATOM   4138  N   ILE   472      92.390 110.680  45.790  1.00  0.00            
ATOM   4139  H   ILE   472      92.180 109.960  46.460  1.00  0.00            
ATOM   4140  CA  ILE   472      93.660 110.570  45.100  1.00  0.00            
ATOM   4141  HA  ILE   472      93.630 111.200  44.210  1.00  0.00            
ATOM   4142  CB  ILE   472      94.840 111.040  45.950  1.00  0.00            
ATOM   4143  HB  ILE   472      94.900 110.360  46.800  1.00  0.00            
ATOM   4144  CG2 ILE   472      96.170 110.940  45.210  1.00  0.00            
ATOM   4145 1HG2 ILE   472      97.010 111.170  45.860  1.00  0.00            
ATOM   4146 2HG2 ILE   472      96.350 109.940  44.820  1.00  0.00            
ATOM   4147 3HG2 ILE   472      96.200 111.640  44.370  1.00  0.00            
ATOM   4148  CG1 ILE   472      94.660 112.440  46.550  1.00  0.00            
ATOM   4149 1HG1 ILE   472      93.720 112.480  47.110  1.00  0.00            
ATOM   4150 2HG1 ILE   472      94.580 113.170  45.750  1.00  0.00            
ATOM   4151  CD  ILE   472      95.750 112.900  47.510  1.00  0.00            
ATOM   4152  HD1 ILE   472      95.450 113.810  48.010  1.00  0.00            
ATOM   4153  HD2 ILE   472      95.930 112.140  48.260  1.00  0.00            
ATOM   4154  HD3 ILE   472      96.680 113.090  46.970  1.00  0.00            
ATOM   4155  C   ILE   472      93.880 109.140  44.640  1.00  0.00            
ATOM   4156  O   ILE   472      93.820 108.230  45.460  1.00  0.00            
ATOM   4157  N   TYR   473      94.190 108.900  43.360  1.00  0.00            
ATOM   4158  H   TYR   473      94.220 109.690  42.740  1.00  0.00            
ATOM   4159  CA  TYR   473      94.530 107.610  42.780  1.00  0.00            
ATOM   4160  HA  TYR   473      94.530 106.870  43.580  1.00  0.00            
ATOM   4161  CB  TYR   473      93.460 107.190  41.780  1.00  0.00            
ATOM   4162  HB1 TYR   473      93.540 107.850  40.920  1.00  0.00            
ATOM   4163  HB2 TYR   473      92.480 107.380  42.230  1.00  0.00            
ATOM   4164  CG  TYR   473      93.480 105.750  41.340  1.00  0.00            
ATOM   4165  CD1 TYR   473      93.240 104.750  42.290  1.00  0.00            
ATOM   4166  HD1 TYR   473      93.090 105.010  43.330  1.00  0.00            
ATOM   4167  CE1 TYR   473      93.150 103.410  41.900  1.00  0.00            
ATOM   4168  HE1 TYR   473      92.930 102.630  42.620  1.00  0.00            
ATOM   4169  CZ  TYR   473      93.280 103.060  40.540  1.00  0.00            
ATOM   4170  OH  TYR   473      93.100 101.760  40.180  1.00  0.00            
ATOM   4171  HH  TYR   473      93.400 101.540  39.290  1.00  0.00            
ATOM   4172  CE2 TYR   473      93.560 104.060  39.590  1.00  0.00            
ATOM   4173  HE2 TYR   473      93.650 103.790  38.540  1.00  0.00            
ATOM   4174  CD2 TYR   473      93.660 105.390  40.000  1.00  0.00            
ATOM   4175  HD2 TYR   473      93.830 106.160  39.250  1.00  0.00            
ATOM   4176  C   TYR   473      95.920 107.620  42.160  1.00  0.00            
ATOM   4177  O   TYR   473      96.220 108.490  41.340  1.00  0.00            
ATOM   4178  N   ARG   474      96.810 106.680  42.510  1.00  0.00            
ATOM   4179  H   ARG   474      96.500 106.020  43.200  1.00  0.00            
ATOM   4180  CA  ARG   474      98.180 106.590  42.050  1.00  0.00            
ATOM   4181  HA  ARG   474      98.380 107.420  41.370  1.00  0.00            
ATOM   4182  CB  ARG   474      99.140 106.760  43.230  1.00  0.00            
ATOM   4183  HB1 ARG   474     100.140 106.430  42.940  1.00  0.00            
ATOM   4184  HB2 ARG   474      98.810 106.100  44.040  1.00  0.00            
ATOM   4185  CG  ARG   474      99.220 108.190  43.740  1.00  0.00            
ATOM   4186  HG1 ARG   474      98.230 108.630  43.790  1.00  0.00            
ATOM   4187  HG2 ARG   474      99.810 108.780  43.020  1.00  0.00            
ATOM   4188  CD  ARG   474      99.870 108.320  45.110  1.00  0.00            
ATOM   4189  HD1 ARG   474     100.830 107.810  45.110  1.00  0.00            
ATOM   4190  HD2 ARG   474      99.230 107.830  45.840  1.00  0.00            
ATOM   4191  NE  ARG   474     100.080 109.720  45.470  1.00  0.00            
ATOM   4192  HE  ARG   474     100.450 110.360  44.790  1.00  0.00            
ATOM   4193  CZ  ARG   474      99.900 110.300  46.670  1.00  0.00            
ATOM   4194  NH1 ARG   474      99.390 109.660  47.740  1.00  0.00            
ATOM   4195 1HH1 ARG   474      99.100 108.700  47.670  1.00  0.00            
ATOM   4196 2HH1 ARG   474      99.340 110.210  48.590  1.00  0.00            
ATOM   4197  NH2 ARG   474     100.250 111.570  46.890  1.00  0.00            
ATOM   4198 1HH2 ARG   474     100.650 112.100  46.120  1.00  0.00            
ATOM   4199 2HH2 ARG   474     100.160 111.910  47.830  1.00  0.00            
ATOM   4200  C   ARG   474      98.410 105.330  41.240  1.00  0.00            
ATOM   4201  O   ARG   474      98.140 104.230  41.740  1.00  0.00            
ATOM   4202  N   PHE   475      98.910 105.420  40.000  1.00  0.00            
ATOM   4203  H   PHE   475      99.140 106.350  39.680  1.00  0.00            
ATOM   4204  CA  PHE   475      99.040 104.340  39.050  1.00  0.00            
ATOM   4205  HA  PHE   475      98.750 103.420  39.570  1.00  0.00            
ATOM   4206  CB  PHE   475      98.040 104.510  37.910  1.00  0.00            
ATOM   4207  HB1 PHE   475      97.030 104.500  38.340  1.00  0.00            
ATOM   4208  HB2 PHE   475      98.070 103.610  37.290  1.00  0.00            
ATOM   4209  CG  PHE   475      98.160 105.700  36.990  1.00  0.00            
ATOM   4210  CD1 PHE   475      97.130 106.650  36.900  1.00  0.00            
ATOM   4211  HD1 PHE   475      96.260 106.570  37.540  1.00  0.00            
ATOM   4212  CE1 PHE   475      97.180 107.680  35.960  1.00  0.00            
ATOM   4213  HE1 PHE   475      96.380 108.390  35.880  1.00  0.00            
ATOM   4214  CZ  PHE   475      98.270 107.790  35.080  1.00  0.00            
ATOM   4215  HZ  PHE   475      98.310 108.580  34.350  1.00  0.00            
ATOM   4216  CE2 PHE   475      99.310 106.850  35.160  1.00  0.00            
ATOM   4217  HE2 PHE   475     100.140 106.920  34.490  1.00  0.00            
ATOM   4218  CD2 PHE   475      99.240 105.810  36.110  1.00  0.00            
ATOM   4219  HD2 PHE   475     100.040 105.100  36.130  1.00  0.00            
ATOM   4220  C   PHE   475     100.460 104.090  38.570  1.00  0.00            
ATOM   4221  O   PHE   475     101.260 105.010  38.450  1.00  0.00            
ATOM   4222  N   VAL   476     100.790 102.850  38.200  1.00  0.00            
ATOM   4223  H   VAL   476     100.090 102.140  38.350  1.00  0.00            
ATOM   4224  CA  VAL   476     102.020 102.440  37.550  1.00  0.00            
ATOM   4225  HA  VAL   476     102.850 103.000  37.990  1.00  0.00            
ATOM   4226  CB  VAL   476     102.310 100.960  37.810  1.00  0.00            
ATOM   4227  HB  VAL   476     101.460 100.380  37.460  1.00  0.00            
ATOM   4228  CG1 VAL   476     103.560 100.420  37.120  1.00  0.00            
ATOM   4229 1HG1 VAL   476     103.680  99.360  37.330  1.00  0.00            
ATOM   4230 2HG1 VAL   476     103.500 100.540  36.040  1.00  0.00            
ATOM   4231 3HG1 VAL   476     104.450 100.940  37.490  1.00  0.00            
ATOM   4232  CG2 VAL   476     102.490 100.670  39.300  1.00  0.00            
ATOM   4233 1HG2 VAL   476     102.670  99.610  39.470  1.00  0.00            
ATOM   4234 2HG2 VAL   476     103.330 101.240  39.700  1.00  0.00            
ATOM   4235 3HG2 VAL   476     101.600 100.960  39.860  1.00  0.00            
ATOM   4236  C   VAL   476     102.000 102.770  36.070  1.00  0.00            
ATOM   4237  O   VAL   476     103.010 103.210  35.510  1.00  0.00            
ATOM   4238  N   THR   477     100.860 102.620  35.390  1.00  0.00            
ATOM   4239  H   THR   477     100.080 102.340  35.960  1.00  0.00            
ATOM   4240  CA  THR   477     100.580 102.760  33.970  1.00  0.00            
ATOM   4241  HA  THR   477     101.420 103.300  33.530  1.00  0.00            
ATOM   4242  CB  THR   477     100.510 101.400  33.270  1.00  0.00            
ATOM   4243  HB  THR   477     100.380 101.550  32.200  1.00  0.00            
ATOM   4244  CG2 THR   477     101.740 100.520  33.460  1.00  0.00            
ATOM   4245 1HG2 THR   477     101.690  99.650  32.800  1.00  0.00            
ATOM   4246 2HG2 THR   477     102.640 101.080  33.220  1.00  0.00            
ATOM   4247 3HG2 THR   477     101.800 100.170  34.490  1.00  0.00            
ATOM   4248  OG1 THR   477      99.410 100.660  33.750  1.00  0.00            
ATOM   4249  HG1 THR   477      99.390 100.820  34.700  1.00  0.00            
ATOM   4250  C   THR   477      99.300 103.520  33.650  1.00  0.00            
ATOM   4251  O   THR   477      98.340 103.370  34.410  1.00  0.00            
ATOM   4252  N   PRO   478      99.200 104.280  32.560  1.00  0.00            
ATOM   4253  CD  PRO   478     100.280 104.630  31.670  1.00  0.00            
ATOM   4254  HD1 PRO   478     100.750 103.760  31.200  1.00  0.00            
ATOM   4255  HD2 PRO   478     101.050 105.190  32.210  1.00  0.00            
ATOM   4256  CG  PRO   478      99.700 105.530  30.580  1.00  0.00            
ATOM   4257  HG1 PRO   478      99.410 104.930  29.710  1.00  0.00            
ATOM   4258  HG2 PRO   478     100.390 106.310  30.280  1.00  0.00            
ATOM   4259  CB  PRO   478      98.460 106.100  31.250  1.00  0.00            
ATOM   4260  HB1 PRO   478      97.710 106.400  30.520  1.00  0.00            
ATOM   4261  HB2 PRO   478      98.740 106.970  31.850  1.00  0.00            
ATOM   4262  CA  PRO   478      97.990 104.970  32.160  1.00  0.00            
ATOM   4263  HA  PRO   478      97.520 105.430  33.030  1.00  0.00            
ATOM   4264  C   PRO   478      96.950 104.090  31.470  1.00  0.00            
ATOM   4265  O   PRO   478      95.750 104.300  31.640  1.00  0.00            
ATOM   4266  N   GLY   479      97.360 103.090  30.690  1.00  0.00            
ATOM   4267  H   GLY   479      98.350 102.980  30.560  1.00  0.00            
ATOM   4268  CA  GLY   479      96.500 102.300  29.840  1.00  0.00            
ATOM   4269  HA1 GLY   479      97.080 101.890  29.000  1.00  0.00            
ATOM   4270  HA2 GLY   479      95.760 102.950  29.380  1.00  0.00            
ATOM   4271  C   GLY   479      95.750 101.140  30.490  1.00  0.00            
ATOM   4272  O   GLY   479      96.070 100.720  31.600  1.00  0.00            
ATOM   4273  N   GLU   480      94.790 100.580  29.760  1.00  0.00            
ATOM   4274  H   GLU   480      94.680 100.950  28.820  1.00  0.00            
ATOM   4275  CA  GLU   480      93.830  99.550  30.110  1.00  0.00            
ATOM   4276  HA  GLU   480      94.270  98.920  30.890  1.00  0.00            
ATOM   4277  CB  GLU   480      92.580 100.170  30.720  1.00  0.00            
ATOM   4278  HB1 GLU   480      92.790 100.540  31.720  1.00  0.00            
ATOM   4279  HB2 GLU   480      91.820  99.400  30.830  1.00  0.00            
ATOM   4280  CG  GLU   480      92.000 101.320  29.900  1.00  0.00            
ATOM   4281  HG1 GLU   480      92.020 101.060  28.840  1.00  0.00            
ATOM   4282  HG2 GLU   480      92.630 102.210  30.020  1.00  0.00            
ATOM   4283  CD  GLU   480      90.570 101.690  30.260  1.00  0.00            
ATOM   4284  OE1 GLU   480      90.230 101.690  31.460  1.00  0.00            
ATOM   4285  OE2 GLU   480      89.760 101.970  29.340  1.00  0.00            
ATOM   4286  C   GLU   480      93.470  98.630  28.950  1.00  0.00            
ATOM   4287  O   GLU   480      93.430  99.070  27.800  1.00  0.00            
ATOM   4288  N   ARG   481      93.160  97.350  29.180  1.00  0.00            
ATOM   4289  H   ARG   481      93.270  97.040  30.140  1.00  0.00            
ATOM   4290  CA  ARG   481      92.550  96.420  28.250  1.00  0.00            
ATOM   4291  HA  ARG   481      92.990  96.620  27.270  1.00  0.00            
ATOM   4292  CB  ARG   481      92.920  94.980  28.620  1.00  0.00            
ATOM   4293  HB1 ARG   481      92.270  94.280  28.100  1.00  0.00            
ATOM   4294  HB2 ARG   481      92.760  94.810  29.690  1.00  0.00            
ATOM   4295  CG  ARG   481      94.360  94.630  28.260  1.00  0.00            
ATOM   4296  HG1 ARG   481      95.050  95.280  28.810  1.00  0.00            
ATOM   4297  HG2 ARG   481      94.490  94.790  27.200  1.00  0.00            
ATOM   4298  CD  ARG   481      94.730  93.180  28.560  1.00  0.00            
ATOM   4299  HD1 ARG   481      94.010  92.520  28.060  1.00  0.00            
ATOM   4300  HD2 ARG   481      94.680  93.000  29.630  1.00  0.00            
ATOM   4301  NE  ARG   481      96.080  92.870  28.070  1.00  0.00            
ATOM   4302  HE  ARG   481      96.650  93.590  27.660  1.00  0.00            
ATOM   4303  CZ  ARG   481      96.630  91.650  27.990  1.00  0.00            
ATOM   4304  NH1 ARG   481      96.010  90.540  28.430  1.00  0.00            
ATOM   4305 1HH1 ARG   481      95.130  90.660  28.900  1.00  0.00            
ATOM   4306 2HH1 ARG   481      96.420  89.630  28.280  1.00  0.00            
ATOM   4307  NH2 ARG   481      97.830  91.520  27.420  1.00  0.00            
ATOM   4308 1HH2 ARG   481      98.270  92.360  27.090  1.00  0.00            
ATOM   4309 2HH2 ARG   481      98.210  90.590  27.280  1.00  0.00            
ATOM   4310  C   ARG   481      91.060  96.650  28.070  1.00  0.00            
ATOM   4311  O   ARG   481      90.440  97.220  28.970  1.00  0.00            
ATOM   4312  N   PRO   482      90.410  96.240  26.980  1.00  0.00            
ATOM   4313  CD  PRO   482      91.000  95.620  25.810  1.00  0.00            
ATOM   4314  HD1 PRO   482      91.760  94.880  26.060  1.00  0.00            
ATOM   4315  HD2 PRO   482      91.440  96.380  25.170  1.00  0.00            
ATOM   4316  CG  PRO   482      89.860  94.940  25.050  1.00  0.00            
ATOM   4317  HG1 PRO   482      89.670  93.960  25.480  1.00  0.00            
ATOM   4318  HG2 PRO   482      90.050  94.870  23.980  1.00  0.00            
ATOM   4319  CB  PRO   482      88.690  95.870  25.370  1.00  0.00            
ATOM   4320  HB1 PRO   482      87.730  95.350  25.270  1.00  0.00            
ATOM   4321  HB2 PRO   482      88.720  96.720  24.680  1.00  0.00            
ATOM   4322  CA  PRO   482      88.970  96.330  26.800  1.00  0.00            
ATOM   4323  HA  PRO   482      88.650  97.360  26.890  1.00  0.00            
ATOM   4324  C   PRO   482      88.200  95.510  27.820  1.00  0.00            
ATOM   4325  O   PRO   482      88.590  94.390  28.150  1.00  0.00            
ATOM   4326  N   SER   483      87.090  96.020  28.360  1.00  0.00            
ATOM   4327  H   SER   483      86.790  96.930  28.030  1.00  0.00            
ATOM   4328  CA  SER   483      86.230  95.380  29.330  1.00  0.00            
ATOM   4329  HA  SER   483      86.840  94.900  30.090  1.00  0.00            
ATOM   4330  CB  SER   483      85.350  96.410  30.020  1.00  0.00            
ATOM   4331  HB1 SER   483      85.950  97.020  30.700  1.00  0.00            
ATOM   4332  HB2 SER   483      84.560  95.940  30.610  1.00  0.00            
ATOM   4333  OG  SER   483      84.760  97.250  29.050  1.00  0.00            
ATOM   4334  HG  SER   483      84.890  98.170  29.300  1.00  0.00            
ATOM   4335  C   SER   483      85.320  94.300  28.730  1.00  0.00            
ATOM   4336  O   SER   483      84.890  94.400  27.590  1.00  0.00            
ATOM   4337  N   GLY   484      84.950  93.290  29.510  1.00  0.00            
ATOM   4338  H   GLY   484      85.380  93.220  30.430  1.00  0.00            
ATOM   4339  CA  GLY   484      83.900  92.350  29.190  1.00  0.00            
ATOM   4340  HA1 GLY   484      83.020  92.900  28.840  1.00  0.00            
ATOM   4341  HA2 GLY   484      83.600  91.840  30.110  1.00  0.00            
ATOM   4342  C   GLY   484      84.230  91.280  28.170  1.00  0.00            
ATOM   4343  O   GLY   484      83.320  90.720  27.550  1.00  0.00            
ATOM   4344  N   MET   485      85.510  90.940  27.970  1.00  0.00            
ATOM   4345  H   MET   485      86.210  91.480  28.450  1.00  0.00            
ATOM   4346  CA  MET   485      85.950  89.760  27.250  1.00  0.00            
ATOM   4347  HA  MET   485      85.080  89.290  26.790  1.00  0.00            
ATOM   4348  CB  MET   485      86.890  90.110  26.100  1.00  0.00            
ATOM   4349  HB1 MET   485      87.180  89.190  25.590  1.00  0.00            
ATOM   4350  HB2 MET   485      87.790  90.580  26.490  1.00  0.00            
ATOM   4351  CG  MET   485      86.250  91.030  25.060  1.00  0.00            
ATOM   4352  HG1 MET   485      86.390  92.070  25.370  1.00  0.00            
ATOM   4353  HG2 MET   485      85.170  90.850  25.050  1.00  0.00            
ATOM   4354  SD  MET   485      86.860  90.820  23.370  1.00  0.00            
ATOM   4355  CE  MET   485      88.570  91.360  23.560  1.00  0.00            
ATOM   4356  HE1 MET   485      89.110  91.200  22.630  1.00  0.00            
ATOM   4357  HE2 MET   485      88.590  92.420  23.810  1.00  0.00            
ATOM   4358  HE3 MET   485      89.060  90.790  24.350  1.00  0.00            
ATOM   4359  C   MET   485      86.570  88.720  28.170  1.00  0.00            
ATOM   4360  O   MET   485      87.320  89.080  29.070  1.00  0.00            
ATOM   4361  N   PHE   486      86.310  87.430  27.940  1.00  0.00            
ATOM   4362  H   PHE   486      85.700  87.200  27.170  1.00  0.00            
ATOM   4363  CA  PHE   486      86.820  86.300  28.690  1.00  0.00            
ATOM   4364  HA  PHE   486      87.730  86.610  29.210  1.00  0.00            
ATOM   4365  CB  PHE   486      85.810  85.880  29.750  1.00  0.00            
ATOM   4366  HB1 PHE   486      85.550  86.740  30.360  1.00  0.00            
ATOM   4367  HB2 PHE   486      86.290  85.190  30.440  1.00  0.00            
ATOM   4368  CG  PHE   486      84.530  85.240  29.260  1.00  0.00            
ATOM   4369  CD1 PHE   486      83.460  86.030  28.820  1.00  0.00            
ATOM   4370  HD1 PHE   486      83.560  87.110  28.810  1.00  0.00            
ATOM   4371  CE1 PHE   486      82.260  85.450  28.400  1.00  0.00            
ATOM   4372  HE1 PHE   486      81.430  86.070  28.080  1.00  0.00            
ATOM   4373  CZ  PHE   486      82.120  84.050  28.410  1.00  0.00            
ATOM   4374  HZ  PHE   486      81.190  83.600  28.100  1.00  0.00            
ATOM   4375  CE2 PHE   486      83.190  83.250  28.840  1.00  0.00            
ATOM   4376  HE2 PHE   486      83.090  82.180  28.850  1.00  0.00            
ATOM   4377  CD2 PHE   486      84.390  83.850  29.260  1.00  0.00            
ATOM   4378  HD2 PHE   486      85.210  83.220  29.580  1.00  0.00            
ATOM   4379  C   PHE   486      87.260  85.140  27.800  1.00  0.00            
ATOM   4380  O   PHE   486      86.910  85.100  26.620  1.00  0.00            
ATOM   4381  N   ASP   487      88.030  84.180  28.320  1.00  0.00            
ATOM   4382  H   ASP   487      88.330  84.320  29.270  1.00  0.00            
ATOM   4383  CA  ASP   487      88.570  83.040  27.620  1.00  0.00            
ATOM   4384  HA  ASP   487      88.610  83.300  26.560  1.00  0.00            
ATOM   4385  CB  ASP   487      90.020  82.790  28.030  1.00  0.00            
ATOM   4386  HB1 ASP   487      90.030  82.290  29.000  1.00  0.00            
ATOM   4387  HB2 ASP   487      90.550  83.740  28.150  1.00  0.00            
ATOM   4388  CG  ASP   487      90.800  81.950  27.020  1.00  0.00            
ATOM   4389  OD1 ASP   487      90.910  82.370  25.850  1.00  0.00            
ATOM   4390  OD2 ASP   487      91.300  80.850  27.340  1.00  0.00            
ATOM   4391  C   ASP   487      87.740  81.760  27.720  1.00  0.00            
ATOM   4392  O   ASP   487      87.000  81.570  28.680  1.00  0.00            
ATOM   4393  N   SER   488      87.900  80.830  26.780  1.00  0.00            
ATOM   4394  H   SER   488      88.510  81.080  26.010  1.00  0.00            
ATOM   4395  CA  SER   488      87.260  79.530  26.750  1.00  0.00            
ATOM   4396  HA  SER   488      86.180  79.710  26.720  1.00  0.00            
ATOM   4397  CB  SER   488      87.600  78.840  25.430  1.00  0.00            
ATOM   4398  HB1 SER   488      88.670  78.620  25.400  1.00  0.00            
ATOM   4399  HB2 SER   488      87.380  79.520  24.610  1.00  0.00            
ATOM   4400  OG  SER   488      86.880  77.650  25.210  1.00  0.00            
ATOM   4401  HG  SER   488      86.850  77.490  24.260  1.00  0.00            
ATOM   4402  C   SER   488      87.530  78.660  27.970  1.00  0.00            
ATOM   4403  O   SER   488      86.790  77.730  28.270  1.00  0.00            
ATOM   4404  N   SER   489      88.550  78.970  28.780  1.00  0.00            
ATOM   4405  H   SER   489      89.110  79.780  28.520  1.00  0.00            
ATOM   4406  CA  SER   489      88.810  78.380  30.070  1.00  0.00            
ATOM   4407  HA  SER   489      89.030  77.320  29.920  1.00  0.00            
ATOM   4408  CB  SER   489      90.030  79.010  30.740  1.00  0.00            
ATOM   4409  HB1 SER   489      90.880  78.930  30.060  1.00  0.00            
ATOM   4410  HB2 SER   489      90.280  78.480  31.660  1.00  0.00            
ATOM   4411  OG  SER   489      89.790  80.370  31.030  1.00  0.00            
ATOM   4412  HG  SER   489      90.610  80.810  31.250  1.00  0.00            
ATOM   4413  C   SER   489      87.620  78.460  31.020  1.00  0.00            
ATOM   4414  O   SER   489      87.330  77.480  31.710  1.00  0.00            
ATOM   4415  N   VAL   490      86.870  79.560  31.070  1.00  0.00            
ATOM   4416  H   VAL   490      87.130  80.320  30.460  1.00  0.00            
ATOM   4417  CA  VAL   490      85.720  79.740  31.930  1.00  0.00            
ATOM   4418  HA  VAL   490      86.020  79.460  32.930  1.00  0.00            
ATOM   4419  CB  VAL   490      85.210  81.180  32.020  1.00  0.00            
ATOM   4420  HB  VAL   490      84.640  81.400  31.110  1.00  0.00            
ATOM   4421  CG1 VAL   490      84.300  81.380  33.220  1.00  0.00            
ATOM   4422 1HG1 VAL   490      83.960  82.410  33.300  1.00  0.00            
ATOM   4423 2HG1 VAL   490      83.410  80.740  33.150  1.00  0.00            
ATOM   4424 3HG1 VAL   490      84.830  81.120  34.140  1.00  0.00            
ATOM   4425  CG2 VAL   490      86.290  82.250  32.130  1.00  0.00            
ATOM   4426 1HG2 VAL   490      85.840  83.240  32.100  1.00  0.00            
ATOM   4427 2HG2 VAL   490      86.810  82.150  33.080  1.00  0.00            
ATOM   4428 3HG2 VAL   490      87.010  82.180  31.310  1.00  0.00            
ATOM   4429  C   VAL   490      84.580  78.810  31.540  1.00  0.00            
ATOM   4430  O   VAL   490      83.850  78.300  32.400  1.00  0.00            
ATOM   4431  N   LEU   491      84.410  78.490  30.250  1.00  0.00            
ATOM   4432  H   LEU   491      85.090  78.850  29.600  1.00  0.00            
ATOM   4433  CA  LEU   491      83.440  77.540  29.750  1.00  0.00            
ATOM   4434  HA  LEU   491      82.460  77.820  30.130  1.00  0.00            
ATOM   4435  CB  LEU   491      83.380  77.550  28.230  1.00  0.00            
ATOM   4436  HB1 LEU   491      82.590  76.880  27.890  1.00  0.00            
ATOM   4437  HB2 LEU   491      84.310  77.130  27.850  1.00  0.00            
ATOM   4438  CG  LEU   491      83.170  78.910  27.550  1.00  0.00            
ATOM   4439  HG  LEU   491      83.970  79.580  27.840  1.00  0.00            
ATOM   4440  CD1 LEU   491      83.200  78.770  26.030  1.00  0.00            
ATOM   4441 1HD1 LEU   491      83.110  79.750  25.560  1.00  0.00            
ATOM   4442 2HD1 LEU   491      84.150  78.330  25.720  1.00  0.00            
ATOM   4443 3HD1 LEU   491      82.380  78.130  25.700  1.00  0.00            
ATOM   4444  CD2 LEU   491      81.850  79.560  27.960  1.00  0.00            
ATOM   4445 1HD2 LEU   491      81.700  80.490  27.410  1.00  0.00            
ATOM   4446 2HD2 LEU   491      81.020  78.880  27.740  1.00  0.00            
ATOM   4447 3HD2 LEU   491      81.850  79.780  29.020  1.00  0.00            
ATOM   4448  C   LEU   491      83.710  76.140  30.300  1.00  0.00            
ATOM   4449  O   LEU   491      82.800  75.440  30.720  1.00  0.00            
ATOM   4450  N   CYS   492      84.980  75.730  30.380  1.00  0.00            
ATOM   4451  H   CYS   492      85.680  76.360  30.010  1.00  0.00            
ATOM   4452  CA  CYS   492      85.430  74.510  31.020  1.00  0.00            
ATOM   4453  HA  CYS   492      84.850  73.680  30.610  1.00  0.00            
ATOM   4454  CB  CYS   492      86.880  74.290  30.610  1.00  0.00            
ATOM   4455  HB1 CYS   492      87.510  75.060  31.030  1.00  0.00            
ATOM   4456  HB2 CYS   492      86.970  74.320  29.520  1.00  0.00            
ATOM   4457  SG  CYS   492      87.480  72.670  31.170  1.00  0.00            
ATOM   4458  HG  CYS   492      88.590  72.630  30.420  1.00  0.00            
ATOM   4459  C   CYS   492      85.180  74.530  32.520  1.00  0.00            
ATOM   4460  O   CYS   492      84.650  73.570  33.070  1.00  0.00            
ATOM   4461  N   GLU   493      85.440  75.630  33.230  1.00  0.00            
ATOM   4462  H   GLU   493      85.900  76.380  32.750  1.00  0.00            
ATOM   4463  CA  GLU   493      85.100  75.830  34.630  1.00  0.00            
ATOM   4464  HA  GLU   493      85.570  75.020  35.190  1.00  0.00            
ATOM   4465  CB  GLU   493      85.670  77.120  35.190  1.00  0.00            
ATOM   4466  HB1 GLU   493      85.290  77.260  36.210  1.00  0.00            
ATOM   4467  HB2 GLU   493      85.290  77.960  34.610  1.00  0.00            
ATOM   4468  CG  GLU   493      87.190  77.250  35.280  1.00  0.00            
ATOM   4469  HG1 GLU   493      87.610  77.170  34.280  1.00  0.00            
ATOM   4470  HG2 GLU   493      87.570  76.410  35.870  1.00  0.00            
ATOM   4471  CD  GLU   493      87.640  78.560  35.920  1.00  0.00            
ATOM   4472  OE1 GLU   493      88.200  78.550  37.030  1.00  0.00            
ATOM   4473  OE2 GLU   493      87.410  79.630  35.310  1.00  0.00            
ATOM   4474  C   GLU   493      83.610  75.740  34.920  1.00  0.00            
ATOM   4475  O   GLU   493      83.210  75.350  36.020  1.00  0.00            
ATOM   4476  N   CYS   494      82.720  76.070  33.970  1.00  0.00            
ATOM   4477  H   CYS   494      83.090  76.500  33.140  1.00  0.00            
ATOM   4478  CA  CYS   494      81.280  75.890  34.060  1.00  0.00            
ATOM   4479  HA  CYS   494      80.930  76.290  35.010  1.00  0.00            
ATOM   4480  CB  CYS   494      80.550  76.650  32.950  1.00  0.00            
ATOM   4481  HB1 CYS   494      79.490  76.370  32.960  1.00  0.00            
ATOM   4482  HB2 CYS   494      80.950  76.350  31.980  1.00  0.00            
ATOM   4483  SG  CYS   494      80.660  78.450  33.130  1.00  0.00            
ATOM   4484  HG  CYS   494      80.010  78.780  32.010  1.00  0.00            
ATOM   4485  C   CYS   494      80.870  74.430  34.040  1.00  0.00            
ATOM   4486  O   CYS   494      80.100  74.000  34.890  1.00  0.00            
ATOM   4487  N   TYR   495      81.370  73.610  33.110  1.00  0.00            
ATOM   4488  H   TYR   495      82.010  74.010  32.430  1.00  0.00            
ATOM   4489  CA  TYR   495      81.100  72.190  33.040  1.00  0.00            
ATOM   4490  HA  TYR   495      80.020  72.040  33.050  1.00  0.00            
ATOM   4491  CB  TYR   495      81.620  71.600  31.730  1.00  0.00            
ATOM   4492  HB1 TYR   495      81.650  70.510  31.830  1.00  0.00            
ATOM   4493  HB2 TYR   495      82.650  71.920  31.580  1.00  0.00            
ATOM   4494  CG  TYR   495      80.810  71.890  30.480  1.00  0.00            
ATOM   4495  CD1 TYR   495      79.600  71.230  30.270  1.00  0.00            
ATOM   4496  HD1 TYR   495      79.220  70.530  31.000  1.00  0.00            
ATOM   4497  CE1 TYR   495      78.860  71.450  29.100  1.00  0.00            
ATOM   4498  HE1 TYR   495      77.940  70.920  28.900  1.00  0.00            
ATOM   4499  CZ  TYR   495      79.350  72.330  28.110  1.00  0.00            
ATOM   4500  OH  TYR   495      78.660  72.490  26.950  1.00  0.00            
ATOM   4501  HH  TYR   495      79.160  72.930  26.260  1.00  0.00            
ATOM   4502  CE2 TYR   495      80.550  73.030  28.350  1.00  0.00            
ATOM   4503  HE2 TYR   495      80.910  73.730  27.600  1.00  0.00            
ATOM   4504  CD2 TYR   495      81.270  72.790  29.520  1.00  0.00            
ATOM   4505  HD2 TYR   495      82.220  73.290  29.670  1.00  0.00            
ATOM   4506  C   TYR   495      81.640  71.430  34.240  1.00  0.00            
ATOM   4507  O   TYR   495      80.940  70.590  34.810  1.00  0.00            
ATOM   4508  N   ASP   496      82.850  71.760  34.710  1.00  0.00            
ATOM   4509  H   ASP   496      83.380  72.420  34.160  1.00  0.00            
ATOM   4510  CA  ASP   496      83.440  71.270  35.940  1.00  0.00            
ATOM   4511  HA  ASP   496      83.550  70.190  35.840  1.00  0.00            
ATOM   4512  CB  ASP   496      84.840  71.850  36.070  1.00  0.00            
ATOM   4513  HB1 ASP   496      84.760  72.920  36.240  1.00  0.00            
ATOM   4514  HB2 ASP   496      85.380  71.730  35.120  1.00  0.00            
ATOM   4515  CG  ASP   496      85.690  71.250  37.180  1.00  0.00            
ATOM   4516  OD1 ASP   496      85.410  71.520  38.370  1.00  0.00            
ATOM   4517  OD2 ASP   496      86.670  70.530  36.880  1.00  0.00            
ATOM   4518  C   ASP   496      82.560  71.530  37.150  1.00  0.00            
ATOM   4519  O   ASP   496      82.260  70.630  37.930  1.00  0.00            
ATOM   4520  N   ALA   497      81.990  72.730  37.290  1.00  0.00            
ATOM   4521  H   ALA   497      82.220  73.440  36.600  1.00  0.00            
ATOM   4522  CA  ALA   497      81.020  73.070  38.320  1.00  0.00            
ATOM   4523  HA  ALA   497      81.440  72.770  39.280  1.00  0.00            
ATOM   4524  CB  ALA   497      80.850  74.590  38.370  1.00  0.00            
ATOM   4525  HB1 ALA   497      80.190  74.860  39.200  1.00  0.00            
ATOM   4526  HB2 ALA   497      81.810  75.090  38.520  1.00  0.00            
ATOM   4527  HB3 ALA   497      80.410  74.950  37.440  1.00  0.00            
ATOM   4528  C   ALA   497      79.680  72.370  38.190  1.00  0.00            
ATOM   4529  O   ALA   497      79.110  71.940  39.190  1.00  0.00            
ATOM   4530  N   GLY   498      79.150  72.190  36.980  1.00  0.00            
ATOM   4531  H   GLY   498      79.650  72.590  36.190  1.00  0.00            
ATOM   4532  CA  GLY   498      77.930  71.470  36.690  1.00  0.00            
ATOM   4533  HA1 GLY   498      77.750  71.470  35.610  1.00  0.00            
ATOM   4534  HA2 GLY   498      77.090  71.970  37.160  1.00  0.00            
ATOM   4535  C   GLY   498      77.970  70.020  37.170  1.00  0.00            
ATOM   4536  O   GLY   498      77.060  69.580  37.870  1.00  0.00            
ATOM   4537  N   CYS   499      79.060  69.310  36.890  1.00  0.00            
ATOM   4538  H   CYS   499      79.760  69.740  36.290  1.00  0.00            
ATOM   4539  CA  CYS   499      79.310  67.960  37.350  1.00  0.00            
ATOM   4540  HA  CYS   499      78.400  67.380  37.200  1.00  0.00            
ATOM   4541  CB  CYS   499      80.380  67.320  36.470  1.00  0.00            
ATOM   4542  HB1 CYS   499      80.560  66.300  36.820  1.00  0.00            
ATOM   4543  HB2 CYS   499      81.320  67.860  36.580  1.00  0.00            
ATOM   4544  SG  CYS   499      79.900  67.250  34.720  1.00  0.00            
ATOM   4545  HG  CYS   499      80.860  66.410  34.330  1.00  0.00            
ATOM   4546  C   CYS   499      79.660  67.860  38.830  1.00  0.00            
ATOM   4547  O   CYS   499      79.330  66.870  39.470  1.00  0.00            
ATOM   4548  N   ALA   500      80.310  68.860  39.430  1.00  0.00            
ATOM   4549  H   ALA   500      80.640  69.610  38.840  1.00  0.00            
ATOM   4550  CA  ALA   500      80.720  68.860  40.820  1.00  0.00            
ATOM   4551  HA  ALA   500      81.030  67.850  41.070  1.00  0.00            
ATOM   4552  CB  ALA   500      81.960  69.740  40.980  1.00  0.00            
ATOM   4553  HB1 ALA   500      82.300  69.730  42.010  1.00  0.00            
ATOM   4554  HB2 ALA   500      82.780  69.390  40.350  1.00  0.00            
ATOM   4555  HB3 ALA   500      81.730  70.770  40.700  1.00  0.00            
ATOM   4556  C   ALA   500      79.640  69.240  41.820  1.00  0.00            
ATOM   4557  O   ALA   500      79.510  68.590  42.860  1.00  0.00            
ATOM   4558  N   TRP   501      78.830  70.270  41.580  1.00  0.00            
ATOM   4559  H   TRP   501      78.970  70.750  40.700  1.00  0.00            
ATOM   4560  CA  TRP   501      77.990  70.940  42.550  1.00  0.00            
ATOM   4561  HA  TRP   501      78.110  70.450  43.520  1.00  0.00            
ATOM   4562  CB  TRP   501      78.490  72.370  42.730  1.00  0.00            
ATOM   4563  HB1 TRP   501      77.830  72.910  43.410  1.00  0.00            
ATOM   4564  HB2 TRP   501      78.440  72.890  41.770  1.00  0.00            
ATOM   4565  CG  TRP   501      79.880  72.500  43.280  1.00  0.00            
ATOM   4566  CD1 TRP   501      80.980  72.860  42.590  1.00  0.00            
ATOM   4567  HD1 TRP   501      80.990  73.120  41.540  1.00  0.00            
ATOM   4568  NE1 TRP   501      82.080  72.840  43.430  1.00  0.00            
ATOM   4569  HE1 TRP   501      83.010  73.080  43.130  1.00  0.00            
ATOM   4570  CE2 TRP   501      81.730  72.480  44.710  1.00  0.00            
ATOM   4571  CZ2 TRP   501      82.450  72.350  45.910  1.00  0.00            
ATOM   4572  HZ2 TRP   501      83.500  72.570  45.930  1.00  0.00            
ATOM   4573  CH2 TRP   501      81.770  71.950  47.070  1.00  0.00            
ATOM   4574  HH2 TRP   501      82.320  71.830  47.990  1.00  0.00            
ATOM   4575  CZ3 TRP   501      80.400  71.670  47.010  1.00  0.00            
ATOM   4576  HZ3 TRP   501      79.910  71.330  47.910  1.00  0.00            
ATOM   4577  CE3 TRP   501      79.690  71.820  45.820  1.00  0.00            
ATOM   4578  HE3 TRP   501      78.630  71.620  45.800  1.00  0.00            
ATOM   4579  CD2 TRP   501      80.330  72.240  44.640  1.00  0.00            
ATOM   4580  C   TRP   501      76.490  70.970  42.300  1.00  0.00            
ATOM   4581  O   TRP   501      75.700  71.070  43.240  1.00  0.00            
ATOM   4582  N   TYR   502      76.060  70.890  41.040  1.00  0.00            
ATOM   4583  H   TYR   502      76.770  70.810  40.320  1.00  0.00            
ATOM   4584  CA  TYR   502      74.700  71.150  40.600  1.00  0.00            
ATOM   4585  HA  TYR   502      74.110  71.420  41.470  1.00  0.00            
ATOM   4586  CB  TYR   502      74.690  72.380  39.700  1.00  0.00            
ATOM   4587  HB1 TYR   502      73.660  72.680  39.490  1.00  0.00            
ATOM   4588  HB2 TYR   502      75.130  72.090  38.740  1.00  0.00            
ATOM   4589  CG  TYR   502      75.430  73.590  40.220  1.00  0.00            
ATOM   4590  CD1 TYR   502      75.110  74.130  41.480  1.00  0.00            
ATOM   4591  HD1 TYR   502      74.310  73.700  42.060  1.00  0.00            
ATOM   4592  CE1 TYR   502      75.840  75.200  42.010  1.00  0.00            
ATOM   4593  HE1 TYR   502      75.590  75.610  42.970  1.00  0.00            
ATOM   4594  CZ  TYR   502      76.910  75.760  41.280  1.00  0.00            
ATOM   4595  OH  TYR   502      77.660  76.760  41.810  1.00  0.00            
ATOM   4596  HH  TYR   502      78.380  77.020  41.220  1.00  0.00            
ATOM   4597  CE2 TYR   502      77.220  75.240  40.000  1.00  0.00            
ATOM   4598  HE2 TYR   502      78.020  75.680  39.430  1.00  0.00            
ATOM   4599  CD2 TYR   502      76.470  74.170  39.490  1.00  0.00            
ATOM   4600  HD2 TYR   502      76.740  73.770  38.520  1.00  0.00            
ATOM   4601  C   TYR   502      74.000  69.940  40.000  1.00  0.00            
ATOM   4602  O   TYR   502      72.850  70.040  39.560  1.00  0.00            
ATOM   4603  N   GLU   503      74.640  68.770  39.960  1.00  0.00            
ATOM   4604  H   GLU   503      75.560  68.760  40.390  1.00  0.00            
ATOM   4605  CA  GLU   503      74.150  67.530  39.400  1.00  0.00            
ATOM   4606  HA  GLU   503      74.990  66.840  39.340  1.00  0.00            
ATOM   4607  CB  GLU   503      73.140  66.870  40.340  1.00  0.00            
ATOM   4608  HB1 GLU   503      72.790  65.930  39.890  1.00  0.00            
ATOM   4609  HB2 GLU   503      72.280  67.520  40.420  1.00  0.00            
ATOM   4610  CG  GLU   503      73.620  66.540  41.750  1.00  0.00            
ATOM   4611  HG1 GLU   503      74.080  67.430  42.190  1.00  0.00            
ATOM   4612  HG2 GLU   503      74.380  65.750  41.700  1.00  0.00            
ATOM   4613  CD  GLU   503      72.460  66.100  42.630  1.00  0.00            
ATOM   4614  OE1 GLU   503      71.620  65.290  42.180  1.00  0.00            
ATOM   4615  OE2 GLU   503      72.290  66.650  43.740  1.00  0.00            
ATOM   4616  C   GLU   503      73.640  67.650  37.970  1.00  0.00            
ATOM   4617  O   GLU   503      72.620  67.070  37.610  1.00  0.00            
ATOM   4618  N   LEU   504      74.310  68.440  37.120  1.00  0.00            
ATOM   4619  H   LEU   504      75.170  68.840  37.460  1.00  0.00            
ATOM   4620  CA  LEU   504      73.970  68.700  35.740  1.00  0.00            
ATOM   4621  HA  LEU   504      72.930  68.440  35.580  1.00  0.00            
ATOM   4622  CB  LEU   504      74.140  70.180  35.400  1.00  0.00            
ATOM   4623  HB1 LEU   504      73.900  70.320  34.340  1.00  0.00            
ATOM   4624  HB2 LEU   504      75.190  70.450  35.510  1.00  0.00            
ATOM   4625  CG  LEU   504      73.300  71.180  36.190  1.00  0.00            
ATOM   4626  HG  LEU   504      73.600  71.120  37.240  1.00  0.00            
ATOM   4627  CD1 LEU   504      73.570  72.600  35.710  1.00  0.00            
ATOM   4628 1HD1 LEU   504      73.020  73.320  36.330  1.00  0.00            
ATOM   4629 2HD1 LEU   504      74.630  72.820  35.790  1.00  0.00            
ATOM   4630 3HD1 LEU   504      73.270  72.700  34.670  1.00  0.00            
ATOM   4631  CD2 LEU   504      71.800  70.910  36.100  1.00  0.00            
ATOM   4632 1HD2 LEU   504      71.250  71.680  36.630  1.00  0.00            
ATOM   4633 2HD2 LEU   504      71.490  70.880  35.060  1.00  0.00            
ATOM   4634 3HD2 LEU   504      71.570  69.950  36.570  1.00  0.00            
ATOM   4635  C   LEU   504      74.790  67.840  34.780  1.00  0.00            
ATOM   4636  O   LEU   504      76.020  67.880  34.830  1.00  0.00            
ATOM   4637  N   THR   505      74.150  67.140  33.850  1.00  0.00            
ATOM   4638  H   THR   505      73.140  67.170  33.850  1.00  0.00            
ATOM   4639  CA  THR   505      74.830  66.530  32.720  1.00  0.00            
ATOM   4640  HA  THR   505      75.640  65.930  33.140  1.00  0.00            
ATOM   4641  CB  THR   505      73.960  65.580  31.900  1.00  0.00            
ATOM   4642  HB  THR   505      74.610  64.970  31.260  1.00  0.00            
ATOM   4643  CG2 THR   505      73.100  64.610  32.720  1.00  0.00            
ATOM   4644 1HG2 THR   505      72.720  63.820  32.080  1.00  0.00            
ATOM   4645 2HG2 THR   505      73.700  64.170  33.510  1.00  0.00            
ATOM   4646 3HG2 THR   505      72.270  65.160  33.160  1.00  0.00            
ATOM   4647  OG1 THR   505      73.080  66.290  31.060  1.00  0.00            
ATOM   4648  HG1 THR   505      72.330  65.730  30.870  1.00  0.00            
ATOM   4649  C   THR   505      75.450  67.580  31.820  1.00  0.00            
ATOM   4650  O   THR   505      74.980  68.720  31.810  1.00  0.00            
ATOM   4651  N   PRO   506      76.440  67.260  30.990  1.00  0.00            
ATOM   4652  CD  PRO   506      77.250  66.050  31.010  1.00  0.00            
ATOM   4653  HD1 PRO   506      76.740  65.250  30.480  1.00  0.00            
ATOM   4654  HD2 PRO   506      77.490  65.740  32.030  1.00  0.00            
ATOM   4655  CG  PRO   506      78.530  66.430  30.270  1.00  0.00            
ATOM   4656  HG1 PRO   506      79.010  65.560  29.830  1.00  0.00            
ATOM   4657  HG2 PRO   506      79.200  66.930  30.960  1.00  0.00            
ATOM   4658  CB  PRO   506      78.020  67.410  29.220  1.00  0.00            
ATOM   4659  HB1 PRO   506      77.590  66.850  28.390  1.00  0.00            
ATOM   4660  HB2 PRO   506      78.820  68.070  28.870  1.00  0.00            
ATOM   4661  CA  PRO   506      76.930  68.170  29.970  1.00  0.00            
ATOM   4662  HA  PRO   506      77.390  69.020  30.480  1.00  0.00            
ATOM   4663  C   PRO   506      75.820  68.680  29.060  1.00  0.00            
ATOM   4664  O   PRO   506      75.760  69.880  28.780  1.00  0.00            
ATOM   4665  N   ALA   507      74.850  67.850  28.680  1.00  0.00            
ATOM   4666  H   ALA   507      74.920  66.890  28.970  1.00  0.00            
ATOM   4667  CA  ALA   507      73.670  68.250  27.940  1.00  0.00            
ATOM   4668  HA  ALA   507      73.990  68.690  27.000  1.00  0.00            
ATOM   4669  CB  ALA   507      72.890  66.990  27.590  1.00  0.00            
ATOM   4670  HB1 ALA   507      72.010  67.230  26.990  1.00  0.00            
ATOM   4671  HB2 ALA   507      73.500  66.290  27.010  1.00  0.00            
ATOM   4672  HB3 ALA   507      72.550  66.480  28.500  1.00  0.00            
ATOM   4673  C   ALA   507      72.800  69.270  28.660  1.00  0.00            
ATOM   4674  O   ALA   507      72.240  70.170  28.040  1.00  0.00            
ATOM   4675  N   GLU   508      72.660  69.200  29.990  1.00  0.00            
ATOM   4676  H   GLU   508      73.140  68.450  30.450  1.00  0.00            
ATOM   4677  CA  GLU   508      71.920  70.140  30.810  1.00  0.00            
ATOM   4678  HA  GLU   508      70.990  70.390  30.310  1.00  0.00            
ATOM   4679  CB  GLU   508      71.540  69.480  32.130  1.00  0.00            
ATOM   4680  HB1 GLU   508      71.110  70.220  32.800  1.00  0.00            
ATOM   4681  HB2 GLU   508      72.450  69.110  32.620  1.00  0.00            
ATOM   4682  CG  GLU   508      70.550  68.330  31.980  1.00  0.00            
ATOM   4683  HG1 GLU   508      70.860  67.680  31.170  1.00  0.00            
ATOM   4684  HG2 GLU   508      69.590  68.760  31.670  1.00  0.00            
ATOM   4685  CD  GLU   508      70.340  67.490  33.240  1.00  0.00            
ATOM   4686  OE1 GLU   508      71.260  67.330  34.060  1.00  0.00            
ATOM   4687  OE2 GLU   508      69.240  66.920  33.410  1.00  0.00            
ATOM   4688  C   GLU   508      72.650  71.460  31.020  1.00  0.00            
ATOM   4689  O   GLU   508      72.030  72.520  31.010  1.00  0.00            
ATOM   4690  N   THR   509      73.980  71.450  31.140  1.00  0.00            
ATOM   4691  H   THR   509      74.410  70.540  31.230  1.00  0.00            
ATOM   4692  CA  THR   509      74.850  72.610  31.220  1.00  0.00            
ATOM   4693  HA  THR   509      74.440  73.310  31.940  1.00  0.00            
ATOM   4694  CB  THR   509      76.220  72.220  31.760  1.00  0.00            
ATOM   4695  HB  THR   509      76.650  71.430  31.150  1.00  0.00            
ATOM   4696  CG2 THR   509      77.230  73.360  31.840  1.00  0.00            
ATOM   4697 1HG2 THR   509      78.140  73.040  32.340  1.00  0.00            
ATOM   4698 2HG2 THR   509      77.510  73.690  30.840  1.00  0.00            
ATOM   4699 3HG2 THR   509      76.800  74.200  32.390  1.00  0.00            
ATOM   4700  OG1 THR   509      76.100  71.740  33.080  1.00  0.00            
ATOM   4701  HG1 THR   509      76.710  71.010  33.200  1.00  0.00            
ATOM   4702  C   THR   509      74.980  73.350  29.890  1.00  0.00            
ATOM   4703  O   THR   509      74.900  74.580  29.830  1.00  0.00            
ATOM   4704  N   SER   510      75.110  72.630  28.780  1.00  0.00            
ATOM   4705  H   SER   510      75.160  71.630  28.930  1.00  0.00            
ATOM   4706  CA  SER   510      75.330  73.090  27.430  1.00  0.00            
ATOM   4707  HA  SER   510      76.310  73.550  27.370  1.00  0.00            
ATOM   4708  CB  SER   510      75.360  71.850  26.530  1.00  0.00            
ATOM   4709  HB1 SER   510      74.450  71.270  26.700  1.00  0.00            
ATOM   4710  HB2 SER   510      76.210  71.230  26.820  1.00  0.00            
ATOM   4711  OG  SER   510      75.470  72.060  25.140  1.00  0.00            
ATOM   4712  HG  SER   510      75.570  71.170  24.800  1.00  0.00            
ATOM   4713  C   SER   510      74.320  74.120  26.950  1.00  0.00            
ATOM   4714  O   SER   510      74.680  75.220  26.520  1.00  0.00            
ATOM   4715  N   VAL   511      73.020  73.860  27.120  1.00  0.00            
ATOM   4716  H   VAL   511      72.780  72.950  27.500  1.00  0.00            
ATOM   4717  CA  VAL   511      71.940  74.750  26.740  1.00  0.00            
ATOM   4718  HA  VAL   511      72.130  75.050  25.710  1.00  0.00            
ATOM   4719  CB  VAL   511      70.590  74.050  26.710  1.00  0.00            
ATOM   4720  HB  VAL   511      70.370  73.660  27.710  1.00  0.00            
ATOM   4721  CG1 VAL   511      69.430  74.960  26.290  1.00  0.00            
ATOM   4722 1HG1 VAL   511      68.500  74.400  26.240  1.00  0.00            
ATOM   4723 2HG1 VAL   511      69.300  75.760  27.020  1.00  0.00            
ATOM   4724 3HG1 VAL   511      69.640  75.400  25.320  1.00  0.00            
ATOM   4725  CG2 VAL   511      70.590  72.870  25.740  1.00  0.00            
ATOM   4726 1HG2 VAL   511      69.620  72.370  25.730  1.00  0.00            
ATOM   4727 2HG2 VAL   511      70.790  73.230  24.730  1.00  0.00            
ATOM   4728 3HG2 VAL   511      71.360  72.140  26.000  1.00  0.00            
ATOM   4729  C   VAL   511      71.900  76.030  27.560  1.00  0.00            
ATOM   4730  O   VAL   511      71.660  77.110  27.020  1.00  0.00            
ATOM   4731  N   ARG   512      72.230  75.990  28.850  1.00  0.00            
ATOM   4732  H   ARG   512      72.480  75.080  29.220  1.00  0.00            
ATOM   4733  CA  ARG   512      72.320  77.130  29.740  1.00  0.00            
ATOM   4734  HA  ARG   512      71.390  77.700  29.670  1.00  0.00            
ATOM   4735  CB  ARG   512      72.500  76.690  31.190  1.00  0.00            
ATOM   4736  HB1 ARG   512      72.590  77.560  31.840  1.00  0.00            
ATOM   4737  HB2 ARG   512      73.440  76.140  31.260  1.00  0.00            
ATOM   4738  CG  ARG   512      71.370  75.810  31.730  1.00  0.00            
ATOM   4739  HG1 ARG   512      71.020  75.120  30.970  1.00  0.00            
ATOM   4740  HG2 ARG   512      70.520  76.430  32.020  1.00  0.00            
ATOM   4741  CD  ARG   512      71.850  74.990  32.920  1.00  0.00            
ATOM   4742  HD1 ARG   512      72.180  75.640  33.720  1.00  0.00            
ATOM   4743  HD2 ARG   512      72.720  74.400  32.610  1.00  0.00            
ATOM   4744  NE  ARG   512      70.830  74.040  33.360  1.00  0.00            
ATOM   4745  HE  ARG   512      70.590  73.280  32.740  1.00  0.00            
ATOM   4746  CZ  ARG   512      70.300  73.960  34.590  1.00  0.00            
ATOM   4747  NH1 ARG   512      70.580  74.850  35.550  1.00  0.00            
ATOM   4748 1HH1 ARG   512      71.130  75.660  35.300  1.00  0.00            
ATOM   4749 2HH1 ARG   512      70.340  74.620  36.510  1.00  0.00            
ATOM   4750  NH2 ARG   512      69.440  72.980  34.910  1.00  0.00            
ATOM   4751 1HH2 ARG   512      69.180  72.310  34.200  1.00  0.00            
ATOM   4752 2HH2 ARG   512      69.060  72.930  35.840  1.00  0.00            
ATOM   4753  C   ARG   512      73.430  78.090  29.310  1.00  0.00            
ATOM   4754  O   ARG   512      73.260  79.310  29.330  1.00  0.00            
ATOM   4755  N   LEU   513      74.570  77.570  28.870  1.00  0.00            
ATOM   4756  H   LEU   513      74.650  76.560  28.900  1.00  0.00            
ATOM   4757  CA  LEU   513      75.660  78.330  28.280  1.00  0.00            
ATOM   4758  HA  LEU   513      75.830  79.200  28.920  1.00  0.00            
ATOM   4759  CB  LEU   513      76.940  77.500  28.300  1.00  0.00            
ATOM   4760  HB1 LEU   513      77.730  78.070  27.810  1.00  0.00            
ATOM   4761  HB2 LEU   513      76.780  76.620  27.690  1.00  0.00            
ATOM   4762  CG  LEU   513      77.460  77.050  29.670  1.00  0.00            
ATOM   4763  HG  LEU   513      76.700  76.470  30.180  1.00  0.00            
ATOM   4764  CD1 LEU   513      78.700  76.170  29.510  1.00  0.00            
ATOM   4765 1HD1 LEU   513      79.030  75.810  30.480  1.00  0.00            
ATOM   4766 2HD1 LEU   513      78.460  75.310  28.890  1.00  0.00            
ATOM   4767 3HD1 LEU   513      79.510  76.740  29.050  1.00  0.00            
ATOM   4768  CD2 LEU   513      77.820  78.230  30.580  1.00  0.00            
ATOM   4769 1HD2 LEU   513      78.200  77.860  31.530  1.00  0.00            
ATOM   4770 2HD2 LEU   513      78.580  78.850  30.100  1.00  0.00            
ATOM   4771 3HD2 LEU   513      76.940  78.830  30.790  1.00  0.00            
ATOM   4772  C   LEU   513      75.320  78.890  26.910  1.00  0.00            
ATOM   4773  O   LEU   513      75.660  80.030  26.590  1.00  0.00            
ATOM   4774  N   ARG   514      74.580  78.160  26.060  1.00  0.00            
ATOM   4775  H   ARG   514      74.400  77.200  26.340  1.00  0.00            
ATOM   4776  CA  ARG   514      74.060  78.610  24.790  1.00  0.00            
ATOM   4777  HA  ARG   514      74.900  78.990  24.210  1.00  0.00            
ATOM   4778  CB  ARG   514      73.470  77.430  24.010  1.00  0.00            
ATOM   4779  HB1 ARG   514      72.680  76.980  24.600  1.00  0.00            
ATOM   4780  HB2 ARG   514      74.240  76.660  23.890  1.00  0.00            
ATOM   4781  CG  ARG   514      72.880  77.730  22.640  1.00  0.00            
ATOM   4782  HG1 ARG   514      71.970  78.320  22.760  1.00  0.00            
ATOM   4783  HG2 ARG   514      72.590  76.800  22.150  1.00  0.00            
ATOM   4784  CD  ARG   514      73.790  78.500  21.690  1.00  0.00            
ATOM   4785  HD1 ARG   514      73.980  79.490  22.100  1.00  0.00            
ATOM   4786  HD2 ARG   514      73.300  78.610  20.720  1.00  0.00            
ATOM   4787  NE  ARG   514      75.060  77.800  21.470  1.00  0.00            
ATOM   4788  HE  ARG   514      75.110  76.800  21.540  1.00  0.00            
ATOM   4789  CZ  ARG   514      76.230  78.370  21.160  1.00  0.00            
ATOM   4790  NH1 ARG   514      76.400  79.680  20.970  1.00  0.00            
ATOM   4791 1HH1 ARG   514      75.580  80.270  20.910  1.00  0.00            
ATOM   4792 2HH1 ARG   514      77.320  79.930  20.620  1.00  0.00            
ATOM   4793  NH2 ARG   514      77.320  77.600  21.060  1.00  0.00            
ATOM   4794 1HH2 ARG   514      77.170  76.600  21.110  1.00  0.00            
ATOM   4795 2HH2 ARG   514      78.230  78.030  20.940  1.00  0.00            
ATOM   4796  C   ARG   514      73.100  79.770  24.940  1.00  0.00            
ATOM   4797  O   ARG   514      73.200  80.760  24.220  1.00  0.00            
ATOM   4798  N   ALA   515      72.220  79.730  25.950  1.00  0.00            
ATOM   4799  H   ALA   515      72.140  78.860  26.450  1.00  0.00            
ATOM   4800  CA  ALA   515      71.320  80.800  26.320  1.00  0.00            
ATOM   4801  HA  ALA   515      70.690  81.030  25.450  1.00  0.00            
ATOM   4802  CB  ALA   515      70.390  80.300  27.420  1.00  0.00            
ATOM   4803  HB1 ALA   515      69.630  81.060  27.650  1.00  0.00            
ATOM   4804  HB2 ALA   515      69.880  79.390  27.130  1.00  0.00            
ATOM   4805  HB3 ALA   515      70.960  80.110  28.330  1.00  0.00            
ATOM   4806  C   ALA   515      72.040  82.080  26.720  1.00  0.00            
ATOM   4807  O   ALA   515      71.610  83.170  26.340  1.00  0.00            
ATOM   4808  N   TYR   516      73.170  82.000  27.430  1.00  0.00            
ATOM   4809  H   TYR   516      73.440  81.070  27.730  1.00  0.00            
ATOM   4810  CA  TYR   516      74.070  83.100  27.730  1.00  0.00            
ATOM   4811  HA  TYR   516      73.480  83.870  28.210  1.00  0.00            
ATOM   4812  CB  TYR   516      75.140  82.670  28.720  1.00  0.00            
ATOM   4813  HB1 TYR   516      75.730  81.860  28.280  1.00  0.00            
ATOM   4814  HB2 TYR   516      74.660  82.230  29.600  1.00  0.00            
ATOM   4815  CG  TYR   516      76.110  83.730  29.190  1.00  0.00            
ATOM   4816  CD1 TYR   516      77.170  84.120  28.360  1.00  0.00            
ATOM   4817  HD1 TYR   516      77.310  83.660  27.390  1.00  0.00            
ATOM   4818  CE1 TYR   516      78.090  85.100  28.780  1.00  0.00            
ATOM   4819  HE1 TYR   516      78.900  85.420  28.140  1.00  0.00            
ATOM   4820  CZ  TYR   516      77.950  85.690  30.050  1.00  0.00            
ATOM   4821  OH  TYR   516      78.850  86.620  30.460  1.00  0.00            
ATOM   4822  HH  TYR   516      78.630  86.960  31.330  1.00  0.00            
ATOM   4823  CE2 TYR   516      76.890  85.280  30.890  1.00  0.00            
ATOM   4824  HE2 TYR   516      76.800  85.730  31.870  1.00  0.00            
ATOM   4825  CD2 TYR   516      75.990  84.310  30.460  1.00  0.00            
ATOM   4826  HD2 TYR   516      75.200  83.980  31.110  1.00  0.00            
ATOM   4827  C   TYR   516      74.650  83.710  26.460  1.00  0.00            
ATOM   4828  O   TYR   516      74.420  84.880  26.170  1.00  0.00            
ATOM   4829  N   LEU   517      75.360  82.940  25.630  1.00  0.00            
ATOM   4830  H   LEU   517      75.470  81.970  25.890  1.00  0.00            
ATOM   4831  CA  LEU   517      76.050  83.430  24.450  1.00  0.00            
ATOM   4832  HA  LEU   517      76.740  84.210  24.760  1.00  0.00            
ATOM   4833  CB  LEU   517      76.890  82.330  23.810  1.00  0.00            
ATOM   4834  HB1 LEU   517      77.270  82.690  22.850  1.00  0.00            
ATOM   4835  HB2 LEU   517      76.240  81.490  23.580  1.00  0.00            
ATOM   4836  CG  LEU   517      78.090  81.810  24.590  1.00  0.00            
ATOM   4837  HG  LEU   517      77.750  81.390  25.540  1.00  0.00            
ATOM   4838  CD1 LEU   517      78.800  80.700  23.810  1.00  0.00            
ATOM   4839 1HD1 LEU   517      79.590  80.250  24.410  1.00  0.00            
ATOM   4840 2HD1 LEU   517      78.090  79.920  23.530  1.00  0.00            
ATOM   4841 3HD1 LEU   517      79.240  81.110  22.900  1.00  0.00            
ATOM   4842  CD2 LEU   517      79.140  82.870  24.890  1.00  0.00            
ATOM   4843 1HD2 LEU   517      79.990  82.440  25.420  1.00  0.00            
ATOM   4844 2HD2 LEU   517      79.500  83.310  23.960  1.00  0.00            
ATOM   4845 3HD2 LEU   517      78.730  83.670  25.520  1.00  0.00            
ATOM   4846  C   LEU   517      75.120  84.080  23.430  1.00  0.00            
ATOM   4847  O   LEU   517      75.420  85.150  22.910  1.00  0.00            
ATOM   4848  N   ASN   518      73.950  83.490  23.170  1.00  0.00            
ATOM   4849  H   ASN   518      73.760  82.610  23.630  1.00  0.00            
ATOM   4850  CA  ASN   518      72.990  83.960  22.190  1.00  0.00            
ATOM   4851  HA  ASN   518      73.570  84.300  21.330  1.00  0.00            
ATOM   4852  CB  ASN   518      72.160  82.780  21.690  1.00  0.00            
ATOM   4853  HB1 ASN   518      71.340  83.160  21.070  1.00  0.00            
ATOM   4854  HB2 ASN   518      71.700  82.260  22.530  1.00  0.00            
ATOM   4855  CG  ASN   518      72.920  81.770  20.850  1.00  0.00            
ATOM   4856  OD1 ASN   518      74.140  81.710  20.780  1.00  0.00            
ATOM   4857  ND2 ASN   518      72.200  80.900  20.120  1.00  0.00            
ATOM   4858 1HD2 ASN   518      71.190  80.920  20.160  1.00  0.00            
ATOM   4859 2HD2 ASN   518      72.690  80.300  19.470  1.00  0.00            
ATOM   4860  C   ASN   518      72.170  85.170  22.620  1.00  0.00            
ATOM   4861  O   ASN   518      71.550  85.810  21.780  1.00  0.00            
ATOM   4862  N   THR   519      72.170  85.560  23.900  1.00  0.00            
ATOM   4863  H   THR   519      72.730  85.010  24.530  1.00  0.00            
ATOM   4864  CA  THR   519      71.520  86.740  24.440  1.00  0.00            
ATOM   4865  HA  THR   519      70.530  86.780  23.970  1.00  0.00            
ATOM   4866  CB  THR   519      71.240  86.590  25.930  1.00  0.00            
ATOM   4867  HB  THR   519      72.180  86.390  26.450  1.00  0.00            
ATOM   4868  CG2 THR   519      70.560  87.780  26.610  1.00  0.00            
ATOM   4869 1HG2 THR   519      70.420  87.580  27.670  1.00  0.00            
ATOM   4870 2HG2 THR   519      71.180  88.680  26.530  1.00  0.00            
ATOM   4871 3HG2 THR   519      69.580  87.970  26.160  1.00  0.00            
ATOM   4872  OG1 THR   519      70.370  85.500  26.140  1.00  0.00            
ATOM   4873  HG1 THR   519      70.920  84.720  26.250  1.00  0.00            
ATOM   4874  C   THR   519      72.250  88.040  24.140  1.00  0.00            
ATOM   4875  O   THR   519      73.480  88.030  24.260  1.00  0.00            
ATOM   4876  N   PRO   520      71.610  89.160  23.780  1.00  0.00            
ATOM   4877  CD  PRO   520      70.210  89.240  23.410  1.00  0.00            
ATOM   4878  HD1 PRO   520      69.580  89.340  24.300  1.00  0.00            
ATOM   4879  HD2 PRO   520      69.880  88.380  22.830  1.00  0.00            
ATOM   4880  CG  PRO   520      70.060  90.490  22.550  1.00  0.00            
ATOM   4881  HG1 PRO   520      69.060  90.930  22.630  1.00  0.00            
ATOM   4882  HG2 PRO   520      70.280  90.240  21.510  1.00  0.00            
ATOM   4883  CB  PRO   520      71.150  91.400  23.100  1.00  0.00            
ATOM   4884  HB1 PRO   520      70.730  91.930  23.960  1.00  0.00            
ATOM   4885  HB2 PRO   520      71.480  92.120  22.350  1.00  0.00            
ATOM   4886  CA  PRO   520      72.240  90.440  23.560  1.00  0.00            
ATOM   4887  HA  PRO   520      72.950  90.320  22.740  1.00  0.00            
ATOM   4888  C   PRO   520      72.990  91.040  24.740  1.00  0.00            
ATOM   4889  O   PRO   520      72.650  90.810  25.900  1.00  0.00            
ATOM   4890  N   GLY   521      73.970  91.910  24.490  1.00  0.00            
ATOM   4891  H   GLY   521      74.250  92.010  23.530  1.00  0.00            
ATOM   4892  CA  GLY   521      74.520  92.830  25.470  1.00  0.00            
ATOM   4893  HA1 GLY   521      73.710  93.460  25.840  1.00  0.00            
ATOM   4894  HA2 GLY   521      75.220  93.500  24.970  1.00  0.00            
ATOM   4895  C   GLY   521      75.240  92.240  26.670  1.00  0.00            
ATOM   4896  O   GLY   521      75.410  92.920  27.690  1.00  0.00            
ATOM   4897  N   LEU   522      75.660  90.980  26.610  1.00  0.00            
ATOM   4898  H   LEU   522      75.440  90.490  25.750  1.00  0.00            
ATOM   4899  CA  LEU   522      76.490  90.270  27.560  1.00  0.00            
ATOM   4900  HA  LEU   522      76.420  90.800  28.520  1.00  0.00            
ATOM   4901  CB  LEU   522      75.940  88.870  27.780  1.00  0.00            
ATOM   4902  HB1 LEU   522      76.700  88.210  28.200  1.00  0.00            
ATOM   4903  HB2 LEU   522      75.680  88.440  26.820  1.00  0.00            
ATOM   4904  CG  LEU   522      74.720  88.760  28.700  1.00  0.00            
ATOM   4905  HG  LEU   522      73.940  89.430  28.340  1.00  0.00            
ATOM   4906  CD1 LEU   522      74.170  87.330  28.680  1.00  0.00            
ATOM   4907 1HD1 LEU   522      73.290  87.260  29.310  1.00  0.00            
ATOM   4908 2HD1 LEU   522      73.910  87.050  27.660  1.00  0.00            
ATOM   4909 3HD1 LEU   522      74.930  86.640  29.050  1.00  0.00            
ATOM   4910  CD2 LEU   522      75.030  89.110  30.150  1.00  0.00            
ATOM   4911 1HD2 LEU   522      74.150  88.940  30.780  1.00  0.00            
ATOM   4912 2HD2 LEU   522      75.840  88.480  30.520  1.00  0.00            
ATOM   4913 3HD2 LEU   522      75.310  90.150  30.260  1.00  0.00            
ATOM   4914  C   LEU   522      77.970  90.270  27.190  1.00  0.00            
ATOM   4915  O   LEU   522      78.280  90.530  26.030  1.00  0.00            
ATOM   4916  N   PRO   523      78.890  89.950  28.110  1.00  0.00            
ATOM   4917  CD  PRO   523      78.660  89.910  29.540  1.00  0.00            
ATOM   4918  HD1 PRO   523      78.130  89.000  29.820  1.00  0.00            
ATOM   4919  HD2 PRO   523      78.080  90.760  29.910  1.00  0.00            
ATOM   4920  CG  PRO   523      80.030  89.910  30.210  1.00  0.00            
ATOM   4921  HG1 PRO   523      80.020  89.390  31.170  1.00  0.00            
ATOM   4922  HG2 PRO   523      80.380  90.930  30.330  1.00  0.00            
ATOM   4923  CB  PRO   523      80.870  89.180  29.170  1.00  0.00            
ATOM   4924  HB1 PRO   523      80.740  88.110  29.280  1.00  0.00            
ATOM   4925  HB2 PRO   523      81.930  89.430  29.280  1.00  0.00            
ATOM   4926  CA  PRO   523      80.270  89.640  27.840  1.00  0.00            
ATOM   4927  HA  PRO   523      80.780  90.560  27.540  1.00  0.00            
ATOM   4928  C   PRO   523      80.500  88.610  26.740  1.00  0.00            
ATOM   4929  O   PRO   523      79.640  87.770  26.490  1.00  0.00            
ATOM   4930  N   VAL   524      81.650  88.640  26.060  1.00  0.00            
ATOM   4931  H   VAL   524      82.340  89.320  26.360  1.00  0.00            
ATOM   4932  CA  VAL   524      81.970  87.830  24.900  1.00  0.00            
ATOM   4933  HA  VAL   524      81.150  87.120  24.760  1.00  0.00            
ATOM   4934  CB  VAL   524      82.010  88.630  23.600  1.00  0.00            
ATOM   4935  HB  VAL   524      82.250  87.960  22.780  1.00  0.00            
ATOM   4936  CG1 VAL   524      80.670  89.280  23.270  1.00  0.00            
ATOM   4937 1HG1 VAL   524      80.700  89.760  22.300  1.00  0.00            
ATOM   4938 2HG1 VAL   524      79.890  88.510  23.240  1.00  0.00            
ATOM   4939 3HG1 VAL   524      80.400  90.010  24.030  1.00  0.00            
ATOM   4940  CG2 VAL   524      83.080  89.720  23.600  1.00  0.00            
ATOM   4941 1HG2 VAL   524      83.110  90.240  22.640  1.00  0.00            
ATOM   4942 2HG2 VAL   524      82.880  90.450  24.390  1.00  0.00            
ATOM   4943 3HG2 VAL   524      84.060  89.280  23.770  1.00  0.00            
ATOM   4944  C   VAL   524      83.200  86.960  25.070  1.00  0.00            
ATOM   4945  O   VAL   524      84.140  87.300  25.790  1.00  0.00            
ATOM   4946  N   CYS   525      83.210  85.810  24.390  1.00  0.00            
ATOM   4947  H   CYS   525      82.420  85.620  23.790  1.00  0.00            
ATOM   4948  CA  CYS   525      84.220  84.770  24.390  1.00  0.00            
ATOM   4949  HA  CYS   525      85.200  85.220  24.480  1.00  0.00            
ATOM   4950  CB  CYS   525      83.970  83.890  25.620  1.00  0.00            
ATOM   4951  HB1 CYS   525      82.940  83.540  25.610  1.00  0.00            
ATOM   4952  HB2 CYS   525      84.110  84.510  26.510  1.00  0.00            
ATOM   4953  SG  CYS   525      85.070  82.460  25.750  1.00  0.00            
ATOM   4954  HG  CYS   525      84.900  82.250  27.060  1.00  0.00            
ATOM   4955  C   CYS   525      84.160  83.990  23.080  1.00  0.00            
ATOM   4956  O   CYS   525      83.120  83.950  22.440  1.00  0.00            
ATOM   4957  N   GLN   526      85.260  83.360  22.660  1.00  0.00            
ATOM   4958  H   GLN   526      86.080  83.430  23.240  1.00  0.00            
ATOM   4959  CA  GLN   526      85.290  82.400  21.580  1.00  0.00            
ATOM   4960  HA  GLN   526      84.990  82.890  20.650  1.00  0.00            
ATOM   4961  CB  GLN   526      86.710  81.870  21.400  1.00  0.00            
ATOM   4962  HB1 GLN   526      86.690  81.060  20.660  1.00  0.00            
ATOM   4963  HB2 GLN   526      87.010  81.420  22.350  1.00  0.00            
ATOM   4964  CG  GLN   526      87.810  82.850  21.010  1.00  0.00            
ATOM   4965  HG1 GLN   526      88.780  82.370  21.100  1.00  0.00            
ATOM   4966  HG2 GLN   526      87.800  83.710  21.680  1.00  0.00            
ATOM   4967  CD  GLN   526      87.690  83.370  19.580  1.00  0.00            
ATOM   4968  OE1 GLN   526      87.590  84.570  19.330  1.00  0.00            
ATOM   4969  NE2 GLN   526      87.750  82.480  18.580  1.00  0.00            
ATOM   4970 1HE2 GLN   526      87.870  81.500  18.780  1.00  0.00            
ATOM   4971 2HE2 GLN   526      87.750  82.850  17.640  1.00  0.00            
ATOM   4972  C   GLN   526      84.340  81.240  21.830  1.00  0.00            
ATOM   4973  O   GLN   526      84.450  80.560  22.850  1.00  0.00            
ATOM   4974  N   ASP   527      83.400  80.950  20.930  1.00  0.00            
ATOM   4975  H   ASP   527      83.370  81.500  20.080  1.00  0.00            
ATOM   4976  CA  ASP   527      82.410  79.900  21.070  1.00  0.00            
ATOM   4977  HA  ASP   527      81.990  80.000  22.070  1.00  0.00            
ATOM   4978  CB  ASP   527      81.270  80.130  20.080  1.00  0.00            
ATOM   4979  HB1 ASP   527      81.580  79.800  19.090  1.00  0.00            
ATOM   4980  HB2 ASP   527      81.070  81.200  20.010  1.00  0.00            
ATOM   4981  CG  ASP   527      79.950  79.460  20.440  1.00  0.00            
ATOM   4982  OD1 ASP   527      78.910  79.820  19.840  1.00  0.00            
ATOM   4983  OD2 ASP   527      79.920  78.600  21.350  1.00  0.00            
ATOM   4984  C   ASP   527      83.020  78.500  20.950  1.00  0.00            
ATOM   4985  O   ASP   527      83.790  78.240  20.040  1.00  0.00            
ATOM   4986  N   HIS   528      82.720  77.590  21.880  1.00  0.00            
ATOM   4987  H   HIS   528      82.000  77.870  22.530  1.00  0.00            
ATOM   4988  CA  HIS   528      83.280  76.260  22.020  1.00  0.00            
ATOM   4989  HA  HIS   528      83.520  75.900  21.020  1.00  0.00            
ATOM   4990  CB  HIS   528      84.590  76.300  22.800  1.00  0.00            
ATOM   4991  HB1 HIS   528      84.940  75.290  23.000  1.00  0.00            
ATOM   4992  HB2 HIS   528      84.400  76.750  23.780  1.00  0.00            
ATOM   4993  CG  HIS   528      85.770  77.000  22.190  1.00  0.00            
ATOM   4994  ND1 HIS   528      86.110  78.330  22.380  1.00  0.00            
ATOM   4995  HD1 HIS   528      85.500  79.050  22.760  1.00  0.00            
ATOM   4996  CE1 HIS   528      87.300  78.550  21.790  1.00  0.00            
ATOM   4997  HE1 HIS   528      87.820  79.490  21.770  1.00  0.00            
ATOM   4998  NE2 HIS   528      87.740  77.430  21.210  1.00  0.00            
ATOM   4999  CD2 HIS   528      86.780  76.450  21.450  1.00  0.00            
ATOM   5000  HD2 HIS   528      86.840  75.410  21.160  1.00  0.00            
ATOM   5001  C   HIS   528      82.320  75.260  22.640  1.00  0.00            
ATOM   5002  O   HIS   528      82.740  74.270  23.240  1.00  0.00            
ATOM   5003  N   LEU   529      81.000  75.500  22.640  1.00  0.00            
ATOM   5004  H   LEU   529      80.650  76.260  22.080  1.00  0.00            
ATOM   5005  CA  LEU   529      80.070  74.750  23.460  1.00  0.00            
ATOM   5006  HA  LEU   529      80.530  74.640  24.450  1.00  0.00            
ATOM   5007  CB  LEU   529      78.760  75.490  23.680  1.00  0.00            
ATOM   5008  HB1 LEU   529      78.080  74.840  24.220  1.00  0.00            
ATOM   5009  HB2 LEU   529      78.300  75.660  22.710  1.00  0.00            
ATOM   5010  CG  LEU   529      78.860  76.810  24.430  1.00  0.00            
ATOM   5011  HG  LEU   529      79.400  77.540  23.820  1.00  0.00            
ATOM   5012  CD1 LEU   529      77.460  77.360  24.700  1.00  0.00            
ATOM   5013 1HD1 LEU   529      77.520  78.320  25.210  1.00  0.00            
ATOM   5014 2HD1 LEU   529      76.940  77.500  23.750  1.00  0.00            
ATOM   5015 3HD1 LEU   529      76.890  76.650  25.300  1.00  0.00            
ATOM   5016  CD2 LEU   529      79.560  76.700  25.780  1.00  0.00            
ATOM   5017 1HD2 LEU   529      79.530  77.660  26.300  1.00  0.00            
ATOM   5018 2HD2 LEU   529      79.070  75.950  26.400  1.00  0.00            
ATOM   5019 3HD2 LEU   529      80.610  76.440  25.650  1.00  0.00            
ATOM   5020  C   LEU   529      79.860  73.310  23.020  1.00  0.00            
ATOM   5021  O   LEU   529      79.850  72.410  23.870  1.00  0.00            
ATOM   5022  N   GLU   530      79.760  73.020  21.720  1.00  0.00            
ATOM   5023  H   GLU   530      79.770  73.790  21.060  1.00  0.00            
ATOM   5024  CA  GLU   530      79.690  71.670  21.210  1.00  0.00            
ATOM   5025  HA  GLU   530      78.920  71.140  21.770  1.00  0.00            
ATOM   5026  CB  GLU   530      79.250  71.640  19.740  1.00  0.00            
ATOM   5027  HB1 GLU   530      79.390  70.620  19.360  1.00  0.00            
ATOM   5028  HB2 GLU   530      79.930  72.270  19.180  1.00  0.00            
ATOM   5029  CG  GLU   530      77.810  72.050  19.450  1.00  0.00            
ATOM   5030  HG1 GLU   530      77.640  73.020  19.920  1.00  0.00            
ATOM   5031  HG2 GLU   530      77.150  71.350  19.960  1.00  0.00            
ATOM   5032  CD  GLU   530      77.440  72.120  17.980  1.00  0.00            
ATOM   5033  OE1 GLU   530      78.250  71.690  17.130  1.00  0.00            
ATOM   5034  OE2 GLU   530      76.370  72.660  17.630  1.00  0.00            
ATOM   5035  C   GLU   530      80.980  70.890  21.420  1.00  0.00            
ATOM   5036  O   GLU   530      80.930  69.690  21.670  1.00  0.00            
ATOM   5037  N   PHE   531      82.150  71.530  21.360  1.00  0.00            
ATOM   5038  H   PHE   531      82.140  72.500  21.100  1.00  0.00            
ATOM   5039  CA  PHE   531      83.430  70.960  21.740  1.00  0.00            
ATOM   5040  HA  PHE   531      83.580  70.030  21.190  1.00  0.00            
ATOM   5041  CB  PHE   531      84.580  71.890  21.360  1.00  0.00            
ATOM   5042  HB1 PHE   531      84.350  72.900  21.710  1.00  0.00            
ATOM   5043  HB2 PHE   531      84.650  71.950  20.270  1.00  0.00            
ATOM   5044  CG  PHE   531      85.930  71.490  21.910  1.00  0.00            
ATOM   5045  CD1 PHE   531      86.720  70.540  21.260  1.00  0.00            
ATOM   5046  HD1 PHE   531      86.380  70.120  20.320  1.00  0.00            
ATOM   5047  CE1 PHE   531      87.930  70.110  21.810  1.00  0.00            
ATOM   5048  HE1 PHE   531      88.530  69.370  21.290  1.00  0.00            
ATOM   5049  CZ  PHE   531      88.360  70.630  23.040  1.00  0.00            
ATOM   5050  HZ  PHE   531      89.300  70.290  23.470  1.00  0.00            
ATOM   5051  CE2 PHE   531      87.580  71.590  23.700  1.00  0.00            
ATOM   5052  HE2 PHE   531      87.900  71.980  24.660  1.00  0.00            
ATOM   5053  CD2 PHE   531      86.380  72.020  23.130  1.00  0.00            
ATOM   5054  HD2 PHE   531      85.790  72.750  23.660  1.00  0.00            
ATOM   5055  C   PHE   531      83.490  70.580  23.210  1.00  0.00            
ATOM   5056  O   PHE   531      83.740  69.430  23.560  1.00  0.00            
ATOM   5057  N   TRP   532      83.230  71.510  24.140  1.00  0.00            
ATOM   5058  H   TRP   532      83.030  72.450  23.830  1.00  0.00            
ATOM   5059  CA  TRP   532      83.310  71.230  25.560  1.00  0.00            
ATOM   5060  HA  TRP   532      84.280  70.770  25.750  1.00  0.00            
ATOM   5061  CB  TRP   532      83.290  72.520  26.380  1.00  0.00            
ATOM   5062  HB1 TRP   532      83.070  72.250  27.420  1.00  0.00            
ATOM   5063  HB2 TRP   532      82.460  73.130  26.030  1.00  0.00
[truncated: 129,809 more chars]
