# Supplementary material for: ATP dependent NS3 helicase interaction with RNA: insights from molecular simulations
Source: Nucleic Acids Res. 2015 Oct 10;43(18):8725–34. doi: 10.1093/nar/gkv872 (PMC4605317; doi:10.1093/nar/gkv872)
Supplement: SUPPLEMENTARY DATA [file supp_gkv872_nar-02163-z-2015-File009.zip › pdb-files/0ns_open-ATP.pdb]

TITLE     t=   0.00000
ATOM      1  N   SER   189      69.490 107.280  36.810  1.00  0.00            
ATOM      2  H1  SER   189      70.350 106.800  37.030  1.00  0.00            
ATOM      3  H2  SER   189      69.200 107.010  35.880  1.00  0.00            
ATOM      4  H3  SER   189      69.660 108.270  36.840  1.00  0.00            
ATOM      5  CA  SER   189      68.460 106.900  37.790  1.00  0.00            
ATOM      6  HA  SER   189      68.820 107.130  38.800  1.00  0.00            
ATOM      7  CB  SER   189      67.180 107.700  37.550  1.00  0.00            
ATOM      8  HB1 SER   189      66.460 107.500  38.350  1.00  0.00            
ATOM      9  HB2 SER   189      66.740 107.370  36.600  1.00  0.00            
ATOM     10  OG  SER   189      67.440 109.080  37.490  1.00  0.00            
ATOM     11  HG  SER   189      66.780 109.450  36.900  1.00  0.00            
ATOM     12  C   SER   189      68.110 105.430  37.700  1.00  0.00            
ATOM     13  O   SER   189      68.330 104.870  36.620  1.00  0.00            
ATOM     14  N   PRO   190      67.520 104.800  38.720  1.00  0.00            
ATOM     15  CD  PRO   190      67.390 105.320  40.070  1.00  0.00            
ATOM     16  HD1 PRO   190      66.550 106.010  40.140  1.00  0.00            
ATOM     17  HD2 PRO   190      68.300 105.810  40.420  1.00  0.00            
ATOM     18  CG  PRO   190      67.110 104.100  40.950  1.00  0.00            
ATOM     19  HG1 PRO   190      66.530 104.350  41.830  1.00  0.00            
ATOM     20  HG2 PRO   190      68.050 103.620  41.220  1.00  0.00            
ATOM     21  CB  PRO   190      66.330 103.190  40.000  1.00  0.00            
ATOM     22  HB1 PRO   190      65.270 103.480  40.020  1.00  0.00            
ATOM     23  HB2 PRO   190      66.420 102.140  40.280  1.00  0.00            
ATOM     24  CA  PRO   190      66.910 103.490  38.620  1.00  0.00            
ATOM     25  HA  PRO   190      67.720 102.780  38.460  1.00  0.00            
ATOM     26  C   PRO   190      65.850 103.350  37.530  1.00  0.00            
ATOM     27  O   PRO   190      65.160 104.340  37.270  1.00  0.00            
ATOM     28  N   PRO   191      65.680 102.200  36.890  1.00  0.00            
ATOM     29  CD  PRO   191      66.610 101.090  36.860  1.00  0.00            
ATOM     30  HD1 PRO   191      66.380 100.370  37.650  1.00  0.00            
ATOM     31  HD2 PRO   191      67.650 101.400  36.930  1.00  0.00            
ATOM     32  CG  PRO   191      66.400 100.430  35.500  1.00  0.00            
ATOM     33  HG1 PRO   191      66.720  99.390  35.480  1.00  0.00            
ATOM     34  HG2 PRO   191      66.930 101.000  34.730  1.00  0.00            
ATOM     35  CB  PRO   191      64.900 100.590  35.310  1.00  0.00            
ATOM     36  HB1 PRO   191      64.380  99.780  35.830  1.00  0.00            
ATOM     37  HB2 PRO   191      64.640 100.580  34.250  1.00  0.00            
ATOM     38  CA  PRO   191      64.590 101.930  35.970  1.00  0.00            
ATOM     39  HA  PRO   191      64.610 102.700  35.190  1.00  0.00            
ATOM     40  C   PRO   191      63.210 101.960  36.620  1.00  0.00            
ATOM     41  O   PRO   191      63.060 101.740  37.820  1.00  0.00            
ATOM     42  N   ALA   192      62.150 102.210  35.840  1.00  0.00            
ATOM     43  H   ALA   192      62.320 102.360  34.860  1.00  0.00            
ATOM     44  CA  ALA   192      60.760 102.160  36.260  1.00  0.00            
ATOM     45  HA  ALA   192      60.700 102.540  37.280  1.00  0.00            
ATOM     46  CB  ALA   192      59.960 103.140  35.400  1.00  0.00            
ATOM     47  HB1 ALA   192      58.930 103.200  35.760  1.00  0.00            
ATOM     48  HB2 ALA   192      60.400 104.140  35.460  1.00  0.00            
ATOM     49  HB3 ALA   192      59.950 102.810  34.370  1.00  0.00            
ATOM     50  C   ALA   192      60.190 100.750  36.240  1.00  0.00            
ATOM     51  O   ALA   192      60.590  99.930  35.420  1.00  0.00            
ATOM     52  N   VAL   193      59.210 100.430  37.100  1.00  0.00            
ATOM     53  H   VAL   193      58.890 101.160  37.720  1.00  0.00            
ATOM     54  CA  VAL   193      58.490  99.180  37.080  1.00  0.00            
ATOM     55  HA  VAL   193      59.230  98.410  36.900  1.00  0.00            
ATOM     56  CB  VAL   193      57.850  98.820  38.420  1.00  0.00            
ATOM     57  HB  VAL   193      57.040  99.510  38.620  1.00  0.00            
ATOM     58  CG1 VAL   193      57.290  97.400  38.440  1.00  0.00            
ATOM     59 1HG1 VAL   193      56.840  97.180  39.410  1.00  0.00            
ATOM     60 2HG1 VAL   193      56.530  97.270  37.680  1.00  0.00            
ATOM     61 3HG1 VAL   193      58.090  96.670  38.260  1.00  0.00            
ATOM     62  CG2 VAL   193      58.850  98.910  39.570  1.00  0.00            
ATOM     63 1HG2 VAL   193      58.400  98.580  40.510  1.00  0.00            
ATOM     64 2HG2 VAL   193      59.720  98.280  39.370  1.00  0.00            
ATOM     65 3HG2 VAL   193      59.180  99.940  39.720  1.00  0.00            
ATOM     66  C   VAL   193      57.500  99.160  35.920  1.00  0.00            
ATOM     67  O   VAL   193      56.740 100.130  35.810  1.00  0.00            
ATOM     68  N   PRO   194      57.470  98.160  35.040  1.00  0.00            
ATOM     69  CD  PRO   194      58.340  97.010  35.040  1.00  0.00            
ATOM     70  HD1 PRO   194      58.200  96.380  35.920  1.00  0.00            
ATOM     71  HD2 PRO   194      59.380  97.320  34.960  1.00  0.00            
ATOM     72  CG  PRO   194      57.990  96.200  33.790  1.00  0.00            
ATOM     73  HG1 PRO   194      57.180  95.500  34.020  1.00  0.00            
ATOM     74  HG2 PRO   194      58.840  95.670  33.380  1.00  0.00            
ATOM     75  CB  PRO   194      57.480  97.290  32.860  1.00  0.00            
ATOM     76  HB1 PRO   194      56.880  96.890  32.040  1.00  0.00            
ATOM     77  HB2 PRO   194      58.320  97.860  32.450  1.00  0.00            
ATOM     78  CA  PRO   194      56.670  98.150  33.830  1.00  0.00            
ATOM     79  HA  PRO   194      56.590  99.150  33.410  1.00  0.00            
ATOM     80  C   PRO   194      55.260  97.600  34.030  1.00  0.00            
ATOM     81  O   PRO   194      54.930  97.100  35.100  1.00  0.00            
ATOM     82  N   GLN   195      54.400  97.610  33.000  1.00  0.00            
ATOM     83  H   GLN   195      54.720  98.040  32.150  1.00  0.00            
ATOM     84  CA  GLN   195      53.120  96.940  32.960  1.00  0.00            
ATOM     85  HA  GLN   195      52.710  97.000  33.970  1.00  0.00            
ATOM     86  CB  GLN   195      52.150  97.700  32.060  1.00  0.00            
ATOM     87  HB1 GLN   195      52.510  97.640  31.030  1.00  0.00            
ATOM     88  HB2 GLN   195      52.190  98.750  32.330  1.00  0.00            
ATOM     89  CG  GLN   195      50.700  97.220  32.110  1.00  0.00            
ATOM     90  HG1 GLN   195      50.550  96.560  32.960  1.00  0.00            
ATOM     91  HG2 GLN   195      50.460  96.660  31.210  1.00  0.00            
ATOM     92  CD  GLN   195      49.690  98.350  32.240  1.00  0.00            
ATOM     93  OE1 GLN   195      48.880  98.650  31.370  1.00  0.00            
ATOM     94  NE2 GLN   195      49.630  99.010  33.400  1.00  0.00            
ATOM     95 1HE2 GLN   195      50.200  98.680  34.170  1.00  0.00            
ATOM     96 2HE2 GLN   195      49.030  99.830  33.470  1.00  0.00            
ATOM     97  C   GLN   195      53.220  95.450  32.630  1.00  0.00            
ATOM     98  O   GLN   195      52.300  94.680  32.880  1.00  0.00            
ATOM     99  N   SER   196      54.340  95.000  32.060  1.00  0.00            
ATOM    100  H   SER   196      55.060  95.680  31.880  1.00  0.00            
ATOM    101  CA  SER   196      54.660  93.640  31.680  1.00  0.00            
ATOM    102  HA  SER   196      54.210  92.940  32.380  1.00  0.00            
ATOM    103  CB  SER   196      54.060  93.370  30.300  1.00  0.00            
ATOM    104  HB1 SER   196      54.510  94.060  29.580  1.00  0.00            
ATOM    105  HB2 SER   196      52.990  93.590  30.330  1.00  0.00            
ATOM    106  OG  SER   196      54.220  92.060  29.820  1.00  0.00            
ATOM    107  HG  SER   196      55.090  91.980  29.420  1.00  0.00            
ATOM    108  C   SER   196      56.160  93.400  31.670  1.00  0.00            
ATOM    109  O   SER   196      56.890  94.370  31.470  1.00  0.00            
ATOM    110  N   PHE   197      56.650  92.180  31.880  1.00  0.00            
ATOM    111  H   PHE   197      55.970  91.450  32.040  1.00  0.00            
ATOM    112  CA  PHE   197      58.040  91.820  32.090  1.00  0.00            
ATOM    113  HA  PHE   197      58.280  92.040  33.140  1.00  0.00            
ATOM    114  CB  PHE   197      58.250  90.320  31.930  1.00  0.00            
ATOM    115  HB1 PHE   197      58.030  90.080  30.890  1.00  0.00            
ATOM    116  HB2 PHE   197      57.520  89.780  32.540  1.00  0.00            
ATOM    117  CG  PHE   197      59.630  89.820  32.270  1.00  0.00            
ATOM    118  CD1 PHE   197      59.950  89.440  33.580  1.00  0.00            
ATOM    119  HD1 PHE   197      59.200  89.500  34.350  1.00  0.00            
ATOM    120  CE1 PHE   197      61.230  88.960  33.900  1.00  0.00            
ATOM    121  HE1 PHE   197      61.460  88.660  34.910  1.00  0.00            
ATOM    122  CZ  PHE   197      62.200  88.860  32.900  1.00  0.00            
ATOM    123  HZ  PHE   197      63.180  88.460  33.140  1.00  0.00            
ATOM    124  CE2 PHE   197      61.900  89.240  31.590  1.00  0.00            
ATOM    125  HE2 PHE   197      62.640  89.140  30.820  1.00  0.00            
ATOM    126  CD2 PHE   197      60.620  89.720  31.280  1.00  0.00            
ATOM    127  HD2 PHE   197      60.390  90.000  30.260  1.00  0.00            
ATOM    128  C   PHE   197      59.060  92.570  31.240  1.00  0.00            
ATOM    129  O   PHE   197      58.920  92.630  30.020  1.00  0.00            
ATOM    130  N   GLN   198      60.120  93.110  31.850  1.00  0.00            
ATOM    131  H   GLN   198      60.170  93.010  32.850  1.00  0.00            
ATOM    132  CA  GLN   198      61.150  93.920  31.230  1.00  0.00            
ATOM    133  HA  GLN   198      61.220  93.640  30.180  1.00  0.00            
ATOM    134  CB  GLN   198      60.730  95.380  31.310  1.00  0.00            
ATOM    135  HB1 GLN   198      60.800  95.710  32.340  1.00  0.00            
ATOM    136  HB2 GLN   198      59.680  95.460  31.010  1.00  0.00            
ATOM    137  CG  GLN   198      61.520  96.370  30.460  1.00  0.00            
ATOM    138  HG1 GLN   198      61.590  96.000  29.440  1.00  0.00            
ATOM    139  HG2 GLN   198      62.530  96.490  30.860  1.00  0.00            
ATOM    140  CD  GLN   198      60.840  97.730  30.450  1.00  0.00            
ATOM    141  OE1 GLN   198      61.000  98.570  31.330  1.00  0.00            
ATOM    142  NE2 GLN   198      59.960  98.010  29.480  1.00  0.00            
ATOM    143 1HE2 GLN   198      59.750  97.290  28.800  1.00  0.00            
ATOM    144 2HE2 GLN   198      59.510  98.910  29.480  1.00  0.00            
ATOM    145  C   GLN   198      62.520  93.680  31.850  1.00  0.00            
ATOM    146  O   GLN   198      62.620  93.430  33.050  1.00  0.00            
ATOM    147  N   VAL   199      63.610  93.820  31.080  1.00  0.00            
ATOM    148  H   VAL   199      63.440  93.990  30.100  1.00  0.00            
ATOM    149  CA  VAL   199      65.000  93.810  31.500  1.00  0.00            
ATOM    150  HA  VAL   199      65.020  93.620  32.580  1.00  0.00            
ATOM    151  CB  VAL   199      65.810  92.700  30.840  1.00  0.00            
ATOM    152  HB  VAL   199      65.940  92.950  29.790  1.00  0.00            
ATOM    153  CG1 VAL   199      67.200  92.560  31.460  1.00  0.00            
ATOM    154 1HG1 VAL   199      67.760  91.760  30.960  1.00  0.00            
ATOM    155 2HG1 VAL   199      67.780  93.480  31.330  1.00  0.00            
ATOM    156 3HG1 VAL   199      67.130  92.330  32.520  1.00  0.00            
ATOM    157  CG2 VAL   199      65.130  91.340  30.910  1.00  0.00            
ATOM    158 1HG2 VAL   199      65.770  90.560  30.470  1.00  0.00            
ATOM    159 2HG2 VAL   199      64.920  91.060  31.940  1.00  0.00            
ATOM    160 3HG2 VAL   199      64.190  91.340  30.360  1.00  0.00            
ATOM    161  C   VAL   199      65.620  95.180  31.270  1.00  0.00            
ATOM    162  O   VAL   199      65.470  95.750  30.190  1.00  0.00            
ATOM    163  N   ALA   200      66.330  95.750  32.240  1.00  0.00            
ATOM    164  H   ALA   200      66.380  95.270  33.130  1.00  0.00            
ATOM    165  CA  ALA   200      66.970  97.050  32.160  1.00  0.00            
ATOM    166  HA  ALA   200      67.120  97.290  31.110  1.00  0.00            
ATOM    167  CB  ALA   200      66.030  98.100  32.730  1.00  0.00            
ATOM    168  HB1 ALA   200      66.480  99.090  32.650  1.00  0.00            
ATOM    169  HB2 ALA   200      65.090  98.110  32.170  1.00  0.00            
ATOM    170  HB3 ALA   200      65.810  97.880  33.770  1.00  0.00            
ATOM    171  C   ALA   200      68.340  97.100  32.820  1.00  0.00            
ATOM    172  O   ALA   200      68.570  96.520  33.880  1.00  0.00            
ATOM    173  N   HIS   201      69.300  97.830  32.230  1.00  0.00            
ATOM    174  H   HIS   201      69.070  98.280  31.360  1.00  0.00            
ATOM    175  CA  HIS   201      70.580  98.130  32.840  1.00  0.00            
ATOM    176  HA  HIS   201      70.900  97.270  33.420  1.00  0.00            
ATOM    177  CB  HIS   201      71.650  98.330  31.760  1.00  0.00            
ATOM    178  HB1 HIS   201      72.550  98.720  32.240  1.00  0.00            
ATOM    179  HB2 HIS   201      71.310  99.070  31.030  1.00  0.00            
ATOM    180  CG  HIS   201      72.030  97.060  31.060  1.00  0.00            
ATOM    181  ND1 HIS   201      72.910  96.100  31.560  1.00  0.00            
ATOM    182  CE1 HIS   201      72.960  95.120  30.650  1.00  0.00            
ATOM    183  HE1 HIS   201      73.560  94.230  30.730  1.00  0.00            
ATOM    184  NE2 HIS   201      72.150  95.410  29.610  1.00  0.00            
ATOM    185  HE2 HIS   201      72.020  94.820  28.800  1.00  0.00            
ATOM    186  CD2 HIS   201      71.560  96.630  29.850  1.00  0.00            
ATOM    187  HD2 HIS   201      70.850  97.140  29.210  1.00  0.00            
ATOM    188  C   HIS   201      70.490  99.300  33.800  1.00  0.00            
ATOM    189  O   HIS   201      69.750 100.260  33.550  1.00  0.00            
ATOM    190  N   LEU   202      71.260  99.290  34.890  1.00  0.00            
ATOM    191  H   LEU   202      71.820  98.460  35.040  1.00  0.00            
ATOM    192  CA  LEU   202      71.390 100.360  35.860  1.00  0.00            
ATOM    193  HA  LEU   202      70.930 101.250  35.440  1.00  0.00            
ATOM    194  CB  LEU   202      70.630 100.030  37.140  1.00  0.00            
ATOM    195  HB1 LEU   202      70.970  99.070  37.520  1.00  0.00            
ATOM    196  HB2 LEU   202      69.580  99.900  36.860  1.00  0.00            
ATOM    197  CG  LEU   202      70.720 101.060  38.260  1.00  0.00            
ATOM    198  HG  LEU   202      71.700 101.010  38.730  1.00  0.00            
ATOM    199  CD1 LEU   202      70.490 102.490  37.800  1.00  0.00            
ATOM    200 1HD1 LEU   202      70.400 103.170  38.650  1.00  0.00            
ATOM    201 2HD1 LEU   202      71.340 102.830  37.200  1.00  0.00            
ATOM    202 3HD1 LEU   202      69.590 102.560  37.190  1.00  0.00            
ATOM    203  CD2 LEU   202      69.690 100.730  39.350  1.00  0.00            
ATOM    204 1HD2 LEU   202      69.710 101.490  40.120  1.00  0.00            
ATOM    205 2HD2 LEU   202      68.690 100.680  38.920  1.00  0.00            
ATOM    206 3HD2 LEU   202      69.930  99.770  39.800  1.00  0.00            
ATOM    207  C   LEU   202      72.860 100.710  36.080  1.00  0.00            
ATOM    208  O   LEU   202      73.510 100.270  37.030  1.00  0.00            
ATOM    209  N   HIS   203      73.410 101.530  35.190  1.00  0.00            
ATOM    210  H   HIS   203      72.840 101.820  34.400  1.00  0.00            
ATOM    211  CA  HIS   203      74.720 102.120  35.340  1.00  0.00            
ATOM    212  HA  HIS   203      75.390 101.340  35.720  1.00  0.00            
ATOM    213  CB  HIS   203      75.260 102.530  33.970  1.00  0.00            
ATOM    214  HB1 HIS   203      76.310 102.840  34.070  1.00  0.00            
ATOM    215  HB2 HIS   203      74.710 103.400  33.620  1.00  0.00            
ATOM    216  CG  HIS   203      75.170 101.460  32.920  1.00  0.00            
ATOM    217  ND1 HIS   203      74.510 101.570  31.700  1.00  0.00            
ATOM    218  CE1 HIS   203      74.580 100.360  31.120  1.00  0.00            
ATOM    219  HE1 HIS   203      74.160 100.100  30.160  1.00  0.00            
ATOM    220  NE2 HIS   203      75.250  99.500  31.910  1.00  0.00            
ATOM    221  HE2 HIS   203      75.440  98.530  31.690  1.00  0.00            
ATOM    222  CD2 HIS   203      75.620 100.170  33.060  1.00  0.00            
ATOM    223  HD2 HIS   203      76.130  99.750  33.910  1.00  0.00            
ATOM    224  C   HIS   203      74.660 103.240  36.370  1.00  0.00            
ATOM    225  O   HIS   203      73.880 104.180  36.220  1.00  0.00            
ATOM    226  N   ALA   204      75.460 103.160  37.440  1.00  0.00            
ATOM    227  H   ALA   204      76.040 102.340  37.520  1.00  0.00            
ATOM    228  CA  ALA   204      75.550 104.140  38.500  1.00  0.00            
ATOM    229  HA  ALA   204      75.400 105.120  38.040  1.00  0.00            
ATOM    230  CB  ALA   204      74.390 103.940  39.470  1.00  0.00            
ATOM    231  HB1 ALA   204      74.350 104.760  40.190  1.00  0.00            
ATOM    232  HB2 ALA   204      73.430 103.900  38.950  1.00  0.00            
ATOM    233  HB3 ALA   204      74.520 103.010  40.020  1.00  0.00            
ATOM    234  C   ALA   204      76.900 104.100  39.200  1.00  0.00            
ATOM    235  O   ALA   204      77.320 102.990  39.520  1.00  0.00            
ATOM    236  N   PRO   205      77.590 105.210  39.470  1.00  0.00            
ATOM    237  CD  PRO   205      77.160 106.560  39.170  1.00  0.00            
ATOM    238  HD1 PRO   205      76.460 106.920  39.910  1.00  0.00            
ATOM    239  HD2 PRO   205      76.700 106.660  38.180  1.00  0.00            
ATOM    240  CG  PRO   205      78.410 107.440  39.190  1.00  0.00            
ATOM    241  HG1 PRO   205      78.180 108.470  39.470  1.00  0.00            
ATOM    242  HG2 PRO   205      78.910 107.410  38.230  1.00  0.00            
ATOM    243  CB  PRO   205      79.260 106.730  40.240  1.00  0.00            
ATOM    244  HB1 PRO   205      78.910 107.010  41.230  1.00  0.00            
ATOM    245  HB2 PRO   205      80.320 106.980  40.130  1.00  0.00            
ATOM    246  CA  PRO   205      78.960 105.260  39.960  1.00  0.00            
ATOM    247  HA  PRO   205      79.600 104.950  39.140  1.00  0.00            
ATOM    248  C   PRO   205      79.330 104.410  41.170  1.00  0.00            
ATOM    249  O   PRO   205      78.450 103.960  41.890  1.00  0.00            
ATOM    250  N   THR   206      80.620 104.190  41.420  1.00  0.00            
ATOM    251  H   THR   206      81.300 104.580  40.780  1.00  0.00            
ATOM    252  CA  THR   206      81.140 103.410  42.520  1.00  0.00            
ATOM    253  HA  THR   206      80.870 102.360  42.340  1.00  0.00            
ATOM    254  CB  THR   206      82.670 103.450  42.600  1.00  0.00            
ATOM    255  HB  THR   206      82.970 104.470  42.840  1.00  0.00            
ATOM    256  CG2 THR   206      83.240 102.530  43.680  1.00  0.00            
ATOM    257 1HG2 THR   206      84.310 102.410  43.550  1.00  0.00            
ATOM    258 2HG2 THR   206      83.050 102.950  44.670  1.00  0.00            
ATOM    259 3HG2 THR   206      82.750 101.560  43.620  1.00  0.00            
ATOM    260  OG1 THR   206      83.280 103.100  41.380  1.00  0.00            
ATOM    261  HG1 THR   206      83.270 102.140  41.310  1.00  0.00            
ATOM    262  C   THR   206      80.550 103.840  43.850  1.00  0.00            
ATOM    263  O   THR   206      80.620 105.010  44.200  1.00  0.00            
ATOM    264  N   GLY   207      79.970 102.910  44.620  1.00  0.00            
ATOM    265  H   GLY   207      79.930 101.970  44.260  1.00  0.00            
ATOM    266  CA  GLY   207      79.380 103.180  45.920  1.00  0.00            
ATOM    267  HA1 GLY   207      80.150 103.650  46.530  1.00  0.00            
ATOM    268  HA2 GLY   207      79.140 102.230  46.410  1.00  0.00            
ATOM    269  C   GLY   207      78.140 104.060  45.930  1.00  0.00            
ATOM    270  O   GLY   207      77.790 104.610  46.970  1.00  0.00            
ATOM    271  N   SER   208      77.450 104.250  44.800  1.00  0.00            
ATOM    272  H   SER   208      77.800 103.770  43.980  1.00  0.00            
ATOM    273  CA  SER   208      76.310 105.130  44.670  1.00  0.00            
ATOM    274  HA  SER   208      76.530 106.040  45.230  1.00  0.00            
ATOM    275  CB  SER   208      76.090 105.570  43.230  1.00  0.00            
ATOM    276  HB1 SER   208      76.970 106.110  42.860  1.00  0.00            
ATOM    277  HB2 SER   208      75.240 106.260  43.160  1.00  0.00            
ATOM    278  OG  SER   208      75.840 104.450  42.400  1.00  0.00            
ATOM    279  HG  SER   208      76.710 104.140  42.150  1.00  0.00            
ATOM    280  C   SER   208      75.000 104.600  45.240  1.00  0.00            
ATOM    281  O   SER   208      74.100 105.380  45.520  1.00  0.00            
ATOM    282  N   GLY   209      74.840 103.290  45.410  1.00  0.00            
ATOM    283  H   GLY   209      75.610 102.690  45.140  1.00  0.00            
ATOM    284  CA  GLY   209      73.700 102.660  46.050  1.00  0.00            
ATOM    285  HA1 GLY   209      72.930 103.410  46.230  1.00  0.00            
ATOM    286  HA2 GLY   209      74.000 102.280  47.030  1.00  0.00            
ATOM    287  C   GLY   209      73.040 101.480  45.340  1.00  0.00            
ATOM    288  O   GLY   209      71.910 101.130  45.680  1.00  0.00            
ATOM    289  N   LYS   210      73.670 100.870  44.330  1.00  0.00            
ATOM    290  H   LYS   210      74.630 101.150  44.170  1.00  0.00            
ATOM    291  CA  LYS   210      73.180  99.740  43.570  1.00  0.00            
ATOM    292  HA  LYS   210      72.250 100.020  43.080  1.00  0.00            
ATOM    293  CB  LYS   210      74.180  99.340  42.490  1.00  0.00            
ATOM    294  HB1 LYS   210      73.800  98.470  41.950  1.00  0.00            
ATOM    295  HB2 LYS   210      75.110  99.020  42.980  1.00  0.00            
ATOM    296  CG  LYS   210      74.500 100.450  41.490  1.00  0.00            
ATOM    297  HG1 LYS   210      74.790 101.370  42.010  1.00  0.00            
ATOM    298  HG2 LYS   210      73.600 100.670  40.920  1.00  0.00            
ATOM    299  CD  LYS   210      75.620 100.050  40.530  1.00  0.00            
ATOM    300  HD1 LYS   210      75.700 100.800  39.750  1.00  0.00            
ATOM    301  HD2 LYS   210      75.330  99.110  40.060  1.00  0.00            
ATOM    302  CE  LYS   210      76.980  99.860  41.190  1.00  0.00            
ATOM    303  HE1 LYS   210      77.690  99.440  40.460  1.00  0.00            
ATOM    304  HE2 LYS   210      76.900  99.130  41.990  1.00  0.00            
ATOM    305  NZ  LYS   210      77.550 101.100  41.730  1.00  0.00            
ATOM    306  HZ1 LYS   210      78.460 100.920  42.110  1.00  0.00            
ATOM    307  HZ2 LYS   210      77.610 101.850  41.040  1.00  0.00            
ATOM    308  HZ3 LYS   210      77.030 101.410  42.540  1.00  0.00            
ATOM    309  C   LYS   210      72.830  98.540  44.440  1.00  0.00            
ATOM    310  O   LYS   210      71.770  97.940  44.260  1.00  0.00            
ATOM    311  N   SER   211      73.680  98.190  45.420  1.00  0.00            
ATOM    312  H   SER   211      74.550  98.690  45.470  1.00  0.00            
ATOM    313  CA  SER   211      73.480  97.100  46.350  1.00  0.00            
ATOM    314  HA  SER   211      73.120  96.230  45.810  1.00  0.00            
ATOM    315  CB  SER   211      74.790  96.690  47.020  1.00  0.00            
ATOM    316  HB1 SER   211      74.590  95.810  47.630  1.00  0.00            
ATOM    317  HB2 SER   211      75.120  97.490  47.690  1.00  0.00            
ATOM    318  OG  SER   211      75.830  96.400  46.110  1.00  0.00            
ATOM    319  HG  SER   211      75.670  95.550  45.710  1.00  0.00            
ATOM    320  C   SER   211      72.460  97.420  47.440  1.00  0.00            
ATOM    321  O   SER   211      71.720  96.520  47.860  1.00  0.00            
ATOM    322  N   THR   212      72.360  98.650  47.930  1.00  0.00            
ATOM    323  H   THR   212      73.080  99.290  47.620  1.00  0.00            
ATOM    324  CA  THR   212      71.590  99.040  49.100  1.00  0.00            
ATOM    325  HA  THR   212      71.110  98.150  49.490  1.00  0.00            
ATOM    326  CB  THR   212      72.490  99.530  50.230  1.00  0.00            
ATOM    327  HB  THR   212      71.880  99.800  51.080  1.00  0.00            
ATOM    328  CG2 THR   212      73.510  98.500  50.710  1.00  0.00            
ATOM    329 1HG2 THR   212      74.070  98.890  51.560  1.00  0.00            
ATOM    330 2HG2 THR   212      73.000  97.590  51.010  1.00  0.00            
ATOM    331 3HG2 THR   212      74.220  98.260  49.910  1.00  0.00            
ATOM    332  OG1 THR   212      73.210 100.690  49.840  1.00  0.00            
ATOM    333  HG1 THR   212      73.860 100.410  49.190  1.00  0.00            
ATOM    334  C   THR   212      70.460 100.040  48.880  1.00  0.00            
ATOM    335  O   THR   212      69.320  99.770  49.240  1.00  0.00            
ATOM    336  N   LYS   213      70.700 101.210  48.270  1.00  0.00            
ATOM    337  H   LYS   213      71.650 101.340  47.950  1.00  0.00            
ATOM    338  CA  LYS   213      69.740 102.260  48.040  1.00  0.00            
ATOM    339  HA  LYS   213      69.220 102.470  48.970  1.00  0.00            
ATOM    340  CB  LYS   213      70.420 103.550  47.600  1.00  0.00            
ATOM    341  HB1 LYS   213      70.930 103.350  46.660  1.00  0.00            
ATOM    342  HB2 LYS   213      71.180 103.830  48.330  1.00  0.00            
ATOM    343  CG  LYS   213      69.520 104.760  47.360  1.00  0.00            
ATOM    344  HG1 LYS   213      68.960 104.990  48.270  1.00  0.00            
ATOM    345  HG2 LYS   213      68.800 104.510  46.580  1.00  0.00            
ATOM    346  CD  LYS   213      70.300 106.000  46.920  1.00  0.00            
ATOM    347  HD1 LYS   213      71.090 105.690  46.240  1.00  0.00            
ATOM    348  HD2 LYS   213      70.770 106.450  47.800  1.00  0.00            
ATOM    349  CE  LYS   213      69.420 107.010  46.200  1.00  0.00            
ATOM    350  HE1 LYS   213      68.560 107.250  46.830  1.00  0.00            
ATOM    351  HE2 LYS   213      69.050 106.560  45.280  1.00  0.00            
ATOM    352  NZ  LYS   213      70.150 108.250  45.890  1.00  0.00            
ATOM    353  HZ1 LYS   213      69.700 108.810  45.170  1.00  0.00            
ATOM    354  HZ2 LYS   213      70.230 108.840  46.710  1.00  0.00            
ATOM    355  HZ3 LYS   213      71.080 108.050  45.560  1.00  0.00            
ATOM    356  C   LYS   213      68.660 101.860  47.040  1.00  0.00            
ATOM    357  O   LYS   213      67.490 102.170  47.230  1.00  0.00            
ATOM    358  N   VAL   214      69.010 101.170  45.950  1.00  0.00            
ATOM    359  H   VAL   214      70.000 100.960  45.860  1.00  0.00            
ATOM    360  CA  VAL   214      68.100 100.700  44.920  1.00  0.00            
ATOM    361  HA  VAL   214      67.560 101.580  44.580  1.00  0.00            
ATOM    362  CB  VAL   214      68.830 100.180  43.690  1.00  0.00            
ATOM    363  HB  VAL   214      69.480  99.350  43.980  1.00  0.00            
ATOM    364  CG1 VAL   214      67.880  99.670  42.600  1.00  0.00            
ATOM    365 1HG1 VAL   214      68.440  99.300  41.740  1.00  0.00            
ATOM    366 2HG1 VAL   214      67.260  98.860  42.980  1.00  0.00            
ATOM    367 3HG1 VAL   214      67.230 100.480  42.270  1.00  0.00            
ATOM    368  CG2 VAL   214      69.700 101.250  43.030  1.00  0.00            
ATOM    369 1HG2 VAL   214      70.280 100.830  42.220  1.00  0.00            
ATOM    370 2HG2 VAL   214      69.070 102.060  42.650  1.00  0.00            
ATOM    371 3HG2 VAL   214      70.400 101.690  43.750  1.00  0.00            
ATOM    372  C   VAL   214      67.050  99.750  45.460  1.00  0.00            
ATOM    373  O   VAL   214      65.880 100.080  45.310  1.00  0.00            
ATOM    374  N   PRO   215      67.360  98.640  46.140  1.00  0.00            
ATOM    375  CD  PRO   215      68.670  98.040  46.320  1.00  0.00            
ATOM    376  HD1 PRO   215      69.440  98.750  46.620  1.00  0.00            
ATOM    377  HD2 PRO   215      69.000  97.550  45.410  1.00  0.00            
ATOM    378  CG  PRO   215      68.540  96.980  47.410  1.00  0.00            
ATOM    379  HG1 PRO   215      68.710  97.430  48.400  1.00  0.00            
ATOM    380  HG2 PRO   215      69.210  96.140  47.260  1.00  0.00            
ATOM    381  CB  PRO   215      67.080  96.560  47.300  1.00  0.00            
ATOM    382  HB1 PRO   215      66.680  96.220  48.260  1.00  0.00            
ATOM    383  HB2 PRO   215      67.000  95.760  46.580  1.00  0.00            
ATOM    384  CA  PRO   215      66.360  97.810  46.790  1.00  0.00            
ATOM    385  HA  PRO   215      65.640  97.480  46.040  1.00  0.00            
ATOM    386  C   PRO   215      65.590  98.540  47.880  1.00  0.00            
ATOM    387  O   PRO   215      64.370  98.420  47.940  1.00  0.00            
ATOM    388  N   ALA   216      66.210  99.390  48.700  1.00  0.00            
ATOM    389  H   ALA   216      67.220  99.450  48.640  1.00  0.00            
ATOM    390  CA  ALA   216      65.540 100.200  49.690  1.00  0.00            
ATOM    391  HA  ALA   216      65.040  99.530  50.390  1.00  0.00            
ATOM    392  CB  ALA   216      66.590 100.960  50.490  1.00  0.00            
ATOM    393  HB1 ALA   216      66.120 101.520  51.300  1.00  0.00            
ATOM    394  HB2 ALA   216      67.310 100.280  50.940  1.00  0.00            
ATOM    395  HB3 ALA   216      67.130 101.660  49.850  1.00  0.00            
ATOM    396  C   ALA   216      64.500 101.150  49.120  1.00  0.00            
ATOM    397  O   ALA   216      63.440 101.370  49.710  1.00  0.00            
ATOM    398  N   ALA   217      64.730 101.730  47.930  1.00  0.00            
ATOM    399  H   ALA   217      65.640 101.580  47.530  1.00  0.00            
ATOM    400  CA  ALA   217      63.790 102.570  47.220  1.00  0.00            
ATOM    401  HA  ALA   217      63.240 103.150  47.960  1.00  0.00            
ATOM    402  CB  ALA   217      64.580 103.600  46.430  1.00  0.00            
ATOM    403  HB1 ALA   217      63.920 104.290  45.900  1.00  0.00            
ATOM    404  HB2 ALA   217      65.220 104.200  47.090  1.00  0.00            
ATOM    405  HB3 ALA   217      65.230 103.110  45.700  1.00  0.00            
ATOM    406  C   ALA   217      62.740 101.820  46.420  1.00  0.00            
ATOM    407  O   ALA   217      61.810 102.430  45.900  1.00  0.00            
ATOM    408  N   TYR   218      62.780 100.480  46.340  1.00  0.00            
ATOM    409  H   TYR   218      63.610 100.040  46.720  1.00  0.00            
ATOM    410  CA  TYR   218      61.700  99.600  45.950  1.00  0.00            
ATOM    411  HA  TYR   218      61.000 100.160  45.320  1.00  0.00            
ATOM    412  CB  TYR   218      62.210  98.440  45.100  1.00  0.00            
ATOM    413  HB1 TYR   218      61.370  97.800  44.850  1.00  0.00            
ATOM    414  HB2 TYR   218      62.860  97.840  45.730  1.00  0.00            
ATOM    415  CG  TYR   218      62.950  98.740  43.810  1.00  0.00            
ATOM    416  CD1 TYR   218      62.540  99.760  42.940  1.00  0.00            
ATOM    417  HD1 TYR   218      61.700 100.390  43.190  1.00  0.00            
ATOM    418  CE1 TYR   218      63.210  99.990  41.740  1.00  0.00            
ATOM    419  HE1 TYR   218      62.930 100.790  41.070  1.00  0.00            
ATOM    420  CZ  TYR   218      64.280  99.150  41.350  1.00  0.00            
ATOM    421  OH  TYR   218      64.930  99.370  40.180  1.00  0.00            
ATOM    422  HH  TYR   218      65.560  98.660  40.000  1.00  0.00            
ATOM    423  CE2 TYR   218      64.680  98.100  42.210  1.00  0.00            
ATOM    424  HE2 TYR   218      65.480  97.440  41.900  1.00  0.00            
ATOM    425  CD2 TYR   218      64.010  97.920  43.430  1.00  0.00            
ATOM    426  HD2 TYR   218      64.320  97.110  44.070  1.00  0.00            
ATOM    427  C   TYR   218      60.900  99.100  47.140  1.00  0.00            
ATOM    428  O   TYR   218      59.680  99.020  47.080  1.00  0.00            
ATOM    429  N   ALA   219      61.530  98.830  48.290  1.00  0.00            
ATOM    430  H   ALA   219      62.540  98.810  48.270  1.00  0.00            
ATOM    431  CA  ALA   219      60.890  98.510  49.550  1.00  0.00            
ATOM    432  HA  ALA   219      60.250  97.640  49.390  1.00  0.00            
ATOM    433  CB  ALA   219      61.960  98.110  50.560  1.00  0.00            
ATOM    434  HB1 ALA   219      61.490  97.750  51.480  1.00  0.00            
ATOM    435  HB2 ALA   219      62.590  97.320  50.160  1.00  0.00            
ATOM    436  HB3 ALA   219      62.590  98.970  50.800  1.00  0.00            
ATOM    437  C   ALA   219      59.990  99.640  50.040  1.00  0.00            
ATOM    438  O   ALA   219      58.870  99.420  50.520  1.00  0.00            
ATOM    439  N   ALA   220      60.380 100.890  49.830  1.00  0.00            
ATOM    440  H   ALA   220      61.350 101.020  49.550  1.00  0.00            
ATOM    441  CA  ALA   220      59.570 102.080  49.990  1.00  0.00            
ATOM    442  HA  ALA   220      59.300 102.140  51.040  1.00  0.00            
ATOM    443  CB  ALA   220      60.440 103.290  49.670  1.00  0.00            
ATOM    444  HB1 ALA   220      59.890 104.220  49.830  1.00  0.00            
ATOM    445  HB2 ALA   220      61.320 103.310  50.320  1.00  0.00            
ATOM    446  HB3 ALA   220      60.770 103.260  48.630  1.00  0.00            
ATOM    447  C   ALA   220      58.290 102.090  49.170  1.00  0.00            
ATOM    448  O   ALA   220      57.330 102.780  49.510  1.00  0.00            
ATOM    449  N   GLN   221      58.200 101.320  48.080  1.00  0.00            
ATOM    450  H   GLN   221      59.020 100.760  47.880  1.00  0.00            
ATOM    451  CA  GLN   221      57.080 101.080  47.190  1.00  0.00            
ATOM    452  HA  GLN   221      56.380 101.900  47.340  1.00  0.00            
ATOM    453  CB  GLN   221      57.530 101.170  45.740  1.00  0.00            
ATOM    454  HB1 GLN   221      56.670 101.010  45.080  1.00  0.00            
ATOM    455  HB2 GLN   221      58.210 100.350  45.530  1.00  0.00            
ATOM    456  CG  GLN   221      58.200 102.470  45.310  1.00  0.00            
ATOM    457  HG1 GLN   221      59.010 102.720  46.000  1.00  0.00            
ATOM    458  HG2 GLN   221      57.470 103.280  45.370  1.00  0.00            
ATOM    459  CD  GLN   221      58.800 102.450  43.910  1.00  0.00            
ATOM    460  OE1 GLN   221      59.200 101.430  43.370  1.00  0.00            
ATOM    461  NE2 GLN   221      58.930 103.600  43.240  1.00  0.00            
ATOM    462 1HE2 GLN   221      58.610 104.470  43.640  1.00  0.00            
ATOM    463 2HE2 GLN   221      59.320 103.530  42.310  1.00  0.00            
ATOM    464  C   GLN   221      56.320  99.800  47.490  1.00  0.00            
ATOM    465  O   GLN   221      55.300  99.510  46.870  1.00  0.00            
ATOM    466  N   GLY   222      56.740  98.960  48.450  1.00  0.00            
ATOM    467  H   GLY   222      57.590  99.230  48.930  1.00  0.00            
ATOM    468  CA  GLY   222      56.100  97.760  48.930  1.00  0.00            
ATOM    469  HA1 GLY   222      55.030  97.970  49.050  1.00  0.00            
ATOM    470  HA2 GLY   222      56.460  97.550  49.940  1.00  0.00            
ATOM    471  C   GLY   222      56.230  96.480  48.120  1.00  0.00            
ATOM    472  O   GLY   222      55.830  95.410  48.580  1.00  0.00            
ATOM    473  N   TYR   223      56.810  96.530  46.920  1.00  0.00            
ATOM    474  H   TYR   223      57.170  97.440  46.640  1.00  0.00            
ATOM    475  CA  TYR   223      57.060  95.420  46.030  1.00  0.00            
ATOM    476  HA  TYR   223      56.100  94.930  45.820  1.00  0.00            
ATOM    477  CB  TYR   223      57.610  95.940  44.710  1.00  0.00            
ATOM    478  HB1 TYR   223      57.800  95.090  44.040  1.00  0.00            
ATOM    479  HB2 TYR   223      58.600  96.360  44.910  1.00  0.00            
ATOM    480  CG  TYR   223      56.800  96.950  43.930  1.00  0.00            
ATOM    481  CD1 TYR   223      55.480  96.670  43.570  1.00  0.00            
ATOM    482  HD1 TYR   223      55.010  95.750  43.900  1.00  0.00            
ATOM    483  CE1 TYR   223      54.760  97.550  42.740  1.00  0.00            
ATOM    484  HE1 TYR   223      53.760  97.310  42.430  1.00  0.00            
ATOM    485  CZ  TYR   223      55.380  98.720  42.260  1.00  0.00            
ATOM    486  OH  TYR   223      54.720  99.530  41.380  1.00  0.00            
ATOM    487  HH  TYR   223      55.290 100.240  41.070  1.00  0.00            
ATOM    488  CE2 TYR   223      56.690  99.030  42.670  1.00  0.00            
ATOM    489  HE2 TYR   223      57.160  99.930  42.310  1.00  0.00            
ATOM    490  CD2 TYR   223      57.390  98.140  43.500  1.00  0.00            
ATOM    491  HD2 TYR   223      58.410  98.390  43.770  1.00  0.00            
ATOM    492  C   TYR   223      57.990  94.360  46.600  1.00  0.00            
ATOM    493  O   TYR   223      58.810  94.690  47.460  1.00  0.00            
ATOM    494  N   LYS   224      57.980  93.120  46.120  1.00  0.00            
ATOM    495  H   LYS   224      57.330  92.920  45.370  1.00  0.00            
ATOM    496  CA  LYS   224      58.840  92.030  46.550  1.00  0.00            
ATOM    497  HA  LYS   224      59.120  92.210  47.590  1.00  0.00            
ATOM    498  CB  LYS   224      58.080  90.710  46.530  1.00  0.00            
ATOM    499  HB1 LYS   224      58.740  89.900  46.820  1.00  0.00            
ATOM    500  HB2 LYS   224      57.740  90.510  45.510  1.00  0.00            
ATOM    501  CG  LYS   224      56.860  90.690  47.450  1.00  0.00            
ATOM    502  HG1 LYS   224      56.220  91.550  47.220  1.00  0.00            
ATOM    503  HG2 LYS   224      57.200  90.790  48.490  1.00  0.00            
ATOM    504  CD  LYS   224      56.030  89.430  47.290  1.00  0.00            
ATOM    505  HD1 LYS   224      56.640  88.560  47.550  1.00  0.00            
ATOM    506  HD2 LYS   224      55.700  89.330  46.260  1.00  0.00            
ATOM    507  CE  LYS   224      54.820  89.500  48.220  1.00  0.00            
ATOM    508  HE1 LYS   224      54.270  90.410  48.000  1.00  0.00            
ATOM    509  HE2 LYS   224      55.170  89.550  49.250  1.00  0.00            
ATOM    510  NZ  LYS   224      53.940  88.330  48.050  1.00  0.00            
ATOM    511  HZ1 LYS   224      53.270  88.290  48.810  1.00  0.00            
ATOM    512  HZ2 LYS   224      53.430  88.360  47.180  1.00  0.00            
ATOM    513  HZ3 LYS   224      54.460  87.470  48.090  1.00  0.00            
ATOM    514  C   LYS   224      60.140  91.970  45.770  1.00  0.00            
ATOM    515  O   LYS   224      60.100  91.910  44.540  1.00  0.00            
ATOM    516  N   VAL   225      61.300  91.970  46.430  1.00  0.00            
ATOM    517  H   VAL   225      61.230  92.010  47.440  1.00  0.00            
ATOM    518  CA  VAL   225      62.620  92.200  45.870  1.00  0.00            
ATOM    519  HA  VAL   225      62.520  92.240  44.790  1.00  0.00            
ATOM    520  CB  VAL   225      63.200  93.540  46.300  1.00  0.00            
ATOM    521  HB  VAL   225      63.350  93.510  47.380  1.00  0.00            
ATOM    522  CG1 VAL   225      64.560  93.850  45.670  1.00  0.00            
ATOM    523 1HG1 VAL   225      64.900  94.850  45.950  1.00  0.00            
ATOM    524 2HG1 VAL   225      65.320  93.140  46.010  1.00  0.00            
ATOM    525 3HG1 VAL   225      64.480  93.790  44.590  1.00  0.00            
ATOM    526  CG2 VAL   225      62.300  94.730  46.010  1.00  0.00            
ATOM    527 1HG2 VAL   225      62.710  95.640  46.450  1.00  0.00            
ATOM    528 2HG2 VAL   225      62.190  94.870  44.940  1.00  0.00            
ATOM    529 3HG2 VAL   225      61.310  94.590  46.440  1.00  0.00            
ATOM    530  C   VAL   225      63.590  91.070  46.180  1.00  0.00            
ATOM    531  O   VAL   225      63.760  90.700  47.340  1.00  0.00            
ATOM    532  N   LEU   226      64.330  90.560  45.190  1.00  0.00            
ATOM    533  H   LEU   226      64.100  90.880  44.260  1.00  0.00            
ATOM    534  CA  LEU   226      65.500  89.720  45.290  1.00  0.00            
ATOM    535  HA  LEU   226      65.630  89.420  46.330  1.00  0.00            
ATOM    536  CB  LEU   226      65.290  88.440  44.480  1.00  0.00            
ATOM    537  HB1 LEU   226      65.050  88.740  43.460  1.00  0.00            
ATOM    538  HB2 LEU   226      64.410  87.920  44.860  1.00  0.00            
ATOM    539  CG  LEU   226      66.440  87.440  44.420  1.00  0.00            
ATOM    540  HG  LEU   226      67.330  87.930  44.030  1.00  0.00            
ATOM    541  CD1 LEU   226      66.770  86.850  45.790  1.00  0.00            
ATOM    542 1HD1 LEU   226      67.570  86.110  45.700  1.00  0.00            
ATOM    543 2HD1 LEU   226      67.120  87.630  46.470  1.00  0.00            
ATOM    544 3HD1 LEU   226      65.890  86.370  46.220  1.00  0.00            
ATOM    545  CD2 LEU   226      66.100  86.290  43.480  1.00  0.00            
ATOM    546 1HD2 LEU   226      66.940  85.600  43.420  1.00  0.00            
ATOM    547 2HD2 LEU   226      65.230  85.750  43.860  1.00  0.00            
ATOM    548 3HD2 LEU   226      65.900  86.680  42.490  1.00  0.00            
ATOM    549  C   LEU   226      66.760  90.460  44.880  1.00  0.00            
ATOM    550  O   LEU   226      66.730  91.190  43.890  1.00  0.00            
ATOM    551  N   VAL   227      67.890  90.290  45.570  1.00  0.00            
ATOM    552  H   VAL   227      67.820  89.750  46.420  1.00  0.00            
ATOM    553  CA  VAL   227      69.190  90.880  45.300  1.00  0.00            
ATOM    554  HA  VAL   227      69.140  91.350  44.320  1.00  0.00            
ATOM    555  CB  VAL   227      69.550  91.980  46.290  1.00  0.00            
ATOM    556  HB  VAL   227      69.780  91.500  47.250  1.00  0.00            
ATOM    557  CG1 VAL   227      70.780  92.770  45.850  1.00  0.00            
ATOM    558 1HG1 VAL   227      71.010  93.560  46.570  1.00  0.00            
ATOM    559 2HG1 VAL   227      71.660  92.120  45.790  1.00  0.00            
ATOM    560 3HG1 VAL   227      70.610  93.220  44.880  1.00  0.00            
ATOM    561  CG2 VAL   227      68.430  92.970  46.550  1.00  0.00            
ATOM    562 1HG2 VAL   227      68.760  93.770  47.220  1.00  0.00            
ATOM    563 2HG2 VAL   227      68.090  93.400  45.600  1.00  0.00            
ATOM    564 3HG2 VAL   227      67.590  92.470  47.030  1.00  0.00            
ATOM    565  C   VAL   227      70.280  89.820  45.240  1.00  0.00            
ATOM    566  O   VAL   227      70.380  89.000  46.150  1.00  0.00            
ATOM    567  N   LEU   228      71.100  89.810  44.190  1.00  0.00            
ATOM    568  H   LEU   228      70.920  90.500  43.480  1.00  0.00            
ATOM    569  CA  LEU   228      72.180  88.890  43.900  1.00  0.00            
ATOM    570  HA  LEU   228      72.300  88.240  44.770  1.00  0.00            
ATOM    571  CB  LEU   228      71.810  88.000  42.720  1.00  0.00            
ATOM    572  HB1 LEU   228      72.620  87.280  42.570  1.00  0.00            
ATOM    573  HB2 LEU   228      71.780  88.620  41.830  1.00  0.00            
ATOM    574  CG  LEU   228      70.500  87.210  42.790  1.00  0.00            
ATOM    575  HG  LEU   228      69.680  87.900  42.950  1.00  0.00            
ATOM    576  CD1 LEU   228      70.240  86.450  41.490  1.00  0.00            
ATOM    577 1HD1 LEU   228      69.280  85.940  41.550  1.00  0.00            
ATOM    578 2HD1 LEU   228      70.220  87.150  40.660  1.00  0.00            
ATOM    579 3HD1 LEU   228      71.020  85.710  41.330  1.00  0.00            
ATOM    580  CD2 LEU   228      70.500  86.200  43.930  1.00  0.00            
ATOM    581 1HD2 LEU   228      69.570  85.640  43.940  1.00  0.00            
ATOM    582 2HD2 LEU   228      71.330  85.510  43.820  1.00  0.00            
ATOM    583 3HD2 LEU   228      70.610  86.720  44.890  1.00  0.00            
ATOM    584  C   LEU   228      73.510  89.590  43.690  1.00  0.00            
ATOM    585  O   LEU   228      73.550  90.650  43.060  1.00  0.00            
ATOM    586  N   ASN   229      74.620  89.060  44.210  1.00  0.00            
ATOM    587  H   ASN   229      74.500  88.180  44.700  1.00  0.00            
ATOM    588  CA  ASN   229      75.960  89.620  44.270  1.00  0.00            
ATOM    589  HA  ASN   229      76.050  90.260  43.390  1.00  0.00            
ATOM    590  CB  ASN   229      75.970  90.540  45.480  1.00  0.00            
ATOM    591  HB1 ASN   229      75.750  89.960  46.380  1.00  0.00            
ATOM    592  HB2 ASN   229      75.210  91.330  45.400  1.00  0.00            
ATOM    593  CG  ASN   229      77.310  91.220  45.750  1.00  0.00            
ATOM    594  OD1 ASN   229      78.290  90.560  46.100  1.00  0.00            
ATOM    595  ND2 ASN   229      77.410  92.540  45.620  1.00  0.00            
ATOM    596 1HD2 ASN   229      76.660  93.080  45.210  1.00  0.00            
ATOM    597 2HD2 ASN   229      78.290  92.980  45.850  1.00  0.00            
ATOM    598  C   ASN   229      77.080  88.580  44.250  1.00  0.00            
ATOM    599  O   ASN   229      76.850  87.510  44.810  1.00  0.00            
ATOM    600  N   PRO   230      78.270  88.790  43.680  1.00  0.00            
ATOM    601  CD  PRO   230      78.620  89.940  42.870  1.00  0.00            
ATOM    602  HD1 PRO   230      79.100  90.710  43.470  1.00  0.00            
ATOM    603  HD2 PRO   230      77.780  90.400  42.350  1.00  0.00            
ATOM    604  CG  PRO   230      79.600  89.450  41.810  1.00  0.00            
ATOM    605  HG1 PRO   230      80.270  90.240  41.470  1.00  0.00            
ATOM    606  HG2 PRO   230      79.060  89.010  40.970  1.00  0.00            
ATOM    607  CB  PRO   230      80.350  88.360  42.570  1.00  0.00            
ATOM    608  HB1 PRO   230      81.170  88.830  43.130  1.00  0.00            
ATOM    609  HB2 PRO   230      80.760  87.620  41.880  1.00  0.00            
ATOM    610  CA  PRO   230      79.310  87.790  43.530  1.00  0.00            
ATOM    611  HA  PRO   230      78.870  86.940  43.010  1.00  0.00            
ATOM    612  C   PRO   230      80.010  87.210  44.760  1.00  0.00            
ATOM    613  O   PRO   230      80.830  86.300  44.620  1.00  0.00            
ATOM    614  N   SER   231      79.790  87.690  45.980  1.00  0.00            
ATOM    615  H   SER   231      79.140  88.460  46.080  1.00  0.00            
ATOM    616  CA  SER   231      80.480  87.260  47.180  1.00  0.00            
ATOM    617  HA  SER   231      80.730  86.210  47.030  1.00  0.00            
ATOM    618  CB  SER   231      81.820  87.970  47.310  1.00  0.00            
ATOM    619  HB1 SER   231      82.330  88.010  46.350  1.00  0.00            
ATOM    620  HB2 SER   231      82.480  87.410  47.980  1.00  0.00            
ATOM    621  OG  SER   231      81.680  89.280  47.820  1.00  0.00            
ATOM    622  HG  SER   231      82.550  89.650  47.980  1.00  0.00            
ATOM    623  C   SER   231      79.710  87.320  48.490  1.00  0.00            
ATOM    624  O   SER   231      78.800  88.120  48.660  1.00  0.00            
ATOM    625  N   VAL   232      80.080  86.480  49.460  1.00  0.00            
ATOM    626  H   VAL   232      80.810  85.820  49.220  1.00  0.00            
ATOM    627  CA  VAL   232      79.570  86.420  50.820  1.00  0.00            
ATOM    628  HA  VAL   232      78.480  86.350  50.770  1.00  0.00            
ATOM    629  CB  VAL   232      80.050  85.160  51.530  1.00  0.00            
ATOM    630  HB  VAL   232      81.140  85.160  51.510  1.00  0.00            
ATOM    631  CG1 VAL   232      79.630  85.060  52.990  1.00  0.00            
ATOM    632 1HG1 VAL   232      80.050  84.160  53.440  1.00  0.00            
ATOM    633 2HG1 VAL   232      79.990  85.910  53.560  1.00  0.00            
ATOM    634 3HG1 VAL   232      78.550  85.010  53.060  1.00  0.00            
ATOM    635  CG2 VAL   232      79.570  83.880  50.850  1.00  0.00            
ATOM    636 1HG2 VAL   232      79.960  82.990  51.360  1.00  0.00            
ATOM    637 2HG2 VAL   232      78.480  83.830  50.860  1.00  0.00            
ATOM    638 3HG2 VAL   232      79.920  83.830  49.820  1.00  0.00            
ATOM    639  C   VAL   232      79.900  87.690  51.600  1.00  0.00            
ATOM    640  O   VAL   232      79.040  88.240  52.280  1.00  0.00            
ATOM    641  N   ALA   233      81.120  88.220  51.500  1.00  0.00            
ATOM    642  H   ALA   233      81.790  87.730  50.920  1.00  0.00            
ATOM    643  CA  ALA   233      81.590  89.380  52.220  1.00  0.00            
ATOM    644  HA  ALA   233      81.410  89.210  53.280  1.00  0.00            
ATOM    645  CB  ALA   233      83.110  89.480  52.050  1.00  0.00            
ATOM    646  HB1 ALA   233      83.510  90.290  52.660  1.00  0.00            
ATOM    647  HB2 ALA   233      83.600  88.560  52.370  1.00  0.00            
ATOM    648  HB3 ALA   233      83.360  89.670  51.010  1.00  0.00            
ATOM    649  C   ALA   233      80.910  90.690  51.850  1.00  0.00            
ATOM    650  O   ALA   233      80.860  91.630  52.640  1.00  0.00            
ATOM    651  N   ALA   234      80.300  90.760  50.670  1.00  0.00            
ATOM    652  H   ALA   234      80.440  89.990  50.030  1.00  0.00            
ATOM    653  CA  ALA   234      79.330  91.770  50.290  1.00  0.00            
ATOM    654  HA  ALA   234      79.590  92.710  50.770  1.00  0.00            
ATOM    655  CB  ALA   234      79.450  92.000  48.780  1.00  0.00            
ATOM    656  HB1 ALA   234      78.650  92.640  48.420  1.00  0.00            
ATOM    657  HB2 ALA   234      80.400  92.480  48.550  1.00  0.00            
ATOM    658  HB3 ALA   234      79.400  91.040  48.260  1.00  0.00            
ATOM    659  C   ALA   234      77.920  91.410  50.730  1.00  0.00            
ATOM    660  O   ALA   234      77.280  92.150  51.460  1.00  0.00            
ATOM    661  N   THR   235      77.430  90.210  50.370  1.00  0.00            
ATOM    662  H   THR   235      78.030  89.650  49.780  1.00  0.00            
ATOM    663  CA  THR   235      76.100  89.710  50.620  1.00  0.00            
ATOM    664  HA  THR   235      75.400  90.310  50.040  1.00  0.00            
ATOM    665  CB  THR   235      75.940  88.270  50.140  1.00  0.00            
ATOM    666  HB  THR   235      76.740  87.660  50.560  1.00  0.00            
ATOM    667  CG2 THR   235      74.610  87.600  50.490  1.00  0.00            
ATOM    668 1HG2 THR   235      74.510  86.650  49.960  1.00  0.00            
ATOM    669 2HG2 THR   235      74.560  87.390  51.560  1.00  0.00            
ATOM    670 3HG2 THR   235      73.770  88.240  50.220  1.00  0.00            
ATOM    671  OG1 THR   235      76.040  88.230  48.730  1.00  0.00            
ATOM    672  HG1 THR   235      76.980  88.200  48.520  1.00  0.00            
ATOM    673  C   THR   235      75.660  89.830  52.070  1.00  0.00            
ATOM    674  O   THR   235      74.550  90.280  52.340  1.00  0.00            
ATOM    675  N   LEU   236      76.490  89.460  53.050  1.00  0.00            
ATOM    676  H   LEU   236      77.400  89.120  52.790  1.00  0.00            
ATOM    677  CA  LEU   236      76.150  89.470  54.460  1.00  0.00            
ATOM    678  HA  LEU   236      75.130  89.110  54.560  1.00  0.00            
ATOM    679  CB  LEU   236      77.040  88.490  55.230  1.00  0.00            
ATOM    680  HB1 LEU   236      76.790  88.550  56.290  1.00  0.00            
ATOM    681  HB2 LEU   236      78.070  88.820  55.130  1.00  0.00            
ATOM    682  CG  LEU   236      76.950  87.030  54.810  1.00  0.00            
ATOM    683  HG  LEU   236      77.310  86.910  53.790  1.00  0.00            
ATOM    684  CD1 LEU   236      77.810  86.160  55.730  1.00  0.00            
ATOM    685 1HD1 LEU   236      77.780  85.120  55.410  1.00  0.00            
ATOM    686 2HD1 LEU   236      78.840  86.510  55.700  1.00  0.00            
ATOM    687 3HD1 LEU   236      77.450  86.230  56.760  1.00  0.00            
ATOM    688  CD2 LEU   236      75.530  86.470  54.860  1.00  0.00            
ATOM    689 1HD2 LEU   236      75.530  85.400  54.690  1.00  0.00            
ATOM    690 2HD2 LEU   236      75.070  86.680  55.830  1.00  0.00            
ATOM    691 3HD2 LEU   236      74.920  86.930  54.080  1.00  0.00            
ATOM    692  C   LEU   236      76.130  90.850  55.110  1.00  0.00            
ATOM    693  O   LEU   236      75.460  91.050  56.120  1.00  0.00            
ATOM    694  N   GLY   237      76.840  91.830  54.560  1.00  0.00            
ATOM    695  H   GLY   237      77.350  91.620  53.710  1.00  0.00            
ATOM    696  CA  GLY   237      76.890  93.190  55.050  1.00  0.00            
ATOM    697  HA1 GLY   237      77.770  93.690  54.650  1.00  0.00            
ATOM    698  HA2 GLY   237      77.010  93.180  56.140  1.00  0.00            
ATOM    699  C   GLY   237      75.660  94.030  54.710  1.00  0.00            
ATOM    700  O   GLY   237      75.280  94.920  55.460  1.00  0.00            
ATOM    701  N   PHE   238      74.960  93.720  53.610  1.00  0.00            
ATOM    702  H   PHE   238      75.330  92.990  53.020  1.00  0.00            
ATOM    703  CA  PHE   238      73.770  94.430  53.200  1.00  0.00            
ATOM    704  HA  PHE   238      74.010  95.490  53.150  1.00  0.00            
ATOM    705  CB  PHE   238      73.340  94.010  51.790  1.00  0.00            
ATOM    706  HB1 PHE   238      72.500  94.620  51.490  1.00  0.00            
ATOM    707  HB2 PHE   238      72.950  92.990  51.850  1.00  0.00            
ATOM    708  CG  PHE   238      74.390  94.070  50.710  1.00  0.00            
ATOM    709  CD1 PHE   238      75.200  95.200  50.570  1.00  0.00            
ATOM    710  HD1 PHE   238      75.080  96.050  51.220  1.00  0.00            
ATOM    711  CE1 PHE   238      76.200  95.250  49.580  1.00  0.00            
ATOM    712  HE1 PHE   238      76.820  96.120  49.480  1.00  0.00            
ATOM    713  CZ  PHE   238      76.360  94.180  48.690  1.00  0.00            
ATOM    714  HZ  PHE   238      77.100  94.230  47.910  1.00  0.00            
ATOM    715  CE2 PHE   238      75.530  93.050  48.810  1.00  0.00            
ATOM    716  HE2 PHE   238      75.640  92.230  48.110  1.00  0.00            
ATOM    717  CD2 PHE   238      74.550  93.000  49.810  1.00  0.00            
ATOM    718  HD2 PHE   238      73.930  92.130  49.890  1.00  0.00            
ATOM    719  C   PHE   238      72.640  94.290  54.210  1.00  0.00            
ATOM    720  O   PHE   238      72.040  95.280  54.640  1.00  0.00            
ATOM    721  N   GLY   239      72.350  93.070  54.680  1.00  0.00            
ATOM    722  H   GLY   239      72.810  92.280  54.260  1.00  0.00            
ATOM    723  CA  GLY   239      71.340  92.760  55.670  1.00  0.00            
ATOM    724  HA1 GLY   239      71.160  91.690  55.670  1.00  0.00            
ATOM    725  HA2 GLY   239      70.410  93.250  55.370  1.00  0.00            
ATOM    726  C   GLY   239      71.650  93.190  57.100  1.00  0.00            
ATOM    727  O   GLY   239      70.740  93.270  57.920  1.00  0.00            
ATOM    728  N   ALA   240      72.910  93.530  57.410  1.00  0.00            
ATOM    729  H   ALA   240      73.620  93.390  56.700  1.00  0.00            
ATOM    730  CA  ALA   240      73.280  94.270  58.600  1.00  0.00            
ATOM    731  HA  ALA   240      72.670  93.920  59.430  1.00  0.00            
ATOM    732  CB  ALA   240      74.730  93.930  58.950  1.00  0.00            
ATOM    733  HB1 ALA   240      75.020  94.430  59.870  1.00  0.00            
ATOM    734  HB2 ALA   240      74.860  92.860  59.080  1.00  0.00            
ATOM    735  HB3 ALA   240      75.400  94.270  58.150  1.00  0.00            
ATOM    736  C   ALA   240      73.040  95.760  58.450  1.00  0.00            
ATOM    737  O   ALA   240      72.480  96.410  59.330  1.00  0.00            
ATOM    738  N   TYR   241      73.380  96.360  57.310  1.00  0.00            
ATOM    739  H   TYR   241      73.870  95.800  56.620  1.00  0.00            
ATOM    740  CA  TYR   241      73.150  97.760  57.010  1.00  0.00            
ATOM    741  HA  TYR   241      73.580  98.350  57.810  1.00  0.00            
ATOM    742  CB  TYR   241      73.900  98.130  55.730  1.00  0.00            
ATOM    743  HB1 TYR   241      73.600  97.450  54.930  1.00  0.00            
ATOM    744  HB2 TYR   241      74.970  97.950  55.890  1.00  0.00            
ATOM    745  CG  TYR   241      73.730  99.550  55.260  1.00  0.00            
ATOM    746  CD1 TYR   241      74.400 100.610  55.900  1.00  0.00            
ATOM    747  HD1 TYR   241      75.050 100.390  56.730  1.00  0.00            
ATOM    748  CE1 TYR   241      74.260 101.920  55.440  1.00  0.00            
ATOM    749  HE1 TYR   241      74.790 102.740  55.910  1.00  0.00            
ATOM    750  CZ  TYR   241      73.450 102.190  54.320  1.00  0.00            
ATOM    751  OH  TYR   241      73.360 103.460  53.830  1.00  0.00            
ATOM    752  HH  TYR   241      72.890 103.450  52.990  1.00  0.00            
ATOM    753  CE2 TYR   241      72.750 101.140  53.690  1.00  0.00            
ATOM    754  HE2 TYR   241      72.110 101.350  52.850  1.00  0.00            
ATOM    755  CD2 TYR   241      72.900  99.830  54.170  1.00  0.00            
ATOM    756  HD2 TYR   241      72.370  99.030  53.680  1.00  0.00            
ATOM    757  C   TYR   241      71.670  98.110  56.930  1.00  0.00            
ATOM    758  O   TYR   241      71.250  99.130  57.480  1.00  0.00            
ATOM    759  N   MET   242      70.820  97.280  56.310  1.00  0.00            
ATOM    760  H   MET   242      71.250  96.480  55.870  1.00  0.00            
ATOM    761  CA  MET   242      69.390  97.450  56.160  1.00  0.00            
ATOM    762  HA  MET   242      69.200  98.310  55.530  1.00  0.00            
ATOM    763  CB  MET   242      68.800  96.230  55.460  1.00  0.00            
ATOM    764  HB1 MET   242      67.720  96.210  55.610  1.00  0.00            
ATOM    765  HB2 MET   242      69.190  95.330  55.950  1.00  0.00            
ATOM    766  CG  MET   242      69.070  96.140  53.960  1.00  0.00            
ATOM    767  HG1 MET   242      69.050  95.090  53.670  1.00  0.00            
ATOM    768  HG2 MET   242      70.070  96.510  53.770  1.00  0.00            
ATOM    769  SD  MET   242      67.920  97.040  52.890  1.00  0.00            
ATOM    770  CE  MET   242      66.390  96.080  53.090  1.00  0.00            
ATOM    771  HE1 MET   242      65.600  96.510  52.470  1.00  0.00            
ATOM    772  HE2 MET   242      66.560  95.050  52.780  1.00  0.00            
ATOM    773  HE3 MET   242      66.070  96.090  54.130  1.00  0.00            
ATOM    774  C   MET   242      68.650  97.700  57.470  1.00  0.00            
ATOM    775  O   MET   242      67.810  98.590  57.560  1.00  0.00            
ATOM    776  N   SER   243      68.970  96.960  58.540  1.00  0.00            
ATOM    777  H   SER   243      69.690  96.250  58.440  1.00  0.00            
ATOM    778  CA  SER   243      68.330  97.090  59.830  1.00  0.00            
ATOM    779  HA  SER   243      67.250  97.070  59.660  1.00  0.00            
ATOM    780  CB  SER   243      68.630  95.900  60.730  1.00  0.00            
ATOM    781  HB1 SER   243      68.310  94.980  60.240  1.00  0.00            
ATOM    782  HB2 SER   243      68.090  95.990  61.680  1.00  0.00            
ATOM    783  OG  SER   243      70.020  95.820  61.000  1.00  0.00            
ATOM    784  HG  SER   243      70.180  94.940  61.350  1.00  0.00            
ATOM    785  C   SER   243      68.660  98.420  60.500  1.00  0.00            
ATOM    786  O   SER   243      67.750  99.100  60.960  1.00  0.00            
ATOM    787  N   LYS   244      69.910  98.870  60.470  1.00  0.00            
ATOM    788  H   LYS   244      70.600  98.230  60.110  1.00  0.00            
ATOM    789  CA  LYS   244      70.360 100.130  61.030  1.00  0.00            
ATOM    790  HA  LYS   244      69.800 100.260  61.960  1.00  0.00            
ATOM    791  CB  LYS   244      71.830 100.070  61.450  1.00  0.00            
ATOM    792  HB1 LYS   244      72.090  99.030  61.650  1.00  0.00            
ATOM    793  HB2 LYS   244      71.950 100.570  62.400  1.00  0.00            
ATOM    794  CG  LYS   244      72.860 100.640  60.480  1.00  0.00            
ATOM    795  HG1 LYS   244      72.550 100.470  59.450  1.00  0.00            
ATOM    796  HG2 LYS   244      73.800 100.090  60.610  1.00  0.00            
ATOM    797  CD  LYS   244      73.140 102.120  60.710  1.00  0.00            
ATOM    798  HD1 LYS   244      73.470 102.270  61.740  1.00  0.00            
ATOM    799  HD2 LYS   244      72.230 102.700  60.570  1.00  0.00            
ATOM    800  CE  LYS   244      74.220 102.670  59.780  1.00  0.00            
ATOM    801  HE1 LYS   244      73.930 102.450  58.760  1.00  0.00            
ATOM    802  HE2 LYS   244      75.160 102.160  59.990  1.00  0.00            
ATOM    803  NZ  LYS   244      74.380 104.130  59.950  1.00  0.00            
ATOM    804  HZ1 LYS   244      75.030 104.530  59.290  1.00  0.00            
ATOM    805  HZ2 LYS   244      73.500 104.600  59.820  1.00  0.00            
ATOM    806  HZ3 LYS   244      74.690 104.380  60.880  1.00  0.00            
ATOM    807  C   LYS   244      69.950 101.340  60.210  1.00  0.00            
ATOM    808  O   LYS   244      69.630 102.390  60.760  1.00  0.00            
ATOM    809  N   ALA   245      69.930 101.240  58.880  1.00  0.00            
ATOM    810  H   ALA   245      70.240 100.360  58.490  1.00  0.00            
ATOM    811  CA  ALA   245      69.590 102.310  57.960  1.00  0.00            
ATOM    812  HA  ALA   245      70.030 103.230  58.350  1.00  0.00            
ATOM    813  CB  ALA   245      70.270 102.020  56.620  1.00  0.00            
ATOM    814  HB1 ALA   245      70.110 102.860  55.930  1.00  0.00            
ATOM    815  HB2 ALA   245      71.340 101.890  56.740  1.00  0.00            
ATOM    816  HB3 ALA   245      69.850 101.120  56.170  1.00  0.00            
ATOM    817  C   ALA   245      68.100 102.560  57.790  1.00  0.00            
ATOM    818  O   ALA   245      67.690 103.700  57.590  1.00  0.00            
ATOM    819  N   HIS   246      67.250 101.530  57.880  1.00  0.00            
ATOM    820  H   HIS   246      67.660 100.610  57.960  1.00  0.00            
ATOM    821  CA  HIS   246      65.830 101.580  57.580  1.00  0.00            
ATOM    822  HA  HIS   246      65.500 102.610  57.630  1.00  0.00            
ATOM    823  CB  HIS   246      65.620 101.120  56.140  1.00  0.00            
ATOM    824  HB1 HIS   246      64.560 101.010  55.930  1.00  0.00            
ATOM    825  HB2 HIS   246      66.080 100.140  56.010  1.00  0.00            
ATOM    826  CG  HIS   246      66.170 102.050  55.080  1.00  0.00            
ATOM    827  ND1 HIS   246      67.380 101.880  54.400  1.00  0.00            
ATOM    828  CE1 HIS   246      67.410 102.820  53.460  1.00  0.00            
ATOM    829  HE1 HIS   246      68.190 102.920  52.730  1.00  0.00            
ATOM    830  NE2 HIS   246      66.270 103.540  53.470  1.00  0.00            
ATOM    831  HE2 HIS   246      65.960 104.160  52.730  1.00  0.00            
ATOM    832  CD2 HIS   246      65.480 103.070  54.500  1.00  0.00            
ATOM    833  HD2 HIS   246      64.470 103.380  54.740  1.00  0.00            
ATOM    834  C   HIS   246      64.900 100.810  58.520  1.00  0.00            
ATOM    835  O   HIS   246      63.690 100.840  58.320  1.00  0.00            
ATOM    836  N   GLY   247      65.400 100.120  59.540  1.00  0.00            
ATOM    837  H   GLY   247      66.400 100.110  59.690  1.00  0.00            
ATOM    838  CA  GLY   247      64.570  99.360  60.460  1.00  0.00            
ATOM    839  HA1 GLY   247      63.780  99.990  60.850  1.00  0.00            
ATOM    840  HA2 GLY   247      65.170  99.060  61.320  1.00  0.00            
ATOM    841  C   GLY   247      63.950  98.090  59.880  1.00  0.00            
ATOM    842  O   GLY   247      62.880  97.670  60.310  1.00  0.00            
ATOM    843  N   ILE   248      64.570  97.490  58.870  1.00  0.00            
ATOM    844  H   ILE   248      65.430  97.900  58.550  1.00  0.00            
ATOM    845  CA  ILE   248      64.140  96.290  58.170  1.00  0.00            
ATOM    846  HA  ILE   248      63.330  95.850  58.750  1.00  0.00            
ATOM    847  CB  ILE   248      63.580  96.570  56.780  1.00  0.00            
ATOM    848  HB  ILE   248      62.580  96.980  56.920  1.00  0.00            
ATOM    849  CG2 ILE   248      64.350  97.650  56.030  1.00  0.00            
ATOM    850 1HG2 ILE   248      63.960  97.830  55.030  1.00  0.00            
ATOM    851 2HG2 ILE   248      64.280  98.600  56.550  1.00  0.00            
ATOM    852 3HG2 ILE   248      65.410  97.380  55.950  1.00  0.00            
ATOM    853  CG1 ILE   248      63.410  95.310  55.940  1.00  0.00            
ATOM    854 1HG1 ILE   248      62.930  94.540  56.540  1.00  0.00            
ATOM    855 2HG1 ILE   248      64.380  94.920  55.640  1.00  0.00            
ATOM    856  CD  ILE   248      62.570  95.450  54.670  1.00  0.00            
ATOM    857  HD1 ILE   248      62.480  94.490  54.160  1.00  0.00            
ATOM    858  HD2 ILE   248      61.570  95.800  54.910  1.00  0.00            
ATOM    859  HD3 ILE   248      63.030  96.140  53.960  1.00  0.00            
ATOM    860  C   ILE   248      65.250  95.250  58.170  1.00  0.00            
ATOM    861  O   ILE   248      66.310  95.470  57.590  1.00  0.00            
ATOM    862  N   ASP   249      65.020  94.080  58.780  1.00  0.00            
ATOM    863  H   ASP   249      64.160  93.980  59.290  1.00  0.00            
ATOM    864  CA  ASP   249      65.820  92.880  58.640  1.00  0.00            
ATOM    865  HA  ASP   249      66.850  93.200  58.470  1.00  0.00            
ATOM    866  CB  ASP   249      65.870  92.110  59.960  1.00  0.00            
ATOM    867  HB1 ASP   249      66.390  91.170  59.790  1.00  0.00            
ATOM    868  HB2 ASP   249      64.860  91.860  60.260  1.00  0.00            
ATOM    869  CG  ASP   249      66.560  92.840  61.110  1.00  0.00            
ATOM    870  OD1 ASP   249      66.040  93.870  61.600  1.00  0.00            
ATOM    871  OD2 ASP   249      67.630  92.350  61.540  1.00  0.00            
ATOM    872  C   ASP   249      65.360  92.050  57.450  1.00  0.00            
ATOM    873  O   ASP   249      64.290  91.450  57.520  1.00  0.00            
ATOM    874  N   PRO   250      66.090  91.990  56.340  1.00  0.00            
ATOM    875  CD  PRO   250      67.380  92.620  56.100  1.00  0.00            
ATOM    876  HD1 PRO   250      68.090  92.380  56.880  1.00  0.00            
ATOM    877  HD2 PRO   250      67.260  93.700  56.040  1.00  0.00            
ATOM    878  CG  PRO   250      67.890  92.100  54.760  1.00  0.00            
ATOM    879  HG1 PRO   250      68.470  91.190  54.910  1.00  0.00            
ATOM    880  HG2 PRO   250      68.480  92.840  54.230  1.00  0.00            
ATOM    881  CB  PRO   250      66.590  91.780  54.040  1.00  0.00            
ATOM    882  HB1 PRO   250      66.750  91.070  53.220  1.00  0.00            
ATOM    883  HB2 PRO   250      66.160  92.700  53.640  1.00  0.00            
ATOM    884  CA  PRO   250      65.720  91.220  55.160  1.00  0.00            
ATOM    885  HA  PRO   250      64.680  91.390  54.900  1.00  0.00            
ATOM    886  C   PRO   250      65.940  89.730  55.350  1.00  0.00            
ATOM    887  O   PRO   250      66.620  89.310  56.290  1.00  0.00            
ATOM    888  N   ASN   251      65.480  88.890  54.420  1.00  0.00            
ATOM    889  H   ASN   251      64.960  89.290  53.650  1.00  0.00            
ATOM    890  CA  ASN   251      66.000  87.540  54.290  1.00  0.00            
ATOM    891  HA  ASN   251      65.970  87.090  55.280  1.00  0.00            
ATOM    892  CB  ASN   251      65.130  86.680  53.370  1.00  0.00            
ATOM    893  HB1 ASN   251      65.420  85.640  53.470  1.00  0.00            
ATOM    894  HB2 ASN   251      65.320  86.980  52.340  1.00  0.00            
ATOM    895  CG  ASN   251      63.630  86.760  53.630  1.00  0.00            
ATOM    896  OD1 ASN   251      63.080  86.320  54.630  1.00  0.00            
ATOM    897  ND2 ASN   251      62.870  87.240  52.640  1.00  0.00            
ATOM    898 1HD2 ASN   251      63.330  87.530  51.780  1.00  0.00            
ATOM    899 2HD2 ASN   251      61.880  87.350  52.780  1.00  0.00            
ATOM    900  C   ASN   251      67.440  87.580  53.800  1.00  0.00            
ATOM    901  O   ASN   251      67.790  88.390  52.960  1.00  0.00            
ATOM    902  N   ILE   252      68.310  86.690  54.290  1.00  0.00            
ATOM    903  H   ILE   252      67.940  86.020  54.960  1.00  0.00            
ATOM    904  CA  ILE   252      69.710  86.560  53.960  1.00  0.00            
ATOM    905  HA  ILE   252      69.920  87.140  53.060  1.00  0.00            
ATOM    906  CB  ILE   252      70.610  87.110  55.070  1.00  0.00            
ATOM    907  HB  ILE   252      70.530  86.440  55.930  1.00  0.00            
ATOM    908  CG2 ILE   252      72.070  87.090  54.630  1.00  0.00            
ATOM    909 1HG2 ILE   252      72.740  87.400  55.440  1.00  0.00            
ATOM    910 2HG2 ILE   252      72.400  86.090  54.340  1.00  0.00            
ATOM    911 3HG2 ILE   252      72.220  87.760  53.780  1.00  0.00            
ATOM    912  CG1 ILE   252      70.210  88.500  55.560  1.00  0.00            
ATOM    913 1HG1 ILE   252      69.190  88.470  55.930  1.00  0.00            
ATOM    914 2HG1 ILE   252      70.230  89.210  54.740  1.00  0.00            
ATOM    915  CD  ILE   252      71.040  89.080  56.700  1.00  0.00            
ATOM    916  HD1 ILE   252      70.560  89.960  57.130  1.00  0.00            
ATOM    917  HD2 ILE   252      71.150  88.340  57.490  1.00  0.00            
ATOM    918  HD3 ILE   252      72.030  89.370  56.350  1.00  0.00            
ATOM    919  C   ILE   252      70.010  85.100  53.660  1.00  0.00            
ATOM    920  O   ILE   252      69.620  84.270  54.470  1.00  0.00            
ATOM    921  N   ARG   253      70.650  84.730  52.540  1.00  0.00            
ATOM    922  H   ARG   253      70.850  85.460  51.880  1.00  0.00            
ATOM    923  CA  ARG   253      70.850  83.370  52.110  1.00  0.00            
ATOM    924  HA  ARG   253      70.730  82.710  52.970  1.00  0.00            
ATOM    925  CB  ARG   253      69.770  82.960  51.110  1.00  0.00            
ATOM    926  HB1 ARG   253      69.890  81.900  50.860  1.00  0.00            
ATOM    927  HB2 ARG   253      69.930  83.510  50.180  1.00  0.00            
ATOM    928  CG  ARG   253      68.340  83.200  51.570  1.00  0.00            
ATOM    929  HG1 ARG   253      68.180  84.270  51.700  1.00  0.00            
ATOM    930  HG2 ARG   253      68.180  82.720  52.540  1.00  0.00            
ATOM    931  CD  ARG   253      67.270  82.710  50.600  1.00  0.00            
ATOM    932  HD1 ARG   253      67.470  83.110  49.610  1.00  0.00            
ATOM    933  HD2 ARG   253      66.290  83.060  50.920  1.00  0.00            
ATOM    934  NE  ARG   253      67.280  81.250  50.500  1.00  0.00            
ATOM    935  HE  ARG   253      67.830  80.790  49.800  1.00  0.00            
ATOM    936  CZ  ARG   253      66.480  80.390  51.160  1.00  0.00            
ATOM    937  NH1 ARG   253      65.560  80.730  52.060  1.00  0.00            
ATOM    938 1HH1 ARG   253      65.390  81.710  52.240  1.00  0.00            
ATOM    939 2HH1 ARG   253      64.960  79.980  52.390  1.00  0.00            
ATOM    940  NH2 ARG   253      66.580  79.070  50.910  1.00  0.00            
ATOM    941 1HH2 ARG   253      67.230  78.790  50.190  1.00  0.00            
ATOM    942 2HH2 ARG   253      65.900  78.470  51.350  1.00  0.00            
ATOM    943  C   ARG   253      72.260  83.110  51.590  1.00  0.00            
ATOM    944  O   ARG   253      72.640  83.690  50.580  1.00  0.00            
ATOM    945  N   THR   254      73.070  82.250  52.230  1.00  0.00            
ATOM    946  H   THR   254      72.670  81.810  53.040  1.00  0.00            
ATOM    947  CA  THR   254      74.390  81.830  51.820  1.00  0.00            
ATOM    948  HA  THR   254      74.440  81.830  50.730  1.00  0.00            
ATOM    949  CB  THR   254      75.500  82.760  52.310  1.00  0.00            
ATOM    950  HB  THR   254      76.450  82.450  51.860  1.00  0.00            
ATOM    951  CG2 THR   254      75.330  84.240  51.980  1.00  0.00            
ATOM    952 1HG2 THR   254      76.230  84.790  52.250  1.00  0.00            
ATOM    953 2HG2 THR   254      75.160  84.350  50.910  1.00  0.00            
ATOM    954 3HG2 THR   254      74.470  84.650  52.510  1.00  0.00            
ATOM    955  OG1 THR   254      75.650  82.680  53.710  1.00  0.00            
ATOM    956  HG1 THR   254      74.820  82.990  54.080  1.00  0.00            
ATOM    957  C   THR   254      74.730  80.410  52.270  1.00  0.00            
ATOM    958  O   THR   254      74.030  79.820  53.080  1.00  0.00            
ATOM    959  N   GLY   255      75.850  79.840  51.810  1.00  0.00            
ATOM    960  H   GLY   255      76.340  80.340  51.080  1.00  0.00            
ATOM    961  CA  GLY   255      76.430  78.600  52.270  1.00  0.00            
ATOM    962  HA1 GLY   255      77.190  78.270  51.570  1.00  0.00            
ATOM    963  HA2 GLY   255      75.660  77.830  52.270  1.00  0.00            
ATOM    964  C   GLY   255      77.040  78.620  53.670  1.00  0.00            
ATOM    965  O   GLY   255      77.450  77.570  54.170  1.00  0.00            
ATOM    966  N   VAL   256      77.090  79.760  54.350  1.00  0.00            
ATOM    967  H   VAL   256      76.750  80.580  53.870  1.00  0.00            
ATOM    968  CA  VAL   256      77.550  79.930  55.720  1.00  0.00            
ATOM    969  HA  VAL   256      77.810  78.950  56.100  1.00  0.00            
ATOM    970  CB  VAL   256      78.850  80.740  55.810  1.00  0.00            
ATOM    971  HB  VAL   256      79.590  80.230  55.200  1.00  0.00            
ATOM    972  CG1 VAL   256      78.780  82.160  55.260  1.00  0.00            
ATOM    973 1HG1 VAL   256      79.780  82.600  55.250  1.00  0.00            
ATOM    974 2HG1 VAL   256      78.400  82.160  54.240  1.00  0.00            
ATOM    975 3HG1 VAL   256      78.150  82.790  55.900  1.00  0.00            
ATOM    976  CG2 VAL   256      79.400  80.790  57.230  1.00  0.00            
ATOM    977 1HG2 VAL   256      80.370  81.280  57.250  1.00  0.00            
ATOM    978 2HG2 VAL   256      78.730  81.350  57.880  1.00  0.00            
ATOM    979 3HG2 VAL   256      79.510  79.780  57.630  1.00  0.00            
ATOM    980  C   VAL   256      76.480  80.440  56.660  1.00  0.00            
ATOM    981  O   VAL   256      76.150  79.770  57.640  1.00  0.00            
ATOM    982  N   ARG   257      75.850  81.580  56.360  1.00  0.00            
ATOM    983  H   ARG   257      76.120  82.000  55.480  1.00  0.00            
ATOM    984  CA  ARG   257      74.890  82.300  57.170  1.00  0.00            
ATOM    985  HA  ARG   257      74.660  81.710  58.060  1.00  0.00            
ATOM    986  CB  ARG   257      75.510  83.620  57.640  1.00  0.00            
ATOM    987  HB1 ARG   257      75.740  84.230  56.760  1.00  0.00            
ATOM    988  HB2 ARG   257      76.460  83.400  58.130  1.00  0.00            
ATOM    989  CG  ARG   257      74.670  84.450  58.610  1.00  0.00            
ATOM    990  HG1 ARG   257      74.490  83.860  59.510  1.00  0.00            
ATOM    991  HG2 ARG   257      73.700  84.670  58.150  1.00  0.00            
ATOM    992  CD  ARG   257      75.340  85.770  58.980  1.00  0.00            
ATOM    993  HD1 ARG   257      75.420  86.390  58.080  1.00  0.00            
ATOM    994  HD2 ARG   257      76.360  85.590  59.330  1.00  0.00            
ATOM    995  NE  ARG   257      74.590  86.530  59.970  1.00  0.00            
ATOM    996  HE  ARG   257      74.080  87.350  59.690  1.00  0.00            
ATOM    997  CZ  ARG   257      74.500  86.260  61.280  1.00  0.00            
ATOM    998  NH1 ARG   257      75.180  85.270  61.890  1.00  0.00            
ATOM    999 1HH1 ARG   257      75.900  84.800  61.350  1.00  0.00            
ATOM   1000 2HH1 ARG   257      75.050  85.140  62.880  1.00  0.00            
ATOM   1001  NH2 ARG   257      73.680  86.990  62.040  1.00  0.00            
ATOM   1002 1HH2 ARG   257      73.250  87.790  61.590  1.00  0.00            
ATOM   1003 2HH2 ARG   257      73.550  86.740  63.010  1.00  0.00            
ATOM   1004  C   ARG   257      73.590  82.510  56.410  1.00  0.00            
ATOM   1005  O   ARG   257      73.580  83.190  55.390  1.00  0.00            
ATOM   1006  N   THR   258      72.480  81.960  56.920  1.00  0.00            
ATOM   1007  H   THR   258      72.580  81.390  57.750  1.00  0.00            
ATOM   1008  CA  THR   258      71.150  82.090  56.370  1.00  0.00            
ATOM   1009  HA  THR   258      71.160  82.900  55.650  1.00  0.00            
ATOM   1010  CB  THR   258      70.720  80.840  55.610  1.00  0.00            
ATOM   1011  HB  THR   258      70.860  79.970  56.250  1.00  0.00            
ATOM   1012  CG2 THR   258      69.280  80.840  55.090  1.00  0.00            
ATOM   1013 1HG2 THR   258      69.100  79.930  54.520  1.00  0.00            
ATOM   1014 2HG2 THR   258      68.590  80.860  55.930  1.00  0.00            
ATOM   1015 3HG2 THR   258      69.110  81.710  54.460  1.00  0.00            
ATOM   1016  OG1 THR   258      71.530  80.710  54.470  1.00  0.00            
ATOM   1017  HG1 THR   258      71.850  79.800  54.460  1.00  0.00            
ATOM   1018  C   THR   258      70.140  82.480  57.450  1.00  0.00            
ATOM   1019  O   THR   258      70.210  81.960  58.560  1.00  0.00            
ATOM   1020  N   ILE   259      69.230  83.410  57.160  1.00  0.00            
ATOM   1021  H   ILE   259      69.250  83.760  56.210  1.00  0.00            
ATOM   1022  CA  ILE   259      68.190  83.950  58.010  1.00  0.00            
ATOM   1023  HA  ILE   259      67.940  83.190  58.760  1.00  0.00            
ATOM   1024  CB  ILE   259      68.620  85.210  58.760  1.00  0.00            
ATOM   1025  HB  ILE   259      68.720  86.010  58.030  1.00  0.00            
ATOM   1026  CG2 ILE   259      67.540  85.630  59.760  1.00  0.00            
ATOM   1027 1HG2 ILE   259      67.780  86.590  60.230  1.00  0.00            
ATOM   1028 2HG2 ILE   259      66.580  85.760  59.270  1.00  0.00            
ATOM   1029 3HG2 ILE   259      67.440  84.880  60.540  1.00  0.00            
ATOM   1030  CG1 ILE   259      69.980  85.100  59.440  1.00  0.00            
ATOM   1031 1HG1 ILE   259      70.750  84.870  58.710  1.00  0.00            
ATOM   1032 2HG1 ILE   259      69.970  84.270  60.140  1.00  0.00            
ATOM   1033  CD  ILE   259      70.480  86.340  60.180  1.00  0.00            
ATOM   1034  HD1 ILE   259      71.510  86.200  60.500  1.00  0.00            
ATOM   1035  HD2 ILE   259      70.420  87.210  59.540  1.00  0.00            
ATOM   1036  HD3 ILE   259      69.880  86.520  61.080  1.00  0.00            
ATOM   1037  C   ILE   259      66.940  84.210  57.180  1.00  0.00            
ATOM   1038  O   ILE   259      66.990  85.010  56.250  1.00  0.00            
ATOM   1039  N   THR   260      65.790  83.620  57.510  1.00  0.00            
ATOM   1040  H   THR   260      65.820  82.980  58.290  1.00  0.00            
ATOM   1041  CA  THR   260      64.480  83.970  57.000  1.00  0.00            
ATOM   1042  HA  THR   260      64.600  84.490  56.050  1.00  0.00            
ATOM   1043  CB  THR   260      63.630  82.740  56.720  1.00  0.00            
ATOM   1044  HB  THR   260      63.560  82.150  57.630  1.00  0.00            
ATOM   1045  CG2 THR   260      62.210  83.060  56.250  1.00  0.00            
ATOM   1046 1HG2 THR   260      61.690  82.150  55.950  1.00  0.00            
ATOM   1047 2HG2 THR   260      61.630  83.510  57.060  1.00  0.00            
ATOM   1048 3HG2 THR   260      62.240  83.750  55.410  1.00  0.00            
ATOM   1049  OG1 THR   260      64.190  81.940  55.700  1.00  0.00            
ATOM   1050  HG1 THR   260      63.670  81.130  55.670  1.00  0.00            
ATOM   1051  C   THR   260      63.780  84.930  57.950  1.00  0.00            
ATOM   1052  O   THR   260      63.720  84.650  59.150  1.00  0.00            
ATOM   1053  N   THR   261      63.190  86.030  57.490  1.00  0.00            
ATOM   1054  H   THR   261      63.330  86.230  56.500  1.00  0.00            
ATOM   1055  CA  THR   261      62.430  86.990  58.260  1.00  0.00            
ATOM   1056  HA  THR   261      62.360  86.630  59.290  1.00  0.00            
ATOM   1057  CB  THR   261      63.110  88.360  58.350  1.00  0.00            
ATOM   1058  HB  THR   261      62.560  89.000  59.040  1.00  0.00            
ATOM   1059  CG2 THR   261      64.560  88.270  58.840  1.00  0.00            
ATOM   1060 1HG2 THR   261      64.960  89.270  59.000  1.00  0.00            
ATOM   1061 2HG2 THR   261      64.600  87.730  59.780  1.00  0.00            
ATOM   1062 3HG2 THR   261      65.180  87.760  58.100  1.00  0.00            
ATOM   1063  OG1 THR   261      63.120  89.000  57.090  1.00  0.00            
ATOM   1064  HG1 THR   261      63.540  89.850  57.230  1.00  0.00            
ATOM   1065  C   THR   261      61.000  87.180  57.790  1.00  0.00            
ATOM   1066  O   THR   261      60.130  87.530  58.590  1.00  0.00            
ATOM   1067  N   GLY   262      60.700  86.950  56.510  1.00  0.00            
ATOM   1068  H   GLY   262      61.460  86.680  55.900  1.00  0.00            
ATOM   1069  CA  GLY   262      59.420  87.210  55.880  1.00  0.00            
ATOM   1070  HA1 GLY   262      58.620  87.020  56.600  1.00  0.00            
ATOM   1071  HA2 GLY   262      59.260  86.510  55.070  1.00  0.00            
ATOM   1072  C   GLY   262      59.220  88.620  55.330  1.00  0.00            
ATOM   1073  O   GLY   262      58.220  88.910  54.690  1.00  0.00            
ATOM   1074  N   ALA   263      60.210  89.500  55.500  1.00  0.00            
ATOM   1075  H   ALA   263      61.030  89.190  56.010  1.00  0.00            
ATOM   1076  CA  ALA   263      60.270  90.830  54.920  1.00  0.00            
ATOM   1077  HA  ALA   263      59.400  91.380  55.280  1.00  0.00            
ATOM   1078  CB  ALA   263      61.510  91.520  55.480  1.00  0.00            
ATOM   1079  HB1 ALA   263      61.570  92.560  55.150  1.00  0.00            
ATOM   1080  HB2 ALA   263      61.490  91.530  56.570  1.00  0.00            
ATOM   1081  HB3 ALA   263      62.410  91.000  55.150  1.00  0.00            
ATOM   1082  C   ALA   263      60.240  90.830  53.400  1.00  0.00            
ATOM   1083  O   ALA   263      60.610  89.830  52.800  1.00  0.00            
ATOM   1084  N   PRO   264      59.860  91.900  52.690  1.00  0.00            
ATOM   1085  CD  PRO   264      59.400  93.160  53.230  1.00  0.00            
ATOM   1086  HD1 PRO   264      60.130  93.640  53.890  1.00  0.00            
ATOM   1087  HD2 PRO   264      58.470  93.010  53.800  1.00  0.00            
ATOM   1088  CG  PRO   264      59.110  94.080  52.050  1.00  0.00            
ATOM   1089  HG1 PRO   264      60.010  94.630  51.770  1.00  0.00            
ATOM   1090  HG2 PRO   264      58.290  94.780  52.250  1.00  0.00            
ATOM   1091  CB  PRO   264      58.750  93.070  50.970  1.00  0.00            
ATOM   1092  HB1 PRO   264      58.840  93.510  49.970  1.00  0.00            
ATOM   1093  HB2 PRO   264      57.720  92.740  51.110  1.00  0.00            
ATOM   1094  CA  PRO   264      59.730  91.940  51.240  1.00  0.00            
ATOM   1095  HA  PRO   264      59.250  91.020  50.920  1.00  0.00            
ATOM   1096  C   PRO   264      61.040  92.050  50.480  1.00  0.00            
ATOM   1097  O   PRO   264      61.050  92.420  49.300  1.00  0.00            
ATOM   1098  N   VAL   265      62.200  91.770  51.090  1.00  0.00            
ATOM   1099  H   VAL   265      62.110  91.370  52.020  1.00  0.00            
ATOM   1100  CA  VAL   265      63.530  91.820  50.530  1.00  0.00            
ATOM   1101  HA  VAL   265      63.440  91.870  49.450  1.00  0.00            
ATOM   1102  CB  VAL   265      64.310  93.060  50.960  1.00  0.00            
ATOM   1103  HB  VAL   265      64.490  93.010  52.030  1.00  0.00            
ATOM   1104  CG1 VAL   265      65.670  93.170  50.260  1.00  0.00            
ATOM   1105 1HG1 VAL   265      66.180  94.090  50.540  1.00  0.00            
ATOM   1106 2HG1 VAL   265      66.320  92.340  50.550  1.00  0.00            
ATOM   1107 3HG1 VAL   265      65.540  93.150  49.180  1.00  0.00            
ATOM   1108  CG2 VAL   265      63.580  94.370  50.680  1.00  0.00            
ATOM   1109 1HG2 VAL   265      64.170  95.230  51.020  1.00  0.00            
ATOM   1110 2HG2 VAL   265      63.390  94.480  49.610  1.00  0.00            
ATOM   1111 3HG2 VAL   265      62.630  94.410  51.210  1.00  0.00            
ATOM   1112  C   VAL   265      64.320  90.570  50.880  1.00  0.00            
ATOM   1113  O   VAL   265      64.390  90.190  52.040  1.00  0.00            
ATOM   1114  N   THR   266      64.970  89.930  49.900  1.00  0.00            
ATOM   1115  H   THR   266      64.790  90.250  48.960  1.00  0.00            
ATOM   1116  CA  THR   266      65.920  88.850  50.050  1.00  0.00            
ATOM   1117  HA  THR   266      66.090  88.670  51.110  1.00  0.00            
ATOM   1118  CB  THR   266      65.420  87.540  49.440  1.00  0.00            
ATOM   1119  HB  THR   266      65.220  87.710  48.380  1.00  0.00            
ATOM   1120  CG2 THR   266      66.390  86.370  49.570  1.00  0.00            
ATOM   1121 1HG2 THR   266      65.920  85.440  49.240  1.00  0.00            
ATOM   1122 2HG2 THR   266      67.270  86.530  48.950  1.00  0.00            
ATOM   1123 3HG2 THR   266      66.710  86.250  50.600  1.00  0.00            
ATOM   1124  OG1 THR   266      64.220  87.130  50.050  1.00  0.00            
ATOM   1125  HG1 THR   266      63.860  86.450  49.480  1.00  0.00            
ATOM   1126  C   THR   266      67.270  89.210  49.440  1.00  0.00            
ATOM   1127  O   THR   266      67.310  89.610  48.270  1.00  0.00            
ATOM   1128  N   TYR   267      68.380  88.990  50.150  1.00  0.00            
ATOM   1129  H   TYR   267      68.250  88.660  51.100  1.00  0.00            
ATOM   1130  CA  TYR   267      69.730  88.990  49.630  1.00  0.00            
ATOM   1131  HA  TYR   267      69.740  89.410  48.630  1.00  0.00            
ATOM   1132  CB  TYR   267      70.630  89.870  50.500  1.00  0.00            
ATOM   1133  HB1 TYR   267      71.660  89.730  50.180  1.00  0.00            
ATOM   1134  HB2 TYR   267      70.570  89.490  51.520  1.00  0.00            
ATOM   1135  CG  TYR   267      70.320  91.340  50.490  1.00  0.00            
ATOM   1136  CD1 TYR   267      70.980  92.200  49.600  1.00  0.00            
ATOM   1137  HD1 TYR   267      71.710  91.810  48.920  1.00  0.00            
ATOM   1138  CE1 TYR   267      70.690  93.570  49.590  1.00  0.00            
ATOM   1139  HE1 TYR   267      71.200  94.250  48.910  1.00  0.00            
ATOM   1140  CZ  TYR   267      69.730  94.100  50.480  1.00  0.00            
ATOM   1141  OH  TYR   267      69.470  95.440  50.470  1.00  0.00            
ATOM   1142  HH  TYR   267      68.830  95.710  51.140  1.00  0.00            
ATOM   1143  CE2 TYR   267      69.060  93.240  51.370  1.00  0.00            
ATOM   1144  HE2 TYR   267      68.310  93.640  52.040  1.00  0.00            
ATOM   1145  CD2 TYR   267      69.370  91.870  51.370  1.00  0.00            
ATOM   1146  HD2 TYR   267      68.850  91.210  52.050  1.00  0.00            
ATOM   1147  C   TYR   267      70.280  87.570  49.560  1.00  0.00            
ATOM   1148  O   TYR   267      70.140  86.820  50.520  1.00  0.00            
ATOM   1149  N   SER   268      70.920  87.190  48.460  1.00  0.00            
ATOM   1150  H   SER   268      70.980  87.860  47.700  1.00  0.00            
ATOM   1151  CA  SER   268      71.540  85.900  48.260  1.00  0.00            
ATOM   1152  HA  SER   268      71.760  85.460  49.240  1.00  0.00            
ATOM   1153  CB  SER   268      70.550  84.960  47.560  1.00  0.00            
ATOM   1154  HB1 SER   268      70.300  85.360  46.580  1.00  0.00            
ATOM   1155  HB2 SER   268      69.620  84.920  48.140  1.00  0.00            
ATOM   1156  OG  SER   268      71.040  83.650  47.420  1.00  0.00            
ATOM   1157  HG  SER   268      71.720  83.630  46.740  1.00  0.00            
ATOM   1158  C   SER   268      72.850  85.980  47.490  1.00  0.00            
ATOM   1159  O   SER   268      73.020  86.860  46.660  1.00  0.00            
ATOM   1160  N   THR   269      73.760  85.020  47.690  1.00  0.00            
ATOM   1161  H   THR   269      73.560  84.330  48.400  1.00  0.00            
ATOM   1162  CA  THR   269      74.760  84.670  46.700  1.00  0.00            
ATOM   1163  HA  THR   269      75.300  85.570  46.420  1.00  0.00            
ATOM   1164  CB  THR   269      75.790  83.690  47.250  1.00  0.00            
ATOM   1165  HB  THR   269      76.370  83.230  46.440  1.00  0.00            
ATOM   1166  CG2 THR   269      76.780  84.360  48.210  1.00  0.00            
ATOM   1167 1HG2 THR   269      77.470  83.620  48.620  1.00  0.00            
ATOM   1168 2HG2 THR   269      77.360  85.100  47.660  1.00  0.00            
ATOM   1169 3HG2 THR   269      76.250  84.860  49.010  1.00  0.00            
ATOM   1170  OG1 THR   269      75.150  82.640  47.940  1.00  0.00            
ATOM   1171  HG1 THR   269      75.800  82.170  48.470  1.00  0.00            
ATOM   1172  C   THR   269      74.100  84.120  45.440  1.00  0.00            
ATOM   1173  O   THR   269      73.050  83.480  45.540  1.00  0.00            
ATOM   1174  N   TYR   270      74.690  84.300  44.260  1.00  0.00            
ATOM   1175  H   TYR   270      75.560  84.810  44.260  1.00  0.00            
ATOM   1176  CA  TYR   270      74.320  83.600  43.040  1.00  0.00            
ATOM   1177  HA  TYR   270      73.280  83.850  42.800  1.00  0.00            
ATOM   1178  CB  TYR   270      75.180  84.040  41.860  1.00  0.00            
ATOM   1179  HB1 TYR   270      74.970  83.390  41.010  1.00  0.00            
ATOM   1180  HB2 TYR   270      76.220  83.860  42.120  1.00  0.00            
ATOM   1181  CG  TYR   270      75.050  85.470  41.370  1.00  0.00            
ATOM   1182  CD1 TYR   270      73.950  85.870  40.600  1.00  0.00            
ATOM   1183  HD1 TYR   270      73.170  85.150  40.370  1.00  0.00            
ATOM   1184  CE1 TYR   270      73.830  87.180  40.140  1.00  0.00            
ATOM   1185  HE1 TYR   270      72.970  87.500  39.560  1.00  0.00            
ATOM   1186  CZ  TYR   270      74.820  88.130  40.440  1.00  0.00            
ATOM   1187  OH  TYR   270      74.680  89.430  40.040  1.00  0.00            
ATOM   1188  HH  TYR   270      75.350  90.000  40.420  1.00  0.00            
ATOM   1189  CE2 TYR   270      75.950  87.730  41.180  1.00  0.00            
ATOM   1190  HE2 TYR   270      76.740  88.450  41.370  1.00  0.00            
ATOM   1191  CD2 TYR   270      76.050  86.410  41.630  1.00  0.00            
ATOM   1192  HD2 TYR   270      76.930  86.100  42.180  1.00  0.00            
ATOM   1193  C   TYR   270      74.390  82.100  43.250  1.00  0.00            
ATOM   1194  O   TYR   270      73.500  81.360  42.850  1.00  0.00            
ATOM   1195  N   GLY   271      75.410  81.610  43.970  1.00  0.00            
ATOM   1196  H   GLY   271      76.130  82.260  44.260  1.00  0.00            
ATOM   1197  CA  GLY   271      75.560  80.230  44.370  1.00  0.00            
ATOM   1198  HA1 GLY   271      76.480  80.120  44.940  1.00  0.00            
ATOM   1199  HA2 GLY   271      75.680  79.610  43.490  1.00  0.00            
ATOM   1200  C   GLY   271      74.410  79.670  45.210  1.00  0.00            
ATOM   1201  O   GLY   271      73.880  78.610  44.890  1.00  0.00            
ATOM   1202  N   LYS   272      73.940  80.360  46.250  1.00  0.00            
ATOM   1203  H   LYS   272      74.390  81.230  46.500  1.00  0.00            
ATOM   1204  CA  LYS   272      72.840  79.890  47.070  1.00  0.00            
ATOM   1205  HA  LYS   272      73.010  78.820  47.240  1.00  0.00            
ATOM   1206  CB  LYS   272      72.770  80.560  48.440  1.00  0.00            
ATOM   1207  HB1 LYS   272      72.540  81.610  48.320  1.00  0.00            
ATOM   1208  HB2 LYS   272      73.760  80.510  48.900  1.00  0.00            
ATOM   1209  CG  LYS   272      71.770  79.950  49.420  1.00  0.00            
ATOM   1210  HG1 LYS   272      70.780  79.970  48.980  1.00  0.00            
ATOM   1211  HG2 LYS   272      71.730  80.560  50.330  1.00  0.00            
ATOM   1212  CD  LYS   272      72.100  78.520  49.840  1.00  0.00            
ATOM   1213  HD1 LYS   272      73.070  78.540  50.340  1.00  0.00            
ATOM   1214  HD2 LYS   272      72.200  77.880  48.960  1.00  0.00            
ATOM   1215  CE  LYS   272      71.080  77.890  50.780  1.00  0.00            
ATOM   1216  HE1 LYS   272      70.120  77.820  50.260  1.00  0.00            
ATOM   1217  HE2 LYS   272      70.950  78.540  51.640  1.00  0.00            
ATOM   1218  NZ  LYS   272      71.510  76.550  51.210  1.00  0.00            
ATOM   1219  HZ1 LYS   272      70.920  76.110  51.910  1.00  0.00            
ATOM   1220  HZ2 LYS   272      71.600  75.900  50.440  1.00  0.00            
ATOM   1221  HZ3 LYS   272      72.460  76.580  51.540  1.00  0.00            
ATOM   1222  C   LYS   272      71.510  79.960  46.330  1.00  0.00            
ATOM   1223  O   LYS   272      70.700  79.040  46.420  1.00  0.00            
ATOM   1224  N   PHE   273      71.310  80.990  45.500  1.00  0.00            
ATOM   1225  H   PHE   273      72.030  81.700  45.480  1.00  0.00            
ATOM   1226  CA  PHE   273      70.210  81.100  44.560  1.00  0.00            
ATOM   1227  HA  PHE   273      69.290  81.130  45.150  1.00  0.00            
ATOM   1228  CB  PHE   273      70.310  82.430  43.830  1.00  0.00            
ATOM   1229  HB1 PHE   273      71.350  82.590  43.520  1.00  0.00            
ATOM   1230  HB2 PHE   273      70.080  83.240  44.520  1.00  0.00            
ATOM   1231  CG  PHE   273      69.450  82.600  42.600  1.00  0.00            
ATOM   1232  CD1 PHE   273      68.080  82.890  42.710  1.00  0.00            
ATOM   1233  HD1 PHE   273      67.650  83.000  43.700  1.00  0.00            
ATOM   1234  CE1 PHE   273      67.280  83.020  41.580  1.00  0.00            
ATOM   1235  HE1 PHE   273      66.220  83.230  41.680  1.00  0.00            
ATOM   1236  CZ  PHE   273      67.840  82.880  40.310  1.00  0.00            
ATOM   1237  HZ  PHE   273      67.230  82.980  39.420  1.00  0.00            
ATOM   1238  CE2 PHE   273      69.210  82.600  40.180  1.00  0.00            
ATOM   1239  HE2 PHE   273      69.660  82.510  39.200  1.00  0.00            
ATOM   1240  CD2 PHE   273      70.000  82.460  41.320  1.00  0.00            
ATOM   1241  HD2 PHE   273      71.050  82.240  41.210  1.00  0.00            
ATOM   1242  C   PHE   273      70.110  79.900  43.630  1.00  0.00            
ATOM   1243  O   PHE   273      69.020  79.350  43.460  1.00  0.00            
ATOM   1244  N   LEU   274      71.220  79.410  43.080  1.00  0.00            
ATOM   1245  H   LEU   274      72.070  79.930  43.250  1.00  0.00            
ATOM   1246  CA  LEU   274      71.350  78.200  42.290  1.00  0.00            
ATOM   1247  HA  LEU   274      70.550  78.210  41.540  1.00  0.00            
ATOM   1248  CB  LEU   274      72.680  78.200  41.550  1.00  0.00            
ATOM   1249  HB1 LEU   274      72.850  77.220  41.100  1.00  0.00            
ATOM   1250  HB2 LEU   274      73.470  78.340  42.280  1.00  0.00            
ATOM   1251  CG  LEU   274      72.850  79.240  40.450  1.00  0.00            
ATOM   1252  HG  LEU   274      72.530  80.220  40.790  1.00  0.00            
ATOM   1253  CD1 LEU   274      74.310  79.350  40.020  1.00  0.00            
ATOM   1254 1HD1 LEU   274      74.440  80.090  39.240  1.00  0.00            
ATOM   1255 2HD1 LEU   274      74.920  79.650  40.880  1.00  0.00            
ATOM   1256 3HD1 LEU   274      74.680  78.390  39.660  1.00  0.00            
ATOM   1257  CD2 LEU   274      72.030  78.900  39.200  1.00  0.00            
ATOM   1258 1HD2 LEU   274      72.200  79.650  38.430  1.00  0.00            
ATOM   1259 2HD2 LEU   274      72.320  77.920  38.820  1.00  0.00            
ATOM   1260 3HD2 LEU   274      70.970  78.890  39.440  1.00  0.00            
ATOM   1261  C   LEU   274      71.150  76.910  43.070  1.00  0.00            
ATOM   1262  O   LEU   274      70.580  75.950  42.570  1.00  0.00            
ATOM   1263  N   ALA   275      71.600  76.830  44.330  1.00  0.00            
ATOM   1264  H   ALA   275      72.140  77.610  44.670  1.00  0.00            
ATOM   1265  CA  ALA   275      71.400  75.690  45.200  1.00  0.00            
ATOM   1266  HA  ALA   275      71.680  74.790  44.650  1.00  0.00            
ATOM   1267  CB  ALA   275      72.360  75.790  46.380  1.00  0.00            
ATOM   1268  HB1 ALA   275      72.280  74.910  47.020  1.00  0.00            
ATOM   1269  HB2 ALA   275      73.390  75.860  46.030  1.00  0.00            
ATOM   1270  HB3 ALA   275      72.120  76.670  46.980  1.00  0.00            
ATOM   1271  C   ALA   275      69.950  75.510  45.650  1.00  0.00            
ATOM   1272  O   ALA   275      69.420  74.400  45.630  1.00  0.00            
ATOM   1273  N   ASP   276      69.240  76.590  45.970  1.00  0.00            
ATOM   1274  H   ASP   276      69.750  77.460  46.000  1.00  0.00            
ATOM   1275  CA  ASP   276      67.810  76.670  46.230  1.00  0.00            
ATOM   1276  HA  ASP   276      67.590  75.900  46.960  1.00  0.00            
ATOM   1277  CB  ASP   276      67.450  78.000  46.870  1.00  0.00            
ATOM   1278  HB1 ASP   276      66.370  78.080  46.990  1.00  0.00            
ATOM   1279  HB2 ASP   276      67.750  78.790  46.170  1.00  0.00            
ATOM   1280  CG  ASP   276      68.050  78.350  48.230  1.00  0.00            
ATOM   1281  OD1 ASP   276      68.160  77.470  49.120  1.00  0.00            
ATOM   1282  OD2 ASP   276      68.200  79.550  48.540  1.00  0.00            
ATOM   1283  C   ASP   276      66.910  76.390  45.030  1.00  0.00            
ATOM   1284  O   ASP   276      65.690  76.350  45.180  1.00  0.00            
ATOM   1285  N   GLY   277      67.440  76.200  43.820  1.00  0.00            
ATOM   1286  H   GLY   277      68.450  76.230  43.760  1.00  0.00            
ATOM   1287  CA  GLY   277      66.710  75.890  42.610  1.00  0.00            
ATOM   1288  HA1 GLY   277      65.820  75.320  42.880  1.00  0.00            
ATOM   1289  HA2 GLY   277      67.310  75.220  42.000  1.00  0.00            
ATOM   1290  C   GLY   277      66.270  77.050  41.740  1.00  0.00            
ATOM   1291  O   GLY   277      65.460  76.890  40.820  1.00  0.00            
ATOM   1292  N   GLY   278      66.790  78.260  41.960  1.00  0.00            
ATOM   1293  H   GLY   278      67.480  78.340  42.700  1.00  0.00            
ATOM   1294  CA  GLY   278      66.510  79.450  41.180  1.00  0.00            
ATOM   1295  HA1 GLY   278      66.450  79.180  40.130  1.00  0.00            
ATOM   1296  HA2 GLY   278      67.350  80.150  41.270  1.00  0.00            
ATOM   1297  C   GLY   278      65.240  80.190  41.580  1.00  0.00            
ATOM   1298  O   GLY   278      64.980  80.430  42.750  1.00  0.00            
ATOM   1299  N   CYS   279      64.430  80.630  40.610  1.00  0.00            
ATOM   1300  H   CYS   279      64.660  80.350  39.660  1.00  0.00            
ATOM   1301  CA  CYS   279      63.230  81.420  40.810  1.00  0.00            
ATOM   1302  HA  CYS   279      63.430  82.140  41.600  1.00  0.00            
ATOM   1303  CB  CYS   279      62.950  82.220  39.550  1.00  0.00            
ATOM   1304  HB1 CYS   279      62.010  82.760  39.670  1.00  0.00            
ATOM   1305  HB2 CYS   279      62.820  81.530  38.720  1.00  0.00            
ATOM   1306  SG  CYS   279      64.250  83.420  39.160  1.00  0.00            
ATOM   1307  HG  CYS   279      63.830  83.720  37.930  1.00  0.00            
ATOM   1308  C   CYS   279      62.050  80.580  41.260  1.00  0.00            
ATOM   1309  O   CYS   279      61.330  80.030  40.430  1.00  0.00            
ATOM   1310  N   SER   280      61.770  80.480  42.570  1.00  0.00            
ATOM   1311  H   SER   280      62.450  80.870  43.200  1.00  0.00            
ATOM   1312  CA  SER   280      60.530  79.970  43.100  1.00  0.00            
ATOM   1313  HA  SER   280      60.390  78.960  42.710  1.00  0.00            
ATOM   1314  CB  SER   280      60.550  79.840  44.620  1.00  0.00            
ATOM   1315  HB1 SER   280      60.540  80.830  45.070  1.00  0.00            
ATOM   1316  HB2 SER   280      61.460  79.330  44.940  1.00  0.00            
ATOM   1317  OG  SER   280      59.440  79.090  45.060  1.00  0.00            
ATOM   1318  HG  SER   280      59.340  79.140  46.010  1.00  0.00            
ATOM   1319  C   SER   280      59.340  80.810  42.660  1.00  0.00            
ATOM   1320  O   SER   280      59.430  82.040  42.650  1.00  0.00            
ATOM   1321  N   GLY   281      58.230  80.190  42.270  1.00  0.00            
ATOM   1322  H   GLY   281      58.190  79.190  42.360  1.00  0.00            
ATOM   1323  CA  GLY   281      57.100  80.840  41.640  1.00  0.00            
ATOM   1324  HA1 GLY   281      56.330  80.110  41.410  1.00  0.00            
ATOM   1325  HA2 GLY   281      57.430  81.260  40.680  1.00  0.00            
ATOM   1326  C   GLY   281      56.450  81.940  42.470  1.00  0.00            
ATOM   1327  O   GLY   281      56.070  81.730  43.610  1.00  0.00            
ATOM   1328  N   GLY   282      56.300  83.140  41.900  1.00  0.00            
ATOM   1329  H   GLY   282      56.670  83.270  40.960  1.00  0.00            
ATOM   1330  CA  GLY   282      55.590  84.270  42.480  1.00  0.00            
ATOM   1331  HA1 GLY   282      54.610  83.920  42.800  1.00  0.00            
ATOM   1332  HA2 GLY   282      55.440  85.020  41.700  1.00  0.00            
ATOM   1333  C   GLY   282      56.250  84.950  43.660  1.00  0.00            
ATOM   1334  O   GLY   282      55.620  85.800  44.300  1.00  0.00            
ATOM   1335  N   ALA   283      57.490  84.610  44.020  1.00  0.00            
ATOM   1336  H   ALA   283      57.970  83.940  43.430  1.00  0.00            
ATOM   1337  CA  ALA   283      58.180  85.100  45.200  1.00  0.00            
ATOM   1338  HA  ALA   283      57.480  85.020  46.030  1.00  0.00            
ATOM   1339  CB  ALA   283      59.330  84.150  45.500  1.00  0.00            
ATOM   1340  HB1 ALA   283      59.850  84.460  46.410  1.00  0.00            
ATOM   1341  HB2 ALA   283      58.970  83.130  45.640  1.00  0.00            
ATOM   1342  HB3 ALA   283      60.040  84.160  44.670  1.00  0.00            
ATOM   1343  C   ALA   283      58.630  86.550  45.130  1.00  0.00            
ATOM   1344  O   ALA   283      58.700  87.200  46.170  1.00  0.00            
ATOM   1345  N   TYR   284      58.940  87.110  43.950  1.00  0.00            
ATOM   1346  H   TYR   284      58.770  86.550  43.130  1.00  0.00            
ATOM   1347  CA  TYR   284      59.520  88.420  43.750  1.00  0.00            
ATOM   1348  HA  TYR   284      59.220  89.060  44.580  1.00  0.00            
ATOM   1349  CB  TYR   284      61.050  88.350  43.820  1.00  0.00            
ATOM   1350  HB1 TYR   284      61.460  89.360  43.870  1.00  0.00            
ATOM   1351  HB2 TYR   284      61.420  87.950  42.880  1.00  0.00            
ATOM   1352  CG  TYR   284      61.670  87.550  44.940  1.00  0.00            
ATOM   1353  CD1 TYR   284      61.790  88.090  46.220  1.00  0.00            
ATOM   1354  HD1 TYR   284      61.440  89.090  46.430  1.00  0.00            
ATOM   1355  CE1 TYR   284      62.380  87.340  47.260  1.00  0.00            
ATOM   1356  HE1 TYR   284      62.470  87.770  48.250  1.00  0.00            
ATOM   1357  CZ  TYR   284      62.840  86.030  47.020  1.00  0.00            
ATOM   1358  OH  TYR   284      63.430  85.310  48.010  1.00  0.00            
ATOM   1359  HH  TYR   284      63.750  84.460  47.690  1.00  0.00            
ATOM   1360  CE2 TYR   284      62.710  85.490  45.730  1.00  0.00            
ATOM   1361  HE2 TYR   284      63.050  84.480  45.530  1.00  0.00            
ATOM   1362  CD2 TYR   284      62.110  86.240  44.710  1.00  0.00            
ATOM   1363  HD2 TYR   284      62.000  85.810  43.720  1.00  0.00            
ATOM   1364  C   TYR   284      59.100  89.130  42.470  1.00  0.00            
ATOM   1365  O   TYR   284      59.410  88.640  41.380  1.00  0.00            
ATOM   1366  N   ASP   285      58.490  90.320  42.520  1.00  0.00            
ATOM   1367  H   ASP   285      58.290  90.690  43.440  1.00  0.00            
ATOM   1368  CA  ASP   285      58.230  91.180  41.380  1.00  0.00            
ATOM   1369  HA  ASP   285      57.690  90.590  40.640  1.00  0.00            
ATOM   1370  CB  ASP   285      57.360  92.370  41.750  1.00  0.00            
ATOM   1371  HB1 ASP   285      57.000  92.860  40.840  1.00  0.00            
ATOM   1372  HB2 ASP   285      57.980  93.110  42.270  1.00  0.00            
ATOM   1373  CG  ASP   285      56.160  92.100  42.650  1.00  0.00            
ATOM   1374  OD1 ASP   285      56.340  92.130  43.890  1.00  0.00            
ATOM   1375  OD2 ASP   285      55.030  91.960  42.130  1.00  0.00            
ATOM   1376  C   ASP   285      59.500  91.710  40.730  1.00  0.00            
ATOM   1377  O   ASP   285      59.540  91.980  39.530  1.00  0.00            
ATOM   1378  N   ILE   286      60.550  91.930  41.530  1.00  0.00            
ATOM   1379  H   ILE   286      60.420  91.660  42.490  1.00  0.00            
ATOM   1380  CA  ILE   286      61.770  92.660  41.230  1.00  0.00            
ATOM   1381  HA  ILE   286      61.780  92.900  40.170  1.00  0.00            
ATOM   1382  CB  ILE   286      61.750  93.990  41.990  1.00  0.00            
ATOM   1383  HB  ILE   286      61.520  93.750  43.030  1.00  0.00            
ATOM   1384  CG2 ILE   286      63.070  94.740  42.010  1.00  0.00            
ATOM   1385 1HG2 ILE   286      63.080  95.500  42.790  1.00  0.00            
ATOM   1386 2HG2 ILE   286      63.930  94.090  42.210  1.00  0.00            
ATOM   1387 3HG2 ILE   286      63.240  95.250  41.060  1.00  0.00            
ATOM   1388  CG1 ILE   286      60.650  94.920  41.490  1.00  0.00            
ATOM   1389 1HG1 ILE   286      59.680  94.420  41.530  1.00  0.00            
ATOM   1390 2HG1 ILE   286      60.830  95.160  40.440  1.00  0.00            
ATOM   1391  CD  ILE   286      60.480  96.240  42.250  1.00  0.00            
ATOM   1392  HD1 ILE   286      59.580  96.750  41.920  1.00  0.00            
ATOM   1393  HD2 ILE   286      60.400  96.040  43.310  1.00  0.00            
ATOM   1394  HD3 ILE   286      61.330  96.900  42.060  1.00  0.00            
ATOM   1395  C   ILE   286      62.990  91.800  41.520  1.00  0.00            
ATOM   1396  O   ILE   286      63.140  91.320  42.640  1.00  0.00            
ATOM   1397  N   ILE   287      63.920  91.650  40.580  1.00  0.00            
ATOM   1398  H   ILE   287      63.690  92.020  39.670  1.00  0.00            
ATOM   1399  CA  ILE   287      65.200  90.990  40.730  1.00  0.00            
ATOM   1400  HA  ILE   287      65.330  90.710  41.770  1.00  0.00            
ATOM   1401  CB  ILE   287      65.310  89.700  39.920  1.00  0.00            
ATOM   1402  HB  ILE   287      65.300  89.980  38.870  1.00  0.00            
ATOM   1403  CG2 ILE   287      66.630  89.000  40.200  1.00  0.00            
ATOM   1404 1HG2 ILE   287      66.740  88.080  39.610  1.00  0.00            
ATOM   1405 2HG2 ILE   287      67.480  89.620  39.920  1.00  0.00            
ATOM   1406 3HG2 ILE   287      66.720  88.740  41.250  1.00  0.00            
ATOM   1407  CG1 ILE   287      64.140  88.750  40.150  1.00  0.00            
ATOM   1408 1HG1 ILE   287      63.190  89.270  40.020  1.00  0.00            
ATOM   1409 2HG1 ILE   287      64.150  88.370  41.170  1.00  0.00            
ATOM   1410  CD  ILE   287      64.080  87.560  39.200  1.00  0.00            
ATOM   1411  HD1 ILE   287      63.130  87.030  39.290  1.00  0.00            
ATOM   1412  HD2 ILE   287      64.170  87.920  38.170  1.00  0.00            
ATOM   1413  HD3 ILE   287      64.880  86.850  39.400  1.00  0.00            
ATOM   1414  C   ILE   287      66.330  91.960  40.390  1.00  0.00            
ATOM   1415  O   ILE   287      66.330  92.560  39.320  1.00  0.00            
ATOM   1416  N   ILE   288      67.320  92.150  41.270  1.00  0.00            
ATOM   1417  H   ILE   288      67.240  91.660  42.150  1.00  0.00            
ATOM   1418  CA  ILE   288      68.500  92.970  41.100  1.00  0.00            
ATOM   1419  HA  ILE   288      68.430  93.470  40.140  1.00  0.00            
ATOM   1420  CB  ILE   288      68.660  94.040  42.170  1.00  0.00            
ATOM   1421  HB  ILE   288      68.880  93.530  43.110  1.00  0.00            
ATOM   1422  CG2 ILE   288      69.850  94.950  41.860  1.00  0.00            
ATOM   1423 1HG2 ILE   288      70.040  95.660  42.670  1.00  0.00            
ATOM   1424 2HG2 ILE   288      70.760  94.370  41.750  1.00  0.00            
ATOM   1425 3HG2 ILE   288      69.670  95.500  40.940  1.00  0.00            
ATOM   1426  CG1 ILE   288      67.390  94.860  42.400  1.00  0.00            
ATOM   1427 1HG1 ILE   288      66.560  94.200  42.650  1.00  0.00            
ATOM   1428 2HG1 ILE   288      67.110  95.360  41.470  1.00  0.00            
ATOM   1429  CD  ILE   288      67.480  95.880  43.520  1.00  0.00            
ATOM   1430  HD1 ILE   288      66.490  96.280  43.760  1.00  0.00            
ATOM   1431  HD2 ILE   288      67.900  95.420  44.410  1.00  0.00            
ATOM   1432  HD3 ILE   288      68.120  96.710  43.220  1.00  0.00            
ATOM   1433  C   ILE   288      69.730  92.070  41.040  1.00  0.00            
ATOM   1434  O   ILE   288      70.020  91.340  41.990  1.00  0.00            
ATOM   1435  N   CYS   289      70.520  92.150  39.960  1.00  0.00            
ATOM   1436  H   CYS   289      70.210  92.750  39.200  1.00  0.00            
ATOM   1437  CA  CYS   289      71.860  91.610  39.850  1.00  0.00            
ATOM   1438  HA  CYS   289      72.060  90.920  40.670  1.00  0.00            
ATOM   1439  CB  CYS   289      71.970  90.820  38.550  1.00  0.00            
ATOM   1440  HB1 CYS   289      72.970  90.410  38.450  1.00  0.00            
ATOM   1441  HB2 CYS   289      71.810  91.510  37.720  1.00  0.00            
ATOM   1442  SG  CYS   289      70.750  89.480  38.470  1.00  0.00            
ATOM   1443  HG  CYS   289      71.060  89.050  37.250  1.00  0.00            
ATOM   1444  C   CYS   289      72.850  92.760  39.960  1.00  0.00            
ATOM   1445  O   CYS   289      72.950  93.560  39.020  1.00  0.00            
ATOM   1446  N   ASP   290      73.560  92.930  41.070  1.00  0.00            
ATOM   1447  H   ASP   290      73.480  92.210  41.780  1.00  0.00            
ATOM   1448  CA  ASP   290      74.550  93.950  41.330  1.00  0.00            
ATOM   1449  HA  ASP   290      74.450  94.690  40.530  1.00  0.00            
ATOM   1450  CB  ASP   290      74.240  94.740  42.600  1.00  0.00            
ATOM   1451  HB1 ASP   290      73.600  94.130  43.230  1.00  0.00            
ATOM   1452  HB2 ASP   290      73.640  95.610  42.350  1.00  0.00            
ATOM   1453  CG  ASP   290      75.390  95.210  43.480  1.00  0.00            
ATOM   1454  OD1 ASP   290      75.900  96.340  43.380  1.00  0.00            
ATOM   1455  OD2 ASP   290      75.730  94.470  44.440  1.00  0.00            
ATOM   1456  C   ASP   290      75.970  93.420  41.140  1.00  0.00            
ATOM   1457  O   ASP   290      76.210  92.210  41.170  1.00  0.00            
ATOM   1458  N   GLU   291      76.930  94.290  40.840  1.00  0.00            
ATOM   1459  H   GLU   291      76.650  95.260  40.850  1.00  0.00            
ATOM   1460  CA  GLU   291      78.250  93.970  40.330  1.00  0.00            
ATOM   1461  HA  GLU   291      78.710  94.920  40.090  1.00  0.00            
ATOM   1462  CB  GLU   291      79.160  93.370  41.390  1.00  0.00            
ATOM   1463  HB1 GLU   291      80.210  93.530  41.120  1.00  0.00            
ATOM   1464  HB2 GLU   291      79.020  92.290  41.370  1.00  0.00            
ATOM   1465  CG  GLU   291      78.970  93.820  42.840  1.00  0.00            
ATOM   1466  HG1 GLU   291      79.740  93.370  43.460  1.00  0.00            
ATOM   1467  HG2 GLU   291      78.020  93.420  43.200  1.00  0.00            
ATOM   1468  CD  GLU   291      78.990  95.330  43.070  1.00  0.00            
ATOM   1469  OE1 GLU   291      79.510  96.060  42.210  1.00  0.00            
ATOM   1470  OE2 GLU   291      78.480  95.780  44.120  1.00  0.00            
ATOM   1471  C   GLU   291      78.240  93.210  39.000  1.00  0.00            
ATOM   1472  O   GLU   291      79.170  92.470  38.670  1.00  0.00            
ATOM   1473  N   CYS   292      77.200  93.340  38.170  1.00  0.00            
ATOM   1474  H   CYS   292      76.480  93.980  38.460  1.00  0.00            
ATOM   1475  CA  CYS   292      76.940  92.550  36.980  1.00  0.00            
ATOM   1476  HA  CYS   292      77.240  91.530  37.230  1.00  0.00            
ATOM   1477  CB  CYS   292      75.440  92.460  36.730  1.00  0.00            
ATOM   1478  HB1 CYS   292      74.890  92.310  37.660  1.00  0.00            
ATOM   1479  HB2 CYS   292      75.210  91.630  36.060  1.00  0.00            
ATOM   1480  SG  CYS   292      74.910  94.000  35.940  1.00  0.00            
ATOM   1481  HG  CYS   292      75.580  93.790  34.810  1.00  0.00            
ATOM   1482  C   CYS   292      77.760  92.910  35.750  1.00  0.00            
ATOM   1483  O   CYS   292      77.360  92.720  34.600  1.00  0.00            
ATOM   1484  N   HIS   293      78.950  93.480  35.950  1.00  0.00            
ATOM   1485  H   HIS   293      79.190  93.690  36.910  1.00  0.00            
ATOM   1486  CA  HIS   293      80.070  93.450  35.030  1.00  0.00            
ATOM   1487  HA  HIS   293      79.710  93.490  34.000  1.00  0.00            
ATOM   1488  CB  HIS   293      80.940  94.680  35.260  1.00  0.00            
ATOM   1489  HB1 HIS   293      80.350  95.590  35.110  1.00  0.00            
ATOM   1490  HB2 HIS   293      81.770  94.700  34.550  1.00  0.00            
ATOM   1491  CG  HIS   293      81.490  94.700  36.660  1.00  0.00            
ATOM   1492  ND1 HIS   293      80.840  95.210  37.790  1.00  0.00            
ATOM   1493  CE1 HIS   293      81.600  94.880  38.840  1.00  0.00            
ATOM   1494  HE1 HIS   293      81.370  95.120  39.870  1.00  0.00            
ATOM   1495  NE2 HIS   293      82.670  94.180  38.440  1.00  0.00            
ATOM   1496  HE2 HIS   293      83.360  93.760  39.050  1.00  0.00            
ATOM   1497  CD2 HIS   293      82.630  94.060  37.070  1.00  0.00            
ATOM   1498  HD2 HIS   293      83.300  93.490  36.450  1.00  0.00            
ATOM   1499  C   HIS   293      80.900  92.190  35.160  1.00  0.00            
ATOM   1500  O   HIS   293      81.690  91.870  34.280  1.00  0.00            
ATOM   1501  N   SER   294      80.780  91.470  36.280  1.00  0.00            
ATOM   1502  H   SER   294      80.130  91.820  36.970  1.00  0.00            
ATOM   1503  CA  SER   294      81.600  90.350  36.690  1.00  0.00            
ATOM   1504  HA  SER   294      82.630  90.690  36.730  1.00  0.00            
ATOM   1505  CB  SER   294      81.250  89.860  38.090  1.00  0.00            
ATOM   1506  HB1 SER   294      81.940  89.060  38.380  1.00  0.00            
ATOM   1507  HB2 SER   294      80.240  89.440  38.090  1.00  0.00            
ATOM   1508  OG  SER   294      81.330  90.900  39.040  1.00  0.00            
ATOM   1509  HG  SER   294      80.560  91.460  38.930  1.00  0.00            
ATOM   1510  C   SER   294      81.540  89.190  35.690  1.00  0.00            
ATOM   1511  O   SER   294      80.450  88.740  35.330  1.00  0.00            
ATOM   1512  N   THR   295      82.690  88.700  35.250  1.00  0.00            
ATOM   1513  H   THR   295      83.530  89.170  35.570  1.00  0.00            
ATOM   1514  CA  THR   295      82.870  87.700  34.210  1.00  0.00            
ATOM   1515  HA  THR   295      81.960  87.670  33.620  1.00  0.00            
ATOM   1516  CB  THR   295      83.990  88.100  33.260  1.00  0.00            
ATOM   1517  HB  THR   295      84.210  87.280  32.580  1.00  0.00            
ATOM   1518  CG2 THR   295      83.650  89.320  32.400  1.00  0.00            
ATOM   1519 1HG2 THR   295      84.490  89.580  31.750  1.00  0.00            
ATOM   1520 2HG2 THR   295      82.790  89.080  31.770  1.00  0.00            
ATOM   1521 3HG2 THR   295      83.410  90.170  33.030  1.00  0.00            
ATOM   1522  OG1 THR   295      85.180  88.400  33.970  1.00  0.00            
ATOM   1523  HG1 THR   295      85.900  88.280  33.350  1.00  0.00            
ATOM   1524  C   THR   295      83.070  86.280  34.700  1.00  0.00            
ATOM   1525  O   THR   295      83.510  85.410  33.940  1.00  0.00            
ATOM   1526  N   ASP   296      82.800  85.970  35.980  1.00  0.00            
ATOM   1527  H   ASP   296      82.360  86.660  36.560  1.00  0.00            
ATOM   1528  CA  ASP   296      82.930  84.630  36.530  1.00  0.00            
ATOM   1529  HA  ASP   296      83.840  84.190  36.140  1.00  0.00            
ATOM   1530  CB  ASP   296      83.060  84.680  38.050  1.00  0.00            
ATOM   1531  HB1 ASP   296      83.900  85.320  38.330  1.00  0.00            
ATOM   1532  HB2 ASP   296      83.270  83.690  38.440  1.00  0.00            
ATOM   1533  CG  ASP   296      81.790  85.230  38.690  1.00  0.00            
ATOM   1534  OD1 ASP   296      81.030  84.400  39.230  1.00  0.00            
ATOM   1535  OD2 ASP   296      81.510  86.440  38.560  1.00  0.00            
ATOM   1536  C   ASP   296      81.770  83.730  36.130  1.00  0.00            
ATOM   1537  O   ASP   296      80.640  84.180  35.930  1.00  0.00            
ATOM   1538  N   SER   297      81.980  82.410  36.070  1.00  0.00            
ATOM   1539  H   SER   297      82.900  82.070  36.290  1.00  0.00            
ATOM   1540  CA  SER   297      80.970  81.460  35.660  1.00  0.00            
ATOM   1541  HA  SER   297      80.610  81.760  34.670  1.00  0.00            
ATOM   1542  CB  SER   297      81.580  80.070  35.480  1.00  0.00            
ATOM   1543  HB1 SER   297      82.410  80.090  34.770  1.00  0.00            
ATOM   1544  HB2 SER   297      80.820  79.380  35.090  1.00  0.00            
ATOM   1545  OG  SER   297      82.020  79.590  36.730  1.00  0.00            
ATOM   1546  HG  SER   297      82.900  79.950  36.870  1.00  0.00            
ATOM   1547  C   SER   297      79.760  81.370  36.580  1.00  0.00            
ATOM   1548  O   SER   297      78.700  80.940  36.130  1.00  0.00            
ATOM   1549  N   THR   298      79.860  81.750  37.850  1.00  0.00            
ATOM   1550  H   THR   298      80.760  82.100  38.160  1.00  0.00            
ATOM   1551  CA  THR   298      78.780  81.710  38.810  1.00  0.00            
ATOM   1552  HA  THR   298      78.190  80.810  38.620  1.00  0.00            
ATOM   1553  CB  THR   298      79.280  81.580  40.250  1.00  0.00            
ATOM   1554  HB  THR   298      79.780  82.500  40.540  1.00  0.00            
ATOM   1555  CG2 THR   298      78.170  81.270  41.260  1.00  0.00            
ATOM   1556 1HG2 THR   298      78.590  81.170  42.260  1.00  0.00            
ATOM   1557 2HG2 THR   298      77.450  82.090  41.270  1.00  0.00            
ATOM   1558 3HG2 THR   298      77.660  80.350  40.990  1.00  0.00            
ATOM   1559  OG1 THR   298      80.200  80.510  40.380  1.00  0.00            
ATOM   1560  HG1 THR   298      80.790  80.780  41.090  1.00  0.00            
ATOM   1561  C   THR   298      77.840  82.890  38.640  1.00  0.00            
ATOM   1562  O   THR   298      76.620  82.700  38.620  1.00  0.00            
ATOM   1563  N   THR   299      78.340  84.090  38.370  1.00  0.00            
ATOM   1564  H   THR   299      79.340  84.200  38.460  1.00  0.00            
ATOM   1565  CA  THR   299      77.570  85.240  37.920  1.00  0.00            
ATOM   1566  HA  THR   299      76.770  85.410  38.640  1.00  0.00            
ATOM   1567  CB  THR   299      78.380  86.530  37.840  1.00  0.00            
ATOM   1568  HB  THR   299      79.160  86.430  37.090  1.00  0.00            
ATOM   1569  CG2 THR   299      77.540  87.760  37.510  1.00  0.00            
ATOM   1570 1HG2 THR   299      78.160  88.660  37.520  1.00  0.00            
ATOM   1571 2HG2 THR   299      77.120  87.660  36.510  1.00  0.00            
ATOM   1572 3HG2 THR   299      76.740  87.870  38.240  1.00  0.00            
ATOM   1573  OG1 THR   299      78.990  86.840  39.080  1.00  0.00            
ATOM   1574  HG1 THR   299      79.930  86.720  38.940  1.00  0.00            
ATOM   1575  C   THR   299      76.920  84.960  36.570  1.00  0.00            
ATOM   1576  O   THR   299      75.740  85.240  36.390  1.00  0.00            
ATOM   1577  N   ILE   300      77.630  84.360  35.610  1.00  0.00            
ATOM   1578  H   ILE   300      78.610  84.170  35.810  1.00  0.00            
ATOM   1579  CA  ILE   300      77.120  83.980  34.310  1.00  0.00            
ATOM   1580  HA  ILE   300      76.690  84.870  33.860  1.00  0.00            
ATOM   1581  CB  ILE   300      78.210  83.520  33.350  1.00  0.00            
ATOM   1582  HB  ILE   300      78.760  82.710  33.840  1.00  0.00            
ATOM   1583  CG2 ILE   300      77.640  82.940  32.060  1.00  0.00            
ATOM   1584 1HG2 ILE   300      78.410  82.630  31.360  1.00  0.00            
ATOM   1585 2HG2 ILE   300      77.030  82.050  32.260  1.00  0.00            
ATOM   1586 3HG2 ILE   300      77.010  83.670  31.560  1.00  0.00            
ATOM   1587  CG1 ILE   300      79.200  84.630  33.000  1.00  0.00            
ATOM   1588 1HG1 ILE   300      79.460  85.200  33.890  1.00  0.00            
ATOM   1589 2HG1 ILE   300      78.730  85.330  32.310  1.00  0.00            
ATOM   1590  CD  ILE   300      80.530  84.170  32.390  1.00  0.00            
ATOM   1591  HD1 ILE   300      81.180  85.030  32.230  1.00  0.00            
ATOM   1592  HD2 ILE   300      81.030  83.490  33.080  1.00  0.00            
ATOM   1593  HD3 ILE   300      80.370  83.670  31.440  1.00  0.00            
ATOM   1594  C   ILE   300      75.960  83.000  34.430  1.00  0.00            
ATOM   1595  O   ILE   300      74.870  83.250  33.920  1.00  0.00            
ATOM   1596  N   LEU   301      76.110  81.890  35.160  1.00  0.00            
ATOM   1597  H   LEU   301      77.030  81.710  35.540  1.00  0.00            
ATOM   1598  CA  LEU   301      75.100  80.880  35.380  1.00  0.00            
ATOM   1599  HA  LEU   301      74.720  80.590  34.400  1.00  0.00            
ATOM   1600  CB  LEU   301      75.720  79.640  36.000  1.00  0.00            
ATOM   1601  HB1 LEU   301      76.170  79.920  36.960  1.00  0.00            
ATOM   1602  HB2 LEU   301      76.550  79.300  35.370  1.00  0.00            
ATOM   1603  CG  LEU   301      74.800  78.450  36.250  1.00  0.00            
ATOM   1604  HG  LEU   301      74.020  78.740  36.950  1.00  0.00            
ATOM   1605  CD1 LEU   301      74.130  77.930  34.970  1.00  0.00            
ATOM   1606 1HD1 LEU   301      73.540  77.040  35.180  1.00  0.00            
ATOM   1607 2HD1 LEU   301      73.470  78.700  34.560  1.00  0.00            
ATOM   1608 3HD1 LEU   301      74.900  77.690  34.230  1.00  0.00            
ATOM   1609  CD2 LEU   301      75.570  77.280  36.870  1.00  0.00            
ATOM   1610 1HD2 LEU   301      74.890  76.460  37.120  1.00  0.00            
ATOM   1611 2HD2 LEU   301      76.330  76.920  36.180  1.00  0.00            
ATOM   1612 3HD2 LEU   301      76.060  77.610  37.790  1.00  0.00            
ATOM   1613  C   LEU   301      73.920  81.410  36.170  1.00  0.00            
ATOM   1614  O   LEU   301      72.760  81.100  35.880  1.00  0.00            
ATOM   1615  N   GLY   302      74.150  82.270  37.170  1.00  0.00            
ATOM   1616  H   GLY   302      75.110  82.460  37.410  1.00  0.00            
ATOM   1617  CA  GLY   302      73.140  82.950  37.960  1.00  0.00            
ATOM   1618  HA1 GLY   302      73.630  83.520  38.750  1.00  0.00            
ATOM   1619  HA2 GLY   302      72.500  82.210  38.430  1.00  0.00            
ATOM   1620  C   GLY   302      72.280  83.900  37.140  1.00  0.00            
ATOM   1621  O   GLY   302      71.060  83.770  37.130  1.00  0.00            
ATOM   1622  N   ILE   303      72.870  84.810  36.370  1.00  0.00            
ATOM   1623  H   ILE   303      73.880  84.860  36.410  1.00  0.00            
ATOM   1624  CA  ILE   303      72.200  85.740  35.480  1.00  0.00            
ATOM   1625  HA  ILE   303      71.410  86.220  36.070  1.00  0.00            
ATOM   1626  CB  ILE   303      73.120  86.870  35.020  1.00  0.00            
ATOM   1627  HB  ILE   303      74.010  86.410  34.600  1.00  0.00            
ATOM   1628  CG2 ILE   303      72.500  87.730  33.920  1.00  0.00            
ATOM   1629 1HG2 ILE   303      73.190  88.500  33.560  1.00  0.00            
ATOM   1630 2HG2 ILE   303      72.260  87.130  33.040  1.00  0.00            
ATOM   1631 3HG2 ILE   303      71.580  88.200  34.280  1.00  0.00            
ATOM   1632  CG1 ILE   303      73.550  87.750  36.190  1.00  0.00            
ATOM   1633 1HG1 ILE   303      74.040  87.130  36.950  1.00  0.00            
ATOM   1634 2HG1 ILE   303      72.670  88.180  36.670  1.00  0.00            
ATOM   1635  CD  ILE   303      74.500  88.890  35.870  1.00  0.00            
ATOM   1636  HD1 ILE   303      74.900  89.320  36.800  1.00  0.00            
ATOM   1637  HD2 ILE   303      75.340  88.530  35.270  1.00  0.00            
ATOM   1638  HD3 ILE   303      73.990  89.680  35.330  1.00  0.00            
ATOM   1639  C   ILE   303      71.480  85.010  34.360  1.00  0.00            
ATOM   1640  O   ILE   303      70.330  85.320  34.060  1.00  0.00            
ATOM   1641  N   GLY   304      72.090  83.990  33.740  1.00  0.00            
ATOM   1642  H   GLY   304      73.040  83.780  34.010  1.00  0.00            
ATOM   1643  CA  GLY   304      71.450  83.130  32.770  1.00  0.00            
ATOM   1644  HA1 GLY   304      72.160  82.400  32.410  1.00  0.00            
ATOM   1645  HA2 GLY   304      71.140  83.730  31.910  1.00  0.00            
ATOM   1646  C   GLY   304      70.230  82.390  33.300  1.00  0.00            
ATOM   1647  O   GLY   304      69.200  82.300  32.630  1.00  0.00            
ATOM   1648  N   THR   305      70.250  81.970  34.570  1.00  0.00            
ATOM   1649  H   THR   305      71.120  82.070  35.070  1.00  0.00            
ATOM   1650  CA  THR   305      69.120  81.400  35.280  1.00  0.00            
ATOM   1651  HA  THR   305      68.690  80.610  34.670  1.00  0.00            
ATOM   1652  CB  THR   305      69.540  80.760  36.590  1.00  0.00            
ATOM   1653  HB  THR   305      70.000  81.510  37.240  1.00  0.00            
ATOM   1654  CG2 THR   305      68.400  80.100  37.370  1.00  0.00            
ATOM   1655 1HG2 THR   305      68.780  79.620  38.270  1.00  0.00            
ATOM   1656 2HG2 THR   305      67.660  80.840  37.660  1.00  0.00            
ATOM   1657 3HG2 THR   305      67.920  79.350  36.730  1.00  0.00            
ATOM   1658  OG1 THR   305      70.500  79.750  36.360  1.00  0.00            
ATOM   1659  HG1 THR   305      71.320  80.200  36.160  1.00  0.00            
ATOM   1660  C   THR   305      68.010  82.420  35.490  1.00  0.00            
ATOM   1661  O   THR   305      66.850  82.130  35.210  1.00  0.00            
ATOM   1662  N   VAL   306      68.300  83.660  35.920  1.00  0.00            
ATOM   1663  H   VAL   306      69.270  83.840  36.130  1.00  0.00            
ATOM   1664  CA  VAL   306      67.350  84.750  36.030  1.00  0.00            
ATOM   1665  HA  VAL   306      66.550  84.430  36.690  1.00  0.00            
ATOM   1666  CB  VAL   306      67.970  86.000  36.660  1.00  0.00            
ATOM   1667  HB  VAL   306      68.890  86.240  36.140  1.00  0.00            
ATOM   1668  CG1 VAL   306      67.080  87.230  36.610  1.00  0.00            
ATOM   1669 1HG1 VAL   306      67.540  88.070  37.140  1.00  0.00            
ATOM   1670 2HG1 VAL   306      66.900  87.550  35.580  1.00  0.00            
ATOM   1671 3HG1 VAL   306      66.120  87.010  37.080  1.00  0.00            
ATOM   1672  CG2 VAL   306      68.330  85.770  38.130  1.00  0.00            
ATOM   1673 1HG2 VAL   306      68.820  86.650  38.550  1.00  0.00            
ATOM   1674 2HG2 VAL   306      67.430  85.560  38.710  1.00  0.00            
ATOM   1675 3HG2 VAL   306      69.010  84.930  38.230  1.00  0.00            
ATOM   1676  C   VAL   306      66.690  85.060  34.700  1.00  0.00            
ATOM   1677  O   VAL   306      65.470  85.170  34.600  1.00  0.00            
ATOM   1678  N   LEU   307      67.470  85.170  33.620  1.00  0.00            
ATOM   1679  H   LEU   307      68.460  85.070  33.760  1.00  0.00            
ATOM   1680  CA  LEU   307      67.000  85.450  32.270  1.00  0.00            
ATOM   1681  HA  LEU   307      66.320  86.300  32.330  1.00  0.00            
ATOM   1682  CB  LEU   307      68.180  85.880  31.390  1.00  0.00            
ATOM   1683  HB1 LEU   307      67.850  85.930  30.350  1.00  0.00            
ATOM   1684  HB2 LEU   307      68.930  85.090  31.440  1.00  0.00            
ATOM   1685  CG  LEU   307      68.800  87.210  31.770  1.00  0.00            
ATOM   1686  HG  LEU   307      69.030  87.230  32.830  1.00  0.00            
ATOM   1687  CD1 LEU   307      70.120  87.410  31.020  1.00  0.00            
ATOM   1688 1HD1 LEU   307      70.570  88.360  31.300  1.00  0.00            
ATOM   1689 2HD1 LEU   307      70.810  86.600  31.280  1.00  0.00            
ATOM   1690 3HD1 LEU   307      69.940  87.390  29.950  1.00  0.00            
ATOM   1691  CD2 LEU   307      67.900  88.410  31.460  1.00  0.00            
ATOM   1692 1HD2 LEU   307      68.420  89.340  31.690  1.00  0.00            
ATOM   1693 2HD2 LEU   307      67.630  88.410  30.400  1.00  0.00            
ATOM   1694 3HD2 LEU   307      66.990  88.360  32.060  1.00  0.00            
ATOM   1695  C   LEU   307      66.190  84.310  31.660  1.00  0.00            
ATOM   1696  O   LEU   307      65.240  84.570  30.940  1.00  0.00            
ATOM   1697  N   ASP   308      66.460  83.050  32.000  1.00  0.00            
ATOM   1698  H   ASP   308      67.300  82.860  32.530  1.00  0.00            
ATOM   1699  CA  ASP   308      65.660  81.910  31.590  1.00  0.00            
ATOM   1700  HA  ASP   308      65.370  82.100  30.560  1.00  0.00            
ATOM   1701  CB  ASP   308      66.510  80.630  31.540  1.00  0.00            
ATOM   1702  HB1 ASP   308      66.750  80.330  32.560  1.00  0.00            
ATOM   1703  HB2 ASP   308      67.450  80.830  31.040  1.00  0.00            
ATOM   1704  CG  ASP   308      65.820  79.480  30.820  1.00  0.00            
ATOM   1705  OD1 ASP   308      65.300  79.700  29.710  1.00  0.00            
ATOM   1706  OD2 ASP   308      65.730  78.370  31.380  1.00  0.00            
ATOM   1707  C   ASP   308      64.380  81.720  32.390  1.00  0.00            
ATOM   1708  O   ASP   308      63.360  81.320  31.840  1.00  0.00            
ATOM   1709  N   GLN   309      64.350  82.000  33.700  1.00  0.00            
ATOM   1710  H   GLN   309      65.230  82.290  34.110  1.00  0.00            
ATOM   1711  CA  GLN   309      63.290  81.640  34.610  1.00  0.00            
ATOM   1712  HA  GLN   309      62.670  80.870  34.140  1.00  0.00            
ATOM   1713  CB  GLN   309      63.870  80.970  35.860  1.00  0.00            
ATOM   1714  HB1 GLN   309      63.050  80.730  36.530  1.00  0.00            
ATOM   1715  HB2 GLN   309      64.510  81.690  36.380  1.00  0.00            
ATOM   1716  CG  GLN   309      64.650  79.680  35.640  1.00  0.00            
ATOM   1717  HG1 GLN   309      65.530  79.860  35.020  1.00  0.00            
ATOM   1718  HG2 GLN   309      64.010  78.960  35.110  1.00  0.00            
ATOM   1719  CD  GLN   309      65.090  79.040  36.950  1.00  0.00            
ATOM   1720  OE1 GLN   309      65.020  79.620  38.030  1.00  0.00            
ATOM   1721  NE2 GLN   309      65.600  77.800  36.930  1.00  0.00            
ATOM   1722 1HE2 GLN   309      65.750  77.330  36.050  1.00  0.00            
ATOM   1723 2HE2 GLN   309      65.760  77.380  37.830  1.00  0.00            
ATOM   1724  C   GLN   309      62.330  82.730  35.070  1.00  0.00            
ATOM   1725  O   GLN   309      61.170  82.430  35.370  1.00  0.00            
ATOM   1726  N   ALA   310      62.740  83.990  35.200  1.00  0.00            
ATOM   1727  H   ALA   310      63.680  84.210  34.880  1.00  0.00            
ATOM   1728  CA  ALA   310      62.000  85.020  35.910  1.00  0.00            
ATOM   1729  HA  ALA   310      61.820  84.630  36.910  1.00  0.00            
ATOM   1730  CB  ALA   310      62.880  86.250  36.100  1.00  0.00            
ATOM   1731  HB1 ALA   310      62.360  86.990  36.710  1.00  0.00            
ATOM   1732  HB2 ALA   310      63.820  85.990  36.580  1.00  0.00            
ATOM   1733  HB3 ALA   310      63.100  86.710  35.130  1.00  0.00            
ATOM   1734  C   ALA   310      60.630  85.370  35.350  1.00  0.00            
ATOM   1735  O   ALA   310      59.700  85.600  36.120  1.00  0.00            
ATOM   1736  N   GLU   311      60.410  85.380  34.040  1.00  0.00            
ATOM   1737  H   GLU   311      61.210  85.240  33.430  1.00  0.00            
ATOM   1738  CA  GLU   311      59.100  85.580  33.440  1.00  0.00            
ATOM   1739  HA  GLU   311      58.640  86.410  33.980  1.00  0.00            
ATOM   1740  CB  GLU   311      59.170  86.040  31.990  1.00  0.00            
ATOM   1741  HB1 GLU   311      59.540  85.220  31.370  1.00  0.00            
ATOM   1742  HB2 GLU   311      59.900  86.840  31.900  1.00  0.00            
ATOM   1743  CG  GLU   311      57.840  86.530  31.440  1.00  0.00            
ATOM   1744  HG1 GLU   311      57.370  87.160  32.200  1.00  0.00            
ATOM   1745  HG2 GLU   311      57.180  85.670  31.310  1.00  0.00            
ATOM   1746  CD  GLU   311      57.880  87.320  30.140  1.00  0.00            
ATOM   1747  OE1 GLU   311      56.910  88.050  29.850  1.00  0.00            
ATOM   1748  OE2 GLU   311      58.850  87.240  29.360  1.00  0.00            
ATOM   1749  C   GLU   311      58.180  84.380  33.660  1.00  0.00            
ATOM   1750  O   GLU   311      57.000  84.540  33.970  1.00  0.00            
ATOM   1751  N   THR   312      58.680  83.140  33.640  1.00  0.00            
ATOM   1752  H   THR   312      59.660  83.070  33.400  1.00  0.00            
ATOM   1753  CA  THR   312      57.990  81.930  34.020  1.00  0.00            
ATOM   1754  HA  THR   312      57.060  81.890  33.460  1.00  0.00            
ATOM   1755  CB  THR   312      58.750  80.640  33.690  1.00  0.00            
ATOM   1756  HB  THR   312      59.620  80.560  34.340  1.00  0.00            
ATOM   1757  CG2 THR   312      57.910  79.380  33.840  1.00  0.00            
ATOM   1758 1HG2 THR   312      58.460  78.500  33.480  1.00  0.00            
ATOM   1759 2HG2 THR   312      57.670  79.210  34.890  1.00  0.00            
ATOM   1760 3HG2 THR   312      56.980  79.470  33.280  1.00  0.00            
ATOM   1761  OG1 THR   312      59.220  80.610  32.360  1.00  0.00            
ATOM   1762  HG1 THR   312      59.630  79.750  32.230  1.00  0.00            
ATOM   1763  C   THR   312      57.610  81.920  35.490  1.00  0.00            
ATOM   1764  O   THR   312      56.540  81.450  35.880  1.00  0.00            
ATOM   1765  N   ALA   313      58.450  82.490  36.360  1.00  0.00            
ATOM   1766  H   ALA   313      59.340  82.780  36.000  1.00  0.00            
ATOM   1767  CA  ALA   313      58.200  82.710  37.770  1.00  0.00            
ATOM   1768  HA  ALA   313      57.680  81.830  38.140  1.00  0.00            
ATOM   1769  CB  ALA   313      59.540  82.750  38.510  1.00  0.00            
ATOM   1770  HB1 ALA   313      59.390  82.790  39.580  1.00  0.00            
ATOM   1771  HB2 ALA   313      60.140  81.860  38.280  1.00  0.00            
ATOM   1772  HB3 ALA   313      60.100  83.640  38.210  1.00  0.00            
ATOM   1773  C   ALA   313      57.310  83.900  38.090  1.00  0.00            
ATOM   1774  O   ALA   313      57.050  84.190  39.260  1.00  0.00            
ATOM   1775  N   GLY   314      56.820  84.630  37.080  1.00  0.00            
ATOM   1776  H   GLY   314      57.090  84.370  36.150  1.00  0.00            
ATOM   1777  CA  GLY   314      55.820  85.670  37.210  1.00  0.00            
ATOM   1778  HA1 GLY   314      55.070  85.350  37.940  1.00  0.00            
ATOM   1779  HA2 GLY   314      55.300  85.780  36.260  1.00  0.00            
ATOM   1780  C   GLY   314      56.310  87.050  37.630  1.00  0.00            
ATOM   1781  O   GLY   314      55.500  87.870  38.050  1.00  0.00            
ATOM   1782  N   ALA   315      57.610  87.360  37.540  1.00  0.00            
ATOM   1783  H   ALA   315      58.220  86.640  37.170  1.00  0.00            
ATOM   1784  CA  ALA   315      58.190  88.650  37.850  1.00  0.00            
ATOM   1785  HA  ALA   315      57.880  88.890  38.860  1.00  0.00            
ATOM   1786  CB  ALA   315      59.700  88.500  37.880  1.00  0.00            
ATOM   1787  HB1 ALA   315      60.180  89.420  38.240  1.00  0.00            
ATOM   1788  HB2 ALA   315      60.010  87.680  38.530  1.00  0.00            
ATOM   1789  HB3 ALA   315      60.070  88.290  36.870  1.00  0.00            
ATOM   1790  C   ALA   315      57.740  89.790  36.940  1.00  0.00            
ATOM   1791  O   ALA   315      57.200  89.550  35.860  1.00  0.00            
ATOM   1792  N   ARG   316      57.980  91.050  37.300  1.00  0.00            
ATOM   1793  H   ARG   316      58.450  91.170  38.190  1.00  0.00            
ATOM   1794  CA  ARG   316      57.740  92.260  36.530  1.00  0.00            
ATOM   1795  HA  ARG   316      57.200  91.980  35.630  1.00  0.00            
ATOM   1796  CB  ARG   316      56.850  93.240  37.270  1.00  0.00            
ATOM   1797  HB1 ARG   316      56.820  94.190  36.730  1.00  0.00            
ATOM   1798  HB2 ARG   316      57.270  93.450  38.260  1.00  0.00            
ATOM   1799  CG  ARG   316      55.410  92.780  37.450  1.00  0.00            
ATOM   1800  HG1 ARG   316      55.390  91.880  38.070  1.00  0.00            
ATOM   1801  HG2 ARG   316      55.000  92.510  36.480  1.00  0.00            
ATOM   1802  CD  ARG   316      54.500  93.830  38.080  1.00  0.00            
ATOM   1803  HD1 ARG   316      54.530  94.740  37.470  1.00  0.00            
ATOM   1804  HD2 ARG   316      54.850  94.070  39.080  1.00  0.00            
ATOM   1805  NE  ARG   316      53.120  93.350  38.140  1.00  0.00            
ATOM   1806  HE  ARG   316      52.900  92.440  37.760  1.00  0.00            
ATOM   1807  CZ  ARG   316      52.070  93.930  38.740  1.00  0.00            
ATOM   1808  NH1 ARG   316      52.120  95.090  39.400  1.00  0.00            
ATOM   1809 1HH1 ARG   316      53.010  95.570  39.460  1.00  0.00            
ATOM   1810 2HH1 ARG   316      51.300  95.390  39.900  1.00  0.00            
ATOM   1811  NH2 ARG   316      50.880  93.310  38.680  1.00  0.00            
ATOM   1812 1HH2 ARG   316      50.810  92.550  38.020  1.00  0.00            
ATOM   1813 2HH2 ARG   316      50.100  93.640  39.230  1.00  0.00            
ATOM   1814  C   ARG   316      59.000  92.940  36.000  1.00  0.00            
ATOM   1815  O   ARG   316      58.970  93.480  34.900  1.00  0.00            
ATOM   1816  N   LEU   317      60.120  92.950  36.730  1.00  0.00            
ATOM   1817  H   LEU   317      60.090  92.510  37.640  1.00  0.00            
ATOM   1818  CA  LEU   317      61.330  93.670  36.370  1.00  0.00            
ATOM   1819  HA  LEU   317      61.350  93.780  35.290  1.00  0.00            
ATOM   1820  CB  LEU   317      61.270  95.080  36.950  1.00  0.00            
ATOM   1821  HB1 LEU   317      61.220  94.980  38.030  1.00  0.00            
ATOM   1822  HB2 LEU   317      60.340  95.560  36.640  1.00  0.00            
ATOM   1823  CG  LEU   317      62.430  96.020  36.610  1.00  0.00            
ATOM   1824  HG  LEU   317      63.370  95.530  36.870  1.00  0.00            
ATOM   1825  CD1 LEU   317      62.490  96.380  35.130  1.00  0.00            
ATOM   1826 1HD1 LEU   317      63.320  97.060  34.950  1.00  0.00            
ATOM   1827 2HD1 LEU   317      62.660  95.490  34.530  1.00  0.00            
ATOM   1828 3HD1 LEU   317      61.570  96.860  34.820  1.00  0.00            
ATOM   1829  CD2 LEU   317      62.340  97.310  37.420  1.00  0.00            
ATOM   1830 1HD2 LEU   317      63.200  97.950  37.200  1.00  0.00            
ATOM   1831 2HD2 LEU   317      61.430  97.850  37.160  1.00  0.00            
ATOM   1832 3HD2 LEU   317      62.340  97.080  38.480  1.00  0.00            
ATOM   1833  C   LEU   317      62.630  92.970  36.750  1.00  0.00            
ATOM   1834  O   LEU   317      62.820  92.610  37.910  1.00  0.00            
ATOM   1835  N   VAL   318      63.600  92.860  35.830  1.00  0.00            
ATOM   1836  H   VAL   318      63.370  93.150  34.890  1.00  0.00            
ATOM   1837  CA  VAL   318      64.980  92.500  36.070  1.00  0.00            
ATOM   1838  HA  VAL   318      65.090  92.180  37.110  1.00  0.00            
ATOM   1839  CB  VAL   318      65.440  91.310  35.230  1.00  0.00            
ATOM   1840  HB  VAL   318      65.350  91.580  34.170  1.00  0.00            
ATOM   1841  CG1 VAL   318      66.890  90.910  35.490  1.00  0.00            
ATOM   1842 1HG1 VAL   318      67.170  90.040  34.890  1.00  0.00            
ATOM   1843 2HG1 VAL   318      67.570  91.720  35.220  1.00  0.00            
ATOM   1844 3HG1 VAL   318      67.030  90.670  36.540  1.00  0.00            
ATOM   1845  CG2 VAL   318      64.580  90.080  35.470  1.00  0.00            
ATOM   1846 1HG2 VAL   318      64.920  89.250  34.850  1.00  0.00            
ATOM   1847 2HG2 VAL   318      64.620  89.780  36.520  1.00  0.00            
ATOM   1848 3HG2 VAL   318      63.540  90.280  35.200  1.00  0.00            
ATOM   1849  C   VAL   318      65.900  93.700  35.870  1.00  0.00            
ATOM   1850  O   VAL   318      65.830  94.360  34.840  1.00  0.00            
ATOM   1851  N   VAL   319      66.780  94.010  36.830  1.00  0.00            
ATOM   1852  H   VAL   319      66.790  93.420  37.650  1.00  0.00            
ATOM   1853  CA  VAL   319      67.730  95.100  36.810  1.00  0.00            
ATOM   1854  HA  VAL   319      67.650  95.590  35.840  1.00  0.00            
ATOM   1855  CB  VAL   319      67.450  96.180  37.850  1.00  0.00            
ATOM   1856  HB  VAL   319      67.300  95.720  38.820  1.00  0.00            
ATOM   1857  CG1 VAL   319      68.560  97.220  37.980  1.00  0.00            
ATOM   1858 1HG1 VAL   319      68.270  98.020  38.670  1.00  0.00            
ATOM   1859 2HG1 VAL   319      69.460  96.760  38.380  1.00  0.00            
ATOM   1860 3HG1 VAL   319      68.770  97.660  37.000  1.00  0.00            
ATOM   1861  CG2 VAL   319      66.180  96.960  37.480  1.00  0.00            
ATOM   1862 1HG2 VAL   319      65.980  97.750  38.200  1.00  0.00            
ATOM   1863 2HG2 VAL   319      66.280  97.390  36.480  1.00  0.00            
ATOM   1864 3HG2 VAL   319      65.330  96.280  37.470  1.00  0.00            
ATOM   1865  C   VAL   319      69.170  94.590  36.900  1.00  0.00            
ATOM   1866  O   VAL   319      69.510  93.830  37.800  1.00  0.00            
ATOM   1867  N   LEU   320      70.020  95.020  35.960  1.00  0.00            
ATOM   1868  H   LEU   320      69.620  95.620  35.250  1.00  0.00            
ATOM   1869  CA  LEU   320      71.410  94.680  35.810  1.00  0.00            
ATOM   1870  HA  LEU   320      71.650  93.860  36.490  1.00  0.00            
ATOM   1871  CB  LEU   320      71.610  94.180  34.380  1.00  0.00            
ATOM   1872  HB1 LEU   320      72.650  93.910  34.220  1.00  0.00            
ATOM   1873  HB2 LEU   320      71.400  95.010  33.700  1.00  0.00            
ATOM   1874  CG  LEU   320      70.750  93.000  33.920  1.00  0.00            
ATOM   1875  HG  LEU   320      69.700  93.250  34.030  1.00  0.00            
ATOM   1876  CD1 LEU   320      70.990  92.700  32.440  1.00  0.00            
ATOM   1877 1HD1 LEU   320      70.380  91.850  32.120  1.00  0.00            
ATOM   1878 2HD1 LEU   320      70.710  93.570  31.840  1.00  0.00            
ATOM   1879 3HD1 LEU   320      72.040  92.470  32.270  1.00  0.00            
ATOM   1880  CD2 LEU   320      71.020  91.730  34.720  1.00  0.00            
ATOM   1881 1HD2 LEU   320      70.450  90.890  34.310  1.00  0.00            
ATOM   1882 2HD2 LEU   320      72.080  91.480  34.680  1.00  0.00            
ATOM   1883 3HD2 LEU   320      70.720  91.870  35.750  1.00  0.00            
ATOM   1884  C   LEU   320      72.290  95.860  36.190  1.00  0.00            
ATOM   1885  O   LEU   320      72.470  96.770  35.390  1.00  0.00            
ATOM   1886  N   ALA   321      72.830  95.920  37.410  1.00  0.00            
ATOM   1887  H   ALA   321      72.760  95.100  37.990  1.00  0.00            
ATOM   1888  CA  ALA   321      73.500  97.070  37.990  1.00  0.00            
ATOM   1889  HA  ALA   321      73.300  97.920  37.330  1.00  0.00            
ATOM   1890  CB  ALA   321      72.790  97.430  39.300  1.00  0.00            
ATOM   1891  HB1 ALA   321      73.110  98.410  39.660  1.00  0.00            
ATOM   1892  HB2 ALA   321      71.710  97.450  39.170  1.00  0.00            
ATOM   1893  HB3 ALA   321      73.030  96.680  40.050  1.00  0.00            
ATOM   1894  C   ALA   321      75.010  96.990  38.140  1.00  0.00            
ATOM   1895  O   ALA   321      75.530  96.030  38.700  1.00  0.00            
ATOM   1896  N   THR   322      75.770  98.010  37.730  1.00  0.00            
ATOM   1897  H   THR   322      75.280  98.770  37.290  1.00  0.00            
ATOM   1898  CA  THR   322      77.200  98.180  37.920  1.00  0.00            
ATOM   1899  HA  THR   322      77.430  97.860  38.930  1.00  0.00            
ATOM   1900  CB  THR   322      78.000  97.250  37.010  1.00  0.00            
ATOM   1901  HB  THR   322      77.780  96.210  37.240  1.00  0.00            
ATOM   1902  CG2 THR   322      77.740  97.480  35.520  1.00  0.00            
ATOM   1903 1HG2 THR   322      78.320  96.780  34.930  1.00  0.00            
ATOM   1904 2HG2 THR   322      76.690  97.320  35.300  1.00  0.00            
ATOM   1905 3HG2 THR   322      78.010  98.500  35.240  1.00  0.00            
ATOM   1906  OG1 THR   322      79.390  97.460  37.200  1.00  0.00            
ATOM   1907  HG1 THR   322      79.810  96.610  37.360  1.00  0.00            
ATOM   1908  C   THR   322      77.680  99.620  37.790  1.00  0.00            
ATOM   1909  O   THR   322      77.010 100.420  37.140  1.00  0.00            
ATOM   1910  N   ALA   323      78.820 100.000  38.370  1.00  0.00            
ATOM   1911  H   ALA   323      79.290  99.300  38.930  1.00  0.00            
ATOM   1912  CA  ALA   323      79.560 101.210  38.070  1.00  0.00            
ATOM   1913  HA  ALA   323      78.850 102.020  37.880  1.00  0.00            
ATOM   1914  CB  ALA   323      80.390 101.580  39.300  1.00  0.00            
ATOM   1915  HB1 ALA   323      80.940 102.500  39.120  1.00  0.00            
ATOM   1916  HB2 ALA   323      79.750 101.710  40.170  1.00  0.00            
ATOM   1917  HB3 ALA   323      81.110 100.790  39.520  1.00  0.00            
ATOM   1918  C   ALA   323      80.450 101.110  36.840  1.00  0.00            
ATOM   1919  O   ALA   323      80.750 102.110  36.190  1.00  0.00            
ATOM   1920  N   THR   324      80.880  99.900  36.480  1.00  0.00            
ATOM   1921  H   THR   324      80.510  99.130  37.020  1.00  0.00            
ATOM   1922  CA  THR   324      81.970  99.540  35.600  1.00  0.00            
ATOM   1923  HA  THR   324      82.320 100.450  35.100  1.00  0.00            
ATOM   1924  CB  THR   324      83.140  99.020  36.430  1.00  0.00            
ATOM   1925  HB  THR   324      83.930  98.650  35.770  1.00  0.00            
ATOM   1926  CG2 THR   324      83.780 100.080  37.330  1.00  0.00            
ATOM   1927 1HG2 THR   324      84.640  99.670  37.850  1.00  0.00            
ATOM   1928 2HG2 THR   324      84.110 100.930  36.730  1.00  0.00            
ATOM   1929 3HG2 THR   324      83.060 100.430  38.060  1.00  0.00            
ATOM   1930  OG1 THR   324      82.730  97.980  37.280  1.00  0.00            
ATOM   1931  HG1 THR   324      82.540  97.220  36.730  1.00  0.00            
ATOM   1932  C   THR   324      81.540  98.580  34.500  1.00  0.00            
ATOM   1933  O   THR   324      82.050  97.460  34.460  1.00  0.00            
ATOM   1934  N   PRO   325      80.580  98.910  33.630  1.00  0.00            
ATOM   1935  CD  PRO   325      79.960 100.210  33.530  1.00  0.00            
ATOM   1936  HD1 PRO   325      80.680 101.020  33.510  1.00  0.00            
ATOM   1937  HD2 PRO   325      79.280 100.380  34.360  1.00  0.00            
ATOM   1938  CG  PRO   325      79.150 100.220  32.230  1.00  0.00            
ATOM   1939  HG1 PRO   325      79.790 100.510  31.400  1.00  0.00            
ATOM   1940  HG2 PRO   325      78.280 100.860  32.300  1.00  0.00            
ATOM   1941  CB  PRO   325      78.770  98.740  32.110  1.00  0.00            
ATOM   1942  HB1 PRO   325      78.540  98.490  31.070  1.00  0.00            
ATOM   1943  HB2 PRO   325      77.910  98.530  32.740  1.00  0.00            
ATOM   1944  CA  PRO   325      80.010  98.020  32.630  1.00  0.00            
ATOM   1945  HA  PRO   325      79.680  97.110  33.130  1.00  0.00            
ATOM   1946  C   PRO   325      80.950  97.620  31.500  1.00  0.00            
ATOM   1947  O   PRO   325      81.990  98.260  31.340  1.00  0.00            
ATOM   1948  N   PRO   326      80.620  96.640  30.660  1.00  0.00            
ATOM   1949  CD  PRO   326      79.520  95.710  30.850  1.00  0.00            
ATOM   1950  HD1 PRO   326      78.570  96.210  30.690  1.00  0.00            
ATOM   1951  HD2 PRO   326      79.540  95.240  31.830  1.00  0.00            
ATOM   1952  CG  PRO   326      79.680  94.630  29.770  1.00  0.00            
ATOM   1953  HG1 PRO   326      78.720  94.220  29.470  1.00  0.00            
ATOM   1954  HG2 PRO   326      80.350  93.850  30.130  1.00  0.00            
ATOM   1955  CB  PRO   326      80.360  95.400  28.640  1.00  0.00            
ATOM   1956  HB1 PRO   326      79.610  95.950  28.080  1.00  0.00            
ATOM   1957  HB2 PRO   326      80.900  94.730  27.970  1.00  0.00            
ATOM   1958  CA  PRO   326      81.270  96.370  29.390  1.00  0.00            
ATOM   1959  HA  PRO   326      82.220  95.890  29.600  1.00  0.00            
ATOM   1960  C   PRO   326      81.530  97.610  28.540  1.00  0.00            
ATOM   1961  O   PRO   326      80.690  98.500  28.470  1.00  0.00            
ATOM   1962  N   GLY   327      82.700  97.720  27.910  1.00  0.00            
ATOM   1963  H   GLY   327      83.350  96.950  28.010  1.00  0.00            
ATOM   1964  CA  GLY   327      83.100  98.850  27.090  1.00  0.00            
ATOM   1965  HA1 GLY   327      82.320  99.040  26.350  1.00  0.00            
ATOM   1966  HA2 GLY   327      84.000  98.580  26.530  1.00  0.00            
ATOM   1967  C   GLY   327      83.360 100.160  27.820  1.00  0.00            
ATOM   1968  O   GLY   327      83.650 101.160  27.180  1.00  0.00            
ATOM   1969  N   SER   328      83.300 100.180  29.160  1.00  0.00            
ATOM   1970  H   SER   328      83.080  99.320  29.620  1.00  0.00            
ATOM   1971  CA  SER   328      83.640 101.330  29.990  1.00  0.00            
ATOM   1972  HA  SER   328      83.090 102.180  29.590  1.00  0.00            
ATOM   1973  CB  SER   328      83.160 101.150  31.420  1.00  0.00            
ATOM   1974  HB1 SER   328      82.070 101.050  31.440  1.00  0.00            
ATOM   1975  HB2 SER   328      83.400 102.040  32.010  1.00  0.00            
ATOM   1976  OG  SER   328      83.740 100.030  32.060  1.00  0.00            
ATOM   1977  HG  SER   328      83.130  99.310  31.890  1.00  0.00            
ATOM   1978  C   SER   328      85.110 101.710  29.940  1.00  0.00            
ATOM   1979  O   SER   328      85.970 100.960  29.470  1.00  0.00            
ATOM   1980  N   VAL   329      85.450 102.910  30.430  1.00  0.00            
ATOM   1981  H   VAL   329      84.690 103.470  30.800  1.00  0.00            
ATOM   1982  CA  VAL   329      86.760 103.510  30.430  1.00  0.00            
ATOM   1983  HA  VAL   329      87.480 102.740  30.160  1.00  0.00            
ATOM   1984  CB  VAL   329      86.890 104.630  29.400  1.00  0.00            
ATOM   1985  HB  VAL   329      87.820 105.170  29.580  1.00  0.00            
ATOM   1986  CG1 VAL   329      86.960 104.080  27.980  1.00  0.00            
ATOM   1987 1HG1 VAL   329      87.040 104.900  27.250  1.00  0.00            
ATOM   1988 2HG1 VAL   329      87.840 103.450  27.870  1.00  0.00            
ATOM   1989 3HG1 VAL   329      86.060 103.510  27.740  1.00  0.00            
ATOM   1990  CG2 VAL   329      85.770 105.660  29.440  1.00  0.00            
ATOM   1991 1HG2 VAL   329      85.960 106.470  28.730  1.00  0.00            
ATOM   1992 2HG2 VAL   329      84.810 105.210  29.180  1.00  0.00            
ATOM   1993 3HG2 VAL   329      85.700 106.120  30.430  1.00  0.00            
ATOM   1994  C   VAL   329      87.180 104.000  31.810  1.00  0.00            
ATOM   1995  O   VAL   329      86.390 104.640  32.490  1.00  0.00            
ATOM   1996  N   THR   330      88.430 103.790  32.230  1.00  0.00            
ATOM   1997  H   THR   330      89.030 103.180  31.680  1.00  0.00            
ATOM   1998  CA  THR   330      89.050 104.570  33.290  1.00  0.00            
ATOM   1999  HA  THR   330      88.320 104.690  34.090  1.00  0.00            
ATOM   2000  CB  THR   330      90.280 103.930  33.930  1.00  0.00            
ATOM   2001  HB  THR   330      91.110 103.930  33.220  1.00  0.00            
ATOM   2002  CG2 THR   330      90.720 104.620  35.220  1.00  0.00            
ATOM   2003 1HG2 THR   330      91.560 104.090  35.650  1.00  0.00            
ATOM   2004 2HG2 THR   330      91.030 105.640  35.000  1.00  0.00            
ATOM   2005 3HG2 THR   330      89.890 104.630  35.930  1.00  0.00            
ATOM   2006  OG1 THR   330      90.000 102.590  34.280  1.00  0.00            
ATOM   2007  HG1 THR   330      90.150 102.100  33.460  1.00  0.00            
ATOM   2008  C   THR   330      89.410 105.950  32.750  1.00  0.00            
ATOM   2009  O   THR   330      90.150 106.060  31.780  1.00  0.00            
ATOM   2010  N   VAL   331      88.870 107.010  33.360  1.00  0.00            
ATOM   2011  H   VAL   331      88.270 106.800  34.150  1.00  0.00            
ATOM   2012  CA  VAL   331      89.040 108.410  33.060  1.00  0.00            
ATOM   2013  HA  VAL   331      89.960 108.500  32.470  1.00  0.00            
ATOM   2014  CB  VAL   331      87.900 108.960  32.200  1.00  0.00            
ATOM   2015  HB  VAL   331      88.000 110.040  32.120  1.00  0.00            
ATOM   2016  CG1 VAL   331      87.940 108.430  30.770  1.00  0.00            
ATOM   2017 1HG1 VAL   331      87.150 108.880  30.170  1.00  0.00            
ATOM   2018 2HG1 VAL   331      88.900 108.670  30.310  1.00  0.00            
ATOM   2019 3HG1 VAL   331      87.810 107.350  30.770  1.00  0.00            
ATOM   2020  CG2 VAL   331      86.520 108.680  32.790  1.00  0.00            
ATOM   2021 1HG2 VAL   331      85.750 109.180  32.210  1.00  0.00            
ATOM   2022 2HG2 VAL   331      86.310 107.610  32.800  1.00  0.00            
ATOM   2023 3HG2 VAL   331      86.460 109.060  33.820  1.00  0.00            
ATOM   2024  C   VAL   331      89.250 109.230  34.320  1.00  0.00            
ATOM   2025  O   VAL   331      88.900 108.730  35.380  1.00  0.00            
ATOM   2026  N   PRO   332      89.820 110.440  34.280  1.00  0.00            
ATOM   2027  CD  PRO   332      90.380 111.080  33.100  1.00  0.00            
ATOM   2028  HD1 PRO   332      89.610 111.640  32.570  1.00  0.00            
ATOM   2029  HD2 PRO   332      90.860 110.390  32.410  1.00  0.00            
ATOM   2030  CG  PRO   332      91.440 112.070  33.590  1.00  0.00            
ATOM   2031  HG1 PRO   332      91.580 112.910  32.920  1.00  0.00            
ATOM   2032  HG2 PRO   332      92.380 111.550  33.760  1.00  0.00            
ATOM   2033  CB  PRO   332      90.850 112.490  34.930  1.00  0.00            
ATOM   2034  HB1 PRO   332      90.070 113.240  34.760  1.00  0.00            
ATOM   2035  HB2 PRO   332      91.620 112.890  35.600  1.00  0.00            
ATOM   2036  CA  PRO   332      90.220 111.200  35.450  1.00  0.00            
ATOM   2037  HA  PRO   332      91.020 110.630  35.920  1.00  0.00            
ATOM   2038  C   PRO   332      89.150 111.460  36.500  1.00  0.00            
ATOM   2039  O   PRO   332      87.960 111.480  36.200  1.00  0.00            
ATOM   2040  N   HIS   333      89.560 111.660  37.750  1.00  0.00            
ATOM   2041  H   HIS   333      90.550 111.650  37.910  1.00  0.00            
ATOM   2042  CA  HIS   333      88.720 111.800  38.930  1.00  0.00            
ATOM   2043  HA  HIS   333      87.690 111.930  38.610  1.00  0.00            
ATOM   2044  CB  HIS   333      88.770 110.480  39.700  1.00  0.00            
ATOM   2045  HB1 HIS   333      89.780 110.330  40.070  1.00  0.00            
ATOM   2046  HB2 HIS   333      88.560 109.660  39.020  1.00  0.00            
ATOM   2047  CG  HIS   333      87.810 110.370  40.860  1.00  0.00            
ATOM   2048  ND1 HIS   333      87.370 111.400  41.690  1.00  0.00            
ATOM   2049  CE1 HIS   333      86.480 110.860  42.530  1.00  0.00            
ATOM   2050  HE1 HIS   333      85.930 111.410  43.280  1.00  0.00            
ATOM   2051  NE2 HIS   333      86.330 109.550  42.270  1.00  0.00            
ATOM   2052  HE2 HIS   333      85.640 108.940  42.690  1.00  0.00            
ATOM   2053  CD2 HIS   333      87.160 109.220  41.220  1.00  0.00            
ATOM   2054  HD2 HIS   333      87.250 108.250  40.740  1.00  0.00            
ATOM   2055  C   HIS   333      89.140 112.990  39.780  1.00  0.00            
ATOM   2056  O   HIS   333      90.280 113.020  40.210  1.00  0.00            
ATOM   2057  N   PRO   334      88.290 113.990  40.080  1.00  0.00            
ATOM   2058  CD  PRO   334      86.970 114.170  39.530  1.00  0.00            
ATOM   2059  HD1 PRO   334      86.240 113.620  40.130  1.00  0.00            
ATOM   2060  HD2 PRO   334      86.890 113.850  38.490  1.00  0.00            
ATOM   2061  CG  PRO   334      86.660 115.660  39.610  1.00  0.00            
ATOM   2062  HG1 PRO   334      85.590 115.870  39.690  1.00  0.00            
ATOM   2063  HG2 PRO   334      87.090 116.180  38.750  1.00  0.00            
ATOM   2064  CB  PRO   334      87.420 116.060  40.870  1.00  0.00            
ATOM   2065  HB1 PRO   334      86.810 115.800  41.740  1.00  0.00            
ATOM   2066  HB2 PRO   334      87.660 117.120  40.880  1.00  0.00            
ATOM   2067  CA  PRO   334      88.670 115.180  40.820  1.00  0.00            
ATOM   2068  HA  PRO   334      89.410 115.710  40.230  1.00  0.00            
ATOM   2069  C   PRO   334      89.230 114.990  42.220  1.00  0.00            
ATOM   2070  O   PRO   334      89.860 115.900  42.750  1.00  0.00            
ATOM   2071  N   ASN   335      89.030 113.840  42.870  1.00  0.00            
ATOM   2072  H   ASN   335      88.500 113.120  42.390  1.00  0.00            
ATOM   2073  CA  ASN   335      89.600 113.500  44.160  1.00  0.00            
ATOM   2074  HA  ASN   335      89.850 114.440  44.650  1.00  0.00            
ATOM   2075  CB  ASN   335      88.550 112.830  45.050  1.00  0.00            
ATOM   2076  HB1 ASN   335      89.030 112.470  45.960  1.00  0.00            
ATOM   2077  HB2 ASN   335      88.150 111.960  44.540  1.00  0.00            
ATOM   2078  CG  ASN   335      87.390 113.710  45.490  1.00  0.00            
ATOM   2079  OD1 ASN   335      87.230 114.880  45.150  1.00  0.00            
ATOM   2080  ND2 ASN   335      86.530 113.160  46.360  1.00  0.00            
ATOM   2081 1HD2 ASN   335      86.710 112.220  46.670  1.00  0.00            
ATOM   2082 2HD2 ASN   335      85.800 113.750  46.740  1.00  0.00            
ATOM   2083  C   ASN   335      90.900 112.720  44.100  1.00  0.00            
ATOM   2084  O   ASN   335      91.460 112.370  45.140  1.00  0.00            
ATOM   2085  N   ILE   336      91.440 112.430  42.910  1.00  0.00            
ATOM   2086  H   ILE   336      90.980 112.810  42.100  1.00  0.00            
ATOM   2087  CA  ILE   336      92.620 111.640  42.630  1.00  0.00            
ATOM   2088  HA  ILE   336      93.050 111.320  43.580  1.00  0.00            
ATOM   2089  CB  ILE   336      92.260 110.360  41.870  1.00  0.00            
ATOM   2090  HB  ILE   336      91.950 110.680  40.870  1.00  0.00            
ATOM   2091  CG2 ILE   336      93.440 109.410  41.670  1.00  0.00            
ATOM   2092 1HG2 ILE   336      93.120 108.450  41.250  1.00  0.00            
ATOM   2093 2HG2 ILE   336      94.150 109.830  40.960  1.00  0.00            
ATOM   2094 3HG2 ILE   336      93.950 109.220  42.620  1.00  0.00            
ATOM   2095  CG1 ILE   336      91.100 109.560  42.440  1.00  0.00            
ATOM   2096 1HG1 ILE   336      90.810 108.760  41.760  1.00  0.00            
ATOM   2097 2HG1 ILE   336      90.210 110.180  42.540  1.00  0.00            
ATOM   2098  CD  ILE   336      91.340 108.910  43.810  1.00  0.00            
ATOM   2099  HD1 ILE   336      90.460 108.350  44.120  1.00  0.00            
ATOM   2100  HD2 ILE   336      92.180 108.210  43.750  1.00  0.00            
ATOM   2101  HD3 ILE   336      91.560 109.670  44.560  1.00  0.00            
ATOM   2102  C   ILE   336      93.690 112.460  41.930  1.00  0.00            
ATOM   2103  O   ILE   336      93.380 113.430  41.240  1.00  0.00            
ATOM   2104  N   GLU   337      94.970 112.090  42.020  1.00  0.00            
ATOM   2105  H   GLU   337      95.160 111.310  42.630  1.00  0.00            
ATOM   2106  CA  GLU   337      95.980 112.290  41.000  1.00  0.00            
ATOM   2107  HA  GLU   337      95.490 112.570  40.070  1.00  0.00            
ATOM   2108  CB  GLU   337      96.910 113.460  41.350  1.00  0.00            
ATOM   2109  HB1 GLU   337      96.310 114.330  41.620  1.00  0.00            
ATOM   2110  HB2 GLU   337      97.470 113.730  40.460  1.00  0.00            
ATOM   2111  CG  GLU   337      97.910 113.180  42.470  1.00  0.00            
ATOM   2112  HG1 GLU   337      98.530 112.330  42.200  1.00  0.00            
ATOM   2113  HG2 GLU   337      97.350 112.910  43.370  1.00  0.00            
ATOM   2114  CD  GLU   337      98.810 114.370  42.750  1.00  0.00            
ATOM   2115  OE1 GLU   337      98.910 114.800  43.920  1.00  0.00            
ATOM   2116  OE2 GLU   337      99.380 114.930  41.790  1.00  0.00            
ATOM   2117  C   GLU   337      96.750 111.010  40.720  1.00  0.00            
ATOM   2118  O   GLU   337      96.800 110.140  41.580  1.00  0.00            
ATOM   2119  N   GLU   338      97.280 110.800  39.510  1.00  0.00            
ATOM   2120  H   GLU   338      97.240 111.570  38.860  1.00  0.00            
ATOM   2121  CA  GLU   338      97.640 109.510  38.960  1.00  0.00            
ATOM   2122  HA  GLU   338      97.560 108.770  39.740  1.00  0.00            
ATOM   2123  CB  GLU   338      96.620 109.110  37.900  1.00  0.00            
ATOM   2124  HB1 GLU   338      96.830 108.090  37.550  1.00  0.00            
ATOM   2125  HB2 GLU   338      96.700 109.770  37.040  1.00  0.00            
ATOM   2126  CG  GLU   338      95.180 109.140  38.400  1.00  0.00            
ATOM   2127  HG1 GLU   338      94.920 110.150  38.720  1.00  0.00            
ATOM   2128  HG2 GLU   338      95.100 108.500  39.280  1.00  0.00            
ATOM   2129  CD  GLU   338      94.150 108.700  37.370  1.00  0.00            
ATOM   2130  OE1 GLU   338      93.710 107.530  37.420  1.00  0.00            
ATOM   2131  OE2 GLU   338      93.710 109.560  36.560  1.00  0.00            
ATOM   2132  C   GLU   338      99.070 109.460  38.450  1.00  0.00            
ATOM   2133  O   GLU   338      99.390 110.050  37.420  1.00  0.00            
ATOM   2134  N   VAL   339      99.990 108.760  39.130  1.00  0.00            
ATOM   2135  H   VAL   339      99.660 108.280  39.950  1.00  0.00            
ATOM   2136  CA  VAL   339     101.420 108.820  38.920  1.00  0.00            
ATOM   2137  HA  VAL   339     101.630 109.600  38.190  1.00  0.00            
ATOM   2138  CB  VAL   339     102.160 109.260  40.190  1.00  0.00            
ATOM   2139  HB  VAL   339     102.000 108.510  40.960  1.00  0.00            
ATOM   2140  CG1 VAL   339     103.670 109.380  39.970  1.00  0.00            
ATOM   2141 1HG1 VAL   339     104.160 109.790  40.850  1.00  0.00            
ATOM   2142 2HG1 VAL   339     104.120 108.410  39.770  1.00  0.00            
ATOM   2143 3HG1 VAL   339     103.870 110.040  39.120  1.00  0.00            
ATOM   2144  CG2 VAL   339     101.650 110.590  40.730  1.00  0.00            
ATOM   2145 1HG2 VAL   339     102.210 110.900  41.610  1.00  0.00            
ATOM   2146 2HG2 VAL   339     101.760 111.360  39.970  1.00  0.00            
ATOM   2147 3HG2 VAL   339     100.600 110.520  41.010  1.00  0.00            
ATOM   2148  C   VAL   339     102.010 107.540  38.340  1.00  0.00            
ATOM   2149  O   VAL   339     101.940 106.480  38.950  1.00  0.00            
ATOM   2150  N   ALA   340     102.690 107.640  37.190  1.00  0.00            
ATOM   2151  H   ALA   340     102.650 108.510  36.690  1.00  0.00            
ATOM   2152  CA  ALA   340     103.510 106.570  36.650  1.00  0.00            
ATOM   2153  HA  ALA   340     102.920 105.660  36.660  1.00  0.00            
ATOM   2154  CB  ALA   340     103.830 106.890  35.190  1.00  0.00            
ATOM   2155  HB1 ALA   340     104.300 106.020  34.720  1.00  0.00            
ATOM   2156  HB2 ALA   340     102.920 107.130  34.640  1.00  0.00            
ATOM   2157  HB3 ALA   340     104.500 107.740  35.130  1.00  0.00            
ATOM   2158  C   ALA   340     104.780 106.340  37.450  1.00  0.00            
ATOM   2159  O   ALA   340     105.600 107.240  37.610  1.00  0.00            
ATOM   2160  N   LEU   341     105.000 105.120  37.930  1.00  0.00            
ATOM   2161  H   LEU   341     104.290 104.420  37.750  1.00  0.00            
ATOM   2162  CA  LEU   341     106.190 104.690  38.650  1.00  0.00            
ATOM   2163  HA  LEU   341     106.370 105.420  39.430  1.00  0.00            
ATOM   2164  CB  LEU   341     105.960 103.340  39.320  1.00  0.00            
ATOM   2165  HB1 LEU   341     106.910 102.980  39.730  1.00  0.00            
ATOM   2166  HB2 LEU   341     105.660 102.610  38.560  1.00  0.00            
ATOM   2167  CG  LEU   341     104.940 103.310  40.460  1.00  0.00            
ATOM   2168  HG  LEU   341     103.970 103.650  40.090  1.00  0.00            
ATOM   2169  CD1 LEU   341     104.780 101.890  40.980  1.00  0.00            
ATOM   2170 1HD1 LEU   341     104.070 101.850  41.800  1.00  0.00            
ATOM   2171 2HD1 LEU   341     104.400 101.250  40.180  1.00  0.00            
ATOM   2172 3HD1 LEU   341     105.740 101.500  41.320  1.00  0.00            
ATOM   2173  CD2 LEU   341     105.340 104.190  41.640  1.00  0.00            
ATOM   2174 1HD2 LEU   341     104.640 104.050  42.470  1.00  0.00            
ATOM   2175 2HD2 LEU   341     106.340 103.930  41.980  1.00  0.00            
ATOM   2176 3HD2 LEU   341     105.310 105.240  41.360  1.00  0.00            
ATOM   2177  C   LEU   341     107.430 104.690  37.770  1.00  0.00            
ATOM   2178  O   LEU   341     107.390 104.420  36.570  1.00  0.00            
ATOM   2179  N   SER   342     108.580 104.980  38.380  1.00  0.00            
ATOM   2180  H   SER   342     108.550 105.090  39.390  1.00  0.00            
ATOM   2181  CA  SER   342     109.880 105.180  37.770  1.00  0.00            
ATOM   2182  HA  SER   342     109.800 104.960  36.710  1.00  0.00            
ATOM   2183  CB  SER   342     110.280 106.640  37.900  1.00  0.00            
ATOM   2184  HB1 SER   342     109.560 107.260  37.360  1.00  0.00            
ATOM   2185  HB2 SER   342     111.250 106.810  37.430  1.00  0.00            
ATOM   2186  OG  SER   342     110.330 107.050  39.250  1.00  0.00            
ATOM   2187  HG  SER   342     109.540 107.560  39.450  1.00  0.00            
ATOM   2188  C   SER   342     110.930 104.240  38.350  1.00  0.00            
ATOM   2189  O   SER   342     110.680 103.550  39.330  1.00  0.00            
ATOM   2190  N   ASN   343     112.140 104.170  37.780  1.00  0.00            
ATOM   2191  H   ASN   343     112.270 104.710  36.940  1.00  0.00            
ATOM   2192  CA  ASN   343     113.260 103.410  38.300  1.00  0.00            
ATOM   2193  HA  ASN   343     112.870 102.480  38.710  1.00  0.00            
ATOM   2194  CB  ASN   343     114.170 103.020  37.150  1.00  0.00            
ATOM   2195  HB1 ASN   343     115.050 102.490  37.520  1.00  0.00            
ATOM   2196  HB2 ASN   343     114.520 103.900  36.610  1.00  0.00            
ATOM   2197  CG  ASN   343     113.490 102.100  36.140  1.00  0.00            
ATOM   2198  OD1 ASN   343     113.040 102.490  35.070  1.00  0.00            
ATOM   2199  ND2 ASN   343     113.300 100.840  36.520  1.00  0.00            
ATOM   2200 1HD2 ASN   343     113.630 100.520  37.420  1.00  0.00            
ATOM   2201 2HD2 ASN   343     112.870 100.200  35.870  1.00  0.00            
ATOM   2202  C   ASN   343     113.940 104.110  39.470  1.00  0.00            
ATOM   2203  O   ASN   343     115.160 104.250  39.490  1.00  0.00            
ATOM   2204  N   THR   344     113.190 104.620  40.450  1.00  0.00            
ATOM   2205  H   THR   344     112.200 104.410  40.400  1.00  0.00            
ATOM   2206  CA  THR   344     113.590 105.450  41.560  1.00  0.00            
ATOM   2207  HA  THR   344     114.680 105.410  41.640  1.00  0.00            
ATOM   2208  CB  THR   344     113.220 106.910  41.330  1.00  0.00            
ATOM   2209  HB  THR   344     112.130 106.990  41.310  1.00  0.00            
ATOM   2210  CG2 THR   344     113.750 107.880  42.380  1.00  0.00            
ATOM   2211 1HG2 THR   344     113.510 108.910  42.110  1.00  0.00            
ATOM   2212 2HG2 THR   344     113.290 107.680  43.350  1.00  0.00            
ATOM   2213 3HG2 THR   344     114.830 107.780  42.470  1.00  0.00            
ATOM   2214  OG1 THR   344     113.720 107.390  40.100  1.00  0.00            
ATOM   2215  HG1 THR   344     113.210 108.180  39.900  1.00  0.00            
ATOM   2216  C   THR   344     113.020 104.970  42.880  1.00  0.00            
ATOM   2217  O   THR   344     111.830 104.640  42.940  1.00  0.00            
ATOM   2218  N   GLY   345     113.790 104.970  43.970  1.00  0.00            
ATOM   2219  H   GLY   345     114.760 105.240  43.850  1.00  0.00            
ATOM   2220  CA  GLY   345     113.360 104.580  45.300  1.00  0.00            
ATOM   2221  HA1 GLY   345     112.270 104.570  45.340  1.00  0.00            
ATOM   2222  HA2 GLY   345     113.690 105.330  46.010  1.00  0.00            
ATOM   2223  C   GLY   345     113.840 103.230  45.800  1.00  0.00            
ATOM   2224  O   GLY   345     114.360 102.400  45.040  1.00  0.00            
ATOM   2225  N   GLU   346     113.680 102.990  47.100  1.00  0.00            
ATOM   2226  H   GLU   346     113.220 103.730  47.620  1.00  0.00            
ATOM   2227  CA  GLU   346     114.220 101.910  47.900  1.00  0.00            
ATOM   2228  HA  GLU   346     115.290 101.820  47.680  1.00  0.00            
ATOM   2229  CB  GLU   346     114.100 102.280  49.380  1.00  0.00            
ATOM   2230  HB1 GLU   346     114.450 101.430  49.960  1.00  0.00            
ATOM   2231  HB2 GLU   346     113.050 102.390  49.640  1.00  0.00            
ATOM   2232  CG  GLU   346     114.870 103.500  49.870  1.00  0.00            
ATOM   2233  HG1 GLU   346     115.900 103.410  49.520  1.00  0.00            
ATOM   2234  HG2 GLU   346     114.910 103.460  50.960  1.00  0.00            
ATOM   2235  CD  GLU   346     114.330 104.870  49.470  1.00  0.00            
ATOM   2236  OE1 GLU   346     115.040 105.860  49.710  1.00  0.00            
ATOM   2237  OE2 GLU   346     113.190 104.970  48.950  1.00  0.00            
ATOM   2238  C   GLU   346     113.610 100.540  47.660  1.00  0.00            
ATOM   2239  O   GLU   346     114.160  99.530  48.090  1.00  0.00            
ATOM   2240  N   ILE   347     112.450 100.460  47.000  1.00  0.00            
ATOM   2241  H   ILE   347     112.040 101.340  46.710  1.00  0.00            
ATOM   2242  CA  ILE   347     111.620  99.280  46.860  1.00  0.00            
ATOM   2243  HA  ILE   347     112.110  98.460  47.370  1.00  0.00            
ATOM   2244  CB  ILE   347     110.280  99.460  47.580  1.00  0.00            
ATOM   2245  HB  ILE   347     109.700 100.180  47.000  1.00  0.00            
ATOM   2246  CG2 ILE   347     109.500  98.150  47.580  1.00  0.00            
ATOM   2247 1HG2 ILE   347     108.470  98.310  47.920  1.00  0.00            
ATOM   2248 2HG2 ILE   347     109.430  97.710  46.580  1.00  0.00            
ATOM   2249 3HG2 ILE   347     109.970  97.430  48.250  1.00  0.00            
ATOM   2250  CG1 ILE   347     110.390 100.040  48.980  1.00  0.00            
ATOM   2251 1HG1 ILE   347     110.910 101.000  48.950  1.00  0.00            
ATOM   2252 2HG1 ILE   347     111.000  99.370  49.600  1.00  0.00            
ATOM   2253  CD  ILE   347     109.070 100.310  49.700  1.00  0.00            
ATOM   2254  HD1 ILE   347     109.240 100.800  50.650  1.00  0.00            
ATOM   2255  HD2 ILE   347     108.450 100.950  49.080  1.00  0.00            
ATOM   2256  HD3 ILE   347     108.540  99.370  49.890  1.00  0.00            
ATOM   2257  C   ILE   347     111.470  98.880  45.400  1.00  0.00            
ATOM   2258  O   ILE   347     110.610  99.450  44.730  1.00  0.00            
ATOM   2259  N   PRO   348     112.220  97.930  44.840  1.00  0.00            
ATOM   2260  CD  PRO   348     113.450  97.390  45.380  1.00  0.00            
ATOM   2261  HD1 PRO   348     113.230  96.620  46.120  1.00  0.00            
ATOM   2262  HD2 PRO   348     114.060  98.170  45.840  1.00  0.00            
ATOM   2263  CG  PRO   348     114.210  96.780  44.210  1.00  0.00            
ATOM   2264  HG1 PRO   348     114.860  95.970  44.520  1.00  0.00            
ATOM   2265  HG2 PRO   348     114.790  97.550  43.700  1.00  0.00            
ATOM   2266  CB  PRO   348     113.070  96.310  43.310  1.00  0.00            
ATOM   2267  HB1 PRO   348     112.730  95.330  43.660  1.00  0.00            
ATOM   2268  HB2 PRO   348     113.400  96.240  42.270  1.00  0.00            
ATOM   2269  CA  PRO   348     111.980  97.360  43.520  1.00  0.00            
ATOM   2270  HA  PRO   348     112.140  98.150  42.780  1.00  0.00            
ATOM   2271  C   PRO   348     110.590  96.780  43.360  1.00  0.00            
ATOM   2272  O   PRO   348     110.120  96.010  44.190  1.00  0.00            
ATOM   2273  N   PHE   349     109.870  97.130  42.290  1.00  0.00            
ATOM   2274  H   PHE   349     110.310  97.760  41.620  1.00  0.00            
ATOM   2275  CA  PHE   349     108.490  96.780  42.000  1.00  0.00            
ATOM   2276  HA  PHE   349     108.270  95.830  42.480  1.00  0.00            
ATOM   2277  CB  PHE   349     107.570  97.820  42.650  1.00  0.00            
ATOM   2278  HB1 PHE   349     107.750  98.780  42.180  1.00  0.00            
ATOM   2279  HB2 PHE   349     107.870  97.960  43.690  1.00  0.00            
ATOM   2280  CG  PHE   349     106.090  97.520  42.650  1.00  0.00            
ATOM   2281  CD1 PHE   349     105.560  96.590  43.550  1.00  0.00            
ATOM   2282  HD1 PHE   349     106.210  96.090  44.250  1.00  0.00            
ATOM   2283  CE1 PHE   349     104.190  96.330  43.590  1.00  0.00            
ATOM   2284  HE1 PHE   349     103.770  95.610  44.290  1.00  0.00            
ATOM   2285  CZ  PHE   349     103.330  96.990  42.710  1.00  0.00            
ATOM   2286  HZ  PHE   349     102.270  96.800  42.740  1.00  0.00            
ATOM   2287  CE2 PHE   349     103.850  97.920  41.800  1.00  0.00            
ATOM   2288  HE2 PHE   349     103.170  98.450  41.130  1.00  0.00            
ATOM   2289  CD2 PHE   349     105.230  98.170  41.770  1.00  0.00            
ATOM   2290  HD2 PHE   349     105.620  98.890  41.070  1.00  0.00            
ATOM   2291  C   PHE   349     108.230  96.640  40.510  1.00  0.00            
ATOM   2292  O   PHE   349     108.230  97.640  39.800  1.00  0.00            
ATOM   2293  N   TYR   350     108.010  95.430  39.980  1.00  0.00            
ATOM   2294  H   TYR   350     108.080  94.660  40.630  1.00  0.00            
ATOM   2295  CA  TYR   350     107.600  95.150  38.620  1.00  0.00            
ATOM   2296  HA  TYR   350     107.800  94.090  38.450  1.00  0.00            
ATOM   2297  CB  TYR   350     106.080  95.270  38.540  1.00  0.00            
ATOM   2298  HB1 TYR   350     105.760  95.230  37.490  1.00  0.00            
ATOM   2299  HB2 TYR   350     105.780  96.250  38.900  1.00  0.00            
ATOM   2300  CG  TYR   350     105.290  94.200  39.260  1.00  0.00            
ATOM   2301  CD1 TYR   350     104.790  94.410  40.550  1.00  0.00            
ATOM   2302  HD1 TYR   350     104.990  95.340  41.060  1.00  0.00            
ATOM   2303  CE1 TYR   350     104.000  93.440  41.180  1.00  0.00            
ATOM   2304  HE1 TYR   350     103.580  93.610  42.170  1.00  0.00            
ATOM   2305  CZ  TYR   350     103.670  92.260  40.500  1.00  0.00            
ATOM   2306  OH  TYR   350     102.870  91.320  41.070  1.00  0.00            
ATOM   2307  HH  TYR   350     102.710  90.600  40.460  1.00  0.00            
ATOM   2308  CE2 TYR   350     104.220  92.010  39.220  1.00  0.00            
ATOM   2309  HE2 TYR   350     103.990  91.110  38.680  1.00  0.00            
ATOM   2310  CD2 TYR   350     105.030  92.990  38.620  1.00  0.00            
ATOM   2311  HD2 TYR   350     105.430  92.810  37.630  1.00  0.00            
ATOM   2312  C   TYR   350     108.360  95.850  37.510  1.00  0.00            
ATOM   2313  O   TYR   350     107.810  96.480  36.620  1.00  0.00            
ATOM   2314  N   GLY   351     109.700  95.830  37.560  1.00  0.00            
ATOM   2315  H   GLY   351     110.110  95.350  38.340  1.00  0.00            
ATOM   2316  CA  GLY   351     110.580  96.470  36.610  1.00  0.00            
ATOM   2317  HA1 GLY   351     110.200  96.290  35.600  1.00  0.00            
ATOM   2318  HA2 GLY   351     111.560  96.000  36.660  1.00  0.00            
ATOM   2319  C   GLY   351     110.770  97.970  36.790  1.00  0.00            
ATOM   2320  O   GLY   351     111.570  98.580  36.090  1.00  0.00            
ATOM   2321  N   LYS   352     110.080  98.570  37.770  1.00  0.00            
ATOM   2322  H   LYS   352     109.410  97.990  38.250  1.00  0.00            
ATOM   2323  CA  LYS   352     110.210  99.910  38.310  1.00  0.00            
ATOM   2324  HA  LYS   352     111.050 100.420  37.830  1.00  0.00            
ATOM   2325  CB  LYS   352     108.940 100.700  38.030  1.00  0.00            
ATOM   2326  HB1 LYS   352     108.970 101.680  38.510  1.00  0.00            
ATOM   2327  HB2 LYS   352     108.090 100.180  38.480  1.00  0.00            
ATOM   2328  CG  LYS   352     108.620 100.950  36.560  1.00  0.00            
ATOM   2329  HG1 LYS   352     107.690 101.510  36.480  1.00  0.00            
ATOM   2330  HG2 LYS   352     108.450 100.000  36.060  1.00  0.00            
ATOM   2331  CD  LYS   352     109.720 101.720  35.840  1.00  0.00            
ATOM   2332  HD1 LYS   352     110.620 101.100  35.800  1.00  0.00            
ATOM   2333  HD2 LYS   352     109.940 102.630  36.400  1.00  0.00            
ATOM   2334  CE  LYS   352     109.360 102.110  34.410  1.00  0.00            
ATOM   2335  HE1 LYS   352     108.460 102.730  34.430  1.00  0.00            
ATOM   2336  HE2 LYS   352     109.130 101.200  33.850  1.00  0.00            
ATOM   2337  NZ  LYS   352     110.460 102.840  33.760  1.00  0.00            
ATOM   2338  HZ1 LYS   352     110.300 102.920  32.770  1.00  0.00            
ATOM   2339  HZ2 LYS   352     110.590 103.760  34.160  1.00  0.00            
ATOM   2340  HZ3 LYS   352     111.350 102.360  33.900  1.00  0.00            
ATOM   2341  C   LYS   352     110.620  99.850  39.780  1.00  0.00            
ATOM   2342  O   LYS   352     111.140  98.830  40.230  1.00  0.00            
ATOM   2343  N   ALA   353     110.440 100.920  40.550  1.00  0.00            
ATOM   2344  H   ALA   353     110.100 101.760  40.110  1.00  0.00            
ATOM   2345  CA  ALA   353     110.610 101.020  41.990  1.00  0.00            
ATOM   2346  HA  ALA   353     110.390 100.030  42.400  1.00  0.00            
ATOM   2347  CB  ALA   353     112.070 101.340  42.290  1.00  0.00            
ATOM   2348  HB1 ALA   353     112.220 101.430  43.360  1.00  0.00            
ATOM   2349  HB2 ALA   353     112.730 100.550  41.920  1.00  0.00            
ATOM   2350  HB3 ALA   353     112.340 102.280  41.820  1.00  0.00            
ATOM   2351  C   ALA   353     109.630 101.990  42.630  1.00  0.00            
ATOM   2352  O   ALA   353     108.900 102.690  41.940  1.00  0.00            
ATOM   2353  N   ILE   354     109.560 102.030  43.960  1.00  0.00            
ATOM   2354  H   ILE   354     110.140 101.360  44.440  1.00  0.00            
ATOM   2355  CA  ILE   354     108.760 102.890  44.820  1.00  0.00            
ATOM   2356  HA  ILE   354     108.300 103.630  44.160  1.00  0.00            
ATOM   2357  CB  ILE   354     107.590 102.130  45.440  1.00  0.00            
ATOM   2358  HB  ILE   354     108.020 101.380  46.110  1.00  0.00            
ATOM   2359  CG2 ILE   354     106.740 103.050  46.310  1.00  0.00            
ATOM   2360 1HG2 ILE   354     105.940 102.510  46.820  1.00  0.00            
ATOM   2361 2HG2 ILE   354     107.330 103.510  47.110  1.00  0.00            
ATOM   2362 3HG2 ILE   354     106.290 103.840  45.710  1.00  0.00            
ATOM   2363  CG1 ILE   354     106.700 101.390  44.450  1.00  0.00            
ATOM   2364 1HG1 ILE   354     107.310 100.850  43.720  1.00  0.00            
ATOM   2365 2HG1 ILE   354     106.090 102.100  43.890  1.00  0.00            
ATOM   2366  CD  ILE   354     105.770 100.340  45.050  1.00  0.00            
ATOM   2367  HD1 ILE   354     105.210  99.820  44.260  1.00  0.00            
ATOM   2368  HD2 ILE   354     106.350  99.600  45.590  1.00  0.00            
ATOM   2369  HD3 ILE   354     105.050 100.790  45.730  1.00  0.00            
ATOM   2370  C   ILE   354     109.630 103.600  45.840  1.00  0.00            
ATOM   2371  O   ILE   354     110.350 102.900  46.560  1.00  0.00            
ATOM   2372  N   PRO   355     109.630 104.930  45.970  1.00  0.00            
ATOM   2373  CD  PRO   355     109.210 105.870  44.950  1.00  0.00            
ATOM   2374  HD1 PRO   355     108.170 106.170  45.110  1.00  0.00            
ATOM   2375  HD2 PRO   355     109.330 105.470  43.950  1.00  0.00            
ATOM   2376  CG  PRO   355     110.130 107.080  45.100  1.00  0.00            
ATOM   2377  HG1 PRO   355     109.670 107.990  44.710  1.00  0.00            
ATOM   2378  HG2 PRO   355     111.080 106.880  44.620  1.00  0.00            
ATOM   2379  CB  PRO   355     110.310 107.130  46.620  1.00  0.00            
ATOM   2380  HB1 PRO   355     109.470 107.670  47.060  1.00  0.00            
ATOM   2381  HB2 PRO   355     111.240 107.620  46.900  1.00  0.00            
ATOM   2382  CA  PRO   355     110.270 105.660  47.050  1.00  0.00            
ATOM   2383  HA  PRO   355     111.300 105.320  47.140  1.00  0.00            
ATOM   2384  C   PRO   355     109.610 105.520  48.410  1.00  0.00            
ATOM   2385  O   PRO   355     108.380 105.550  48.510  1.00  0.00            
ATOM   2386  N   ILE   356     110.370 105.420  49.500  1.00  0.00            
ATOM   2387  H   ILE   356     111.370 105.400  49.340  1.00  0.00            
ATOM   2388  CA  ILE   356     109.890 105.130  50.830  1.00  0.00            
ATOM   2389  HA  ILE   356     109.240 104.260  50.720  1.00  0.00            
ATOM   2390  CB  ILE   356     111.040 104.720  51.740  1.00  0.00            
ATOM   2391  HB  ILE   356     111.620 103.950  51.230  1.00  0.00            
ATOM   2392  CG2 ILE   356     112.000 105.870  52.020  1.00  0.00            
ATOM   2393 1HG2 ILE   356     112.870 105.530  52.590  1.00  0.00            
ATOM   2394 2HG2 ILE   356     112.370 106.310  51.090  1.00  0.00            
ATOM   2395 3HG2 ILE   356     111.490 106.650  52.580  1.00  0.00            
ATOM   2396  CG1 ILE   356     110.630 104.100  53.080  1.00  0.00            
ATOM   2397 1HG1 ILE   356     110.080 104.830  53.680  1.00  0.00            
ATOM   2398 2HG1 ILE   356     111.520 103.830  53.650  1.00  0.00            
ATOM   2399  CD  ILE   356     109.790 102.840  52.950  1.00  0.00            
ATOM   2400  HD1 ILE   356     109.730 102.320  53.910  1.00  0.00            
ATOM   2401  HD2 ILE   356     108.780 103.080  52.620  1.00  0.00            
ATOM   2402  HD3 ILE   356     110.240 102.160  52.230  1.00  0.00            
ATOM   2403  C   ILE   356     109.010 106.220  51.430  1.00  0.00            
ATOM   2404  O   ILE   356     108.030 105.920  52.120  1.00  0.00            
ATOM   2405  N   GLU   357     109.260 107.510  51.200  1.00  0.00            
ATOM   2406  H   GLU   357     110.050 107.730  50.610  1.00  0.00            
ATOM   2407  CA  GLU   357     108.500 108.610  51.770  1.00  0.00            
ATOM   2408  HA  GLU   357     108.400 108.370  52.830  1.00  0.00            
ATOM   2409  CB  GLU   357     109.230 109.950  51.720  1.00  0.00            
ATOM   2410  HB1 GLU   357     110.240 109.820  52.110  1.00  0.00            
ATOM   2411  HB2 GLU   357     108.730 110.640  52.410  1.00  0.00            
ATOM   2412  CG  GLU   357     109.310 110.640  50.360  1.00  0.00            
ATOM   2413  HG1 GLU   357     109.740 111.630  50.500  1.00  0.00            
ATOM   2414  HG2 GLU   357     108.300 110.790  49.980  1.00  0.00            
ATOM   2415  CD  GLU   357     110.140 109.900  49.330  1.00  0.00            
ATOM   2416  OE1 GLU   357     111.090 109.190  49.730  1.00  0.00            
ATOM   2417  OE2 GLU   357     109.840 110.050  48.120  1.00  0.00            
ATOM   2418  C   GLU   357     107.070 108.720  51.260  1.00  0.00            
ATOM   2419  O   GLU   357     106.240 109.320  51.940  1.00  0.00            
ATOM   2420  N   ALA   358     106.740 108.080  50.130  1.00  0.00            
ATOM   2421  H   ALA   358     107.470 107.580  49.640  1.00  0.00            
ATOM   2422  CA  ALA   358     105.380 107.960  49.640  1.00  0.00            
ATOM   2423  HA  ALA   358     104.980 108.960  49.480  1.00  0.00            
ATOM   2424  CB  ALA   358     105.440 107.270  48.280  1.00  0.00            
ATOM   2425  HB1 ALA   358     104.450 107.220  47.830  1.00  0.00            
ATOM   2426  HB2 ALA   358     106.090 107.830  47.590  1.00  0.00            
ATOM   2427  HB3 ALA   358     105.830 106.260  48.380  1.00  0.00            
ATOM   2428  C   ALA   358     104.450 107.220  50.590  1.00  0.00            
ATOM   2429  O   ALA   358     103.240 107.430  50.550  1.00  0.00            
ATOM   2430  N   ILE   359     104.980 106.350  51.460  1.00  0.00            
ATOM   2431  H   ILE   359     105.980 106.240  51.390  1.00  0.00            
ATOM   2432  CA  ILE   359     104.300 105.410  52.330  1.00  0.00            
ATOM   2433  HA  ILE   359     103.260 105.740  52.380  1.00  0.00            
ATOM   2434  CB  ILE   359     104.280 104.020  51.700  1.00  0.00            
ATOM   2435  HB  ILE   359     103.730 103.350  52.370  1.00  0.00            
ATOM   2436  CG2 ILE   359     103.540 103.990  50.370  1.00  0.00            
ATOM   2437 1HG2 ILE   359     103.330 102.970  50.050  1.00  0.00            
ATOM   2438 2HG2 ILE   359     102.580 104.510  50.450  1.00  0.00            
ATOM   2439 3HG2 ILE   359     104.130 104.480  49.590  1.00  0.00            
ATOM   2440  CG1 ILE   359     105.690 103.450  51.560  1.00  0.00            
ATOM   2441 1HG1 ILE   359     106.210 103.510  52.520  1.00  0.00            
ATOM   2442 2HG1 ILE   359     106.260 104.050  50.860  1.00  0.00            
ATOM   2443  CD  ILE   359     105.780 102.000  51.110  1.00  0.00            
ATOM   2444  HD1 ILE   359     106.820 101.660  51.130  1.00  0.00            
ATOM   2445  HD2 ILE   359     105.200 101.370  51.780  1.00  0.00            
ATOM   2446  HD3 ILE   359     105.410 101.890  50.090  1.00  0.00            
ATOM   2447  C   ILE   359     104.750 105.380  53.790  1.00  0.00            
ATOM   2448  O   ILE   359     104.140 104.700  54.610  1.00  0.00            
ATOM   2449  N   ARG   360     105.830 106.060  54.180  1.00  0.00            
ATOM   2450  H   ARG   360     106.340 106.530  53.440  1.00  0.00            
ATOM   2451  CA  ARG   360     106.440 106.030  55.500  1.00  0.00            
ATOM   2452  HA  ARG   360     106.710 104.990  55.700  1.00  0.00            
ATOM   2453  CB  ARG   360     107.740 106.830  55.550  1.00  0.00            
ATOM   2454  HB1 ARG   360     107.480 107.890  55.500  1.00  0.00            
ATOM   2455  HB2 ARG   360     108.350 106.610  54.680  1.00  0.00            
ATOM   2456  CG  ARG   360     108.590 106.590  56.800  1.00  0.00            
ATOM   2457  HG1 ARG   360     109.060 105.610  56.720  1.00  0.00            
ATOM   2458  HG2 ARG   360     107.950 106.560  57.680  1.00  0.00            
ATOM   2459  CD  ARG   360     109.640 107.650  57.070  1.00  0.00            
ATOM   2460  HD1 ARG   360     110.100 107.450  58.040  1.00  0.00            
ATOM   2461  HD2 ARG   360     109.170 108.630  57.140  1.00  0.00            
ATOM   2462  NE  ARG   360     110.720 107.640  56.080  1.00  0.00            
ATOM   2463  HE  ARG   360     111.450 106.950  56.150  1.00  0.00            
ATOM   2464  CZ  ARG   360     110.940 108.550  55.120  1.00  0.00            
ATOM   2465  NH1 ARG   360     110.130 109.600  54.880  1.00  0.00            
ATOM   2466 1HH1 ARG   360     109.310 109.720  55.460  1.00  0.00            
ATOM   2467 2HH1 ARG   360     110.500 110.300  54.270  1.00  0.00            
ATOM   2468  NH2 ARG   360     112.030 108.430  54.350  1.00  0.00            
ATOM   2469 1HH2 ARG   360     112.670 107.680  54.580  1.00  0.00            
ATOM   2470 2HH2 ARG   360     112.150 109.030  53.550  1.00  0.00            
ATOM   2471  C   ARG   360     105.520 106.420  56.640  1.00  0.00            
ATOM   2472  O   ARG   360     105.560 105.810  57.710  1.00  0.00            
ATOM   2473  N   GLY   361     104.650 107.420  56.450  1.00  0.00            
ATOM   2474  H   GLY   361     104.670 107.890  55.560  1.00  0.00            
ATOM   2475  CA  GLY   361     103.660 107.840  57.430  1.00  0.00            
ATOM   2476  HA1 GLY   361     104.010 108.740  57.940  1.00  0.00            
ATOM   2477  HA2 GLY   361     103.540 107.080  58.200  1.00  0.00            
ATOM   2478  C   GLY   361     102.290 108.120  56.830  1.00  0.00            
ATOM   2479  O   GLY   361     102.120 109.100  56.110  1.00  0.00            
ATOM   2480  N   GLY   362     101.310 107.280  57.160  1.00  0.00            
ATOM   2481  H   GLY   362     101.520 106.600  57.870  1.00  0.00            
ATOM   2482  CA  GLY   362      99.950 107.260  56.630  1.00  0.00            
ATOM   2483  HA1 GLY   362      99.930 107.730  55.650  1.00  0.00            
ATOM   2484  HA2 GLY   362      99.290 107.830  57.290  1.00  0.00            
ATOM   2485  C   GLY   362      99.390 105.850  56.490  1.00  0.00            
ATOM   2486  O   GLY   362      99.960 104.890  57.010  1.00  0.00            
ATOM   2487  N   ARG   363      98.270 105.710  55.780  1.00  0.00            
ATOM   2488  H   ARG   363      97.870 106.550  55.410  1.00  0.00            
ATOM   2489  CA  ARG   363      97.580 104.460  55.530  1.00  0.00            
ATOM   2490  HA  ARG   363      98.130 103.630  55.990  1.00  0.00            
ATOM   2491  CB  ARG   363      96.190 104.490  56.160  1.00  0.00            
ATOM   2492  HB1 ARG   363      95.630 103.600  55.860  1.00  0.00            
ATOM   2493  HB2 ARG   363      95.640 105.360  55.800  1.00  0.00            
ATOM   2494  CG  ARG   363      96.290 104.540  57.680  1.00  0.00            
ATOM   2495  HG1 ARG   363      96.820 105.440  58.000  1.00  0.00            
ATOM   2496  HG2 ARG   363      96.880 103.680  58.010  1.00  0.00            
ATOM   2497  CD  ARG   363      94.950 104.530  58.420  1.00  0.00            
ATOM   2498  HD1 ARG   363      94.420 105.460  58.210  1.00  0.00            
ATOM   2499  HD2 ARG   363      95.100 104.470  59.500  1.00  0.00            
ATOM   2500  NE  ARG   363      94.070 103.440  57.990  1.00  0.00            
ATOM   2501  HE  ARG   363      93.220 103.650  57.500  1.00  0.00            
ATOM   2502  CZ  ARG   363      94.310 102.130  58.140  1.00  0.00            
ATOM   2503  NH1 ARG   363      95.280 101.630  58.920  1.00  0.00            
ATOM   2504 1HH1 ARG   363      95.880 102.270  59.430  1.00  0.00            
ATOM   2505 2HH1 ARG   363      95.330 100.620  59.000  1.00  0.00            
ATOM   2506  NH2 ARG   363      93.560 101.240  57.480  1.00  0.00            
ATOM   2507 1HH2 ARG   363      92.830 101.580  56.870  1.00  0.00            
ATOM   2508 2HH2 ARG   363      93.900 100.300  57.430  1.00  0.00            
ATOM   2509  C   ARG   363      97.550 104.150  54.040  1.00  0.00            
ATOM   2510  O   ARG   363      96.940 104.910  53.280  1.00  0.00            
ATOM   2511  N   HIS   364      98.190 103.070  53.580  1.00  0.00            
ATOM   2512  H   HIS   364      98.630 102.480  54.270  1.00  0.00            
ATOM   2513  CA  HIS   364      98.510 102.830  52.190  1.00  0.00            
ATOM   2514  HA  HIS   364      97.900 103.490  51.560  1.00  0.00            
ATOM   2515  CB  HIS   364      99.970 103.210  51.940  1.00  0.00            
ATOM   2516  HB1 HIS   364     100.220 103.080  50.890  1.00  0.00            
ATOM   2517  HB2 HIS   364     100.620 102.550  52.520  1.00  0.00            
ATOM   2518  CG  HIS   364     100.290 104.630  52.320  1.00  0.00            
ATOM   2519  ND1 HIS   364      99.940 105.750  51.580  1.00  0.00            
ATOM   2520  HD1 HIS   364      99.490 105.750  50.680  1.00  0.00            
ATOM   2521  CE1 HIS   364     100.280 106.830  52.290  1.00  0.00            
ATOM   2522  HE1 HIS   364     100.120 107.850  51.960  1.00  0.00            
ATOM   2523  NE2 HIS   364     100.840 106.490  53.460  1.00  0.00            
ATOM   2524  CD2 HIS   364     100.850 105.090  53.490  1.00  0.00            
ATOM   2525  HD2 HIS   364     101.200 104.480  54.310  1.00  0.00            
ATOM   2526  C   HIS   364      98.240 101.410  51.720  1.00  0.00            
ATOM   2527  O   HIS   364      98.300 100.470  52.520  1.00  0.00            
ATOM   2528  N   LEU   365      97.990 101.210  50.420  1.00  0.00            
ATOM   2529  H   LEU   365      97.960 102.030  49.840  1.00  0.00            
ATOM   2530  CA  LEU   365      97.670  99.950  49.780  1.00  0.00            
ATOM   2531  HA  LEU   365      97.900  99.140  50.480  1.00  0.00            
ATOM   2532  CB  LEU   365      96.170  99.910  49.510  1.00  0.00            
ATOM   2533  HB1 LEU   365      95.900 100.840  48.990  1.00  0.00            
ATOM   2534  HB2 LEU   365      95.640  99.920  50.460  1.00  0.00            
ATOM   2535  CG  LEU   365      95.640  98.750  48.680  1.00  0.00            
ATOM   2536  HG  LEU   365      96.150  98.720  47.710  1.00  0.00            
ATOM   2537  CD1 LEU   365      95.850  97.400  49.360  1.00  0.00            
ATOM   2538 1HD1 LEU   365      95.500  96.610  48.700  1.00  0.00            
ATOM   2539 2HD1 LEU   365      96.900  97.220  49.570  1.00  0.00            
ATOM   2540 3HD1 LEU   365      95.290  97.370  50.300  1.00  0.00            
ATOM   2541  CD2 LEU   365      94.150  98.930  48.390  1.00  0.00            
ATOM   2542 1HD2 LEU   365      93.790  98.110  47.770  1.00  0.00            
ATOM   2543 2HD2 LEU   365      93.590  98.940  49.330  1.00  0.00            
ATOM   2544 3HD2 LEU   365      93.980  99.870  47.870  1.00  0.00            
ATOM   2545  C   LEU   365      98.500  99.690  48.530  1.00  0.00            
ATOM   2546  O   LEU   365      98.670 100.590  47.710  1.00  0.00            
ATOM   2547  N   ILE   366      98.950  98.450  48.300  1.00  0.00            
ATOM   2548  H   ILE   366      98.840  97.790  49.060  1.00  0.00            
ATOM   2549  CA  ILE   366      99.620  97.950  47.120  1.00  0.00            
ATOM   2550  HA  ILE   366      99.510  98.700  46.340  1.00  0.00            
ATOM   2551  CB  ILE   366     101.120  97.760  47.330  1.00  0.00            
ATOM   2552  HB  ILE   366     101.240  96.880  47.970  1.00  0.00            
ATOM   2553  CG2 ILE   366     101.790  97.430  46.000  1.00  0.00            
ATOM   2554 1HG2 ILE   366     102.860  97.260  46.130  1.00  0.00            
ATOM   2555 2HG2 ILE   366     101.390  96.530  45.550  1.00  0.00            
ATOM   2556 3HG2 ILE   366     101.670  98.260  45.300  1.00  0.00            
ATOM   2557  CG1 ILE   366     101.790  98.910  48.060  1.00  0.00            
ATOM   2558 1HG1 ILE   366     101.330  99.060  49.040  1.00  0.00            
ATOM   2559 2HG1 ILE   366     101.620  99.840  47.510  1.00  0.00            
ATOM   2560  CD  ILE   366     103.290  98.790  48.320  1.00  0.00            
ATOM   2561  HD1 ILE   366     103.630  99.610  48.960  1.00  0.00            
ATOM   2562  HD2 ILE   366     103.500  97.850  48.830  1.00  0.00            
ATOM   2563  HD3 ILE   366     103.860  98.840  47.390  1.00  0.00            
ATOM   2564  C   ILE   366      98.930  96.680  46.620  1.00  0.00            
ATOM   2565  O   ILE   366      98.750  95.750  47.400  1.00  0.00            
ATOM   2566  N   PHE   367      98.590  96.570  45.340  1.00  0.00            
ATOM   2567  H   PHE   367      98.720  97.380  44.750  1.00  0.00            
ATOM   2568  CA  PHE   367      98.110  95.360  44.690  1.00  0.00            
ATOM   2569  HA  PHE   367      97.650  94.740  45.450  1.00  0.00            
ATOM   2570  CB  PHE   367      97.000  95.670  43.690  1.00  0.00            
ATOM   2571  HB1 PHE   367      96.830  94.790  43.070  1.00  0.00            
ATOM   2572  HB2 PHE   367      97.350  96.450  43.000  1.00  0.00            
ATOM   2573  CG  PHE   367      95.670  96.070  44.280  1.00  0.00            
ATOM   2574  CD1 PHE   367      94.770  95.080  44.710  1.00  0.00            
ATOM   2575  HD1 PHE   367      95.040  94.040  44.620  1.00  0.00            
ATOM   2576  CE1 PHE   367      93.520  95.430  45.230  1.00  0.00            
ATOM   2577  HE1 PHE   367      92.830  94.660  45.550  1.00  0.00            
ATOM   2578  CZ  PHE   367      93.170  96.780  45.330  1.00  0.00            
ATOM   2579  HZ  PHE   367      92.200  97.050  45.720  1.00  0.00            
ATOM   2580  CE2 PHE   367      94.060  97.770  44.910  1.00  0.00            
ATOM   2581  HE2 PHE   367      93.770  98.810  44.980  1.00  0.00            
ATOM   2582  CD2 PHE   367      95.310  97.410  44.390  1.00  0.00            
ATOM   2583  HD2 PHE   367      95.990  98.180  44.070  1.00  0.00            
ATOM   2584  C   PHE   367      99.230  94.520  44.070  1.00  0.00            
ATOM   2585  O   PHE   367     100.100  95.060  43.400  1.00  0.00            
ATOM   2586  N   CYS   368      99.200  93.200  44.240  1.00  0.00            
ATOM   2587  H   CYS   368      98.470  92.840  44.830  1.00  0.00            
ATOM   2588  CA  CYS   368     100.130  92.220  43.710  1.00  0.00            
ATOM   2589  HA  CYS   368     100.750  92.710  42.950  1.00  0.00            
ATOM   2590  CB  CYS   368     101.070  91.750  44.820  1.00  0.00            
ATOM   2591  HB1 CYS   368     101.490  90.780  44.560  1.00  0.00            
ATOM   2592  HB2 CYS   368     100.500  91.610  45.740  1.00  0.00            
ATOM   2593  SG  CYS   368     102.430  92.910  45.130  1.00  0.00            
ATOM   2594  HG  CYS   368     103.040  92.220  46.100  1.00  0.00            
ATOM   2595  C   CYS   368      99.450  91.050  43.030  1.00  0.00            
ATOM   2596  O   CYS   368      98.520  90.460  43.580  1.00  0.00            
ATOM   2597  N   HIS   369      99.910  90.580  41.860  1.00  0.00            
ATOM   2598  H   HIS   369     100.680  91.100  41.460  1.00  0.00            
ATOM   2599  CA  HIS   369      99.300  89.550  41.050  1.00  0.00            
ATOM   2600  HA  HIS   369      98.250  89.810  40.960  1.00  0.00            
ATOM   2601  CB  HIS   369      99.860  89.610  39.630  1.00  0.00            
ATOM   2602  HB1 HIS   369      99.800  90.620  39.250  1.00  0.00            
ATOM   2603  HB2 HIS   369      99.240  89.000  38.960  1.00  0.00            
ATOM   2604  CG  HIS   369     101.280  89.130  39.470  1.00  0.00            
ATOM   2605  ND1 HIS   369     102.080  88.520  40.420  1.00  0.00            
ATOM   2606  HD1 HIS   369     101.800  88.200  41.330  1.00  0.00            
ATOM   2607  CE1 HIS   369     103.280  88.270  39.870  1.00  0.00            
ATOM   2608  HE1 HIS   369     104.110  87.800  40.380  1.00  0.00            
ATOM   2609  NE2 HIS   369     103.300  88.670  38.590  1.00  0.00            
ATOM   2610  CD2 HIS   369     102.040  89.210  38.320  1.00  0.00            
ATOM   2611  HD2 HIS   369     101.710  89.630  37.380  1.00  0.00            
ATOM   2612  C   HIS   369      99.360  88.120  41.580  1.00  0.00            
ATOM   2613  O   HIS   369      98.900  87.180  40.940  1.00  0.00            
ATOM   2614  N   SER   370     100.000  87.850  42.720  1.00  0.00            
ATOM   2615  H   SER   370     100.290  88.640  43.280  1.00  0.00            
ATOM   2616  CA  SER   370     100.230  86.530  43.270  1.00  0.00            
ATOM   2617  HA  SER   370      99.330  85.950  43.110  1.00  0.00            
ATOM   2618  CB  SER   370     101.360  85.800  42.550  1.00  0.00            
ATOM   2619  HB1 SER   370     101.120  85.730  41.490  1.00  0.00            
ATOM   2620  HB2 SER   370     101.440  84.780  42.930  1.00  0.00            
ATOM   2621  OG  SER   370     102.600  86.450  42.690  1.00  0.00            
ATOM   2622  HG  SER   370     103.240  86.030  42.110  1.00  0.00            
ATOM   2623  C   SER   370     100.470  86.530  44.780  1.00  0.00            
ATOM   2624  O   SER   370     101.120  87.450  45.270  1.00  0.00            
ATOM   2625  N   LYS   371     100.050  85.500  45.510  1.00  0.00            
ATOM   2626  H   LYS   371      99.440  84.840  45.040  1.00  0.00            
ATOM   2627  CA  LYS   371     100.340  85.260  46.910  1.00  0.00            
ATOM   2628  HA  LYS   371      99.810  86.000  47.520  1.00  0.00            
ATOM   2629  CB  LYS   371      99.860  83.880  47.350  1.00  0.00            
ATOM   2630  HB1 LYS   371     100.090  83.700  48.400  1.00  0.00            
ATOM   2631  HB2 LYS   371     100.380  83.110  46.790  1.00  0.00            
ATOM   2632  CG  LYS   371      98.360  83.680  47.150  1.00  0.00            
ATOM   2633  HG1 LYS   371      98.150  83.830  46.090  1.00  0.00            
ATOM   2634  HG2 LYS   371      97.850  84.470  47.720  1.00  0.00            
ATOM   2635  CD  LYS   371      97.760  82.340  47.550  1.00  0.00            
ATOM   2636  HD1 LYS   371      98.090  82.090  48.560  1.00  0.00            
ATOM   2637  HD2 LYS   371      98.150  81.560  46.880  1.00  0.00            
ATOM   2638  CE  LYS   371      96.240  82.340  47.500  1.00  0.00            
ATOM   2639  HE1 LYS   371      95.870  82.980  48.300  1.00  0.00            
ATOM   2640  HE2 LYS   371      95.860  81.340  47.700  1.00  0.00            
ATOM   2641  NZ  LYS   371      95.710  82.840  46.220  1.00  0.00            
ATOM   2642  HZ1 LYS   371      94.710  82.970  46.220  1.00  0.00            
ATOM   2643  HZ2 LYS   371      96.090  83.750  46.000  1.00  0.00            
ATOM   2644  HZ3 LYS   371      95.920  82.220  45.440  1.00  0.00            
ATOM   2645  C   LYS   371     101.810  85.420  47.240  1.00  0.00            
ATOM   2646  O   LYS   371     102.200  86.000  48.250  1.00  0.00            
ATOM   2647  N   LYS   372     102.660  84.950  46.320  1.00  0.00            
ATOM   2648  H   LYS   372     102.220  84.460  45.550  1.00  0.00            
ATOM   2649  CA  LYS   372     104.100  85.070  46.300  1.00  0.00            
ATOM   2650  HA  LYS   372     104.490  84.590  47.190  1.00  0.00            
ATOM   2651  CB  LYS   372     104.680  84.320  45.090  1.00  0.00            
ATOM   2652  HB1 LYS   372     105.770  84.340  45.160  1.00  0.00            
ATOM   2653  HB2 LYS   372     104.400  84.850  44.180  1.00  0.00            
ATOM   2654  CG  LYS   372     104.230  82.870  44.970  1.00  0.00            
ATOM   2655  HG1 LYS   372     103.160  82.820  44.780  1.00  0.00            
ATOM   2656  HG2 LYS   372     104.410  82.360  45.910  1.00  0.00            
ATOM   2657  CD  LYS   372     104.940  82.090  43.870  1.00  0.00            
ATOM   2658  HD1 LYS   372     104.860  81.020  44.060  1.00  0.00            
ATOM   2659  HD2 LYS   372     106.010  82.320  43.920  1.00  0.00            
ATOM   2660  CE  LYS   372     104.450  82.380  42.460  1.00  0.00            
ATOM   2661  HE1 LYS   372     105.240  82.110  41.750  1.00  0.00            
ATOM   2662  HE2 LYS   372     104.270  83.450  42.350  1.00  0.00            
ATOM   2663  NZ  LYS   372     103.230  81.620  42.110  1.00  0.00            
ATOM   2664  HZ1 LYS   372     102.960  81.760  41.150  1.00  0.00            
ATOM   2665  HZ2 LYS   372     103.390  80.630  42.180  1.00  0.00            
ATOM   2666  HZ3 LYS   372     102.430  81.840  42.680  1.00  0.00            
ATOM   2667  C   LYS   372     104.560  86.520  46.370  1.00  0.00            
ATOM   2668  O   LYS   372     105.290  86.900  47.290  1.00  0.00            
ATOM   2669  N   LYS   373     104.080  87.390  45.490  1.00  0.00            
ATOM   2670  H   LYS   373     103.430  87.020  44.810  1.00  0.00            
ATOM   2671  CA  LYS   373     104.330  88.820  45.450  1.00  0.00            
ATOM   2672  HA  LYS   373     105.400  88.970  45.630  1.00  0.00            
ATOM   2673  CB  LYS   373     104.000  89.410  44.080  1.00  0.00            
ATOM   2674  HB1 LYS   373     103.950  90.500  44.160  1.00  0.00            
ATOM   2675  HB2 LYS   373     103.010  89.080  43.780  1.00  0.00            
ATOM   2676  CG  LYS   373     104.990  89.100  42.960  1.00  0.00            
ATOM   2677  HG1 LYS   373     104.640  89.590  42.050  1.00  0.00            
ATOM   2678  HG2 LYS   373     105.000  88.030  42.760  1.00  0.00            
ATOM   2679  CD  LYS   373     106.410  89.570  43.260  1.00  0.00            
ATOM   2680  HD1 LYS   373     106.950  88.730  43.710  1.00  0.00            
ATOM   2681  HD2 LYS   373     106.400  90.370  44.000  1.00  0.00            
ATOM   2682  CE  LYS   373     107.190  90.050  42.030  1.00  0.00            
ATOM   2683  HE1 LYS   373     107.100  89.310  41.240  1.00  0.00            
ATOM   2684  HE2 LYS   373     108.240  90.120  42.300  1.00  0.00            
ATOM   2685  NZ  LYS   373     106.730  91.360  41.550  1.00  0.00            
ATOM   2686  HZ1 LYS   373     107.280  91.670  40.760  1.00  0.00            
ATOM   2687  HZ2 LYS   373     105.770  91.370  41.260  1.00  0.00            
ATOM   2688  HZ3 LYS   373     106.840  92.070  42.260  1.00  0.00            
ATOM   2689  C   LYS   373     103.670  89.620  46.560  1.00  0.00            
ATOM   2690  O   LYS   373     104.160  90.710  46.880  1.00  0.00            
ATOM   2691  N   CYS   374     102.620  89.130  47.220  1.00  0.00            
ATOM   2692  H   CYS   374     102.170  88.310  46.850  1.00  0.00            
ATOM   2693  CA  CYS   374     102.110  89.710  48.450  1.00  0.00            
ATOM   2694  HA  CYS   374     101.970  90.780  48.280  1.00  0.00            
ATOM   2695  CB  CYS   374     100.740  89.160  48.830  1.00  0.00            
ATOM   2696  HB1 CYS   374     100.440  89.550  49.800  1.00  0.00            
ATOM   2697  HB2 CYS   374     100.790  88.070  48.910  1.00  0.00            
ATOM   2698  SG  CYS   374      99.470  89.620  47.620  1.00  0.00            
ATOM   2699  HG  CYS   374      98.400  89.410  48.390  1.00  0.00            
ATOM   2700  C   CYS   374     103.110  89.580  49.590  1.00  0.00            
ATOM   2701  O   CYS   374     103.560  90.570  50.160  1.00  0.00            
ATOM   2702  N   ASP   375     103.540  88.360  49.910  1.00  0.00            
ATOM   2703  H   ASP   375     103.180  87.580  49.380  1.00  0.00            
ATOM   2704  CA  ASP   375     104.450  88.080  51.010  1.00  0.00            
ATOM   2705  HA  ASP   375     104.070  88.650  51.860  1.00  0.00            
ATOM   2706  CB  ASP   375     104.410  86.610  51.410  1.00  0.00            
ATOM   2707  HB1 ASP   375     105.340  86.360  51.930  1.00  0.00            
ATOM   2708  HB2 ASP   375     104.400  86.000  50.510  1.00  0.00            
ATOM   2709  CG  ASP   375     103.270  86.230  52.330  1.00  0.00            
ATOM   2710  OD1 ASP   375     102.710  85.110  52.210  1.00  0.00            
ATOM   2711  OD2 ASP   375     102.950  87.020  53.250  1.00  0.00            
ATOM   2712  C   ASP   375     105.870  88.600  50.800  1.00  0.00            
ATOM   2713  O   ASP   375     106.430  89.160  51.730  1.00  0.00            
ATOM   2714  N   GLU   376     106.440  88.500  49.600  1.00  0.00            
ATOM   2715  H   GLU   376     105.930  88.020  48.870  1.00  0.00            
ATOM   2716  CA  GLU   376     107.750  89.030  49.270  1.00  0.00            
ATOM   2717  HA  GLU   376     108.450  88.700  50.040  1.00  0.00            
ATOM   2718  CB  GLU   376     108.290  88.490  47.950  1.00  0.00            
ATOM   2719  HB1 GLU   376     109.190  89.030  47.680  1.00  0.00            
ATOM   2720  HB2 GLU   376     107.560  88.670  47.160  1.00  0.00            
ATOM   2721  CG  GLU   376     108.670  87.010  47.950  1.00  0.00            
ATOM   2722  HG1 GLU   376     107.770  86.390  47.910  1.00  0.00            
ATOM   2723  HG2 GLU   376     109.170  86.780  48.890  1.00  0.00            
ATOM   2724  CD  GLU   376     109.590  86.640  46.800  1.00  0.00            
ATOM   2725  OE1 GLU   376     109.310  87.020  45.640  1.00  0.00            
ATOM   2726  OE2 GLU   376     110.640  86.010  47.030  1.00  0.00            
ATOM   2727  C   GLU   376     107.850  90.550  49.280  1.00  0.00            
ATOM   2728  O   GLU   376     108.950  91.100  49.290  1.00  0.00            
ATOM   2729  N   LEU   377     106.740  91.280  49.270  1.00  0.00            
ATOM   2730  H   LEU   377     105.860  90.780  49.230  1.00  0.00            
ATOM   2731  CA  LEU   377     106.690  92.720  49.410  1.00  0.00            
ATOM   2732  HA  LEU   377     107.680  93.120  49.170  1.00  0.00            
ATOM   2733  CB  LEU   377     105.740  93.320  48.370  1.00  0.00            
ATOM   2734  HB1 LEU   377     104.740  92.930  48.570  1.00  0.00            
ATOM   2735  HB2 LEU   377     106.030  92.940  47.390  1.00  0.00            
ATOM   2736  CG  LEU   377     105.690  94.840  48.320  1.00  0.00            
ATOM   2737  HG  LEU   377     105.300  95.230  49.260  1.00  0.00            
ATOM   2738  CD1 LEU   377     107.040  95.490  48.060  1.00  0.00            
ATOM   2739 1HD1 LEU   377     106.930  96.560  47.930  1.00  0.00            
ATOM   2740 2HD1 LEU   377     107.710  95.320  48.910  1.00  0.00            
ATOM   2741 3HD1 LEU   377     107.500  95.060  47.170  1.00  0.00            
ATOM   2742  CD2 LEU   377     104.750  95.290  47.200  1.00  0.00            
ATOM   2743 1HD2 LEU   377     104.720  96.380  47.160  1.00  0.00            
ATOM   2744 2HD2 LEU   377     105.090  94.900  46.240  1.00  0.00            
ATOM   2745 3HD2 LEU   377     103.740  94.920  47.400  1.00  0.00            
ATOM   2746  C   LEU   377     106.390  93.160  50.830  1.00  0.00            
ATOM   2747  O   LEU   377     107.040  94.050  51.370  1.00  0.00            
ATOM   2748  N   ALA   378     105.450  92.510  51.530  1.00  0.00            
ATOM   2749  H   ALA   378     104.930  91.780  51.070  1.00  0.00            
ATOM   2750  CA  ALA   378     105.150  92.780  52.920  1.00  0.00            
ATOM   2751  HA  ALA   378     104.910  93.840  53.010  1.00  0.00            
ATOM   2752  CB  ALA   378     103.880  92.020  53.300  1.00  0.00            
ATOM   2753  HB1 ALA   378     103.620  92.230  54.340  1.00  0.00            
ATOM   2754  HB2 ALA   378     103.050  92.320  52.660  1.00  0.00            
ATOM   2755  HB3 ALA   378     104.060  90.950  53.180  1.00  0.00            
ATOM   2756  C   ALA   378     106.310  92.500  53.870  1.00  0.00            
ATOM   2757  O   ALA   378     106.670  93.350  54.670  1.00  0.00            
ATOM   2758  N   ALA   379     107.010  91.370  53.720  1.00  0.00            
ATOM   2759  H   ALA   379     106.690  90.700  53.040  1.00  0.00            
ATOM   2760  CA  ALA   379     108.210  91.050  54.460  1.00  0.00            
ATOM   2761  HA  ALA   379     107.970  91.110  55.520  1.00  0.00            
ATOM   2762  CB  ALA   379     108.610  89.600  54.170  1.00  0.00            
ATOM   2763  HB1 ALA   379     109.480  89.320  54.760  1.00  0.00            
ATOM   2764  HB2 ALA   379     107.800  88.920  54.440  1.00  0.00            
ATOM   2765  HB3 ALA   379     108.840  89.480  53.120  1.00  0.00            
ATOM   2766  C   ALA   379     109.360  92.010  54.190  1.00  0.00            
ATOM   2767  O   ALA   379     110.200  92.290  55.040  1.00  0.00            
ATOM   2768  N   LYS   380     109.420  92.600  52.990  1.00  0.00            
ATOM   2769  H   LYS   380     108.720  92.320  52.320  1.00  0.00            
ATOM   2770  CA  LYS   380     110.350  93.650  52.620  1.00  0.00            
ATOM   2771  HA  LYS   380     111.330  93.380  53.010  1.00  0.00            
ATOM   2772  CB  LYS   380     110.480  93.700  51.100  1.00  0.00            
ATOM   2773  HB1 LYS   380     109.610  94.220  50.680  1.00  0.00            
ATOM   2774  HB2 LYS   380     110.490  92.690  50.690  1.00  0.00            
ATOM   2775  CG  LYS   380     111.740  94.410  50.630  1.00  0.00            
ATOM   2776  HG1 LYS   380     112.600  93.830  50.980  1.00  0.00            
ATOM   2777  HG2 LYS   380     111.810  95.410  51.050  1.00  0.00            
ATOM   2778  CD  LYS   380     111.800  94.510  49.100  1.00  0.00            
ATOM   2779  HD1 LYS   380     110.890  94.990  48.740  1.00  0.00            
ATOM   2780  HD2 LYS   380     111.840  93.510  48.670  1.00  0.00            
ATOM   2781  CE  LYS   380     112.990  95.340  48.610  1.00  0.00            
ATOM   2782  HE1 LYS   380     112.870  96.370  48.940  1.00  0.00            
ATOM   2783  HE2 LYS   380     112.980  95.330  47.520  1.00  0.00            
ATOM   2784  NZ  LYS   380     114.290  94.820  49.080  1.00  0.00            
ATOM   2785  HZ1 LYS   380     115.050  95.300  48.630  1.00  0.00            
ATOM   2786  HZ2 LYS   380     114.410  94.950  50.070  1.00  0.00            
ATOM   2787  HZ3 LYS   380     114.390  93.840  48.840  1.00  0.00            
ATOM   2788  C   LYS   380     110.000  95.000  53.240  1.00  0.00            
ATOM   2789  O   LYS   380     110.900  95.800  53.530  1.00  0.00            
ATOM   2790  N   LEU   381     108.730  95.300  53.470  1.00  0.00            
ATOM   2791  H   LEU   381     108.050  94.630  53.160  1.00  0.00            
ATOM   2792  CA  LEU   381     108.240  96.490  54.150  1.00  0.00            
ATOM   2793  HA  LEU   381     108.800  97.350  53.780  1.00  0.00            
ATOM   2794  CB  LEU   381     106.780  96.730  53.810  1.00  0.00            
ATOM   2795  HB1 LEU   381     106.350  97.440  54.510  1.00  0.00            
ATOM   2796  HB2 LEU   381     106.240  95.790  53.950  1.00  0.00            
ATOM   2797  CG  LEU   381     106.500  97.240  52.400  1.00  0.00            
ATOM   2798  HG  LEU   381     107.120  96.710  51.670  1.00  0.00            
ATOM   2799  CD1 LEU   381     105.040  97.020  52.010  1.00  0.00            
ATOM   2800 1HD1 LEU   381     104.830  97.440  51.030  1.00  0.00            
ATOM   2801 2HD1 LEU   381     104.830  95.950  51.970  1.00  0.00            
ATOM   2802 3HD1 LEU   381     104.380  97.470  52.750  1.00  0.00            
ATOM   2803  CD2 LEU   381     106.790  98.730  52.280  1.00  0.00            
ATOM   2804 1HD2 LEU   381     106.580  99.080  51.270  1.00  0.00            
ATOM   2805 2HD2 LEU   381     106.160  99.290  52.980  1.00  0.00            
ATOM   2806 3HD2 LEU   381     107.840  98.940  52.500  1.00  0.00            
ATOM   2807  C   LEU   381     108.500  96.440  55.650  1.00  0.00            
ATOM   2808  O   LEU   381     109.010  97.400  56.220  1.00  0.00            
ATOM   2809  N   SER   382     108.270  95.310  56.320  1.00  0.00            
ATOM   2810  H   SER   382     107.830  94.540  55.840  1.00  0.00            
ATOM   2811  CA  SER   382     108.670  95.100  57.700  1.00  0.00            
ATOM   2812  HA  SER   382     108.270  95.920  58.300  1.00  0.00            
ATOM   2813  CB  SER   382     108.080  93.830  58.280  1.00  0.00            
ATOM   2814  HB1 SER   382     106.990  93.900  58.290  1.00  0.00            
ATOM   2815  HB2 SER   382     108.400  93.680  59.310  1.00  0.00            
ATOM   2816  OG  SER   382     108.440  92.700  57.510  1.00  0.00            
ATOM   2817  HG  SER   382     109.080  92.180  58.000  1.00  0.00            
ATOM   2818  C   SER   382     110.180  95.130  57.880  1.00  0.00            
ATOM   2819  O   SER   382     110.690  95.700  58.840  1.00  0.00            
ATOM   2820  N   GLY   383     110.950  94.640  56.900  1.00  0.00            
ATOM   2821  H   GLY   383     110.480  94.080  56.200  1.00  0.00            
ATOM   2822  CA  GLY   383     112.390  94.780  56.810  1.00  0.00            
ATOM   2823  HA1 GLY   383     112.750  94.200  55.960  1.00  0.00            
ATOM   2824  HA2 GLY   383     112.830  94.330  57.700  1.00  0.00            
ATOM   2825  C   GLY   383     112.910  96.200  56.680  1.00  0.00            
ATOM   2826  O   GLY   383     114.000  96.520  57.150  1.00  0.00            
ATOM   2827  N   LEU   384     112.120  97.120  56.110  1.00  0.00            
ATOM   2828  H   LEU   384     111.250  96.790  55.730  1.00  0.00            
ATOM   2829  CA  LEU   384     112.340  98.560  56.080  1.00  0.00            
ATOM   2830  HA  LEU   384     113.410  98.720  56.120  1.00  0.00            
ATOM   2831  CB  LEU   384     111.880  99.150  54.750  1.00  0.00            
ATOM   2832  HB1 LEU   384     111.450 100.140  54.920  1.00  0.00            
ATOM   2833  HB2 LEU   384     111.070  98.560  54.330  1.00  0.00            
ATOM   2834  CG  LEU   384     112.980  99.340  53.710  1.00  0.00            
ATOM   2835  HG  LEU   384     113.810  99.880  54.170  1.00  0.00            
ATOM   2836  CD1 LEU   384     113.520  98.010  53.170  1.00  0.00            
ATOM   2837 1HD1 LEU   384     114.320  98.210  52.460  1.00  0.00            
ATOM   2838 2HD1 LEU   384     113.930  97.420  53.990  1.00  0.00            
ATOM   2839 3HD1 LEU   384     112.720  97.470  52.680  1.00  0.00            
ATOM   2840  CD2 LEU   384     112.500 100.160  52.510  1.00  0.00            
ATOM   2841 1HD2 LEU   384     113.290 100.240  51.760  1.00  0.00            
ATOM   2842 2HD2 LEU   384     111.630  99.680  52.060  1.00  0.00            
ATOM   2843 3HD2 LEU   384     112.240 101.160  52.850  1.00  0.00            
ATOM   2844  C   LEU   384     111.800  99.300  57.300  1.00  0.00            
ATOM   2845  O   LEU   384     111.890 100.520  57.370  1.00  0.00            
ATOM   2846  N   GLY   385     111.250  98.610  58.300  1.00  0.00            
ATOM   2847  H   GLY   385     111.200  97.610  58.210  1.00  0.00            
ATOM   2848  CA  GLY   385     110.750  99.200  59.530  1.00  0.00            
ATOM   2849  HA1 GLY   385     111.480  99.910  59.910  1.00  0.00            
ATOM   2850  HA2 GLY   385     110.650  98.430  60.280  1.00  0.00            
ATOM   2851  C   GLY   385     109.400  99.910  59.410  1.00  0.00            
ATOM   2852  O   GLY   385     109.180 100.910  60.080  1.00  0.00            
ATOM   2853  N   ILE   386     108.510  99.430  58.540  1.00  0.00            
ATOM   2854  H   ILE   386     108.810  98.640  57.990  1.00  0.00            
ATOM   2855  CA  ILE   386     107.120  99.830  58.360  1.00  0.00            
ATOM   2856  HA  ILE   386     106.970 100.750  58.910  1.00  0.00            
ATOM   2857  CB  ILE   386     106.840 100.150  56.890  1.00  0.00            
ATOM   2858  HB  ILE   386     107.400  99.440  56.280  1.00  0.00            
ATOM   2859  CG2 ILE   386     105.380  99.970  56.460  1.00  0.00            
ATOM   2860 1HG2 ILE   386     105.270 100.110  55.390  1.00  0.00            
ATOM   2861 2HG2 ILE   386     105.020  98.960  56.660  1.00  0.00            
ATOM   2862 3HG2 ILE   386     104.750 100.690  56.970  1.00  0.00            
ATOM   2863  CG1 ILE   386     107.350 101.540  56.540  1.00  0.00            
ATOM   2864 1HG1 ILE   386     108.430 101.580  56.730  1.00  0.00            
ATOM   2865 2HG1 ILE   386     106.890 102.270  57.200  1.00  0.00            
ATOM   2866  CD  ILE   386     107.120 102.030  55.110  1.00  0.00            
ATOM   2867  HD1 ILE   386     107.650 102.960  54.940  1.00  0.00            
ATOM   2868  HD2 ILE   386     107.490 101.280  54.400  1.00  0.00            
ATOM   2869  HD3 ILE   386     106.060 102.200  54.930  1.00  0.00            
ATOM   2870  C   ILE   386     106.170  98.830  58.990  1.00  0.00            
ATOM   2871  O   ILE   386     106.440  97.630  59.030  1.00  0.00            
ATOM   2872  N   ASN   387     105.000  99.270  59.470  1.00  0.00            
ATOM   2873  H   ASN   387     104.840 100.270  59.430  1.00  0.00            
ATOM   2874  CA  ASN   387     103.870  98.470  59.910  1.00  0.00            
ATOM   2875  HA  ASN   387     104.260  97.690  60.570  1.00  0.00            
ATOM   2876  CB  ASN   387     102.940  99.340  60.740  1.00  0.00            
ATOM   2877  HB1 ASN   387     102.420 100.050  60.090  1.00  0.00            
ATOM   2878  HB2 ASN   387     103.490  99.910  61.480  1.00  0.00            
ATOM   2879  CG  ASN   387     101.890  98.520  61.480  1.00  0.00            
ATOM   2880  OD1 ASN   387     102.100  97.380  61.890  1.00  0.00            
ATOM   2881  ND2 ASN   387     100.720  99.100  61.770  1.00  0.00            
ATOM   2882 1HD2 ASN   387     100.560 100.030  61.410  1.00  0.00            
ATOM   2883 2HD2 ASN   387     100.030  98.570  62.280  1.00  0.00            
ATOM   2884  C   ASN   387     103.180  97.780  58.740  1.00  0.00            
ATOM   2885  O   ASN   387     102.130  98.200  58.260  1.00  0.00            
ATOM   2886  N   ALA   388     103.810  96.730  58.200  1.00  0.00            
ATOM   2887  H   ALA   388     104.700  96.470  58.610  1.00  0.00            
ATOM   2888  CA  ALA   388     103.370  95.980  57.040  1.00  0.00            
ATOM   2889  HA  ALA   388     102.930  96.690  56.340  1.00  0.00            
ATOM   2890  CB  ALA   388     104.590  95.380  56.350  1.00  0.00            
ATOM   2891  HB1 ALA   388     104.320  94.950  55.390  1.00  0.00            
ATOM   2892  HB2 ALA   388     105.360  96.150  56.200  1.00  0.00            
ATOM   2893  HB3 ALA   388     105.020  94.590  56.980  1.00  0.00            
ATOM   2894  C   ALA   388     102.330  94.920  57.360  1.00  0.00            
ATOM   2895  O   ALA   388     102.410  94.270  58.400  1.00  0.00            
ATOM   2896  N   VAL   389     101.380  94.670  56.460  1.00  0.00            
ATOM   2897  H   VAL   389     101.340  95.280  55.660  1.00  0.00            
ATOM   2898  CA  VAL   389     100.430  93.570  56.490  1.00  0.00            
ATOM   2899  HA  VAL   389     100.860  92.780  57.110  1.00  0.00            
ATOM   2900  CB  VAL   389      99.110  93.940  57.150  1.00  0.00            
ATOM   2901  HB  VAL   389      98.510  93.040  57.260  1.00  0.00            
ATOM   2902  CG1 VAL   389      99.270  94.540  58.550  1.00  0.00            
ATOM   2903 1HG1 VAL   389      98.300  94.670  59.030  1.00  0.00            
ATOM   2904 2HG1 VAL   389      99.880  93.880  59.180  1.00  0.00            
ATOM   2905 3HG1 VAL   389      99.760  95.510  58.500  1.00  0.00            
ATOM   2906  CG2 VAL   389      98.280  94.940  56.340  1.00  0.00            
ATOM   2907 1HG2 VAL   389      97.380  95.200  56.880  1.00  0.00            
ATOM   2908 2HG2 VAL   389      98.870  95.840  56.170  1.00  0.00            
ATOM   2909 3HG2 VAL   389      98.000  94.490  55.390  1.00  0.00            
ATOM   2910  C   VAL   389     100.230  92.940  55.120  1.00  0.00            
ATOM   2911  O   VAL   389     100.250  93.640  54.110  1.00  0.00            
ATOM   2912  N   ALA   390     100.030  91.620  55.050  1.00  0.00            
ATOM   2913  H   ALA   390      99.980  91.100  55.910  1.00  0.00            
ATOM   2914  CA  ALA   390      99.870  90.850  53.830  1.00  0.00            
ATOM   2915  HA  ALA   390      99.960  91.500  52.970  1.00  0.00            
ATOM   2916  CB  ALA   390     101.000  89.830  53.730  1.00  0.00            
ATOM   2917  HB1 ALA   390     100.970  89.300  52.780  1.00  0.00            
ATOM   2918  HB2 ALA   390     101.970  90.310  53.830  1.00  0.00            
ATOM   2919  HB3 ALA   390     100.910  89.100  54.540  1.00  0.00            
ATOM   2920  C   ALA   390      98.530  90.140  53.770  1.00  0.00            
ATOM   2921  O   ALA   390      98.140  89.460  54.720  1.00  0.00            
ATOM   2922  N   TYR   391      97.830  90.250  52.640  1.00  0.00            
ATOM   2923  H   TYR   391      98.190  90.850  51.910  1.00  0.00            
ATOM   2924  CA  TYR   391      96.520  89.660  52.420  1.00  0.00            
ATOM   2925  HA  TYR   391      96.380  88.870  53.150  1.00  0.00            
ATOM   2926  CB  TYR   391      95.430  90.690  52.690  1.00  0.00            
ATOM   2927  HB1 TYR   391      95.550  91.510  51.980  1.00  0.00            
ATOM   2928  HB2 TYR   391      95.600  91.110  53.680  1.00  0.00            
ATOM   2929  CG  TYR   391      94.020  90.160  52.630  1.00  0.00            
ATOM   2930  CD1 TYR   391      93.560  89.260  53.590  1.00  0.00            
ATOM   2931  HD1 TYR   391      94.200  88.960  54.410  1.00  0.00            
ATOM   2932  CE1 TYR   391      92.270  88.700  53.500  1.00  0.00            
ATOM   2933  HE1 TYR   391      91.910  88.000  54.240  1.00  0.00            
ATOM   2934  CZ  TYR   391      91.420  89.080  52.440  1.00  0.00            
ATOM   2935  OH  TYR   391      90.170  88.550  52.330  1.00  0.00            
ATOM   2936  HH  TYR   391      89.670  88.950  51.610  1.00  0.00            
ATOM   2937  CE2 TYR   391      91.880  90.010  51.490  1.00  0.00            
ATOM   2938  HE2 TYR   391      91.220  90.320  50.690  1.00  0.00            
ATOM   2939  CD2 TYR   391      93.170  90.540  51.580  1.00  0.00            
ATOM   2940  HD2 TYR   391      93.510  91.240  50.830  1.00  0.00            
ATOM   2941  C   TYR   391      96.370  89.010  51.050  1.00  0.00            
ATOM   2942  O   TYR   391      96.920  89.460  50.040  1.00  0.00            
ATOM   2943  N   TYR   392      95.590  87.930  51.000  1.00  0.00            
ATOM   2944  H   TYR   392      95.180  87.630  51.880  1.00  0.00            
ATOM   2945  CA  TYR   392      95.100  87.200  49.850  1.00  0.00            
ATOM   2946  HA  TYR   392      94.690  87.900  49.130  1.00  0.00            
ATOM   2947  CB  TYR   392      96.230  86.410  49.180  1.00  0.00            
ATOM   2948  HB1 TYR   392      96.740  87.090  48.500  1.00  0.00            
ATOM   2949  HB2 TYR   392      95.790  85.650  48.540  1.00  0.00            
ATOM   2950  CG  TYR   392      97.280  85.760  50.050  1.00  0.00            
ATOM   2951  CD1 TYR   392      97.090  84.470  50.560  1.00  0.00            
ATOM   2952  HD1 TYR   392      96.150  83.960  50.400  1.00  0.00            
ATOM   2953  CE1 TYR   392      98.120  83.820  51.260  1.00  0.00            
ATOM   2954  HE1 TYR   392      97.970  82.820  51.650  1.00  0.00            
ATOM   2955  CZ  TYR   392      99.350  84.470  51.480  1.00  0.00            
ATOM   2956  OH  TYR   392     100.360  83.830  52.130  1.00  0.00            
ATOM   2957  HH  TYR   392     101.140  84.390  52.210  1.00  0.00            
ATOM   2958  CE2 TYR   392      99.530  85.780  50.990  1.00  0.00            
ATOM   2959  HE2 TYR   392     100.470  86.280  51.160  1.00  0.00            
ATOM   2960  CD2 TYR   392      98.500  86.410  50.270  1.00  0.00            
ATOM   2961  HD2 TYR   392      98.650  87.400  49.880  1.00  0.00            
ATOM   2962  C   TYR   392      93.960  86.290  50.290  1.00  0.00            
ATOM   2963  O   TYR   392      93.740  86.110  51.490  1.00  0.00            
ATOM   2964  N   ARG   393      93.210  85.690  49.370  1.00  0.00            
ATOM   2965  H   ARG   393      93.420  85.890  48.400  1.00  0.00            
ATOM   2966  CA  ARG   393      92.120  84.790  49.670  1.00  0.00            
ATOM   2967  HA  ARG   393      91.340  85.370  50.160  1.00  0.00            
ATOM   2968  CB  ARG   393      91.520  84.250  48.370  1.00  0.00            
ATOM   2969  HB1 ARG   393      92.290  83.670  47.850  1.00  0.00            
ATOM   2970  HB2 ARG   393      91.230  85.090  47.730  1.00  0.00            
ATOM   2971  CG  ARG   393      90.310  83.360  48.610  1.00  0.00            
ATOM   2972  HG1 ARG   393      89.570  83.900  49.200  1.00  0.00            
ATOM   2973  HG2 ARG   393      90.600  82.450  49.140  1.00  0.00            
ATOM   2974  CD  ARG   393      89.690  82.970  47.270  1.00  0.00            
ATOM   2975  HD1 ARG   393      90.440  82.450  46.670  1.00  0.00            
ATOM   2976  HD2 ARG   393      89.360  83.860  46.730  1.00  0.00            
ATOM   2977  NE  ARG   393      88.570  82.040  47.480  1.00  0.00            
ATOM   2978  HE  ARG   393      88.780  81.050  47.460  1.00  0.00            
ATOM   2979  CZ  ARG   393      87.300  82.390  47.720  1.00  0.00            
ATOM   2980  NH1 ARG   393      86.880  83.650  47.840  1.00  0.00            
ATOM   2981 1HH1 ARG   393      87.530  84.410  47.700  1.00  0.00            
ATOM   2982 2HH1 ARG   393      85.890  83.770  48.000  1.00  0.00            
ATOM   2983  NH2 ARG   393      86.330  81.470  47.820  1.00  0.00            
ATOM   2984 1HH2 ARG   393      86.550  80.510  47.620  1.00  0.00            
ATOM   2985 2HH2 ARG   393      85.410  81.860  47.970  1.00  0.00            
ATOM   2986  C   ARG   393      92.520  83.670  50.620  1.00  0.00            
ATOM   2987  O   ARG   393      93.530  83.010  50.400  1.00  0.00            
ATOM   2988  N   GLY   394      91.710  83.390  51.640  1.00  0.00            
ATOM   2989  H   GLY   394      90.920  84.010  51.760  1.00  0.00            
ATOM   2990  CA  GLY   394      91.910  82.380  52.660  1.00  0.00            
ATOM   2991  HA1 GLY   394      92.540  81.580  52.270  1.00  0.00            
ATOM   2992  HA2 GLY   394      90.950  81.910  52.890  1.00  0.00            
ATOM   2993  C   GLY   394      92.520  82.850  53.970  1.00  0.00            
ATOM   2994  O   GLY   394      92.830  82.040  54.840  1.00  0.00            
ATOM   2995  N   LEU   395      92.730  84.160  54.160  1.00  0.00            
ATOM   2996  H   LEU   395      92.460  84.760  53.390  1.00  0.00            
ATOM   2997  CA  LEU   395      93.210  84.810  55.360  1.00  0.00            
ATOM   2998  HA  LEU   395      93.630  84.050  56.020  1.00  0.00            
ATOM   2999  CB  LEU   395      94.330  85.780  55.010  1.00  0.00            
ATOM   3000  HB1 LEU   395      94.380  86.550  55.780  1.00  0.00            
ATOM   3001  HB2 LEU   395      94.070  86.310  54.090  1.00  0.00            
ATOM   3002  CG  LEU   395      95.740  85.200  54.880  1.00  0.00            
ATOM   3003  HG  LEU   395      96.100  84.910  55.860  1.00  0.00            
ATOM   3004  CD1 LEU   395      95.850  83.980  53.970  1.00  0.00            
ATOM   3005 1HD1 LEU   395      96.890  83.690  53.850  1.00  0.00            
ATOM   3006 2HD1 LEU   395      95.320  83.130  54.410  1.00  0.00            
ATOM   3007 3HD1 LEU   395      95.430  84.200  52.990  1.00  0.00            
ATOM   3008  CD2 LEU   395      96.700  86.260  54.320  1.00  0.00            
ATOM   3009 1HD2 LEU   395      97.720  85.890  54.350  1.00  0.00            
ATOM   3010 2HD2 LEU   395      96.440  86.480  53.290  1.00  0.00            
ATOM   3011 3HD2 LEU   395      96.630  87.160  54.920  1.00  0.00            
ATOM   3012  C   LEU   395      92.080  85.470  56.140  1.00  0.00            
ATOM   3013  O   LEU   395      91.080  85.900  55.560  1.00  0.00            
ATOM   3014  N   ASP   396      92.220  85.610  57.460  1.00  0.00            
ATOM   3015  H   ASP   396      93.070  85.260  57.870  1.00  0.00            
ATOM   3016  CA  ASP   396      91.350  86.380  58.320  1.00  0.00            
ATOM   3017  HA  ASP   396      90.310  86.180  58.040  1.00  0.00            
ATOM   3018  CB  ASP   396      91.500  85.900  59.760  1.00  0.00            
ATOM   3019  HB1 ASP   396      92.510  86.130  60.100  1.00  0.00            
ATOM   3020  HB2 ASP   396      91.390  84.810  59.780  1.00  0.00            
ATOM   3021  CG  ASP   396      90.520  86.500  60.750  1.00  0.00            
ATOM   3022  OD1 ASP   396      90.210  87.710  60.690  1.00  0.00            
ATOM   3023  OD2 ASP   396      90.010  85.760  61.630  1.00  0.00            
ATOM   3024  C   ASP   396      91.600  87.870  58.140  1.00  0.00            
ATOM   3025  O   ASP   396      92.730  88.320  58.340  1.00  0.00            
ATOM   3026  N   VAL   397      90.610  88.700  57.800  1.00  0.00            
ATOM   3027  H   VAL   397      89.680  88.300  57.740  1.00  0.00            
ATOM   3028  CA  VAL   397      90.750  90.110  57.510  1.00  0.00            
ATOM   3029  HA  VAL   397      91.540  90.210  56.780  1.00  0.00            
ATOM   3030  CB  VAL   397      89.490  90.660  56.850  1.00  0.00            
ATOM   3031  HB  VAL   397      88.630  90.450  57.480  1.00  0.00            
ATOM   3032  CG1 VAL   397      89.500  92.160  56.580  1.00  0.00            
ATOM   3033 1HG1 VAL   397      88.600  92.470  56.040  1.00  0.00            
ATOM   3034 2HG1 VAL   397      89.530  92.720  57.520  1.00  0.00            
ATOM   3035 3HG1 VAL   397      90.380  92.420  55.990  1.00  0.00            
ATOM   3036  CG2 VAL   397      89.250  90.000  55.490  1.00  0.00            
ATOM   3037 1HG2 VAL   397      88.320  90.340  55.040  1.00  0.00            
ATOM   3038 2HG2 VAL   397      90.080  90.220  54.810  1.00  0.00            
ATOM   3039 3HG2 VAL   397      89.180  88.910  55.600  1.00  0.00            
ATOM   3040  C   VAL   397      91.220  90.920  58.710  1.00  0.00            
ATOM   3041  O   VAL   397      91.790  92.000  58.560  1.00  0.00            
ATOM   3042  N   SER   398      91.090  90.430  59.950  1.00  0.00            
ATOM   3043  H   SER   398      90.670  89.510  60.030  1.00  0.00            
ATOM   3044  CA  SER   398      91.630  91.030  61.150  1.00  0.00            
ATOM   3045  HA  SER   398      91.260  92.060  61.170  1.00  0.00            
ATOM   3046  CB  SER   398      91.050  90.390  62.410  1.00  0.00            
ATOM   3047  HB1 SER   398      89.960  90.420  62.390  1.00  0.00            
ATOM   3048  HB2 SER   398      91.380  90.930  63.290  1.00  0.00            
ATOM   3049  OG  SER   398      91.470  89.050  62.520  1.00  0.00            
ATOM   3050  HG  SER   398      90.970  88.540  61.880  1.00  0.00            
ATOM   3051  C   SER   398      93.140  91.140  61.220  1.00  0.00            
ATOM   3052  O   SER   398      93.670  91.860  62.060  1.00  0.00            
ATOM   3053  N   VAL   399      93.900  90.530  60.300  1.00  0.00            
ATOM   3054  H   VAL   399      93.420  89.910  59.660  1.00  0.00            
ATOM   3055  CA  VAL   399      95.310  90.780  60.070  1.00  0.00            
ATOM   3056  HA  VAL   399      95.790  90.730  61.050  1.00  0.00            
ATOM   3057  CB  VAL   399      96.010  89.710  59.240  1.00  0.00            
ATOM   3058  HB  VAL   399      97.090  89.890  59.280  1.00  0.00            
ATOM   3059  CG1 VAL   399      95.820  88.300  59.800  1.00  0.00            
ATOM   3060 1HG1 VAL   399      96.420  87.580  59.230  1.00  0.00            
ATOM   3061 2HG1 VAL   399      96.150  88.280  60.840  1.00  0.00            
ATOM   3062 3HG1 VAL   399      94.770  88.010  59.750  1.00  0.00            
ATOM   3063  CG2 VAL   399      95.650  89.760  57.750  1.00  0.00            
ATOM   3064 1HG2 VAL   399      96.070  88.900  57.230  1.00  0.00            
ATOM   3065 2HG2 VAL   399      94.570  89.770  57.610  1.00  0.00            
ATOM   3066 3HG2 VAL   399      96.070  90.660  57.290  1.00  0.00            
ATOM   3067  C   VAL   399      95.610  92.180  59.540  1.00  0.00            
ATOM   3068  O   VAL   399      96.780  92.540  59.390  1.00  0.00            
ATOM   3069  N   ILE   400      94.610  93.010  59.240  1.00  0.00            
ATOM   3070  H   ILE   400      93.680  92.620  59.360  1.00  0.00            
ATOM   3071  CA  ILE   400      94.630  94.350  58.700  1.00  0.00            
ATOM   3072  HA  ILE   400      95.680  94.590  58.520  1.00  0.00            
ATOM   3073  CB  ILE   400      93.980  94.390  57.320  1.00  0.00            
ATOM   3074  HB  ILE   400      92.900  94.270  57.470  1.00  0.00            
ATOM   3075  CG2 ILE   400      94.180  95.760  56.680  1.00  0.00            
ATOM   3076 1HG2 ILE   400      93.640  95.850  55.730  1.00  0.00            
ATOM   3077 2HG2 ILE   400      93.790  96.550  57.330  1.00  0.00            
ATOM   3078 3HG2 ILE   400      95.240  95.930  56.480  1.00  0.00            
ATOM   3079  CG1 ILE   400      94.390  93.270  56.370  1.00  0.00            
ATOM   3080 1HG1 ILE   400      94.160  92.310  56.830  1.00  0.00            
ATOM   3081 2HG1 ILE   400      95.470  93.300  56.200  1.00  0.00            
ATOM   3082  CD  ILE   400      93.680  93.260  55.020  1.00  0.00            
ATOM   3083  HD1 ILE   400      93.810  92.290  54.530  1.00  0.00            
ATOM   3084  HD2 ILE   400      92.620  93.450  55.140  1.00  0.00            
ATOM   3085  HD3 ILE   400      94.120  94.020  54.370  1.00  0.00            
ATOM   3086  C   ILE   400      94.070  95.380  59.670  1.00  0.00            
ATOM   3087  O   ILE   400      92.850  95.550  59.690  1.00  0.00            
ATOM   3088  N   PRO   401      94.850  96.110  60.470  1.00  0.00            
ATOM   3089  CD  PRO   401      96.250  95.850  60.750  1.00  0.00            
ATOM   3090  HD1 PRO   401      96.880  96.390  60.040  1.00  0.00            
ATOM   3091  HD2 PRO   401      96.500  94.790  60.720  1.00  0.00            
ATOM   3092  CG  PRO   401      96.490  96.400  62.150  1.00  0.00            
ATOM   3093  HG1 PRO   401      97.530  96.680  62.310  1.00  0.00            
ATOM   3094  HG2 PRO   401      96.180  95.660  62.890  1.00  0.00            
ATOM   3095  CB  PRO   401      95.550  97.600  62.190  1.00  0.00            
ATOM   3096  HB1 PRO   401      96.060  98.470  61.760  1.00  0.00            
ATOM   3097  HB2 PRO   401      95.250  97.840  63.210  1.00  0.00            
ATOM   3098  CA  PRO   401      94.370  97.170  61.330  1.00  0.00            
ATOM   3099  HA  PRO   401      93.610  96.760  61.990  1.00  0.00            
ATOM   3100  C   PRO   401      93.760  98.340  60.570  1.00  0.00            
ATOM   3101  O   PRO   401      94.330  98.800  59.580  1.00  0.00            
ATOM   3102  N   THR   402      92.620  98.890  61.000  1.00  0.00            
ATOM   3103  H   THR   402      92.250  98.520  61.870  1.00  0.00            
ATOM   3104  CA  THR   402      91.820  99.890  60.310  1.00  0.00            
ATOM   3105  HA  THR   402      92.030  99.790  59.250  1.00  0.00            
ATOM   3106  CB  THR   402      90.330  99.640  60.470  1.00  0.00            
ATOM   3107  HB  THR   402      89.760 100.380  59.920  1.00  0.00            
ATOM   3108  CG2 THR   402      89.900  98.270  59.940  1.00  0.00            
ATOM   3109 1HG2 THR   402      88.820  98.160  59.980  1.00  0.00            
ATOM   3110 2HG2 THR   402      90.210  98.180  58.900  1.00  0.00            
ATOM   3111 3HG2 THR   402      90.370  97.470  60.510  1.00  0.00            
ATOM   3112  OG1 THR   402      89.930  99.690  61.820  1.00  0.00            
ATOM   3113  HG1 THR   402      89.180  99.100  61.930  1.00  0.00            
ATOM   3114  C   THR   402      92.150 101.330  60.660  1.00  0.00            
ATOM   3115  O   THR   402      91.610 102.260  60.070  1.00  0.00            
ATOM   3116  N   ILE   403      93.030 101.570  61.640  1.00  0.00            
ATOM   3117  H   ILE   403      93.460 100.770  62.060  1.00  0.00            
ATOM   3118  CA  ILE   403      93.360 102.860  62.220  1.00  0.00            
ATOM   3119  HA  ILE   403      93.240 103.600  61.430  1.00  0.00            
ATOM   3120  CB  ILE   403      92.380 103.200  63.340  1.00  0.00            
ATOM   3121  HB  ILE   403      91.370 103.160  62.920  1.00  0.00            
ATOM   3122  CG2 ILE   403      92.400 102.160  64.460  1.00  0.00            
ATOM   3123 1HG2 ILE   403      91.620 102.360  65.200  1.00  0.00            
ATOM   3124 2HG2 ILE   403      92.220 101.150  64.080  1.00  0.00            
ATOM   3125 3HG2 ILE   403      93.360 102.160  64.970  1.00  0.00            
ATOM   3126  CG1 ILE   403      92.540 104.590  63.940  1.00  0.00            
ATOM   3127 1HG1 ILE   403      93.530 104.700  64.380  1.00  0.00            
ATOM   3128 2HG1 ILE   403      91.810 104.740  64.740  1.00  0.00            
ATOM   3129  CD  ILE   403      92.330 105.720  62.940  1.00  0.00            
ATOM   3130  HD1 ILE   403      92.450 106.680  63.440  1.00  0.00            
ATOM   3131  HD2 ILE   403      93.060 105.670  62.130  1.00  0.00            
ATOM   3132  HD3 ILE   403      91.330 105.670  62.510  1.00  0.00            
ATOM   3133  C   ILE   403      94.820 102.920  62.660  1.00  0.00            
ATOM   3134  O   ILE   403      95.370 101.930  63.130  1.00  0.00            
ATOM   3135  N   GLY   404      95.480 104.080  62.520  1.00  0.00            
ATOM   3136  H   GLY   404      94.980 104.870  62.130  1.00  0.00            
ATOM   3137  CA  GLY   404      96.910 104.230  62.640  1.00  0.00            
ATOM   3138  HA1 GLY   404      97.290 103.650  63.470  1.00  0.00            
ATOM   3139  HA2 GLY   404      97.140 105.280  62.860  1.00  0.00            
ATOM   3140  C   GLY   404      97.660 103.830  61.370  1.00  0.00            
ATOM   3141  O   GLY   404      97.080 103.210  60.480  1.00  0.00            
ATOM   3142  N   ASP   405      98.940 104.190  61.270  1.00  0.00            
ATOM   3143  H   ASP   405      99.330 104.740  62.020  1.00  0.00            
ATOM   3144  CA  ASP   405      99.790 103.950  60.120  1.00  0.00            
ATOM   3145  HA  ASP   405      99.300 104.440  59.280  1.00  0.00            
ATOM   3146  CB  ASP   405     101.150 104.630  60.280  1.00  0.00            
ATOM   3147  HB1 ASP   405     101.710 104.530  59.350  1.00  0.00            
ATOM   3148  HB2 ASP   405     101.720 104.070  61.030  1.00  0.00            
ATOM   3149  CG  ASP   405     101.130 106.090  60.710  1.00  0.00            
ATOM   3150  OD1 ASP   405     100.610 106.410  61.800  1.00  0.00            
ATOM   3151  OD2 ASP   405     101.610 106.950  59.930  1.00  0.00            
ATOM   3152  C   ASP   405      99.930 102.480  59.770  1.00  0.00            
ATOM   3153  O   ASP   405     100.250 101.670  60.630  1.00  0.00            
ATOM   3154  N   VAL   406      99.670 102.080  58.520  1.00  0.00            
ATOM   3155  H   VAL   406      99.510 102.820  57.850  1.00  0.00            
ATOM   3156  CA  VAL   406      99.710 100.740  57.970  1.00  0.00            
ATOM   3157  HA  VAL   406     100.490 100.180  58.490  1.00  0.00            
ATOM   3158  CB  VAL   406      98.410  99.960  58.140  1.00  0.00            
ATOM   3159  HB  VAL   406      97.620 100.500  57.630  1.00  0.00            
ATOM   3160  CG1 VAL   406      98.450  98.540  57.570  1.00  0.00            
ATOM   3161 1HG1 VAL   406      97.540  97.990  57.800  1.00  0.00            
ATOM   3162 2HG1 VAL   406      98.530  98.570  56.490  1.00  0.00            
ATOM   3163 3HG1 VAL   406      99.300  98.000  57.980  1.00  0.00            
ATOM   3164  CG2 VAL   406      97.940  99.780  59.590  1.00  0.00            
ATOM   3165 1HG2 VAL   406      96.990  99.250  59.640  1.00  0.00            
ATOM   3166 2HG2 VAL   406      98.690  99.210  60.150  1.00  0.00            
ATOM   3167 3HG2 VAL   406      97.810 100.750  60.080  1.00  0.00            
ATOM   3168  C   VAL   406     100.070 100.770  56.490  1.00  0.00            
ATOM   3169  O   VAL   406      99.550 101.610  55.770  1.00  0.00            
ATOM   3170  N   VAL   407     100.870  99.830  55.990  1.00  0.00            
ATOM   3171  H   VAL   407     101.280  99.170  56.640  1.00  0.00            
ATOM   3172  CA  VAL   407     101.010  99.530  54.570  1.00  0.00            
ATOM   3173  HA  VAL   407     100.360 100.210  54.020  1.00  0.00            
ATOM   3174  CB  VAL   407     102.410  99.790  54.020  1.00  0.00            
ATOM   3175  HB  VAL   407     103.110  99.080  54.470  1.00  0.00            
ATOM   3176  CG1 VAL   407     102.460  99.630  52.510  1.00  0.00            
ATOM   3177 1HG1 VAL   407     103.470  99.810  52.130  1.00  0.00            
ATOM   3178 2HG1 VAL   407     102.180  98.620  52.210  1.00  0.00            
ATOM   3179 3HG1 VAL   407     101.770 100.330  52.020  1.00  0.00            
ATOM   3180  CG2 VAL   407     102.900 101.200  54.350  1.00  0.00            
ATOM   3181 1HG2 VAL   407     103.880 101.390  53.910  1.00  0.00            
ATOM   3182 2HG2 VAL   407     102.200 101.950  53.970  1.00  0.00            
ATOM   3183 3HG2 VAL   407     102.980 101.350  55.430  1.00  0.00            
ATOM   3184  C   VAL   407     100.520  98.130  54.270  1.00  0.00            
ATOM   3185  O   VAL   407     101.070  97.140  54.760  1.00  0.00            
ATOM   3186  N   VAL   408      99.460  98.000  53.460  1.00  0.00            
ATOM   3187  H   VAL   408      99.070  98.860  53.100  1.00  0.00            
ATOM   3188  CA  VAL   408      98.810  96.780  53.040  1.00  0.00            
ATOM   3189  HA  VAL   408      99.030  96.000  53.780  1.00  0.00            
ATOM   3190  CB  VAL   408      97.290  96.940  52.970  1.00  0.00            
ATOM   3191  HB  VAL   408      97.050  97.640  52.170  1.00  0.00            
ATOM   3192  CG1 VAL   408      96.560  95.640  52.670  1.00  0.00            
ATOM   3193 1HG1 VAL   408      95.490  95.800  52.620  1.00  0.00            
ATOM   3194 2HG1 VAL   408      96.880  95.240  51.710  1.00  0.00            
ATOM   3195 3HG1 VAL   408      96.770  94.900  53.450  1.00  0.00            
ATOM   3196  CG2 VAL   408      96.680  97.530  54.240  1.00  0.00            
ATOM   3197 1HG2 VAL   408      95.600  97.560  54.180  1.00  0.00            
ATOM   3198 2HG2 VAL   408      96.970  96.930  55.110  1.00  0.00            
ATOM   3199 3HG2 VAL   408      97.040  98.550  54.400  1.00  0.00            
ATOM   3200  C   VAL   408      99.360  96.300  51.700  1.00  0.00            
ATOM   3201  O   VAL   408      99.420  97.090  50.770  1.00  0.00            
ATOM   3202  N   VAL   409      99.670  95.010  51.550  1.00  0.00            
ATOM   3203  H   VAL   409      99.670  94.430  52.380  1.00  0.00            
ATOM   3204  CA  VAL   409      99.850  94.350  50.280  1.00  0.00            
ATOM   3205  HA  VAL   409      99.740  95.100  49.490  1.00  0.00            
ATOM   3206  CB  VAL   409     101.250  93.760  50.090  1.00  0.00            
ATOM   3207  HB  VAL   409     101.340  92.850  50.680  1.00  0.00            
ATOM   3208  CG1 VAL   409     101.470  93.400  48.620  1.00  0.00            
ATOM   3209 1HG1 VAL   409     102.460  92.970  48.470  1.00  0.00            
ATOM   3210 2HG1 VAL   409     100.720  92.690  48.270  1.00  0.00            
ATOM   3211 3HG1 VAL   409     101.390  94.300  48.000  1.00  0.00            
ATOM   3212  CG2 VAL   409     102.380  94.700  50.510  1.00  0.00            
ATOM   3213 1HG2 VAL   409     103.350  94.240  50.320  1.00  0.00            
ATOM   3214 2HG2 VAL   409     102.310  95.640  49.960  1.00  0.00            
ATOM   3215 3HG2 VAL   409     102.310  94.910  51.580  1.00  0.00            
ATOM   3216  C   VAL   409      98.760  93.310  50.070  1.00  0.00            
ATOM   3217  O   VAL   409      98.610  92.420  50.910  1.00  0.00            
ATOM   3218  N   ALA   410      97.970  93.400  49.000  1.00  0.00            
ATOM   3219  H   ALA   410      98.180  94.130  48.320  1.00  0.00            
ATOM   3220  CA  ALA   410      96.750  92.640  48.790  1.00  0.00            
ATOM   3221  HA  ALA   410      96.820  91.730  49.390  1.00  0.00            
ATOM   3222  CB  ALA   410      95.590  93.440  49.370  1.00  0.00            
ATOM   3223  HB1 ALA   410      94.660  92.880  49.350  1.00  0.00            
ATOM   3224  HB2 ALA   410      95.780  93.710  50.420  1.00  0.00            
ATOM   3225  HB3 ALA   410      95.450  94.350  48.790  1.00  0.00            
ATOM   3226  C   ALA   410      96.460  92.200  47.370  1.00  0.00            
ATOM   3227  O   ALA   410      97.130  92.580  46.410  1.00  0.00            
ATOM   3228  N   THR   411      95.390  91.420  47.200  1.00  0.00            
ATOM   3229  H   THR   411      94.920  91.120  48.040  1.00  0.00            
ATOM   3230  CA  THR   411      94.730  91.040  45.960  1.00  0.00            
ATOM   3231  HA  THR   411      95.280  91.460  45.120  1.00  0.00            
ATOM   3232  CB  THR   411      94.740  89.520  45.790  1.00  0.00            
ATOM   3233  HB  THR   411      94.360  89.260  44.800  1.00  0.00            
ATOM   3234  CG2 THR   411      96.150  88.950  45.900  1.00  0.00            
ATOM   3235 1HG2 THR   411      96.210  88.010  45.360  1.00  0.00            
ATOM   3236 2HG2 THR   411      96.870  89.630  45.450  1.00  0.00            
ATOM   3237 3HG2 THR   411      96.420  88.800  46.950  1.00  0.00            
ATOM   3238  OG1 THR   411      93.910  88.920  46.760  1.00  0.00            
ATOM   3239  HG1 THR   411      93.890  87.970  46.600  1.00  0.00            
ATOM   3240  C   THR   411      93.300  91.560  45.880  1.00  0.00            
ATOM   3241  O   THR   411      92.810  92.170  46.830  1.00  0.00            
ATOM   3242  N   ASP   412      92.550  91.290  44.810  1.00  0.00            
ATOM   3243  H   ASP   412      93.020  90.820  44.040  1.00  0.00            
ATOM   3244  CA  ASP   412      91.170  91.690  44.620  1.00  0.00            
ATOM   3245  HA  ASP   412      91.160  92.760  44.810  1.00  0.00            
ATOM   3246  CB  ASP   412      90.750  91.540  43.160  1.00  0.00            
ATOM   3247  HB1 ASP   412      89.940  92.250  42.930  1.00  0.00            
ATOM   3248  HB2 ASP   412      90.320  90.550  43.010  1.00  0.00            
ATOM   3249  CG  ASP   412      91.870  91.730  42.150  1.00  0.00            
ATOM   3250  OD1 ASP   412      92.260  92.870  41.830  1.00  0.00            
ATOM   3251  OD2 ASP   412      92.510  90.720  41.790  1.00  0.00            
ATOM   3252  C   ASP   412      90.200  91.070  45.620  1.00  0.00            
ATOM   3253  O   ASP   412      89.040  91.480  45.710  1.00  0.00            
ATOM   3254  N   ALA   413      90.620  90.150  46.480  1.00  0.00            
ATOM   3255  H   ALA   413      91.590  89.870  46.400  1.00  0.00            
ATOM   3256  CA  ALA   413      89.930  89.720  47.680  1.00  0.00            
ATOM   3257  HA  ALA   413      88.940  89.360  47.380  1.00  0.00            
ATOM   3258  CB  ALA   413      90.650  88.550  48.330  1.00  0.00            
ATOM   3259  HB1 ALA   413      90.140  88.240  49.250  1.00  0.00            
ATOM   3260  HB2 ALA   413      90.660  87.680  47.680  1.00  0.00            
ATOM   3261  HB3 ALA   413      91.680  88.820  48.580  1.00  0.00            
ATOM   3262  C   ALA   413      89.670  90.850  48.680  1.00  0.00            
ATOM   3263  O   ALA   413      88.850  90.740  49.580  1.00  0.00            
ATOM   3264  N   LEU   414      90.380  91.970  48.550  1.00  0.00            
ATOM   3265  H   LEU   414      91.100  91.980  47.840  1.00  0.00            
ATOM   3266  CA  LEU   414      90.130  93.220  49.250  1.00  0.00            
ATOM   3267  HA  LEU   414      90.090  93.000  50.320  1.00  0.00            
ATOM   3268  CB  LEU   414      91.320  94.130  49.010  1.00  0.00            
ATOM   3269  HB1 LEU   414      91.430  94.320  47.940  1.00  0.00            
ATOM   3270  HB2 LEU   414      92.220  93.590  49.300  1.00  0.00            
ATOM   3271  CG  LEU   414      91.330  95.480  49.730  1.00  0.00            
ATOM   3272  HG  LEU   414      90.870  95.370  50.720  1.00  0.00            
ATOM   3273  CD1 LEU   414      92.770  95.940  49.950  1.00  0.00            
ATOM   3274 1HD1 LEU   414      92.800  96.890  50.470  1.00  0.00            
ATOM   3275 2HD1 LEU   414      93.310  95.210  50.560  1.00  0.00            
ATOM   3276 3HD1 LEU   414      93.270  96.030  48.980  1.00  0.00            
ATOM   3277  CD2 LEU   414      90.630  96.600  48.970  1.00  0.00            
ATOM   3278 1HD2 LEU   414      90.700  97.540  49.520  1.00  0.00            
ATOM   3279 2HD2 LEU   414      91.100  96.730  48.000  1.00  0.00            
ATOM   3280 3HD2 LEU   414      89.570  96.380  48.830  1.00  0.00            
ATOM   3281  C   LEU   414      88.800  93.840  48.860  1.00  0.00            
ATOM   3282  O   LEU   414      88.130  94.440  49.700  1.00  0.00            
ATOM   3283  N   MET   415      88.370  93.730  47.600  1.00  0.00            
ATOM   3284  H   MET   415      88.890  93.120  46.990  1.00  0.00            
ATOM   3285  CA  MET   415      87.290  94.490  47.000  1.00  0.00            
ATOM   3286  HA  MET   415      87.540  95.540  47.140  1.00  0.00            
ATOM   3287  CB  MET   415      87.200  94.260  45.490  1.00  0.00            
ATOM   3288  HB1 MET   415      86.320  94.770  45.090  1.00  0.00            
ATOM   3289  HB2 MET   415      87.050  93.190  45.300  1.00  0.00            
ATOM   3290  CG  MET   415      88.420  94.750  44.730  1.00  0.00            
ATOM   3291  HG1 MET   415      88.260  94.580  43.660  1.00  0.00            
ATOM   3292  HG2 MET   415      89.280  94.120  45.000  1.00  0.00            
ATOM   3293  SD  MET   415      88.900  96.480  44.960  1.00  0.00            
ATOM   3294  CE  MET   415      87.370  97.300  44.450  1.00  0.00            
ATOM   3295  HE1 MET   415      87.550  98.370  44.300  1.00  0.00            
ATOM   3296  HE2 MET   415      87.010  96.860  43.520  1.00  0.00            
ATOM   3297  HE3 MET   415      86.610  97.160  45.210  1.00  0.00            
ATOM   3298  C   MET   415      85.930  94.300  47.670  1.00  0.00            
ATOM   3299  O   MET   415      85.140  95.240  47.690  1.00  0.00            
ATOM   3300  N   THR   416      85.680  93.160  48.300  1.00  0.00            
ATOM   3301  H   THR   416      86.310  92.390  48.110  1.00  0.00            
ATOM   3302  CA  THR   416      84.560  92.900  49.190  1.00  0.00            
ATOM   3303  HA  THR   416      84.050  93.850  49.370  1.00  0.00            
ATOM   3304  CB  THR   416      83.510  91.990  48.560  1.00  0.00            
ATOM   3305  HB  THR   416      82.670  91.890  49.240  1.00  0.00            
ATOM   3306  CG2 THR   416      82.980  92.560  47.240  1.00  0.00            
ATOM   3307 1HG2 THR   416      82.100  92.010  46.930  1.00  0.00            
ATOM   3308 2HG2 THR   416      82.690  93.600  47.380  1.00  0.00            
ATOM   3309 3HG2 THR   416      83.740  92.500  46.460  1.00  0.00            
ATOM   3310  OG1 THR   416      84.020  90.700  48.300  1.00  0.00            
ATOM   3311  HG1 THR   416      84.830  90.790  47.790  1.00  0.00            
ATOM   3312  C   THR   416      84.960  92.410  50.570  1.00  0.00            
ATOM   3313  O   THR   416      84.220  92.630  51.530  1.00  0.00            
ATOM   3314  N   GLY   417      86.150  91.830  50.750  1.00  0.00            
ATOM   3315  H   GLY   417      86.700  91.630  49.930  1.00  0.00            
ATOM   3316  CA  GLY   417      86.660  91.390  52.030  1.00  0.00            
ATOM   3317  HA1 GLY   417      87.600  90.860  51.870  1.00  0.00            
ATOM   3318  HA2 GLY   417      85.960  90.660  52.460  1.00  0.00            
ATOM   3319  C   GLY   417      86.910  92.500  53.040  1.00  0.00            
ATOM   3320  O   GLY   417      86.620  92.310  54.220  1.00  0.00            
ATOM   3321  N   TYR   418      87.360  93.690  52.630  1.00  0.00            
ATOM   3322  H   TYR   418      87.520  93.790  51.630  1.00  0.00            
ATOM   3323  CA  TYR   418      87.710  94.830  53.450  1.00  0.00            
ATOM   3324  HA  TYR   418      87.320  94.670  54.450  1.00  0.00            
ATOM   3325  CB  TYR   418      89.230  94.900  53.590  1.00  0.00            
ATOM   3326  HB1 TYR   418      89.640  94.970  52.580  1.00  0.00            
ATOM   3327  HB2 TYR   418      89.600  93.960  54.000  1.00  0.00            
ATOM   3328  CG  TYR   418      89.810  96.040  54.400  1.00  0.00            
ATOM   3329  CD1 TYR   418      90.290  95.810  55.700  1.00  0.00            
ATOM   3330  HD1 TYR   418      90.230  94.820  56.140  1.00  0.00            
ATOM   3331  CE1 TYR   418      90.870  96.840  56.450  1.00  0.00            
ATOM   3332  HE1 TYR   418      91.250  96.660  57.440  1.00  0.00            
ATOM   3333  CZ  TYR   418      90.960  98.140  55.900  1.00  0.00            
ATOM   3334  OH  TYR   418      91.510  99.150  56.630  1.00  0.00            
ATOM   3335  HH  TYR   418      91.430  99.990  56.170  1.00  0.00            
ATOM   3336  CE2 TYR   418      90.490  98.370  54.600  1.00  0.00            
ATOM   3337  HE2 TYR   418      90.560  99.360  54.170  1.00  0.00            
ATOM   3338  CD2 TYR   418      89.920  97.320  53.860  1.00  0.00            
ATOM   3339  HD2 TYR   418      89.580  97.520  52.850  1.00  0.00            
ATOM   3340  C   TYR   418      87.120  96.120  52.920  1.00  0.00            
ATOM   3341  O   TYR   418      87.420  96.520  51.790  1.00  0.00            
ATOM   3342  N   THR   419      86.300  96.860  53.670  1.00  0.00            
ATOM   3343  H   THR   419      86.130  96.550  54.620  1.00  0.00            
ATOM   3344  CA  THR   419      85.550  98.020  53.230  1.00  0.00            
ATOM   3345  HA  THR   419      85.330  97.890  52.160  1.00  0.00            
ATOM   3346  CB  THR   419      84.190  98.080  53.910  1.00  0.00            
ATOM   3347  HB  THR   419      83.660  98.980  53.600  1.00  0.00            
ATOM   3348  CG2 THR   419      83.310  96.890  53.570  1.00  0.00            
ATOM   3349 1HG2 THR   419      82.330  97.000  54.040  1.00  0.00            
ATOM   3350 2HG2 THR   419      83.160  96.820  52.490  1.00  0.00            
ATOM   3351 3HG2 THR   419      83.760  95.960  53.930  1.00  0.00            
ATOM   3352  OG1 THR   419      84.330  98.100  55.320  1.00  0.00            
ATOM   3353  HG1 THR   419      84.150  99.000  55.590  1.00  0.00            
ATOM   3354  C   THR   419      86.300  99.340  53.350  1.00  0.00            
ATOM   3355  O   THR   419      87.170  99.490  54.200  1.00  0.00            
ATOM   3356  N   GLY   420      85.980 100.350  52.540  1.00  0.00            
ATOM   3357  H   GLY   420      85.310 100.160  51.810  1.00  0.00            
ATOM   3358  CA  GLY   420      86.480 101.710  52.640  1.00  0.00            
ATOM   3359  HA1 GLY   420      86.700 101.930  53.690  1.00  0.00            
ATOM   3360  HA2 GLY   420      85.690 102.410  52.360  1.00  0.00            
ATOM   3361  C   GLY   420      87.700 102.050  51.800  1.00  0.00            
ATOM   3362  O   GLY   420      87.780 101.660  50.630  1.00  0.00            
ATOM   3363  N   ASP   421      88.630 102.840  52.340  1.00  0.00            
ATOM   3364  H   ASP   421      88.510 103.070  53.320  1.00  0.00            
ATOM   3365  CA  ASP   421      89.670 103.570  51.650  1.00  0.00            
ATOM   3366  HA  ASP   421      89.790 103.110  50.680  1.00  0.00            
ATOM   3367  CB  ASP   421      89.300 105.030  51.420  1.00  0.00            
ATOM   3368  HB1 ASP   421      90.050 105.490  50.780  1.00  0.00            
ATOM   3369  HB2 ASP   421      89.380 105.540  52.380  1.00  0.00            
ATOM   3370  CG  ASP   421      87.930 105.410  50.850  1.00  0.00            
ATOM   3371  OD1 ASP   421      87.880 106.360  50.040  1.00  0.00            
ATOM   3372  OD2 ASP   421      86.910 104.870  51.330  1.00  0.00            
ATOM   3373  C   ASP   421      91.040 103.560  52.320  1.00  0.00            
ATOM   3374  O   ASP   421      91.170 103.240  53.500  1.00  0.00            
ATOM   3375  N   PHE   422      92.060 104.020  51.590  1.00  0.00            
ATOM   3376  H   PHE   422      91.840 104.210  50.620  1.00  0.00            
ATOM   3377  CA  PHE   422      93.400 104.380  52.000  1.00  0.00            
ATOM   3378  HA  PHE   422      93.460 104.320  53.090  1.00  0.00            
ATOM   3379  CB  PHE   422      94.370 103.340  51.450  1.00  0.00            
ATOM   3380  HB1 PHE   422      95.400 103.640  51.650  1.00  0.00            
ATOM   3381  HB2 PHE   422      94.260 103.310  50.360  1.00  0.00            
ATOM   3382  CG  PHE   422      94.150 101.950  52.000  1.00  0.00            
ATOM   3383  CD1 PHE   422      93.250 101.070  51.400  1.00  0.00            
ATOM   3384  HD1 PHE   422      92.740 101.360  50.490  1.00  0.00            
ATOM   3385  CE1 PHE   422      92.980  99.820  51.970  1.00  0.00            
ATOM   3386  HE1 PHE   422      92.290  99.140  51.500  1.00  0.00            
ATOM   3387  CZ  PHE   422      93.630  99.440  53.160  1.00  0.00            
ATOM   3388  HZ  PHE   422      93.430  98.480  53.600  1.00  0.00            
ATOM   3389  CE2 PHE   422      94.530 100.320  53.770  1.00  0.00            
ATOM   3390  HE2 PHE   422      95.030 100.040  54.680  1.00  0.00            
ATOM   3391  CD2 PHE   422      94.780 101.580  53.190  1.00  0.00            
ATOM   3392  HD2 PHE   422      95.470 102.250  53.680  1.00  0.00            
ATOM   3393  C   PHE   422      93.770 105.810  51.610  1.00  0.00            
ATOM   3394  O   PHE   422      93.090 106.420  50.790  1.00  0.00            
ATOM   3395  N   ASP   423      94.860 106.390  52.130  1.00  0.00            
ATOM   3396  H   ASP   423      95.400 105.860  52.800  1.00  0.00            
ATOM   3397  CA  ASP   423      95.390 107.680  51.740  1.00  0.00            
ATOM   3398  HA  ASP   423      94.580 108.420  51.810  1.00  0.00            
ATOM   3399  CB  ASP   423      96.500 108.160  52.680  1.00  0.00            
ATOM   3400  HB1 ASP   423      96.770 109.180  52.420  1.00  0.00            
ATOM   3401  HB2 ASP   423      97.390 107.550  52.480  1.00  0.00            
ATOM   3402  CG  ASP   423      96.260 108.120  54.180  1.00  0.00            
ATOM   3403  OD1 ASP   423      97.270 108.230  54.920  1.00  0.00            
ATOM   3404  OD2 ASP   423      95.100 108.050  54.640  1.00  0.00            
ATOM   3405  C   ASP   423      95.930 107.710  50.320  1.00  0.00            
ATOM   3406  O   ASP   423      95.820 108.700  49.600  1.00  0.00            
ATOM   3407  N   SER   424      96.530 106.600  49.880  1.00  0.00            
ATOM   3408  H   SER   424      96.600 105.830  50.520  1.00  0.00            
ATOM   3409  CA  SER   424      96.940 106.360  48.510  1.00  0.00            
ATOM   3410  HA  SER   424      96.170 106.770  47.860  1.00  0.00            
ATOM   3411  CB  SER   424      98.240 107.100  48.180  1.00  0.00            
ATOM   3412  HB1 SER   424      98.110 108.160  48.420  1.00  0.00            
ATOM   3413  HB2 SER   424      98.450 107.030  47.120  1.00  0.00            
ATOM   3414  OG  SER   424      99.350 106.610  48.900  1.00  0.00            
ATOM   3415  HG  SER   424      99.840 107.370  49.230  1.00  0.00            
ATOM   3416  C   SER   424      97.060 104.880  48.170  1.00  0.00            
ATOM   3417  O   SER   424      97.240 104.050  49.050  1.00  0.00            
ATOM   3418  N   VAL   425      96.950 104.540  46.880  1.00  0.00            
ATOM   3419  H   VAL   425      96.830 105.300  46.220  1.00  0.00            
ATOM   3420  CA  VAL   425      96.910 103.200  46.340  1.00  0.00            
ATOM   3421  HA  VAL   425      97.190 102.510  47.150  1.00  0.00            
ATOM   3422  CB  VAL   425      95.510 102.790  45.890  1.00  0.00            
ATOM   3423  HB  VAL   425      95.240 103.370  45.010  1.00  0.00            
ATOM   3424  CG1 VAL   425      95.430 101.310  45.520  1.00  0.00            
ATOM   3425 1HG1 VAL   425      94.400 101.010  45.360  1.00  0.00            
ATOM   3426 2HG1 VAL   425      95.980 101.110  44.600  1.00  0.00            
ATOM   3427 3HG1 VAL   425      95.850 100.700  46.320  1.00  0.00            
ATOM   3428  CG2 VAL   425      94.440 103.050  46.950  1.00  0.00            
ATOM   3429 1HG2 VAL   425      93.460 102.710  46.600  1.00  0.00            
ATOM   3430 2HG2 VAL   425      94.680 102.520  47.880  1.00  0.00            
ATOM   3431 3HG2 VAL   425      94.350 104.110  47.170  1.00  0.00            
ATOM   3432  C   VAL   425      97.940 103.000  45.230  1.00  0.00            
ATOM   3433  O   VAL   425      98.170 103.910  44.450  1.00  0.00            
ATOM   3434  N   ILE   426      98.560 101.820  45.130  1.00  0.00            
ATOM   3435  H   ILE   426      98.350 101.140  45.850  1.00  0.00            
ATOM   3436  CA  ILE   426      99.530 101.420  44.140  1.00  0.00            
ATOM   3437  HA  ILE   426      99.560 102.190  43.360  1.00  0.00            
ATOM   3438  CB  ILE   426     100.930 101.340  44.740  1.00  0.00            
ATOM   3439  HB  ILE   426     100.940 100.480  45.410  1.00  0.00            
ATOM   3440  CG2 ILE   426     101.980 101.050  43.660  1.00  0.00            
ATOM   3441 1HG2 ILE   426     102.980 100.940  44.080  1.00  0.00            
ATOM   3442 2HG2 ILE   426     101.770 100.120  43.140  1.00  0.00            
ATOM   3443 3HG2 ILE   426     101.990 101.860  42.920  1.00  0.00            
ATOM   3444  CG1 ILE   426     101.290 102.560  45.580  1.00  0.00            
ATOM   3445 1HG1 ILE   426     100.640 102.610  46.450  1.00  0.00            
ATOM   3446 2HG1 ILE   426     101.100 103.470  45.000  1.00  0.00            
ATOM   3447  CD  ILE   426     102.710 102.650  46.130  1.00  0.00            
ATOM   3448  HD1 ILE   426     102.810 103.490  46.820  1.00  0.00            
ATOM   3449  HD2 ILE   426     102.960 101.730  46.670  1.00  0.00            
ATOM   3450  HD3 ILE   426     103.430 102.800  45.320  1.00  0.00            
ATOM   3451  C   ILE   426      99.090 100.130  43.460  1.00  0.00            
ATOM   3452  O   ILE   426      98.630  99.210  44.140  1.00  0.00            
ATOM   3453  N   ASP   427      99.240  99.980  42.140  1.00  0.00            
ATOM   3454  H   ASP   427      99.580 100.770  41.620  1.00  0.00            
ATOM   3455  CA  ASP   427      98.870  98.810  41.360  1.00  0.00            
ATOM   3456  HA  ASP   427      98.680  97.990  42.050  1.00  0.00            
ATOM   3457  CB  ASP   427      97.550  99.090  40.650  1.00  0.00            
ATOM   3458  HB1 ASP   427      97.700  99.950  39.990  1.00  0.00            
ATOM   3459  HB2 ASP   427      96.800  99.380  41.380  1.00  0.00            
ATOM   3460  CG  ASP   427      96.980  97.930  39.840  1.00  0.00            
ATOM   3461  OD1 ASP   427      97.350  96.760  40.080  1.00  0.00            
ATOM   3462  OD2 ASP   427      96.200  98.180  38.890  1.00  0.00            
ATOM   3463  C   ASP   427      99.970  98.340  40.420  1.00  0.00            
ATOM   3464  O   ASP   427     100.620  99.150  39.760  1.00  0.00            
ATOM   3465  N   CYS   428     100.180  97.030  40.280  1.00  0.00            
ATOM   3466  H   CYS   428      99.570  96.420  40.810  1.00  0.00            
ATOM   3467  CA  CYS   428     101.010  96.390  39.280  1.00  0.00            
ATOM   3468  HA  CYS   428     101.930  96.980  39.200  1.00  0.00            
ATOM   3469  CB  CYS   428     101.410  95.010  39.780  1.00  0.00            
ATOM   3470  HB1 CYS   428     101.830  95.100  40.790  1.00  0.00            
ATOM   3471  HB2 CYS   428     102.190  94.580  39.140  1.00  0.00            
ATOM   3472  SG  CYS   428     100.010  93.860  39.860  1.00  0.00            
ATOM   3473  HG  CYS   428     100.120  93.390  38.610  1.00  0.00            
ATOM   3474  C   CYS   428     100.410  96.360  37.880  1.00  0.00            
ATOM   3475  O   CYS   428     101.100  96.100  36.900  1.00  0.00            
ATOM   3476  N   ASN   429      99.110  96.640  37.760  1.00  0.00            
ATOM   3477  H   ASN   429      98.610  96.790  38.620  1.00  0.00            
ATOM   3478  CA  ASN   429      98.310  96.700  36.550  1.00  0.00            
ATOM   3479  HA  ASN   429      97.290  96.910  36.860  1.00  0.00            
ATOM   3480  CB  ASN   429      98.740  97.870  35.660  1.00  0.00            
ATOM   3481  HB1 ASN   429      98.020  98.050  34.870  1.00  0.00            
ATOM   3482  HB2 ASN   429      99.700  97.650  35.200  1.00  0.00            
ATOM   3483  CG  ASN   429      98.910  99.180  36.420  1.00  0.00            
ATOM   3484  OD1 ASN   429      99.950  99.830  36.310  1.00  0.00            
ATOM   3485  ND2 ASN   429      97.950  99.630  37.230  1.00  0.00            
ATOM   3486 1HD2 ASN   429      97.130  99.060  37.400  1.00  0.00            
ATOM   3487 2HD2 ASN   429      98.140 100.450  37.790  1.00  0.00            
ATOM   3488  C   ASN   429      98.220  95.390  35.780  1.00  0.00            
ATOM   3489  O   ASN   429      98.070  95.350  34.560  1.00  0.00            
ATOM   3490  N   THR   430      98.360  94.270  36.490  1.00  0.00            
ATOM   3491  H   THR   430      98.500  94.380  37.480  1.00  0.00            
ATOM   3492  CA  THR   430      98.370  92.900  36.000  1.00  0.00            
ATOM   3493  HA  THR   430      97.870  92.900  35.030  1.00  0.00            
ATOM   3494  CB  THR   430      99.790  92.380  35.780  1.00  0.00            
ATOM   3495  HB  THR   430      99.770  91.300  35.600  1.00  0.00            
ATOM   3496  CG2 THR   430     100.470  93.030  34.580  1.00  0.00            
ATOM   3497 1HG2 THR   430     101.430  92.550  34.390  1.00  0.00            
ATOM   3498 2HG2 THR   430      99.860  92.890  33.690  1.00  0.00            
ATOM   3499 3HG2 THR   430     100.630  94.090  34.760  1.00  0.00            
ATOM   3500  OG1 THR   430     100.620  92.630  36.900  1.00  0.00            
ATOM   3501  HG1 THR   430     101.500  92.830  36.570  1.00  0.00            
ATOM   3502  C   THR   430      97.570  91.970  36.900  1.00  0.00            
ATOM   3503  O   THR   430      97.280  92.290  38.050  1.00  0.00            
ATOM   3504  N   CYS   431      97.190  90.820  36.350  1.00  0.00            
ATOM   3505  H   CYS   431      97.390  90.660  35.370  1.00  0.00            
ATOM   3506  CA  CYS   431      96.430  89.760  36.990  1.00  0.00            
ATOM   3507  HA  CYS   431      96.690  89.750  38.050  1.00  0.00            
ATOM   3508  CB  CYS   431      94.940  90.110  36.890  1.00  0.00            
ATOM   3509  HB1 CYS   431      94.720  91.020  37.450  1.00  0.00            
ATOM   3510  HB2 CYS   431      94.350  89.310  37.330  1.00  0.00            
ATOM   3511  SG  CYS   431      94.440  90.350  35.170  1.00  0.00            
ATOM   3512  HG  CYS   431      93.170  90.650  35.430  1.00  0.00            
ATOM   3513  C   CYS   431      96.740  88.380  36.450  1.00  0.00            
ATOM   3514  O   CYS   431      97.350  88.240  35.390  1.00  0.00            
ATOM   3515  N   VAL   432      96.320  87.320  37.150  1.00  0.00            
ATOM   3516  H   VAL   432      95.870  87.540  38.030  1.00  0.00            
ATOM   3517  CA  VAL   432      96.390  85.920  36.790  1.00  0.00            
ATOM   3518  HA  VAL   432      97.040  85.830  35.920  1.00  0.00            
ATOM   3519  CB  VAL   432      97.040  85.100  37.900  1.00  0.00            
ATOM   3520  HB  VAL   432      96.590  85.400  38.850  1.00  0.00            
ATOM   3521  CG1 VAL   432      96.860  83.590  37.770  1.00  0.00            
ATOM   3522 1HG1 VAL   432      97.410  83.070  38.560  1.00  0.00            
ATOM   3523 2HG1 VAL   432      95.810  83.320  37.870  1.00  0.00            
ATOM   3524 3HG1 VAL   432      97.220  83.260  36.800  1.00  0.00            
ATOM   3525  CG2 VAL   432      98.530  85.400  38.000  1.00  0.00            
ATOM   3526 1HG2 VAL   432      98.980  84.860  38.840  1.00  0.00            
ATOM   3527 2HG2 VAL   432      99.040  85.100  37.080  1.00  0.00            
ATOM   3528 3HG2 VAL   432      98.700  86.460  38.170  1.00  0.00            
ATOM   3529  C   VAL   432      95.030  85.390  36.360  1.00  0.00            
ATOM   3530  O   VAL   432      94.040  85.630  37.040  1.00  0.00            
ATOM   3531  N   THR   433      94.940  84.660  35.240  1.00  0.00            
ATOM   3532  H   THR   433      95.810  84.430  34.790  1.00  0.00            
ATOM   3533  CA  THR   433      93.740  84.230  34.550  1.00  0.00            
ATOM   3534  HA  THR   433      92.910  84.270  35.250  1.00  0.00            
ATOM   3535  CB  THR   433      93.420  85.200  33.410  1.00  0.00            
ATOM   3536  HB  THR   433      93.270  86.200  33.810  1.00  0.00            
ATOM   3537  CG2 THR   433      94.490  85.290  32.340  1.00  0.00            
ATOM   3538 1HG2 THR   433      94.200  86.000  31.560  1.00  0.00            
ATOM   3539 2HG2 THR   433      95.440  85.620  32.770  1.00  0.00            
ATOM   3540 3HG2 THR   433      94.650  84.310  31.870  1.00  0.00            
ATOM   3541  OG1 THR   433      92.220  84.840  32.750  1.00  0.00            
ATOM   3542  HG1 THR   433      92.170  85.340  31.930  1.00  0.00            
ATOM   3543  C   THR   433      93.820  82.800  34.040  1.00  0.00            
ATOM   3544  O   THR   433      94.920  82.300  33.810  1.00  0.00            
ATOM   3545  N   GLN   434      92.700  82.090  33.840  1.00  0.00            
ATOM   3546  H   GLN   434      91.830  82.560  34.050  1.00  0.00            
ATOM   3547  CA  GLN   434      92.590  80.800  33.180  1.00  0.00            
ATOM   3548  HA  GLN   434      93.580  80.350  33.130  1.00  0.00            
ATOM   3549  CB  GLN   434      91.710  79.840  33.970  1.00  0.00            
ATOM   3550  HB1 GLN   434      91.740  78.860  33.480  1.00  0.00            
ATOM   3551  HB2 GLN   434      90.680  80.180  33.900  1.00  0.00            
ATOM   3552  CG  GLN   434      92.030  79.640  35.450  1.00  0.00            
ATOM   3553  HG1 GLN   434      91.880  80.570  35.990  1.00  0.00            
ATOM   3554  HG2 GLN   434      93.070  79.340  35.550  1.00  0.00            
ATOM   3555  CD  GLN   434      91.160  78.570  36.090  1.00  0.00            
ATOM   3556  OE1 GLN   434      91.610  77.510  36.510  1.00  0.00            
ATOM   3557  NE2 GLN   434      89.840  78.780  36.150  1.00  0.00            
ATOM   3558 1HE2 GLN   434      89.460  79.660  35.820  1.00  0.00            
ATOM   3559 2HE2 GLN   434      89.230  78.060  36.490  1.00  0.00            
ATOM   3560  C   GLN   434      92.080  80.940  31.750  1.00  0.00            
ATOM   3561  O   GLN   434      90.930  81.340  31.550  1.00  0.00            
ATOM   3562  N   THR   435      92.840  80.580  30.720  1.00  0.00            
ATOM   3563  H   THR   435      93.760  80.220  30.930  1.00  0.00            
ATOM   3564  CA  THR   435      92.510  80.680  29.310  1.00  0.00            
ATOM   3565  HA  THR   435      91.460  80.960  29.220  1.00  0.00            
ATOM   3566  CB  THR   435      93.260  81.820  28.610  1.00  0.00            
ATOM   3567  HB  THR   435      92.980  81.860  27.560  1.00  0.00            
ATOM   3568  CG2 THR   435      92.960  83.190  29.220  1.00  0.00            
ATOM   3569 1HG2 THR   435      93.450  83.970  28.640  1.00  0.00            
ATOM   3570 2HG2 THR   435      91.890  83.370  29.190  1.00  0.00            
ATOM   3571 3HG2 THR   435      93.300  83.230  30.250  1.00  0.00            
ATOM   3572  OG1 THR   435      94.650  81.640  28.670  1.00  0.00            
ATOM   3573  HG1 THR   435      94.870  81.080  27.920  1.00  0.00            
ATOM   3574  C   THR   435      92.630  79.370  28.550  1.00  0.00            
ATOM   3575  O   THR   435      93.200  78.400  29.050  1.00  0.00            
ATOM   3576  N   VAL   436      92.050  79.260  27.350  1.00  0.00            
ATOM   3577  H   VAL   436      91.580  80.090  27.010  1.00  0.00            
ATOM   3578  CA  VAL   436      92.000  78.090  26.500  1.00  0.00            
ATOM   3579  HA  VAL   436      92.470  77.280  27.060  1.00  0.00            
ATOM   3580  CB  VAL   436      90.570  77.620  26.250  1.00  0.00            
ATOM   3581  HB  VAL   436      90.070  77.500  27.210  1.00  0.00            
ATOM   3582  CG1 VAL   436      89.720  78.620  25.450  1.00  0.00            
ATOM   3583 1HG1 VAL   436      88.710  78.230  25.320  1.00  0.00            
ATOM   3584 2HG1 VAL   436      89.660  79.570  25.980  1.00  0.00            
ATOM   3585 3HG1 VAL   436      90.170  78.790  24.470  1.00  0.00            
ATOM   3586  CG2 VAL   436      90.450  76.270  25.550  1.00  0.00            
ATOM   3587 1HG2 VAL   436      89.420  75.910  25.570  1.00  0.00            
ATOM   3588 2HG2 VAL   436      90.770  76.340  24.510  1.00  0.00            
ATOM   3589 3HG2 VAL   436      91.080  75.540  26.060  1.00  0.00            
ATOM   3590  C   VAL   436      92.820  78.220  25.230  1.00  0.00            
ATOM   3591  O   VAL   436      92.930  79.300  24.660  1.00  0.00            
ATOM   3592  N   ASP   437      93.400  77.130  24.710  1.00  0.00            
ATOM   3593  H   ASP   437      93.360  76.290  25.270  1.00  0.00            
ATOM   3594  CA  ASP   437      93.930  76.990  23.370  1.00  0.00            
ATOM   3595  HA  ASP   437      93.630  77.860  22.800  1.00  0.00            
ATOM   3596  CB  ASP   437      95.460  76.970  23.360  1.00  0.00            
ATOM   3597  HB1 ASP   437      95.810  76.120  23.940  1.00  0.00            
ATOM   3598  HB2 ASP   437      95.840  77.880  23.830  1.00  0.00            
ATOM   3599  CG  ASP   437      96.020  76.870  21.940  1.00  0.00            
ATOM   3600  OD1 ASP   437      95.650  77.710  21.090  1.00  0.00            
ATOM   3601  OD2 ASP   437      96.790  75.940  21.630  1.00  0.00            
ATOM   3602  C   ASP   437      93.360  75.770  22.650  1.00  0.00            
ATOM   3603  O   ASP   437      93.340  74.660  23.190  1.00  0.00            
ATOM   3604  N   PHE   438      92.930  75.930  21.400  1.00  0.00            
ATOM   3605  H   PHE   438      92.980  76.860  21.020  1.00  0.00            
ATOM   3606  CA  PHE   438      92.460  74.880  20.510  1.00  0.00            
ATOM   3607  HA  PHE   438      91.890  74.170  21.100  1.00  0.00            
ATOM   3608  CB  PHE   438      91.470  75.480  19.510  1.00  0.00            
ATOM   3609  HB1 PHE   438      91.250  74.740  18.740  1.00  0.00            
ATOM   3610  HB2 PHE   438      91.950  76.310  19.000  1.00  0.00            
ATOM   3611  CG  PHE   438      90.160  75.940  20.100  1.00  0.00            
ATOM   3612  CD1 PHE   438      89.950  77.290  20.430  1.00  0.00            
ATOM   3613  HD1 PHE   438      90.720  78.020  20.240  1.00  0.00            
ATOM   3614  CE1 PHE   438      88.750  77.700  21.030  1.00  0.00            
ATOM   3615  HE1 PHE   438      88.610  78.740  21.290  1.00  0.00            
ATOM   3616  CZ  PHE   438      87.760  76.760  21.310  1.00  0.00            
ATOM   3617  HZ  PHE   438      86.840  77.070  21.790  1.00  0.00            
ATOM   3618  CE2 PHE   438      87.950  75.410  20.970  1.00  0.00            
ATOM   3619  HE2 PHE   438      87.180  74.680  21.200  1.00  0.00            
ATOM   3620  CD2 PHE   438      89.150  75.010  20.380  1.00  0.00            
ATOM   3621  HD2 PHE   438      89.300  73.970  20.140  1.00  0.00            
ATOM   3622  C   PHE   438      93.620  74.110  19.900  1.00  0.00            
ATOM   3623  O   PHE   438      93.970  74.250  18.730  1.00  0.00            
ATOM   3624  N   SER   439      94.330  73.320  20.720  1.00  0.00            
ATOM   3625  H   SER   439      94.050  73.330  21.690  1.00  0.00            
ATOM   3626  CA  SER   439      95.600  72.690  20.420  1.00  0.00            
ATOM   3627  HA  SER   439      96.200  73.400  19.850  1.00  0.00            
ATOM   3628  CB  SER   439      96.370  72.480  21.720  1.00  0.00            
ATOM   3629  HB1 SER   439      96.520  73.430  22.230  1.00  0.00            
ATOM   3630  HB2 SER   439      97.360  72.060  21.520  1.00  0.00            
ATOM   3631  OG  SER   439      95.660  71.620  22.590  1.00  0.00            
ATOM   3632  HG  SER   439      96.210  70.840  22.710  1.00  0.00            
ATOM   3633  C   SER   439      95.560  71.410  19.590  1.00  0.00            
ATOM   3634  O   SER   439      96.530  71.120  18.890  1.00  0.00            
ATOM   3635  N   LEU   440      94.480  70.630  19.610  1.00  0.00            
ATOM   3636  H   LEU   440      93.750  70.920  20.250  1.00  0.00            
ATOM   3637  CA  LEU   440      94.300  69.370  18.910  1.00  0.00            
ATOM   3638  HA  LEU   440      93.370  68.940  19.270  1.00  0.00            
ATOM   3639  CB  LEU   440      94.100  69.600  17.410  1.00  0.00            
ATOM   3640  HB1 LEU   440      94.030  68.640  16.900  1.00  0.00            
ATOM   3641  HB2 LEU   440      95.000  70.080  17.010  1.00  0.00            
ATOM   3642  CG  LEU   440      92.900  70.420  16.960  1.00  0.00            
ATOM   3643  HG  LEU   440      92.920  71.390  17.460  1.00  0.00            
ATOM   3644  CD1 LEU   440      92.910  70.640  15.450  1.00  0.00            
ATOM   3645 1HD1 LEU   440      92.080  71.290  15.160  1.00  0.00            
ATOM   3646 2HD1 LEU   440      93.850  71.120  15.170  1.00  0.00            
ATOM   3647 3HD1 LEU   440      92.830  69.680  14.930  1.00  0.00            
ATOM   3648  CD2 LEU   440      91.580  69.720  17.300  1.00  0.00            
ATOM   3649 1HD2 LEU   440      90.750  70.340  16.960  1.00  0.00            
ATOM   3650 2HD2 LEU   440      91.540  68.750  16.810  1.00  0.00            
ATOM   3651 3HD2 LEU   440      91.490  69.580  18.380  1.00  0.00            
ATOM   3652  C   LEU   440      95.340  68.300  19.230  1.00  0.00            
ATOM   3653  O   LEU   440      95.700  67.490  18.380  1.00  0.00            
ATOM   3654  N   ASP   441      95.880  68.250  20.440  1.00  0.00            
ATOM   3655  H   ASP   441      95.570  68.930  21.110  1.00  0.00            
ATOM   3656  CA  ASP   441      97.020  67.450  20.860  1.00  0.00            
ATOM   3657  HA  ASP   441      97.250  66.770  20.040  1.00  0.00            
ATOM   3658  CB  ASP   441      98.230  68.370  20.990  1.00  0.00            
ATOM   3659  HB1 ASP   441      98.400  68.900  20.050  1.00  0.00            
ATOM   3660  HB2 ASP   441      99.130  67.770  21.130  1.00  0.00            
ATOM   3661  CG  ASP   441      98.160  69.400  22.100  1.00  0.00            
ATOM   3662  OD1 ASP   441      97.120  69.520  22.780  1.00  0.00            
ATOM   3663  OD2 ASP   441      99.160  70.120  22.340  1.00  0.00            
ATOM   3664  C   ASP   441      96.800  66.560  22.080  1.00  0.00            
ATOM   3665  O   ASP   441      97.700  66.470  22.910  1.00  0.00            
ATOM   3666  N   PRO   442      95.670  65.880  22.270  1.00  0.00            
ATOM   3667  CD  PRO   442      95.420  65.130  23.480  1.00  0.00            
ATOM   3668  HD1 PRO   442      95.210  65.780  24.330  1.00  0.00            
ATOM   3669  HD2 PRO   442      96.280  64.510  23.730  1.00  0.00            
ATOM   3670  CG  PRO   442      94.220  64.220  23.230  1.00  0.00            
ATOM   3671  HG1 PRO   442      93.300  64.750  23.490  1.00  0.00            
ATOM   3672  HG2 PRO   442      94.280  63.280  23.780  1.00  0.00            
ATOM   3673  CB  PRO   442      94.320  64.040  21.720  1.00  0.00            
ATOM   3674  HB1 PRO   442      93.380  63.700  21.280  1.00  0.00            
ATOM   3675  HB2 PRO   442      95.110  63.330  21.480  1.00  0.00            
ATOM   3676  CA  PRO   442      94.730  65.440  21.260  1.00  0.00            
ATOM   3677  HA  PRO   442      95.230  65.340  20.300  1.00  0.00            
ATOM   3678  C   PRO   442      93.470  66.270  21.030  1.00  0.00            
ATOM   3679  O   PRO   442      92.760  66.060  20.060  1.00  0.00            
ATOM   3680  N   THR   443      93.120  67.200  21.930  1.00  0.00            
ATOM   3681  H   THR   443      93.750  67.350  22.710  1.00  0.00            
ATOM   3682  CA  THR   443      91.830  67.860  22.010  1.00  0.00            
ATOM   3683  HA  THR   443      91.300  67.700  21.080  1.00  0.00            
ATOM   3684  CB  THR   443      90.940  67.250  23.100  1.00  0.00            
ATOM   3685  HB  THR   443      90.060  67.870  23.250  1.00  0.00            
ATOM   3686  CG2 THR   443      90.460  65.850  22.760  1.00  0.00            
ATOM   3687 1HG2 THR   443      89.990  65.380  23.620  1.00  0.00            
ATOM   3688 2HG2 THR   443      89.740  65.900  21.940  1.00  0.00            
ATOM   3689 3HG2 THR   443      91.300  65.220  22.450  1.00  0.00            
ATOM   3690  OG1 THR   443      91.620  67.170  24.340  1.00  0.00            
ATOM   3691  HG1 THR   443      91.150  66.560  24.920  1.00  0.00            
ATOM   3692  C   THR   443      91.960  69.370  22.130  1.00  0.00            
ATOM   3693  O   THR   443      91.900  70.090  21.130  1.00  0.00            
ATOM   3694  N   PHE   444      92.180  69.890  23.340  1.00  0.00            
ATOM   3695  H   PHE   444      92.250  69.230  24.100  1.00  0.00            
ATOM   3696  CA  PHE   444      92.430  71.280  23.670  1.00  0.00            
ATOM   3697  HA  PHE   444      92.900  71.740  22.800  1.00  0.00            
ATOM   3698  CB  PHE   444      91.110  72.020  23.910  1.00  0.00            
ATOM   3699  HB1 PHE   444      90.480  71.900  23.020  1.00  0.00            
ATOM   3700  HB2 PHE   444      91.310  73.090  23.970  1.00  0.00            
ATOM   3701  CG  PHE   444      90.300  71.600  25.110  1.00  0.00            
ATOM   3702  CD1 PHE   444      89.500  70.450  25.080  1.00  0.00            
ATOM   3703  HD1 PHE   444      89.470  69.850  24.180  1.00  0.00            
ATOM   3704  CE1 PHE   444      88.750  70.060  26.190  1.00  0.00            
ATOM   3705  HE1 PHE   444      88.130  69.170  26.140  1.00  0.00            
ATOM   3706  CZ  PHE   444      88.750  70.840  27.350  1.00  0.00            
ATOM   3707  HZ  PHE   444      88.160  70.550  28.200  1.00  0.00            
ATOM   3708  CE2 PHE   444      89.510  72.020  27.380  1.00  0.00            
ATOM   3709  HE2 PHE   444      89.490  72.630  28.270  1.00  0.00            
ATOM   3710  CD2 PHE   444      90.280  72.390  26.270  1.00  0.00            
ATOM   3711  HD2 PHE   444      90.870  73.300  26.310  1.00  0.00            
ATOM   3712  C   PHE   444      93.420  71.400  24.810  1.00  0.00            
ATOM   3713  O   PHE   444      93.900  70.400  25.350  1.00  0.00            
ATOM   3714  N   THR   445      93.790  72.620  25.210  1.00  0.00            
ATOM   3715  H   THR   445      93.430  73.400  24.670  1.00  0.00            
ATOM   3716  CA  THR   445      94.640  72.930  26.340  1.00  0.00            
ATOM   3717  HA  THR   445      94.720  72.050  26.960  1.00  0.00            
ATOM   3718  CB  THR   445      96.040  73.320  25.880  1.00  0.00            
ATOM   3719  HB  THR   445      95.990  74.190  25.220  1.00  0.00            
ATOM   3720  CG2 THR   445      97.010  73.630  27.020  1.00  0.00            
ATOM   3721 1HG2 THR   445      98.020  73.760  26.630  1.00  0.00            
ATOM   3722 2HG2 THR   445      96.710  74.560  27.510  1.00  0.00            
ATOM   3723 3HG2 THR   445      97.010  72.820  27.740  1.00  0.00            
ATOM   3724  OG1 THR   445      96.650  72.260  25.160  1.00  0.00            
ATOM   3725  HG1 THR   445      96.120  72.130  24.370  1.00  0.00            
ATOM   3726  C   THR   445      94.030  74.030  27.200  1.00  0.00            
ATOM   3727  O   THR   445      93.580  75.040  26.650  1.00  0.00            
ATOM   3728  N   ILE   446      94.020  73.890  28.520  1.00  0.00            
ATOM   3729  H   ILE   446      94.340  73.000  28.890  1.00  0.00            
ATOM   3730  CA  ILE   446      93.830  74.950  29.490  1.00  0.00            
ATOM   3731  HA  ILE   446      93.420  75.810  28.970  1.00  0.00            
ATOM   3732  CB  ILE   446      92.850  74.580  30.590  1.00  0.00            
ATOM   3733  HB  ILE   446      93.260  73.710  31.100  1.00  0.00            
ATOM   3734  CG2 ILE   446      92.710  75.670  31.660  1.00  0.00            
ATOM   3735 1HG2 ILE   446      91.940  75.410  32.390  1.00  0.00            
ATOM   3736 2HG2 ILE   446      93.640  75.800  32.210  1.00  0.00            
ATOM   3737 3HG2 ILE   446      92.460  76.630  31.200  1.00  0.00            
ATOM   3738  CG1 ILE   446      91.460  74.180  30.080  1.00  0.00            
ATOM   3739 1HG1 ILE   446      90.850  73.850  30.920  1.00  0.00            
ATOM   3740 2HG1 ILE   446      91.560  73.330  29.410  1.00  0.00            
ATOM   3741  CD  ILE   446      90.690  75.270  29.350  1.00  0.00            
ATOM   3742  HD1 ILE   446      89.720  74.900  29.020  1.00  0.00            
ATOM   3743  HD2 ILE   446      90.520  76.130  29.990  1.00  0.00            
ATOM   3744  HD3 ILE   446      91.250  75.600  28.470  1.00  0.00            
ATOM   3745  C   ILE   446      95.200  75.390  30.010  1.00  0.00            
ATOM   3746  O   ILE   446      96.060  74.560  30.280  1.00  0.00            
ATOM   3747  N   GLU   447      95.400  76.700  30.180  1.00  0.00            
ATOM   3748  H   GLU   447      94.660  77.330  29.920  1.00  0.00            
ATOM   3749  CA  GLU   447      96.590  77.300  30.740  1.00  0.00            
ATOM   3750  HA  GLU   447      97.100  76.550  31.340  1.00  0.00            
ATOM   3751  CB  GLU   447      97.560  77.720  29.640  1.00  0.00            
ATOM   3752  HB1 GLU   447      97.900  76.820  29.120  1.00  0.00            
ATOM   3753  HB2 GLU   447      98.440  78.170  30.100  1.00  0.00            
ATOM   3754  CG  GLU   447      97.020  78.680  28.590  1.00  0.00            
ATOM   3755  HG1 GLU   447      96.640  79.580  29.090  1.00  0.00            
ATOM   3756  HG2 GLU   447      96.170  78.210  28.090  1.00  0.00            
ATOM   3757  CD  GLU   447      98.030  79.100  27.530  1.00  0.00            
ATOM   3758  OE1 GLU   447      99.230  78.810  27.700  1.00  0.00            
ATOM   3759  OE2 GLU   447      97.630  79.700  26.510  1.00  0.00            
ATOM   3760  C   GLU   447      96.290  78.450  31.700  1.00  0.00            
ATOM   3761  O   GLU   447      95.360  79.230  31.480  1.00  0.00            
ATOM   3762  N   THR   448      97.070  78.600  32.760  1.00  0.00            
ATOM   3763  H   THR   448      97.780  77.900  32.930  1.00  0.00            
ATOM   3764  CA  THR   448      96.930  79.640  33.770  1.00  0.00            
ATOM   3765  HA  THR   448      95.960  80.120  33.640  1.00  0.00            
ATOM   3766  CB  THR   448      96.970  79.070  35.180  1.00  0.00            
ATOM   3767  HB  THR   448      97.990  78.770  35.430  1.00  0.00            
ATOM   3768  CG2 THR   448      96.460  80.050  36.240  1.00  0.00            
ATOM   3769 1HG2 THR   448      96.490  79.590  37.220  1.00  0.00            
ATOM   3770 2HG2 THR   448      97.100  80.930  36.240  1.00  0.00            
ATOM   3771 3HG2 THR   448      95.440  80.350  36.000  1.00  0.00            
ATOM   3772  OG1 THR   448      96.150  77.920  35.270  1.00  0.00            
ATOM   3773  HG1 THR   448      96.330  77.490  36.110  1.00  0.00            
ATOM   3774  C   THR   448      98.020  80.680  33.550  1.00  0.00            
ATOM   3775  O   THR   448      99.190  80.400  33.760  1.00  0.00            
ATOM   3776  N   THR   449      97.700  81.880  33.070  1.00  0.00            
ATOM   3777  H   THR   449      96.710  82.090  32.960  1.00  0.00            
ATOM   3778  CA  THR   449      98.630  82.850  32.530  1.00  0.00            
ATOM   3779  HA  THR   449      99.630  82.420  32.550  1.00  0.00            
ATOM   3780  CB  THR   449      98.360  83.140  31.060  1.00  0.00            
ATOM   3781  HB  THR   449      99.190  83.690  30.620  1.00  0.00            
ATOM   3782  CG2 THR   449      98.150  81.870  30.230  1.00  0.00            
ATOM   3783 1HG2 THR   449      98.260  82.090  29.170  1.00  0.00            
ATOM   3784 2HG2 THR   449      98.890  81.130  30.510  1.00  0.00            
ATOM   3785 3HG2 THR   449      97.150  81.470  30.410  1.00  0.00            
ATOM   3786  OG1 THR   449      97.210  83.950  30.920  1.00  0.00            
ATOM   3787  HG1 THR   449      96.930  83.930  30.000  1.00  0.00            
ATOM   3788  C   THR   449      98.730  84.120  33.380  1.00  0.00            
ATOM   3789  O   THR   449      98.180  84.180  34.470  1.00  0.00            
ATOM   3790  N   THR   450      99.470  85.130  32.920  1.00  0.00            
ATOM   3791  H   THR   450      99.910  85.000  32.020  1.00  0.00            
ATOM   3792  CA  THR   450      99.580  86.460  33.490  1.00  0.00            
ATOM   3793  HA  THR   450      98.830  86.570  34.280  1.00  0.00            
ATOM   3794  CB  THR   450     100.950  86.760  34.090  1.00  0.00            
ATOM   3795  HB  THR   450     101.630  87.050  33.290  1.00  0.00            
ATOM   3796  CG2 THR   450     100.900  87.910  35.100  1.00  0.00            
ATOM   3797 1HG2 THR   450     101.900  88.100  35.490  1.00  0.00            
ATOM   3798 2HG2 THR   450     100.540  88.820  34.620  1.00  0.00            
ATOM   3799 3HG2 THR   450     100.240  87.650  35.930  1.00  0.00            
ATOM   3800  OG1 THR   450     101.540  85.670  34.760  1.00  0.00            
ATOM   3801  HG1 THR   450     102.390  85.990  35.070  1.00  0.00            
ATOM   3802  C   THR   450      99.280  87.500  32.420  1.00  0.00            
ATOM   3803  O   THR   450      99.860  87.390  31.340  1.00  0.00            
ATOM   3804  N   VAL   451      98.430  88.510  32.650  1.00  0.00            
ATOM   3805  H   VAL   451      97.990  88.540  33.560  1.00  0.00            
ATOM   3806  CA  VAL   451      98.020  89.510  31.680  1.00  0.00            
ATOM   3807  HA  VAL   451      98.780  89.530  30.910  1.00  0.00            
ATOM   3808  CB  VAL   451      96.730  89.120  30.960  1.00  0.00            
ATOM   3809  HB  VAL   451      96.460  89.910  30.260  1.00  0.00            
ATOM   3810  CG1 VAL   451      96.850  87.850  30.130  1.00  0.00            
ATOM   3811 1HG1 VAL   451      95.940  87.680  29.560  1.00  0.00            
ATOM   3812 2HG1 VAL   451      97.680  87.930  29.440  1.00  0.00            
ATOM   3813 3HG1 VAL   451      97.010  86.980  30.780  1.00  0.00            
ATOM   3814  CG2 VAL   451      95.550  88.950  31.910  1.00  0.00            
ATOM   3815 1HG2 VAL   451      94.630  88.720  31.360  1.00  0.00            
ATOM   3816 2HG2 VAL   451      95.730  88.150  32.630  1.00  0.00            
ATOM   3817 3HG2 VAL   451      95.380  89.880  32.470  1.00  0.00            
ATOM   3818  C   VAL   451      97.910  90.930  32.220  1.00  0.00            
ATOM   3819  O   VAL   451      97.660  91.090  33.420  1.00  0.00            
ATOM   3820  N   PRO   452      98.050  91.980  31.410  1.00  0.00            
ATOM   3821  CD  PRO   452      98.760  91.980  30.150  1.00  0.00            
ATOM   3822  HD1 PRO   452      98.100  91.630  29.350  1.00  0.00            
ATOM   3823  HD2 PRO   452      99.650  91.360  30.180  1.00  0.00            
ATOM   3824  CG  PRO   452      99.170  93.420  29.890  1.00  0.00            
ATOM   3825  HG1 PRO   452      99.300  93.640  28.830  1.00  0.00            
ATOM   3826  HG2 PRO   452     100.080  93.650  30.440  1.00  0.00            
ATOM   3827  CB  PRO   452      98.010  94.190  30.510  1.00  0.00            
ATOM   3828  HB1 PRO   452      97.190  94.240  29.790  1.00  0.00            
ATOM   3829  HB2 PRO   452      98.300  95.210  30.790  1.00  0.00            
ATOM   3830  CA  PRO   452      97.600  93.330  31.700  1.00  0.00            
ATOM   3831  HA  PRO   452      98.160  93.690  32.560  1.00  0.00            
ATOM   3832  C   PRO   452      96.120  93.470  32.000  1.00  0.00            
ATOM   3833  O   PRO   452      95.310  92.700  31.490  1.00  0.00            
ATOM   3834  N   GLN   453      95.720  94.460  32.810  1.00  0.00            
ATOM   3835  H   GLN   453      96.460  95.040  33.190  1.00  0.00            
ATOM   3836  CA  GLN   453      94.390  94.660  33.330  1.00  0.00            
ATOM   3837  HA  GLN   453      93.990  93.670  33.580  1.00  0.00            
ATOM   3838  CB  GLN   453      94.490  95.420  34.640  1.00  0.00            
ATOM   3839  HB1 GLN   453      95.400  95.140  35.170  1.00  0.00            
ATOM   3840  HB2 GLN   453      93.660  95.120  35.290  1.00  0.00            
ATOM   3841  CG  GLN   453      94.430  96.940  34.480  1.00  0.00            
ATOM   3842  HG1 GLN   453      93.410  97.250  34.250  1.00  0.00            
ATOM   3843  HG2 GLN   453      95.070  97.230  33.640  1.00  0.00            
ATOM   3844  CD  GLN   453      94.900  97.740  35.680  1.00  0.00            
ATOM   3845  OE1 GLN   453      95.610  98.730  35.550  1.00  0.00            
ATOM   3846  NE2 GLN   453      94.520  97.370  36.900  1.00  0.00            
ATOM   3847 1HE2 GLN   453      93.890  96.590  37.040  1.00  0.00            
ATOM   3848 2HE2 GLN   453      94.970  97.820  37.690  1.00  0.00            
ATOM   3849  C   GLN   453      93.380  95.300  32.380  1.00  0.00            
ATOM   3850  O   GLN   453      93.780  96.010  31.460  1.00  0.00            
ATOM   3851  N   ASP   454      92.080  95.190  32.640  1.00  0.00            
ATOM   3852  H   ASP   454      91.800  94.580  33.390  1.00  0.00            
ATOM   3853  CA  ASP   454      91.010  95.920  31.970  1.00  0.00            
ATOM   3854  HA  ASP   454      91.440  96.360  31.070  1.00  0.00            
ATOM   3855  CB  ASP   454      89.910  94.970  31.520  1.00  0.00            
ATOM   3856  HB1 ASP   454      90.350  94.140  30.960  1.00  0.00            
ATOM   3857  HB2 ASP   454      89.240  95.480  30.830  1.00  0.00            
ATOM   3858  CG  ASP   454      89.110  94.440  32.700  1.00  0.00            
ATOM   3859  OD1 ASP   454      89.620  93.550  33.420  1.00  0.00            
ATOM   3860  OD2 ASP   454      87.980  94.930  32.920  1.00  0.00            
ATOM   3861  C   ASP   454      90.420  97.070  32.770  1.00  0.00            
ATOM   3862  O   ASP   454      90.760  97.300  33.940  1.00  0.00            
ATOM   3863  N   ALA   455      89.490  97.830  32.180  1.00  0.00            
ATOM   3864  H   ALA   455      89.330  97.630  31.200  1.00  0.00            
ATOM   3865  CA  ALA   455      88.810  98.970  32.750  1.00  0.00            
ATOM   3866  HA  ALA   455      89.580  99.660  33.080  1.00  0.00            
ATOM   3867  CB  ALA   455      88.050  99.670  31.620  1.00  0.00            
ATOM   3868  HB1 ALA   455      87.670 100.640  31.960  1.00  0.00            
ATOM   3869  HB2 ALA   455      88.690  99.840  30.760  1.00  0.00            
ATOM   3870  HB3 ALA   455      87.200  99.060  31.300  1.00  0.00            
ATOM   3871  C   ALA   455      87.920  98.710  33.950  1.00  0.00            
ATOM   3872  O   ALA   455      87.550  99.670  34.640  1.00  0.00            
ATOM   3873  N   VAL   456      87.560  97.480  34.310  1.00  0.00            
ATOM   3874  H   VAL   456      87.820  96.710  33.700  1.00  0.00            
ATOM   3875  CA  VAL   456      87.020  97.120  35.610  1.00  0.00            
ATOM   3876  HA  VAL   456      86.270  97.860  35.890  1.00  0.00            
ATOM   3877  CB  VAL   456      86.340  95.760  35.670  1.00  0.00            
ATOM   3878  HB  VAL   456      87.050  94.990  35.360  1.00  0.00            
ATOM   3879  CG1 VAL   456      85.840  95.390  37.060  1.00  0.00            
ATOM   3880 1HG1 VAL   456      85.410  94.390  37.070  1.00  0.00            
ATOM   3881 2HG1 VAL   456      86.670  95.370  37.780  1.00  0.00            
ATOM   3882 3HG1 VAL   456      85.100  96.110  37.400  1.00  0.00            
ATOM   3883  CG2 VAL   456      85.150  95.680  34.730  1.00  0.00            
ATOM   3884 1HG2 VAL   456      84.650  94.710  34.810  1.00  0.00            
ATOM   3885 2HG2 VAL   456      84.420  96.460  34.970  1.00  0.00            
ATOM   3886 3HG2 VAL   456      85.470  95.790  33.690  1.00  0.00            
ATOM   3887  C   VAL   456      88.140  97.220  36.640  1.00  0.00            
ATOM   3888  O   VAL   456      88.120  98.100  37.490  1.00  0.00            
ATOM   3889  N   SER   457      89.160  96.380  36.520  1.00  0.00            
ATOM   3890  H   SER   457      89.090  95.690  35.780  1.00  0.00            
ATOM   3891  CA  SER   457      90.320  96.310  37.390  1.00  0.00            
ATOM   3892  HA  SER   457      90.010  95.870  38.340  1.00  0.00            
ATOM   3893  CB  SER   457      91.360  95.380  36.770  1.00  0.00            
ATOM   3894  HB1 SER   457      91.640  95.790  35.790  1.00  0.00            
ATOM   3895  HB2 SER   457      90.930  94.390  36.600  1.00  0.00            
ATOM   3896  OG  SER   457      92.520  95.270  37.560  1.00  0.00            
ATOM   3897  HG  SER   457      92.490  94.390  37.940  1.00  0.00            
ATOM   3898  C   SER   457      90.950  97.670  37.680  1.00  0.00            
ATOM   3899  O   SER   457      91.120  98.040  38.830  1.00  0.00            
ATOM   3900  N   ARG   458      91.270  98.460  36.650  1.00  0.00            
ATOM   3901  H   ARG   458      91.070  98.110  35.720  1.00  0.00            
ATOM   3902  CA  ARG   458      91.950  99.730  36.790  1.00  0.00            
ATOM   3903  HA  ARG   458      92.840  99.550  37.400  1.00  0.00            
ATOM   3904  CB  ARG   458      92.420 100.250  35.440  1.00  0.00            
ATOM   3905  HB1 ARG   458      91.560 100.610  34.860  1.00  0.00            
ATOM   3906  HB2 ARG   458      92.860  99.430  34.860  1.00  0.00            
ATOM   3907  CG  ARG   458      93.470 101.350  35.570  1.00  0.00            
ATOM   3908  HG1 ARG   458      94.280 101.000  36.210  1.00  0.00            
ATOM   3909  HG2 ARG   458      93.020 102.230  36.050  1.00  0.00            
ATOM   3910  CD  ARG   458      94.030 101.760  34.210  1.00  0.00            
ATOM   3911  HD1 ARG   458      93.230 102.210  33.620  1.00  0.00            
ATOM   3912  HD2 ARG   458      94.380 100.870  33.690  1.00  0.00            
ATOM   3913  NE  ARG   458      95.120 102.720  34.340  1.00  0.00            
ATOM   3914  HE  ARG   458      94.960 103.700  34.150  1.00  0.00            
ATOM   3915  CZ  ARG   458      96.420 102.410  34.490  1.00  0.00            
ATOM   3916  NH1 ARG   458      96.890 101.170  34.680  1.00  0.00            
ATOM   3917 1HH1 ARG   458      96.240 100.400  34.780  1.00  0.00            
ATOM   3918 2HH1 ARG   458      97.890 101.060  34.620  1.00  0.00            
ATOM   3919  NH2 ARG   458      97.330 103.390  34.480  1.00  0.00            
ATOM   3920 1HH2 ARG   458      97.000 104.310  34.260  1.00  0.00            
ATOM   3921 2HH2 ARG   458      98.300 103.100  34.460  1.00  0.00            
ATOM   3922  C   ARG   458      91.140 100.770  37.560  1.00  0.00            
ATOM   3923  O   ARG   458      91.650 101.410  38.480  1.00  0.00            
ATOM   3924  N   SER   459      89.860 100.920  37.230  1.00  0.00            
ATOM   3925  H   SER   459      89.490 100.350  36.480  1.00  0.00            
ATOM   3926  CA  SER   459      88.960 101.840  37.890  1.00  0.00            
ATOM   3927  HA  SER   459      89.460 102.810  37.960  1.00  0.00            
ATOM   3928  CB  SER   459      87.700 102.080  37.070  1.00  0.00            
ATOM   3929  HB1 SER   459      87.960 102.430  36.060  1.00  0.00            
ATOM   3930  HB2 SER   459      87.090 102.860  37.540  1.00  0.00            
ATOM   3931  OG  SER   459      86.920 100.910  36.960  1.00  0.00            
ATOM   3932  HG  SER   459      87.210 100.410  36.200  1.00  0.00            
ATOM   3933  C   SER   459      88.620 101.420  39.320  1.00  0.00            
ATOM   3934  O   SER   459      88.550 102.270  40.200  1.00  0.00            
ATOM   3935  N   GLN   460      88.490 100.120  39.590  1.00  0.00            
ATOM   3936  H   GLN   460      88.490  99.490  38.810  1.00  0.00            
ATOM   3937  CA  GLN   460      88.260  99.540  40.900  1.00  0.00            
ATOM   3938  HA  GLN   460      87.430 100.070  41.370  1.00  0.00            
ATOM   3939  CB  GLN   460      87.840  98.080  40.770  1.00  0.00            
ATOM   3940  HB1 GLN   460      88.000  97.590  41.730  1.00  0.00            
ATOM   3941  HB2 GLN   460      88.490  97.580  40.050  1.00  0.00            
ATOM   3942  CG  GLN   460      86.370  97.870  40.390  1.00  0.00            
ATOM   3943  HG1 GLN   460      86.190  98.240  39.380  1.00  0.00            
ATOM   3944  HG2 GLN   460      85.740  98.430  41.080  1.00  0.00            
ATOM   3945  CD  GLN   460      85.980  96.410  40.460  1.00  0.00            
ATOM   3946  OE1 GLN   460      86.790  95.510  40.660  1.00  0.00            
ATOM   3947  NE2 GLN   460      84.700  96.080  40.310  1.00  0.00            
ATOM   3948 1HE2 GLN   460      84.000  96.790  40.170  1.00  0.00            
ATOM   3949 2HE2 GLN   460      84.500  95.090  40.400  1.00  0.00            
ATOM   3950  C   GLN   460      89.440  99.630  41.850  1.00  0.00            
ATOM   3951  O   GLN   460      89.280 100.110  42.970  1.00  0.00            
ATOM   3952  N   ARG   461      90.640  99.230  41.440  1.00  0.00            
ATOM   3953  H   ARG   461      90.700  98.830  40.510  1.00  0.00            
ATOM   3954  CA  ARG   461      91.870  99.300  42.210  1.00  0.00            
ATOM   3955  HA  ARG   461      91.680  98.780  43.160  1.00  0.00            
ATOM   3956  CB  ARG   461      93.030  98.580  41.530  1.00  0.00            
ATOM   3957  HB1 ARG   461      93.950  98.830  42.050  1.00  0.00            
ATOM   3958  HB2 ARG   461      93.140  98.970  40.510  1.00  0.00            
ATOM   3959  CG  ARG   461      92.900  97.060  41.490  1.00  0.00            
ATOM   3960  HG1 ARG   461      92.010  96.780  40.920  1.00  0.00            
ATOM   3961  HG2 ARG   461      92.780  96.680  42.500  1.00  0.00            
ATOM   3962  CD  ARG   461      94.110  96.390  40.850  1.00  0.00            
ATOM   3963  HD1 ARG   461      95.010  96.660  41.420  1.00  0.00            
ATOM   3964  HD2 ARG   461      94.220  96.750  39.830  1.00  0.00            
ATOM   3965  NE  ARG   461      93.980  94.930  40.830  1.00  0.00            
ATOM   3966  HE  ARG   461      93.180  94.480  41.240  1.00  0.00            
ATOM   3967  CZ  ARG   461      94.810  94.080  40.210  1.00  0.00            
ATOM   3968  NH1 ARG   461      95.980  94.410  39.650  1.00  0.00            
ATOM   3969 1HH1 ARG   461      96.300  95.360  39.780  1.00  0.00            
ATOM   3970 2HH1 ARG   461      96.520  93.690  39.200  1.00  0.00            
ATOM   3971  NH2 ARG   461      94.480  92.780  40.170  1.00  0.00            
ATOM   3972 1HH2 ARG   461      93.550  92.580  40.510  1.00  0.00            
ATOM   3973 2HH2 ARG   461      94.990  92.170  39.540  1.00  0.00            
ATOM   3974  C   ARG   461      92.180 100.740  42.600  1.00  0.00            
ATOM   3975  O   ARG   461      92.450 101.020  43.770  1.00  0.00            
ATOM   3976  N   ARG   462      92.020 101.700  41.690  1.00  0.00            
ATOM   3977  H   ARG   462      91.840 101.390  40.750  1.00  0.00            
ATOM   3978  CA  ARG   462      92.020 103.130  41.950  1.00  0.00            
ATOM   3979  HA  ARG   462      92.960 103.390  42.430  1.00  0.00            
ATOM   3980  CB  ARG   462      91.930 103.890  40.630  1.00  0.00            
ATOM   3981  HB1 ARG   462      90.990 103.640  40.150  1.00  0.00            
ATOM   3982  HB2 ARG   462      92.730 103.550  39.970  1.00  0.00            
ATOM   3983  CG  ARG   462      92.040 105.400  40.790  1.00  0.00            
ATOM   3984  HG1 ARG   462      93.010 105.640  41.230  1.00  0.00            
ATOM   3985  HG2 ARG   462      91.260 105.790  41.440  1.00  0.00            
ATOM   3986  CD  ARG   462      91.950 106.120  39.440  1.00  0.00            
ATOM   3987  HD1 ARG   462      92.580 105.610  38.710  1.00  0.00            
ATOM   3988  HD2 ARG   462      92.310 107.140  39.560  1.00  0.00            
ATOM   3989  NE  ARG   462      90.570 106.160  38.960  1.00  0.00            
ATOM   3990  HE  ARG   462      89.830 105.660  39.440  1.00  0.00            
ATOM   3991  CZ  ARG   462      90.150 106.880  37.910  1.00  0.00            
ATOM   3992  NH1 ARG   462      90.990 107.590  37.140  1.00  0.00            
ATOM   3993 1HH1 ARG   462      91.980 107.490  37.290  1.00  0.00            
ATOM   3994 2HH1 ARG   462      90.640 108.050  36.300  1.00  0.00            
ATOM   3995  NH2 ARG   462      88.850 106.930  37.600  1.00  0.00            
ATOM   3996 1HH2 ARG   462      88.230 106.360  38.170  1.00  0.00            
ATOM   3997 2HH2 ARG   462      88.590 107.550  36.850  1.00  0.00            
ATOM   3998  C   ARG   462      90.920 103.560  42.920  1.00  0.00            
ATOM   3999  O   ARG   462      91.140 104.370  43.820  1.00  0.00            
ATOM   4000  N   GLY   463      89.710 103.000  42.780  1.00  0.00            
ATOM   4001  H   GLY   463      89.620 102.350  42.020  1.00  0.00            
ATOM   4002  CA  GLY   463      88.510 103.300  43.530  1.00  0.00            
ATOM   4003  HA1 GLY   463      87.680 102.770  43.070  1.00  0.00            
ATOM   4004  HA2 GLY   463      88.300 104.370  43.420  1.00  0.00            
ATOM   4005  C   GLY   463      88.510 102.970  45.020  1.00  0.00            
ATOM   4006  O   GLY   463      87.530 103.260  45.700  1.00  0.00            
ATOM   4007  N   ARG   464      89.580 102.400  45.580  1.00  0.00            
ATOM   4008  H   ARG   464      90.320 102.140  44.950  1.00  0.00            
ATOM   4009  CA  ARG   464      89.830 102.280  47.000  1.00  0.00            
ATOM   4010  HA  ARG   464      88.870 102.410  47.500  1.00  0.00            
ATOM   4011  CB  ARG   464      90.270 100.870  47.380  1.00  0.00            
ATOM   4012  HB1 ARG   464      90.450 100.820  48.460  1.00  0.00            
ATOM   4013  HB2 ARG   464      91.230 100.660  46.910  1.00  0.00            
ATOM   4014  CG  ARG   464      89.280  99.780  47.020  1.00  0.00            
ATOM   4015  HG1 ARG   464      89.620  98.840  47.470  1.00  0.00            
ATOM   4016  HG2 ARG   464      89.290  99.610  45.940  1.00  0.00            
ATOM   4017  CD  ARG   464      87.840 100.060  47.460  1.00  0.00            
ATOM   4018  HD1 ARG   464      87.320 100.570  46.650  1.00  0.00            
ATOM   4019  HD2 ARG   464      87.850 100.740  48.310  1.00  0.00            
ATOM   4020  NE  ARG   464      87.080  98.860  47.810  1.00  0.00            
ATOM   4021  HE  ARG   464      86.420  98.460  47.160  1.00  0.00            
ATOM   4022  CZ  ARG   464      87.170  98.250  49.000  1.00  0.00            
ATOM   4023  NH1 ARG   464      87.860  98.720  50.050  1.00  0.00            
ATOM   4024 1HH1 ARG   464      88.080  99.710  50.030  1.00  0.00            
ATOM   4025 2HH1 ARG   464      87.850  98.130  50.870  1.00  0.00            
ATOM   4026  NH2 ARG   464      86.570  97.070  49.210  1.00  0.00            
ATOM   4027 1HH2 ARG   464      85.950  96.690  48.500  1.00  0.00            
ATOM   4028 2HH2 ARG   464      86.790  96.570  50.060  1.00  0.00            
ATOM   4029  C   ARG   464      90.590 103.440  47.620  1.00  0.00            
ATOM   4030  O   ARG   464      91.140 103.360  48.720  1.00  0.00            
ATOM   4031  N   THR   465      90.550 104.620  46.980  1.00  0.00            
ATOM   4032  H   THR   465      90.200 104.590  46.040  1.00  0.00            
ATOM   4033  CA  THR   465      90.580 105.930  47.590  1.00  0.00            
ATOM   4034  HA  THR   465      90.170 105.840  48.600  1.00  0.00            
ATOM   4035  CB  THR   465      92.020 106.420  47.770  1.00  0.00            
ATOM   4036  HB  THR   465      92.600 105.630  48.240  1.00  0.00            
ATOM   4037  CG2 THR   465      92.740 106.800  46.480  1.00  0.00            
ATOM   4038 1HG2 THR   465      93.790 107.000  46.680  1.00  0.00            
ATOM   4039 2HG2 THR   465      92.660 105.990  45.750  1.00  0.00            
ATOM   4040 3HG2 THR   465      92.280 107.700  46.060  1.00  0.00            
ATOM   4041  OG1 THR   465      92.050 107.540  48.630  1.00  0.00            
ATOM   4042  HG1 THR   465      92.460 107.240  49.440  1.00  0.00            
ATOM   4043  C   THR   465      89.680 106.910  46.860  1.00  0.00            
ATOM   4044  O   THR   465      89.040 106.540  45.870  1.00  0.00            
ATOM   4045  N   GLY   466      89.560 108.160  47.310  1.00  0.00            
ATOM   4046  H   GLY   466      90.150 108.390  48.090  1.00  0.00            
ATOM   4047  CA  GLY   466      88.840 109.230  46.640  1.00  0.00            
ATOM   4048  HA1 GLY   466      88.940 109.100  45.570  1.00  0.00            
ATOM   4049  HA2 GLY   466      89.330 110.170  46.880  1.00  0.00            
ATOM   4050  C   GLY   466      87.350 109.380  46.930  1.00  0.00            
ATOM   4051  O   GLY   466      86.730 110.280  46.390  1.00  0.00            
ATOM   4052  N   ARG   467      86.740 108.550  47.790  1.00  0.00            
ATOM   4053  H   ARG   467      87.290 107.830  48.230  1.00  0.00            
ATOM   4054  CA  ARG   467      85.370 108.710  48.240  1.00  0.00            
ATOM   4055  HA  ARG   467      84.780 109.140  47.420  1.00  0.00            
ATOM   4056  CB  ARG   467      84.700 107.380  48.550  1.00  0.00            
ATOM   4057  HB1 ARG   467      83.920 107.520  49.290  1.00  0.00            
ATOM   4058  HB2 ARG   467      85.440 106.700  48.990  1.00  0.00            
ATOM   4059  CG  ARG   467      84.070 106.760  47.300  1.00  0.00            
ATOM   4060  HG1 ARG   467      84.810 106.760  46.490  1.00  0.00            
ATOM   4061  HG2 ARG   467      83.250 107.400  46.980  1.00  0.00            
ATOM   4062  CD  ARG   467      83.530 105.350  47.480  1.00  0.00            
ATOM   4063  HD1 ARG   467      82.890 105.100  46.630  1.00  0.00            
ATOM   4064  HD2 ARG   467      82.930 105.290  48.390  1.00  0.00            
ATOM   4065  NE  ARG   467      84.620 104.370  47.480  1.00  0.00            
ATOM   4066  HE  ARG   467      85.020 104.130  46.590  1.00  0.00            
ATOM   4067  CZ  ARG   467      85.250 103.890  48.570  1.00  0.00            
ATOM   4068  NH1 ARG   467      84.820 104.140  49.810  1.00  0.00            
ATOM   4069 1HH1 ARG   467      83.990 104.700  49.920  1.00  0.00            
ATOM   4070 2HH1 ARG   467      85.560 104.160  50.510  1.00  0.00            
ATOM   4071  NH2 ARG   467      86.370 103.180  48.430  1.00  0.00            
ATOM   4072 1HH2 ARG   467      86.710 103.060  47.480  1.00  0.00            
ATOM   4073 2HH2 ARG   467      86.780 102.790  49.270  1.00  0.00            
ATOM   4074  C   ARG   467      85.280 109.740  49.360  1.00  0.00            
ATOM   4075  O   ARG   467      85.710 109.490  50.480  1.00  0.00            
ATOM   4076  N   GLY   468      84.780 110.940  49.050  1.00  0.00            
ATOM   4077  H   GLY   468      84.450 111.060  48.100  1.00  0.00            
ATOM   4078  CA  GLY   468      84.820 112.120  49.890  1.00  0.00            
ATOM   4079  HA1 GLY   468      84.450 111.870  50.890  1.00  0.00            
ATOM   4080  HA2 GLY   468      84.160 112.880  49.480  1.00  0.00            
ATOM   4081  C   GLY   468      86.220 112.720  50.030  1.00  0.00            
ATOM   4082  O   GLY   468      86.480 113.800  49.520  1.00  0.00            
ATOM   4083  N   ARG   469      87.140 111.990  50.670  1.00  0.00            
ATOM   4084  H   ARG   469      86.810 111.100  51.020  1.00  0.00            
ATOM   4085  CA  ARG   469      88.550 112.300  50.830  1.00  0.00            
ATOM   4086  HA  ARG   469      88.610 113.200  51.430  1.00  0.00            
ATOM   4087  CB  ARG   469      89.250 111.170  51.580  1.00  0.00            
ATOM   4088  HB1 ARG   469      88.750 111.010  52.540  1.00  0.00            
ATOM   4089  HB2 ARG   469      90.270 111.480  51.830  1.00  0.00            
ATOM   4090  CG  ARG   469      89.300 109.850  50.830  1.00  0.00            
ATOM   4091  HG1 ARG   469      89.820 109.990  49.880  1.00  0.00            
ATOM   4092  HG2 ARG   469      88.290 109.510  50.590  1.00  0.00            
ATOM   4093  CD  ARG   469      90.040 108.710  51.540  1.00  0.00            
ATOM   4094  HD1 ARG   469      91.100 108.970  51.600  1.00  0.00            
ATOM   4095  HD2 ARG   469      89.960 107.800  50.950  1.00  0.00            
ATOM   4096  NE  ARG   469      89.580 108.460  52.900  1.00  0.00            
ATOM   4097  HE  ARG   469      90.230 108.540  53.660  1.00  0.00            
ATOM   4098  CZ  ARG   469      88.380 108.010  53.310  1.00  0.00            
ATOM   4099  NH1 ARG   469      87.340 107.800  52.500  1.00  0.00            
ATOM   4100 1HH1 ARG   469      87.500 107.800  51.500  1.00  0.00            
ATOM   4101 2HH1 ARG   469      86.510 107.380  52.880  1.00  0.00            
ATOM   4102  NH2 ARG   469      88.200 107.750  54.610  1.00  0.00            
ATOM   4103 1HH2 ARG   469      89.010 107.890  55.200  1.00  0.00            
ATOM   4104 2HH2 ARG   469      87.350 107.300  54.920  1.00  0.00            
ATOM   4105  C   ARG   469      89.280 112.590  49.530  1.00  0.00            
ATOM   4106  O   ARG   469      88.930 112.030  48.490  1.00  0.00            
ATOM   4107  N   ARG   470      90.370 113.350  49.570  1.00  0.00            
ATOM   4108  H   ARG   470      90.530 113.850  50.430  1.00  0.00            
ATOM   4109  CA  ARG   470      91.460 113.300  48.610  1.00  0.00            
ATOM   4110  HA  ARG   470      91.010 113.290  47.610  1.00  0.00            
ATOM   4111  CB  ARG   470      92.400 114.500  48.730  1.00  0.00            
ATOM   4112  HB1 ARG   470      93.380 114.220  48.340  1.00  0.00            
ATOM   4113  HB2 ARG   470      92.570 114.710  49.790  1.00  0.00            
ATOM   4114  CG  ARG   470      91.980 115.780  48.020  1.00  0.00            
ATOM   4115  HG1 ARG   470      92.800 116.500  48.110  1.00  0.00            
ATOM   4116  HG2 ARG   470      91.110 116.210  48.520  1.00  0.00            
ATOM   4117  CD  ARG   470      91.660 115.620  46.540  1.00  0.00            
ATOM   4118  HD1 ARG   470      91.540 116.600  46.060  1.00  0.00            
ATOM   4119  HD2 ARG   470      90.690 115.120  46.460  1.00  0.00            
ATOM   4120  NE  ARG   470      92.650 114.810  45.820  1.00  0.00            
ATOM   4121  HE  ARG   470      92.510 113.810  45.750  1.00  0.00            
ATOM   4122  CZ  ARG   470      93.730 115.230  45.160  1.00  0.00            
ATOM   4123  NH1 ARG   470      94.040 116.520  44.960  1.00  0.00            
ATOM   4124 1HH1 ARG   470      93.430 117.230  45.360  1.00  0.00            
ATOM   4125 2HH1 ARG   470      94.900 116.710  44.470  1.00  0.00            
ATOM   4126  NH2 ARG   470      94.590 114.350  44.640  1.00  0.00            
ATOM   4127 1HH2 ARG   470      94.500 113.370  44.870  1.00  0.00            
ATOM   4128 2HH2 ARG   470      95.380 114.740  44.140  1.00  0.00            
ATOM   4129  C   ARG   470      92.240 112.000  48.730  1.00  0.00            
ATOM   4130  O   ARG   470      92.430 111.490  49.830  1.00  0.00            
ATOM   4131  N   GLY   471      92.780 111.500  47.610  1.00  0.00            
ATOM   4132  H   GLY   471      92.500 111.930  46.740  1.00  0.00            
ATOM   4133  CA  GLY   471      93.780 110.460  47.540  1.00  0.00            
ATOM   4134  HA1 GLY   471      93.280 109.490  47.480  1.00  0.00            
ATOM   4135  HA2 GLY   471      94.370 110.470  48.450  1.00  0.00            
ATOM   4136  C   GLY   471      94.720 110.600  46.350  1.00  0.00            
ATOM   4137  O   GLY   471      94.610 111.530  45.560  1.00  0.00            
ATOM   4138  N   ILE   472      95.670 109.660  46.220  1.00  0.00            
ATOM   4139  H   ILE   472      95.670 108.940  46.940  1.00  0.00            
ATOM   4140  CA  ILE   472      96.670 109.510  45.180  1.00  0.00            
ATOM   4141  HA  ILE   472      96.380 110.160  44.350  1.00  0.00            
ATOM   4142  CB  ILE   472      98.050 109.980  45.640  1.00  0.00            
ATOM   4143  HB  ILE   472      98.370 109.310  46.430  1.00  0.00            
ATOM   4144  CG2 ILE   472      99.090 109.860  44.530  1.00  0.00            
ATOM   4145 1HG2 ILE   472     100.080 110.160  44.860  1.00  0.00            
ATOM   4146 2HG2 ILE   472      99.200 108.840  44.170  1.00  0.00            
ATOM   4147 3HG2 ILE   472      98.810 110.480  43.670  1.00  0.00            
ATOM   4148  CG1 ILE   472      98.050 111.390  46.230  1.00  0.00            
ATOM   4149 1HG1 ILE   472      97.320 111.450  47.050  1.00  0.00            
ATOM   4150 2HG1 ILE   472      97.720 112.100  45.480  1.00  0.00            
ATOM   4151  CD  ILE   472      99.370 111.880  46.820  1.00  0.00            
ATOM   4152  HD1 ILE   472      99.230 112.820  47.350  1.00  0.00            
ATOM   4153  HD2 ILE   472      99.760 111.140  47.530  1.00  0.00            
ATOM   4154  HD3 ILE   472     100.110 112.050  46.030  1.00  0.00            
ATOM   4155  C   ILE   472      96.670 108.080  44.660  1.00  0.00            
ATOM   4156  O   ILE   472      96.550 107.150  45.450  1.00  0.00            
ATOM   4157  N   TYR   473      96.840 107.860  43.360  1.00  0.00            
ATOM   4158  H   TYR   473      96.960 108.670  42.760  1.00  0.00            
ATOM   4159  CA  TYR   473      96.970 106.570  42.700  1.00  0.00            
ATOM   4160  HA  TYR   473      96.940 105.790  43.450  1.00  0.00            
ATOM   4161  CB  TYR   473      95.770 106.350  41.780  1.00  0.00            
ATOM   4162  HB1 TYR   473      95.670 107.230  41.140  1.00  0.00            
ATOM   4163  HB2 TYR   473      94.870 106.310  42.390  1.00  0.00            
ATOM   4164  CG  TYR   473      95.810 105.120  40.910  1.00  0.00            
ATOM   4165  CD1 TYR   473      96.030 103.850  41.470  1.00  0.00            
ATOM   4166  HD1 TYR   473      96.140 103.740  42.540  1.00  0.00            
ATOM   4167  CE1 TYR   473      96.120 102.720  40.650  1.00  0.00            
ATOM   4168  HE1 TYR   473      96.310 101.740  41.070  1.00  0.00            
ATOM   4169  CZ  TYR   473      95.960 102.840  39.260  1.00  0.00            
ATOM   4170  OH  TYR   473      96.070 101.740  38.460  1.00  0.00            
ATOM   4171  HH  TYR   473      95.870 101.930  37.540  1.00  0.00            
ATOM   4172  CE2 TYR   473      95.710 104.110  38.690  1.00  0.00            
ATOM   4173  HE2 TYR   473      95.570 104.200  37.620  1.00  0.00            
ATOM   4174  CD2 TYR   473      95.630 105.230  39.520  1.00  0.00            
ATOM   4175  HD2 TYR   473      95.430 106.190  39.070  1.00  0.00            
ATOM   4176  C   TYR   473      98.300 106.440  41.970  1.00  0.00            
ATOM   4177  O   TYR   473      98.800 107.420  41.410  1.00  0.00            
ATOM   4178  N   ARG   474      98.940 105.270  41.950  1.00  0.00            
ATOM   4179  H   ARG   474      98.500 104.510  42.460  1.00  0.00            
ATOM   4180  CA  ARG   474     100.200 104.990  41.300  1.00  0.00            
ATOM   4181  HA  ARG   474     100.390 105.790  40.580  1.00  0.00            
ATOM   4182  CB  ARG   474     101.370 105.000  42.280  1.00  0.00            
ATOM   4183  HB1 ARG   474     102.310 104.980  41.720  1.00  0.00            
ATOM   4184  HB2 ARG   474     101.330 104.080  42.870  1.00  0.00            
ATOM   4185  CG  ARG   474     101.390 106.180  43.240  1.00  0.00            
ATOM   4186  HG1 ARG   474     100.510 106.160  43.870  1.00  0.00            
ATOM   4187  HG2 ARG   474     101.380 107.110  42.670  1.00  0.00            
ATOM   4188  CD  ARG   474     102.640 106.160  44.120  1.00  0.00            
ATOM   4189  HD1 ARG   474     103.520 106.280  43.500  1.00  0.00            
ATOM   4190  HD2 ARG   474     102.710 105.210  44.640  1.00  0.00            
ATOM   4191  NE  ARG   474     102.620 107.260  45.090  1.00  0.00            
ATOM   4192  HE  ARG   474     103.110 108.110  44.840  1.00  0.00            
ATOM   4193  CZ  ARG   474     101.940 107.310  46.240  1.00  0.00            
ATOM   4194  NH1 ARG   474     101.170 106.290  46.660  1.00  0.00            
ATOM   4195 1HH1 ARG   474     101.090 105.490  46.060  1.00  0.00            
ATOM   4196 2HH1 ARG   474     100.680 106.390  47.540  1.00  0.00            
ATOM   4197  NH2 ARG   474     102.020 108.390  47.020  1.00  0.00            
ATOM   4198 1HH2 ARG   474     102.720 109.090  46.780  1.00  0.00            
ATOM   4199 2HH2 ARG   474     101.550 108.410  47.920  1.00  0.00            
ATOM   4200  C   ARG   474     100.190 103.700  40.490  1.00  0.00            
ATOM   4201  O   ARG   474      99.630 102.700  40.950  1.00  0.00            
ATOM   4202  N   PHE   475     100.830 103.690  39.320  1.00  0.00            
ATOM   4203  H   PHE   475     101.300 104.540  39.040  1.00  0.00            
ATOM   4204  CA  PHE   475     100.750 102.620  38.340  1.00  0.00            
ATOM   4205  HA  PHE   475     100.450 101.710  38.850  1.00  0.00            
ATOM   4206  CB  PHE   475      99.630 102.980  37.360  1.00  0.00            
ATOM   4207  HB1 PHE   475      98.690 103.040  37.910  1.00  0.00            
ATOM   4208  HB2 PHE   475      99.490 102.170  36.650  1.00  0.00            
ATOM   4209  CG  PHE   475      99.820 104.240  36.560  1.00  0.00            
ATOM   4210  CD1 PHE   475      99.090 105.400  36.860  1.00  0.00            
ATOM   4211  HD1 PHE   475      98.410 105.410  37.700  1.00  0.00            
ATOM   4212  CE1 PHE   475      99.210 106.540  36.070  1.00  0.00            
ATOM   4213  HE1 PHE   475      98.660 107.440  36.300  1.00  0.00            
ATOM   4214  CZ  PHE   475     100.080 106.550  34.970  1.00  0.00            
ATOM   4215  HZ  PHE   475     100.180 107.430  34.360  1.00  0.00            
ATOM   4216  CE2 PHE   475     100.830 105.400  34.670  1.00  0.00            
ATOM   4217  HE2 PHE   475     101.510 105.400  33.830  1.00  0.00            
ATOM   4218  CD2 PHE   475     100.690 104.250  35.470  1.00  0.00            
ATOM   4219  HD2 PHE   475     101.270 103.370  35.220  1.00  0.00            
ATOM   4220  C   PHE   475     102.070 102.300  37.660  1.00  0.00            
ATOM   4221  O   PHE   475     102.950 103.140  37.550  1.00  0.00            
ATOM   4222  N   VAL   476     102.250 101.070  37.150  1.00  0.00            
ATOM   4223  H   VAL   476     101.450 100.460  37.260  1.00  0.00            
ATOM   4224  CA  VAL   476     103.370 100.550  36.410  1.00  0.00            
ATOM   4225  HA  VAL   476     104.240 101.160  36.650  1.00  0.00            
ATOM   4226  CB  VAL   476     103.710  99.130  36.850  1.00  0.00            
ATOM   4227  HB  VAL   476     102.850  98.490  36.630  1.00  0.00            
ATOM   4228  CG1 VAL   476     104.910  98.520  36.140  1.00  0.00            
ATOM   4229 1HG1 VAL   476     105.160  97.530  36.540  1.00  0.00            
ATOM   4230 2HG1 VAL   476     104.730  98.400  35.070  1.00  0.00            
ATOM   4231 3HG1 VAL   476     105.780  99.160  36.270  1.00  0.00            
ATOM   4232  CG2 VAL   476     104.000  99.010  38.340  1.00  0.00            
ATOM   4233 1HG2 VAL   476     104.160  97.970  38.630  1.00  0.00            
ATOM   4234 2HG2 VAL   476     104.890  99.590  38.580  1.00  0.00            
ATOM   4235 3HG2 VAL   476     103.160  99.400  38.930  1.00  0.00            
ATOM   4236  C   VAL   476     103.200 100.650  34.900  1.00  0.00            
ATOM   4237  O   VAL   476     104.170 100.810  34.170  1.00  0.00            
ATOM   4238  N   THR   477     101.970 100.590  34.370  1.00  0.00            
ATOM   4239  H   THR   477     101.210 100.420  35.020  1.00  0.00            
ATOM   4240  CA  THR   477     101.580 100.810  32.990  1.00  0.00            
ATOM   4241  HA  THR   477     102.450 101.200  32.480  1.00  0.00            
ATOM   4242  CB  THR   477     101.240  99.520  32.250  1.00  0.00            
ATOM   4243  HB  THR   477     101.050  99.750  31.200  1.00  0.00            
ATOM   4244  CG2 THR   477     102.350  98.470  32.280  1.00  0.00            
ATOM   4245 1HG2 THR   477     102.090  97.630  31.640  1.00  0.00            
ATOM   4246 2HG2 THR   477     103.270  98.920  31.910  1.00  0.00            
ATOM   4247 3HG2 THR   477     102.510  98.120  33.300  1.00  0.00            
ATOM   4248  OG1 THR   477     100.080  98.900  32.770  1.00  0.00            
ATOM   4249  HG1 THR   477     100.240  97.950  32.800  1.00  0.00            
ATOM   4250  C   THR   477     100.470 101.850  32.850  1.00  0.00            
ATOM   4251  O   THR   477      99.590 101.880  33.710  1.00  0.00            
ATOM   4252  N   PRO   478     100.480 102.750  31.860  1.00  0.00            
ATOM   4253  CD  PRO   478     101.510 102.900  30.860  1.00  0.00            
ATOM   4254  HD1 PRO   478     101.630 102.010  30.240  1.00  0.00            
ATOM   4255  HD2 PRO   478     102.470 103.120  31.330  1.00  0.00            
ATOM   4256  CG  PRO   478     101.120 104.090  29.980  1.00  0.00            
ATOM   4257  HG1 PRO   478     100.480 103.760  29.160  1.00  0.00            
ATOM   4258  HG2 PRO   478     101.980 104.630  29.590  1.00  0.00            
ATOM   4259  CB  PRO   478     100.310 104.940  30.950  1.00  0.00            
ATOM   4260  HB1 PRO   478      99.630 105.620  30.420  1.00  0.00            
ATOM   4261  HB2 PRO   478     100.990 105.520  31.580  1.00  0.00            
ATOM   4262  CA  PRO   478      99.580 103.890  31.780  1.00  0.00            
ATOM   4263  HA  PRO   478      99.410 104.300  32.770  1.00  0.00            
ATOM   4264  C   PRO   478      98.190 103.620  31.200  1.00  0.00            
ATOM   4265  O   PRO   478      97.240 104.350  31.500  1.00  0.00            
ATOM   4266  N   GLY   479      98.020 102.600  30.360  1.00  0.00            
ATOM   4267  H   GLY   479      98.830 102.030  30.140  1.00  0.00            
ATOM   4268  CA  GLY   479      96.780 102.250  29.710  1.00  0.00            
ATOM   4269  HA1 GLY   479      96.990 101.910  28.690  1.00  0.00            
ATOM   4270  HA2 GLY   479      96.150 103.130  29.620  1.00  0.00            
ATOM   4271  C   GLY   479      95.970 101.150  30.400  1.00  0.00            
ATOM   4272  O   GLY   479      96.330 100.640  31.460  1.00  0.00            
ATOM   4273  N   GLU   480      94.880 100.740  29.750  1.00  0.00            
ATOM   4274  H   GLU   480      94.680 101.210  28.880  1.00  0.00            
ATOM   4275  CA  GLU   480      93.980  99.670  30.120  1.00  0.00            
ATOM   4276  HA  GLU   480      94.500  98.980  30.790  1.00  0.00            
ATOM   4277  CB  GLU   480      92.770 100.220  30.860  1.00  0.00            
ATOM   4278  HB1 GLU   480      93.120 100.780  31.730  1.00  0.00            
ATOM   4279  HB2 GLU   480      92.170  99.400  31.250  1.00  0.00            
ATOM   4280  CG  GLU   480      91.890 101.130  30.000  1.00  0.00            
ATOM   4281  HG1 GLU   480      91.510 100.550  29.150  1.00  0.00            
ATOM   4282  HG2 GLU   480      92.500 101.940  29.590  1.00  0.00            
ATOM   4283  CD  GLU   480      90.700 101.750  30.710  1.00  0.00            
ATOM   4284  OE1 GLU   480      90.610 101.680  31.960  1.00  0.00            
ATOM   4285  OE2 GLU   480      89.850 102.370  30.030  1.00  0.00            
ATOM   4286  C   GLU   480      93.520  98.870  28.900  1.00  0.00            
ATOM   4287  O   GLU   480      93.560  99.370  27.780  1.00  0.00            
ATOM   4288  N   ARG   481      93.010  97.650  29.100  1.00  0.00            
ATOM   4289  H   ARG   481      93.100  97.260  30.030  1.00  0.00            
ATOM   4290  CA  ARG   481      92.210  96.910  28.150  1.00  0.00            
ATOM   4291  HA  ARG   481      92.500  97.250  27.160  1.00  0.00            
ATOM   4292  CB  ARG   481      92.560  95.430  28.210  1.00  0.00            
ATOM   4293  HB1 ARG   481      91.960  94.880  27.480  1.00  0.00            
ATOM   4294  HB2 ARG   481      92.310  95.020  29.190  1.00  0.00            
ATOM   4295  CG  ARG   481      94.030  95.140  27.910  1.00  0.00            
ATOM   4296  HG1 ARG   481      94.660  95.560  28.700  1.00  0.00            
ATOM   4297  HG2 ARG   481      94.300  95.640  26.980  1.00  0.00            
ATOM   4298  CD  ARG   481      94.350  93.650  27.780  1.00  0.00            
ATOM   4299  HD1 ARG   481      93.710  93.220  27.010  1.00  0.00            
ATOM   4300  HD2 ARG   481      94.160  93.150  28.730  1.00  0.00            
ATOM   4301  NE  ARG   481      95.750  93.500  27.390  1.00  0.00            
ATOM   4302  HE  ARG   481      96.330  94.320  27.280  1.00  0.00            
ATOM   4303  CZ  ARG   481      96.410  92.350  27.190  1.00  0.00            
ATOM   4304  NH1 ARG   481      95.870  91.130  27.310  1.00  0.00            
ATOM   4305 1HH1 ARG   481      94.880  91.070  27.480  1.00  0.00            
ATOM   4306 2HH1 ARG   481      96.480  90.330  27.160  1.00  0.00            
ATOM   4307  NH2 ARG   481      97.700  92.400  26.840  1.00  0.00            
ATOM   4308 1HH2 ARG   481      98.110  93.310  26.710  1.00  0.00            
ATOM   4309 2HH2 ARG   481      98.160  91.510  26.740  1.00  0.00            
ATOM   4310  C   ARG   481      90.720  97.210  28.290  1.00  0.00            
ATOM   4311  O   ARG   481      90.290  97.550  29.390  1.00  0.00            
ATOM   4312  N   PRO   482      89.890  97.100  27.250  1.00  0.00            
ATOM   4313  CD  PRO   482      90.280  96.830  25.880  1.00  0.00            
ATOM   4314  HD1 PRO   482      91.070  96.080  25.800  1.00  0.00            
ATOM   4315  HD2 PRO   482      90.620  97.750  25.400  1.00  0.00            
ATOM   4316  CG  PRO   482      89.020  96.330  25.190  1.00  0.00            
ATOM   4317  HG1 PRO   482      88.900  95.270  25.400  1.00  0.00            
ATOM   4318  HG2 PRO   482      89.050  96.510  24.120  1.00  0.00            
ATOM   4319  CB  PRO   482      87.920  97.120  25.910  1.00  0.00            
ATOM   4320  HB1 PRO   482      86.960  96.610  25.850  1.00  0.00            
ATOM   4321  HB2 PRO   482      87.840  98.110  25.450  1.00  0.00            
ATOM   4322  CA  PRO   482      88.450  97.240  27.330  1.00  0.00            
ATOM   4323  HA  PRO   482      88.210  98.230  27.700  1.00  0.00            
ATOM   4324  C   PRO   482      87.800  96.220  28.270  1.00  0.00            
ATOM   4325  O   PRO   482      88.150  95.040  28.260  1.00  0.00            
ATOM   4326  N   SER   483      86.840  96.640  29.090  1.00  0.00            
ATOM   4327  H   SER   483      86.570  97.620  29.030  1.00  0.00            
ATOM   4328  CA  SER   483      86.040  95.850  30.000  1.00  0.00            
ATOM   4329  HA  SER   483      86.710  95.150  30.520  1.00  0.00            
ATOM   4330  CB  SER   483      85.430  96.750  31.070  1.00  0.00            
ATOM   4331  HB1 SER   483      86.210  97.060  31.770  1.00  0.00            
ATOM   4332  HB2 SER   483      84.670  96.210  31.640  1.00  0.00            
ATOM   4333  OG  SER   483      84.880  97.900  30.470  1.00  0.00            
ATOM   4334  HG  SER   483      84.730  98.570  31.150  1.00  0.00            
ATOM   4335  C   SER   483      84.960  95.020  29.330  1.00  0.00            
ATOM   4336  O   SER   483      84.500  95.370  28.240  1.00  0.00            
ATOM   4337  N   GLY   484      84.460  93.970  29.980  1.00  0.00            
ATOM   4338  H   GLY   484      84.810  93.760  30.900  1.00  0.00            
ATOM   4339  CA  GLY   484      83.350  93.160  29.520  1.00  0.00            
ATOM   4340  HA1 GLY   484      82.580  93.810  29.100  1.00  0.00            
ATOM   4341  HA2 GLY   484      82.890  92.660  30.370  1.00  0.00            
ATOM   4342  C   GLY   484      83.650  92.090  28.470  1.00  0.00            
ATOM   4343  O   GLY   484      82.720  91.630  27.820  1.00  0.00            
ATOM   4344  N   MET   485      84.910  91.670  28.290  1.00  0.00            
ATOM   4345  H   MET   485      85.630  92.090  28.860  1.00  0.00            
ATOM   4346  CA  MET   485      85.300  90.570  27.440  1.00  0.00            
ATOM   4347  HA  MET   485      84.400  90.130  27.000  1.00  0.00            
ATOM   4348  CB  MET   485      86.160  91.060  26.280  1.00  0.00            
ATOM   4349  HB1 MET   485      86.740  90.220  25.870  1.00  0.00            
ATOM   4350  HB2 MET   485      86.870  91.810  26.630  1.00  0.00            
ATOM   4351  CG  MET   485      85.310  91.620  25.140  1.00  0.00            
ATOM   4352  HG1 MET   485      84.650  92.390  25.530  1.00  0.00            
ATOM   4353  HG2 MET   485      84.690  90.800  24.760  1.00  0.00            
ATOM   4354  SD  MET   485      86.250  92.280  23.740  1.00  0.00            
ATOM   4355  CE  MET   485      86.650  93.910  24.410  1.00  0.00            
ATOM   4356  HE1 MET   485      87.270  94.450  23.690  1.00  0.00            
ATOM   4357  HE2 MET   485      85.740  94.480  24.590  1.00  0.00            
ATOM   4358  HE3 MET   485      87.200  93.800  25.350  1.00  0.00            
ATOM   4359  C   MET   485      85.980  89.460  28.220  1.00  0.00            
ATOM   4360  O   MET   485      86.990  89.710  28.870  1.00  0.00            
ATOM   4361  N   PHE   486      85.490  88.220  28.120  1.00  0.00            
ATOM   4362  H   PHE   486      84.680  88.090  27.520  1.00  0.00            
ATOM   4363  CA  PHE   486      86.030  87.040  28.750  1.00  0.00            
ATOM   4364  HA  PHE   486      86.970  87.320  29.230  1.00  0.00            
ATOM   4365  CB  PHE   486      85.100  86.580  29.880  1.00  0.00            
ATOM   4366  HB1 PHE   486      84.990  87.420  30.560  1.00  0.00            
ATOM   4367  HB2 PHE   486      85.610  85.800  30.440  1.00  0.00            
ATOM   4368  CG  PHE   486      83.730  86.070  29.490  1.00  0.00            
ATOM   4369  CD1 PHE   486      82.660  86.960  29.310  1.00  0.00            
ATOM   4370  HD1 PHE   486      82.830  88.020  29.390  1.00  0.00            
ATOM   4371  CE1 PHE   486      81.370  86.480  29.050  1.00  0.00            
ATOM   4372  HE1 PHE   486      80.550  87.160  28.920  1.00  0.00            
ATOM   4373  CZ  PHE   486      81.150  85.100  28.960  1.00  0.00            
ATOM   4374  HZ  PHE   486      80.150  84.730  28.780  1.00  0.00            
ATOM   4375  CE2 PHE   486      82.210  84.210  29.130  1.00  0.00            
ATOM   4376  HE2 PHE   486      82.030  83.140  29.080  1.00  0.00            
ATOM   4377  CD2 PHE   486      83.500  84.700  29.380  1.00  0.00            
ATOM   4378  HD2 PHE   486      84.310  84.010  29.520  1.00  0.00            
ATOM   4379  C   PHE   486      86.400  85.950  27.750  1.00  0.00            
ATOM   4380  O   PHE   486      86.040  86.040  26.580  1.00  0.00            
ATOM   4381  N   ASP   487      87.200  84.950  28.140  1.00  0.00            
ATOM   4382  H   ASP   487      87.500  84.950  29.100  1.00  0.00            
ATOM   4383  CA  ASP   487      87.640  83.880  27.280  1.00  0.00            
ATOM   4384  HA  ASP   487      87.630  84.260  26.260  1.00  0.00            
ATOM   4385  CB  ASP   487      89.100  83.490  27.550  1.00  0.00            
ATOM   4386  HB1 ASP   487      89.150  82.980  28.510  1.00  0.00            
ATOM   4387  HB2 ASP   487      89.700  84.390  27.640  1.00  0.00            
ATOM   4388  CG  ASP   487      89.730  82.620  26.460  1.00  0.00            
ATOM   4389  OD1 ASP   487      89.330  82.750  25.290  1.00  0.00            
ATOM   4390  OD2 ASP   487      90.630  81.800  26.760  1.00  0.00            
ATOM   4391  C   ASP   487      86.720  82.670  27.270  1.00  0.00            
ATOM   4392  O   ASP   487      85.970  82.400  28.210  1.00  0.00            
ATOM   4393  N   SER   488      86.800  81.840  26.230  1.00  0.00            
ATOM   4394  H   SER   488      87.480  82.100  25.520  1.00  0.00            
ATOM   4395  CA  SER   488      86.050  80.620  26.020  1.00  0.00            
ATOM   4396  HA  SER   488      84.990  80.880  26.070  1.00  0.00            
ATOM   4397  CB  SER   488      86.320  80.120  24.600  1.00  0.00            
ATOM   4398  HB1 SER   488      87.370  79.880  24.500  1.00  0.00            
ATOM   4399  HB2 SER   488      86.080  80.900  23.880  1.00  0.00            
ATOM   4400  OG  SER   488      85.540  78.980  24.290  1.00  0.00            
ATOM   4401  HG  SER   488      85.480  78.460  25.090  1.00  0.00            
ATOM   4402  C   SER   488      86.290  79.530  27.050  1.00  0.00            
ATOM   4403  O   SER   488      85.600  78.510  27.030  1.00  0.00            
ATOM   4404  N   SER   489      87.240  79.690  27.970  1.00  0.00            
ATOM   4405  H   SER   489      87.750  80.560  27.940  1.00  0.00            
ATOM   4406  CA  SER   489      87.490  78.870  29.130  1.00  0.00            
ATOM   4407  HA  SER   489      87.610  77.830  28.810  1.00  0.00            
ATOM   4408  CB  SER   489      88.790  79.300  29.810  1.00  0.00            
ATOM   4409  HB1 SER   489      89.640  79.070  29.160  1.00  0.00            
ATOM   4410  HB2 SER   489      88.930  78.750  30.740  1.00  0.00            
ATOM   4411  OG  SER   489      88.770  80.680  30.060  1.00  0.00            
ATOM   4412  HG  SER   489      89.520  80.940  30.600  1.00  0.00            
ATOM   4413  C   SER   489      86.350  78.920  30.140  1.00  0.00            
ATOM   4414  O   SER   489      85.910  77.880  30.640  1.00  0.00            
ATOM   4415  N   VAL   490      85.790  80.090  30.440  1.00  0.00            
ATOM   4416  H   VAL   490      86.200  80.900  29.990  1.00  0.00            
ATOM   4417  CA  VAL   490      84.760  80.300  31.440  1.00  0.00            
ATOM   4418  HA  VAL   490      85.090  79.830  32.360  1.00  0.00            
ATOM   4419  CB  VAL   490      84.550  81.780  31.760  1.00  0.00            
ATOM   4420  HB  VAL   490      84.030  82.230  30.920  1.00  0.00            
ATOM   4421  CG1 VAL   490      83.670  81.970  33.000  1.00  0.00            
ATOM   4422 1HG1 VAL   490      83.530  83.030  33.210  1.00  0.00            
ATOM   4423 2HG1 VAL   490      82.690  81.530  32.850  1.00  0.00            
ATOM   4424 3HG1 VAL   490      84.150  81.500  33.870  1.00  0.00            
ATOM   4425  CG2 VAL   490      85.840  82.550  31.990  1.00  0.00            
ATOM   4426 1HG2 VAL   490      85.620  83.590  32.260  1.00  0.00            
ATOM   4427 2HG2 VAL   490      86.410  82.090  32.800  1.00  0.00            
ATOM   4428 3HG2 VAL   490      86.450  82.570  31.090  1.00  0.00            
ATOM   4429  C   VAL   490      83.450  79.630  31.060  1.00  0.00            
ATOM   4430  O   VAL   490      82.740  79.090  31.900  1.00  0.00            
ATOM   4431  N   LEU   491      83.130  79.560  29.760  1.00  0.00            
ATOM   4432  H   LEU   491      83.770  80.000  29.120  1.00  0.00            
ATOM   4433  CA  LEU   491      82.000  78.830  29.220  1.00  0.00            
ATOM   4434  HA  LEU   491      81.100  79.190  29.720  1.00  0.00            
ATOM   4435  CB  LEU   491      81.860  79.100  27.730  1.00  0.00            
ATOM   4436  HB1 LEU   491      81.050  78.480  27.340  1.00  0.00            
ATOM   4437  HB2 LEU   491      82.770  78.770  27.230  1.00  0.00            
ATOM   4438  CG  LEU   491      81.570  80.540  27.320  1.00  0.00            
ATOM   4439  HG  LEU   491      82.380  81.180  27.670  1.00  0.00            
ATOM   4440  CD1 LEU   491      81.520  80.660  25.800  1.00  0.00            
ATOM   4441 1HD1 LEU   491      81.330  81.690  25.500  1.00  0.00            
ATOM   4442 2HD1 LEU   491      82.470  80.350  25.370  1.00  0.00            
ATOM   4443 3HD1 LEU   491      80.720  80.040  25.400  1.00  0.00            
ATOM   4444  CD2 LEU   491      80.250  81.080  27.880  1.00  0.00            
ATOM   4445 1HD2 LEU   491      80.060  82.080  27.500  1.00  0.00            
ATOM   4446 2HD2 LEU   491      79.430  80.420  27.580  1.00  0.00            
ATOM   4447 3HD2 LEU   491      80.290  81.130  28.970  1.00  0.00            
ATOM   4448  C   LEU   491      82.050  77.340  29.520  1.00  0.00            
ATOM   4449  O   LEU   491      81.010  76.680  29.550  1.00  0.00            
ATOM   4450  N   CYS   492      83.220  76.760  29.770  1.00  0.00            
ATOM   4451  H   CYS   492      84.040  77.350  29.770  1.00  0.00            
ATOM   4452  CA  CYS   492      83.410  75.400  30.250  1.00  0.00            
ATOM   4453  HA  CYS   492      82.710  74.760  29.720  1.00  0.00            
ATOM   4454  CB  CYS   492      84.820  74.960  29.870  1.00  0.00            
ATOM   4455  HB1 CYS   492      85.530  75.390  30.570  1.00  0.00            
ATOM   4456  HB2 CYS   492      85.080  75.320  28.880  1.00  0.00            
ATOM   4457  SG  CYS   492      84.980  73.150  29.880  1.00  0.00            
ATOM   4458  HG  CYS   492      84.590  72.960  28.620  1.00  0.00            
ATOM   4459  C   CYS   492      83.130  75.280  31.740  1.00  0.00            
ATOM   4460  O   CYS   492      82.410  74.380  32.180  1.00  0.00            
ATOM   4461  N   GLU   493      83.600  76.220  32.560  1.00  0.00            
ATOM   4462  H   GLU   493      84.140  76.960  32.140  1.00  0.00            
ATOM   4463  CA  GLU   493      83.350  76.300  33.990  1.00  0.00            
ATOM   4464  HA  GLU   493      83.720  75.380  34.440  1.00  0.00            
ATOM   4465  CB  GLU   493      84.130  77.450  34.640  1.00  0.00            
ATOM   4466  HB1 GLU   493      83.810  77.550  35.680  1.00  0.00            
ATOM   4467  HB2 GLU   493      83.880  78.380  34.140  1.00  0.00            
ATOM   4468  CG  GLU   493      85.650  77.290  34.660  1.00  0.00            
ATOM   4469  HG1 GLU   493      86.040  77.430  33.650  1.00  0.00            
ATOM   4470  HG2 GLU   493      85.880  76.270  34.970  1.00  0.00            
ATOM   4471  CD  GLU   493      86.310  78.270  35.630  1.00  0.00            
ATOM   4472  OE1 GLU   493      86.940  77.830  36.610  1.00  0.00            
ATOM   4473  OE2 GLU   493      86.170  79.490  35.440  1.00  0.00            
ATOM   4474  C   GLU   493      81.880  76.390  34.360  1.00  0.00            
ATOM   4475  O   GLU   493      81.450  75.840  35.370  1.00  0.00            
ATOM   4476  N   CYS   494      81.040  77.030  33.540  1.00  0.00            
ATOM   4477  H   CYS   494      81.460  77.550  32.780  1.00  0.00            
ATOM   4478  CA  CYS   494      79.600  77.070  33.680  1.00  0.00            
ATOM   4479  HA  CYS   494      79.350  77.560  34.620  1.00  0.00            
ATOM   4480  CB  CYS   494      78.990  77.890  32.550  1.00  0.00            
ATOM   4481  HB1 CYS   494      77.900  77.830  32.610  1.00  0.00            
ATOM   4482  HB2 CYS   494      79.290  77.470  31.590  1.00  0.00            
ATOM   4483  SG  CYS   494      79.470  79.640  32.620  1.00  0.00            
ATOM   4484  HG  CYS   494      78.790  80.050  31.540  1.00  0.00            
ATOM   4485  C   CYS   494      78.960  75.690  33.740  1.00  0.00            
ATOM   4486  O   CYS   494      78.000  75.460  34.470  1.00  0.00            
ATOM   4487  N   TYR   495      79.450  74.720  32.960  1.00  0.00            
ATOM   4488  H   TYR   495      80.260  74.950  32.400  1.00  0.00            
ATOM   4489  CA  TYR   495      78.990  73.350  32.950  1.00  0.00            
ATOM   4490  HA  TYR   495      77.910  73.350  33.150  1.00  0.00            
ATOM   4491  CB  TYR   495      79.180  72.730  31.570  1.00  0.00            
ATOM   4492  HB1 TYR   495      78.870  71.690  31.610  1.00  0.00            
ATOM   4493  HB2 TYR   495      80.250  72.720  31.360  1.00  0.00            
ATOM   4494  CG  TYR   495      78.460  73.390  30.420  1.00  0.00            
ATOM   4495  CD1 TYR   495      77.080  73.220  30.250  1.00  0.00            
ATOM   4496  HD1 TYR   495      76.520  72.670  30.990  1.00  0.00            
ATOM   4497  CE1 TYR   495      76.430  73.710  29.110  1.00  0.00            
ATOM   4498  HE1 TYR   495      75.380  73.530  28.930  1.00  0.00            
ATOM   4499  CZ  TYR   495      77.170  74.390  28.120  1.00  0.00            
ATOM   4500  OH  TYR   495      76.570  74.790  26.970  1.00  0.00            
ATOM   4501  HH  TYR   495      77.190  74.820  26.230  1.00  0.00            
ATOM   4502  CE2 TYR   495      78.550  74.600  28.310  1.00  0.00            
ATOM   4503  HE2 TYR   495      79.110  75.150  27.570  1.00  0.00            
ATOM   4504  CD2 TYR   495      79.180  74.100  29.450  1.00  0.00            
ATOM   4505  HD2 TYR   495      80.250  74.250  29.570  1.00  0.00            
ATOM   4506  C   TYR   495      79.630  72.500  34.040  1.00  0.00            
ATOM   4507  O   TYR   495      78.980  71.630  34.600  1.00  0.00            
ATOM   4508  N   ASP   496      80.900  72.750  34.390  1.00  0.00            
ATOM   4509  H   ASP   496      81.380  73.460  33.860  1.00  0.00            
ATOM   4510  CA  ASP   496      81.630  72.090  35.450  1.00  0.00            
ATOM   4511  HA  ASP   496      81.650  71.020  35.220  1.00  0.00            
ATOM   4512  CB  ASP   496      83.090  72.540  35.450  1.00  0.00            
ATOM   4513  HB1 ASP   496      83.130  73.600  35.700  1.00  0.00            
ATOM   4514  HB2 ASP   496      83.500  72.450  34.440  1.00  0.00            
ATOM   4515  CG  ASP   496      84.000  71.800  36.410  1.00  0.00            
ATOM   4516  OD1 ASP   496      83.870  71.990  37.640  1.00  0.00            
ATOM   4517  OD2 ASP   496      84.890  71.030  35.970  1.00  0.00            
ATOM   4518  C   ASP   496      80.930  72.240  36.790  1.00  0.00            
ATOM   4519  O   ASP   496      80.500  71.250  37.380  1.00  0.00            
ATOM   4520  N   ALA   497      80.640  73.460  37.260  1.00  0.00            
ATOM   4521  H   ALA   497      80.980  74.250  36.740  1.00  0.00            
ATOM   4522  CA  ALA   497      79.870  73.700  38.470  1.00  0.00            
ATOM   4523  HA  ALA   497      80.310  73.080  39.250  1.00  0.00            
ATOM   4524  CB  ALA   497      80.030  75.140  38.950  1.00  0.00            
ATOM   4525  HB1 ALA   497      79.380  75.330  39.810  1.00  0.00            
ATOM   4526  HB2 ALA   497      81.060  75.320  39.260  1.00  0.00            
ATOM   4527  HB3 ALA   497      79.760  75.830  38.150  1.00  0.00            
ATOM   4528  C   ALA   497      78.410  73.300  38.370  1.00  0.00            
ATOM   4529  O   ALA   497      77.840  72.810  39.340  1.00  0.00            
ATOM   4530  N   GLY   498      77.770  73.460  37.210  1.00  0.00            
ATOM   4531  H   GLY   498      78.280  73.920  36.460  1.00  0.00            
ATOM   4532  CA  GLY   498      76.430  72.990  36.940  1.00  0.00            
ATOM   4533  HA1 GLY   498      76.180  73.190  35.890  1.00  0.00            
ATOM   4534  HA2 GLY   498      75.720  73.540  37.550  1.00  0.00            
ATOM   4535  C   GLY   498      76.240  71.500  37.210  1.00  0.00            
ATOM   4536  O   GLY   498      75.280  71.100  37.850  1.00  0.00            
ATOM   4537  N   CYS   499      77.210  70.670  36.810  1.00  0.00            
ATOM   4538  H   CYS   499      77.970  71.070  36.280  1.00  0.00            
ATOM   4539  CA  CYS   499      77.250  69.250  37.060  1.00  0.00            
ATOM   4540  HA  CYS   499      76.220  68.880  37.020  1.00  0.00            
ATOM   4541  CB  CYS   499      78.000  68.550  35.930  1.00  0.00            
ATOM   4542  HB1 CYS   499      77.970  67.470  36.090  1.00  0.00            
ATOM   4543  HB2 CYS   499      79.040  68.870  35.940  1.00  0.00            
ATOM   4544  SG  CYS   499      77.280  68.900  34.300  1.00  0.00            
ATOM   4545  HG  CYS   499      77.730  70.150  34.230  1.00  0.00            
ATOM   4546  C   CYS   499      77.810  68.860  38.420  1.00  0.00            
ATOM   4547  O   CYS   499      77.350  67.890  39.010  1.00  0.00            
ATOM   4548  N   ALA   500      78.790  69.600  38.960  1.00  0.00            
ATOM   4549  H   ALA   500      79.170  70.340  38.380  1.00  0.00            
ATOM   4550  CA  ALA   500      79.450  69.330  40.220  1.00  0.00            
ATOM   4551  HA  ALA   500      79.660  68.260  40.260  1.00  0.00            
ATOM   4552  CB  ALA   500      80.790  70.050  40.270  1.00  0.00            
ATOM   4553  HB1 ALA   500      81.320  69.830  41.190  1.00  0.00            
ATOM   4554  HB2 ALA   500      81.420  69.760  39.430  1.00  0.00            
ATOM   4555  HB3 ALA   500      80.640  71.130  40.220  1.00  0.00            
ATOM   4556  C   ALA   500      78.610  69.680  41.440  1.00  0.00            
ATOM   4557  O   ALA   500      78.490  68.860  42.360  1.00  0.00            
ATOM   4558  N   TRP   501      78.060  70.890  41.500  1.00  0.00            
ATOM   4559  H   TRP   501      78.180  71.490  40.690  1.00  0.00            
ATOM   4560  CA  TRP   501      77.370  71.460  42.640  1.00  0.00            
ATOM   4561  HA  TRP   501      77.620  70.900  43.540  1.00  0.00            
ATOM   4562  CB  TRP   501      77.810  72.900  42.870  1.00  0.00            
ATOM   4563  HB1 TRP   501      77.080  73.400  43.520  1.00  0.00            
ATOM   4564  HB2 TRP   501      77.810  73.450  41.930  1.00  0.00            
ATOM   4565  CG  TRP   501      79.140  73.040  43.530  1.00  0.00            
ATOM   4566  CD1 TRP   501      80.300  73.390  42.940  1.00  0.00            
ATOM   4567  HD1 TRP   501      80.410  73.670  41.900  1.00  0.00            
ATOM   4568  NE1 TRP   501      81.310  73.380  43.880  1.00  0.00            
ATOM   4569  HE1 TRP   501      82.240  73.730  43.680  1.00  0.00            
ATOM   4570  CE2 TRP   501      80.850  73.010  45.120  1.00  0.00            
ATOM   4571  CZ2 TRP   501      81.460  72.850  46.370  1.00  0.00            
ATOM   4572  HZ2 TRP   501      82.530  73.000  46.470  1.00  0.00            
ATOM   4573  CH2 TRP   501      80.680  72.490  47.480  1.00  0.00            
ATOM   4574  HH2 TRP   501      81.150  72.380  48.440  1.00  0.00            
ATOM   4575  CZ3 TRP   501      79.300  72.310  47.320  1.00  0.00            
ATOM   4576  HZ3 TRP   501      78.690  72.070  48.180  1.00  0.00            
ATOM   4577  CE3 TRP   501      78.690  72.470  46.070  1.00  0.00            
ATOM   4578  HE3 TRP   501      77.630  72.340  45.960  1.00  0.00            
ATOM   4579  CD2 TRP   501      79.450  72.820  44.940  1.00  0.00            
ATOM   4580  C   TRP   501      75.850  71.380  42.530  1.00  0.00            
ATOM   4581  O   TRP   501      75.180  70.870  43.420  1.00  0.00            
ATOM   4582  N   TYR   502      75.300  71.910  41.430  1.00  0.00            
ATOM   4583  H   TYR   502      75.920  72.300  40.740  1.00  0.00            
ATOM   4584  CA  TYR   502      73.890  72.260  41.350  1.00  0.00            
ATOM   4585  HA  TYR   502      73.550  72.440  42.360  1.00  0.00            
ATOM   4586  CB  TYR   502      73.780  73.610  40.640  1.00  0.00            
ATOM   4587  HB1 TYR   502      72.740  73.940  40.640  1.00  0.00            
ATOM   4588  HB2 TYR   502      74.070  73.480  39.600  1.00  0.00            
ATOM   4589  CG  TYR   502      74.640  74.700  41.250  1.00  0.00            
ATOM   4590  CD1 TYR   502      74.430  75.110  42.570  1.00  0.00            
ATOM   4591  HD1 TYR   502      73.610  74.700  43.140  1.00  0.00            
ATOM   4592  CE1 TYR   502      75.290  76.030  43.180  1.00  0.00            
ATOM   4593  HE1 TYR   502      75.140  76.340  44.210  1.00  0.00            
ATOM   4594  CZ  TYR   502      76.390  76.560  42.470  1.00  0.00            
ATOM   4595  OH  TYR   502      77.260  77.400  43.090  1.00  0.00            
ATOM   4596  HH  TYR   502      78.000  77.650  42.530  1.00  0.00            
ATOM   4597  CE2 TYR   502      76.580  76.170  41.130  1.00  0.00            
ATOM   4598  HE2 TYR   502      77.420  76.580  40.590  1.00  0.00            
ATOM   4599  CD2 TYR   502      75.710  75.250  40.530  1.00  0.00            
ATOM   4600  HD2 TYR   502      75.910  74.940  39.510  1.00  0.00            
ATOM   4601  C   TYR   502      73.000  71.150  40.810  1.00  0.00            
ATOM   4602  O   TYR   502      71.780  71.290  40.860  1.00  0.00            
ATOM   4603  N   GLU   503      73.550  70.010  40.380  1.00  0.00            
ATOM   4604  H   GLU   503      74.560  70.010  40.410  1.00  0.00            
ATOM   4605  CA  GLU   503      72.900  68.840  39.840  1.00  0.00            
ATOM   4606  HA  GLU   503      73.700  68.210  39.440  1.00  0.00            
ATOM   4607  CB  GLU   503      72.250  67.960  40.910  1.00  0.00            
ATOM   4608  HB1 GLU   503      71.760  67.110  40.440  1.00  0.00            
ATOM   4609  HB2 GLU   503      71.460  68.530  41.410  1.00  0.00            
ATOM   4610  CG  GLU   503      73.210  67.400  41.950  1.00  0.00            
ATOM   4611  HG1 GLU   503      73.720  68.240  42.430  1.00  0.00            
ATOM   4612  HG2 GLU   503      73.990  66.840  41.440  1.00  0.00            
ATOM   4613  CD  GLU   503      72.610  66.510  43.040  1.00  0.00            
ATOM   4614  OE1 GLU   503      71.640  65.780  42.780  1.00  0.00            
ATOM   4615  OE2 GLU   503      73.120  66.530  44.180  1.00  0.00            
ATOM   4616  C   GLU   503      72.050  69.110  38.600  1.00  0.00            
ATOM   4617  O   GLU   503      70.990  68.520  38.390  1.00  0.00            
ATOM   4618  N   LEU   504      72.500  70.010  37.720  1.00  0.00            
ATOM   4619  H   LEU   504      73.390  70.430  37.930  1.00  0.00            
ATOM   4620  CA  LEU   504      71.890  70.390  36.460  1.00  0.00            
ATOM   4621  HA  LEU   504      70.810  70.340  36.590  1.00  0.00            
ATOM   4622  CB  LEU   504      72.240  71.830  36.090  1.00  0.00            
ATOM   4623  HB1 LEU   504      71.650  72.130  35.230  1.00  0.00            
ATOM   4624  HB2 LEU   504      73.290  71.840  35.770  1.00  0.00            
ATOM   4625  CG  LEU   504      72.090  72.890  37.180  1.00  0.00            
ATOM   4626  HG  LEU   504      72.820  72.690  37.960  1.00  0.00            
ATOM   4627  CD1 LEU   504      72.380  74.280  36.620  1.00  0.00            
ATOM   4628 1HD1 LEU   504      72.320  75.030  37.410  1.00  0.00            
ATOM   4629 2HD1 LEU   504      73.380  74.300  36.190  1.00  0.00            
ATOM   4630 3HD1 LEU   504      71.660  74.520  35.840  1.00  0.00            
ATOM   4631  CD2 LEU   504      70.710  72.900  37.830  1.00  0.00            
ATOM   4632 1HD2 LEU   504      70.610  73.740  38.510  1.00  0.00            
ATOM   4633 2HD2 LEU   504      69.940  72.960  37.060  1.00  0.00            
ATOM   4634 3HD2 LEU   504      70.560  71.980  38.400  1.00  0.00            
ATOM   4635  C   LEU   504      72.250  69.440  35.330  1.00  0.00            
ATOM   4636  O   LEU   504      73.280  68.770  35.400  1.00  0.00            
ATOM   4637  N   THR   505      71.510  69.410  34.220  1.00  0.00            
ATOM   4638  H   THR   505      70.650  69.950  34.220  1.00  0.00            
ATOM   4639  CA  THR   505      71.900  68.780  32.980  1.00  0.00            
ATOM   4640  HA  THR   505      72.590  67.980  33.260  1.00  0.00            
ATOM   4641  CB  THR   505      70.780  68.050  32.230  1.00  0.00            
ATOM   4642  HB  THR   505      71.200  67.130  31.810  1.00  0.00            
ATOM   4643  CG2 THR   505      69.580  67.630  33.070  1.00  0.00            
ATOM   4644 1HG2 THR   505      68.890  67.020  32.490  1.00  0.00            
ATOM   4645 2HG2 THR   505      69.910  67.060  33.940  1.00  0.00            
ATOM   4646 3HG2 THR   505      69.040  68.520  33.420  1.00  0.00            
ATOM   4647  OG1 THR   505      70.290  68.790  31.130  1.00  0.00            
ATOM   4648  HG1 THR   505      69.800  68.160  30.600  1.00  0.00            
ATOM   4649  C   THR   505      72.660  69.720  32.050  1.00  0.00            
ATOM   4650  O   THR   505      72.390  70.920  32.080  1.00  0.00            
ATOM   4651  N   PRO   506      73.570  69.250  31.190  1.00  0.00            
ATOM   4652  CD  PRO   506      74.200  67.950  31.220  1.00  0.00            
ATOM   4653  HD1 PRO   506      73.570  67.190  30.750  1.00  0.00            
ATOM   4654  HD2 PRO   506      74.440  67.640  32.240  1.00  0.00            
ATOM   4655  CG  PRO   506      75.510  68.090  30.440  1.00  0.00            
ATOM   4656  HG1 PRO   506      75.830  67.140  30.010  1.00  0.00            
ATOM   4657  HG2 PRO   506      76.280  68.500  31.090  1.00  0.00            
ATOM   4658  CB  PRO   506      75.120  69.120  29.380  1.00  0.00            
ATOM   4659  HB1 PRO   506      74.600  68.610  28.570  1.00  0.00            
ATOM   4660  HB2 PRO   506      76.000  69.640  28.990  1.00  0.00            
ATOM   4661  CA  PRO   506      74.160  70.040  30.130  1.00  0.00            
ATOM   4662  HA  PRO   506      74.750  70.830  30.590  1.00  0.00            
ATOM   4663  C   PRO   506      73.140  70.690  29.200  1.00  0.00            
ATOM   4664  O   PRO   506      73.220  71.890  28.980  1.00  0.00            
ATOM   4665  N   ALA   507      72.130  69.970  28.710  1.00  0.00            
ATOM   4666  H   ALA   507      72.090  68.990  28.980  1.00  0.00            
ATOM   4667  CA  ALA   507      71.120  70.460  27.800  1.00  0.00            
ATOM   4668  HA  ALA   507      71.630  70.820  26.910  1.00  0.00            
ATOM   4669  CB  ALA   507      70.190  69.330  27.370  1.00  0.00            
ATOM   4670  HB1 ALA   507      69.500  69.670  26.600  1.00  0.00            
ATOM   4671  HB2 ALA   507      70.750  68.490  26.960  1.00  0.00            
ATOM   4672  HB3 ALA   507      69.610  68.980  28.230  1.00  0.00            
ATOM   4673  C   ALA   507      70.300  71.620  28.350  1.00  0.00            
ATOM   4674  O   ALA   507      69.960  72.560  27.630  1.00  0.00            
ATOM   4675  N   GLU   508      69.950  71.600  29.640  1.00  0.00            
ATOM   4676  H   GLU   508      70.190  70.780  30.180  1.00  0.00            
ATOM   4677  CA  GLU   508      69.290  72.710  30.300  1.00  0.00            
ATOM   4678  HA  GLU   508      68.460  73.060  29.690  1.00  0.00            
ATOM   4679  CB  GLU   508      68.710  72.270  31.640  1.00  0.00            
ATOM   4680  HB1 GLU   508      68.240  73.150  32.100  1.00  0.00            
ATOM   4681  HB2 GLU   508      69.530  71.950  32.290  1.00  0.00            
ATOM   4682  CG  GLU   508      67.670  71.160  31.600  1.00  0.00            
ATOM   4683  HG1 GLU   508      68.140  70.220  31.290  1.00  0.00            
ATOM   4684  HG2 GLU   508      66.920  71.410  30.850  1.00  0.00            
ATOM   4685  CD  GLU   508      67.010  70.970  32.960  1.00  0.00            
ATOM   4686  OE1 GLU   508      67.680  71.090  34.010  1.00  0.00            
ATOM   4687  OE2 GLU   508      65.790  70.710  33.000  1.00  0.00            
ATOM   4688  C   GLU   508      70.220  73.890  30.550  1.00  0.00            
ATOM   4689  O   GLU   508      69.810  75.050  30.470  1.00  0.00            
ATOM   4690  N   THR   509      71.500  73.620  30.810  1.00  0.00            
ATOM   4691  H   THR   509      71.760  72.650  30.840  1.00  0.00            
ATOM   4692  CA  THR   509      72.530  74.620  31.020  1.00  0.00            
ATOM   4693  HA  THR   509      72.140  75.350  31.730  1.00  0.00            
ATOM   4694  CB  THR   509      73.780  74.030  31.670  1.00  0.00            
ATOM   4695  HB  THR   509      74.250  73.320  30.980  1.00  0.00            
ATOM   4696  CG2 THR   509      74.800  75.090  32.080  1.00  0.00            
ATOM   4697 1HG2 THR   509      75.620  74.620  32.620  1.00  0.00            
ATOM   4698 2HG2 THR   509      75.200  75.590  31.200  1.00  0.00            
ATOM   4699 3HG2 THR   509      74.330  75.820  32.730  1.00  0.00            
ATOM   4700  OG1 THR   509      73.440  73.330  32.850  1.00  0.00            
ATOM   4701  HG1 THR   509      73.040  72.500  32.590  1.00  0.00            
ATOM   4702  C   THR   509      72.840  75.380  29.730  1.00  0.00            
ATOM   4703  O   THR   509      72.940  76.600  29.760  1.00  0.00            
ATOM   4704  N   SER   510      72.850  74.720  28.570  1.00  0.00            
ATOM   4705  H   SER   510      72.840  73.710  28.600  1.00  0.00            
ATOM   4706  CA  SER   510      72.900  75.340  27.260  1.00  0.00            
ATOM   4707  HA  SER   510      73.860  75.850  27.140  1.00  0.00            
ATOM   4708  CB  SER   510      72.820  74.290  26.160  1.00  0.00            
ATOM   4709  HB1 SER   510      72.910  74.760  25.180  1.00  0.00            
ATOM   4710  HB2 SER   510      71.850  73.780  26.200  1.00  0.00            
ATOM   4711  OG  SER   510      73.830  73.310  26.280  1.00  0.00            
ATOM   4712  HG  SER   510      73.730  72.670  25.570  1.00  0.00            
ATOM   4713  C   SER   510      71.780  76.340  27.050  1.00  0.00            
ATOM   4714  O   SER   510      72.010  77.440  26.550  1.00  0.00            
ATOM   4715  N   VAL   511      70.560  76.040  27.500  1.00  0.00            
ATOM   4716  H   VAL   511      70.440  75.120  27.900  1.00  0.00            
ATOM   4717  CA  VAL   511      69.410  76.920  27.480  1.00  0.00            
ATOM   4718  HA  VAL   511      69.340  77.330  26.480  1.00  0.00            
ATOM   4719  CB  VAL   511      68.110  76.150  27.700  1.00  0.00            
ATOM   4720  HB  VAL   511      68.180  75.580  28.630  1.00  0.00            
ATOM   4721  CG1 VAL   511      66.870  77.040  27.830  1.00  0.00            
ATOM   4722 1HG1 VAL   511      65.980  76.430  28.010  1.00  0.00            
ATOM   4723 2HG1 VAL   511      66.960  77.730  28.660  1.00  0.00            
ATOM   4724 3HG1 VAL   511      66.720  77.600  26.910  1.00  0.00            
ATOM   4725  CG2 VAL   511      67.830  75.170  26.560  1.00  0.00            
ATOM   4726 1HG2 VAL   511      66.930  74.600  26.750  1.00  0.00            
ATOM   4727 2HG2 VAL   511      67.700  75.720  25.630  1.00  0.00            
ATOM   4728 3HG2 VAL   511      68.660  74.480  26.450  1.00  0.00            
ATOM   4729  C   VAL   511      69.580  78.110  28.410  1.00  0.00            
ATOM   4730  O   VAL   511      69.380  79.250  27.980  1.00  0.00            
ATOM   4731  N   ARG   512      70.030  77.940  29.660  1.00  0.00            
ATOM   4732  H   ARG   512      70.170  76.980  29.940  1.00  0.00            
ATOM   4733  CA  ARG   512      70.390  78.990  30.590  1.00  0.00            
ATOM   4734  HA  ARG   512      69.510  79.610  30.770  1.00  0.00            
ATOM   4735  CB  ARG   512      70.830  78.450  31.950  1.00  0.00            
ATOM   4736  HB1 ARG   512      71.190  79.280  32.560  1.00  0.00            
ATOM   4737  HB2 ARG   512      71.700  77.810  31.790  1.00  0.00            
ATOM   4738  CG  ARG   512      69.800  77.690  32.780  1.00  0.00            
ATOM   4739  HG1 ARG   512      69.400  76.870  32.180  1.00  0.00            
ATOM   4740  HG2 ARG   512      68.970  78.360  33.030  1.00  0.00            
ATOM   4741  CD  ARG   512      70.410  77.120  34.050  1.00  0.00            
ATOM   4742  HD1 ARG   512      70.730  77.950  34.690  1.00  0.00            
ATOM   4743  HD2 ARG   512      71.300  76.540  33.800  1.00  0.00            
ATOM   4744  NE  ARG   512      69.500  76.230  34.770  1.00  0.00            
ATOM   4745  HE  ARG   512      69.120  75.430  34.290  1.00  0.00            
ATOM   4746  CZ  ARG   512      69.240  76.200  36.080  1.00  0.00            
ATOM   4747  NH1 ARG   512      69.660  77.080  36.990  1.00  0.00            
ATOM   4748 1HH1 ARG   512      70.080  77.940  36.660  1.00  0.00            
ATOM   4749 2HH1 ARG   512      69.390  76.910  37.950  1.00  0.00            
ATOM   4750  NH2 ARG   512      68.520  75.190  36.600  1.00  0.00            
ATOM   4751 1HH2 ARG   512      68.210  74.470  35.960  1.00  0.00            
ATOM   4752 2HH2 ARG   512      68.390  75.160  37.600  1.00  0.00            
ATOM   4753  C   ARG   512      71.430  79.950  30.030  1.00  0.00            
ATOM   4754  O   ARG   512      71.320  81.160  30.160  1.00  0.00            
ATOM   4755  N   LEU   513      72.460  79.430  29.360  1.00  0.00            
ATOM   4756  H   LEU   513      72.520  78.430  29.320  1.00  0.00            
ATOM   4757  CA  LEU   513      73.530  80.200  28.750  1.00  0.00            
ATOM   4758  HA  LEU   513      73.820  80.990  29.450  1.00  0.00            
ATOM   4759  CB  LEU   513      74.760  79.320  28.540  1.00  0.00            
ATOM   4760  HB1 LEU   513      75.500  79.880  27.970  1.00  0.00            
ATOM   4761  HB2 LEU   513      74.470  78.470  27.920  1.00  0.00            
ATOM   4762  CG  LEU   513      75.440  78.810  29.810  1.00  0.00            
ATOM   4763  HG  LEU   513      74.700  78.310  30.450  1.00  0.00            
ATOM   4764  CD1 LEU   513      76.530  77.790  29.490  1.00  0.00            
ATOM   4765 1HD1 LEU   513      76.940  77.360  30.400  1.00  0.00            
ATOM   4766 2HD1 LEU   513      76.100  76.980  28.890  1.00  0.00            
ATOM   4767 3HD1 LEU   513      77.330  78.270  28.920  1.00  0.00            
ATOM   4768  CD2 LEU   513      76.070  79.930  30.640  1.00  0.00            
ATOM   4769 1HD2 LEU   513      76.570  79.520  31.510  1.00  0.00            
ATOM   4770 2HD2 LEU   513      76.790  80.480  30.030  1.00  0.00            
ATOM   4771 3HD2 LEU   513      75.310  80.620  30.990  1.00  0.00            
ATOM   4772  C   LEU   513      73.090  80.930  27.490  1.00  0.00            
ATOM   4773  O   LEU   513      73.360  82.120  27.340  1.00  0.00            
ATOM   4774  N   ARG   514      72.330  80.330  26.570  1.00  0.00            
ATOM   4775  H   ARG   514      72.160  79.340  26.700  1.00  0.00            
ATOM   4776  CA  ARG   514      71.740  80.990  25.430  1.00  0.00            
ATOM   4777  HA  ARG   514      72.550  81.480  24.890  1.00  0.00            
ATOM   4778  CB  ARG   514      71.120  79.990  24.460  1.00  0.00            
ATOM   4779  HB1 ARG   514      70.350  79.430  24.990  1.00  0.00            
ATOM   4780  HB2 ARG   514      71.870  79.240  24.180  1.00  0.00            
ATOM   4781  CG  ARG   514      70.520  80.550  23.170  1.00  0.00            
ATOM   4782  HG1 ARG   514      69.750  81.270  23.420  1.00  0.00            
ATOM   4783  HG2 ARG   514      70.030  79.740  22.620  1.00  0.00            
ATOM   4784  CD  ARG   514      71.510  81.230  22.230  1.00  0.00            
ATOM   4785  HD1 ARG   514      72.060  82.010  22.760  1.00  0.00            
ATOM   4786  HD2 ARG   514      70.970  81.700  21.410  1.00  0.00            
ATOM   4787  NE  ARG   514      72.430  80.240  21.660  1.00  0.00            
ATOM   4788  HE  ARG   514      72.090  79.310  21.440  1.00  0.00            
ATOM   4789  CZ  ARG   514      73.720  80.440  21.340  1.00  0.00            
ATOM   4790  NH1 ARG   514      74.330  81.630  21.340  1.00  0.00            
ATOM   4791 1HH1 ARG   514      73.740  82.460  21.320  1.00  0.00            
ATOM   4792 2HH1 ARG   514      75.290  81.610  21.040  1.00  0.00            
ATOM   4793  NH2 ARG   514      74.520  79.430  21.000  1.00  0.00            
ATOM   4794 1HH2 ARG   514      74.120  78.510  20.860  1.00  0.00            
ATOM   4795 2HH2 ARG   514      75.460  79.700  20.720  1.00  0.00            
ATOM   4796  C   ARG   514      70.800  82.120  25.820  1.00  0.00            
ATOM   4797  O   ARG   514      70.750  83.150  25.160  1.00  0.00            
ATOM   4798  N   ALA   515      70.080  81.990  26.940  1.00  0.00            
ATOM   4799  H   ALA   515      70.140  81.110  27.430  1.00  0.00            
ATOM   4800  CA  ALA   515      69.270  83.030  27.540  1.00  0.00            
ATOM   4801  HA  ALA   515      68.590  83.390  26.760  1.00  0.00            
ATOM   4802  CB  ALA   515      68.380  82.430  28.620  1.00  0.00            
ATOM   4803  HB1 ALA   515      67.690  83.190  29.020  1.00  0.00            
ATOM   4804  HB2 ALA   515      67.780  81.600  28.240  1.00  0.00            
ATOM   4805  HB3 ALA   515      68.990  82.070  29.450  1.00  0.00            
ATOM   4806  C   ALA   515      70.060  84.230  28.040  1.00  0.00            
ATOM   4807  O   ALA   515      69.590  85.360  27.910  1.00  0.00            
ATOM   4808  N   TYR   516      71.290  84.050  28.530  1.00  0.00            
ATOM   4809  H   TYR   516      71.600  83.100  28.640  1.00  0.00            
ATOM   4810  CA  TYR   516      72.270  85.090  28.780  1.00  0.00            
ATOM   4811  HA  TYR   516      71.780  85.870  29.370  1.00  0.00            
ATOM   4812  CB  TYR   516      73.440  84.570  29.610  1.00  0.00            
ATOM   4813  HB1 TYR   516      73.950  83.810  29.040  1.00  0.00            
ATOM   4814  HB2 TYR   516      73.040  84.050  30.480  1.00  0.00            
ATOM   4815  CG  TYR   516      74.500  85.530  30.100  1.00  0.00            
ATOM   4816  CD1 TYR   516      75.390  86.140  29.200  1.00  0.00            
ATOM   4817  HD1 TYR   516      75.280  85.990  28.140  1.00  0.00            
ATOM   4818  CE1 TYR   516      76.430  86.950  29.650  1.00  0.00            
ATOM   4819  HE1 TYR   516      77.130  87.410  28.950  1.00  0.00            
ATOM   4820  CZ  TYR   516      76.610  87.170  31.030  1.00  0.00            
ATOM   4821  OH  TYR   516      77.670  87.920  31.460  1.00  0.00            
ATOM   4822  HH  TYR   516      77.770  87.900  32.420  1.00  0.00            
ATOM   4823  CE2 TYR   516      75.710  86.580  31.940  1.00  0.00            
ATOM   4824  HE2 TYR   516      75.850  86.780  32.990  1.00  0.00            
ATOM   4825  CD2 TYR   516      74.670  85.770  31.470  1.00  0.00            
ATOM   4826  HD2 TYR   516      74.020  85.290  32.180  1.00  0.00            
ATOM   4827  C   TYR   516      72.710  85.760  27.480  1.00  0.00            
ATOM   4828  O   TYR   516      72.580  86.970  27.320  1.00  0.00            
ATOM   4829  N   LEU   517      73.200  85.000  26.500  1.00  0.00            
ATOM   4830  H   LEU   517      73.260  84.010  26.700  1.00  0.00            
ATOM   4831  CA  LEU   517      73.820  85.480  25.290  1.00  0.00            
ATOM   4832  HA  LEU   517      74.630  86.160  25.570  1.00  0.00            
ATOM   4833  CB  LEU   517      74.440  84.330  24.500  1.00  0.00            
ATOM   4834  HB1 LEU   517      74.810  84.720  23.550  1.00  0.00            
ATOM   4835  HB2 LEU   517      73.650  83.620  24.240  1.00  0.00            
ATOM   4836  CG  LEU   517      75.590  83.560  25.150  1.00  0.00            
ATOM   4837  HG  LEU   517      75.230  83.060  26.050  1.00  0.00            
ATOM   4838  CD1 LEU   517      76.120  82.480  24.210  1.00  0.00            
ATOM   4839 1HD1 LEU   517      76.900  81.900  24.710  1.00  0.00            
ATOM   4840 2HD1 LEU   517      75.310  81.810  23.920  1.00  0.00            
ATOM   4841 3HD1 LEU   517      76.550  82.950  23.320  1.00  0.00            
ATOM   4842  CD2 LEU   517      76.750  84.470  25.560  1.00  0.00            
ATOM   4843 1HD2 LEU   517      77.610  83.870  25.870  1.00  0.00            
ATOM   4844 2HD2 LEU   517      77.030  85.070  24.700  1.00  0.00            
ATOM   4845 3HD2 LEU   517      76.460  85.130  26.370  1.00  0.00            
ATOM   4846  C   LEU   517      72.900  86.320  24.410  1.00  0.00            
ATOM   4847  O   LEU   517      73.370  87.220  23.710  1.00  0.00            
ATOM   4848  N   ASN   518      71.590  86.100  24.410  1.00  0.00            
ATOM   4849  H   ASN   518      71.270  85.300  24.950  1.00  0.00            
ATOM   4850  CA  ASN   518      70.590  86.890  23.710  1.00  0.00            
ATOM   4851  HA  ASN   518      71.050  87.210  22.780  1.00  0.00            
ATOM   4852  CB  ASN   518      69.410  86.010  23.340  1.00  0.00            
ATOM   4853  HB1 ASN   518      68.540  86.630  23.090  1.00  0.00            
ATOM   4854  HB2 ASN   518      69.120  85.390  24.190  1.00  0.00            
ATOM   4855  CG  ASN   518      69.610  85.110  22.130  1.00  0.00            
ATOM   4856  OD1 ASN   518      70.600  85.150  21.390  1.00  0.00            
ATOM   4857  ND2 ASN   518      68.610  84.290  21.800  1.00  0.00            
ATOM   4858 1HD2 ASN   518      67.760  84.330  22.340  1.00  0.00            
ATOM   4859 2HD2 ASN   518      68.700  83.760  20.940  1.00  0.00            
ATOM   4860  C   ASN   518      70.170  88.180  24.410  1.00  0.00            
ATOM   4861  O   ASN   518      69.420  88.960  23.830  1.00  0.00            
ATOM   4862  N   THR   519      70.620  88.500  25.620  1.00  0.00            
ATOM   4863  H   THR   519      71.270  87.860  26.060  1.00  0.00            
ATOM   4864  CA  THR   519      70.400  89.760  26.300  1.00  0.00            
ATOM   4865  HA  THR   519      69.420  90.120  25.970  1.00  0.00            
ATOM   4866  CB  THR   519      70.210  89.600  27.800  1.00  0.00            
ATOM   4867  HB  THR   519      70.960  88.900  28.190  1.00  0.00            
ATOM   4868  CG2 THR   519      70.270  90.890  28.620  1.00  0.00            
ATOM   4869 1HG2 THR   519      70.040  90.680  29.660  1.00  0.00            
ATOM   4870 2HG2 THR   519      71.270  91.320  28.570  1.00  0.00            
ATOM   4871 3HG2 THR   519      69.550  91.610  28.230  1.00  0.00            
ATOM   4872  OG1 THR   519      68.920  89.080  28.060  1.00  0.00            
ATOM   4873  HG1 THR   519      68.790  88.290  27.530  1.00  0.00            
ATOM   4874  C   THR   519      71.430  90.820  25.930  1.00  0.00            
ATOM   4875  O   THR   519      72.620  90.540  26.100  1.00  0.00            
ATOM   4876  N   PRO   520      71.080  92.010  25.440  1.00  0.00            
ATOM   4877  CD  PRO   520      69.750  92.410  25.020  1.00  0.00            
ATOM   4878  HD1 PRO   520      69.210  92.860  25.840  1.00  0.00            
ATOM   4879  HD2 PRO   520      69.160  91.590  24.600  1.00  0.00            
ATOM   4880  CG  PRO   520      69.950  93.440  23.910  1.00  0.00            
ATOM   4881  HG1 PRO   520      69.110  94.120  23.820  1.00  0.00            
ATOM   4882  HG2 PRO   520      70.140  92.920  22.970  1.00  0.00            
ATOM   4883  CB  PRO   520      71.230  94.150  24.370  1.00  0.00            
ATOM   4884  HB1 PRO   520      70.950  94.940  25.070  1.00  0.00            
ATOM   4885  HB2 PRO   520      71.760  94.580  23.520  1.00  0.00            
ATOM   4886  CA  PRO   520      72.020  93.060  25.090  1.00  0.00            
ATOM   4887  HA  PRO   520      72.730  92.650  24.370  1.00  0.00            
ATOM   4888  C   PRO   520      72.790  93.650  26.250  1.00  0.00            
ATOM   4889  O   PRO   520      72.300  93.680  27.380  1.00  0.00            
ATOM   4890  N   GLY   521      73.990  94.190  26.020  1.00  0.00            
ATOM   4891  H   GLY   521      74.340  94.180  25.070  1.00  0.00            
ATOM   4892  CA  GLY   521      74.760  94.960  26.980  1.00  0.00            
ATOM   4893  HA1 GLY   521      74.130  95.760  27.380  1.00  0.00            
ATOM   4894  HA2 GLY   521      75.580  95.450  26.450  1.00  0.00            
ATOM   4895  C   GLY   521      75.380  94.220  28.160  1.00  0.00            
ATOM   4896  O   GLY   521      75.910  94.860  29.070  1.00  0.00            
ATOM   4897  N   LEU   522      75.330  92.890  28.190  1.00  0.00            
ATOM   4898  H   LEU   522      74.870  92.440  27.410  1.00  0.00            
ATOM   4899  CA  LEU   522      76.100  92.030  29.070  1.00  0.00            
ATOM   4900  HA  LEU   522      76.100  92.480  30.060  1.00  0.00            
ATOM   4901  CB  LEU   522      75.400  90.680  29.180  1.00  0.00            
ATOM   4902  HB1 LEU   522      76.090  89.930  29.570  1.00  0.00            
ATOM   4903  HB2 LEU   522      75.170  90.330  28.170  1.00  0.00            
ATOM   4904  CG  LEU   522      74.130  90.640  30.020  1.00  0.00            
ATOM   4905  HG  LEU   522      73.470  91.440  29.700  1.00  0.00            
ATOM   4906  CD1 LEU   522      73.390  89.320  29.840  1.00  0.00            
ATOM   4907 1HD1 LEU   522      72.440  89.340  30.370  1.00  0.00            
ATOM   4908 2HD1 LEU   522      73.200  89.150  28.780  1.00  0.00            
ATOM   4909 3HD1 LEU   522      74.000  88.490  30.210  1.00  0.00            
ATOM   4910  CD2 LEU   522      74.430  90.800  31.510  1.00  0.00            
ATOM   4911 1HD2 LEU   522      73.510  90.670  32.090  1.00  0.00            
ATOM   4912 2HD2 LEU   522      75.150  90.040  31.830  1.00  0.00            
ATOM   4913 3HD2 LEU   522      74.830  91.790  31.720  1.00  0.00            
ATOM   4914  C   LEU   522      77.560  91.900  28.640  1.00  0.00            
ATOM   4915  O   LEU   522      77.890  92.270  27.520  1.00  0.00            
ATOM   4916  N   PRO   523      78.460  91.370  29.470  1.00  0.00            
ATOM   4917  CD  PRO   523      78.330  91.250  30.910  1.00  0.00            
ATOM   4918  HD1 PRO   523      77.680  90.420  31.170  1.00  0.00            
ATOM   4919  HD2 PRO   523      77.940  92.160  31.370  1.00  0.00            
ATOM   4920  CG  PRO   523      79.740  90.990  31.450  1.00  0.00            
ATOM   4921  HG1 PRO   523      79.720  90.380  32.350  1.00  0.00            
ATOM   4922  HG2 PRO   523      80.250  91.930  31.630  1.00  0.00            
ATOM   4923  CB  PRO   523      80.390  90.250  30.280  1.00  0.00            
ATOM   4924  HB1 PRO   523      80.150  89.190  30.360  1.00  0.00            
ATOM   4925  HB2 PRO   523      81.480  90.380  30.290  1.00  0.00            
ATOM   4926  CA  PRO   523      79.740  90.860  29.050  1.00  0.00            
ATOM   4927  HA  PRO   523      80.350  91.710  28.730  1.00  0.00            
ATOM   4928  C   PRO   523      79.660  89.860  27.900  1.00  0.00            
ATOM   4929  O   PRO   523      78.680  89.130  27.790  1.00  0.00            
ATOM   4930  N   VAL   524      80.660  89.790  27.020  1.00  0.00            
ATOM   4931  H   VAL   524      81.460  90.380  27.210  1.00  0.00            
ATOM   4932  CA  VAL   524      80.680  89.030  25.780  1.00  0.00            
ATOM   4933  HA  VAL   524      79.830  88.360  25.790  1.00  0.00            
ATOM   4934  CB  VAL   524      80.500  89.920  24.550  1.00  0.00            
ATOM   4935  HB  VAL   524      80.590  89.310  23.650  1.00  0.00            
ATOM   4936  CG1 VAL   524      79.120  90.560  24.490  1.00  0.00            
ATOM   4937 1HG1 VAL   524      79.000  91.160  23.590  1.00  0.00            
ATOM   4938 2HG1 VAL   524      78.350  89.780  24.480  1.00  0.00            
ATOM   4939 3HG1 VAL   524      78.950  91.180  25.370  1.00  0.00            
ATOM   4940  CG2 VAL   524      81.540  91.030  24.450  1.00  0.00            
ATOM   4941 1HG2 VAL   524      81.390  91.610  23.540  1.00  0.00            
ATOM   4942 2HG2 VAL   524      81.480  91.700  25.310  1.00  0.00            
ATOM   4943 3HG2 VAL   524      82.540  90.590  24.410  1.00  0.00            
ATOM   4944  C   VAL   524      81.880  88.100  25.640  1.00  0.00            
ATOM   4945  O   VAL   524      82.930  88.310  26.240  1.00  0.00            
ATOM   4946  N   CYS   525      81.720  87.050  24.840  1.00  0.00            
ATOM   4947  H   CYS   525      80.850  87.000  24.330  1.00  0.00            
ATOM   4948  CA  CYS   525      82.640  85.950  24.600  1.00  0.00            
ATOM   4949  HA  CYS   525      83.660  86.330  24.590  1.00  0.00            
ATOM   4950  CB  CYS   525      82.500  85.010  25.790  1.00  0.00            
ATOM   4951  HB1 CYS   525      81.490  84.600  25.830  1.00  0.00            
ATOM   4952  HB2 CYS   525      82.650  85.580  26.710  1.00  0.00            
ATOM   4953  SG  CYS   525      83.680  83.630  25.830  1.00  0.00            
ATOM   4954  HG  CYS   525      83.700  83.460  27.150  1.00  0.00            
ATOM   4955  C   CYS   525      82.350  85.290  23.260  1.00  0.00            
ATOM   4956  O   CYS   525      81.380  85.650  22.590  1.00  0.00            
ATOM   4957  N   GLN   526      83.110  84.290  22.820  1.00  0.00            
ATOM   4958  H   GLN   526      83.930  84.070  23.370  1.00  0.00            
ATOM   4959  CA  GLN   526      82.810  83.450  21.670  1.00  0.00            
ATOM   4960  HA  GLN   526      82.680  84.110  20.820  1.00  0.00            
ATOM   4961  CB  GLN   526      83.980  82.530  21.350  1.00  0.00            
ATOM   4962  HB1 GLN   526      83.730  81.900  20.490  1.00  0.00            
ATOM   4963  HB2 GLN   526      84.120  81.850  22.190  1.00  0.00            
ATOM   4964  CG  GLN   526      85.320  83.210  21.080  1.00  0.00            
ATOM   4965  HG1 GLN   526      86.050  82.470  20.730  1.00  0.00            
ATOM   4966  HG2 GLN   526      85.720  83.640  21.990  1.00  0.00            
ATOM   4967  CD  GLN   526      85.210  84.320  20.040  1.00  0.00            
ATOM   4968  OE1 GLN   526      85.110  85.510  20.330  1.00  0.00            
ATOM   4969  NE2 GLN   526      85.180  83.990  18.750  1.00  0.00            
ATOM   4970 1HE2 GLN   526      85.450  83.050  18.480  1.00  0.00            
ATOM   4971 2HE2 GLN   526      85.110  84.750  18.090  1.00  0.00            
ATOM   4972  C   GLN   526      81.500  82.680  21.810  1.00  0.00            
ATOM   4973  O   GLN   526      81.070  82.370  22.920  1.00  0.00            
ATOM   4974  N   ASP   527      80.830  82.290  20.720  1.00  0.00            
ATOM   4975  H   ASP   527      81.250  82.540  19.840  1.00  0.00            
ATOM   4976  CA  ASP   527      79.610  81.510  20.670  1.00  0.00            
ATOM   4977  HA  ASP   527      78.970  81.840  21.490  1.00  0.00            
ATOM   4978  CB  ASP   527      78.820  81.780  19.390  1.00  0.00            
ATOM   4979  HB1 ASP   527      79.430  81.480  18.540  1.00  0.00            
ATOM   4980  HB2 ASP   527      78.640  82.850  19.290  1.00  0.00            
ATOM   4981  CG  ASP   527      77.480  81.060  19.310  1.00  0.00            
ATOM   4982  OD1 ASP   527      77.050  80.700  18.190  1.00  0.00            
ATOM   4983  OD2 ASP   527      76.810  80.870  20.350  1.00  0.00            
ATOM   4984  C   ASP   527      79.860  80.030  20.910  1.00  0.00            
ATOM   4985  O   ASP   527      79.490  79.160  20.120  1.00  0.00            
ATOM   4986  N   HIS   528      80.560  79.670  21.990  1.00  0.00            
ATOM   4987  H   HIS   528      80.840  80.420  22.610  1.00  0.00            
ATOM   4988  CA  HIS   528      81.010  78.330  22.310  1.00  0.00            
ATOM   4989  HA  HIS   528      80.880  77.720  21.410  1.00  0.00            
ATOM   4990  CB  HIS   528      82.510  78.320  22.570  1.00  0.00            
ATOM   4991  HB1 HIS   528      82.810  77.320  22.890  1.00  0.00            
ATOM   4992  HB2 HIS   528      82.720  78.980  23.410  1.00  0.00            
ATOM   4993  CG  HIS   528      83.400  78.700  21.430  1.00  0.00            
ATOM   4994  ND1 HIS   528      84.710  79.130  21.550  1.00  0.00            
ATOM   4995  HD1 HIS   528      85.200  79.240  22.430  1.00  0.00            
ATOM   4996  CE1 HIS   528      85.220  79.350  20.320  1.00  0.00            
ATOM   4997  HE1 HIS   528      86.210  79.720  20.130  1.00  0.00            
ATOM   4998  NE2 HIS   528      84.300  79.050  19.400  1.00  0.00            
ATOM   4999  CD2 HIS   528      83.150  78.650  20.080  1.00  0.00            
ATOM   5000  HD2 HIS   528      82.220  78.330  19.630  1.00  0.00            
ATOM   5001  C   HIS   528      80.150  77.650  23.370  1.00  0.00            
ATOM   5002  O   HIS   528      80.620  77.450  24.490  1.00  0.00            
ATOM   5003  N   LEU   529      78.930  77.210  23.050  1.00  0.00            
ATOM   5004  H   LEU   529      78.620  77.420  22.110  1.00  0.00            
ATOM   5005  CA  LEU   529      78.060  76.410  23.890  1.00  0.00            
ATOM   5006  HA  LEU   529      78.450  76.440  24.910  1.00  0.00            
ATOM   5007  CB  LEU   529      76.660  77.010  23.970  1.00  0.00            
ATOM   5008  HB1 LEU   529      76.050  76.370  24.590  1.00  0.00            
ATOM   5009  HB2 LEU   529      76.220  76.960  22.970  1.00  0.00            
ATOM   5010  CG  LEU   529      76.520  78.430  24.490  1.00  0.00            
ATOM   5011  HG  LEU   529      76.930  79.130  23.760  1.00  0.00            
ATOM   5012  CD1 LEU   529      75.050  78.790  24.680  1.00  0.00            
ATOM   5013 1HD1 LEU   529      74.940  79.810  25.040  1.00  0.00            
ATOM   5014 2HD1 LEU   529      74.510  78.680  23.740  1.00  0.00            
ATOM   5015 3HD1 LEU   529      74.600  78.110  25.410  1.00  0.00            
ATOM   5016  CD2 LEU   529      77.240  78.660  25.820  1.00  0.00            
ATOM   5017 1HD2 LEU   529      77.050  79.670  26.180  1.00  0.00            
ATOM   5018 2HD2 LEU   529      76.870  77.940  26.550  1.00  0.00            
ATOM   5019 3HD2 LEU   529      78.310  78.540  25.700  1.00  0.00            
ATOM   5020  C   LEU   529      78.010  74.930  23.540  1.00  0.00            
ATOM   5021  O   LEU   529      78.040  74.090  24.440  1.00  0.00            
ATOM   5022  N   GLU   530      77.910  74.540  22.270  1.00  0.00            
ATOM   5023  H   GLU   530      77.900  75.280  21.580  1.00  0.00            
ATOM   5024  CA  GLU   530      77.620  73.190  21.810  1.00  0.00            
ATOM   5025  HA  GLU   530      76.950  72.730  22.540  1.00  0.00            
ATOM   5026  CB  GLU   530      76.850  73.210  20.500  1.00  0.00            
ATOM   5027  HB1 GLU   530      76.850  72.220  20.050  1.00  0.00            
ATOM   5028  HB2 GLU   530      77.350  73.880  19.800  1.00  0.00            
ATOM   5029  CG  GLU   530      75.390  73.650  20.660  1.00  0.00            
ATOM   5030  HG1 GLU   530      75.370  74.640  21.100  1.00  0.00            
ATOM   5031  HG2 GLU   530      74.910  72.970  21.360  1.00  0.00            
ATOM   5032  CD  GLU   530      74.580  73.650  19.370  1.00  0.00            
ATOM   5033  OE1 GLU   530      74.980  73.040  18.350  1.00  0.00            
ATOM   5034  OE2 GLU   530      73.510  74.300  19.350  1.00  0.00            
ATOM   5035  C   GLU   530      78.810  72.250  21.710  1.00  0.00            
ATOM   5036  O   GLU   530      78.630  71.040  21.700  1.00  0.00            
ATOM   5037  N   PHE   531      80.050  72.730  21.640  1.00  0.00            
ATOM   5038  H   PHE   531      80.150  73.740  21.670  1.00  0.00            
ATOM   5039  CA  PHE   531      81.260  71.930  21.740  1.00  0.00            
ATOM   5040  HA  PHE   531      81.160  71.060  21.100  1.00  0.00            
ATOM   5041  CB  PHE   531      82.460  72.720  21.230  1.00  0.00            
ATOM   5042  HB1 PHE   531      82.450  73.730  21.630  1.00  0.00            
ATOM   5043  HB2 PHE   531      82.390  72.830  20.150  1.00  0.00            
ATOM   5044  CG  PHE   531      83.820  72.130  21.550  1.00  0.00            
ATOM   5045  CD1 PHE   531      84.220  70.940  20.920  1.00  0.00            
ATOM   5046  HD1 PHE   531      83.580  70.470  20.200  1.00  0.00            
ATOM   5047  CE1 PHE   531      85.450  70.350  21.250  1.00  0.00            
ATOM   5048  HE1 PHE   531      85.740  69.430  20.780  1.00  0.00            
ATOM   5049  CZ  PHE   531      86.270  70.940  22.220  1.00  0.00            
ATOM   5050  HZ  PHE   531      87.210  70.480  22.500  1.00  0.00            
ATOM   5051  CE2 PHE   531      85.880  72.130  22.850  1.00  0.00            
ATOM   5052  HE2 PHE   531      86.510  72.590  23.600  1.00  0.00            
ATOM   5053  CD2 PHE   531      84.650  72.710  22.520  1.00  0.00            
ATOM   5054  HD2 PHE   531      84.330  73.610  23.030  1.00  0.00            
ATOM   5055  C   PHE   531      81.460  71.390  23.150  1.00  0.00            
ATOM   5056  O   PHE   531      81.830  70.230  23.340  1.00  0.00            
ATOM   5057  N   TRP   532      81.120  72.160  24.190  1.00  0.00            
ATOM   5058  H   TRP   532      80.910  73.130  23.990  1.00  0.00            
ATOM   5059  CA  TRP   532      81.030  71.690  25.550  1.00  0.00            
ATOM   5060  HA  TRP   532      81.940  71.140  25.770  1.00  0.00            
ATOM   5061  CB  TRP   532      80.980  72.870  26.520  1.00  0.00            
ATOM   5062  HB1 TRP   532      80.910  72.480  27.540  1.00  0.00            
ATOM   5063  HB2 TRP   532      80.050  73.400  26.320  1.00  0.00
[truncated: 133,285 more chars]
