# Supplementary material for: ATP dependent NS3 helicase interaction with RNA: insights from molecular simulations
Source: Nucleic Acids Res. 2015 Oct 10;43(18):8725–34. doi: 10.1093/nar/gkv872 (PMC4605317; doi:10.1093/nar/gkv872)
Supplement: SUPPLEMENTARY DATA [file supp_gkv872_nar-02163-z-2015-File009.zip › pdb-files/1000ns_closed-ADP.pdb]

TITLE     t= 1000000.00000
ATOM      1  N   SER   189     127.470 113.820  65.320  1.00  0.00            
ATOM      2  H1  SER   189     127.970 114.010  66.180  1.00  0.00            
ATOM      3  H2  SER   189     127.810 114.490  64.650  1.00  0.00            
ATOM      4  H3  SER   189     126.510 114.110  65.490  1.00  0.00            
ATOM      5  CA  SER   189     127.710 112.480  64.770  1.00  0.00            
ATOM      6  HA  SER   189     127.670 111.790  65.620  1.00  0.00            
ATOM      7  CB  SER   189     126.650 112.220  63.690  1.00  0.00            
ATOM      8  HB1 SER   189     126.830 111.280  63.170  1.00  0.00            
ATOM      9  HB2 SER   189     126.510 113.080  63.050  1.00  0.00            
ATOM     10  OG  SER   189     125.430 111.970  64.350  1.00  0.00            
ATOM     11  HG  SER   189     124.810 111.650  63.690  1.00  0.00            
ATOM     12  C   SER   189     129.080 112.340  64.120  1.00  0.00            
ATOM     13  O   SER   189     129.590 113.340  63.610  1.00  0.00            
ATOM     14  N   PRO   190     129.550 111.100  64.010  1.00  0.00            
ATOM     15  CD  PRO   190     129.110 109.920  64.710  1.00  0.00            
ATOM     16  HD1 PRO   190     128.230 109.550  64.190  1.00  0.00            
ATOM     17  HD2 PRO   190     128.910 110.110  65.770  1.00  0.00            
ATOM     18  CG  PRO   190     130.200 108.860  64.610  1.00  0.00            
ATOM     19  HG1 PRO   190     129.790 107.870  64.390  1.00  0.00            
ATOM     20  HG2 PRO   190     130.610 108.910  65.620  1.00  0.00            
ATOM     21  CB  PRO   190     131.100 109.320  63.460  1.00  0.00            
ATOM     22  HB1 PRO   190     130.870 108.830  62.520  1.00  0.00            
ATOM     23  HB2 PRO   190     132.150 109.210  63.710  1.00  0.00            
ATOM     24  CA  PRO   190     130.820 110.810  63.370  1.00  0.00            
ATOM     25  HA  PRO   190     131.700 111.200  63.870  1.00  0.00            
ATOM     26  C   PRO   190     130.830 111.220  61.900  1.00  0.00            
ATOM     27  O   PRO   190     129.750 111.470  61.360  1.00  0.00            
ATOM     28  N   PRO   191     131.990 111.290  61.250  1.00  0.00            
ATOM     29  CD  PRO   191     133.300 110.970  61.790  1.00  0.00            
ATOM     30  HD1 PRO   191     133.440 109.890  61.740  1.00  0.00            
ATOM     31  HD2 PRO   191     133.380 111.440  62.770  1.00  0.00            
ATOM     32  CG  PRO   191     134.310 111.660  60.880  1.00  0.00            
ATOM     33  HG1 PRO   191     135.260 111.150  60.710  1.00  0.00            
ATOM     34  HG2 PRO   191     134.590 112.610  61.330  1.00  0.00            
ATOM     35  CB  PRO   191     133.550 111.770  59.560  1.00  0.00            
ATOM     36  HB1 PRO   191     133.790 110.830  59.050  1.00  0.00            
ATOM     37  HB2 PRO   191     133.880 112.610  58.960  1.00  0.00            
ATOM     38  CA  PRO   191     132.060 111.700  59.860  1.00  0.00            
ATOM     39  HA  PRO   191     131.660 112.700  59.680  1.00  0.00            
ATOM     40  C   PRO   191     131.310 110.760  58.930  1.00  0.00            
ATOM     41  O   PRO   191     131.100 109.560  59.120  1.00  0.00            
ATOM     42  N   ALA   192     130.840 111.290  57.790  1.00  0.00            
ATOM     43  H   ALA   192     131.270 112.160  57.510  1.00  0.00            
ATOM     44  CA  ALA   192     129.890 110.700  56.880  1.00  0.00            
ATOM     45  HA  ALA   192     130.080 109.620  56.900  1.00  0.00            
ATOM     46  CB  ALA   192     128.460 110.960  57.330  1.00  0.00            
ATOM     47  HB1 ALA   192     128.350 112.040  57.420  1.00  0.00            
ATOM     48  HB2 ALA   192     127.770 110.560  56.580  1.00  0.00            
ATOM     49  HB3 ALA   192     128.250 110.420  58.250  1.00  0.00            
ATOM     50  C   ALA   192     130.160 111.300  55.510  1.00  0.00            
ATOM     51  O   ALA   192     130.440 112.490  55.370  1.00  0.00            
ATOM     52  N   VAL   193     129.980 110.400  54.540  1.00  0.00            
ATOM     53  H   VAL   193     129.790 109.440  54.790  1.00  0.00            
ATOM     54  CA  VAL   193     130.270 110.760  53.160  1.00  0.00            
ATOM     55  HA  VAL   193     131.170 111.370  53.090  1.00  0.00            
ATOM     56  CB  VAL   193     130.600 109.470  52.420  1.00  0.00            
ATOM     57  HB  VAL   193     129.870 108.670  52.550  1.00  0.00            
ATOM     58  CG1 VAL   193     130.680 109.610  50.910  1.00  0.00            
ATOM     59 1HG1 VAL   193     129.920 110.200  50.390  1.00  0.00            
ATOM     60 2HG1 VAL   193     131.640 110.070  50.670  1.00  0.00            
ATOM     61 3HG1 VAL   193     130.850 108.690  50.350  1.00  0.00            
ATOM     62  CG2 VAL   193     132.000 109.060  52.880  1.00  0.00            
ATOM     63 1HG2 VAL   193     131.900 108.790  53.940  1.00  0.00            
ATOM     64 2HG2 VAL   193     132.410 108.280  52.250  1.00  0.00            
ATOM     65 3HG2 VAL   193     132.680 109.910  52.820  1.00  0.00            
ATOM     66  C   VAL   193     129.100 111.470  52.490  1.00  0.00            
ATOM     67  O   VAL   193     128.030 110.870  52.490  1.00  0.00            
ATOM     68  N   PRO   194     129.180 112.660  51.890  1.00  0.00            
ATOM     69  CD  PRO   194     130.260 113.550  52.260  1.00  0.00            
ATOM     70  HD1 PRO   194     131.130 113.200  51.700  1.00  0.00            
ATOM     71  HD2 PRO   194     130.530 113.530  53.310  1.00  0.00            
ATOM     72  CG  PRO   194     129.840 114.950  51.820  1.00  0.00            
ATOM     73  HG1 PRO   194     130.720 115.460  51.430  1.00  0.00            
ATOM     74  HG2 PRO   194     129.390 115.430  52.700  1.00  0.00            
ATOM     75  CB  PRO   194     128.790 114.700  50.750  1.00  0.00            
ATOM     76  HB1 PRO   194     129.210 114.550  49.750  1.00  0.00            
ATOM     77  HB2 PRO   194     128.000 115.450  50.730  1.00  0.00            
ATOM     78  CA  PRO   194     128.130 113.400  51.200  1.00  0.00            
ATOM     79  HA  PRO   194     127.340 113.740  51.870  1.00  0.00            
ATOM     80  C   PRO   194     127.510 112.580  50.080  1.00  0.00            
ATOM     81  O   PRO   194     128.220 111.830  49.430  1.00  0.00            
ATOM     82  N   GLN   195     126.210 112.770  49.810  1.00  0.00            
ATOM     83  H   GLN   195     125.660 113.300  50.480  1.00  0.00            
ATOM     84  CA  GLN   195     125.470 112.070  48.790  1.00  0.00            
ATOM     85  HA  GLN   195     125.500 111.030  49.090  1.00  0.00            
ATOM     86  CB  GLN   195     124.020 112.550  48.870  1.00  0.00            
ATOM     87  HB1 GLN   195     124.020 113.620  48.700  1.00  0.00            
ATOM     88  HB2 GLN   195     123.550 112.420  49.840  1.00  0.00            
ATOM     89  CG  GLN   195     123.070 111.820  47.910  1.00  0.00            
ATOM     90  HG1 GLN   195     122.990 110.740  48.070  1.00  0.00            
ATOM     91  HG2 GLN   195     123.520 112.080  46.950  1.00  0.00            
ATOM     92  CD  GLN   195     121.660 112.370  47.890  1.00  0.00            
ATOM     93  OE1 GLN   195     121.130 112.700  48.950  1.00  0.00            
ATOM     94  NE2 GLN   195     120.980 112.430  46.740  1.00  0.00            
ATOM     95 1HE2 GLN   195     121.410 112.120  45.890  1.00  0.00            
ATOM     96 2HE2 GLN   195     120.050 112.840  46.750  1.00  0.00            
ATOM     97  C   GLN   195     126.010 112.210  47.370  1.00  0.00            
ATOM     98  O   GLN   195     125.800 111.310  46.550  1.00  0.00            
ATOM     99  N   SER   196     126.720 113.280  47.010  1.00  0.00            
ATOM    100  H   SER   196     126.750 114.090  47.610  1.00  0.00            
ATOM    101  CA  SER   196     127.190 113.520  45.660  1.00  0.00            
ATOM    102  HA  SER   196     126.420 113.210  44.950  1.00  0.00            
ATOM    103  CB  SER   196     127.470 115.000  45.430  1.00  0.00            
ATOM    104  HB1 SER   196     127.860 115.200  44.430  1.00  0.00            
ATOM    105  HB2 SER   196     128.190 115.450  46.130  1.00  0.00            
ATOM    106  OG  SER   196     126.300 115.780  45.500  1.00  0.00            
ATOM    107  HG  SER   196     126.640 116.680  45.520  1.00  0.00            
ATOM    108  C   SER   196     128.450 112.730  45.340  1.00  0.00            
ATOM    109  O   SER   196     129.340 112.610  46.180  1.00  0.00            
ATOM    110  N   PHE   197     128.610 112.340  44.070  1.00  0.00            
ATOM    111  H   PHE   197     127.750 112.400  43.550  1.00  0.00            
ATOM    112  CA  PHE   197     129.720 111.590  43.530  1.00  0.00            
ATOM    113  HA  PHE   197     129.810 110.690  44.140  1.00  0.00            
ATOM    114  CB  PHE   197     129.450 111.170  42.090  1.00  0.00            
ATOM    115  HB1 PHE   197     129.470 112.140  41.590  1.00  0.00            
ATOM    116  HB2 PHE   197     128.420 110.810  42.020  1.00  0.00            
ATOM    117  CG  PHE   197     130.430 110.240  41.420  1.00  0.00            
ATOM    118  CD1 PHE   197     130.430 108.890  41.790  1.00  0.00            
ATOM    119  HD1 PHE   197     129.720 108.470  42.500  1.00  0.00            
ATOM    120  CE1 PHE   197     131.460 108.060  41.330  1.00  0.00            
ATOM    121  HE1 PHE   197     131.520 107.050  41.710  1.00  0.00            
ATOM    122  CZ  PHE   197     132.360 108.610  40.410  1.00  0.00            
ATOM    123  HZ  PHE   197     133.180 107.980  40.080  1.00  0.00            
ATOM    124  CE2 PHE   197     132.220 109.910  39.920  1.00  0.00            
ATOM    125  HE2 PHE   197     132.950 110.340  39.240  1.00  0.00            
ATOM    126  CD2 PHE   197     131.280 110.790  40.460  1.00  0.00            
ATOM    127  HD2 PHE   197     131.240 111.840  40.200  1.00  0.00            
ATOM    128  C   PHE   197     131.050 112.320  43.660  1.00  0.00            
ATOM    129  O   PHE   197     131.200 113.490  43.310  1.00  0.00            
ATOM    130  N   GLN   198     132.040 111.620  44.230  1.00  0.00            
ATOM    131  H   GLN   198     131.840 110.700  44.570  1.00  0.00            
ATOM    132  CA  GLN   198     133.360 112.170  44.480  1.00  0.00            
ATOM    133  HA  GLN   198     133.500 113.040  43.840  1.00  0.00            
ATOM    134  CB  GLN   198     133.440 112.680  45.910  1.00  0.00            
ATOM    135  HB1 GLN   198     133.180 111.810  46.510  1.00  0.00            
ATOM    136  HB2 GLN   198     132.670 113.440  46.040  1.00  0.00            
ATOM    137  CG  GLN   198     134.810 113.240  46.300  1.00  0.00            
ATOM    138  HG1 GLN   198     135.140 113.970  45.570  1.00  0.00            
ATOM    139  HG2 GLN   198     135.540 112.440  46.170  1.00  0.00            
ATOM    140  CD  GLN   198     134.770 113.720  47.750  1.00  0.00            
ATOM    141  OE1 GLN   198     133.880 113.630  48.590  1.00  0.00            
ATOM    142  NE2 GLN   198     135.970 114.180  48.100  1.00  0.00            
ATOM    143 1HE2 GLN   198     136.760 114.230  47.470  1.00  0.00            
ATOM    144 2HE2 GLN   198     136.170 114.130  49.090  1.00  0.00            
ATOM    145  C   GLN   198     134.380 111.050  44.310  1.00  0.00            
ATOM    146  O   GLN   198     134.220 109.910  44.710  1.00  0.00            
ATOM    147  N   VAL   199     135.540 111.340  43.710  1.00  0.00            
ATOM    148  H   VAL   199     135.560 112.260  43.290  1.00  0.00            
ATOM    149  CA  VAL   199     136.650 110.460  43.440  1.00  0.00            
ATOM    150  HA  VAL   199     136.390 109.450  43.760  1.00  0.00            
ATOM    151  CB  VAL   199     136.950 110.350  41.950  1.00  0.00            
ATOM    152  HB  VAL   199     137.300 111.310  41.560  1.00  0.00            
ATOM    153  CG1 VAL   199     138.100 109.370  41.710  1.00  0.00            
ATOM    154 1HG1 VAL   199     139.050 109.750  42.070  1.00  0.00            
ATOM    155 2HG1 VAL   199     137.840 108.450  42.240  1.00  0.00            
ATOM    156 3HG1 VAL   199     138.220 109.120  40.650  1.00  0.00            
ATOM    157  CG2 VAL   199     135.690 109.910  41.210  1.00  0.00            
ATOM    158 1HG2 VAL   199     135.280 108.970  41.580  1.00  0.00            
ATOM    159 2HG2 VAL   199     135.020 110.770  41.160  1.00  0.00            
ATOM    160 3HG2 VAL   199     135.910 109.580  40.190  1.00  0.00            
ATOM    161  C   VAL   199     137.910 110.890  44.180  1.00  0.00            
ATOM    162  O   VAL   199     138.430 111.970  43.880  1.00  0.00            
ATOM    163  N   ALA   200     138.510 110.070  45.040  1.00  0.00            
ATOM    164  H   ALA   200     137.990 109.210  45.060  1.00  0.00            
ATOM    165  CA  ALA   200     139.510 110.250  46.070  1.00  0.00            
ATOM    166  HA  ALA   200     139.910 111.270  46.100  1.00  0.00            
ATOM    167  CB  ALA   200     138.820 110.090  47.420  1.00  0.00            
ATOM    168  HB1 ALA   200     138.250 111.010  47.570  1.00  0.00            
ATOM    169  HB2 ALA   200     138.200 109.190  47.370  1.00  0.00            
ATOM    170  HB3 ALA   200     139.460 110.070  48.300  1.00  0.00            
ATOM    171  C   ALA   200     140.690 109.330  45.820  1.00  0.00            
ATOM    172  O   ALA   200     140.590 108.290  45.170  1.00  0.00            
ATOM    173  N   HIS   201     141.820 109.720  46.420  1.00  0.00            
ATOM    174  H   HIS   201     141.830 110.570  46.960  1.00  0.00            
ATOM    175  CA  HIS   201     143.080 109.020  46.250  1.00  0.00            
ATOM    176  HA  HIS   201     142.820 108.060  45.810  1.00  0.00            
ATOM    177  CB  HIS   201     143.920 109.750  45.210  1.00  0.00            
ATOM    178  HB1 HIS   201     144.110 110.710  45.680  1.00  0.00            
ATOM    179  HB2 HIS   201     143.330 109.910  44.300  1.00  0.00            
ATOM    180  CG  HIS   201     145.270 109.190  44.840  1.00  0.00            
ATOM    181  ND1 HIS   201     146.500 109.600  45.360  1.00  0.00            
ATOM    182  CE1 HIS   201     147.410 108.790  44.830  1.00  0.00            
ATOM    183  HE1 HIS   201     148.490 108.880  44.910  1.00  0.00            
ATOM    184  NE2 HIS   201     146.860 107.890  43.990  1.00  0.00            
ATOM    185  HE2 HIS   201     147.390 107.250  43.410  1.00  0.00            
ATOM    186  CD2 HIS   201     145.500 108.120  44.020  1.00  0.00            
ATOM    187  HD2 HIS   201     144.750 107.660  43.390  1.00  0.00            
ATOM    188  C   HIS   201     143.820 108.760  47.560  1.00  0.00            
ATOM    189  O   HIS   201     143.770 109.600  48.460  1.00  0.00            
ATOM    190  N   LEU   202     144.420 107.590  47.770  1.00  0.00            
ATOM    191  H   LEU   202     144.440 106.940  46.990  1.00  0.00            
ATOM    192  CA  LEU   202     144.980 107.170  49.030  1.00  0.00            
ATOM    193  HA  LEU   202     145.290 108.040  49.620  1.00  0.00            
ATOM    194  CB  LEU   202     143.800 106.390  49.600  1.00  0.00            
ATOM    195  HB1 LEU   202     143.580 105.650  48.830  1.00  0.00            
ATOM    196  HB2 LEU   202     142.920 107.030  49.630  1.00  0.00            
ATOM    197  CG  LEU   202     143.980 105.690  50.950  1.00  0.00            
ATOM    198  HG  LEU   202     144.590 104.800  50.790  1.00  0.00            
ATOM    199  CD1 LEU   202     144.610 106.760  51.830  1.00  0.00            
ATOM    200 1HD1 LEU   202     143.960 107.630  51.800  1.00  0.00            
ATOM    201 2HD1 LEU   202     144.540 106.340  52.830  1.00  0.00            
ATOM    202 3HD1 LEU   202     145.640 106.980  51.540  1.00  0.00            
ATOM    203  CD2 LEU   202     142.680 105.220  51.590  1.00  0.00            
ATOM    204 1HD2 LEU   202     142.810 104.850  52.610  1.00  0.00            
ATOM    205 2HD2 LEU   202     142.090 106.130  51.540  1.00  0.00            
ATOM    206 3HD2 LEU   202     142.190 104.470  50.960  1.00  0.00            
ATOM    207  C   LEU   202     146.270 106.370  48.880  1.00  0.00            
ATOM    208  O   LEU   202     146.280 105.310  48.270  1.00  0.00            
ATOM    209  N   HIS   203     147.360 107.010  49.310  1.00  0.00            
ATOM    210  H   HIS   203     147.210 107.860  49.830  1.00  0.00            
ATOM    211  CA  HIS   203     148.680 106.420  49.170  1.00  0.00            
ATOM    212  HA  HIS   203     148.600 105.590  48.470  1.00  0.00            
ATOM    213  CB  HIS   203     149.730 107.430  48.730  1.00  0.00            
ATOM    214  HB1 HIS   203     149.770 108.280  49.410  1.00  0.00            
ATOM    215  HB2 HIS   203     149.440 107.750  47.730  1.00  0.00            
ATOM    216  CG  HIS   203     151.130 106.880  48.650  1.00  0.00            
ATOM    217  ND1 HIS   203     151.480 105.540  48.520  1.00  0.00            
ATOM    218  CE1 HIS   203     152.770 105.490  48.830  1.00  0.00            
ATOM    219  HE1 HIS   203     153.430 104.630  48.870  1.00  0.00            
ATOM    220  NE2 HIS   203     153.240 106.690  49.200  1.00  0.00            
ATOM    221  HE2 HIS   203     154.130 106.980  49.580  1.00  0.00            
ATOM    222  CD2 HIS   203     152.220 107.610  49.070  1.00  0.00            
ATOM    223  HD2 HIS   203     152.210 108.650  49.350  1.00  0.00            
ATOM    224  C   HIS   203     149.210 105.840  50.470  1.00  0.00            
ATOM    225  O   HIS   203     149.290 106.500  51.500  1.00  0.00            
ATOM    226  N   ALA   204     149.530 104.540  50.500  1.00  0.00            
ATOM    227  H   ALA   204     149.430 103.990  49.660  1.00  0.00            
ATOM    228  CA  ALA   204     150.380 104.070  51.570  1.00  0.00            
ATOM    229  HA  ALA   204     151.210 104.750  51.720  1.00  0.00            
ATOM    230  CB  ALA   204     149.550 103.900  52.840  1.00  0.00            
ATOM    231  HB1 ALA   204     148.750 103.200  52.580  1.00  0.00            
ATOM    232  HB2 ALA   204     150.070 103.410  53.660  1.00  0.00            
ATOM    233  HB3 ALA   204     149.130 104.830  53.220  1.00  0.00            
ATOM    234  C   ALA   204     151.000 102.710  51.280  1.00  0.00            
ATOM    235  O   ALA   204     150.370 101.920  50.580  1.00  0.00            
ATOM    236  N   PRO   205     152.230 102.500  51.750  1.00  0.00            
ATOM    237  CD  PRO   205     153.070 103.420  52.480  1.00  0.00            
ATOM    238  HD1 PRO   205     152.620 103.880  53.360  1.00  0.00            
ATOM    239  HD2 PRO   205     153.420 104.180  51.770  1.00  0.00            
ATOM    240  CG  PRO   205     154.320 102.610  52.830  1.00  0.00            
ATOM    241  HG1 PRO   205     154.240 102.370  53.890  1.00  0.00            
ATOM    242  HG2 PRO   205     155.230 103.180  52.620  1.00  0.00            
ATOM    243  CB  PRO   205     154.340 101.350  51.970  1.00  0.00            
ATOM    244  HB1 PRO   205     154.630 100.480  52.560  1.00  0.00            
ATOM    245  HB2 PRO   205     155.020 101.380  51.120  1.00  0.00            
ATOM    246  CA  PRO   205     152.910 101.260  51.440  1.00  0.00            
ATOM    247  HA  PRO   205     152.930 101.110  50.360  1.00  0.00            
ATOM    248  C   PRO   205     152.200 100.060  52.050  1.00  0.00            
ATOM    249  O   PRO   205     151.370 100.130  52.960  1.00  0.00            
ATOM    250  N   THR   206     152.360  98.870  51.480  1.00  0.00            
ATOM    251  H   THR   206     153.180  98.780  50.890  1.00  0.00            
ATOM    252  CA  THR   206     151.660  97.640  51.770  1.00  0.00            
ATOM    253  HA  THR   206     150.630  97.900  51.530  1.00  0.00            
ATOM    254  CB  THR   206     152.080  96.550  50.790  1.00  0.00            
ATOM    255  HB  THR   206     152.010  96.990  49.800  1.00  0.00            
ATOM    256  CG2 THR   206     153.500  96.000  50.950  1.00  0.00            
ATOM    257 1HG2 THR   206     154.250  96.770  51.150  1.00  0.00            
ATOM    258 2HG2 THR   206     153.580  95.320  51.800  1.00  0.00            
ATOM    259 3HG2 THR   206     153.880  95.620  50.010  1.00  0.00            
ATOM    260  OG1 THR   206     151.130  95.500  50.830  1.00  0.00            
ATOM    261  HG1 THR   206     150.250  95.810  51.060  1.00  0.00            
ATOM    262  C   THR   206     151.740  97.210  53.230  1.00  0.00            
ATOM    263  O   THR   206     152.740  97.410  53.900  1.00  0.00            
ATOM    264  N   GLY   207     150.620  96.700  53.760  1.00  0.00            
ATOM    265  H   GLY   207     149.820  96.620  53.160  1.00  0.00            
ATOM    266  CA  GLY   207     150.380  96.380  55.160  1.00  0.00            
ATOM    267  HA1 GLY   207     151.330  96.090  55.590  1.00  0.00            
ATOM    268  HA2 GLY   207     149.690  95.530  55.190  1.00  0.00            
ATOM    269  C   GLY   207     149.770  97.580  55.870  1.00  0.00            
ATOM    270  O   GLY   207     149.980  97.750  57.070  1.00  0.00            
ATOM    271  N   SER   208     148.990  98.400  55.170  1.00  0.00            
ATOM    272  H   SER   208     148.800  98.220  54.190  1.00  0.00            
ATOM    273  CA  SER   208     148.310  99.570  55.690  1.00  0.00            
ATOM    274  HA  SER   208     148.640  99.790  56.710  1.00  0.00            
ATOM    275  CB  SER   208     148.660 100.820  54.880  1.00  0.00            
ATOM    276  HB1 SER   208     149.730 101.020  54.820  1.00  0.00            
ATOM    277  HB2 SER   208     148.230 101.630  55.470  1.00  0.00            
ATOM    278  OG  SER   208     148.090 100.770  53.590  1.00  0.00            
ATOM    279  HG  SER   208     148.150  99.880  53.220  1.00  0.00            
ATOM    280  C   SER   208     146.790  99.470  55.770  1.00  0.00            
ATOM    281  O   SER   208     146.240 100.160  56.630  1.00  0.00            
ATOM    282  N   GLY   209     146.200  98.490  55.100  1.00  0.00            
ATOM    283  H   GLY   209     146.670  97.950  54.380  1.00  0.00            
ATOM    284  CA  GLY   209     144.880  97.950  55.400  1.00  0.00            
ATOM    285  HA1 GLY   209     144.630  98.350  56.390  1.00  0.00            
ATOM    286  HA2 GLY   209     144.840  96.860  55.410  1.00  0.00            
ATOM    287  C   GLY   209     143.820  98.340  54.390  1.00  0.00            
ATOM    288  O   GLY   209     142.660  98.480  54.770  1.00  0.00            
ATOM    289  N   LYS   210     144.190  98.740  53.170  1.00  0.00            
ATOM    290  H   LYS   210     145.150  98.580  52.930  1.00  0.00            
ATOM    291  CA  LYS   210     143.410  99.460  52.180  1.00  0.00            
ATOM    292  HA  LYS   210     142.880 100.300  52.630  1.00  0.00            
ATOM    293  CB  LYS   210     144.330 100.020  51.110  1.00  0.00            
ATOM    294  HB1 LYS   210     143.700 100.720  50.570  1.00  0.00            
ATOM    295  HB2 LYS   210     144.700  99.270  50.410  1.00  0.00            
ATOM    296  CG  LYS   210     145.420 100.850  51.770  1.00  0.00            
ATOM    297  HG1 LYS   210     145.980 100.130  52.370  1.00  0.00            
ATOM    298  HG2 LYS   210     145.020 101.630  52.420  1.00  0.00            
ATOM    299  CD  LYS   210     146.390 101.550  50.830  1.00  0.00            
ATOM    300  HD1 LYS   210     147.030 102.270  51.340  1.00  0.00            
ATOM    301  HD2 LYS   210     145.730 102.120  50.170  1.00  0.00            
ATOM    302  CE  LYS   210     147.150 100.670  49.840  1.00  0.00            
ATOM    303  HE1 LYS   210     147.480 101.270  48.990  1.00  0.00            
ATOM    304  HE2 LYS   210     146.510  99.910  49.390  1.00  0.00            
ATOM    305  NZ  LYS   210     148.370 100.170  50.490  1.00  0.00            
ATOM    306  HZ1 LYS   210     148.900 100.940  50.870  1.00  0.00            
ATOM    307  HZ2 LYS   210     148.100  99.680  51.330  1.00  0.00            
ATOM    308  HZ3 LYS   210     148.990  99.620  49.910  1.00  0.00            
ATOM    309  C   LYS   210     142.290  98.600  51.610  1.00  0.00            
ATOM    310  O   LYS   210     141.300  99.060  51.060  1.00  0.00            
ATOM    311  N   SER   211     142.380  97.280  51.820  1.00  0.00            
ATOM    312  H   SER   211     143.190  96.870  52.260  1.00  0.00            
ATOM    313  CA  SER   211     141.290  96.360  51.540  1.00  0.00            
ATOM    314  HA  SER   211     140.460  96.870  51.040  1.00  0.00            
ATOM    315  CB  SER   211     141.760  95.190  50.680  1.00  0.00            
ATOM    316  HB1 SER   211     141.000  94.420  50.530  1.00  0.00            
ATOM    317  HB2 SER   211     142.600  94.720  51.180  1.00  0.00            
ATOM    318  OG  SER   211     142.060  95.690  49.400  1.00  0.00            
ATOM    319  HG  SER   211     142.690  96.400  49.590  1.00  0.00            
ATOM    320  C   SER   211     140.630  95.680  52.730  1.00  0.00            
ATOM    321  O   SER   211     139.670  94.930  52.610  1.00  0.00            
ATOM    322  N   THR   212     141.170  95.910  53.930  1.00  0.00            
ATOM    323  H   THR   212     142.100  96.290  54.010  1.00  0.00            
ATOM    324  CA  THR   212     140.750  95.230  55.140  1.00  0.00            
ATOM    325  HA  THR   212     139.940  94.530  54.920  1.00  0.00            
ATOM    326  CB  THR   212     141.880  94.370  55.690  1.00  0.00            
ATOM    327  HB  THR   212     141.650  94.030  56.700  1.00  0.00            
ATOM    328  CG2 THR   212     142.170  93.160  54.800  1.00  0.00            
ATOM    329 1HG2 THR   212     141.310  92.480  54.870  1.00  0.00            
ATOM    330 2HG2 THR   212     142.430  93.500  53.800  1.00  0.00            
ATOM    331 3HG2 THR   212     143.060  92.700  55.230  1.00  0.00            
ATOM    332  OG1 THR   212     143.070  95.130  55.710  1.00  0.00            
ATOM    333  HG1 THR   212     143.530  95.070  54.870  1.00  0.00            
ATOM    334  C   THR   212     140.170  96.210  56.160  1.00  0.00            
ATOM    335  O   THR   212     138.980  96.230  56.450  1.00  0.00            
ATOM    336  N   LYS   213     141.010  97.150  56.620  1.00  0.00            
ATOM    337  H   LYS   213     141.920  97.060  56.210  1.00  0.00            
ATOM    338  CA  LYS   213     140.690  98.220  57.540  1.00  0.00            
ATOM    339  HA  LYS   213     140.120  97.800  58.370  1.00  0.00            
ATOM    340  CB  LYS   213     142.000  98.770  58.100  1.00  0.00            
ATOM    341  HB1 LYS   213     141.700  99.600  58.730  1.00  0.00            
ATOM    342  HB2 LYS   213     142.610  99.100  57.260  1.00  0.00            
ATOM    343  CG  LYS   213     142.740  97.680  58.880  1.00  0.00            
ATOM    344  HG1 LYS   213     143.170  96.910  58.230  1.00  0.00            
ATOM    345  HG2 LYS   213     142.040  97.160  59.530  1.00  0.00            
ATOM    346  CD  LYS   213     143.980  98.260  59.550  1.00  0.00            
ATOM    347  HD1 LYS   213     143.720  99.160  60.100  1.00  0.00            
ATOM    348  HD2 LYS   213     144.610  98.650  58.750  1.00  0.00            
ATOM    349  CE  LYS   213     144.710  97.260  60.450  1.00  0.00            
ATOM    350  HE1 LYS   213     144.640  96.280  59.980  1.00  0.00            
ATOM    351  HE2 LYS   213     144.250  97.170  61.430  1.00  0.00            
ATOM    352  NZ  LYS   213     146.130  97.590  60.630  1.00  0.00            
ATOM    353  HZ1 LYS   213     146.690  97.340  59.840  1.00  0.00            
ATOM    354  HZ2 LYS   213     146.210  98.590  60.780  1.00  0.00            
ATOM    355  HZ3 LYS   213     146.470  97.180  61.490  1.00  0.00            
ATOM    356  C   LYS   213     139.830  99.300  56.890  1.00  0.00            
ATOM    357  O   LYS   213     138.860  99.690  57.530  1.00  0.00            
ATOM    358  N   VAL   214     140.190  99.810  55.710  1.00  0.00            
ATOM    359  H   VAL   214     141.010  99.440  55.250  1.00  0.00            
ATOM    360  CA  VAL   214     139.520 100.920  55.050  1.00  0.00            
ATOM    361  HA  VAL   214     139.540 101.690  55.820  1.00  0.00            
ATOM    362  CB  VAL   214     140.340 101.470  53.890  1.00  0.00            
ATOM    363  HB  VAL   214     140.510 100.650  53.190  1.00  0.00            
ATOM    364  CG1 VAL   214     139.620 102.630  53.210  1.00  0.00            
ATOM    365 1HG1 VAL   214     140.200 103.060  52.400  1.00  0.00            
ATOM    366 2HG1 VAL   214     138.650 102.310  52.820  1.00  0.00            
ATOM    367 3HG1 VAL   214     139.380 103.340  54.010  1.00  0.00            
ATOM    368  CG2 VAL   214     141.680 101.990  54.380  1.00  0.00            
ATOM    369 1HG2 VAL   214     141.630 102.750  55.160  1.00  0.00            
ATOM    370 2HG2 VAL   214     142.300 101.240  54.880  1.00  0.00            
ATOM    371 3HG2 VAL   214     142.190 102.440  53.530  1.00  0.00            
ATOM    372  C   VAL   214     138.050 100.570  54.850  1.00  0.00            
ATOM    373  O   VAL   214     137.180 101.310  55.310  1.00  0.00            
ATOM    374  N   PRO   215     137.640  99.470  54.210  1.00  0.00            
ATOM    375  CD  PRO   215     138.400  98.450  53.520  1.00  0.00            
ATOM    376  HD1 PRO   215     139.250  98.180  54.140  1.00  0.00            
ATOM    377  HD2 PRO   215     138.740  98.890  52.580  1.00  0.00            
ATOM    378  CG  PRO   215     137.500  97.240  53.280  1.00  0.00            
ATOM    379  HG1 PRO   215     137.490  96.640  54.190  1.00  0.00            
ATOM    380  HG2 PRO   215     137.900  96.730  52.410  1.00  0.00            
ATOM    381  CB  PRO   215     136.240  98.020  52.920  1.00  0.00            
ATOM    382  HB1 PRO   215     135.340  97.410  53.040  1.00  0.00            
ATOM    383  HB2 PRO   215     136.370  98.480  51.940  1.00  0.00            
ATOM    384  CA  PRO   215     136.270  99.030  54.060  1.00  0.00            
ATOM    385  HA  PRO   215     135.650  99.890  53.780  1.00  0.00            
ATOM    386  C   PRO   215     135.590  98.620  55.360  1.00  0.00            
ATOM    387  O   PRO   215     134.370  98.680  55.420  1.00  0.00            
ATOM    388  N   ALA   216     136.270  98.080  56.380  1.00  0.00            
ATOM    389  H   ALA   216     137.270  98.090  56.250  1.00  0.00            
ATOM    390  CA  ALA   216     135.680  97.780  57.670  1.00  0.00            
ATOM    391  HA  ALA   216     134.770  97.180  57.630  1.00  0.00            
ATOM    392  CB  ALA   216     136.720  97.110  58.560  1.00  0.00            
ATOM    393  HB1 ALA   216     137.730  97.530  58.540  1.00  0.00            
ATOM    394  HB2 ALA   216     136.300  97.020  59.560  1.00  0.00            
ATOM    395  HB3 ALA   216     136.900  96.120  58.150  1.00  0.00            
ATOM    396  C   ALA   216     135.180  99.070  58.320  1.00  0.00            
ATOM    397  O   ALA   216     134.070  99.040  58.860  1.00  0.00            
ATOM    398  N   ALA   217     135.920 100.170  58.250  1.00  0.00            
ATOM    399  H   ALA   217     136.870 100.080  57.910  1.00  0.00            
ATOM    400  CA  ALA   217     135.500 101.480  58.690  1.00  0.00            
ATOM    401  HA  ALA   217     135.070 101.340  59.690  1.00  0.00            
ATOM    402  CB  ALA   217     136.480 102.650  58.790  1.00  0.00            
ATOM    403  HB1 ALA   217     136.120 103.310  59.580  1.00  0.00            
ATOM    404  HB2 ALA   217     137.410 102.250  59.180  1.00  0.00            
ATOM    405  HB3 ALA   217     136.760 103.110  57.850  1.00  0.00            
ATOM    406  C   ALA   217     134.290 101.990  57.910  1.00  0.00            
ATOM    407  O   ALA   217     133.320 102.440  58.520  1.00  0.00            
ATOM    408  N   TYR   218     134.340 101.910  56.580  1.00  0.00            
ATOM    409  H   TYR   218     135.160 101.520  56.140  1.00  0.00            
ATOM    410  CA  TYR   218     133.230 102.370  55.770  1.00  0.00            
ATOM    411  HA  TYR   218     132.960 103.410  55.980  1.00  0.00            
ATOM    412  CB  TYR   218     133.640 102.430  54.300  1.00  0.00            
ATOM    413  HB1 TYR   218     132.690 102.480  53.760  1.00  0.00            
ATOM    414  HB2 TYR   218     134.090 101.470  54.060  1.00  0.00            
ATOM    415  CG  TYR   218     134.460 103.610  53.830  1.00  0.00            
ATOM    416  CD1 TYR   218     135.740 103.450  53.300  1.00  0.00            
ATOM    417  HD1 TYR   218     136.260 102.500  53.320  1.00  0.00            
ATOM    418  CE1 TYR   218     136.520 104.510  52.800  1.00  0.00            
ATOM    419  HE1 TYR   218     137.570 104.440  52.570  1.00  0.00            
ATOM    420  CZ  TYR   218     135.860 105.750  52.730  1.00  0.00            
ATOM    421  OH  TYR   218     136.660 106.800  52.380  1.00  0.00            
ATOM    422  HH  TYR   218     136.170 107.630  52.380  1.00  0.00            
ATOM    423  CE2 TYR   218     134.530 105.940  53.150  1.00  0.00            
ATOM    424  HE2 TYR   218     134.000 106.870  53.020  1.00  0.00            
ATOM    425  CD2 TYR   218     133.870 104.880  53.770  1.00  0.00            
ATOM    426  HD2 TYR   218     132.840 105.060  54.050  1.00  0.00            
ATOM    427  C   TYR   218     131.970 101.530  55.930  1.00  0.00            
ATOM    428  O   TYR   218     130.860 102.070  55.970  1.00  0.00            
ATOM    429  N   ALA   219     132.040 100.230  56.190  1.00  0.00            
ATOM    430  H   ALA   219     132.830  99.630  55.990  1.00  0.00            
ATOM    431  CA  ALA   219     130.870  99.530  56.680  1.00  0.00            
ATOM    432  HA  ALA   219     130.020  99.630  56.000  1.00  0.00            
ATOM    433  CB  ALA   219     131.180  98.040  56.570  1.00  0.00            
ATOM    434  HB1 ALA   219     130.270  97.490  56.800  1.00  0.00            
ATOM    435  HB2 ALA   219     131.350  97.820  55.520  1.00  0.00            
ATOM    436  HB3 ALA   219     132.110  97.830  57.100  1.00  0.00            
ATOM    437  C   ALA   219     130.370  99.960  58.040  1.00  0.00            
ATOM    438  O   ALA   219     129.180 100.280  58.160  1.00  0.00            
ATOM    439  N   ALA   220     131.210 100.160  59.060  1.00  0.00            
ATOM    440  H   ALA   220     132.160  99.830  58.950  1.00  0.00            
ATOM    441  CA  ALA   220     130.870 100.670  60.370  1.00  0.00            
ATOM    442  HA  ALA   220     130.250  99.990  60.950  1.00  0.00            
ATOM    443  CB  ALA   220     132.150 100.650  61.200  1.00  0.00            
ATOM    444  HB1 ALA   220     132.520  99.660  61.450  1.00  0.00            
ATOM    445  HB2 ALA   220     132.980 101.080  60.630  1.00  0.00            
ATOM    446  HB3 ALA   220     132.040 101.330  62.050  1.00  0.00            
ATOM    447  C   ALA   220     130.280 102.070  60.350  1.00  0.00            
ATOM    448  O   ALA   220     129.370 102.320  61.130  1.00  0.00            
ATOM    449  N   GLN   221     130.750 102.930  59.440  1.00  0.00            
ATOM    450  H   GLN   221     131.400 102.590  58.750  1.00  0.00            
ATOM    451  CA  GLN   221     130.120 104.190  59.130  1.00  0.00            
ATOM    452  HA  GLN   221     129.940 104.680  60.090  1.00  0.00            
ATOM    453  CB  GLN   221     131.110 105.080  58.390  1.00  0.00            
ATOM    454  HB1 GLN   221     130.550 105.920  57.960  1.00  0.00            
ATOM    455  HB2 GLN   221     131.590 104.490  57.600  1.00  0.00            
ATOM    456  CG  GLN   221     132.300 105.560  59.220  1.00  0.00            
ATOM    457  HG1 GLN   221     132.750 104.710  59.720  1.00  0.00            
ATOM    458  HG2 GLN   221     131.890 106.330  59.870  1.00  0.00            
ATOM    459  CD  GLN   221     133.420 106.140  58.360  1.00  0.00            
ATOM    460  OE1 GLN   221     134.290 105.530  57.730  1.00  0.00            
ATOM    461  NE2 GLN   221     133.430 107.460  58.160  1.00  0.00            
ATOM    462 1HE2 GLN   221     132.780 108.030  58.680  1.00  0.00            
ATOM    463 2HE2 GLN   221     134.240 107.820  57.670  1.00  0.00            
ATOM    464  C   GLN   221     128.750 104.130  58.480  1.00  0.00            
ATOM    465  O   GLN   221     128.210 105.190  58.160  1.00  0.00            
ATOM    466  N   GLY   222     128.130 102.960  58.330  1.00  0.00            
ATOM    467  H   GLY   222     128.600 102.080  58.520  1.00  0.00            
ATOM    468  CA  GLY   222     126.810 102.870  57.740  1.00  0.00            
ATOM    469  HA1 GLY   222     126.310 103.840  57.870  1.00  0.00            
ATOM    470  HA2 GLY   222     126.180 102.230  58.370  1.00  0.00            
ATOM    471  C   GLY   222     126.720 102.520  56.260  1.00  0.00            
ATOM    472  O   GLY   222     125.610 102.570  55.740  1.00  0.00            
ATOM    473  N   TYR   223     127.730 102.030  55.530  1.00  0.00            
ATOM    474  H   TYR   223     128.550 101.840  56.090  1.00  0.00            
ATOM    475  CA  TYR   223     127.660 101.940  54.090  1.00  0.00            
ATOM    476  HA  TYR   223     126.660 102.220  53.780  1.00  0.00            
ATOM    477  CB  TYR   223     128.650 102.920  53.450  1.00  0.00            
ATOM    478  HB1 TYR   223     128.640 102.810  52.370  1.00  0.00            
ATOM    479  HB2 TYR   223     129.650 102.600  53.720  1.00  0.00            
ATOM    480  CG  TYR   223     128.560 104.330  53.990  1.00  0.00            
ATOM    481  CD1 TYR   223     127.400 105.070  53.730  1.00  0.00            
ATOM    482  HD1 TYR   223     126.560 104.590  53.260  1.00  0.00            
ATOM    483  CE1 TYR   223     127.290 106.370  54.230  1.00  0.00            
ATOM    484  HE1 TYR   223     126.270 106.710  54.300  1.00  0.00            
ATOM    485  CZ  TYR   223     128.380 106.920  54.950  1.00  0.00            
ATOM    486  OH  TYR   223     128.350 108.170  55.500  1.00  0.00            
ATOM    487  HH  TYR   223     127.600 108.690  55.220  1.00  0.00            
ATOM    488  CE2 TYR   223     129.550 106.170  55.160  1.00  0.00            
ATOM    489  HE2 TYR   223     130.380 106.590  55.720  1.00  0.00            
ATOM    490  CD2 TYR   223     129.680 104.890  54.610  1.00  0.00            
ATOM    491  HD2 TYR   223     130.550 104.260  54.750  1.00  0.00            
ATOM    492  C   TYR   223     127.890 100.550  53.510  1.00  0.00            
ATOM    493  O   TYR   223     128.210  99.640  54.270  1.00  0.00            
ATOM    494  N   LYS   224     127.620 100.350  52.220  1.00  0.00            
ATOM    495  H   LYS   224     127.140 101.120  51.770  1.00  0.00            
ATOM    496  CA  LYS   224     127.770  99.170  51.390  1.00  0.00            
ATOM    497  HA  LYS   224     127.990  98.280  51.970  1.00  0.00            
ATOM    498  CB  LYS   224     126.480  98.960  50.610  1.00  0.00            
ATOM    499  HB1 LYS   224     126.390  99.860  49.990  1.00  0.00            
ATOM    500  HB2 LYS   224     125.670  98.920  51.340  1.00  0.00            
ATOM    501  CG  LYS   224     126.600  97.720  49.730  1.00  0.00            
ATOM    502  HG1 LYS   224     126.800  96.890  50.410  1.00  0.00            
ATOM    503  HG2 LYS   224     127.420  97.990  49.060  1.00  0.00            
ATOM    504  CD  LYS   224     125.430  97.530  48.770  1.00  0.00            
ATOM    505  HD1 LYS   224     125.260  98.490  48.280  1.00  0.00            
ATOM    506  HD2 LYS   224     124.580  97.270  49.400  1.00  0.00            
ATOM    507  CE  LYS   224     125.640  96.450  47.710  1.00  0.00            
ATOM    508  HE1 LYS   224     125.720  95.450  48.130  1.00  0.00            
ATOM    509  HE2 LYS   224     126.520  96.660  47.090  1.00  0.00            
ATOM    510  NZ  LYS   224     124.420  96.320  46.900  1.00  0.00            
ATOM    511  HZ1 LYS   224     124.420  95.430  46.430  1.00  0.00            
ATOM    512  HZ2 LYS   224     123.540  96.300  47.400  1.00  0.00            
ATOM    513  HZ3 LYS   224     124.220  97.010  46.190  1.00  0.00            
ATOM    514  C   LYS   224     129.020  99.260  50.540  1.00  0.00            
ATOM    515  O   LYS   224     129.000 100.100  49.640  1.00  0.00            
ATOM    516  N   VAL   225     130.070  98.450  50.750  1.00  0.00            
ATOM    517  H   VAL   225     129.910  97.590  51.250  1.00  0.00            
ATOM    518  CA  VAL   225     131.390  98.680  50.200  1.00  0.00            
ATOM    519  HA  VAL   225     131.270  99.620  49.660  1.00  0.00            
ATOM    520  CB  VAL   225     132.510  98.850  51.220  1.00  0.00            
ATOM    521  HB  VAL   225     132.700  97.820  51.520  1.00  0.00            
ATOM    522  CG1 VAL   225     133.700  99.490  50.510  1.00  0.00            
ATOM    523 1HG1 VAL   225     134.520  99.720  51.200  1.00  0.00            
ATOM    524 2HG1 VAL   225     134.060  98.780  49.770  1.00  0.00            
ATOM    525 3HG1 VAL   225     133.370 100.420  50.060  1.00  0.00            
ATOM    526  CG2 VAL   225     132.130  99.630  52.480  1.00  0.00            
ATOM    527 1HG2 VAL   225     132.940  99.410  53.180  1.00  0.00            
ATOM    528 2HG2 VAL   225     132.220 100.690  52.270  1.00  0.00            
ATOM    529 3HG2 VAL   225     131.150  99.350  52.880  1.00  0.00            
ATOM    530  C   VAL   225     131.610  97.610  49.140  1.00  0.00            
ATOM    531  O   VAL   225     131.580  96.440  49.500  1.00  0.00            
ATOM    532  N   LEU   226     132.070  97.980  47.940  1.00  0.00            
ATOM    533  H   LEU   226     132.110  98.970  47.720  1.00  0.00            
ATOM    534  CA  LEU   226     132.630  97.120  46.930  1.00  0.00            
ATOM    535  HA  LEU   226     132.280  96.130  47.220  1.00  0.00            
ATOM    536  CB  LEU   226     132.140  97.530  45.540  1.00  0.00            
ATOM    537  HB1 LEU   226     132.450  98.560  45.370  1.00  0.00            
ATOM    538  HB2 LEU   226     131.060  97.460  45.660  1.00  0.00            
ATOM    539  CG  LEU   226     132.610  96.800  44.290  1.00  0.00            
ATOM    540  HG  LEU   226     133.700  96.910  44.240  1.00  0.00            
ATOM    541  CD1 LEU   226     132.290  95.320  44.490  1.00  0.00            
ATOM    542 1HD1 LEU   226     132.800  94.940  45.380  1.00  0.00            
ATOM    543 2HD1 LEU   226     131.240  95.100  44.660  1.00  0.00            
ATOM    544 3HD1 LEU   226     132.550  94.690  43.640  1.00  0.00            
ATOM    545  CD2 LEU   226     131.940  97.560  43.150  1.00  0.00            
ATOM    546 1HD2 LEU   226     132.390  98.550  43.030  1.00  0.00            
ATOM    547 2HD2 LEU   226     132.180  97.050  42.220  1.00  0.00            
ATOM    548 3HD2 LEU   226     130.850  97.670  43.250  1.00  0.00            
ATOM    549  C   LEU   226     134.140  97.270  47.010  1.00  0.00            
ATOM    550  O   LEU   226     134.600  98.380  46.740  1.00  0.00            
ATOM    551  N   VAL   227     134.880  96.190  47.280  1.00  0.00            
ATOM    552  H   VAL   227     134.380  95.320  47.400  1.00  0.00            
ATOM    553  CA  VAL   227     136.320  96.210  47.200  1.00  0.00            
ATOM    554  HA  VAL   227     136.530  97.260  46.990  1.00  0.00            
ATOM    555  CB  VAL   227     136.970  95.920  48.550  1.00  0.00            
ATOM    556  HB  VAL   227     136.740  94.870  48.690  1.00  0.00            
ATOM    557  CG1 VAL   227     138.480  96.100  48.580  1.00  0.00            
ATOM    558 1HG1 VAL   227     138.910  95.400  49.300  1.00  0.00            
ATOM    559 2HG1 VAL   227     139.010  95.900  47.640  1.00  0.00            
ATOM    560 3HG1 VAL   227     138.840  97.070  48.910  1.00  0.00            
ATOM    561  CG2 VAL   227     136.390  96.770  49.690  1.00  0.00            
ATOM    562 1HG2 VAL   227     136.730  97.790  49.520  1.00  0.00            
ATOM    563 2HG2 VAL   227     135.310  96.780  49.800  1.00  0.00            
ATOM    564 3HG2 VAL   227     136.900  96.550  50.630  1.00  0.00            
ATOM    565  C   VAL   227     136.860  95.390  46.040  1.00  0.00            
ATOM    566  O   VAL   227     136.610  94.190  45.960  1.00  0.00            
ATOM    567  N   LEU   228     137.730  96.060  45.280  1.00  0.00            
ATOM    568  H   LEU   228     137.740  97.070  45.300  1.00  0.00            
ATOM    569  CA  LEU   228     138.420  95.480  44.140  1.00  0.00            
ATOM    570  HA  LEU   228     138.030  94.470  43.970  1.00  0.00            
ATOM    571  CB  LEU   228     138.090  96.370  42.950  1.00  0.00            
ATOM    572  HB1 LEU   228     138.490  95.770  42.130  1.00  0.00            
ATOM    573  HB2 LEU   228     138.630  97.310  43.020  1.00  0.00            
ATOM    574  CG  LEU   228     136.630  96.620  42.600  1.00  0.00            
ATOM    575  HG  LEU   228     136.180  97.260  43.360  1.00  0.00            
ATOM    576  CD1 LEU   228     136.550  97.320  41.240  1.00  0.00            
ATOM    577 1HD1 LEU   228     137.110  98.250  41.170  1.00  0.00            
ATOM    578 2HD1 LEU   228     136.980  96.590  40.560  1.00  0.00            
ATOM    579 3HD1 LEU   228     135.490  97.440  40.980  1.00  0.00            
ATOM    580  CD2 LEU   228     135.870  95.300  42.580  1.00  0.00            
ATOM    581 1HD2 LEU   228     135.830  94.800  43.540  1.00  0.00            
ATOM    582 2HD2 LEU   228     134.830  95.500  42.350  1.00  0.00            
ATOM    583 3HD2 LEU   228     136.350  94.680  41.820  1.00  0.00            
ATOM    584  C   LEU   228     139.920  95.530  44.380  1.00  0.00            
ATOM    585  O   LEU   228     140.450  96.560  44.810  1.00  0.00            
ATOM    586  N   ASN   229     140.640  94.430  44.140  1.00  0.00            
ATOM    587  H   ASN   229     140.140  93.550  44.140  1.00  0.00            
ATOM    588  CA  ASN   229     142.070  94.430  43.970  1.00  0.00            
ATOM    589  HA  ASN   229     142.360  95.410  43.580  1.00  0.00            
ATOM    590  CB  ASN   229     142.700  94.230  45.340  1.00  0.00            
ATOM    591  HB1 ASN   229     142.220  94.840  46.100  1.00  0.00            
ATOM    592  HB2 ASN   229     143.730  94.570  45.170  1.00  0.00            
ATOM    593  CG  ASN   229     142.940  92.800  45.810  1.00  0.00            
ATOM    594  OD1 ASN   229     144.040  92.270  45.930  1.00  0.00            
ATOM    595  ND2 ASN   229     141.840  92.070  45.990  1.00  0.00            
ATOM    596 1HD2 ASN   229     140.930  92.510  46.040  1.00  0.00            
ATOM    597 2HD2 ASN   229     141.830  91.070  46.090  1.00  0.00            
ATOM    598  C   ASN   229     142.540  93.300  43.060  1.00  0.00            
ATOM    599  O   ASN   229     141.680  92.470  42.780  1.00  0.00            
ATOM    600  N   PRO   230     143.820  93.150  42.700  1.00  0.00            
ATOM    601  CD  PRO   230     144.980  93.980  42.960  1.00  0.00            
ATOM    602  HD1 PRO   230     145.560  93.670  43.820  1.00  0.00            
ATOM    603  HD2 PRO   230     144.600  94.990  43.110  1.00  0.00            
ATOM    604  CG  PRO   230     145.740  93.870  41.640  1.00  0.00            
ATOM    605  HG1 PRO   230     146.750  94.140  41.950  1.00  0.00            
ATOM    606  HG2 PRO   230     145.450  94.540  40.830  1.00  0.00            
ATOM    607  CB  PRO   230     145.660  92.370  41.370  1.00  0.00            
ATOM    608  HB1 PRO   230     146.370  91.860  42.020  1.00  0.00            
ATOM    609  HB2 PRO   230     145.870  92.170  40.320  1.00  0.00            
ATOM    610  CA  PRO   230     144.210  92.120  41.760  1.00  0.00            
ATOM    611  HA  PRO   230     143.620  92.330  40.870  1.00  0.00            
ATOM    612  C   PRO   230     144.060  90.670  42.220  1.00  0.00            
ATOM    613  O   PRO   230     143.870  89.820  41.360  1.00  0.00            
ATOM    614  N   SER   231     144.310  90.420  43.510  1.00  0.00            
ATOM    615  H   SER   231     144.390  91.180  44.170  1.00  0.00            
ATOM    616  CA  SER   231     144.780  89.110  43.900  1.00  0.00            
ATOM    617  HA  SER   231     145.280  88.660  43.040  1.00  0.00            
ATOM    618  CB  SER   231     145.780  89.430  45.000  1.00  0.00            
ATOM    619  HB1 SER   231     145.350  90.120  45.720  1.00  0.00            
ATOM    620  HB2 SER   231     146.670  89.750  44.450  1.00  0.00            
ATOM    621  OG  SER   231     146.210  88.310  45.730  1.00  0.00            
ATOM    622  HG  SER   231     147.030  88.570  46.170  1.00  0.00            
ATOM    623  C   SER   231     143.760  88.120  44.460  1.00  0.00            
ATOM    624  O   SER   231     142.890  88.540  45.220  1.00  0.00            
ATOM    625  N   VAL   232     143.730  86.890  43.940  1.00  0.00            
ATOM    626  H   VAL   232     144.470  86.720  43.270  1.00  0.00            
ATOM    627  CA  VAL   232     142.900  85.770  44.340  1.00  0.00            
ATOM    628  HA  VAL   232     141.850  86.050  44.280  1.00  0.00            
ATOM    629  CB  VAL   232     142.920  84.540  43.450  1.00  0.00            
ATOM    630  HB  VAL   232     143.910  84.100  43.280  1.00  0.00            
ATOM    631  CG1 VAL   232     141.970  83.430  43.900  1.00  0.00            
ATOM    632 1HG1 VAL   232     141.890  82.620  43.170  1.00  0.00            
ATOM    633 2HG1 VAL   232     142.430  82.930  44.750  1.00  0.00            
ATOM    634 3HG1 VAL   232     140.960  83.810  44.090  1.00  0.00            
ATOM    635  CG2 VAL   232     142.440  85.070  42.110  1.00  0.00            
ATOM    636 1HG2 VAL   232     142.130  84.170  41.590  1.00  0.00            
ATOM    637 2HG2 VAL   232     141.560  85.670  42.340  1.00  0.00            
ATOM    638 3HG2 VAL   232     143.200  85.730  41.680  1.00  0.00            
ATOM    639  C   VAL   232     143.270  85.270  45.740  1.00  0.00            
ATOM    640  O   VAL   232     142.430  84.970  46.590  1.00  0.00            
ATOM    641  N   ALA   233     144.560  85.350  46.070  1.00  0.00            
ATOM    642  H   ALA   233     145.190  85.760  45.400  1.00  0.00            
ATOM    643  CA  ALA   233     145.180  84.940  47.310  1.00  0.00            
ATOM    644  HA  ALA   233     144.890  83.920  47.590  1.00  0.00            
ATOM    645  CB  ALA   233     146.650  84.900  46.900  1.00  0.00            
ATOM    646  HB1 ALA   233     146.940  85.710  46.230  1.00  0.00            
ATOM    647  HB2 ALA   233     147.240  85.160  47.770  1.00  0.00            
ATOM    648  HB3 ALA   233     146.880  83.980  46.350  1.00  0.00            
ATOM    649  C   ALA   233     144.730  85.880  48.420  1.00  0.00            
ATOM    650  O   ALA   233     144.440  85.400  49.520  1.00  0.00            
ATOM    651  N   ALA   234     144.510  87.160  48.120  1.00  0.00            
ATOM    652  H   ALA   234     144.960  87.530  47.300  1.00  0.00            
ATOM    653  CA  ALA   234     143.850  88.140  48.960  1.00  0.00            
ATOM    654  HA  ALA   234     144.150  87.960  49.990  1.00  0.00            
ATOM    655  CB  ALA   234     144.250  89.530  48.470  1.00  0.00            
ATOM    656  HB1 ALA   234     143.650  89.680  47.570  1.00  0.00            
ATOM    657  HB2 ALA   234     143.880  90.210  49.230  1.00  0.00            
ATOM    658  HB3 ALA   234     145.280  89.760  48.210  1.00  0.00            
ATOM    659  C   ALA   234     142.340  87.960  49.020  1.00  0.00            
ATOM    660  O   ALA   234     141.790  87.980  50.120  1.00  0.00            
ATOM    661  N   THR   235     141.680  87.730  47.880  1.00  0.00            
ATOM    662  H   THR   235     142.230  88.000  47.080  1.00  0.00            
ATOM    663  CA  THR   235     140.230  87.770  47.760  1.00  0.00            
ATOM    664  HA  THR   235     139.990  88.750  48.170  1.00  0.00            
ATOM    665  CB  THR   235     139.830  87.790  46.280  1.00  0.00            
ATOM    666  HB  THR   235     140.260  86.890  45.850  1.00  0.00            
ATOM    667  CG2 THR   235     138.360  87.930  45.920  1.00  0.00            
ATOM    668 1HG2 THR   235     137.890  87.010  46.270  1.00  0.00            
ATOM    669 2HG2 THR   235     137.930  88.780  46.450  1.00  0.00            
ATOM    670 3HG2 THR   235     138.140  88.150  44.870  1.00  0.00            
ATOM    671  OG1 THR   235     140.390  88.910  45.640  1.00  0.00            
ATOM    672  HG1 THR   235     141.340  88.830  45.480  1.00  0.00            
ATOM    673  C   THR   235     139.520  86.710  48.570  1.00  0.00            
ATOM    674  O   THR   235     138.380  86.880  49.000  1.00  0.00            
ATOM    675  N   LEU   236     140.210  85.600  48.820  1.00  0.00            
ATOM    676  H   LEU   236     141.040  85.480  48.240  1.00  0.00            
ATOM    677  CA  LEU   236     139.810  84.480  49.650  1.00  0.00            
ATOM    678  HA  LEU   236     138.740  84.250  49.650  1.00  0.00            
ATOM    679  CB  LEU   236     140.430  83.270  48.950  1.00  0.00            
ATOM    680  HB1 LEU   236     140.030  82.450  49.550  1.00  0.00            
ATOM    681  HB2 LEU   236     141.490  83.340  49.180  1.00  0.00            
ATOM    682  CG  LEU   236     140.150  82.930  47.490  1.00  0.00            
ATOM    683  HG  LEU   236     140.250  83.840  46.900  1.00  0.00            
ATOM    684  CD1 LEU   236     141.130  81.810  47.150  1.00  0.00            
ATOM    685 1HD1 LEU   236     141.140  80.960  47.840  1.00  0.00            
ATOM    686 2HD1 LEU   236     141.020  81.290  46.190  1.00  0.00            
ATOM    687 3HD1 LEU   236     142.120  82.260  47.210  1.00  0.00            
ATOM    688  CD2 LEU   236     138.700  82.510  47.260  1.00  0.00            
ATOM    689 1HD2 LEU   236     137.910  83.240  47.450  1.00  0.00            
ATOM    690 2HD2 LEU   236     138.730  82.170  46.230  1.00  0.00            
ATOM    691 3HD2 LEU   236     138.510  81.700  47.960  1.00  0.00            
ATOM    692  C   LEU   236     140.130  84.550  51.130  1.00  0.00            
ATOM    693  O   LEU   236     139.530  83.810  51.910  1.00  0.00            
ATOM    694  N   GLY   237     141.060  85.420  51.560  1.00  0.00            
ATOM    695  H   GLY   237     141.380  86.050  50.840  1.00  0.00            
ATOM    696  CA  GLY   237     141.560  85.550  52.910  1.00  0.00            
ATOM    697  HA1 GLY   237     142.650  85.570  52.810  1.00  0.00            
ATOM    698  HA2 GLY   237     141.350  84.600  53.400  1.00  0.00            
ATOM    699  C   GLY   237     141.100  86.640  53.870  1.00  0.00            
ATOM    700  O   GLY   237     141.340  86.620  55.080  1.00  0.00            
ATOM    701  N   PHE   238     140.260  87.510  53.300  1.00  0.00            
ATOM    702  H   PHE   238     140.310  87.560  52.300  1.00  0.00            
ATOM    703  CA  PHE   238     139.580  88.600  53.960  1.00  0.00            
ATOM    704  HA  PHE   238     140.320  89.110  54.570  1.00  0.00            
ATOM    705  CB  PHE   238     139.000  89.600  52.960  1.00  0.00            
ATOM    706  HB1 PHE   238     138.370  90.330  53.470  1.00  0.00            
ATOM    707  HB2 PHE   238     138.310  89.020  52.350  1.00  0.00            
ATOM    708  CG  PHE   238     140.000  90.290  52.060  1.00  0.00            
ATOM    709  CD1 PHE   238     141.160  90.890  52.560  1.00  0.00            
ATOM    710  HD1 PHE   238     141.420  90.640  53.580  1.00  0.00            
ATOM    711  CE1 PHE   238     142.060  91.600  51.750  1.00  0.00            
ATOM    712  HE1 PHE   238     143.030  91.940  52.070  1.00  0.00            
ATOM    713  CZ  PHE   238     141.760  91.740  50.390  1.00  0.00            
ATOM    714  HZ  PHE   238     142.480  92.230  49.750  1.00  0.00            
ATOM    715  CE2 PHE   238     140.580  91.170  49.890  1.00  0.00            
ATOM    716  HE2 PHE   238     140.430  91.150  48.820  1.00  0.00            
ATOM    717  CD2 PHE   238     139.700  90.450  50.700  1.00  0.00            
ATOM    718  HD2 PHE   238     138.800  90.040  50.280  1.00  0.00            
ATOM    719  C   PHE   238     138.530  88.240  55.010  1.00  0.00            
ATOM    720  O   PHE   238     138.440  88.890  56.050  1.00  0.00            
ATOM    721  N   GLY   239     137.970  87.040  54.820  1.00  0.00            
ATOM    722  H   GLY   239     138.150  86.620  53.920  1.00  0.00            
ATOM    723  CA  GLY   239     136.850  86.640  55.640  1.00  0.00            
ATOM    724  HA1 GLY   239     136.620  85.650  55.240  1.00  0.00            
ATOM    725  HA2 GLY   239     136.060  87.380  55.480  1.00  0.00            
ATOM    726  C   GLY   239     137.180  86.470  57.110  1.00  0.00            
ATOM    727  O   GLY   239     136.560  87.070  57.990  1.00  0.00            
ATOM    728  N   ALA   240     138.270  85.730  57.330  1.00  0.00            
ATOM    729  H   ALA   240     138.800  85.600  56.480  1.00  0.00            
ATOM    730  CA  ALA   240     138.920  85.560  58.610  1.00  0.00            
ATOM    731  HA  ALA   240     138.220  84.990  59.220  1.00  0.00            
ATOM    732  CB  ALA   240     140.110  84.630  58.380  1.00  0.00            
ATOM    733  HB1 ALA   240     140.410  84.250  59.360  1.00  0.00            
ATOM    734  HB2 ALA   240     139.830  83.740  57.820  1.00  0.00            
ATOM    735  HB3 ALA   240     140.840  85.230  57.830  1.00  0.00            
ATOM    736  C   ALA   240     139.300  86.830  59.360  1.00  0.00            
ATOM    737  O   ALA   240     139.520  86.780  60.570  1.00  0.00            
ATOM    738  N   TYR   241     139.430  87.970  58.670  1.00  0.00            
ATOM    739  H   TYR   241     139.410  87.880  57.670  1.00  0.00            
ATOM    740  CA  TYR   241     139.720  89.270  59.230  1.00  0.00            
ATOM    741  HA  TYR   241     140.060  89.030  60.240  1.00  0.00            
ATOM    742  CB  TYR   241     140.910  89.950  58.570  1.00  0.00            
ATOM    743  HB1 TYR   241     140.690  90.410  57.610  1.00  0.00            
ATOM    744  HB2 TYR   241     141.780  89.300  58.450  1.00  0.00            
ATOM    745  CG  TYR   241     141.460  91.080  59.410  1.00  0.00            
ATOM    746  CD1 TYR   241     142.130  90.810  60.610  1.00  0.00            
ATOM    747  HD1 TYR   241     142.330  89.800  60.930  1.00  0.00            
ATOM    748  CE1 TYR   241     142.750  91.850  61.310  1.00  0.00            
ATOM    749  HE1 TYR   241     143.470  91.600  62.080  1.00  0.00            
ATOM    750  CZ  TYR   241     142.740  93.170  60.820  1.00  0.00            
ATOM    751  OH  TYR   241     143.470  94.150  61.430  1.00  0.00            
ATOM    752  HH  TYR   241     143.780  93.950  62.320  1.00  0.00            
ATOM    753  CE2 TYR   241     142.000  93.410  59.650  1.00  0.00            
ATOM    754  HE2 TYR   241     141.880  94.390  59.210  1.00  0.00            
ATOM    755  CD2 TYR   241     141.430  92.380  58.890  1.00  0.00            
ATOM    756  HD2 TYR   241     140.940  92.600  57.950  1.00  0.00            
ATOM    757  C   TYR   241     138.590  90.280  59.380  1.00  0.00            
ATOM    758  O   TYR   241     138.470  90.920  60.430  1.00  0.00            
ATOM    759  N   MET   242     137.750  90.350  58.350  1.00  0.00            
ATOM    760  H   MET   242     138.050  89.840  57.530  1.00  0.00            
ATOM    761  CA  MET   242     136.470  91.030  58.350  1.00  0.00            
ATOM    762  HA  MET   242     136.640  92.100  58.270  1.00  0.00            
ATOM    763  CB  MET   242     135.770  90.710  57.030  1.00  0.00            
ATOM    764  HB1 MET   242     135.430  89.670  57.030  1.00  0.00            
ATOM    765  HB2 MET   242     136.570  90.830  56.310  1.00  0.00            
ATOM    766  CG  MET   242     134.560  91.590  56.710  1.00  0.00            
ATOM    767  HG1 MET   242     133.810  91.340  57.460  1.00  0.00            
ATOM    768  HG2 MET   242     134.210  91.400  55.700  1.00  0.00            
ATOM    769  SD  MET   242     134.750  93.360  56.990  1.00  0.00            
ATOM    770  CE  MET   242     135.960  93.680  55.680  1.00  0.00            
ATOM    771  HE1 MET   242     135.430  93.880  54.760  1.00  0.00            
ATOM    772  HE2 MET   242     136.600  94.530  55.940  1.00  0.00            
ATOM    773  HE3 MET   242     136.620  92.840  55.450  1.00  0.00            
ATOM    774  C   MET   242     135.530  90.780  59.530  1.00  0.00            
ATOM    775  O   MET   242     134.910  91.720  60.030  1.00  0.00            
ATOM    776  N   SER   243     135.430  89.570  60.070  1.00  0.00            
ATOM    777  H   SER   243     135.830  88.750  59.620  1.00  0.00            
ATOM    778  CA  SER   243     134.780  89.320  61.340  1.00  0.00            
ATOM    779  HA  SER   243     133.740  89.630  61.250  1.00  0.00            
ATOM    780  CB  SER   243     134.860  87.850  61.740  1.00  0.00            
ATOM    781  HB1 SER   243     134.070  87.360  61.170  1.00  0.00            
ATOM    782  HB2 SER   243     134.730  87.770  62.820  1.00  0.00            
ATOM    783  OG  SER   243     135.980  87.080  61.370  1.00  0.00            
ATOM    784  HG  SER   243     136.460  86.830  62.170  1.00  0.00            
ATOM    785  C   SER   243     135.460  89.980  62.520  1.00  0.00            
ATOM    786  O   SER   243     134.680  90.520  63.310  1.00  0.00            
ATOM    787  N   LYS   244     136.780  90.120  62.590  1.00  0.00            
ATOM    788  H   LYS   244     137.310  89.810  61.780  1.00  0.00            
ATOM    789  CA  LYS   244     137.360  90.830  63.710  1.00  0.00            
ATOM    790  HA  LYS   244     136.940  90.540  64.670  1.00  0.00            
ATOM    791  CB  LYS   244     138.840  90.490  63.880  1.00  0.00            
ATOM    792  HB1 LYS   244     139.140  91.090  64.740  1.00  0.00            
ATOM    793  HB2 LYS   244     139.590  90.710  63.120  1.00  0.00            
ATOM    794  CG  LYS   244     138.950  89.030  64.330  1.00  0.00            
ATOM    795  HG1 LYS   244     139.080  88.310  63.530  1.00  0.00            
ATOM    796  HG2 LYS   244     138.040  88.740  64.850  1.00  0.00            
ATOM    797  CD  LYS   244     140.090  88.850  65.330  1.00  0.00            
ATOM    798  HD1 LYS   244     140.050  89.360  66.290  1.00  0.00            
ATOM    799  HD2 LYS   244     141.080  89.130  64.950  1.00  0.00            
ATOM    800  CE  LYS   244     140.260  87.380  65.690  1.00  0.00            
ATOM    801  HE1 LYS   244     140.090  86.730  64.830  1.00  0.00            
ATOM    802  HE2 LYS   244     139.460  87.110  66.370  1.00  0.00            
ATOM    803  NZ  LYS   244     141.570  87.050  66.280  1.00  0.00            
ATOM    804  HZ1 LYS   244     142.210  87.150  65.510  1.00  0.00            
ATOM    805  HZ2 LYS   244     141.770  87.520  67.150  1.00  0.00            
ATOM    806  HZ3 LYS   244     141.570  86.060  66.500  1.00  0.00            
ATOM    807  C   LYS   244     137.220  92.330  63.510  1.00  0.00            
ATOM    808  O   LYS   244     136.790  92.970  64.470  1.00  0.00            
ATOM    809  N   ALA   245     137.560  92.800  62.310  1.00  0.00            
ATOM    810  H   ALA   245     137.720  92.100  61.610  1.00  0.00            
ATOM    811  CA  ALA   245     137.640  94.210  61.990  1.00  0.00            
ATOM    812  HA  ALA   245     138.230  94.630  62.800  1.00  0.00            
ATOM    813  CB  ALA   245     138.420  94.400  60.690  1.00  0.00            
ATOM    814  HB1 ALA   245     138.520  95.470  60.540  1.00  0.00            
ATOM    815  HB2 ALA   245     139.440  94.010  60.780  1.00  0.00            
ATOM    816  HB3 ALA   245     137.870  94.020  59.830  1.00  0.00            
ATOM    817  C   ALA   245     136.300  94.940  61.950  1.00  0.00            
ATOM    818  O   ALA   245     136.300  96.110  62.350  1.00  0.00            
ATOM    819  N   HIS   246     135.210  94.290  61.560  1.00  0.00            
ATOM    820  H   HIS   246     135.400  93.380  61.160  1.00  0.00            
ATOM    821  CA  HIS   246     133.870  94.840  61.570  1.00  0.00            
ATOM    822  HA  HIS   246     133.790  95.650  62.300  1.00  0.00            
ATOM    823  CB  HIS   246     133.580  95.450  60.200  1.00  0.00            
ATOM    824  HB1 HIS   246     133.940  94.780  59.410  1.00  0.00            
ATOM    825  HB2 HIS   246     134.060  96.410  59.990  1.00  0.00            
ATOM    826  CG  HIS   246     132.160  95.770  59.830  1.00  0.00            
ATOM    827  ND1 HIS   246     131.280  94.950  59.140  1.00  0.00            
ATOM    828  CE1 HIS   246     130.070  95.500  59.250  1.00  0.00            
ATOM    829  HE1 HIS   246     129.140  95.050  58.940  1.00  0.00            
ATOM    830  NE2 HIS   246     130.110  96.580  60.050  1.00  0.00            
ATOM    831  HE2 HIS   246     129.310  96.960  60.520  1.00  0.00            
ATOM    832  CD2 HIS   246     131.430  96.760  60.430  1.00  0.00            
ATOM    833  HD2 HIS   246     131.750  97.480  61.170  1.00  0.00            
ATOM    834  C   HIS   246     132.700  93.950  61.960  1.00  0.00            
ATOM    835  O   HIS   246     131.790  94.470  62.600  1.00  0.00            
ATOM    836  N   GLY   247     132.690  92.630  61.730  1.00  0.00            
ATOM    837  H   GLY   247     133.490  92.150  61.350  1.00  0.00            
ATOM    838  CA  GLY   247     131.700  91.750  62.310  1.00  0.00            
ATOM    839  HA1 GLY   247     131.020  92.240  63.010  1.00  0.00            
ATOM    840  HA2 GLY   247     132.370  91.050  62.800  1.00  0.00            
ATOM    841  C   GLY   247     130.890  90.980  61.280  1.00  0.00            
ATOM    842  O   GLY   247     130.300  89.970  61.650  1.00  0.00            
ATOM    843  N   ILE   248     130.910  91.350  60.000  1.00  0.00            
ATOM    844  H   ILE   248     131.390  92.200  59.720  1.00  0.00            
ATOM    845  CA  ILE   248     130.150  90.610  59.010  1.00  0.00            
ATOM    846  HA  ILE   248     129.250  90.310  59.550  1.00  0.00            
ATOM    847  CB  ILE   248     129.690  91.500  57.850  1.00  0.00            
ATOM    848  HB  ILE   248     129.240  90.810  57.140  1.00  0.00            
ATOM    849  CG2 ILE   248     128.630  92.390  58.500  1.00  0.00            
ATOM    850 1HG2 ILE   248     127.970  91.840  59.170  1.00  0.00            
ATOM    851 2HG2 ILE   248     129.150  93.110  59.130  1.00  0.00            
ATOM    852 3HG2 ILE   248     128.080  92.820  57.660  1.00  0.00            
ATOM    853  CG1 ILE   248     130.760  92.360  57.190  1.00  0.00            
ATOM    854 1HG1 ILE   248     131.500  92.760  57.890  1.00  0.00            
ATOM    855 2HG1 ILE   248     130.310  93.300  56.840  1.00  0.00            
ATOM    856  CD  ILE   248     131.410  91.580  56.060  1.00  0.00            
ATOM    857  HD1 ILE   248     130.650  91.390  55.300  1.00  0.00            
ATOM    858  HD2 ILE   248     132.150  92.240  55.610  1.00  0.00            
ATOM    859  HD3 ILE   248     131.910  90.680  56.430  1.00  0.00            
ATOM    860  C   ILE   248     130.850  89.350  58.520  1.00  0.00            
ATOM    861  O   ILE   248     132.050  89.180  58.710  1.00  0.00            
ATOM    862  N   ASP   249     130.130  88.490  57.790  1.00  0.00            
ATOM    863  H   ASP   249     129.150  88.640  57.590  1.00  0.00            
ATOM    864  CA  ASP   249     130.650  87.480  56.890  1.00  0.00            
ATOM    865  HA  ASP   249     131.690  87.240  57.120  1.00  0.00            
ATOM    866  CB  ASP   249     129.950  86.160  57.170  1.00  0.00            
ATOM    867  HB1 ASP   249     128.900  86.290  56.900  1.00  0.00            
ATOM    868  HB2 ASP   249     130.110  86.020  58.240  1.00  0.00            
ATOM    869  CG  ASP   249     130.410  84.900  56.460  1.00  0.00            
ATOM    870  OD1 ASP   249     129.750  83.840  56.420  1.00  0.00            
ATOM    871  OD2 ASP   249     131.410  85.000  55.710  1.00  0.00            
ATOM    872  C   ASP   249     130.520  87.870  55.420  1.00  0.00            
ATOM    873  O   ASP   249     129.390  87.990  54.940  1.00  0.00            
ATOM    874  N   PRO   250     131.600  88.310  54.770  1.00  0.00            
ATOM    875  CD  PRO   250     133.010  88.240  55.060  1.00  0.00            
ATOM    876  HD1 PRO   250     133.410  87.250  55.240  1.00  0.00            
ATOM    877  HD2 PRO   250     133.330  88.910  55.870  1.00  0.00            
ATOM    878  CG  PRO   250     133.720  88.700  53.790  1.00  0.00            
ATOM    879  HG1 PRO   250     133.670  87.900  53.060  1.00  0.00            
ATOM    880  HG2 PRO   250     134.750  89.030  53.860  1.00  0.00            
ATOM    881  CB  PRO   250     132.730  89.750  53.290  1.00  0.00            
ATOM    882  HB1 PRO   250     132.880  90.020  52.240  1.00  0.00            
ATOM    883  HB2 PRO   250     132.660  90.590  53.990  1.00  0.00            
ATOM    884  CA  PRO   250     131.400  89.050  53.540  1.00  0.00            
ATOM    885  HA  PRO   250     130.620  89.810  53.650  1.00  0.00            
ATOM    886  C   PRO   250     131.080  88.170  52.340  1.00  0.00            
ATOM    887  O   PRO   250     131.480  87.010  52.280  1.00  0.00            
ATOM    888  N   ASN   251     130.570  88.760  51.250  1.00  0.00            
ATOM    889  H   ASN   251     130.480  89.760  51.400  1.00  0.00            
ATOM    890  CA  ASN   251     130.510  88.120  49.960  1.00  0.00            
ATOM    891  HA  ASN   251     130.130  87.120  50.160  1.00  0.00            
ATOM    892  CB  ASN   251     129.460  88.740  49.040  1.00  0.00            
ATOM    893  HB1 ASN   251     129.180  88.100  48.200  1.00  0.00            
ATOM    894  HB2 ASN   251     129.910  89.590  48.530  1.00  0.00            
ATOM    895  CG  ASN   251     128.180  89.140  49.760  1.00  0.00            
ATOM    896  OD1 ASN   251     127.200  88.420  49.950  1.00  0.00            
ATOM    897  ND2 ASN   251     128.100  90.440  50.050  1.00  0.00            
ATOM    898 1HD2 ASN   251     128.810  90.970  49.560  1.00  0.00            
ATOM    899 2HD2 ASN   251     127.190  90.730  50.360  1.00  0.00            
ATOM    900  C   ASN   251     131.850  88.140  49.240  1.00  0.00            
ATOM    901  O   ASN   251     132.630  89.080  49.370  1.00  0.00            
ATOM    902  N   ILE   252     132.070  87.080  48.450  1.00  0.00            
ATOM    903  H   ILE   252     131.330  86.400  48.470  1.00  0.00            
ATOM    904  CA  ILE   252     133.340  86.670  47.890  1.00  0.00            
ATOM    905  HA  ILE   252     134.070  87.470  48.040  1.00  0.00            
ATOM    906  CB  ILE   252     133.810  85.370  48.540  1.00  0.00            
ATOM    907  HB  ILE   252     133.080  84.640  48.180  1.00  0.00            
ATOM    908  CG2 ILE   252     135.220  84.950  48.130  1.00  0.00            
ATOM    909 1HG2 ILE   252     135.270  84.720  47.070  1.00  0.00            
ATOM    910 2HG2 ILE   252     135.950  85.720  48.380  1.00  0.00            
ATOM    911 3HG2 ILE   252     135.530  84.070  48.690  1.00  0.00            
ATOM    912  CG1 ILE   252     133.800  85.270  50.060  1.00  0.00            
ATOM    913 1HG1 ILE   252     134.190  84.310  50.390  1.00  0.00            
ATOM    914 2HG1 ILE   252     132.800  85.240  50.480  1.00  0.00            
ATOM    915  CD  ILE   252     134.480  86.330  50.920  1.00  0.00            
ATOM    916  HD1 ILE   252     135.430  86.660  50.500  1.00  0.00            
ATOM    917  HD2 ILE   252     133.830  87.140  51.240  1.00  0.00            
ATOM    918  HD3 ILE   252     134.670  85.830  51.870  1.00  0.00            
ATOM    919  C   ILE   252     133.250  86.270  46.430  1.00  0.00            
ATOM    920  O   ILE   252     132.340  85.540  46.040  1.00  0.00            
ATOM    921  N   ARG   253     134.140  86.710  45.530  1.00  0.00            
ATOM    922  H   ARG   253     134.750  87.490  45.710  1.00  0.00            
ATOM    923  CA  ARG   253     133.990  86.520  44.100  1.00  0.00            
ATOM    924  HA  ARG   253     133.390  85.630  43.900  1.00  0.00            
ATOM    925  CB  ARG   253     133.230  87.660  43.430  1.00  0.00            
ATOM    926  HB1 ARG   253     133.190  87.470  42.360  1.00  0.00            
ATOM    927  HB2 ARG   253     133.760  88.590  43.680  1.00  0.00            
ATOM    928  CG  ARG   253     131.830  87.880  43.980  1.00  0.00            
ATOM    929  HG1 ARG   253     131.890  88.120  45.050  1.00  0.00            
ATOM    930  HG2 ARG   253     131.230  86.970  43.970  1.00  0.00            
ATOM    931  CD  ARG   253     131.140  89.020  43.240  1.00  0.00            
ATOM    932  HD1 ARG   253     131.820  89.870  43.190  1.00  0.00            
ATOM    933  HD2 ARG   253     130.350  89.390  43.890  1.00  0.00            
ATOM    934  NE  ARG   253     130.590  88.590  41.950  1.00  0.00            
ATOM    935  HE  ARG   253     131.060  88.790  41.080  1.00  0.00            
ATOM    936  CZ  ARG   253     129.660  87.650  41.720  1.00  0.00            
ATOM    937  NH1 ARG   253     128.700  87.340  42.600  1.00  0.00            
ATOM    938 1HH1 ARG   253     128.530  87.990  43.350  1.00  0.00            
ATOM    939 2HH1 ARG   253     127.920  86.750  42.320  1.00  0.00            
ATOM    940  NH2 ARG   253     129.760  86.960  40.580  1.00  0.00            
ATOM    941 1HH2 ARG   253     130.310  87.400  39.860  1.00  0.00            
ATOM    942 2HH2 ARG   253     129.000  86.330  40.350  1.00  0.00            
ATOM    943  C   ARG   253     135.300  86.360  43.350  1.00  0.00            
ATOM    944  O   ARG   253     136.110  87.280  43.350  1.00  0.00            
ATOM    945  N   THR   254     135.540  85.190  42.760  1.00  0.00            
ATOM    946  H   THR   254     134.900  84.420  42.900  1.00  0.00            
ATOM    947  CA  THR   254     136.740  84.920  41.980  1.00  0.00            
ATOM    948  HA  THR   254     137.080  85.900  41.660  1.00  0.00            
ATOM    949  CB  THR   254     137.820  84.300  42.870  1.00  0.00            
ATOM    950  HB  THR   254     138.700  84.250  42.230  1.00  0.00            
ATOM    951  CG2 THR   254     138.180  84.980  44.190  1.00  0.00            
ATOM    952 1HG2 THR   254     138.600  85.980  44.130  1.00  0.00            
ATOM    953 2HG2 THR   254     137.350  85.010  44.890  1.00  0.00            
ATOM    954 3HG2 THR   254     138.840  84.330  44.760  1.00  0.00            
ATOM    955  OG1 THR   254     137.210  83.090  43.270  1.00  0.00            
ATOM    956  HG1 THR   254     136.530  83.360  43.890  1.00  0.00            
ATOM    957  C   THR   254     136.350  84.070  40.790  1.00  0.00            
ATOM    958  O   THR   254     135.220  83.570  40.740  1.00  0.00            
ATOM    959  N   GLY   255     137.360  83.730  39.980  1.00  0.00            
ATOM    960  H   GLY   255     138.230  84.220  40.120  1.00  0.00            
ATOM    961  CA  GLY   255     137.280  82.690  38.980  1.00  0.00            
ATOM    962  HA1 GLY   255     137.950  82.830  38.130  1.00  0.00            
ATOM    963  HA2 GLY   255     136.390  82.830  38.360  1.00  0.00            
ATOM    964  C   GLY   255     137.390  81.270  39.520  1.00  0.00            
ATOM    965  O   GLY   255     137.360  80.380  38.670  1.00  0.00            
ATOM    966  N   VAL   256     137.540  80.980  40.810  1.00  0.00            
ATOM    967  H   VAL   256     137.700  81.850  41.300  1.00  0.00            
ATOM    968  CA  VAL   256     137.660  79.650  41.370  1.00  0.00            
ATOM    969  HA  VAL   256     137.550  78.930  40.560  1.00  0.00            
ATOM    970  CB  VAL   256     139.030  79.460  42.010  1.00  0.00            
ATOM    971  HB  VAL   256     139.790  79.500  41.230  1.00  0.00            
ATOM    972  CG1 VAL   256     139.470  80.400  43.140  1.00  0.00            
ATOM    973 1HG1 VAL   256     138.640  80.560  43.830  1.00  0.00            
ATOM    974 2HG1 VAL   256     140.250  79.920  43.720  1.00  0.00            
ATOM    975 3HG1 VAL   256     139.610  81.390  42.710  1.00  0.00            
ATOM    976  CG2 VAL   256     139.000  78.040  42.550  1.00  0.00            
ATOM    977 1HG2 VAL   256     138.730  77.340  41.760  1.00  0.00            
ATOM    978 2HG2 VAL   256     139.960  77.880  43.050  1.00  0.00            
ATOM    979 3HG2 VAL   256     138.240  77.920  43.330  1.00  0.00            
ATOM    980  C   VAL   256     136.450  79.450  42.280  1.00  0.00            
ATOM    981  O   VAL   256     135.890  78.350  42.290  1.00  0.00            
ATOM    982  N   ARG   257     135.960  80.400  43.070  1.00  0.00            
ATOM    983  H   ARG   257     136.360  81.300  42.860  1.00  0.00            
ATOM    984  CA  ARG   257     134.880  80.390  44.040  1.00  0.00            
ATOM    985  HA  ARG   257     134.260  79.510  43.860  1.00  0.00            
ATOM    986  CB  ARG   257     135.560  80.250  45.410  1.00  0.00            
ATOM    987  HB1 ARG   257     134.750  80.160  46.140  1.00  0.00            
ATOM    988  HB2 ARG   257     136.220  81.090  45.580  1.00  0.00            
ATOM    989  CG  ARG   257     136.460  79.040  45.630  1.00  0.00            
ATOM    990  HG1 ARG   257     137.490  79.140  45.290  1.00  0.00            
ATOM    991  HG2 ARG   257     135.910  78.180  45.260  1.00  0.00            
ATOM    992  CD  ARG   257     136.620  78.830  47.140  1.00  0.00            
ATOM    993  HD1 ARG   257     135.790  78.280  47.580  1.00  0.00            
ATOM    994  HD2 ARG   257     136.500  79.790  47.630  1.00  0.00            
ATOM    995  NE  ARG   257     137.920  78.350  47.600  1.00  0.00            
ATOM    996  HE  ARG   257     138.520  77.830  46.970  1.00  0.00            
ATOM    997  CZ  ARG   257     138.590  78.770  48.680  1.00  0.00            
ATOM    998  NH1 ARG   257     137.980  79.270  49.770  1.00  0.00            
ATOM    999 1HH1 ARG   257     137.000  79.150  49.980  1.00  0.00            
ATOM   1000 2HH1 ARG   257     138.600  79.670  50.460  1.00  0.00            
ATOM   1001  NH2 ARG   257     139.920  78.730  48.840  1.00  0.00            
ATOM   1002 1HH2 ARG   257     140.580  78.460  48.120  1.00  0.00            
ATOM   1003 2HH2 ARG   257     140.270  78.910  49.770  1.00  0.00            
ATOM   1004  C   ARG   257     134.020  81.640  44.080  1.00  0.00            
ATOM   1005  O   ARG   257     134.590  82.730  43.970  1.00  0.00            
ATOM   1006  N   THR   258     132.730  81.430  44.330  1.00  0.00            
ATOM   1007  H   THR   258     132.400  80.490  44.460  1.00  0.00            
ATOM   1008  CA  THR   258     131.800  82.490  44.680  1.00  0.00            
ATOM   1009  HA  THR   258     132.420  83.330  45.010  1.00  0.00            
ATOM   1010  CB  THR   258     130.860  83.040  43.620  1.00  0.00            
ATOM   1011  HB  THR   258     130.310  82.300  43.040  1.00  0.00            
ATOM   1012  CG2 THR   258     129.930  84.170  44.040  1.00  0.00            
ATOM   1013 1HG2 THR   258     130.460  84.770  44.790  1.00  0.00            
ATOM   1014 2HG2 THR   258     129.630  84.790  43.190  1.00  0.00            
ATOM   1015 3HG2 THR   258     129.060  83.770  44.560  1.00  0.00            
ATOM   1016  OG1 THR   258     131.630  83.750  42.680  1.00  0.00            
ATOM   1017  HG1 THR   258     131.990  83.110  42.060  1.00  0.00            
ATOM   1018  C   THR   258     131.060  82.100  45.950  1.00  0.00            
ATOM   1019  O   THR   258     130.610  80.990  46.250  1.00  0.00            
ATOM   1020  N   ILE   259     130.940  83.090  46.830  1.00  0.00            
ATOM   1021  H   ILE   259     131.260  83.980  46.490  1.00  0.00            
ATOM   1022  CA  ILE   259     130.130  83.030  48.040  1.00  0.00            
ATOM   1023  HA  ILE   259     129.470  82.180  47.900  1.00  0.00            
ATOM   1024  CB  ILE   259     130.790  82.760  49.380  1.00  0.00            
ATOM   1025  HB  ILE   259     131.020  83.740  49.800  1.00  0.00            
ATOM   1026  CG2 ILE   259     129.720  82.290  50.360  1.00  0.00            
ATOM   1027 1HG2 ILE   259     130.220  82.060  51.310  1.00  0.00            
ATOM   1028 2HG2 ILE   259     128.960  83.060  50.480  1.00  0.00            
ATOM   1029 3HG2 ILE   259     129.320  81.360  49.970  1.00  0.00            
ATOM   1030  CG1 ILE   259     132.050  81.900  49.270  1.00  0.00            
ATOM   1031 1HG1 ILE   259     132.680  82.480  48.600  1.00  0.00            
ATOM   1032 2HG1 ILE   259     131.730  80.960  48.820  1.00  0.00            
ATOM   1033  CD  ILE   259     132.830  81.780  50.580  1.00  0.00            
ATOM   1034  HD1 ILE   259     133.800  81.340  50.360  1.00  0.00            
ATOM   1035  HD2 ILE   259     133.030  82.720  51.080  1.00  0.00            
ATOM   1036  HD3 ILE   259     132.220  81.160  51.240  1.00  0.00            
ATOM   1037  C   ILE   259     129.320  84.310  48.140  1.00  0.00            
ATOM   1038  O   ILE   259     129.920  85.380  48.010  1.00  0.00            
ATOM   1039  N   THR   260     128.020  84.150  48.400  1.00  0.00            
ATOM   1040  H   THR   260     127.540  83.280  48.200  1.00  0.00            
ATOM   1041  CA  THR   260     127.090  85.220  48.720  1.00  0.00            
ATOM   1042  HA  THR   260     127.720  86.080  48.950  1.00  0.00            
ATOM   1043  CB  THR   260     126.130  85.570  47.590  1.00  0.00            
ATOM   1044  HB  THR   260     125.300  86.080  48.080  1.00  0.00            
ATOM   1045  CG2 THR   260     126.790  86.480  46.570  1.00  0.00            
ATOM   1046 1HG2 THR   260     126.110  86.540  45.720  1.00  0.00            
ATOM   1047 2HG2 THR   260     126.980  87.420  47.100  1.00  0.00            
ATOM   1048 3HG2 THR   260     127.670  86.020  46.120  1.00  0.00            
ATOM   1049  OG1 THR   260     125.730  84.410  46.890  1.00  0.00            
ATOM   1050  HG1 THR   260     125.470  83.840  47.620  1.00  0.00            
ATOM   1051  C   THR   260     126.430  84.960  50.070  1.00  0.00            
ATOM   1052  O   THR   260     126.060  83.820  50.370  1.00  0.00            
ATOM   1053  N   THR   261     126.470  85.910  51.000  1.00  0.00            
ATOM   1054  H   THR   261     126.820  86.790  50.650  1.00  0.00            
ATOM   1055  CA  THR   261     125.990  85.920  52.370  1.00  0.00            
ATOM   1056  HA  THR   261     125.560  84.960  52.630  1.00  0.00            
ATOM   1057  CB  THR   261     127.110  86.280  53.340  1.00  0.00            
ATOM   1058  HB  THR   261     126.650  86.290  54.320  1.00  0.00            
ATOM   1059  CG2 THR   261     128.340  85.360  53.300  1.00  0.00            
ATOM   1060 1HG2 THR   261     128.010  84.330  53.370  1.00  0.00            
ATOM   1061 2HG2 THR   261     128.940  85.590  52.420  1.00  0.00            
ATOM   1062 3HG2 THR   261     129.020  85.520  54.130  1.00  0.00            
ATOM   1063  OG1 THR   261     127.630  87.560  53.050  1.00  0.00            
ATOM   1064  HG1 THR   261     128.360  87.620  53.660  1.00  0.00            
ATOM   1065  C   THR   261     124.950  87.010  52.570  1.00  0.00            
ATOM   1066  O   THR   261     124.300  87.100  53.610  1.00  0.00            
ATOM   1067  N   GLY   262     124.780  87.850  51.550  1.00  0.00            
ATOM   1068  H   GLY   262     125.450  87.800  50.800  1.00  0.00            
ATOM   1069  CA  GLY   262     123.920  89.020  51.590  1.00  0.00            
ATOM   1070  HA1 GLY   262     123.030  88.890  52.200  1.00  0.00            
ATOM   1071  HA2 GLY   262     123.510  89.310  50.620  1.00  0.00            
ATOM   1072  C   GLY   262     124.640  90.250  52.130  1.00  0.00            
ATOM   1073  O   GLY   262     123.950  91.250  52.290  1.00  0.00            
ATOM   1074  N   ALA   263     125.950  90.180  52.400  1.00  0.00            
ATOM   1075  H   ALA   263     126.540  89.400  52.140  1.00  0.00            
ATOM   1076  CA  ALA   263     126.540  91.230  53.200  1.00  0.00            
ATOM   1077  HA  ALA   263     125.910  91.470  54.060  1.00  0.00            
ATOM   1078  CB  ALA   263     127.840  90.680  53.790  1.00  0.00            
ATOM   1079  HB1 ALA   263     128.460  90.460  52.930  1.00  0.00            
ATOM   1080  HB2 ALA   263     128.340  91.350  54.480  1.00  0.00            
ATOM   1081  HB3 ALA   263     127.670  89.730  54.310  1.00  0.00            
ATOM   1082  C   ALA   263     126.740  92.590  52.550  1.00  0.00            
ATOM   1083  O   ALA   263     126.850  92.700  51.330  1.00  0.00            
ATOM   1084  N   PRO   264     126.890  93.650  53.340  1.00  0.00            
ATOM   1085  CD  PRO   264     126.430  93.750  54.710  1.00  0.00            
ATOM   1086  HD1 PRO   264     126.940  93.000  55.310  1.00  0.00            
ATOM   1087  HD2 PRO   264     125.350  93.610  54.730  1.00  0.00            
ATOM   1088  CG  PRO   264     126.850  95.120  55.230  1.00  0.00            
ATOM   1089  HG1 PRO   264     127.840  95.040  55.680  1.00  0.00            
ATOM   1090  HG2 PRO   264     126.050  95.600  55.790  1.00  0.00            
ATOM   1091  CB  PRO   264     126.850  95.910  53.920  1.00  0.00            
ATOM   1092  HB1 PRO   264     127.460  96.800  54.060  1.00  0.00            
ATOM   1093  HB2 PRO   264     125.830  96.230  53.720  1.00  0.00            
ATOM   1094  CA  PRO   264     127.310  94.940  52.830  1.00  0.00            
ATOM   1095  HA  PRO   264     126.840  95.140  51.870  1.00  0.00            
ATOM   1096  C   PRO   264     128.800  95.200  52.590  1.00  0.00            
ATOM   1097  O   PRO   264     129.230  96.330  52.370  1.00  0.00            
ATOM   1098  N   VAL   265     129.700  94.220  52.590  1.00  0.00            
ATOM   1099  H   VAL   265     129.350  93.280  52.740  1.00  0.00            
ATOM   1100  CA  VAL   265     130.950  94.260  51.860  1.00  0.00            
ATOM   1101  HA  VAL   265     130.950  95.120  51.190  1.00  0.00            
ATOM   1102  CB  VAL   265     132.150  94.280  52.800  1.00  0.00            
ATOM   1103  HB  VAL   265     132.330  93.350  53.330  1.00  0.00            
ATOM   1104  CG1 VAL   265     133.470  94.530  52.070  1.00  0.00            
ATOM   1105 1HG1 VAL   265     133.710  93.710  51.400  1.00  0.00            
ATOM   1106 2HG1 VAL   265     133.470  95.430  51.460  1.00  0.00            
ATOM   1107 3HG1 VAL   265     134.350  94.560  52.720  1.00  0.00            
ATOM   1108  CG2 VAL   265     132.090  95.330  53.910  1.00  0.00            
ATOM   1109 1HG2 VAL   265     131.930  96.250  53.360  1.00  0.00            
ATOM   1110 2HG2 VAL   265     131.260  95.100  54.580  1.00  0.00            
ATOM   1111 3HG2 VAL   265     132.960  95.180  54.550  1.00  0.00            
ATOM   1112  C   VAL   265     131.040  92.990  51.030  1.00  0.00            
ATOM   1113  O   VAL   265     130.590  91.900  51.380  1.00  0.00            
ATOM   1114  N   THR   266     131.570  93.180  49.820  1.00  0.00            
ATOM   1115  H   THR   266     131.790  94.140  49.590  1.00  0.00            
ATOM   1116  CA  THR   266     131.750  92.220  48.750  1.00  0.00            
ATOM   1117  HA  THR   266     131.440  91.220  49.040  1.00  0.00            
ATOM   1118  CB  THR   266     130.760  92.510  47.620  1.00  0.00            
ATOM   1119  HB  THR   266     130.950  93.490  47.180  1.00  0.00            
ATOM   1120  CG2 THR   266     130.880  91.560  46.430  1.00  0.00            
ATOM   1121 1HG2 THR   266     131.730  91.880  45.850  1.00  0.00            
ATOM   1122 2HG2 THR   266     130.890  90.530  46.800  1.00  0.00            
ATOM   1123 3HG2 THR   266     129.990  91.630  45.810  1.00  0.00            
ATOM   1124  OG1 THR   266     129.460  92.370  48.150  1.00  0.00            
ATOM   1125  HG1 THR   266     128.940  93.090  47.780  1.00  0.00            
ATOM   1126  C   THR   266     133.140  92.360  48.140  1.00  0.00            
ATOM   1127  O   THR   266     133.480  93.510  47.850  1.00  0.00            
ATOM   1128  N   TYR   267     133.880  91.280  47.920  1.00  0.00            
ATOM   1129  H   TYR   267     133.470  90.380  48.120  1.00  0.00            
ATOM   1130  CA  TYR   267     135.220  91.160  47.370  1.00  0.00            
ATOM   1131  HA  TYR   267     135.720  92.120  47.190  1.00  0.00            
ATOM   1132  CB  TYR   267     135.950  90.450  48.500  1.00  0.00            
ATOM   1133  HB1 TYR   267     136.910  90.150  48.090  1.00  0.00            
ATOM   1134  HB2 TYR   267     135.430  89.540  48.800  1.00  0.00            
ATOM   1135  CG  TYR   267     136.310  91.230  49.740  1.00  0.00            
ATOM   1136  CD1 TYR   267     137.280  92.250  49.730  1.00  0.00            
ATOM   1137  HD1 TYR   267     137.730  92.590  48.810  1.00  0.00            
ATOM   1138  CE1 TYR   267     137.810  92.810  50.900  1.00  0.00            
ATOM   1139  HE1 TYR   267     138.630  93.510  50.910  1.00  0.00            
ATOM   1140  CZ  TYR   267     137.210  92.390  52.100  1.00  0.00            
ATOM   1141  OH  TYR   267     137.720  92.950  53.240  1.00  0.00            
ATOM   1142  HH  TYR   267     138.330  93.650  53.000  1.00  0.00            
ATOM   1143  CE2 TYR   267     136.210  91.400  52.180  1.00  0.00            
ATOM   1144  HE2 TYR   267     135.820  91.080  53.140  1.00  0.00            
ATOM   1145  CD2 TYR   267     135.830  90.800  50.980  1.00  0.00            
ATOM   1146  HD2 TYR   267     135.220  89.910  51.050  1.00  0.00            
ATOM   1147  C   TYR   267     135.310  90.390  46.060  1.00  0.00            
ATOM   1148  O   TYR   267     134.770  89.290  45.960  1.00  0.00            
ATOM   1149  N   SER   268     135.930  91.050  45.080  1.00  0.00            
ATOM   1150  H   SER   268     136.390  91.940  45.230  1.00  0.00            
ATOM   1151  CA  SER   268     136.060  90.590  43.710  1.00  0.00            
ATOM   1152  HA  SER   268     135.920  89.520  43.860  1.00  0.00            
ATOM   1153  CB  SER   268     135.090  91.280  42.760  1.00  0.00            
ATOM   1154  HB1 SER   268     135.490  92.250  42.460  1.00  0.00            
ATOM   1155  HB2 SER   268     134.190  91.560  43.310  1.00  0.00            
ATOM   1156  OG  SER   268     134.760  90.540  41.610  1.00  0.00            
ATOM   1157  HG  SER   268     133.860  90.780  41.410  1.00  0.00            
ATOM   1158  C   SER   268     137.480  90.850  43.210  1.00  0.00            
ATOM   1159  O   SER   268     138.100  91.880  43.460  1.00  0.00            
ATOM   1160  N   THR   269     138.040  89.920  42.440  1.00  0.00            
ATOM   1161  H   THR   269     137.600  89.060  42.160  1.00  0.00            
ATOM   1162  CA  THR   269     139.140  90.230  41.540  1.00  0.00            
ATOM   1163  HA  THR   269     139.950  90.720  42.090  1.00  0.00            
ATOM   1164  CB  THR   269     139.860  88.970  41.070  1.00  0.00            
ATOM   1165  HB  THR   269     140.700  89.220  40.430  1.00  0.00            
ATOM   1166  CG2 THR   269     140.600  88.230  42.180  1.00  0.00            
ATOM   1167 1HG2 THR   269     140.090  87.590  42.900  1.00  0.00            
ATOM   1168 2HG2 THR   269     141.370  87.680  41.640  1.00  0.00            
ATOM   1169 3HG2 THR   269     141.150  88.910  42.820  1.00  0.00            
ATOM   1170  OG1 THR   269     138.850  88.160  40.530  1.00  0.00            
ATOM   1171  HG1 THR   269     139.170  87.300  40.250  1.00  0.00            
ATOM   1172  C   THR   269     138.720  91.130  40.380  1.00  0.00            
ATOM   1173  O   THR   269     137.630  90.940  39.850  1.00  0.00            
ATOM   1174  N   TYR   270     139.590  92.020  39.890  1.00  0.00            
ATOM   1175  H   TYR   270     140.530  92.140  40.240  1.00  0.00            
ATOM   1176  CA  TYR   270     139.030  92.950  38.930  1.00  0.00            
ATOM   1177  HA  TYR   270     138.300  93.550  39.460  1.00  0.00            
ATOM   1178  CB  TYR   270     140.070  93.990  38.530  1.00  0.00            
ATOM   1179  HB1 TYR   270     139.650  94.540  37.690  1.00  0.00            
ATOM   1180  HB2 TYR   270     141.020  93.510  38.270  1.00  0.00            
ATOM   1181  CG  TYR   270     140.500  95.020  39.550  1.00  0.00            
ATOM   1182  CD1 TYR   270     139.620  96.040  39.910  1.00  0.00            
ATOM   1183  HD1 TYR   270     138.630  96.200  39.520  1.00  0.00            
ATOM   1184  CE1 TYR   270     140.180  97.090  40.670  1.00  0.00            
ATOM   1185  HE1 TYR   270     139.530  97.930  40.840  1.00  0.00            
ATOM   1186  CZ  TYR   270     141.440  97.030  41.290  1.00  0.00            
ATOM   1187  OH  TYR   270     141.940  98.020  42.080  1.00  0.00            
ATOM   1188  HH  TYR   270     142.810  97.800  42.430  1.00  0.00            
ATOM   1189  CE2 TYR   270     142.220  95.890  41.010  1.00  0.00            
ATOM   1190  HE2 TYR   270     143.220  95.760  41.390  1.00  0.00            
ATOM   1191  CD2 TYR   270     141.780  94.900  40.120  1.00  0.00            
ATOM   1192  HD2 TYR   270     142.340  94.050  39.750  1.00  0.00            
ATOM   1193  C   TYR   270     138.490  92.360  37.640  1.00  0.00            
ATOM   1194  O   TYR   270     137.440  92.730  37.110  1.00  0.00            
ATOM   1195  N   GLY   271     139.240  91.390  37.110  1.00  0.00            
ATOM   1196  H   GLY   271     140.010  91.020  37.640  1.00  0.00            
ATOM   1197  CA  GLY   271     138.890  90.620  35.940  1.00  0.00            
ATOM   1198  HA1 GLY   271     139.670  89.860  35.810  1.00  0.00            
ATOM   1199  HA2 GLY   271     138.860  91.260  35.050  1.00  0.00            
ATOM   1200  C   GLY   271     137.600  89.840  36.150  1.00  0.00            
ATOM   1201  O   GLY   271     136.810  89.840  35.200  1.00  0.00            
ATOM   1202  N   LYS   272     137.280  89.400  37.360  1.00  0.00            
ATOM   1203  H   LYS   272     137.920  89.560  38.120  1.00  0.00            
ATOM   1204  CA  LYS   272     136.020  88.740  37.680  1.00  0.00            
ATOM   1205  HA  LYS   272     135.650  88.180  36.820  1.00  0.00            
ATOM   1206  CB  LYS   272     136.100  87.990  39.010  1.00  0.00            
ATOM   1207  HB1 LYS   272     136.210  88.710  39.820  1.00  0.00            
ATOM   1208  HB2 LYS   272     137.010  87.400  39.040  1.00  0.00            
ATOM   1209  CG  LYS   272     134.940  87.150  39.540  1.00  0.00            
ATOM   1210  HG1 LYS   272     134.130  87.880  39.570  1.00  0.00            
ATOM   1211  HG2 LYS   272     135.110  86.800  40.560  1.00  0.00            
ATOM   1212  CD  LYS   272     134.440  86.010  38.660  1.00  0.00            
ATOM   1213  HD1 LYS   272     135.180  85.240  38.420  1.00  0.00            
ATOM   1214  HD2 LYS   272     134.270  86.430  37.670  1.00  0.00            
ATOM   1215  CE  LYS   272     133.100  85.400  39.080  1.00  0.00            
ATOM   1216  HE1 LYS   272     132.560  86.050  39.770  1.00  0.00            
ATOM   1217  HE2 LYS   272     133.290  84.480  39.620  1.00  0.00            
ATOM   1218  NZ  LYS   272     132.210  85.270  37.920  1.00  0.00            
ATOM   1219  HZ1 LYS   272     132.600  84.790  37.120  1.00  0.00            
ATOM   1220  HZ2 LYS   272     131.430  84.680  38.170  1.00  0.00            
ATOM   1221  HZ3 LYS   272     131.830  86.140  37.580  1.00  0.00            
ATOM   1222  C   LYS   272     134.980  89.840  37.830  1.00  0.00            
ATOM   1223  O   LYS   272     133.870  89.550  37.380  1.00  0.00            
ATOM   1224  N   PHE   273     135.250  91.080  38.230  1.00  0.00            
ATOM   1225  H   PHE   273     136.170  91.210  38.630  1.00  0.00            
ATOM   1226  CA  PHE   273     134.250  92.130  38.380  1.00  0.00            
ATOM   1227  HA  PHE   273     133.390  91.710  38.890  1.00  0.00            
ATOM   1228  CB  PHE   273     134.750  93.270  39.260  1.00  0.00            
ATOM   1229  HB1 PHE   273     135.840  93.300  39.300  1.00  0.00            
ATOM   1230  HB2 PHE   273     134.380  92.980  40.240  1.00  0.00            
ATOM   1231  CG  PHE   273     134.370  94.720  39.040  1.00  0.00            
ATOM   1232  CD1 PHE   273     133.180  95.200  39.580  1.00  0.00            
ATOM   1233  HD1 PHE   273     132.710  94.570  40.320  1.00  0.00            
ATOM   1234  CE1 PHE   273     132.660  96.450  39.210  1.00  0.00            
ATOM   1235  HE1 PHE   273     131.740  96.800  39.670  1.00  0.00            
ATOM   1236  CZ  PHE   273     133.340  97.260  38.300  1.00  0.00            
ATOM   1237  HZ  PHE   273     132.980  98.250  38.060  1.00  0.00            
ATOM   1238  CE2 PHE   273     134.590  96.830  37.830  1.00  0.00            
ATOM   1239  HE2 PHE   273     135.220  97.400  37.160  1.00  0.00            
ATOM   1240  CD2 PHE   273     135.060  95.550  38.150  1.00  0.00            
ATOM   1241  HD2 PHE   273     135.800  95.040  37.560  1.00  0.00            
ATOM   1242  C   PHE   273     133.810  92.690  37.030  1.00  0.00            
ATOM   1243  O   PHE   273     132.630  92.940  36.820  1.00  0.00            
ATOM   1244  N   LEU   274     134.670  92.710  36.010  1.00  0.00            
ATOM   1245  H   LEU   274     135.650  92.530  36.210  1.00  0.00            
ATOM   1246  CA  LEU   274     134.440  93.090  34.630  1.00  0.00            
ATOM   1247  HA  LEU   274     133.970  94.060  34.480  1.00  0.00            
ATOM   1248  CB  LEU   274     135.800  93.150  33.940  1.00  0.00            
ATOM   1249  HB1 LEU   274     135.680  93.070  32.860  1.00  0.00            
ATOM   1250  HB2 LEU   274     136.420  92.300  34.260  1.00  0.00            
ATOM   1251  CG  LEU   274     136.560  94.440  34.220  1.00  0.00            
ATOM   1252  HG  LEU   274     136.640  94.690  35.280  1.00  0.00            
ATOM   1253  CD1 LEU   274     137.960  94.380  33.600  1.00  0.00            
ATOM   1254 1HD1 LEU   274     138.470  95.290  33.910  1.00  0.00            
ATOM   1255 2HD1 LEU   274     138.580  93.660  34.120  1.00  0.00            
ATOM   1256 3HD1 LEU   274     137.990  94.300  32.510  1.00  0.00            
ATOM   1257  CD2 LEU   274     135.880  95.640  33.570  1.00  0.00            
ATOM   1258 1HD2 LEU   274     135.040  95.850  34.220  1.00  0.00            
ATOM   1259 2HD2 LEU   274     136.530  96.500  33.670  1.00  0.00            
ATOM   1260 3HD2 LEU   274     135.670  95.510  32.500  1.00  0.00            
ATOM   1261  C   LEU   274     133.610  92.030  33.920  1.00  0.00            
ATOM   1262  O   LEU   274     132.670  92.440  33.250  1.00  0.00            
ATOM   1263  N   ALA   275     133.870  90.720  34.020  1.00  0.00            
ATOM   1264  H   ALA   275     134.620  90.440  34.640  1.00  0.00            
ATOM   1265  CA  ALA   275     133.070  89.650  33.460  1.00  0.00            
ATOM   1266  HA  ALA   275     132.790  89.860  32.430  1.00  0.00            
ATOM   1267  CB  ALA   275     133.820  88.320  33.500  1.00  0.00            
ATOM   1268  HB1 ALA   275     133.270  87.500  33.040  1.00  0.00            
ATOM   1269  HB2 ALA   275     134.700  88.360  32.870  1.00  0.00            
ATOM   1270  HB3 ALA   275     134.220  88.060  34.490  1.00  0.00            
ATOM   1271  C   ALA   275     131.690  89.590  34.090  1.00  0.00            
ATOM   1272  O   ALA   275     130.760  89.290  33.340  1.00  0.00            
ATOM   1273  N   ASP   276     131.430  89.920  35.360  1.00  0.00            
ATOM   1274  H   ASP   276     132.250  90.150  35.900  1.00  0.00            
ATOM   1275  CA  ASP   276     130.130  90.040  35.970  1.00  0.00            
ATOM   1276  HA  ASP   276     129.590  89.160  35.610  1.00  0.00            
ATOM   1277  CB  ASP   276     130.240  90.040  37.500  1.00  0.00            
ATOM   1278  HB1 ASP   276     129.200  90.050  37.820  1.00  0.00            
ATOM   1279  HB2 ASP   276     130.820  90.930  37.730  1.00  0.00            
ATOM   1280  CG  ASP   276     130.950  88.840  38.100  1.00  0.00            
ATOM   1281  OD1 ASP   276     130.760  87.680  37.680  1.00  0.00            
ATOM   1282  OD2 ASP   276     131.550  88.980  39.190  1.00  0.00            
ATOM   1283  C   ASP   276     129.400  91.300  35.530  1.00  0.00            
ATOM   1284  O   ASP   276     128.270  91.500  35.970  1.00  0.00            
ATOM   1285  N   GLY   277     129.950  92.080  34.590  1.00  0.00            
ATOM   1286  H   GLY   277     130.800  91.780  34.160  1.00  0.00            
ATOM   1287  CA  GLY   277     129.350  93.240  33.960  1.00  0.00            
ATOM   1288  HA1 GLY   277     128.260  93.150  33.950  1.00  0.00            
ATOM   1289  HA2 GLY   277     129.690  93.180  32.920  1.00  0.00            
ATOM   1290  C   GLY   277     129.700  94.610  34.510  1.00  0.00            
ATOM   1291  O   GLY   277     128.980  95.580  34.290  1.00  0.00            
ATOM   1292  N   GLY   278     130.740  94.710  35.350  1.00  0.00            
ATOM   1293  H   GLY   278     131.350  93.920  35.490  1.00  0.00            
ATOM   1294  CA  GLY   278     131.000  95.880  36.160  1.00  0.00            
ATOM   1295  HA1 GLY   278     131.270  96.690  35.470  1.00  0.00            
ATOM   1296  HA2 GLY   278     131.880  95.730  36.780  1.00  0.00            
ATOM   1297  C   GLY   278     129.900  96.320  37.110  1.00  0.00            
ATOM   1298  O   GLY   278     129.370  95.490  37.860  1.00  0.00            
ATOM   1299  N   CYS   279     129.640  97.630  37.130  1.00  0.00            
ATOM   1300  H   CYS   279     130.210  98.180  36.510  1.00  0.00            
ATOM   1301  CA  CYS   279     128.660  98.260  37.990  1.00  0.00            
ATOM   1302  HA  CYS   279     128.870  98.010  39.030  1.00  0.00            
ATOM   1303  CB  CYS   279     128.920  99.760  37.840  1.00  0.00            
ATOM   1304  HB1 CYS   279     128.160 100.340  38.360  1.00  0.00            
ATOM   1305  HB2 CYS   279     128.860  99.830  36.760  1.00  0.00            
ATOM   1306  SG  CYS   279     130.550 100.200  38.480  1.00  0.00            
ATOM   1307  HG  CYS   279     130.210  99.960  39.750  1.00  0.00            
ATOM   1308  C   CYS   279     127.220  97.820  37.740  1.00  0.00            
ATOM   1309  O   CYS   279     126.360  98.060  38.580  1.00  0.00            
ATOM   1310  N   SER   280     126.940  97.070  36.670  1.00  0.00            
ATOM   1311  H   SER   280     127.730  96.810  36.090  1.00  0.00            
ATOM   1312  CA  SER   280     125.610  96.680  36.260  1.00  0.00            
ATOM   1313  HA  SER   280     124.930  97.530  36.190  1.00  0.00            
ATOM   1314  CB  SER   280     125.660  96.070  34.860  1.00  0.00            
ATOM   1315  HB1 SER   280     124.710  95.590  34.610  1.00  0.00            
ATOM   1316  HB2 SER   280     126.440  95.310  34.900  1.00  0.00            
ATOM   1317  OG  SER   280     125.930  96.980  33.810  1.00  0.00            
ATOM   1318  HG  SER   280     125.820  96.530  32.970  1.00  0.00            
ATOM   1319  C   SER   280     125.080  95.550  37.130  1.00  0.00            
ATOM   1320  O   SER   280     123.870  95.320  37.190  1.00  0.00            
ATOM   1321  N   GLY   281     125.930  94.930  37.950  1.00  0.00            
ATOM   1322  H   GLY   281     126.900  95.200  38.000  1.00  0.00            
ATOM   1323  CA  GLY   281     125.610  93.830  38.830  1.00  0.00            
ATOM   1324  HA1 GLY   281     126.600  93.420  39.020  1.00  0.00            
ATOM   1325  HA2 GLY   281     124.880  93.180  38.340  1.00  0.00            
ATOM   1326  C   GLY   281     124.860  94.380  40.030  1.00  0.00            
ATOM   1327  O   GLY   281     124.040  93.640  40.570  1.00  0.00            
ATOM   1328  N   GLY   282     125.010  95.660  40.390  1.00  0.00            
ATOM   1329  H   GLY   282     125.740  96.210  39.970  1.00  0.00            
ATOM   1330  CA  GLY   282     124.350  96.300  41.510  1.00  0.00            
ATOM   1331  HA1 GLY   282     124.420  95.690  42.420  1.00  0.00            
ATOM   1332  HA2 GLY   282     123.320  96.490  41.190  1.00  0.00            
ATOM   1333  C   GLY   282     124.860  97.660  41.950  1.00  0.00            
ATOM   1334  O   GLY   282     126.050  97.960  41.840  1.00  0.00            
ATOM   1335  N   ALA   283     124.050  98.480  42.630  1.00  0.00            
ATOM   1336  H   ALA   283     123.100  98.140  42.710  1.00  0.00            
ATOM   1337  CA  ALA   283     124.310  99.740  43.300  1.00  0.00            
ATOM   1338  HA  ALA   283     125.010 100.250  42.640  1.00  0.00            
ATOM   1339  CB  ALA   283     123.040 100.560  43.500  1.00  0.00            
ATOM   1340  HB1 ALA   283     122.110 100.000  43.660  1.00  0.00            
ATOM   1341  HB2 ALA   283     123.200 101.130  44.410  1.00  0.00            
ATOM   1342  HB3 ALA   283     122.870 101.250  42.670  1.00  0.00            
ATOM   1343  C   ALA   283     125.120  99.530  44.570  1.00  0.00            
ATOM   1344  O   ALA   283     124.710  98.730  45.410  1.00  0.00            
ATOM   1345  N   TYR   284     126.250 100.210  44.710  1.00  0.00            
ATOM   1346  H   TYR   284     126.620 100.630  43.870  1.00  0.00            
ATOM   1347  CA  TYR   284     127.110 100.190  45.880  1.00  0.00            
ATOM   1348  HA  TYR   284     126.570  99.740  46.710  1.00  0.00            
ATOM   1349  CB  TYR   284     128.460  99.560  45.530  1.00  0.00            
ATOM   1350  HB1 TYR   284     129.330 100.020  45.990  1.00  0.00            
ATOM   1351  HB2 TYR   284     128.700  99.830  44.500  1.00  0.00            
ATOM   1352  CG  TYR   284     128.490  98.060  45.720  1.00  0.00            
ATOM   1353  CD1 TYR   284     128.940  97.450  46.900  1.00  0.00            
ATOM   1354  HD1 TYR   284     129.270  98.070  47.720  1.00  0.00            
ATOM   1355  CE1 TYR   284     128.980  96.060  47.000  1.00  0.00            
ATOM   1356  HE1 TYR   284     129.430  95.640  47.890  1.00  0.00            
ATOM   1357  CZ  TYR   284     128.500  95.230  45.970  1.00  0.00            
ATOM   1358  OH  TYR   284     128.460  93.880  46.150  1.00  0.00            
ATOM   1359  HH  TYR   284     128.250  93.550  45.270  1.00  0.00            
ATOM   1360  CE2 TYR   284     128.020  95.820  44.780  1.00  0.00            
ATOM   1361  HE2 TYR   284     127.510  95.300  43.990  1.00  0.00            
ATOM   1362  CD2 TYR   284     127.990  97.220  44.720  1.00  0.00            
ATOM   1363  HD2 TYR   284     127.530  97.690  43.860  1.00  0.00            
ATOM   1364  C   TYR   284     127.260 101.640  46.310  1.00  0.00            
ATOM   1365  O   TYR   284     127.210 102.580  45.520  1.00  0.00            
ATOM   1366  N   ASP   285     127.450 101.880  47.610  1.00  0.00            
ATOM   1367  H   ASP   285     127.730 101.110  48.200  1.00  0.00            
ATOM   1368  CA  ASP   285     127.580 103.210  48.190  1.00  0.00            
ATOM   1369  HA  ASP   285     126.860 103.810  47.630  1.00  0.00            
ATOM   1370  CB  ASP   285     127.280 103.300  49.680  1.00  0.00            
ATOM   1371  HB1 ASP   285     127.610 104.280  50.030  1.00  0.00            
ATOM   1372  HB2 ASP   285     127.980 102.610  50.170  1.00  0.00            
ATOM   1373  CG  ASP   285     125.890 102.920  50.150  1.00  0.00            
ATOM   1374  OD1 ASP   285     124.930 103.200  49.400  1.00  0.00            
ATOM   1375  OD2 ASP   285     125.740 102.420  51.290  1.00  0.00            
ATOM   1376  C   ASP   285     128.980 103.760  47.950  1.00  0.00            
ATOM   1377  O   ASP   285     129.140 104.900  47.520  1.00  0.00            
ATOM   1378  N   ILE   286     130.010 102.960  48.230  1.00  0.00            
ATOM   1379  H   ILE   286     129.790 102.010  48.480  1.00  0.00            
ATOM   1380  CA  ILE   286     131.430 103.260  48.160  1.00  0.00            
ATOM   1381  HA  ILE   286     131.570 104.210  47.660  1.00  0.00            
ATOM   1382  CB  ILE   286     132.040 103.290  49.560  1.00  0.00            
ATOM   1383  HB  ILE   286     131.990 102.270  49.930  1.00  0.00            
ATOM   1384  CG2 ILE   286     133.510 103.680  49.480  1.00  0.00            
ATOM   1385 1HG2 ILE   286     134.050 102.890  48.950  1.00  0.00            
ATOM   1386 2HG2 ILE   286     133.570 104.650  49.000  1.00  0.00            
ATOM   1387 3HG2 ILE   286     133.880 103.700  50.510  1.00  0.00            
ATOM   1388  CG1 ILE   286     131.220 104.030  50.620  1.00  0.00            
ATOM   1389 1HG1 ILE   286     131.660 103.920  51.610  1.00  0.00            
ATOM   1390 2HG1 ILE   286     130.240 103.560  50.700  1.00  0.00            
ATOM   1391  CD  ILE   286     130.980 105.520  50.420  1.00  0.00            
ATOM   1392  HD1 ILE   286     130.450 105.840  51.310  1.00  0.00            
ATOM   1393  HD2 ILE   286     131.940 106.020  50.490  1.00  0.00            
ATOM   1394  HD3 ILE   286     130.450 105.730  49.480  1.00  0.00            
ATOM   1395  C   ILE   286     132.010 102.160  47.280  1.00  0.00            
ATOM   1396  O   ILE   286     131.780 100.980  47.550  1.00  0.00            
ATOM   1397  N   ILE   287     132.880 102.530  46.330  1.00  0.00            
ATOM   1398  H   ILE   287     132.990 103.530  46.300  1.00  0.00            
ATOM   1399  CA  ILE   287     133.640 101.630  45.480  1.00  0.00            
ATOM   1400  HA  ILE   287     133.460 100.580  45.720  1.00  0.00            
ATOM   1401  CB  ILE   287     133.310 101.740  43.990  1.00  0.00            
ATOM   1402  HB  ILE   287     133.580 102.730  43.640  1.00  0.00            
ATOM   1403  CG2 ILE   287     134.120 100.710  43.200  1.00  0.00            
ATOM   1404 1HG2 ILE   287     134.050  99.710  43.610  1.00  0.00            
ATOM   1405 2HG2 ILE   287     133.950 100.640  42.130  1.00  0.00            
ATOM   1406 3HG2 ILE   287     135.170 100.980  43.320  1.00  0.00            
ATOM   1407  CG1 ILE   287     131.820 101.640  43.700  1.00  0.00            
ATOM   1408 1HG1 ILE   287     131.240 102.410  44.200  1.00  0.00            
ATOM   1409 2HG1 ILE   287     131.410 100.670  43.980  1.00  0.00            
ATOM   1410  CD  ILE   287     131.420 101.710  42.220  1.00  0.00            
ATOM   1411  HD1 ILE   287     130.350 101.750  42.050  1.00  0.00            
ATOM   1412  HD2 ILE   287     131.810 102.660  41.840  1.00  0.00            
ATOM   1413  HD3 ILE   287     131.980 100.950  41.680  1.00  0.00            
ATOM   1414  C   ILE   287     135.120 101.840  45.750  1.00  0.00            
ATOM   1415  O   ILE   287     135.600 102.970  45.680  1.00  0.00            
ATOM   1416  N   ILE   288     135.780 100.830  46.310  1.00  0.00            
ATOM   1417  H   ILE   288     135.360  99.920  46.460  1.00  0.00            
ATOM   1418  CA  ILE   288     137.210 100.900  46.560  1.00  0.00            
ATOM   1419  HA  ILE   288     137.480 101.950  46.510  1.00  0.00            
ATOM   1420  CB  ILE   288     137.560 100.520  48.000  1.00  0.00            
ATOM   1421  HB  ILE   288     137.530  99.440  48.150  1.00  0.00            
ATOM   1422  CG2 ILE   288     139.030 100.750  48.340  1.00  0.00            
ATOM   1423 1HG2 ILE   288     139.270 100.360  49.330  1.00  0.00            
ATOM   1424 2HG2 ILE   288     139.660 100.240  47.610  1.00  0.00            
ATOM   1425 3HG2 ILE   288     139.250 101.810  48.300  1.00  0.00            
ATOM   1426  CG1 ILE   288     136.640 101.160  49.040  1.00  0.00            
ATOM   1427 1HG1 ILE   288     135.620 100.800  48.880  1.00  0.00            
ATOM   1428 2HG1 ILE   288     136.720 102.240  48.960  1.00  0.00            
ATOM   1429  CD  ILE   288     136.920 100.730  50.470  1.00  0.00            
ATOM   1430  HD1 ILE   288     136.080 101.070  51.080  1.00  0.00            
ATOM   1431  HD2 ILE   288     137.250  99.700  50.630  1.00  0.00            
ATOM   1432  HD3 ILE   288     137.670 101.380  50.920  1.00  0.00            
ATOM   1433  C   ILE   288     138.070 100.110  45.580  1.00  0.00            
ATOM   1434  O   ILE   288     137.870  98.920  45.360  1.00  0.00            
ATOM   1435  N   CYS   289     139.070 100.780  45.000  1.00  0.00            
ATOM   1436  H   CYS   289     139.370 101.690  45.320  1.00  0.00            
ATOM   1437  CA  CYS   289     139.950 100.160  44.030  1.00  0.00            
ATOM   1438  HA  CYS   289     139.680  99.110  43.870  1.00  0.00            
ATOM   1439  CB  CYS   289     139.820 100.870  42.690  1.00  0.00            
ATOM   1440  HB1 CYS   289     140.630 100.460  42.100  1.00  0.00            
ATOM   1441  HB2 CYS   289     140.090 101.880  42.980  1.00  0.00            
ATOM   1442  SG  CYS   289     138.300 100.620  41.720  1.00  0.00            
ATOM   1443  HG  CYS   289     137.390 101.060  42.590  1.00  0.00            
ATOM   1444  C   CYS   289     141.360 100.180  44.590  1.00  0.00            
ATOM   1445  O   CYS   289     142.040 101.200  44.530  1.00  0.00            
ATOM   1446  N   ASP   290     141.830  99.050  45.120  1.00  0.00            
ATOM   1447  H   ASP   290     141.250  98.240  44.950  1.00  0.00            
ATOM   1448  CA  ASP   290     143.120  98.980  45.770  1.00  0.00            
ATOM   1449  HA  ASP   290     143.510  99.970  46.000  1.00  0.00            
ATOM   1450  CB  ASP   290     143.020  98.180  47.070  1.00  0.00            
ATOM   1451  HB1 ASP   290     142.780  97.150  46.830  1.00  0.00            
ATOM   1452  HB2 ASP   290     142.150  98.580  47.610  1.00  0.00            
ATOM   1453  CG  ASP   290     144.230  98.300  47.990  1.00  0.00            
ATOM   1454  OD1 ASP   290     145.030  99.250  47.900  1.00  0.00            
ATOM   1455  OD2 ASP   290     144.410  97.370  48.800  1.00  0.00            
ATOM   1456  C   ASP   290     144.170  98.360  44.860  1.00  0.00            
ATOM   1457  O   ASP   290     143.920  97.550  43.960  1.00  0.00            
ATOM   1458  N   GLU   291     145.440  98.670  45.150  1.00  0.00            
ATOM   1459  H   GLU   291     145.540  99.300  45.940  1.00  0.00            
ATOM   1460  CA  GLU   291     146.540  98.390  44.250  1.00  0.00            
ATOM   1461  HA  GLU   291     147.320  98.960  44.760  1.00  0.00            
ATOM   1462  CB  GLU   291     146.930  96.920  44.280  1.00  0.00            
ATOM   1463  HB1 GLU   291     148.010  97.030  44.160  1.00  0.00            
ATOM   1464  HB2 GLU   291     146.440  96.420  43.450  1.00  0.00            
ATOM   1465  CG  GLU   291     146.730  96.100  45.560  1.00  0.00            
ATOM   1466  HG1 GLU   291     146.930  95.060  45.290  1.00  0.00            
ATOM   1467  HG2 GLU   291     145.690  96.100  45.880  1.00  0.00            
ATOM   1468  CD  GLU   291     147.530  96.580  46.760  1.00  0.00            
ATOM   1469  OE1 GLU   291     148.770  96.620  46.620  1.00  0.00            
ATOM   1470  OE2 GLU   291     146.980  96.760  47.870  1.00  0.00            
ATOM   1471  C   GLU   291     146.600  99.040  42.870  1.00  0.00            
ATOM   1472  O   GLU   291     147.040  98.390  41.920  1.00  0.00            
ATOM   1473  N   CYS   292     146.060 100.260  42.790  1.00  0.00            
ATOM   1474  H   CYS   292     145.550 100.530  43.610  1.00  0.00            
ATOM   1475  CA  CYS   292     145.930 101.040  41.580  1.00  0.00            
ATOM   1476  HA  CYS   292     145.190 100.630  40.890  1.00  0.00            
ATOM   1477  CB  CYS   292     145.380 102.430  41.890  1.00  0.00            
ATOM   1478  HB1 CYS   292     145.590 103.100  41.050  1.00  0.00            
ATOM   1479  HB2 CYS   292     146.020 102.700  42.730  1.00  0.00            
ATOM   1480  SG  CYS   292     143.610 102.540  42.260  1.00  0.00            
ATOM   1481  HG  CYS   292     143.520 101.740  43.320  1.00  0.00            
ATOM   1482  C   CYS   292     147.170 101.220  40.700  1.00  0.00            
ATOM   1483  O   CYS   292     147.110 101.520  39.510  1.00  0.00            
ATOM   1484  N   HIS   293     148.360 101.080  41.280  1.00  0.00            
ATOM   1485  H   HIS   293     148.300 101.020  42.280  1.00  0.00            
ATOM   1486  CA  HIS   293     149.680 101.040  40.690  1.00  0.00            
ATOM   1487  HA  HIS   293     149.950 101.960  40.150  1.00  0.00            
ATOM   1488  CB  HIS   293     150.720 101.010  41.810  1.00  0.00            
ATOM   1489  HB1 HIS   293     150.640 101.960  42.340  1.00  0.00            
ATOM   1490  HB2 HIS   293     151.730 100.950  41.430  1.00  0.00            
ATOM   1491  CG  HIS   293     150.550  99.830  42.740  1.00  0.00            
ATOM   1492  ND1 HIS   293     150.070 100.000  44.040  1.00  0.00            
ATOM   1493  CE1 HIS   293     149.940  98.770  44.540  1.00  0.00            
ATOM   1494  HE1 HIS   293     149.650  98.500  45.540  1.00  0.00            
ATOM   1495  NE2 HIS   293     150.330  97.850  43.630  1.00  0.00            
ATOM   1496  HE2 HIS   293     150.190  96.870  43.830  1.00  0.00            
ATOM   1497  CD2 HIS   293     150.640  98.500  42.450  1.00  0.00            
ATOM   1498  HD2 HIS   293     150.950  98.030  41.530  1.00  0.00            
ATOM   1499  C   HIS   293     149.990  99.860  39.780  1.00  0.00            
ATOM   1500  O   HIS   293     151.070  99.840  39.180  1.00  0.00            
ATOM   1501  N   SER   294     149.090  98.880  39.830  1.00  0.00            
ATOM   1502  H   SER   294     148.250  98.960  40.370  1.00  0.00            
ATOM   1503  CA  SER   294     149.330  97.710  39.000  1.00  0.00            
ATOM   1504  HA  SER   294     150.370  97.410  39.120  1.00  0.00            
ATOM   1505  CB  SER   294     148.600  96.440  39.430  1.00  0.00            
ATOM   1506  HB1 SER   294     149.260  95.630  39.140  1.00  0.00            
ATOM   1507  HB2 SER   294     147.630  96.400  38.930  1.00  0.00            
ATOM   1508  OG  SER   294     148.450  96.420  40.840  1.00  0.00            
ATOM   1509  HG  SER   294     147.580  96.740  41.050  1.00  0.00            
ATOM   1510  C   SER   294     148.920  98.010  37.570  1.00  0.00            
ATOM   1511  O   SER   294     147.850  98.570  37.310  1.00  0.00            
ATOM   1512  N   THR   295     149.660  97.530  36.560  1.00  0.00            
ATOM   1513  H   THR   295     150.500  97.010  36.770  1.00  0.00            
ATOM   1514  CA  THR   295     149.570  98.000  35.200  1.00  0.00            
ATOM   1515  HA  THR   295     148.690  98.570  34.910  1.00  0.00            
ATOM   1516  CB  THR   295     150.810  98.790  34.790  1.00  0.00            
ATOM   1517  HB  THR   295     150.820  99.060  33.730  1.00  0.00            
ATOM   1518  CG2 THR   295     150.730 100.090  35.580  1.00  0.00            
ATOM   1519 1HG2 THR   295     150.850 100.020  36.670  1.00  0.00            
ATOM   1520 2HG2 THR   295     151.580 100.710  35.300  1.00  0.00            
ATOM   1521 3HG2 THR   295     149.980 100.750  35.140  1.00  0.00            
ATOM   1522  OG1 THR   295     152.040  98.220  35.180  1.00  0.00            
ATOM   1523  HG1 THR   295     152.710  98.850  34.900  1.00  0.00            
ATOM   1524  C   THR   295     149.300  96.840  34.240  1.00  0.00            
ATOM   1525  O   THR   295     149.950  96.590  33.230  1.00  0.00            
ATOM   1526  N   ASP   296     148.140  96.230  34.500  1.00  0.00            
ATOM   1527  H   ASP   296     147.670  96.590  35.320  1.00  0.00            
ATOM   1528  CA  ASP   296     147.560  95.240  33.610  1.00  0.00            
ATOM   1529  HA  ASP   296     148.110  95.070  32.690  1.00  0.00            
ATOM   1530  CB  ASP   296     147.600  93.900  34.330  1.00  0.00            
ATOM   1531  HB1 ASP   296     147.010  93.930  35.250  1.00  0.00            
ATOM   1532  HB2 ASP   296     148.590  93.560  34.640  1.00  0.00            
ATOM   1533  CG  ASP   296     147.170  92.810  33.350  1.00  0.00            
ATOM   1534  OD1 ASP   296     145.980  92.420  33.330  1.00  0.00            
ATOM   1535  OD2 ASP   296     147.980  92.290  32.560  1.00  0.00            
ATOM   1536  C   ASP   296     146.200  95.780  33.180  1.00  0.00            
ATOM   1537  O   ASP   296     145.580  96.550  33.910  1.00  0.00            
ATOM   1538  N   SER   297     145.760  95.490  31.950  1.00  0.00            
ATOM   1539  H   SER   297     146.400  95.000  31.340  1.00  0.00            
ATOM   1540  CA  SER   297     144.470  95.820  31.390  1.00  0.00            
ATOM   1541  HA  SER   297     144.420  96.860  31.060  1.00  0.00            
ATOM   1542  CB  SER   297     144.280  94.960  30.140  1.00  0.00            
ATOM   1543  HB1 SER   297     145.000  95.290  29.390  1.00  0.00            
ATOM   1544  HB2 SER   297     143.340  95.110  29.620  1.00  0.00            
ATOM   1545  OG  SER   297     144.470  93.590  30.400  1.00  0.00            
ATOM   1546  HG  SER   297     145.330  93.290  30.110  1.00  0.00            
ATOM   1547  C   SER   297     143.350  95.450  32.350  1.00  0.00            
ATOM   1548  O   SER   297     142.410  96.240  32.490  1.00  0.00            
ATOM   1549  N   THR   298     143.510  94.390  33.150  1.00  0.00            
ATOM   1550  H   THR   298     144.360  93.870  33.060  1.00  0.00            
ATOM   1551  CA  THR   298     142.520  93.870  34.070  1.00  0.00            
ATOM   1552  HA  THR   298     141.580  93.870  33.510  1.00  0.00            
ATOM   1553  CB  THR   298     142.910  92.490  34.580  1.00  0.00            
ATOM   1554  HB  THR   298     143.670  92.610  35.360  1.00  0.00            
ATOM   1555  CG2 THR   298     141.750  91.710  35.180  1.00  0.00            
ATOM   1556 1HG2 THR   298     141.940  90.640  35.200  1.00  0.00            
ATOM   1557 2HG2 THR   298     141.530  91.930  36.220  1.00  0.00            
ATOM   1558 3HG2 THR   298     140.910  92.000  34.550  1.00  0.00            
ATOM   1559  OG1 THR   298     143.520  91.610  33.660  1.00  0.00            
ATOM   1560  HG1 THR   298     144.400  91.960  33.530  1.00  0.00            
ATOM   1561  C   THR   298     142.320  94.770  35.280  1.00  0.00            
ATOM   1562  O   THR   298     141.210  95.180  35.630  1.00  0.00            
ATOM   1563  N   THR   299     143.400  95.290  35.860  1.00  0.00            
ATOM   1564  H   THR   299     144.290  94.910  35.570  1.00  0.00            
ATOM   1565  CA  THR   299     143.380  96.280  36.920  1.00  0.00            
ATOM   1566  HA  THR   299     142.700  95.960  37.700  1.00  0.00            
ATOM   1567  CB  THR   299     144.750  96.710  37.460  1.00  0.00            
ATOM   1568  HB  THR   299     145.090  97.530  36.830  1.00  0.00            
ATOM   1569  CG2 THR   299     144.590  97.260  38.870  1.00  0.00            
ATOM   1570 1HG2 THR   299     145.400  97.960  39.070  1.00  0.00            
ATOM   1571 2HG2 THR   299     143.640  97.770  39.000  1.00  0.00            
ATOM   1572 3HG2 THR   299     144.680  96.500  39.650  1.00  0.00            
ATOM   1573  OG1 THR   299     145.660  95.650  37.620  1.00  0.00            
ATOM   1574  HG1 THR   299     145.150  94.840  37.660  1.00  0.00            
ATOM   1575  C   THR   299     142.760  97.560  36.370  1.00  0.00            
ATOM   1576  O   THR   299     141.780  98.080  36.890  1.00  0.00            
ATOM   1577  N   ILE   300     143.310  97.970  35.220  1.00  0.00            
ATOM   1578  H   ILE   300     144.100  97.460  34.860  1.00  0.00            
ATOM   1579  CA  ILE   300     143.090  99.220  34.520  1.00  0.00            
ATOM   1580  HA  ILE   300     143.090  99.860  35.400  1.00  0.00            
ATOM   1581  CB  ILE   300     144.110  99.580  33.450  1.00  0.00            
ATOM   1582  HB  ILE   300     144.180  98.740  32.760  1.00  0.00            
ATOM   1583  CG2 ILE   300     143.670 100.760  32.590  1.00  0.00            
ATOM   1584 1HG2 ILE   300     142.710 100.540  32.120  1.00  0.00            
ATOM   1585 2HG2 ILE   300     143.500 101.610  33.250  1.00  0.00            
ATOM   1586 3HG2 ILE   300     144.380 101.120  31.840  1.00  0.00            
ATOM   1587  CG1 ILE   300     145.520  99.720  34.010  1.00  0.00            
ATOM   1588 1HG1 ILE   300     145.760  98.850  34.620  1.00  0.00            
ATOM   1589 2HG1 ILE   300     145.680 100.610  34.630  1.00  0.00            
ATOM   1590  CD  ILE   300     146.570  99.890  32.910  1.00  0.00            
ATOM   1591  HD1 ILE   300     146.530  99.090  32.170  1.00  0.00            
ATOM   1592  HD2 ILE   300     146.650 100.860  32.440  1.00  0.00            
ATOM   1593  HD3 ILE   300     147.520  99.700  33.400  1.00  0.00            
ATOM   1594  C   ILE   300     141.670  99.440  34.030  1.00  0.00            
ATOM   1595  O   ILE   300     141.060 100.500  34.220  1.00  0.00            
ATOM   1596  N   LEU   301     141.150  98.430  33.340  1.00  0.00            
ATOM   1597  H   LEU   301     141.760  97.690  33.020  1.00  0.00            
ATOM   1598  CA  LEU   301     139.750  98.410  32.950  1.00  0.00            
ATOM   1599  HA  LEU   301     139.450  99.350  32.480  1.00  0.00            
ATOM   1600  CB  LEU   301     139.640  97.420  31.800  1.00  0.00            
ATOM   1601  HB1 LEU   301     139.810  96.410  32.170  1.00  0.00            
ATOM   1602  HB2 LEU   301     140.400  97.550  31.030  1.00  0.00            
ATOM   1603  CG  LEU   301     138.380  97.390  30.930  1.00  0.00            
ATOM   1604  HG  LEU   301     137.550  97.180  31.610  1.00  0.00            
ATOM   1605  CD1 LEU   301     138.170  98.750  30.280  1.00  0.00            
ATOM   1606 1HD1 LEU   301     139.050  99.360  30.070  1.00  0.00            
ATOM   1607 2HD1 LEU   301     137.570  98.610  29.380  1.00  0.00            
ATOM   1608 3HD1 LEU   301     137.540  99.310  30.970  1.00  0.00            
ATOM   1609  CD2 LEU   301     138.560  96.360  29.820  1.00  0.00            
ATOM   1610 1HD2 LEU   301     138.930  96.830  28.920  1.00  0.00            
ATOM   1611 2HD2 LEU   301     139.190  95.510  30.070  1.00  0.00            
ATOM   1612 3HD2 LEU   301     137.530  96.000  29.740  1.00  0.00            
ATOM   1613  C   LEU   301     138.770  98.160  34.090  1.00  0.00            
ATOM   1614  O   LEU   301     137.590  98.500  34.100  1.00  0.00            
ATOM   1615  N   GLY   302     139.260  97.500  35.140  1.00  0.00            
ATOM   1616  H   GLY   302     140.210  97.160  35.120  1.00  0.00            
ATOM   1617  CA  GLY   302     138.490  97.400  36.370  1.00  0.00            
ATOM   1618  HA1 GLY   302     138.920  96.730  37.120  1.00  0.00            
ATOM   1619  HA2 GLY   302     137.530  96.910  36.170  1.00  0.00            
ATOM   1620  C   GLY   302     138.120  98.710  37.040  1.00  0.00            
ATOM   1621  O   GLY   302     136.970  99.150  37.080  1.00  0.00            
ATOM   1622  N   ILE   303     139.230  99.390  37.310  1.00  0.00            
ATOM   1623  H   ILE   303     140.080  98.850  37.220  1.00  0.00            
ATOM   1624  CA  ILE   303     139.240 100.800  37.650  1.00  0.00            
ATOM   1625  HA  ILE   303     138.800 100.970  38.630  1.00  0.00            
ATOM   1626  CB  ILE   303     140.710 101.150  37.900  1.00  0.00            
ATOM   1627  HB  ILE   303     141.300 100.890  37.020  1.00  0.00            
ATOM   1628  CG2 ILE   303     140.860 102.660  38.060  1.00  0.00            
ATOM   1629 1HG2 ILE   303     140.210 103.160  38.780  1.00  0.00            
ATOM   1630 2HG2 ILE   303     141.890 102.820  38.380  1.00  0.00            
ATOM   1631 3HG2 ILE   303     140.640 103.160  37.110  1.00  0.00            
ATOM   1632  CG1 ILE   303     141.160 100.460  39.180  1.00  0.00            
ATOM   1633 1HG1 ILE   303     140.650  99.500  39.290  1.00  0.00            
ATOM   1634 2HG1 ILE   303     140.810 101.050  40.030  1.00  0.00            
ATOM   1635  CD  ILE   303     142.650 100.200  39.340  1.00  0.00            
ATOM   1636  HD1 ILE   303     143.150 101.150  39.510  1.00  0.00            
ATOM   1637  HD2 ILE   303     142.860  99.650  40.250  1.00  0.00            
ATOM   1638  HD3 ILE   303     143.070  99.720  38.450  1.00  0.00            
ATOM   1639  C   ILE   303     138.540 101.670  36.620  1.00  0.00            
ATOM   1640  O   ILE   303     137.700 102.500  36.970  1.00  0.00            
ATOM   1641  N   GLY   304     138.790 101.550  35.310  1.00  0.00            
ATOM   1642  H   GLY   304     139.550 100.940  35.050  1.00  0.00            
ATOM   1643  CA  GLY   304     138.130 102.330  34.280  1.00  0.00            
ATOM   1644  HA1 GLY   304     138.570 101.970  33.350  1.00  0.00            
ATOM   1645  HA2 GLY   304     138.130 103.410  34.420  1.00  0.00            
ATOM   1646  C   GLY   304     136.620 102.080  34.200  1.00  0.00            
ATOM   1647  O   GLY   304     135.910 103.070  34.020  1.00  0.00            
ATOM   1648  N   THR   305     136.160 100.860  34.470  1.00  0.00            
ATOM   1649  H   THR   305     136.780 100.180  34.880  1.00  0.00            
ATOM   1650  CA  THR   305     134.720 100.670  34.500  1.00  0.00            
ATOM   1651  HA  THR   305     134.370 101.110  33.570  1.00  0.00            
ATOM   1652  CB  THR   305     134.370  99.190  34.380  1.00  0.00            
ATOM   1653  HB  THR   305     134.770  98.650  35.240  1.00  0.00            
ATOM   1654  CG2 THR   305     132.890  98.830  34.320  1.00  0.00            
ATOM   1655 1HG2 THR   305     132.450  99.180  35.250  1.00  0.00            
ATOM   1656 2HG2 THR   305     132.400  99.370  33.500  1.00  0.00            
ATOM   1657 3HG2 THR   305     132.750  97.780  34.060  1.00  0.00            
ATOM   1658  OG1 THR   305     134.940  98.560  33.250  1.00  0.00            
ATOM   1659  HG1 THR   305     135.890  98.490  33.420  1.00  0.00            
ATOM   1660  C   THR   305     134.060 101.350  35.690  1.00  0.00            
ATOM   1661  O   THR   305     133.110 102.110  35.550  1.00  0.00            
ATOM   1662  N   VAL   306     134.710 101.280  36.850  1.00  0.00            
ATOM   1663  H   VAL   306     135.550 100.720  36.950  1.00  0.00            
ATOM   1664  CA  VAL   306     134.290 101.990  38.040  1.00  0.00            
ATOM   1665  HA  VAL   306     133.270 101.770  38.360  1.00  0.00            
ATOM   1666  CB  VAL   306     135.250 101.700  39.190  1.00  0.00            
ATOM   1667  HB  VAL   306     136.300 101.850  38.930  1.00  0.00            
ATOM   1668  CG1 VAL   306     134.840 102.540  40.390  1.00  0.00            
ATOM   1669 1HG1 VAL   306     135.340 103.500  40.260  1.00  0.00            
ATOM   1670 2HG1 VAL   306     133.760 102.630  40.510  1.00  0.00            
ATOM   1671 3HG1 VAL   306     135.380 102.210  41.280  1.00  0.00            
ATOM   1672  CG2 VAL   306     135.120 100.240  39.620  1.00  0.00            
ATOM   1673 1HG2 VAL   306     134.150  99.990  40.040  1.00  0.00            
ATOM   1674 2HG2 VAL   306     135.280  99.590  38.760  1.00  0.00            
ATOM   1675 3HG2 VAL   306     135.830  99.980  40.410  1.00  0.00            
ATOM   1676  C   VAL   306     134.290 103.470  37.710  1.00  0.00            
ATOM   1677  O   VAL   306     133.220 104.040  37.880  1.00  0.00            
ATOM   1678  N   LEU   307     135.380 104.090  37.240  1.00  0.00            
ATOM   1679  H   LEU   307     136.210 103.550  37.050  1.00  0.00            
ATOM   1680  CA  LEU   307     135.470 105.520  36.990  1.00  0.00            
ATOM   1681  HA  LEU   307     135.130 106.060  37.880  1.00  0.00            
ATOM   1682  CB  LEU   307     136.880 105.960  36.610  1.00  0.00            
ATOM   1683  HB1 LEU   307     136.820 106.980  36.240  1.00  0.00            
ATOM   1684  HB2 LEU   307     137.240 105.460  35.710  1.00  0.00            
ATOM   1685  CG  LEU   307     137.930 105.810  37.700  1.00  0.00            
ATOM   1686  HG  LEU   307     137.780 104.850  38.190  1.00  0.00            
ATOM   1687  CD1 LEU   307     139.330 106.060  37.120  1.00  0.00            
ATOM   1688 1HD1 LEU   307     140.090 105.760  37.840  1.00  0.00            
ATOM   1689 2HD1 LEU   307     139.460 105.410  36.250  1.00  0.00            
ATOM   1690 3HD1 LEU   307     139.460 107.070  36.750  1.00  0.00            
ATOM   1691  CD2 LEU   307     137.690 106.930  38.710  1.00  0.00            
ATOM   1692 1HD2 LEU   307     136.630 106.920  38.970  1.00  0.00            
ATOM   1693 2HD2 LEU   307     138.240 106.610  39.590  1.00  0.00            
ATOM   1694 3HD2 LEU   307     137.970 107.920  38.340  1.00  0.00            
ATOM   1695  C   LEU   307     134.440 105.940  35.960  1.00  0.00            
ATOM   1696  O   LEU   307     134.040 107.100  35.990  1.00  0.00            
ATOM   1697  N   ASP   308     134.030 105.070  35.030  1.00  0.00            
ATOM   1698  H   ASP   308     134.450 104.160  34.900  1.00  0.00            
ATOM   1699  CA  ASP   308     132.960 105.280  34.070  1.00  0.00            
ATOM   1700  HA  ASP   308     132.980 106.310  33.700  1.00  0.00            
ATOM   1701  CB  ASP   308     133.160 104.320  32.900  1.00  0.00            
ATOM   1702  HB1 ASP   308     133.170 103.320  33.340  1.00  0.00            
ATOM   1703  HB2 ASP   308     134.170 104.580  32.600  1.00  0.00            
ATOM   1704  CG  ASP   308     132.300 104.460  31.650  1.00  0.00            
ATOM   1705  OD1 ASP   308     131.850 103.390  31.180  1.00  0.00            
ATOM   1706  OD2 ASP   308     132.020 105.540  31.100  1.00  0.00            
ATOM   1707  C   ASP   308     131.550 105.120  34.620  1.00  0.00            
ATOM   1708  O   ASP   308     130.680 105.940  34.330  1.00  0.00            
ATOM   1709  N   GLN   309     131.250 104.090  35.400  1.00  0.00            
ATOM   1710  H   GLN   309     132.000 103.490  35.740  1.00  0.00            
ATOM   1711  CA  GLN   309     129.880 103.720  35.660  1.00  0.00            
ATOM   1712  HA  GLN   309     129.180 104.290  35.050  1.00  0.00            
ATOM   1713  CB  GLN   309     129.720 102.240  35.310  1.00  0.00            
ATOM   1714  HB1 GLN   309     128.660 102.030  35.410  1.00  0.00            
ATOM   1715  HB2 GLN   309     130.210 101.620  36.050  1.00  0.00            
ATOM   1716  CG  GLN   309     130.000 101.850  33.860  1.00  0.00            
ATOM   1717  HG1 GLN   309     131.070 101.880  33.680  1.00  0.00            
ATOM   1718  HG2 GLN   309     129.520 102.570  33.190  1.00  0.00            
ATOM   1719  CD  GLN   309     129.500 100.460  33.480  1.00  0.00            
ATOM   1720  OE1 GLN   309     128.910  99.780  34.310  1.00  0.00            
ATOM   1721  NE2 GLN   309     129.480 100.060  32.200  1.00  0.00            
ATOM   1722 1HE2 GLN   309     129.970 100.620  31.510  1.00  0.00            
ATOM   1723 2HE2 GLN   309     129.210  99.130  31.930  1.00  0.00            
ATOM   1724  C   GLN   309     129.430 104.030  37.080  1.00  0.00            
ATOM   1725  O   GLN   309     128.270 103.750  37.340  1.00  0.00            
ATOM   1726  N   ALA   310     130.290 104.610  37.930  1.00  0.00            
ATOM   1727  H   ALA   310     131.230 104.840  37.620  1.00  0.00            
ATOM   1728  CA  ALA   310     130.030 104.610  39.360  1.00  0.00            
ATOM   1729  HA  ALA   310     129.530 103.680  39.630  1.00  0.00            
ATOM   1730  CB  ALA   310     131.340 104.800  40.110  1.00  0.00            
ATOM   1731  HB1 ALA   310     131.990 103.940  39.960  1.00  0.00            
ATOM   1732  HB2 ALA   310     131.940 105.650  39.780  1.00  0.00            
ATOM   1733  HB3 ALA   310     131.100 104.960  41.170  1.00  0.00            
ATOM   1734  C   ALA   310     129.030 105.680  39.760  1.00  0.00            
ATOM   1735  O   ALA   310     128.110 105.490  40.560  1.00  0.00            
ATOM   1736  N   GLU   311     129.100 106.880  39.190  1.00  0.00            
ATOM   1737  H   GLU   311     129.860 107.110  38.570  1.00  0.00            
ATOM   1738  CA  GLU   311     128.050 107.890  39.210  1.00  0.00            
ATOM   1739  HA  GLU   311     127.800 108.120  40.250  1.00  0.00            
ATOM   1740  CB  GLU   311     128.580 109.180  38.590  1.00  0.00            
ATOM   1741  HB1 GLU   311     128.710 108.970  37.530  1.00  0.00            
ATOM   1742  HB2 GLU   311     129.540 109.400  39.060  1.00  0.00            
ATOM   1743  CG  GLU   311     127.580 110.300  38.860  1.00  0.00            
ATOM   1744  HG1 GLU   311     127.310 110.390  39.920  1.00  0.00            
ATOM   1745  HG2 GLU   311     126.640 110.100  38.350  1.00  0.00            
ATOM   1746  CD  GLU   311     128.130 111.680  38.540  1.00  0.00            
ATOM   1747  OE1 GLU   311     129.090 111.860  37.760  1.00  0.00            
ATOM   1748  OE2 GLU   311     127.540 112.660  39.030  1.00  0.00            
ATOM   1749  C   GLU   311     126.770 107.390  38.560  1.00  0.00            
ATOM   1750  O   GLU   311     125.680 107.480  39.130  1.00  0.00            
ATOM   1751  N   THR   312     126.850 106.570  37.510  1.00  0.00            
ATOM   1752  H   THR   312     127.720 106.470  37.020  1.00  0.00            
ATOM   1753  CA  THR   312     125.700 106.030  36.820  1.00  0.00            
ATOM   1754  HA  THR   312     125.010 106.850  36.650  1.00  0.00            
ATOM   1755  CB  THR   312     126.170 105.500  35.470  1.00  0.00            
ATOM   1756  HB  THR   312     127.040 104.870  35.680  1.00  0.00            
ATOM   1757  CG2 THR   312     125.120 104.670  34.740  1.00  0.00            
ATOM   1758 1HG2 THR   312     124.760 103.900  35.410  1.00  0.00            
ATOM   1759 2HG2 THR   312     124.320 105.300  34.340  1.00  0.00            
ATOM   1760 3HG2 THR   312     125.530 104.230  33.830  1.00  0.00            
ATOM   1761  OG1 THR   312     126.540 106.570  34.630  1.00  0.00            
ATOM   1762  HG1 THR   312     127.090 107.110  35.200  1.00  0.00            
ATOM   1763  C   THR   312     124.970 104.990  37.660  1.00  0.00            
ATOM   1764  O   THR   312     123.750 104.880  37.590  1.00  0.00            
ATOM   1765  N   ALA   313     125.650 104.250  38.540  1.00  0.00            
ATOM   1766  H   ALA   313     126.650 104.290  38.400  1.00  0.00            
ATOM   1767  CA  ALA   313     125.040 103.470  39.600  1.00  0.00            
ATOM   1768  HA  ALA   313     124.000 103.300  39.330  1.00  0.00            
ATOM   1769  CB  ALA   313     125.660 102.070  39.540  1.00  0.00            
ATOM   1770  HB1 ALA   313     125.140 101.360  40.180  1.00  0.00            
ATOM   1771  HB2 ALA   313     125.740 101.790  38.490  1.00  0.00            
ATOM   1772  HB3 ALA   313     126.690 101.970  39.890  1.00  0.00            
ATOM   1773  C   ALA   313     125.110 104.080  40.990  1.00  0.00            
ATOM   1774  O   ALA   313     125.120 103.430  42.030  1.00  0.00            
ATOM   1775  N   GLY   314     125.010 105.420  41.000  1.00  0.00            
ATOM   1776  H   GLY   314     125.140 105.830  40.090  1.00  0.00            
ATOM   1777  CA  GLY   314     124.840 106.360  42.090  1.00  0.00            
ATOM   1778  HA1 GLY   314     123.820 106.210  42.450  1.00  0.00            
ATOM   1779  HA2 GLY   314     124.890 107.390  41.750  1.00  0.00            
ATOM   1780  C   GLY   314     125.710 106.160  43.320  1.00  0.00            
ATOM   1781  O   GLY   314     125.270 106.260  44.460  1.00  0.00            
ATOM   1782  N   ALA   315     126.990 105.850  43.130  1.00  0.00            
ATOM   1783  H   ALA   315     127.280 105.690  42.170  1.00  0.00            
ATOM   1784  CA  ALA   315     127.950 105.790  44.220  1.00  0.00            
ATOM   1785  HA  ALA   315     127.650 105.050  44.960  1.00  0.00            
ATOM   1786  CB  ALA   315     129.240 105.220  43.640  1.00  0.00            
ATOM   1787  HB1 ALA   315     129.880 104.940  44.480  1.00  0.00            
ATOM   1788  HB2 ALA   315     129.030 104.310  43.090  1.00  0.00            
ATOM   1789  HB3 ALA   315     129.870 105.940  43.110  1.00  0.00            
ATOM   1790  C   ALA   315     128.060 107.160  44.870  1.00  0.00            
ATOM   1791  O   ALA   315     128.080 108.110  44.080  1.00  0.00            
ATOM   1792  N   ARG   316     128.250 107.280  46.180  1.00  0.00            
ATOM   1793  H   ARG   316     128.420 106.420  46.680  1.00  0.00            
ATOM   1794  CA  ARG   316     128.790 108.470  46.810  1.00  0.00            
ATOM   1795  HA  ARG   316     128.360 109.390  46.420  1.00  0.00            
ATOM   1796  CB  ARG   316     128.500 108.390  48.310  1.00  0.00            
ATOM   1797  HB1 ARG   316     128.970 109.280  48.730  1.00  0.00            
ATOM   1798  HB2 ARG   316     129.020 107.530  48.730  1.00  0.00            
ATOM   1799  CG  ARG   316     127.010 108.360  48.620  1.00  0.00            
ATOM   1800  HG1 ARG   316     126.680 107.340  48.430  1.00  0.00            
ATOM   1801  HG2 ARG   316     126.460 109.050  47.990  1.00  0.00            
ATOM   1802  CD  ARG   316     126.850 108.640  50.110  1.00  0.00            
ATOM   1803  HD1 ARG   316     127.260 109.590  50.440  1.00  0.00            
ATOM   1804  HD2 ARG   316     127.340 107.870  50.690  1.00  0.00            
ATOM   1805  NE  ARG   316     125.410 108.560  50.400  1.00  0.00            
ATOM   1806  HE  ARG   316     124.890 107.730  50.180  1.00  0.00            
ATOM   1807  CZ  ARG   316     124.690 109.310  51.250  1.00  0.00            
ATOM   1808  NH1 ARG   316     125.190 110.310  51.990  1.00  0.00            
ATOM   1809 1HH1 ARG   316     126.140 110.260  52.340  1.00  0.00            
ATOM   1810 2HH1 ARG   316     124.550 110.900  52.500  1.00  0.00            
ATOM   1811  NH2 ARG   316     123.360 109.210  51.280  1.00  0.00            
ATOM   1812 1HH2 ARG   316     122.960 108.690  50.510  1.00  0.00            
ATOM   1813 2HH2 ARG   316     122.810 109.690  51.990  1.00  0.00            
ATOM   1814  C   ARG   316     130.250 108.670  46.440  1.00  0.00            
ATOM   1815  O   ARG   316     130.680 109.790  46.170  1.00  0.00            
ATOM   1816  N   LEU   317     131.080 107.620  46.480  1.00  0.00            
ATOM   1817  H   LEU   317     130.670 106.730  46.710  1.00  0.00            
ATOM   1818  CA  LEU   317     132.530 107.690  46.580  1.00  0.00            
ATOM   1819  HA  LEU   317     132.810 108.630  46.100  1.00  0.00            
ATOM   1820  CB  LEU   317     132.940 107.650  48.050  1.00  0.00            
ATOM   1821  HB1 LEU   317     132.770 106.620  48.370  1.00  0.00            
ATOM   1822  HB2 LEU   317     132.250 108.290  48.600  1.00  0.00            
ATOM   1823  CG  LEU   317     134.380 107.960  48.440  1.00  0.00            
ATOM   1824  HG  LEU   317     135.000 107.170  48.020  1.00  0.00            
ATOM   1825  CD1 LEU   317     134.710 109.400  48.090  1.00  0.00            
ATOM   1826 1HD1 LEU   317     134.840 109.390  47.010  1.00  0.00            
ATOM   1827 2HD1 LEU   317     133.920 110.110  48.350  1.00  0.00            
ATOM   1828 3HD1 LEU   317     135.680 109.700  48.480  1.00  0.00            
ATOM   1829  CD2 LEU   317     134.540 107.750  49.950  1.00  0.00            
ATOM   1830 1HD2 LEU   317     134.230 108.560  50.610  1.00  0.00            
ATOM   1831 2HD2 LEU   317     134.170 106.740  50.120  1.00  0.00            
ATOM   1832 3HD2 LEU   317     135.620 107.700  50.100  1.00  0.00            
ATOM   1833  C   LEU   317     133.230 106.570  45.830  1.00  0.00            
ATOM   1834  O   LEU   317     132.800 105.420  45.810  1.00  0.00            
ATOM   1835  N   VAL   318     134.290 106.950  45.110  1.00  0.00            
ATOM   1836  H   VAL   318     134.500 107.940  45.080  1.00  0.00            
ATOM   1837  CA  VAL   318     135.200 106.000  44.520  1.00  0.00            
ATOM   1838  HA  VAL   318     134.890 105.010  44.860  1.00  0.00            
ATOM   1839  CB  VAL   318     135.400 106.130  43.010  1.00  0.00            
ATOM   1840  HB  VAL   318     135.750 107.150  42.830  1.00  0.00            
ATOM   1841  CG1 VAL   318     136.390 105.100  42.470  1.00  0.00            
ATOM   1842 1HG1 VAL   318     136.130 104.070  42.690  1.00  0.00            
ATOM   1843 2HG1 VAL   318     136.570 105.280  41.410  1.00  0.00            
ATOM   1844 3HG1 VAL   318     137.300 105.080  43.070  1.00  0.00            
ATOM   1845  CG2 VAL   318     134.070 105.940  42.300  1.00  0.00            
ATOM   1846 1HG2 VAL   318     133.580 105.060  42.720  1.00  0.00            
ATOM   1847 2HG2 VAL   318     133.470 106.800  42.620  1.00  0.00            
ATOM   1848 3HG2 VAL   318     134.110 105.950  41.210  1.00  0.00            
ATOM   1849  C   VAL   318     136.600 106.270  45.040  1.00  0.00            
ATOM   1850  O   VAL   318     137.060 107.410  45.120  1.00  0.00            
ATOM   1851  N   VAL   319     137.180 105.250  45.690  1.00  0.00            
ATOM   1852  H   VAL   319     136.680 104.380  45.770  1.00  0.00            
ATOM   1853  CA  VAL   319     138.450 105.330  46.390  1.00  0.00            
ATOM   1854  HA  VAL   319     138.780 106.370  46.420  1.00  0.00            
ATOM   1855  CB  VAL   319     138.520 104.820  47.820  1.00  0.00            
ATOM   1856  HB  VAL   319     138.390 103.740  47.890  1.00  0.00            
ATOM   1857  CG1 VAL   319     139.830 105.280  48.450  1.00  0.00            
ATOM   1858 1HG1 VAL   319     139.930 104.780  49.420  1.00  0.00            
ATOM   1859 2HG1 VAL   319     140.670 105.090  47.780  1.00  0.00            
ATOM   1860 3HG1 VAL   319     139.840 106.350  48.640  1.00  0.00            
ATOM   1861  CG2 VAL   319     137.460 105.470  48.700  1.00  0.00            
ATOM   1862 1HG2 VAL   319     137.440 106.550  48.550  1.00  0.00            
ATOM   1863 2HG2 VAL   319     136.500 105.000  48.480  1.00  0.00            
ATOM   1864 3HG2 VAL   319     137.660 105.190  49.740  1.00  0.00            
ATOM   1865  C   VAL   319     139.550 104.660  45.580  1.00  0.00            
ATOM   1866  O   VAL   319     139.510 103.430  45.520  1.00  0.00            
ATOM   1867  N   LEU   320     140.490 105.410  44.990  1.00  0.00            
ATOM   1868  H   LEU   320     140.340 106.400  45.070  1.00  0.00            
ATOM   1869  CA  LEU   320     141.620 104.920  44.240  1.00  0.00            
ATOM   1870  HA  LEU   320     141.410 103.950  43.780  1.00  0.00            
ATOM   1871  CB  LEU   320     141.890 105.890  43.090  1.00  0.00            
ATOM   1872  HB1 LEU   320     142.720 105.570  42.460  1.00  0.00            
ATOM   1873  HB2 LEU   320     142.200 106.840  43.500  1.00  0.00            
ATOM   1874  CG  LEU   320     140.740 106.070  42.100  1.00  0.00            
ATOM   1875  HG  LEU   320     139.890 106.510  42.630  1.00  0.00            
ATOM   1876  CD1 LEU   320     141.170 106.980  40.950  1.00  0.00            
ATOM   1877 1HD1 LEU   320     141.380 107.940  41.420  1.00  0.00            
ATOM   1878 2HD1 LEU   320     142.050 106.700  40.370  1.00  0.00            
ATOM   1879 3HD1 LEU   320     140.310 107.190  40.320  1.00  0.00            
ATOM   1880  CD2 LEU   320     140.360 104.780  41.390  1.00  0.00            
ATOM   1881 1HD2 LEU   320     139.780 104.990  40.490  1.00  0.00            
ATOM   1882 2HD2 LEU   320     141.280 104.240  41.180  1.00  0.00            
ATOM   1883 3HD2 LEU   320     139.650 104.230  42.010  1.00  0.00            
ATOM   1884  C   LEU   320     142.820 104.790  45.170  1.00  0.00            
ATOM   1885  O   LEU   320     143.250 105.830  45.670  1.00  0.00            
ATOM   1886  N   ALA   321     143.270 103.590  45.520  1.00  0.00            
ATOM   1887  H   ALA   321     142.840 102.770  45.100  1.00  0.00            
ATOM   1888  CA  ALA   321     144.260 103.220  46.510  1.00  0.00            
ATOM   1889  HA  ALA   321     144.620 104.190  46.840  1.00  0.00            
ATOM   1890  CB  ALA   321     143.460 102.570  47.630  1.00  0.00            
ATOM   1891  HB1 ALA   321     144.010 102.580  48.580  1.00  0.00            
ATOM   1892  HB2 ALA   321     142.550 103.150  47.760  1.00  0.00            
ATOM   1893  HB3 ALA   321     143.090 101.580  47.370  1.00  0.00            
ATOM   1894  C   ALA   321     145.460 102.450  45.950  1.00  0.00            
ATOM   1895  O   ALA   321     145.310 101.490  45.200  1.00  0.00            
ATOM   1896  N   THR   322     146.690 102.880  46.250  1.00  0.00            
ATOM   1897  H   THR   322     146.720 103.620  46.930  1.00  0.00            
ATOM   1898  CA  THR   322     147.970 102.630  45.620  1.00  0.00            
ATOM   1899  HA  THR   322     148.020 101.640  45.150  1.00  0.00            
ATOM   1900  CB  THR   322     148.300 103.740  44.630  1.00  0.00            
ATOM   1901  HB  THR   322     147.520 103.720  43.870  1.00  0.00            
ATOM   1902  CG2 THR   322     148.310 105.150  45.190  1.00  0.00            
ATOM   1903 1HG2 THR   322     148.990 105.170  46.040  1.00  0.00            
ATOM   1904 2HG2 THR   322     148.640 105.850  44.420  1.00  0.00            
ATOM   1905 3HG2 THR   322     147.300 105.350  45.560  1.00  0.00            
ATOM   1906  OG1 THR   322     149.570 103.550  44.040  1.00  0.00            
ATOM   1907  HG1 THR   322     149.480 103.860  43.130  1.00  0.00            
ATOM   1908  C   THR   322     149.060 102.500  46.670  1.00  0.00            
ATOM   1909  O   THR   322     149.000 103.170  47.700  1.00  0.00            
ATOM   1910  N   ALA   323     150.050 101.680  46.310  1.00  0.00            
ATOM   1911  H   ALA   323     150.010 101.200  45.430  1.00  0.00            
ATOM   1912  CA  ALA   323     151.290 101.540  47.050  1.00  0.00            
ATOM   1913  HA  ALA   323     151.210 102.120  47.970  1.00  0.00            
ATOM   1914  CB  ALA   323     151.500 100.070  47.400  1.00  0.00            
ATOM   1915  HB1 ALA   323     152.220 100.060  48.210  1.00  0.00            
ATOM   1916  HB2 ALA   323     150.620  99.620  47.860  1.00  0.00            
ATOM   1917  HB3 ALA   323     151.970  99.490  46.610  1.00  0.00            
ATOM   1918  C   ALA   323     152.470 102.200  46.360  1.00  0.00            
ATOM   1919  O   ALA   323     153.600 102.150  46.840  1.00  0.00            
ATOM   1920  N   THR   324     152.310 102.770  45.160  1.00  0.00            
ATOM   1921  H   THR   324     151.390 102.670  44.760  1.00  0.00            
ATOM   1922  CA  THR   324     153.410 103.140  44.290  1.00  0.00            
ATOM   1923  HA  THR   324     154.170 103.680  44.870  1.00  0.00            
ATOM   1924  CB  THR   324     154.110 101.990  43.570  1.00  0.00            
ATOM   1925  HB  THR   324     153.570 101.810  42.640  1.00  0.00            
ATOM   1926  CG2 THR   324     155.490 102.530  43.190  1.00  0.00            
ATOM   1927 1HG2 THR   324     156.010 103.000  44.030  1.00  0.00            
ATOM   1928 2HG2 THR   324     156.120 101.730  42.800  1.00  0.00            
ATOM   1929 3HG2 THR   324     155.380 103.160  42.310  1.00  0.00            
ATOM   1930  OG1 THR   324     154.310 100.810  44.310  1.00  0.00            
ATOM   1931  HG1 THR   324     155.030 101.060  44.900  1.00  0.00            
ATOM   1932  C   THR   324     152.920 104.200  43.320  1.00  0.00            
ATOM   1933  O   THR   324     152.650 103.950  42.150  1.00  0.00            
ATOM   1934  N   PRO   325     152.730 105.450  43.750  1.00  0.00            
ATOM   1935  CD  PRO   325     152.970 105.900  45.110  1.00  0.00            
ATOM   1936  HD1 PRO   325     153.980 105.760  45.500  1.00  0.00            
ATOM   1937  HD2 PRO   325     152.350 105.400  45.850  1.00  0.00            
ATOM   1938  CG  PRO   325     152.620 107.380  45.170  1.00  0.00            
ATOM   1939  HG1 PRO   325     153.490 108.030  45.060  1.00  0.00            
ATOM   1940  HG2 PRO   325     152.140 107.700  46.100  1.00  0.00            
ATOM   1941  CB  PRO   325     151.690 107.580  43.970  1.00  0.00            
ATOM   1942  HB1 PRO   325     151.810 108.570  43.530  1.00  0.00            
ATOM   1943  HB2 PRO   325     150.680 107.320  44.260  1.00  0.00            
ATOM   1944  CA  PRO   325     152.020 106.470  42.990  1.00  0.00            
ATOM   1945  HA  PRO   325     151.120 106.040  42.550  1.00  0.00            
ATOM   1946  C   PRO   325     152.940 106.870  41.840  1.00  0.00            
ATOM   1947  O   PRO   325     154.120 106.560  41.850  1.00  0.00            
ATOM   1948  N   PRO   326     152.410 107.710  40.940  1.00  0.00            
ATOM   1949  CD  PRO   326     151.040 108.180  40.890  1.00  0.00            
ATOM   1950  HD1 PRO   326     150.870 109.010  41.570  1.00  0.00            
ATOM   1951  HD2 PRO   326     150.420 107.280  40.970  1.00  0.00            
ATOM   1952  CG  PRO   326     150.910 108.530  39.410  1.00  0.00            
ATOM   1953  HG1 PRO   326     150.120 109.270  39.340  1.00  0.00            
ATOM   1954  HG2 PRO   326     150.820 107.660  38.770  1.00  0.00            
ATOM   1955  CB  PRO   326     152.260 109.110  39.010  1.00  0.00            
ATOM   1956  HB1 PRO   326     152.380 110.130  39.370  1.00  0.00            
ATOM   1957  HB2 PRO   326     152.430 108.980  37.940  1.00  0.00            
ATOM   1958  CA  PRO   326     153.160 108.140  39.770  1.00  0.00            
ATOM   1959  HA  PRO   326     153.190 107.240  39.160  1.00  0.00            
ATOM   1960  C   PRO   326     154.540 108.650  40.130  1.00  0.00            
ATOM   1961  O   PRO   326     154.710 109.540  40.970  1.00  0.00            
ATOM   1962  N   GLY   327     155.550 108.160  39.410  1.00  0.00            
ATOM   1963  H   GLY   327     155.400 107.570  38.600  1.00  0.00            
ATOM   1964  CA  GLY   327     156.960 108.480  39.560  1.00  0.00            
ATOM   1965  HA1 GLY   327     157.090 109.550  39.390  1.00  0.00            
ATOM   1966  HA2 GLY   327     157.410 107.900  38.760  1.00  0.00            
ATOM   1967  C   GLY   327     157.720 108.000  40.790  1.00  0.00            
ATOM   1968  O   GLY   327     158.720 108.650  41.100  1.00  0.00            
ATOM   1969  N   SER   328     157.270 106.950  41.480  1.00  0.00            
ATOM   1970  H   SER   328     156.580 106.320  41.100  1.00  0.00            
ATOM   1971  CA  SER   328     157.830 106.490  42.730  1.00  0.00            
ATOM   1972  HA  SER   328     158.230 107.370  43.250  1.00  0.00            
ATOM   1973  CB  SER   328     156.800 106.000  43.750  1.00  0.00            
ATOM   1974  HB1 SER   328     157.340 105.870  44.690  1.00  0.00            
ATOM   1975  HB2 SER   328     156.370 105.060  43.410  1.00  0.00            
ATOM   1976  OG  SER   328     155.800 106.970  43.950  1.00  0.00            
ATOM   1977  HG  SER   328     155.350 107.010  43.110  1.00  0.00            
ATOM   1978  C   SER   328     158.950 105.480  42.560  1.00  0.00            
ATOM   1979  O   SER   328     159.120 104.890  41.500  1.00  0.00            
ATOM   1980  N   VAL   329     159.810 105.260  43.560  1.00  0.00            
ATOM   1981  H   VAL   329     159.640 105.860  44.360  1.00  0.00            
ATOM   1982  CA  VAL   329     160.790 104.200  43.670  1.00  0.00            
ATOM   1983  HA  VAL   329     160.860 103.670  42.720  1.00  0.00            
ATOM   1984  CB  VAL   329     162.240 104.630  43.900  1.00  0.00            
ATOM   1985  HB  VAL   329     162.750 103.670  44.020  1.00  0.00            
ATOM   1986  CG1 VAL   329     162.790 105.200  42.590  1.00  0.00            
ATOM   1987 1HG1 VAL   329     163.870 105.210  42.480  1.00  0.00            
ATOM   1988 2HG1 VAL   329     162.390 104.700  41.720  1.00  0.00            
ATOM   1989 3HG1 VAL   329     162.430 106.230  42.560  1.00  0.00            
ATOM   1990  CG2 VAL   329     162.620 105.560  45.050  1.00  0.00            
ATOM   1991 1HG2 VAL   329     162.350 105.130  46.010  1.00  0.00            
ATOM   1992 2HG2 VAL   329     163.650 105.910  44.940  1.00  0.00            
ATOM   1993 3HG2 VAL   329     162.000 106.440  44.870  1.00  0.00            
ATOM   1994  C   VAL   329     160.390 103.220  44.760  1.00  0.00            
ATOM   1995  O   VAL   329     159.240 103.210  45.220  1.00  0.00            
ATOM   1996  N   THR   330     161.220 102.290  45.240  1.00  0.00            
ATOM   1997  H   THR   330     162.150 102.250  44.840  1.00  0.00            
ATOM   1998  CA  THR   330     160.970 101.540  46.450  1.00  0.00            
ATOM   1999  HA  THR   330     159.960 101.170  46.280  1.00  0.00            
ATOM   2000  CB  THR   330     161.870 100.310  46.620  1.00  0.00            
ATOM   2001  HB  THR   330     162.850 100.610  46.970  1.00  0.00            
ATOM   2002  CG2 THR   330     161.280  99.320  47.630  1.00  0.00            
ATOM   2003 1HG2 THR   330     160.480  98.720  47.220  1.00  0.00            
ATOM   2004 2HG2 THR   330     162.020  98.580  47.930  1.00  0.00            
ATOM   2005 3HG2 THR   330     160.970  99.920  48.490  1.00  0.00            
ATOM   2006  OG1 THR   330     161.900  99.610  45.400  1.00  0.00            
ATOM   2007  HG1 THR   330     162.500 100.140  44.870  1.00  0.00            
ATOM   2008  C   THR   330     160.940 102.440  47.670  1.00  0.00            
ATOM   2009  O   THR   330     162.010 102.840  48.130  1.00  0.00            
ATOM   2010  N   VAL   331     159.810 102.550  48.370  1.00  0.00            
ATOM   2011  H   VAL   331     159.040 101.960  48.080  1.00  0.00            
ATOM   2012  CA  VAL   331     159.650 103.510  49.440  1.00  0.00            
ATOM   2013  HA  VAL   331     160.310 104.340  49.220  1.00  0.00            
ATOM   2014  CB  VAL   331     158.210 104.020  49.510  1.00  0.00            
ATOM   2015  HB  VAL   331     157.990 104.610  50.400  1.00  0.00            
ATOM   2016  CG1 VAL   331     158.020 105.150  48.500  1.00  0.00            
ATOM   2017 1HG1 VAL   331     158.030 104.770  47.480  1.00  0.00            
ATOM   2018 2HG1 VAL   331     157.040 105.540  48.770  1.00  0.00            
ATOM   2019 3HG1 VAL   331     158.740 105.960  48.580  1.00  0.00            
ATOM   2020  CG2 VAL   331     157.230 102.850  49.400  1.00  0.00            
ATOM   2021 1HG2 VAL   331     156.240 103.260  49.580  1.00  0.00            
ATOM   2022 2HG2 VAL   331     157.160 102.560  48.350  1.00  0.00            
ATOM   2023 3HG2 VAL   331     157.380 102.060  50.140  1.00  0.00            
ATOM   2024  C   VAL   331     160.120 103.100  50.830  1.00  0.00            
ATOM   2025  O   VAL   331     160.120 101.910  51.120  1.00  0.00            
ATOM   2026  N   PRO   332     160.570 103.980  51.730  1.00  0.00            
ATOM   2027  CD  PRO   332     160.770 105.410  51.530  1.00  0.00            
ATOM   2028  HD1 PRO   332     159.850 105.980  51.550  1.00  0.00            
ATOM   2029  HD2 PRO   332     161.320 105.610  50.610  1.00  0.00            
ATOM   2030  CG  PRO   332     161.670 105.770  52.720  1.00  0.00            
ATOM   2031  HG1 PRO   332     161.750 106.800  53.070  1.00  0.00            
ATOM   2032  HG2 PRO   332     162.710 105.610  52.460  1.00  0.00            
ATOM   2033  CB  PRO   332     161.330 104.810  53.860  1.00  0.00            
ATOM   2034  HB1 PRO   332     160.550 105.160  54.530  1.00  0.00            
ATOM   2035  HB2 PRO   332     162.230 104.580  54.440  1.00  0.00            
ATOM   2036  CA  PRO   332     160.790 103.600  53.100  1.00  0.00            
ATOM   2037  HA  PRO   332     161.530 102.800  53.000  1.00  0.00            
ATOM   2038  C   PRO   332     159.610 103.030  53.870  1.00  0.00            
ATOM   2039  O   PRO   332     158.460 103.450  53.750  1.00  0.00            
ATOM   2040  N   HIS   333     159.910 101.940  54.580  1.00  0.00            
ATOM   2041  H   HIS   333     160.850 101.580  54.560  1.00  0.00            
ATOM   2042  CA  HIS   333     158.980 101.420  55.560  1.00  0.00            
ATOM   2043  HA  HIS   333     158.350 102.230  55.940  1.00  0.00            
ATOM   2044  CB  HIS   333     158.070 100.500  54.750  1.00  0.00            
ATOM   2045  HB1 HIS   333     158.720  99.800  54.240  1.00  0.00            
ATOM   2046  HB2 HIS   333     157.440 101.060  54.060  1.00  0.00            
ATOM   2047  CG  HIS   333     157.090  99.720  55.580  1.00  0.00            
ATOM   2048  ND1 HIS   333     157.360  98.570  56.320  1.00  0.00            
ATOM   2049  CE1 HIS   333     156.180  98.060  56.680  1.00  0.00            
ATOM   2050  HE1 HIS   333     155.980  97.150  57.240  1.00  0.00            
ATOM   2051  NE2 HIS   333     155.180  98.660  56.030  1.00  0.00            
ATOM   2052  HE2 HIS   333     154.180  98.500  56.040  1.00  0.00            
ATOM   2053  CD2 HIS   333     155.730  99.760  55.410  1.00  0.00            
ATOM   2054  HD2 HIS   333     155.250 100.470  54.750  1.00  0.00            
ATOM   2055  C   HIS   333     159.600 100.780  56.790  1.00  0.00            
ATOM   2056  O   HIS   333     160.670 100.190  56.680  1.00  0.00            
ATOM   2057  N   PRO   334     158.950 100.810  57.960  1.00  0.00            
ATOM   2058  CD  PRO   334     157.720 101.490  58.320  1.00  0.00            
ATOM   2059  HD1 PRO   334     156.910 101.470  57.590  1.00  0.00            
ATOM   2060  HD2 PRO   334     157.820 102.490  58.730  1.00  0.00            
ATOM   2061  CG  PRO   334     157.200 100.720  59.530  1.00  0.00            
ATOM   2062  HG1 PRO   334     156.820  99.730  59.280  1.00  0.00            
ATOM   2063  HG2 PRO   334     156.470 101.260  60.130  1.00  0.00            
ATOM   2064  CB  PRO   334     158.540 100.630  60.240  1.00  0.00            
ATOM   2065  HB1 PRO   334     158.530  99.930  61.080  1.00  0.00            
ATOM   2066  HB2 PRO   334     158.890 101.620  60.540  1.00  0.00            
ATOM   2067  CA  PRO   334     159.550 100.260  59.160  1.00  0.00            
ATOM   2068  HA  PRO   334     160.510 100.720  59.380  1.00  0.00            
ATOM   2069  C   PRO   334     159.810  98.760  59.220  1.00  0.00            
ATOM   2070  O   PRO   334     160.910  98.390  59.640  1.00  0.00            
ATOM   2071  N   ASN   335     158.820  97.920  58.940  1.00  0.00            
ATOM   2072  H   ASN   335     158.080  98.260  58.340  1.00  0.00            
ATOM   2073  CA  ASN   335     158.710  96.580  59.480  1.00  0.00            
ATOM   2074  HA  ASN   335     159.220  96.460  60.440  1.00  0.00            
ATOM   2075  CB  ASN   335     157.250  96.150  59.490  1.00  0.00            
ATOM   2076  HB1 ASN   335     156.980  95.740  58.520  1.00  0.00            
ATOM   2077  HB2 ASN   335     156.530  96.960  59.650  1.00  0.00            
ATOM   2078  CG  ASN   335     156.970  95.040  60.500  1.00  0.00            
ATOM   2079  OD1 ASN   335     156.990  95.290  61.700  1.00  0.00            
ATOM   2080  ND2 ASN   335     156.640  93.810  60.120  1.00  0.00            
ATOM   2081 1HD2 ASN   335     156.490  93.700  59.120  1.00  0.00            
ATOM   2082 2HD2 ASN   335     156.680  93.030  60.760  1.00  0.00            
ATOM   2083  C   ASN   335     159.570  95.490  58.840  1.00  0.00            
ATOM   2084  O   ASN   335     159.310  94.320  59.110  1.00  0.00            
ATOM   2085  N   ILE   336     160.450  95.890  57.920  1.00  0.00            
ATOM   2086  H   ILE   336     160.610  96.880  57.810  1.00  0.00            
ATOM   2087  CA  ILE   336     161.370  95.030  57.210  1.00  0.00            
ATOM   2088  HA  ILE   336     161.560  94.130  57.790  1.00  0.00            
ATOM   2089  CB  ILE   336     160.930  94.630  55.800  1.00  0.00            
ATOM   2090  HB  ILE   336     161.580  93.830  55.470  1.00  0.00            
ATOM   2091  CG2 ILE   336     159.540  94.020  55.690  1.00  0.00            
ATOM   2092 1HG2 ILE   336     159.280  93.920  54.630  1.00  0.00            
ATOM   2093 2HG2 ILE   336     159.410  93.070  56.220  1.00  0.00            
ATOM   2094 3HG2 ILE   336     158.750  94.700  56.020  1.00  0.00            
ATOM   2095  CG1 ILE   336     161.180  95.680  54.720  1.00  0.00            
ATOM   2096 1HG1 ILE   336     161.050  95.260  53.730  1.00  0.00            
ATOM   2097 2HG1 ILE   336     162.250  95.900  54.620  1.00  0.00            
ATOM   2098  CD  ILE   336     160.450  97.000  54.930  1.00  0.00            
ATOM   2099  HD1 ILE   336     160.700  97.320  55.940  1.00  0.00            
ATOM   2100  HD2 ILE   336     160.940  97.850  54.460  1.00  0.00            
ATOM   2101  HD3 ILE   336     159.370  96.900  54.810  1.00  0.00            
ATOM   2102  C   ILE   336     162.790  95.570  57.120  1.00  0.00            
ATOM   2103  O   ILE   336     163.070  96.770  57.090  1.00  0.00            
ATOM   2104  N   GLU   337     163.770  94.680  56.990  1.00  0.00            
ATOM   2105  H   GLU   337     163.570  93.700  57.170  1.00  0.00            
ATOM   2106  CA  GLU   337     165.150  94.900  56.590  1.00  0.00            
ATOM   2107  HA  GLU   337     165.160  95.970  56.390  1.00  0.00            
ATOM   2108  CB  GLU   337     166.050  94.700  57.800  1.00  0.00            
ATOM   2109  HB1 GLU   337     165.540  95.070  58.690  1.00  0.00            
ATOM   2110  HB2 GLU   337     166.970  95.280  57.710  1.00  0.00            
ATOM   2111  CG  GLU   337     166.300  93.200  57.990  1.00  0.00            
ATOM   2112  HG1 GLU   337     167.000  92.690  57.340  1.00  0.00            
ATOM   2113  HG2 GLU   337     165.380  92.620  58.030  1.00  0.00            
ATOM   2114  CD  GLU   337     166.840  93.030  59.410  1.00  0.00            
ATOM   2115  OE1 GLU   337     168.030  93.340  59.570  1.00  0.00            
ATOM   2116  OE2 GLU   337     166.100  92.640  60.340  1.00  0.00            
ATOM   2117  C   GLU   337     165.540  94.290  55.250  1.00  0.00            
ATOM   2118  O   GLU   337     164.800  93.470  54.700  1.00  0.00            
ATOM   2119  N   GLU   338     166.590  94.860  54.660  1.00  0.00            
ATOM   2120  H   GLU   338     167.080  95.570  55.190  1.00  0.00            
ATOM   2121  CA  GLU   338     166.820  94.740  53.230  1.00  0.00            
ATOM   2122  HA  GLU   338     166.250  93.890  52.860  1.00  0.00            
ATOM   2123  CB  GLU   338     166.380  95.960  52.430  1.00  0.00            
ATOM   2124  HB1 GLU   338     166.510  95.670  51.390  1.00  0.00            
ATOM   2125  HB2 GLU   338     167.040  96.750  52.800  1.00  0.00            
ATOM   2126  CG  GLU   338     164.890  96.240  52.610  1.00  0.00            
ATOM   2127  HG1 GLU   338     164.720  96.350  53.680  1.00  0.00            
ATOM   2128  HG2 GLU   338     164.310  95.440  52.140  1.00  0.00            
ATOM   2129  CD  GLU   338     164.480  97.530  51.920  1.00  0.00            
ATOM   2130  OE1 GLU   338     165.010  98.580  52.360  1.00  0.00            
ATOM   2131  OE2 GLU   338     163.640  97.490  51.000  1.00  0.00            
ATOM   2132  C   GLU   338     168.300  94.430  53.020  1.00  0.00            
ATOM   2133  O   GLU   338     169.190  95.250  53.250  1.00  0.00            
ATOM   2134  N   VAL   339     168.660  93.270  52.470  1.00  0.00            
ATOM   2135  H   VAL   339     167.970  92.560  52.310  1.00  0.00            
ATOM   2136  CA  VAL   339     170.020  92.770  52.420  1.00  0.00            
ATOM   2137  HA  VAL   339     170.750  93.550  52.610  1.00  0.00            
ATOM   2138  CB  VAL   339     170.340  91.950  53.670  1.00  0.00            
ATOM   2139  HB  VAL   339     171.350  91.550  53.620  1.00  0.00            
ATOM   2140  CG1 VAL   339     170.380  92.780  54.950  1.00  0.00            
ATOM   2141 1HG1 VAL   339     171.000  92.360  55.740  1.00  0.00            
ATOM   2142 2HG1 VAL   339     170.890  93.720  54.700  1.00  0.00            
ATOM   2143 3HG1 VAL   339     169.410  93.100  55.300  1.00  0.00            
ATOM   2144  CG2 VAL   339     169.320  90.810  53.730  1.00  0.00            
ATOM   2145 1HG2 VAL   339     169.650  90.070  54.460  1.00  0.00            
ATOM   2146 2HG2 VAL   339     168.390  91.290  54.030  1.00  0.00            
ATOM   2147 3HG2 VAL   339     169.190  90.310  52.770  1.00  0.00            
ATOM   2148  C   VAL   339     170.310  92.060  51.100  1.00  0.00            
ATOM   2149  O   VAL   339     169.460  91.360  50.550  1.00  0.00            
ATOM   2150  N   ALA   340     171.600  92.040  50.760  1.00  0.00            
ATOM   2151  H   ALA   340     172.310  92.500  51.300  1.00  0.00            
ATOM   2152  CA  ALA   340     172.080  91.460  49.520  1.00  0.00            
ATOM   2153  HA  ALA   340     171.390  91.580  48.680  1.00  0.00            
ATOM   2154  CB  ALA   340     173.370  92.170  49.140  1.00  0.00            
ATOM   2155  HB1 ALA   340     173.780  91.600  48.300  1.00  0.00            
ATOM   2156  HB2 ALA   340     173.100  93.200  48.910  1.00  0.00            
ATOM   2157  HB3 ALA   340     174.090  92.140  49.960  1.00  0.00            
ATOM   2158  C   ALA   340     172.460  89.990  49.700  1.00  0.00            
ATOM   2159  O   ALA   340     172.770  89.650  50.840  1.00  0.00            
ATOM   2160  N   LEU   341     172.350  89.050  48.760  1.00  0.00            
ATOM   2161  H   LEU   341     171.750  89.280  47.990  1.00  0.00            
ATOM   2162  CA  LEU   341     173.050  87.780  48.720  1.00  0.00            
ATOM   2163  HA  LEU   341     173.010  87.380  49.730  1.00  0.00            
ATOM   2164  CB  LEU   341     172.300  86.950  47.680  1.00  0.00            
ATOM   2165  HB1 LEU   341     172.840  86.010  47.680  1.00  0.00            
ATOM   2166  HB2 LEU   341     172.250  87.480  46.730  1.00  0.00            
ATOM   2167  CG  LEU   341     170.850  86.670  48.050  1.00  0.00            
ATOM   2168  HG  LEU   341     170.140  87.500  48.150  1.00  0.00            
ATOM   2169  CD1 LEU   341     170.300  85.750  46.970  1.00  0.00            
ATOM   2170 1HD1 LEU   341     169.270  85.520  47.210  1.00  0.00            
ATOM   2171 2HD1 LEU   341     170.300  86.350  46.060  1.00  0.00            
ATOM   2172 3HD1 LEU   341     170.970  84.890  46.850  1.00  0.00            
ATOM   2173  CD2 LEU   341     170.650  85.830  49.310  1.00  0.00            
ATOM   2174 1HD2 LEU   341     169.570  85.800  49.500  1.00  0.00            
ATOM   2175 2HD2 LEU   341     171.200  84.900  49.260  1.00  0.00            
ATOM   2176 3HD2 LEU   341     171.010  86.480  50.110  1.00  0.00            
ATOM   2177  C   LEU   341     174.500  87.970  48.280  1.00  0.00            
ATOM   2178  O   LEU   341     174.830  88.860  47.500  1.00  0.00            
ATOM   2179  N   SER   342     175.310  86.990  48.680  1.00  0.00            
ATOM   2180  H   SER   342     174.920  86.270  49.280  1.00  0.00            
ATOM   2181  CA  SER   342     176.680  86.740  48.290  1.00  0.00            
ATOM   2182  HA  SER   342     177.030  87.670  47.820  1.00  0.00            
ATOM   2183  CB  SER   342     177.480  86.480  49.560  1.00  0.00            
ATOM   2184  HB1 SER   342     178.530  86.270  49.390  1.00  0.00            
ATOM   2185  HB2 SER   342     177.060  85.590  50.030  1.00  0.00            
ATOM   2186  OG  SER   342     177.330  87.560  50.450  1.00  0.00            
ATOM   2187  HG  SER   342     176.530  87.480  50.970  1.00  0.00            
ATOM   2188  C   SER   342     176.700  85.650  47.230  1.00  0.00            
ATOM   2189  O   SER   342     175.690  85.140  46.740  1.00  0.00            
ATOM   2190  N   ASN   343     177.900  85.270  46.790  1.00  0.00            
ATOM   2191  H   ASN   343     178.740  85.750  47.080  1.00  0.00            
ATOM   2192  CA  ASN   343     178.140  84.090  45.980  1.00  0.00            
ATOM   2193  HA  ASN   343     177.240  83.750  45.480  1.00  0.00            
ATOM   2194  CB  ASN   343     179.170  84.500  44.930  1.00  0.00            
ATOM   2195  HB1 ASN   343     179.390  83.610  44.340  1.00  0.00            
ATOM   2196  HB2 ASN   343     180.060  84.870  45.430  1.00  0.00            
ATOM   2197  CG  ASN   343     178.630  85.430  43.850  1.00  0.00            
ATOM   2198  OD1 ASN   343     178.800  86.650  43.930  1.00  0.00            
ATOM   2199  ND2 ASN   343     178.000  84.900  42.810  1.00  0.00            
ATOM   2200 1HD2 ASN   343     177.870  83.890  42.820  1.00  0.00            
ATOM   2201 2HD2 ASN   343     177.520  85.490  42.150  1.00  0.00            
ATOM   2202  C   ASN   343     178.610  82.960  46.880  1.00  0.00            
ATOM   2203  O   ASN   343     178.730  81.860  46.340  1.00  0.00            
ATOM   2204  N   THR   344     178.610  83.170  48.200  1.00  0.00            
ATOM   2205  H   THR   344     178.550  84.090  48.590  1.00  0.00            
ATOM   2206  CA  THR   344     178.770  82.070  49.130  1.00  0.00            
ATOM   2207  HA  THR   344     179.380  81.270  48.710  1.00  0.00            
ATOM   2208  CB  THR   344     179.480  82.520  50.400  1.00  0.00            
ATOM   2209  HB  THR   344     179.360  81.820  51.230  1.00  0.00            
ATOM   2210  CG2 THR   344     180.970  82.630  50.120  1.00  0.00            
ATOM   2211 1HG2 THR   344     181.360  81.620  50.060  1.00  0.00            
ATOM   2212 2HG2 THR   344     181.030  83.020  49.100  1.00  0.00            
ATOM   2213 3HG2 THR   344     181.530  83.270  50.810  1.00  0.00            
ATOM   2214  OG1 THR   344     178.990  83.750  50.910  1.00  0.00            
ATOM   2215  HG1 THR   344     178.150  83.530  51.330  1.00  0.00            
ATOM   2216  C   THR   344     177.360  81.600  49.450  1.00  0.00            
ATOM   2217  O   THR   344     176.510  82.370  49.890  1.00  0.00            
ATOM   2218  N   GLY   345     177.030  80.320  49.250  1.00  0.00            
ATOM   2219  H   GLY   345     177.750  79.730  48.870  1.00  0.00            
ATOM   2220  CA  GLY   345     175.690  79.760  49.350  1.00  0.00            
ATOM   2221  HA1 GLY   345     175.060  80.470  48.820  1.00  0.00            
ATOM   2222  HA2 GLY   345     175.360  79.740  50.380  1.00  0.00            
ATOM   2223  C   GLY   345     175.590  78.350  48.800  1.00  0.00            
ATOM   2224  O   GLY   345     176.510  77.930  48.100  1.00  0.00            
ATOM   2225  N   GLU   346     174.530  77.590  49.080  1.00  0.00            
ATOM   2226  H   GLU   346     173.820  78.090  49.580  1.00  0.00            
ATOM   2227  CA  GLU   346     174.340  76.160  48.930  1.00  0.00            
ATOM   2228  HA  GLU   346     175.190  75.770  48.370  1.00  0.00            
ATOM   2229  CB  GLU   346     174.090  75.440  50.250  1.00  0.00            
ATOM   2230  HB1 GLU   346     173.840  74.400  50.030  1.00  0.00            
ATOM   2231  HB2 GLU   346     173.240  75.760  50.870  1.00  0.00            
ATOM   2232  CG  GLU   346     175.400  75.280  51.010  1.00  0.00            
ATOM   2233  HG1 GLU   346     176.220  75.090  50.310  1.00  0.00            
ATOM   2234  HG2 GLU   346     175.360  74.430  51.690  1.00  0.00            
ATOM   2235  CD  GLU   346     175.740  76.460  51.900  1.00  0.00            
ATOM   2236  OE1 GLU   346     176.840  77.050  51.840  1.00  0.00            
ATOM   2237  OE2 GLU   346     174.820  77.020  52.540  1.00  0.00            
ATOM   2238  C   GLU   346     173.360  75.860  47.810  1.00  0.00            
ATOM   2239  O   GLU   346     173.460  74.850  47.120  1.00  0.00            
ATOM   2240  N   ILE   347     172.300  76.680  47.730  1.00  0.00            
ATOM   2241  H   ILE   347     172.250  77.430  48.400  1.00  0.00            
ATOM   2242  CA  ILE   347     171.340  76.600  46.650  1.00  0.00            
ATOM   2243  HA  ILE   347     171.390  75.630  46.150  1.00  0.00            
ATOM   2244  CB  ILE   347     169.950  76.790  47.260  1.00  0.00            
ATOM   2245  HB  ILE   347     169.890  77.710  47.830  1.00  0.00            
ATOM   2246  CG2 ILE   347     169.080  76.840  46.000  1.00  0.00            
ATOM   2247 1HG2 ILE   347     168.860  75.860  45.580  1.00  0.00            
ATOM   2248 2HG2 ILE   347     168.060  77.070  46.300  1.00  0.00            
ATOM   2249 3HG2 ILE   347     169.340  77.580  45.250  1.00  0.00            
ATOM   2250  CG1 ILE   347     169.420  75.650  48.120  1.00  0.00            
ATOM   2251 1HG1 ILE   347     169.630  74.670  47.680  1.00  0.00            
ATOM   2252 2HG1 ILE   347     168.360  75.800  48.290  1.00  0.00            
ATOM   2253  CD  ILE   347     169.990  75.460  49.520  1.00  0.00            
ATOM   2254  HD1 ILE   347     170.180  76.460  49.920  1.00  0.00            
ATOM   2255  HD2 ILE   347     169.250  75.010  50.190  1.00  0.00            
ATOM   2256  HD3 ILE   347     170.900  74.890  49.650  1.00  0.00            
ATOM   2257  C   ILE   347     171.750  77.750  45.730  1.00  0.00            
ATOM   2258  O   ILE   347     171.990  78.820  46.290  1.00  0.00            
ATOM   2259  N   PRO   348     172.120  77.480  44.480  1.00  0.00            
ATOM   2260  CD  PRO   348     172.420  76.170  43.930  1.00  0.00            
ATOM   2261  HD1 PRO   348     171.550  75.510  43.910  1.00  0.00            
ATOM   2262  HD2 PRO   348     173.140  75.700  44.600  1.00  0.00            
ATOM   2263  CG  PRO   348     172.810  76.400  42.480  1.00  0.00            
ATOM   2264  HG1 PRO   348     171.970  76.340  41.790  1.00  0.00            
ATOM   2265  HG2 PRO   348     173.650  75.820  42.100  1.00  0.00            
ATOM   2266  CB  PRO   348     173.280  77.850  42.500  1.00  0.00            
ATOM   2267  HB1 PRO   348     173.150  78.350  41.540  1.00  0.00            
ATOM   2268  HB2 PRO   348     174.320  77.940  42.810  1.00  0.00            
ATOM   2269  CA  PRO   348     172.430  78.550  43.560  1.00  0.00            
ATOM   2270  HA  PRO   348     173.020  79.350  44.020  1.00  0.00            
ATOM   2271  C   PRO   348     171.220  79.170  42.890  1.00  0.00            
ATOM   2272  O   PRO   348     170.240  78.450  42.680  1.00  0.00            
ATOM   2273  N   PHE   349     171.250  80.470  42.580  1.00  0.00            
ATOM   2274  H   PHE   349     172.020  81.030  42.930  1.00  0.00            
ATOM   2275  CA  PHE   349     170.130  81.200  42.030  1.00  0.00            
ATOM   2276  HA  PHE   349     169.580  80.650  41.270  1.00  0.00            
ATOM   2277  CB  PHE   349     169.200  81.450  43.220  1.00  0.00            
ATOM   2278  HB1 PHE   349     169.800  81.940  43.990  1.00  0.00            
ATOM   2279  HB2 PHE   349     168.810  80.490  43.560  1.00  0.00            
ATOM   2280  CG  PHE   349     167.910  82.230  43.070  1.00  0.00            
ATOM   2281  CD1 PHE   349     166.720  81.560  42.800  1.00  0.00            
ATOM   2282  HD1 PHE   349     166.740  80.520  42.510  1.00  0.00            
ATOM   2283  CE1 PHE   349     165.490  82.240  42.820  1.00  0.00            
ATOM   2284  HE1 PHE   349     164.590  81.690  42.560  1.00  0.00            
ATOM   2285  CZ  PHE   349     165.510  83.600  43.150  1.00  0.00            
ATOM   2286  HZ  PHE   349     164.590  84.150  43.240  1.00  0.00            
ATOM   2287  CE2 PHE   349     166.690  84.270  43.510  1.00  0.00            
ATOM   2288  HE2 PHE   349     166.650  85.320  43.780  1.00  0.00            
ATOM   2289  CD2 PHE   349     167.890  83.560  43.510  1.00  0.00            
ATOM   2290  HD2 PHE   349     168.790  84.070  43.830  1.00  0.00            
ATOM   2291  C   PHE   349     170.570  82.490  41.350  1.00  0.00            
ATOM   2292  O   PHE   349     171.150  83.310  42.050  1.00  0.00            
ATOM   2293  N   TYR   350     170.210  82.600  40.070  1.00  0.00            
ATOM   2294  H   TYR   350     169.930  81.730  39.640  1.00  0.00            
ATOM   2295  CA  TYR   350     170.230  83.800  39.250  1.00  0.00            
ATOM   2296  HA  TYR   350     170.170  83.340  38.260  1.00  0.00            
ATOM   2297  CB  TYR   350     168.920  84.550  39.480  1.00  0.00            
ATOM   2298  HB1 TYR   350     169.010  85.520  39.000  1.00  0.00            
ATOM   2299  HB2 TYR   350     168.680  84.750  40.520  1.00  0.00            
ATOM   2300  CG  TYR   350     167.690  83.920  38.870  1.00  0.00            
ATOM   2301  CD1 TYR   350     167.590  83.640  37.500  1.00  0.00            
ATOM   2302  HD1 TYR   350     168.440  83.780  36.850  1.00  0.00            
ATOM   2303  CE1 TYR   350     166.360  83.230  36.980  1.00  0.00            
ATOM   2304  HE1 TYR   350     166.280  83.250  35.900  1.00  0.00            
ATOM   2305  CZ  TYR   350     165.300  82.860  37.830  1.00  0.00            
ATOM   2306  OH  TYR   350     164.120  82.480  37.260  1.00  0.00            
ATOM   2307  HH  TYR   350     164.220  82.200  36.350  1.00  0.00            
ATOM   2308  CE2 TYR   350     165.460  83.000  39.220  1.00  0.00            
ATOM   2309  HE2 TYR   350     164.670  82.680  39.880  1.00  0.00            
ATOM   2310  CD2 TYR   350     166.650  83.540  39.720  1.00  0.00            
ATOM   2311  HD2 TYR   350     166.780  83.610  40.800  1.00  0.00            
ATOM   2312  C   TYR   350     171.510  84.620  39.290  1.00  0.00            
ATOM   2313  O   TYR   350     171.470  85.850  39.390  1.00  0.00            
ATOM   2314  N   GLY   351     172.640  83.930  39.280  1.00  0.00            
ATOM   2315  H   GLY   351     172.500  82.960  39.010  1.00  0.00            
ATOM   2316  CA  GLY   351     173.990  84.460  39.380  1.00  0.00            
ATOM   2317  HA1 GLY   351     174.080  85.230  38.620  1.00  0.00            
ATOM   2318  HA2 GLY   351     174.700  83.720  39.010  1.00  0.00            
ATOM   2319  C   GLY   351     174.560  84.690  40.770  1.00  0.00            
ATOM   2320  O   GLY   351     175.680  85.160  40.940  1.00  0.00            
ATOM   2321  N   LYS   352     173.780  84.370  41.810  1.00  0.00            
ATOM   2322  H   LYS   352     172.950  83.870  41.550  1.00  0.00            
ATOM   2323  CA  LYS   352     174.090  84.450  43.230  1.00  0.00            
ATOM   2324  HA  LYS   352     175.130  84.670  43.460  1.00  0.00            
ATOM   2325  CB  LYS   352     173.340  85.560  43.960  1.00  0.00            
ATOM   2326  HB1 LYS   352     173.210  85.460  45.030  1.00  0.00            
ATOM   2327  HB2 LYS   352     172.300  85.490  43.630  1.00  0.00            
ATOM   2328  CG  LYS   352     173.900  86.960  43.720  1.00  0.00            
ATOM   2329  HG1 LYS   352     173.190  87.650  44.160  1.00  0.00            
ATOM   2330  HG2 LYS   352     173.870  87.070  42.640  1.00  0.00            
ATOM   2331  CD  LYS   352     175.250  87.260  44.380  1.00  0.00            
ATOM   2332  HD1 LYS   352     175.930  86.440  44.160  1.00  0.00            
ATOM   2333  HD2 LYS   352     175.260  87.390  45.460  1.00  0.00            
ATOM   2334  CE  LYS   352     175.730  88.570  43.770  1.00  0.00            
ATOM   2335  HE1 LYS   352     175.060  89.390  44.060  1.00  0.00            
ATOM   2336  HE2 LYS   352     175.670  88.530  42.690  1.00  0.00            
ATOM   2337  NZ  LYS   352     177.120  88.880  44.130  1.00  0.00            
ATOM   2338  HZ1 LYS   352     177.480  89.730  43.710  1.00  0.00            
ATOM   2339  HZ2 LYS   352     177.130  89.140  45.110  1.00  0.00            
ATOM   2340  HZ3 LYS   352     177.770  88.110  44.080  1.00  0.00            
ATOM   2341  C   LYS   352     173.810  83.110  43.910  1.00  0.00            
ATOM   2342  O   LYS   352     173.390  82.130  43.300  1.00  0.00            
ATOM   2343  N   ALA   353     174.060  83.020  45.220  1.00  0.00            
ATOM   2344  H   ALA   353     174.320  83.870  45.710  1.00  0.00            
ATOM   2345  CA  ALA   353     173.930  81.830  46.020  1.00  0.00            
ATOM   2346  HA  ALA   353     173.280  81.160  45.460  1.00  0.00            
ATOM   2347  CB  ALA   353     175.250  81.070  46.170  1.00  0.00            
ATOM   2348  HB1 ALA   353     175.760  80.940  45.210  1.00  0.00            
ATOM   2349  HB2 ALA   353     175.960  81.530  46.850  1.00  0.00            
ATOM   2350  HB3 ALA   353     175.100  80.060  46.570  1.00  0.00            
ATOM   2351  C   ALA   353     173.260  82.060  47.370  1.00  0.00            
ATOM   2352  O   ALA   353     173.440  83.100  48.000  1.00  0.00            
ATOM   2353  N   ILE   354     172.410  81.110  47.760  1.00  0.00            
ATOM   2354  H   ILE   354     172.150  80.390  47.100  1.00  0.00            
ATOM   2355  CA  ILE   354     171.470  81.160  48.860  1.00  0.00            
ATOM   2356  HA  ILE   354     171.510  82.150  49.320  1.00  0.00            
ATOM   2357  CB  ILE   354     170.040  80.980  48.360  1.00  0.00            
ATOM   2358  HB  ILE   354     170.020  80.150  47.650  1.00  0.00            
ATOM   2359  CG2 ILE   354     169.080  80.590  49.480  1.00  0.00            
ATOM   2360 1HG2 ILE   354     169.120  81.290  50.320  1.00  0.00            
ATOM   2361 2HG2 ILE   354     168.020  80.590  49.200  1.00  0.00            
ATOM   2362 3HG2 ILE   354     169.290  79.580  49.810  1.00  0.00            
ATOM   2363  CG1 ILE   354     169.660  82.280  47.660  1.00  0.00            
ATOM   2364 1HG1 ILE   354     170.520  82.750  47.190  1.00  0.00            
ATOM   2365 2HG1 ILE   354     169.440  83.070  48.370  1.00  0.00            
ATOM   2366  CD  ILE   354     168.400  82.150  46.800  1.00  0.00            
ATOM   2367  HD1 ILE   354     167.460  82.200  47.330  1.00  0.00            
ATOM   2368  HD2 ILE   354     168.370  83.050  46.200  1.00  0.00            
ATOM   2369  HD3 ILE   354     168.490  81.280  46.130  1.00  0.00            
ATOM   2370  C   ILE   354     171.920  80.130  49.890  1.00  0.00            
ATOM   2371  O   ILE   354     171.880  78.940  49.600  1.00  0.00            
ATOM   2372  N   PRO   355     172.420  80.540  51.060  1.00  0.00            
ATOM   2373  CD  PRO   355     172.640  81.920  51.450  1.00  0.00            
ATOM   2374  HD1 PRO   355     171.720  82.500  51.500  1.00  0.00            
ATOM   2375  HD2 PRO   355     173.410  82.280  50.770  1.00  0.00            
ATOM   2376  CG  PRO   355     173.230  81.830  52.850  1.00  0.00            
ATOM   2377  HG1 PRO   355     172.480  82.070  53.600  1.00  0.00            
ATOM   2378  HG2 PRO   355     174.070  82.530  52.870  1.00  0.00            
ATOM   2379  CB  PRO   355     173.720  80.410  53.070  1.00  0.00            
ATOM   2380  HB1 PRO   355     173.570  80.020  54.080  1.00  0.00            
ATOM   2381  HB2 PRO   355     174.780  80.460  52.810  1.00  0.00            
ATOM   2382  CA  PRO   355     172.910  79.600  52.060  1.00  0.00            
ATOM   2383  HA  PRO   355     173.560  78.880  51.570  1.00  0.00            
ATOM   2384  C   PRO   355     171.840  78.730  52.680  1.00  0.00            
ATOM   2385  O   PRO   355     170.760  79.270  52.930  1.00  0.00            
ATOM   2386  N   ILE   356     172.080  77.460  53.020  1.00  0.00            
ATOM   2387  H   ILE   356     172.980  77.060  52.800  1.00  0.00            
ATOM   2388  CA  ILE   356     171.020  76.550  53.430  1.00  0.00            
ATOM   2389  HA  ILE   356     170.260  76.640  52.660  1.00  0.00            
ATOM   2390  CB  ILE   356     171.400  75.080  53.380  1.00  0.00            
ATOM   2391  HB  ILE   356     171.870  74.950  52.400  1.00  0.00            
ATOM   2392  CG2 ILE   356     172.450  74.690  54.420  1.00  0.00            
ATOM   2393 1HG2 ILE   356     172.660  73.630  54.230  1.00  0.00            
ATOM   2394 2HG2 ILE   356     173.330  75.320  54.330  1.00  0.00            
ATOM   2395 3HG2 ILE   356     171.970  74.790  55.400  1.00  0.00            
ATOM   2396  CG1 ILE   356     170.170  74.180  53.390  1.00  0.00            
ATOM   2397 1HG1 ILE   356     169.480  74.610  52.670  1.00  0.00            
ATOM   2398 2HG1 ILE   356     169.750  74.190  54.400  1.00  0.00            
ATOM   2399  CD  ILE   356     170.250  72.710  52.980  1.00  0.00            
ATOM   2400  HD1 ILE   356     169.260  72.260  53.110  1.00  0.00            
ATOM   2401  HD2 ILE   356     170.580  72.560  51.950  1.00  0.00            
ATOM   2402  HD3 ILE   356     170.820  72.200  53.750  1.00  0.00            
ATOM   2403  C   ILE   356     170.210  76.990  54.650  1.00  0.00            
ATOM   2404  O   ILE   356     169.010  76.870  54.830  1.00  0.00            
ATOM   2405  N   GLU   357     170.980  77.620  55.540  1.00  0.00            
ATOM   2406  H   GLU   357     171.990  77.620  55.500  1.00  0.00            
ATOM   2407  CA  GLU   357     170.520  78.240  56.770  1.00  0.00            
ATOM   2408  HA  GLU   357     170.130  77.430  57.380  1.00  0.00            
ATOM   2409  CB  GLU   357     171.810  78.750  57.400  1.00  0.00            
ATOM   2410  HB1 GLU   357     172.000  79.700  56.910  1.00  0.00            
ATOM   2411  HB2 GLU   357     172.670  78.080  57.300  1.00  0.00            
ATOM   2412  CG  GLU   357     171.810  78.950  58.910  1.00  0.00            
ATOM   2413  HG1 GLU   357     171.100  79.700  59.260  1.00  0.00            
ATOM   2414  HG2 GLU   357     172.860  79.190  59.090  1.00  0.00            
ATOM   2415  CD  GLU   357     171.460  77.650  59.630  1.00  0.00            
ATOM   2416  OE1 GLU   357     170.280  77.330  59.910  1.00  0.00            
ATOM   2417  OE2 GLU   357     172.320  76.790  59.910  1.00  0.00            
ATOM   2418  C   GLU   357     169.580  79.440  56.650  1.00  0.00            
ATOM   2419  O   GLU   357     168.870  79.900  57.540  1.00  0.00            
ATOM   2420  N   ALA   358     169.340  79.900  55.430  1.00  0.00            
ATOM   2421  H   ALA   358     169.930  79.490  54.720  1.00  0.00            
ATOM   2422  CA  ALA   358     168.450  81.020  55.170  1.00  0.00            
ATOM   2423  HA  ALA   358     168.190  81.550  56.080  1.00  0.00            
ATOM   2424  CB  ALA   358     169.110  81.990  54.200  1.00  0.00            
ATOM   2425  HB1 ALA   358     168.680  82.970  54.410  1.00  0.00            
ATOM   2426  HB2 ALA   358     170.170  81.920  54.460  1.00  0.00            
ATOM   2427  HB3 ALA   358     168.770  81.650  53.230  1.00  0.00            
ATOM   2428  C   ALA   358     167.080  80.490  54.750  1.00  0.00            
ATOM   2429  O   ALA   358     166.080  81.200  54.830  1.00  0.00            
ATOM   2430  N   ILE   359     166.980  79.250  54.270  1.00  0.00            
ATOM   2431  H   ILE   359     167.860  78.750  54.170  1.00  0.00            
ATOM   2432  CA  ILE   359     165.830  78.570  53.710  1.00  0.00            
ATOM   2433  HA  ILE   359     165.030  79.310  53.690  1.00  0.00            
ATOM   2434  CB  ILE   359     165.950  78.310  52.220  1.00  0.00            
ATOM   2435  HB  ILE   359     165.010  77.830  51.960  1.00  0.00            
ATOM   2436  CG2 ILE   359     166.050  79.620  51.450  1.00  0.00            
ATOM   2437 1HG2 ILE   359     165.390  80.440  51.720  1.00  0.00            
ATOM   2438 2HG2 ILE   359     167.100  79.860  51.620  1.00  0.00            
ATOM   2439 3HG2 ILE   359     165.900  79.420  50.390  1.00  0.00            
ATOM   2440  CG1 ILE   359     167.060  77.360  51.760  1.00  0.00            
ATOM   2441 1HG1 ILE   359     168.040  77.720  52.090  1.00  0.00            
ATOM   2442 2HG1 ILE   359     167.140  77.370  50.680  1.00  0.00            
ATOM   2443  CD  ILE   359     166.810  75.920  52.200  1.00  0.00            
ATOM   2444  HD1 ILE   359     167.400  75.260  51.560  1.00  0.00            
ATOM   2445  HD2 ILE   359     167.060  75.760  53.250  1.00  0.00            
ATOM   2446  HD3 ILE   359     165.760  75.700  52.030  1.00  0.00            
ATOM   2447  C   ILE   359     165.310  77.410  54.540  1.00  0.00            
ATOM   2448  O   ILE   359     164.120  77.090  54.430  1.00  0.00            
ATOM   2449  N   ARG   360     166.090  76.810  55.450  1.00  0.00            
ATOM   2450  H   ARG   360     167.050  77.120  55.520  1.00  0.00            
ATOM   2451  CA  ARG   360     165.690  75.740  56.340  1.00  0.00            
ATOM   2452  HA  ARG   360     164.910  75.120  55.900  1.00  0.00            
ATOM   2453  CB  ARG   360     166.860  74.780  56.530  1.00  0.00            
ATOM   2454  HB1 ARG   360     167.410  74.670  55.600  1.00  0.00            
ATOM   2455  HB2 ARG   360     166.410  73.850  56.890  1.00  0.00            
ATOM   2456  CG  ARG   360     167.740  75.290  57.670  1.00  0.00            
ATOM   2457  HG1 ARG   360     167.330  75.080  58.660  1.00  0.00            
ATOM   2458  HG2 ARG   360     167.980  76.350  57.610  1.00  0.00            
ATOM   2459  CD  ARG   360     169.000  74.440  57.600  1.00  0.00            
ATOM   2460  HD1 ARG   360     169.460  74.540  56.610  1.00  0.00            
ATOM   2461  HD2 ARG   360     168.720  73.400  57.730  1.00  0.00            
ATOM   2462  NE  ARG   360     169.840  74.800  58.740  1.00  0.00            
ATOM   2463  HE  ARG   360     169.800  75.710  59.160  1.00  0.00            
ATOM   2464  CZ  ARG   360     170.660  73.990  59.430  1.00  0.00            
ATOM   2465  NH1 ARG   360     170.840  72.710  59.080  1.00  0.00            
ATOM   2466 1HH1 ARG   360     170.300  72.460  58.270  1.00  0.00            
ATOM   2467 2HH1 ARG   360     171.330  72.080  59.700  1.00  0.00            
ATOM   2468  NH2 ARG   360     171.350  74.350  60.520  1.00  0.00            
ATOM   2469 1HH2 ARG   360     171.490  75.350  60.640  1.00  0.00            
ATOM   2470 2HH2 ARG   360     171.900  73.750  61.110  1.00  0.00            
ATOM   2471  C   ARG   360     165.030  76.210  57.630  1.00  0.00            
ATOM   2472  O   ARG   360     165.300  77.300  58.120  1.00  0.00            
ATOM   2473  N   GLY   361     164.420  75.260  58.340  1.00  0.00            
ATOM   2474  H   GLY   361     164.050  74.510  57.780  1.00  0.00            
ATOM   2475  CA  GLY   361     163.980  75.350  59.720  1.00  0.00            
ATOM   2476  HA1 GLY   361     164.840  75.680  60.310  1.00  0.00            
ATOM   2477  HA2 GLY   361     163.730  74.310  59.930  1.00  0.00            
ATOM   2478  C   GLY   361     162.810  76.270  60.020  1.00  0.00            
ATOM   2479  O   GLY   361     162.430  76.460  61.170  1.00  0.00            
ATOM   2480  N   GLY   362     162.180  76.910  59.020  1.00  0.00            
ATOM   2481  H   GLY   362     162.330  76.590  58.080  1.00  0.00            
ATOM   2482  CA  GLY   362     161.170  77.930  59.180  1.00  0.00            
ATOM   2483  HA1 GLY   362     161.710  78.850  59.430  1.00  0.00            
ATOM   2484  HA2 GLY   362     160.460  77.830  60.000  1.00  0.00            
ATOM   2485  C   GLY   362     160.360  78.200  57.910  1.00  0.00            
ATOM   2486  O   GLY   362     160.320  77.410  56.970  1.00  0.00            
ATOM   2487  N   ARG   363     159.750  79.380  57.910  1.00  0.00            
ATOM   2488  H   ARG   363     159.830  80.000  58.700  1.00  0.00            
ATOM   2489  CA  ARG   363     158.840  79.710  56.830  1.00  0.00            
ATOM   2490  HA  ARG   363     158.540  78.820  56.270  1.00  0.00            
ATOM   2491  CB  ARG   363     157.520  80.240  57.380  1.00  0.00            
ATOM   2492  HB1 ARG   363     156.960  80.500  56.480  1.00  0.00            
ATOM   2493  HB2 ARG   363     157.660  81.180  57.910  1.00  0.00            
ATOM   2494  CG  ARG   363     156.840  79.210  58.280  1.00  0.00            
ATOM   2495  HG1 ARG   363     157.610  79.030  59.030  1.00  0.00            
ATOM   2496  HG2 ARG   363     156.800  78.280  57.710  1.00  0.00            
ATOM   2497  CD  ARG   363     155.490  79.600  58.870  1.00  0.00            
ATOM   2498  HD1 ARG   363     155.580  80.470  59.520  1.00  0.00            
ATOM   2499  HD2 ARG   363     155.000  78.840  59.490  1.00  0.00            
ATOM   2500  NE  ARG   363     154.560  79.960  57.800  1.00  0.00            
ATOM   2501  HE  ARG   363     154.370  80.950  57.750  1.00  0.00            
ATOM   2502  CZ  ARG   363     153.720  79.160  57.130  1.00  0.00            
ATOM   2503  NH1 ARG   363     153.660  77.830  57.230  1.00  0.00            
ATOM   2504 1HH1 ARG   363     154.300  77.400  57.890  1.00  0.00            
ATOM   2505 2HH1 ARG   363     152.820  77.390  56.870  1.00  0.00            
ATOM   2506  NH2 ARG   363     152.790  79.700  56.330  1.00  0.00            
ATOM   2507 1HH2 ARG   363     152.730  80.710  56.370  1.00  0.00            
ATOM   2508 2HH2 ARG   363     152.120  79.020  56.010  1.00  0.00            
ATOM   2509  C   ARG   363     159.340  80.730  55.810  1.00  0.00            
ATOM   2510  O   ARG   363     159.350  81.920  56.140  1.00  0.00            
ATOM   2511  N   HIS   364     159.710  80.240  54.630  1.00  0.00            
ATOM   2512  H   HIS   364     159.680  79.260  54.390  1.00  0.00            
ATOM   2513  CA  HIS   364     160.430  80.990  53.630  1.00  0.00            
ATOM   2514  HA  HIS   364     160.580  81.950  54.130  1.00  0.00            
ATOM   2515  CB  HIS   364     161.830  80.410  53.460  1.00  0.00            
ATOM   2516  HB1 HIS   364     162.380  80.930  52.680  1.00  0.00            
ATOM   2517  HB2 HIS   364     161.750  79.340  53.270  1.00  0.00            
ATOM   2518  CG  HIS   364     162.530  80.560  54.780  1.00  0.00            
ATOM   2519  ND1 HIS   364     162.710  81.750  55.480  1.00  0.00            
ATOM   2520  HD1 HIS   364     162.620  82.680  55.110  1.00  0.00            
ATOM   2521  CE1 HIS   364     163.030  81.400  56.740  1.00  0.00            
ATOM   2522  HE1 HIS   364     163.430  82.060  57.490  1.00  0.00            
ATOM   2523  NE2 HIS   364     162.990  80.070  56.900  1.00  0.00            
ATOM   2524  CD2 HIS   364     162.700  79.520  55.660  1.00  0.00            
ATOM   2525  HD2 HIS   364     162.350  78.520  55.440  1.00  0.00            
ATOM   2526  C   HIS   364     159.610  81.150  52.360  1.00  0.00            
ATOM   2527  O   HIS   364     158.870  80.280  51.910  1.00  0.00            
ATOM   2528  N   LEU   365     159.700  82.260  51.610  1.00  0.00            
ATOM   2529  H   LEU   365     160.110  83.040  52.100  1.00  0.00            
ATOM   2530  CA  LEU   365     158.950  82.560  50.410  1.00  0.00            
ATOM   2531  HA  LEU   365     158.390  81.690  50.060  1.00  0.00            
ATOM   2532  CB  LEU   365     157.880  83.540  50.850  1.00  0.00            
ATOM   2533  HB1 LEU   365     158.310  84.290  51.520  1.00  0.00            
ATOM   2534  HB2 LEU   365     157.120  82.980  51.390  1.00  0.00            
ATOM   2535  CG  LEU   365     157.090  84.210  49.720  1.00  0.00            
ATOM   2536  HG  LEU   365     157.870  84.780  49.230  1.00  0.00            
ATOM   2537  CD1 LEU   365     156.440  83.180  48.800  1.00  0.00            
ATOM   2538 1HD1 LEU   365     157.250  82.780  48.190  1.00  0.00            
ATOM   2539 2HD1 LEU   365     155.900  82.460  49.410  1.00  0.00            
ATOM   2540 3HD1 LEU   365     155.750  83.620  48.080  1.00  0.00            
ATOM   2541  CD2 LEU   365     156.000  85.160  50.200  1.00  0.00            
ATOM   2542 1HD2 LEU   365     155.240  84.570  50.710  1.00  0.00            
ATOM   2543 2HD2 LEU   365     156.430  85.910  50.860  1.00  0.00            
ATOM   2544 3HD2 LEU   365     155.610  85.730  49.350  1.00  0.00            
ATOM   2545  C   LEU   365     159.880  83.120  49.340  1.00  0.00            
ATOM   2546  O   LEU   365     160.700  83.990  49.650  1.00  0.00            
ATOM   2547  N   ILE   366     159.880  82.570  48.130  1.00  0.00            
ATOM   2548  H   ILE   366     159.220  81.810  47.970  1.00  0.00            
ATOM   2549  CA  ILE   366     160.820  82.810  47.060  1.00  0.00            
ATOM   2550  HA  ILE   366     161.470  83.620  47.380  1.00  0.00            
ATOM   2551  CB  ILE   366     161.780  81.660  46.770  1.00  0.00            
ATOM   2552  HB  ILE   366     161.230  80.750  46.530  1.00  0.00            
ATOM   2553  CG2 ILE   366     162.740  81.970  45.620  1.00  0.00            
ATOM   2554 1HG2 ILE   366     162.230  81.780  44.670  1.00  0.00            
ATOM   2555 2HG2 ILE   366     162.970  83.030  45.710  1.00  0.00            
ATOM   2556 3HG2 ILE   366     163.640  81.360  45.680  1.00  0.00            
ATOM   2557  CG1 ILE   366     162.440  81.300  48.100  1.00  0.00            
ATOM   2558 1HG1 ILE   366     161.780  80.920  48.880  1.00  0.00            
ATOM   2559 2HG1 ILE   366     162.750  82.260  48.510  1.00  0.00            
ATOM   2560  CD  ILE   366     163.570  80.290  48.180  1.00  0.00            
ATOM   2561  HD1 ILE   366     164.390  80.710  47.590  1.00  0.00            
ATOM   2562  HD2 ILE   366     163.920  80.200  49.210  1.00  0.00            
ATOM   2563  HD3 ILE   366     163.350  79.290  47.810  1.00  0.00            
ATOM   2564  C   ILE   366     160.020  83.240  45.830  1.00  0.00            
ATOM   2565  O   ILE   366     159.100  82.540  45.400  1.00  0.00            
ATOM   2566  N   PHE   367     160.510  84.240  45.110  1.00  0.00            
ATOM   2567  H   PHE   367     161.370  84.680  45.420  1.00  0.00            
ATOM   2568  CA  PHE   367     159.910  84.630  43.850  1.00  0.00            
ATOM   2569  HA  PHE   367     159.040  84.020  43.590  1.00  0.00            
ATOM   2570  CB  PHE   367     159.490  86.100  43.860  1.00  0.00            
ATOM   2571  HB1 PHE   367     159.240  86.610  42.930  1.00  0.00            
ATOM   2572  HB2 PHE   367     160.300  86.720  44.230  1.00  0.00            
ATOM   2573  CG  PHE   367     158.370  86.290  44.860  1.00  0.00            
ATOM   2574  CD1 PHE   367     157.060  86.040  44.450  1.00  0.00            
ATOM   2575  HD1 PHE   367     156.760  85.710  43.460  1.00  0.00            
ATOM   2576  CE1 PHE   367     156.010  86.220  45.360  1.00  0.00            
ATOM   2577  HE1 PHE   367     155.010  85.920  45.110  1.00  0.00            
ATOM   2578  CZ  PHE   367     156.300  86.620  46.670  1.00  0.00            
ATOM   2579  HZ  PHE   367     155.470  86.710  47.370  1.00  0.00            
ATOM   2580  CE2 PHE   367     157.610  86.930  47.070  1.00  0.00            
ATOM   2581  HE2 PHE   367     157.700  87.410  48.030  1.00  0.00            
ATOM   2582  CD2 PHE   367     158.660  86.720  46.160  1.00  0.00            
ATOM   2583  HD2 PHE   367     159.680  86.900  46.450  1.00  0.00            
ATOM   2584  C   PHE   367     160.860  84.400  42.680  1.00  0.00            
ATOM   2585  O   PHE   367     161.970  84.920  42.700  1.00  0.00            
ATOM   2586  N   CYS   368     160.380  83.720  41.640  1.00  0.00            
ATOM   2587  H   CYS   368     159.460  83.290  41.590  1.00  0.00            
ATOM   2588  CA  CYS   368     160.960  83.380  40.350  1.00  0.00            
ATOM   2589  HA  CYS   368     162.010  83.670  40.430  1.00  0.00            
ATOM   2590  CB  CYS   368     160.960  81.870  40.160  1.00  0.00            
ATOM   2591  HB1 CYS   368     161.300  81.510  39.190  1.00  0.00            
ATOM   2592  HB2 CYS   368     159.910  81.650  40.330  1.00  0.00            
ATOM   2593  SG  CYS   368     161.990  81.190  41.480  1.00  0.00            
ATOM   2594  HG  CYS   368     161.320  81.820  42.440  1.00  0.00            
ATOM   2595  C   CYS   368     160.340  84.120  39.180  1.00  0.00            
ATOM   2596  O   CYS   368     159.170  84.500  39.200  1.00  0.00            
ATOM   2597  N   HIS   369     161.160  84.350  38.150  1.00  0.00            
ATOM   2598  H   HIS   369     162.100  83.990  38.070  1.00  0.00            
ATOM   2599  CA  HIS   369     160.700  85.090  36.990  1.00  0.00            
ATOM   2600  HA  HIS   369     159.980  85.810  37.380  1.00  0.00            
ATOM   2601  CB  HIS   369     161.840  85.940  36.430  1.00  0.00            
ATOM   2602  HB1 HIS   369     162.350  86.340  37.300  1.00  0.00            
ATOM   2603  HB2 HIS   369     161.370  86.820  36.000  1.00  0.00            
ATOM   2604  CG  HIS   369     162.760  85.360  35.390  1.00  0.00            
ATOM   2605  ND1 HIS   369     162.540  84.850  34.120  1.00  0.00            
ATOM   2606  HD1 HIS   369     161.640  84.660  33.680  1.00  0.00            
ATOM   2607  CE1 HIS   369     163.710  84.370  33.670  1.00  0.00            
ATOM   2608  HE1 HIS   369     163.730  83.820  32.740  1.00  0.00            
ATOM   2609  NE2 HIS   369     164.680  84.690  34.530  1.00  0.00            
ATOM   2610  CD2 HIS   369     164.100  85.260  35.670  1.00  0.00            
ATOM   2611  HD2 HIS   369     164.530  85.670  36.570  1.00  0.00            
ATOM   2612  C   HIS   369     160.040  84.260  35.900  1.00  0.00            
ATOM   2613  O   HIS   369     159.760  84.790  34.830  1.00  0.00            
ATOM   2614  N   SER   370     159.630  83.020  36.150  1.00  0.00            
ATOM   2615  H   SER   370     159.590  82.750  37.130  1.00  0.00            
ATOM   2616  CA  SER   370     158.930  82.050  35.340  1.00  0.00            
ATOM   2617  HA  SER   370     158.320  82.600  34.620  1.00  0.00            
ATOM   2618  CB  SER   370     159.850  81.280  34.390  1.00  0.00            
ATOM   2619  HB1 SER   370     160.620  81.990  34.080  1.00  0.00            
ATOM   2620  HB2 SER   370     159.300  80.960  33.510  1.00  0.00            
ATOM   2621  OG  SER   370     160.430  80.100  34.900  1.00  0.00            
ATOM   2622  HG  SER   370     161.230  80.000  34.380  1.00  0.00            
ATOM   2623  C   SER   370     158.150  81.020  36.150  1.00  0.00            
ATOM   2624  O   SER   370     158.470  80.860  37.330  1.00  0.00            
ATOM   2625  N   LYS   371     157.130  80.410  35.540  1.00  0.00            
ATOM   2626  H   LYS   371     156.820  80.640  34.610  1.00  0.00            
ATOM   2627  CA  LYS   371     156.450  79.250  36.090  1.00  0.00            
ATOM   2628  HA  LYS   371     156.260  79.420  37.150  1.00  0.00            
ATOM   2629  CB  LYS   371     155.110  79.100  35.380  1.00  0.00            
ATOM   2630  HB1 LYS   371     154.850  78.060  35.560  1.00  0.00            
ATOM   2631  HB2 LYS   371     155.200  79.190  34.300  1.00  0.00            
ATOM   2632  CG  LYS   371     154.020  80.080  35.800  1.00  0.00            
ATOM   2633  HG1 LYS   371     154.390  81.090  35.650  1.00  0.00            
ATOM   2634  HG2 LYS   371     153.800  79.900  36.860  1.00  0.00            
ATOM   2635  CD  LYS   371     152.770  79.860  34.950  1.00  0.00            
ATOM   2636  HD1 LYS   371     152.030  80.540  35.350  1.00  0.00            
ATOM   2637  HD2 LYS   371     152.380  78.860  35.140  1.00  0.00            
ATOM   2638  CE  LYS   371     152.880  80.040  33.440  1.00  0.00            
ATOM   2639  HE1 LYS   371     151.940  79.800  32.950  1.00  0.00            
ATOM   2640  HE2 LYS   371     153.650  79.360  33.080  1.00  0.00            
ATOM   2641  NZ  LYS   371     153.250  81.410  33.050  1.00  0.00            
ATOM   2642  HZ1 LYS   371     152.800  82.100  33.630  1.00  0.00            
ATOM   2643  HZ2 LYS   371     154.240  81.610  33.080  1.00  0.00            
ATOM   2644  HZ3 LYS   371     153.010  81.630  32.090  1.00  0.00            
ATOM   2645  C   LYS   371     157.310  78.000  35.970  1.00  0.00            
ATOM   2646  O   LYS   371     157.610  77.330  36.950  1.00  0.00            
ATOM   2647  N   LYS   372     157.960  77.770  34.820  1.00  0.00            
ATOM   2648  H   LYS   372     157.580  78.210  34.000  1.00  0.00            
ATOM   2649  CA  LYS   372     158.840  76.630  34.640  1.00  0.00            
ATOM   2650  HA  LYS   372     158.200  75.750  34.610  1.00  0.00            
ATOM   2651  CB  LYS   372     159.640  76.740  33.350  1.00  0.00            
ATOM   2652  HB1 LYS   372     160.470  76.040  33.410  1.00  0.00            
ATOM   2653  HB2 LYS   372     159.910  77.780  33.130  1.00  0.00            
ATOM   2654  CG  LYS   372     158.860  76.270  32.130  1.00  0.00            
ATOM   2655  HG1 LYS   372     157.950  76.880  32.110  1.00  0.00            
ATOM   2656  HG2 LYS   372     158.490  75.250  32.260  1.00  0.00            
ATOM   2657  CD  LYS   372     159.390  76.340  30.700  1.00  0.00            
ATOM   2658  HD1 LYS   372     158.760  75.920  29.910  1.00  0.00            
ATOM   2659  HD2 LYS   372     160.250  75.690  30.650  1.00  0.00            
ATOM   2660  CE  LYS   372     159.810  77.750  30.310  1.00  0.00            
ATOM   2661  HE1 LYS   372     160.470  77.690  29.440  1.00  0.00            
ATOM   2662  HE2 LYS   372     160.420  78.130  31.130  1.00  0.00            
ATOM   2663  NZ  LYS   372     158.690  78.660  30.000  1.00  0.00            
ATOM   2664  HZ1 LYS   372     158.350  79.090  30.840  1.00  0.00            
ATOM   2665  HZ2 LYS   372     158.890  79.460  29.420  1.00  0.00            
ATOM   2666  HZ3 LYS   372     157.920  78.210  29.530  1.00  0.00            
ATOM   2667  C   LYS   372     159.880  76.450  35.750  1.00  0.00            
ATOM   2668  O   LYS   372     160.130  75.330  36.170  1.00  0.00            
ATOM   2669  N   LYS   373     160.570  77.480  36.240  1.00  0.00            
ATOM   2670  H   LYS   373     160.320  78.370  35.840  1.00  0.00            
ATOM   2671  CA  LYS   373     161.770  77.450  37.060  1.00  0.00            
ATOM   2672  HA  LYS   373     162.340  76.580  36.730  1.00  0.00            
ATOM   2673  CB  LYS   373     162.560  78.730  36.830  1.00  0.00            
ATOM   2674  HB1 LYS   373     162.150  79.600  37.340  1.00  0.00            
ATOM   2675  HB2 LYS   373     162.500  78.990  35.770  1.00  0.00            
ATOM   2676  CG  LYS   373     163.990  78.580  37.320  1.00  0.00            
ATOM   2677  HG1 LYS   373     163.970  78.190  38.340  1.00  0.00            
ATOM   2678  HG2 LYS   373     164.450  79.560  37.240  1.00  0.00            
ATOM   2679  CD  LYS   373     164.930  77.620  36.580  1.00  0.00            
ATOM   2680  HD1 LYS   373     164.810  76.560  36.810  1.00  0.00            
ATOM   2681  HD2 LYS   373     165.970  77.920  36.720  1.00  0.00            
ATOM   2682  CE  LYS   373     164.670  77.780  35.090  1.00  0.00            
ATOM   2683  HE1 LYS   373     164.940  78.810  34.830  1.00  0.00            
ATOM   2684  HE2 LYS   373     163.610  77.580  34.920  1.00  0.00            
ATOM   2685  NZ  LYS   373     165.410  76.750  34.340  1.00  0.00            
ATOM   2686  HZ1 LYS   373     165.130  76.980  33.400  1.00  0.00            
ATOM   2687  HZ2 LYS   373     166.420  76.770  34.400  1.00  0.00            
ATOM   2688  HZ3 LYS   373     164.980  75.880  34.600  1.00  0.00            
ATOM   2689  C   LYS   373     161.370  77.210  38.510  1.00  0.00            
ATOM   2690  O   LYS   373     162.200  76.540  39.130  1.00  0.00            
ATOM   2691  N   CYS   374     160.190  77.600  38.990  1.00  0.00            
ATOM   2692  H   CYS   374     159.450  77.920  38.370  1.00  0.00            
ATOM   2693  CA  CYS   374     159.700  77.210  40.290  1.00  0.00            
ATOM   2694  HA  CYS   374     160.310  77.670  41.060  1.00  0.00            
ATOM   2695  CB  CYS   374     158.250  77.680  40.430  1.00  0.00            
ATOM   2696  HB1 CYS   374     157.890  77.300  41.390  1.00  0.00            
ATOM   2697  HB2 CYS   374     157.580  77.220  39.690  1.00  0.00            
ATOM   2698  SG  CYS   374     158.000  79.460  40.220  1.00  0.00            
ATOM   2699  HG  CYS   374     158.250  79.590  38.920  1.00  0.00            
ATOM   2700  C   CYS   374     159.770  75.700  40.500  1.00  0.00            
ATOM   2701  O   CYS   374     160.180  75.250  41.570  1.00  0.00            
ATOM   2702  N   ASP   375     159.410  74.950  39.470  1.00  0.00            
ATOM   2703  H   ASP   375     158.950  75.290  38.630  1.00  0.00            
ATOM   2704  CA  ASP   375     159.300  73.510  39.610  1.00  0.00            
ATOM   2705  HA  ASP   375     158.630  73.370  40.460  1.00  0.00            
ATOM   2706  CB  ASP   375     158.600  72.930  38.380  1.00  0.00            
ATOM   2707  HB1 ASP   375     159.070  73.270  37.460  1.00  0.00            
ATOM   2708  HB2 ASP   375     157.570  73.230  38.580  1.00  0.00            
ATOM   2709  CG  ASP   375     158.550  71.420  38.490  1.00  0.00            
ATOM   2710  OD1 ASP   375     157.680  70.800  39.140  1.00  0.00            
ATOM   2711  OD2 ASP   375     159.350  70.740  37.810  1.00  0.00            
ATOM   2712  C   ASP   375     160.660  72.880  39.880  1.00  0.00            
ATOM   2713  O   ASP   375     160.780  71.960  40.690  1.00  0.00            
ATOM   2714  N   GLU   376     161.660  73.330  39.120  1.00  0.00            
ATOM   2715  H   GLU   376     161.460  74.080  38.470  1.00  0.00            
ATOM   2716  CA  GLU   376     163.030  72.850  39.190  1.00  0.00            
ATOM   2717  HA  GLU   376     163.110  71.780  39.020  1.00  0.00            
ATOM   2718  CB  GLU   376     163.910  73.540  38.160  1.00  0.00            
ATOM   2719  HB1 GLU   376     164.930  73.160  38.250  1.00  0.00            
ATOM   2720  HB2 GLU   376     163.950  74.600  38.410  1.00  0.00            
ATOM   2721  CG  GLU   376     163.450  73.340  36.710  1.00  0.00            
ATOM   2722  HG1 GLU   376     162.500  73.860  36.570  1.00  0.00            
ATOM   2723  HG2 GLU   376     163.250  72.290  36.520  1.00  0.00            
ATOM   2724  CD  GLU   376     164.320  73.880  35.580  1.00  0.00            
ATOM   2725  OE1 GLU   376     165.530  73.570  35.570  1.00  0.00            
ATOM   2726  OE2 GLU   376     163.770  74.630  34.750  1.00  0.00            
ATOM   2727  C   GLU   376     163.530  73.230  40.580  1.00  0.00            
ATOM   2728  O   GLU   376     164.330  72.540  41.210  1.00  0.00            
ATOM   2729  N   LEU   377     163.150  74.400  41.100  1.00  0.00            
ATOM   2730  H   LEU   377     162.540  74.950  40.510  1.00  0.00            
ATOM   2731  CA  LEU   377     163.650  74.860  42.380  1.00  0.00            
ATOM   2732  HA  LEU   377     164.720  74.680  42.480  1.00  0.00            
ATOM   2733  CB  LEU   377     163.660  76.390  42.360  1.00  0.00            
ATOM   2734  HB1 LEU   377     163.870  76.570  43.420  1.00  0.00            
ATOM   2735  HB2 LEU   377     162.660  76.740  42.110  1.00  0.00            
ATOM   2736  CG  LEU   377     164.710  77.070  41.500  1.00  0.00            
ATOM   2737  HG  LEU   377     164.760  76.460  40.600  1.00  0.00            
ATOM   2738  CD1 LEU   377     164.210  78.460  41.100  1.00  0.00            
ATOM   2739 1HD1 LEU   377     164.980  78.940  40.500  1.00  0.00            
ATOM   2740 2HD1 LEU   377     163.250  78.490  40.590  1.00  0.00            
ATOM   2741 3HD1 LEU   377     164.240  79.000  42.050  1.00  0.00            
ATOM   2742  CD2 LEU   377     166.100  77.230  42.120  1.00  0.00            
ATOM   2743 1HD2 LEU   377     166.150  77.710  43.100  1.00  0.00            
ATOM   2744 2HD2 LEU   377     166.510  76.250  42.330  1.00  0.00            
ATOM   2745 3HD2 LEU   377     166.700  77.830  41.440  1.00  0.00            
ATOM   2746  C   LEU   377     163.040  74.190  43.600  1.00  0.00            
ATOM   2747  O   LEU   377     163.710  73.960  44.610  1.00  0.00            
ATOM   2748  N   ALA   378     161.800  73.750  43.420  1.00  0.00            
ATOM   2749  H   ALA   378     161.230  74.040  42.640  1.00  0.00            
ATOM   2750  CA  ALA   378     161.130  73.020  44.480  1.00  0.00            
ATOM   2751  HA  ALA   378     161.360  73.530  45.410  1.00  0.00            
ATOM   2752  CB  ALA   378     159.620  73.190  44.300  1.00  0.00            
ATOM   2753  HB1 ALA   378     159.090  72.930  45.220  1.00  0.00            
ATOM   2754  HB2 ALA   378     159.360  74.240  44.230  1.00  0.00            
ATOM   2755  HB3 ALA   378     159.230  72.630  43.460  1.00  0.00            
ATOM   2756  C   ALA   378     161.620  71.580  44.480  1.00  0.00            
ATOM   2757  O   ALA   378     162.000  71.090  45.540  1.00  0.00            
ATOM   2758  N   ALA   379     161.880  71.030  43.290  1.00  0.00            
ATOM   2759  H   ALA   379     161.750  71.510  42.410  1.00  0.00            
ATOM   2760  CA  ALA   379     162.520  69.730  43.270  1.00  0.00            
ATOM   2761  HA  ALA   379     161.860  68.980  43.710  1.00  0.00            
ATOM   2762  CB  ALA   379     162.750  69.260  41.830  1.00  0.00            
ATOM   2763  HB1 ALA   379     161.850  69.370  41.230  1.00  0.00            
ATOM   2764  HB2 ALA   379     163.540  69.800  41.320  1.00  0.00            
ATOM   2765  HB3 ALA   379     163.070  68.220  41.840  1.00  0.00            
ATOM   2766  C   ALA   379     163.900  69.680  43.900  1.00  0.00            
ATOM   2767  O   ALA   379     164.300  68.700  44.540  1.00  0.00            
ATOM   2768  N   LYS   380     164.650  70.770  43.760  1.00  0.00            
ATOM   2769  H   LYS   380     164.230  71.550  43.260  1.00  0.00            
ATOM   2770  CA  LYS   380     165.950  70.910  44.380  1.00  0.00            
ATOM   2771  HA  LYS   380     166.600  70.080  44.110  1.00  0.00            
ATOM   2772  CB  LYS   380     166.660  72.100  43.720  1.00  0.00            
ATOM   2773  HB1 LYS   380     166.100  73.000  43.960  1.00  0.00            
ATOM   2774  HB2 LYS   380     166.720  72.040  42.640  1.00  0.00            
ATOM   2775  CG  LYS   380     168.080  72.340  44.220  1.00  0.00            
ATOM   2776  HG1 LYS   380     168.640  71.420  44.040  1.00  0.00            
ATOM   2777  HG2 LYS   380     168.090  72.500  45.290  1.00  0.00            
ATOM   2778  CD  LYS   380     168.810  73.450  43.450  1.00  0.00            
ATOM   2779  HD1 LYS   380     169.560  73.820  44.150  1.00  0.00            
ATOM   2780  HD2 LYS   380     168.040  74.190  43.230  1.00  0.00            
ATOM   2781  CE  LYS   380     169.310  72.770  42.180  1.00  0.00            
ATOM   2782  HE1 LYS   380     168.460  72.390  41.620  1.00  0.00            
ATOM   2783  HE2 LYS   380     169.980  71.940  42.370  1.00  0.00            
ATOM   2784  NZ  LYS   380     169.970  73.770  41.330  1.00  0.00            
ATOM   2785  HZ1 LYS   380     170.980  73.760  41.450  1.00  0.00            
ATOM   2786  HZ2 LYS   380     169.790  73.610  40.350  1.00  0.00            
ATOM   2787  HZ3 LYS   380     169.550  74.660  41.520  1.00  0.00            
ATOM   2788  C   LYS   380     165.920  71.050  45.890  1.00  0.00            
ATOM   2789  O   LYS   380     166.700  70.350  46.530  1.00  0.00            
ATOM   2790  N   LEU   381     165.040  71.920  46.390  1.00  0.00            
ATOM   2791  H   LEU   381     164.410  72.380  45.750  1.00  0.00            
ATOM   2792  CA  LEU   381     164.920  72.120  47.820  1.00  0.00            
ATOM   2793  HA  LEU   381     165.840  72.370  48.340  1.00  0.00            
ATOM   2794  CB  LEU   381     163.870  73.200  48.090  1.00  0.00            
ATOM   2795  HB1 LEU   381     163.390  73.030  49.050  1.00  0.00            
ATOM   2796  HB2 LEU   381     163.120  72.970  47.340  1.00  0.00            
ATOM   2797  CG  LEU   381     164.340  74.650  48.040  1.00  0.00            
ATOM   2798  HG  LEU   381     164.980  74.820  47.180  1.00  0.00            
ATOM   2799  CD1 LEU   381     163.080  75.510  47.970  1.00  0.00            
ATOM   2800 1HD1 LEU   381     162.620  75.580  46.980  1.00  0.00            
ATOM   2801 2HD1 LEU   381     162.360  75.390  48.780  1.00  0.00            
ATOM   2802 3HD1 LEU   381     163.490  76.500  48.180  1.00  0.00            
ATOM   2803  CD2 LEU   381     165.070  75.210  49.260  1.00  0.00            
ATOM   2804 1HD2 LEU   381     165.970  74.650  49.510  1.00  0.00            
ATOM   2805 2HD2 LEU   381     165.350  76.250  49.090  1.00  0.00            
ATOM   2806 3HD2 LEU   381     164.410  75.130  50.120  1.00  0.00            
ATOM   2807  C   LEU   381     164.470  70.810  48.460  1.00  0.00            
ATOM   2808  O   LEU   381     164.990  70.410  49.490  1.00  0.00            
ATOM   2809  N   SER   382     163.620  69.970  47.860  1.00  0.00            
ATOM   2810  H   SER   382     163.260  70.410  47.020  1.00  0.00            
ATOM   2811  CA  SER   382     163.300  68.630  48.270  1.00  0.00            
ATOM   2812  HA  SER   382     162.950  68.770  49.300  1.00  0.00            
ATOM   2813  CB  SER   382     162.170  68.180  47.340  1.00  0.00            
ATOM   2814  HB1 SER   382     161.930  67.120  47.380  1.00  0.00            
ATOM   2815  HB2 SER   382     162.600  68.430  46.360  1.00  0.00            
ATOM   2816  OG  SER   382     161.040  68.960  47.660  1.00  0.00            
ATOM   2817  HG  SER   382     160.630  69.160  46.820  1.00  0.00            
ATOM   2818  C   SER   382     164.500  67.690  48.200  1.00  0.00            
ATOM   2819  O   SER   382     164.580  66.850  49.090  1.00  0.00            
ATOM   2820  N   GLY   383     165.400  67.770  47.220  1.00  0.00            
ATOM   2821  H   GLY   383     165.190  68.380  46.440  1.00  0.00            
ATOM   2822  CA  GLY   383     166.640  67.030  47.150  1.00  0.00            
ATOM   2823  HA1 GLY   383     167.030  67.230  46.150  1.00  0.00            
ATOM   2824  HA2 GLY   383     166.380  66.000  47.380  1.00  0.00            
ATOM   2825  C   GLY   383     167.610  67.380  48.270  1.00  0.00            
ATOM   2826  O   GLY   383     168.600  66.690  48.470  1.00  0.00            
ATOM   2827  N   LEU   384     167.350  68.490  48.970  1.00  0.00            
ATOM   2828  H   LEU   384     166.830  69.200  48.470  1.00  0.00            
ATOM   2829  CA  LEU   384     168.030  68.840  50.200  1.00  0.00            
ATOM   2830  HA  LEU   384     168.960  68.310  50.400  1.00  0.00            
ATOM   2831  CB  LEU   384     168.500  70.290  50.170  1.00  0.00            
ATOM   2832  HB1 LEU   384     169.050  70.530  51.080  1.00  0.00            
ATOM   2833  HB2 LEU   384     167.630  70.950  50.170  1.00  0.00            
ATOM   2834  CG  LEU   384     169.400  70.620  48.990  1.00  0.00            
ATOM   2835  HG  LEU   384     168.980  70.110  48.120  1.00  0.00            
ATOM   2836  CD1 LEU   384     169.410  72.090  48.580  1.00  0.00            
ATOM   2837 1HD1 LEU   384     169.660  72.700  49.460  1.00  0.00            
ATOM   2838 2HD1 LEU   384     170.310  72.230  47.980  1.00  0.00            
ATOM   2839 3HD1 LEU   384     168.510  72.380  48.030  1.00  0.00            
ATOM   2840  CD2 LEU   384     170.790  70.040  49.260  1.00  0.00            
ATOM   2841 1HD2 LEU   384     171.340  70.270  48.350  1.00  0.00            
ATOM   2842 2HD2 LEU   384     171.170  70.470  50.190  1.00  0.00            
ATOM   2843 3HD2 LEU   384     170.750  68.950  49.310  1.00  0.00            
ATOM   2844  C   LEU   384     167.130  68.640  51.420  1.00  0.00            
ATOM   2845  O   LEU   384     167.510  69.090  52.500  1.00  0.00            
ATOM   2846  N   GLY   385     166.040  67.890  51.270  1.00  0.00            
ATOM   2847  H   GLY   385     165.810  67.520  50.360  1.00  0.00            
ATOM   2848  CA  GLY   385     165.250  67.620  52.450  1.00  0.00            
ATOM   2849  HA1 GLY   385     165.770  67.210  53.320  1.00  0.00            
ATOM   2850  HA2 GLY   385     164.500  66.860  52.270  1.00  0.00            
ATOM   2851  C   GLY   385     164.530  68.800  53.100  1.00  0.00            
ATOM   2852  O   GLY   385     164.160  68.700  54.260  1.00  0.00            
ATOM   2853  N   ILE   386     164.290  69.850  52.310  1.00  0.00            
ATOM   2854  H   ILE   386     164.600  69.890  51.350  1.00  0.00            
ATOM   2855  CA  ILE   386     163.330  70.900  52.630  1.00  0.00            
ATOM   2856  HA  ILE   386     163.430  71.030  53.710  1.00  0.00            
ATOM   2857  CB  ILE   386     163.800  72.170  51.930  1.00  0.00            
ATOM   2858  HB  ILE   386     163.560  71.920  50.900  1.00  0.00            
ATOM   2859  CG2 ILE   386     162.950  73.380  52.300  1.00  0.00            
ATOM   2860 1HG2 ILE   386     162.960  73.610  53.370  1.00  0.00            
ATOM   2861 2HG2 ILE   386     163.430  74.170  51.730  1.00  0.00            
ATOM   2862 3HG2 ILE   386     161.930  73.270  51.940  1.00  0.00            
ATOM   2863  CG1 ILE   386     165.290  72.460  51.820  1.00  0.00            
ATOM   2864 1HG1 ILE   386     165.430  73.460  51.390  1.00  0.00            
ATOM   2865 2HG1 ILE   386     165.890  71.750  51.260  1.00  0.00            
ATOM   2866  CD  ILE   386     165.880  72.620  53.220  1.00  0.00            
ATOM   2867  HD1 ILE   386     165.530  73.620  53.500  1.00  0.00            
ATOM   2868  HD2 ILE   386     165.520  71.860  53.900  1.00  0.00            
ATOM   2869  HD3 ILE   386     166.960  72.790  53.180  1.00  0.00            
ATOM   2870  C   ILE   386     161.890  70.550  52.310  1.00  0.00            
ATOM   2871  O   ILE   386     161.610  69.960  51.270  1.00  0.00            
ATOM   2872  N   ASN   387     160.910  70.850  53.160  1.00  0.00            
ATOM   2873  H   ASN   387     161.080  71.130  54.120  1.00  0.00            
ATOM   2874  CA  ASN   387     159.530  70.880  52.700  1.00  0.00            
ATOM   2875  HA  ASN   387     159.320  70.010  52.090  1.00  0.00            
ATOM   2876  CB  ASN   387     158.570  70.920  53.880  1.00  0.00            
ATOM   2877  HB1 ASN   387     158.880  71.750  54.500  1.00  0.00            
ATOM   2878  HB2 ASN   387     158.760  70.000  54.440  1.00  0.00            
ATOM   2879  CG  ASN   387     157.130  70.970  53.390  1.00  0.00            
ATOM   2880  OD1 ASN   387     156.750  70.210  52.500  1.00  0.00            
ATOM   2881  ND2 ASN   387     156.290  71.810  54.000  1.00  0.00            
ATOM   2882 1HD2 ASN   387     156.680  72.400  54.720  1.00  0.00            
ATOM   2883 2HD2 ASN   387     155.320  71.880  53.720  1.00  0.00            
ATOM   2884  C   ASN   387     159.350  72.010  51.690  1.00  0.00            
ATOM   2885  O   ASN   387     159.320  73.200  52.000  1.00  0.00            
ATOM   2886  N   ALA   388     159.220  71.730  50.390  1.00  0.00            
ATOM   2887  H   ALA   388     159.270  70.750  50.140  1.00  0.00            
ATOM   2888  CA  ALA   388     159.200  72.700  49.320  1.00  0.00            
ATOM   2889  HA  ALA   388     159.340  73.720  49.690  1.00  0.00            
ATOM   2890  CB  ALA   388     160.350  72.400  48.360  1.00  0.00            
ATOM   2891  HB1 ALA   388     160.330  71.430  47.860  1.00  0.00            
ATOM   2892  HB2 ALA   388     160.420  73.270  47.720  1.00  0.00            
ATOM   2893  HB3 ALA   388     161.220  72.280  49.010  1.00  0.00            
ATOM   2894  C   ALA   388     157.880  72.710  48.550  1.00  0.00            
ATOM   2895  O   ALA   388     157.270  71.650  48.500  1.00  0.00            
ATOM   2896  N   VAL   389     157.390  73.840  48.050  1.00  0.00            
ATOM   2897  H   VAL   389     157.930  74.690  48.160  1.00  0.00            
ATOM   2898  CA  VAL   389     156.290  73.890  47.110  1.00  0.00            
ATOM   2899  HA  VAL   389     156.360  72.970  46.520  1.00  0.00            
ATOM   2900  CB  VAL   389     154.890  73.880  47.730  1.00  0.00            
ATOM   2901  HB  VAL   389     154.930  73.170  48.550  1.00  0.00            
ATOM   2902  CG1 VAL   389     154.610  75.170  48.490  1.00  0.00            
ATOM   2903 1HG1 VAL   389     154.260  75.940  47.810  1.00  0.00            
ATOM   2904 2HG1 VAL   389     153.940  74.890  49.310  1.00  0.00            
ATOM   2905 3HG1 VAL   389     155.530  75.560  48.940  1.00  0.00            
ATOM   2906  CG2 VAL   389     153.670  73.520  46.880  1.00  0.00            
ATOM   2907 1HG2 VAL   389     152.770  73.570  47.490  1.00  0.00            
ATOM   2908 2HG2 VAL   389     153.530  74.150  46.010  1.00  0.00            
ATOM   2909 3HG2 VAL   389     153.750  72.480  46.560  1.00  0.00            
ATOM   2910  C   VAL   389     156.370  74.980  46.050  1.00  0.00            
ATOM   2911  O   VAL   389     156.560  76.180  46.250  1.00  0.00            
ATOM   2912  N   ALA   390     156.150  74.570  44.800  1.00  0.00            
ATOM   2913  H   ALA   390     155.990  73.580  44.640  1.00  0.00            
ATOM   2914  CA  ALA   390     155.930  75.520  43.730  1.00  0.00            
ATOM   2915  HA  ALA   390     156.660  76.300  43.970  1.00  0.00            
ATOM   2916  CB  ALA   390     156.440  74.950  42.410  1.00  0.00            
ATOM   2917  HB1 ALA   390     155.960  74.020  42.120  1.00  0.00            
ATOM   2918  HB2 ALA   390     156.250  75.710  41.660  1.00  0.00            
ATOM   2919  HB3 ALA   390     157.520  74.800  42.490  1.00  0.00            
ATOM   2920  C   ALA   390     154.490  75.950  43.530  1.00  0.00            
ATOM   2921  O   ALA   390     153.580  75.190  43.880  1.00  0.00            
ATOM   2922  N   TYR   391     154.220  77.200  43.160  1.00  0.00            
ATOM   2923  H   TYR   391     155.030  77.760  42.910  1.00  0.00            
ATOM   2924  CA  TYR   391     152.920  77.840  43.060  1.00  0.00            
ATOM   2925  HA  TYR   391     152.110  77.110  43.030  1.00  0.00            
ATOM   2926  CB  TYR   391     152.850  78.630  44.360  1.00  0.00            
ATOM   2927  HB1 TYR   391     153.740  79.250  44.490  1.00  0.00            
ATOM   2928  HB2 TYR   391     152.910  77.920  45.190  1.00  0.00            
ATOM   2929  CG  TYR   391     151.530  79.350  44.420  1.00  0.00            
ATOM   2930  CD1 TYR   391     150.410  78.670  44.920  1.00  0.00            
ATOM   2931  HD1 TYR   391     150.540  77.620  45.120  1.00  0.00            
ATOM   2932  CE1 TYR   391     149.160  79.290  45.070  1.00  0.00            
ATOM   2933  HE1 TYR   391     148.330  78.700  45.420  1.00  0.00            
ATOM   2934  CZ  TYR   391     149.100  80.680  44.840  1.00  0.00            
ATOM   2935  OH  TYR   391     147.910  81.290  45.130  1.00  0.00            
ATOM   2936  HH  TYR   391     147.910  82.230  44.950  1.00  0.00            
ATOM   2937  CE2 TYR   391     150.230  81.380  44.380  1.00  0.00            
ATOM   2938  HE2 TYR   391     150.110  82.430  44.190  1.00  0.00            
ATOM   2939  CD2 TYR   391     151.400  80.690  44.030  1.00  0.00            
ATOM   2940  HD2 TYR   391     152.260  81.240  43.660  1.00  0.00            
ATOM   2941  C   TYR   391     152.780  78.870  41.950  1.00  0.00            
ATOM   2942  O   TYR   391     153.720  79.600  41.650  1.00  0.00            
ATOM   2943  N   TYR   392     151.640  78.870  41.250  1.00  0.00            
ATOM   2944  H   TYR   392     150.890  78.340  41.650  1.00  0.00            
ATOM   2945  CA  TYR   392     151.370  79.440  39.940  1.00  0.00            
ATOM   2946  HA  TYR   392     152.180  80.150  39.810  1.00  0.00            
ATOM   2947  CB  TYR   392     151.390  78.360  38.870  1.00  0.00            
ATOM   2948  HB1 TYR   392     151.580  79.000  38.010  1.00  0.00            
ATOM   2949  HB2 TYR   392     150.390  77.940  38.890  1.00  0.00            
ATOM   2950  CG  TYR   392     152.480  77.330  39.040  1.00  0.00            
ATOM   2951  CD1 TYR   392     152.190  75.960  38.970  1.00  0.00            
ATOM   2952  HD1 TYR   392     151.170  75.600  38.890  1.00  0.00            
ATOM   2953  CE1 TYR   392     153.220  75.010  38.950  1.00  0.00            
ATOM   2954  HE1 TYR   392     152.930  73.970  38.880  1.00  0.00            
ATOM   2955  CZ  TYR   392     154.550  75.450  38.870  1.00  0.00            
ATOM   2956  OH  TYR   392     155.620  74.630  38.650  1.00  0.00            
ATOM   2957  HH  TYR   392     155.520  73.680  38.650  1.00  0.00            
ATOM   2958  CE2 TYR   392     154.820  76.830  38.950  1.00  0.00            
ATOM   2959  HE2 TYR   392     155.840  77.160  38.810  1.00  0.00            
ATOM   2960  CD2 TYR   392     153.800  77.790  39.010  1.00  0.00            
ATOM   2961  HD2 TYR   392     154.020  78.850  38.950  1.00  0.00            
ATOM   2962  C   TYR   392     150.050  80.200  39.900  1.00  0.00            
ATOM   2963  O   TYR   392     149.390  80.260  40.940  1.00  0.00            
ATOM   2964  N   ARG   393     149.710  80.880  38.800  1.00  0.00            
ATOM   2965  H   ARG   393     150.410  80.780  38.080  1.00  0.00            
ATOM   2966  CA  ARG   393     148.410  81.360  38.390  1.00  0.00            
ATOM   2967  HA  ARG   393     148.070  82.220  38.980  1.00  0.00            
ATOM   2968  CB  ARG   393     148.450  81.850  36.950  1.00  0.00            
ATOM   2969  HB1 ARG   393     149.300  82.540  36.900  1.00  0.00            
ATOM   2970  HB2 ARG   393     147.490  82.380  36.890  1.00  0.00            
ATOM   2971  CG  ARG   393     148.590  80.850  35.810  1.00  0.00            
ATOM   2972  HG1 ARG   393     147.630  80.330  35.850  1.00  0.00            
ATOM   2973  HG2 ARG   393     149.400  80.150  36.010  1.00  0.00            
ATOM   2974  CD  ARG   393     148.910  81.440  34.440  1.00  0.00            
ATOM   2975  HD1 ARG   393     148.810  80.740  33.610  1.00  0.00            
ATOM   2976  HD2 ARG   393     149.990  81.640  34.390  1.00  0.00            
ATOM   2977  NE  ARG   393     148.170  82.690  34.240  1.00  0.00            
ATOM   2978  HE  ARG   393     147.280  82.650  34.710  1.00  0.00            
ATOM   2979  CZ  ARG   393     148.440  83.770  33.500  1.00  0.00            
ATOM   2980  NH1 ARG   393     149.700  83.990  33.070  1.00  0.00            
ATOM   2981 1HH1 ARG   393     150.410  83.650  33.700  1.00  0.00            
ATOM   2982 2HH1 ARG   393     149.900  84.630  32.320  1.00  0.00            
ATOM   2983  NH2 ARG   393     147.520  84.720  33.270  1.00  0.00            
ATOM   2984 1HH2 ARG   393     146.550  84.540  33.460  1.00  0.00            
ATOM   2985 2HH2 ARG   393     147.690  85.460  32.600  1.00  0.00            
ATOM   2986  C   ARG   393     147.350  80.280  38.550  1.00  0.00            
ATOM   2987  O   ARG   393     147.630  79.090  38.680  1.00  0.00            
ATOM   2988  N   GLY   394     146.080  80.690  38.610  1.00  0.00            
ATOM   2989  H   GLY   394     145.940  81.690  38.650  1.00  0.00            
ATOM   2990  CA  GLY   394     144.890  79.850  38.580  1.00  0.00            
ATOM   2991  HA1 GLY   394     145.060  79.440  37.580  1.00  0.00            
ATOM   2992  HA2 GLY   394     143.960  80.420  38.570  1.00  0.00            
ATOM   2993  C   GLY   394     144.770  78.800  39.660  1.00  0.00            
ATOM   2994  O   GLY   394     144.100  77.780  39.450  1.00  0.00            
ATOM   2995  N   LEU   395     145.410  79.060  40.800  1.00  0.00            
ATOM   2996  H   LEU   395     145.920  79.930  40.900  1.00  0.00            
ATOM   2997  CA  LEU   395     145.330  78.280  42.020  1.00  0.00            
ATOM   2998  HA  LEU   395     144.510  77.560  42.110  1.00  0.00            
ATOM   2999  CB  LEU   395     146.640  77.530  42.240  1.00  0.00            
ATOM   3000  HB1 LEU   395     146.460  76.970  43.160  1.00  0.00            
ATOM   3001  HB2 LEU   395     147.430  78.280  42.380  1.00  0.00            
ATOM   3002  CG  LEU   395     147.130  76.540  41.200  1.00  0.00            
ATOM   3003  HG  LEU   395     147.350  77.180  40.350  1.00  0.00            
ATOM   3004  CD1 LEU   395     148.520  75.970  41.500  1.00  0.00            
ATOM   3005 1HD1 LEU   395     149.160  76.790  41.830  1.00  0.00            
ATOM   3006 2HD1 LEU   395     148.490  75.150  42.220  1.00  0.00            
ATOM   3007 3HD1 LEU   395     148.750  75.630  40.490  1.00  0.00            
ATOM   3008  CD2 LEU   395     146.180  75.460  40.690  1.00  0.00            
ATOM   3009 1HD2 LEU   395     145.180  75.860  40.480  1.00  0.00            
ATOM   3010 2HD2 LEU   395     146.480  75.130  39.690  1.00  0.00            
ATOM   3011 3HD2 LEU   395     146.340  74.620  41.360  1.00  0.00            
ATOM   3012  C   LEU   395     145.160  79.200  43.220  1.00  0.00            
ATOM   3013  O   LEU   395     145.500  80.360  43.020  1.00  0.00            
ATOM   3014  N   ASP   396     144.860  78.720  44.430  1.00  0.00            
ATOM   3015  H   ASP   396     144.630  77.740  44.440  1.00  0.00            
ATOM   3016  CA  ASP   396     144.900  79.480  45.660  1.00  0.00            
ATOM   3017  HA  ASP   396     145.510  80.380  45.560  1.00  0.00            
ATOM   3018  CB  ASP   396     143.490  79.800  46.170  1.00  0.00            
ATOM   3019  HB1 ASP   396     142.960  80.070  45.250  1.00  0.00            
ATOM   3020  HB2 ASP   396     143.500  80.630  46.880  1.00  0.00            
ATOM   3021  CG  ASP   396     142.820  78.540  46.690  1.00  0.00            
ATOM   3022  OD1 ASP   396     142.690  78.350  47.920  1.00  0.00            
ATOM   3023  OD2 ASP   396     142.400  77.720  45.850  1.00  0.00            
ATOM   3024  C   ASP   396     145.620  78.770  46.790  1.00  0.00            
ATOM   3025  O   ASP   396     145.860  77.560  46.720  1.00  0.00            
ATOM   3026  N   VAL   397     145.820  79.500  47.890  1.00  0.00            
ATOM   3027  H   VAL   397     145.380  80.410  47.880  1.00  0.00            
ATOM   3028  CA  VAL   397     146.520  79.130  49.100  1.00  0.00            
ATOM   3029  HA  VAL   397     147.470  78.720  48.750  1.00  0.00            
ATOM   3030  CB  VAL   397     146.970  80.370  49.860  1.00  0.00            
ATOM   3031  HB  VAL   397     147.580  80.030  50.710  1.00  0.00            
ATOM   3032  CG1 VAL   397     147.860  81.310  49.050  1.00  0.00            
ATOM   3033 1HG1 VAL   397     147.300  81.920  48.340  1.00  0.00            
ATOM   3034 2HG1 VAL   397     148.380  81.980  49.730  1.00  0.00            
ATOM   3035 3HG1 VAL   397     148.570  80.650  48.570  1.00  0.00            
ATOM   3036  CG2 VAL   397     145.810  81.250  50.310  1.00  0.00            
ATOM   3037 1HG2 VAL   397     145.300  80.700  51.100  1.00  0.00            
ATOM   3038 2HG2 VAL   397     146.190  82.210  50.640  1.00  0.00            
ATOM   3039 3HG2 VAL   397     145.250  81.490  49.400  1.00  0.00            
ATOM   3040  C   VAL   397     145.940  77.980  49.920  1.00  0.00            
ATOM   3041  O   VAL   397     146.550  77.530  50.890  1.00  0.00            
ATOM   3042  N   SER   398     144.980  77.210  49.410  1.00  0.00            
ATOM   3043  H   SER   398     144.630  77.650  48.570  1.00  0.00            
ATOM   3044  CA  SER   398     144.560  75.860  49.750  1.00  0.00            
ATOM   3045  HA  SER   398     144.340  76.010  50.810  1.00  0.00            
ATOM   3046  CB  SER   398     143.270  75.530  49.010  1.00  0.00            
ATOM   3047  HB1 SER   398     142.500  76.250  49.290  1.00  0.00            
ATOM   3048  HB2 SER   398     142.910  74.540  49.310  1.00  0.00            
ATOM   3049  OG  SER   398     143.290  75.580  47.600  1.00  0.00            
ATOM   3050  HG  SER   398     143.380  76.480  47.280  1.00  0.00            
ATOM   3051  C   SER   398     145.580  74.740  49.690  1.00  0.00            
ATOM   3052  O   SER   398     145.270  73.610  50.060  1.00  0.00            
ATOM   3053  N   VAL   399     146.830  75.040  49.340  1.00  0.00            
ATOM   3054  H   VAL   399     146.970  76.030  49.190  1.00  0.00            
ATOM   3055  CA  VAL   399     148.040  74.240  49.360  1.00  0.00            
ATOM   3056  HA  VAL   399     147.760  73.280  49.790  1.00  0.00            
ATOM   3057  CB  VAL   399     148.480  74.070  47.910  1.00  0.00            
ATOM   3058  HB  VAL   399     149.240  73.300  47.830  1.00  0.00            
ATOM   3059  CG1 VAL   399     147.360  73.430  47.090  1.00  0.00            
ATOM   3060 1HG1 VAL   399     147.820  72.910  46.250  1.00  0.00            
ATOM   3061 2HG1 VAL   399     146.830  72.730  47.730  1.00  0.00            
ATOM   3062 3HG1 VAL   399     146.660  74.190  46.770  1.00  0.00            
ATOM   3063  CG2 VAL   399     148.990  75.380  47.310  1.00  0.00            
ATOM   3064 1HG2 VAL   399     149.830  75.730  47.920  1.00  0.00            
ATOM   3065 2HG2 VAL   399     149.290  75.270  46.270  1.00  0.00            
ATOM   3066 3HG2 VAL   399     148.170  76.100  47.320  1.00  0.00            
ATOM   3067  C   VAL   399     149.190  74.750  50.210  1.00  0.00            
ATOM   3068  O   VAL   399     150.230  74.110  50.340  1.00  0.00            
ATOM   3069  N   ILE   400     149.100  75.880  50.910  1.00  0.00            
ATOM   3070  H   ILE   400     148.200  76.340  50.960  1.00  0.00            
ATOM   3071  CA  ILE   400     150.150  76.420  51.770  1.00  0.00            
ATOM   3072  HA  ILE   400     151.090  75.930  51.530  1.00  0.00            
ATOM   3073  CB  ILE   400     150.510  77.850  51.380  1.00  0.00            
ATOM   3074  HB  ILE   400     149.560  78.390  51.470  1.00  0.00            
ATOM   3075  CG2 ILE   400     151.590  78.370  52.310  1.00  0.00            
ATOM   3076 1HG2 ILE   400     152.560  77.870  52.260  1.00  0.00            
ATOM   3077 2HG2 ILE   400     151.790  79.410  52.080  1.00  0.00            
ATOM   3078 3HG2 ILE   400     151.330  78.300  53.370  1.00  0.00            
ATOM   3079  CG1 ILE   400     150.860  77.940  49.900  1.00  0.00            
ATOM   3080 1HG1 ILE   400     150.180  77.400  49.240  1.00  0.00            
ATOM   3081 2HG1 ILE   400     151.830  77.460  49.800  1.00  0.00            
ATOM   3082  CD  ILE   400     150.900  79.400  49.450  1.00  0.00            
ATOM   3083  HD1 ILE   400     150.200  80.100  49.910  1.00  0.00            
ATOM   3084  HD2 ILE   400     151.830  79.950  49.600  1.00  0.00            
ATOM   3085  HD3 ILE   400     150.640  79.400  48.390  1.00  0.00            
ATOM   3086  C   ILE   400     149.760  76.260  53.230  1.00  0.00            
ATOM   3087  O   ILE   400     148.630  76.560  53.590  1.00  0.00            
ATOM   3088  N   PRO   401     150.610  75.720  54.110  1.00  0.00            
ATOM   3089  CD  PRO   401     151.930  75.150  53.880  1.00  0.00            
ATOM   3090  HD1 PRO   401     152.580  75.900  53.430  1.00  0.00            
ATOM   3091  HD2 PRO   401     151.850  74.310  53.190  1.00  0.00            
ATOM   3092  CG  PRO   401     152.530  74.700  55.210  1.00  0.00            
ATOM   3093  HG1 PRO   401     153.070  75.510  55.690  1.00  0.00            
ATOM   3094  HG2 PRO   401     153.170  73.840  54.990  1.00  0.00            
ATOM   3095  CB  PRO   401     151.260  74.360  56.000  1.00  0.00            
ATOM   3096  HB1 PRO   401     151.340  74.500  57.080  1.00  0.00            
ATOM   3097  HB2 PRO   401     150.950  73.320  55.870  1.00  0.00            
ATOM   3098  CA  PRO   401     150.250  75.370  55.460  1.00  0.00            
ATOM   3099  HA  PRO   401     149.320  74.810  55.420  1.00  0.00            
ATOM   3100  C   PRO   401     150.210  76.620  56.330  1.00  0.00            
ATOM   3101  O   PRO   401     151.100  77.460  56.260  1.00  0.00            
ATOM   3102  N   THR   402     149.230  76.650  57.240  1.00  0.00            
ATOM   3103  H   THR   402     148.450  76.010  57.250  1.00  0.00            
ATOM   3104  CA  THR   402     149.050  77.840  58.040  1.00  0.00            
ATOM   3105  HA  THR   402     149.140  78.700  57.380  1.00  0.00            
ATOM   3106  CB  THR   402     147.680  77.920  58.720  1.00  0.00            
ATOM   3107  HB  THR   402     147.690  77.330  59.630  1.00  0.00            
ATOM   3108  CG2 THR   402     147.260  79.370  58.950  1.00  0.00            
ATOM   3109 1HG2 THR   402     146.440  79.370  59.680  1.00  0.00            
ATOM   3110 2HG2 THR   402     148.100  79.940  59.340  1.00  0.00            
ATOM   3111 3HG2 THR   402     146.820  79.750  58.030  1.00  0.00            
ATOM   3112  OG1 THR   402     146.700  77.360  57.880  1.00  0.00            
ATOM   3113  HG1 THR   402     146.070  76.900  58.430  1.00  0.00            
ATOM   3114  C   THR   402     150.110  78.080  59.100  1.00  0.00            
ATOM   3115  O   THR   402     150.350  79.220  59.490  1.00  0.00            
ATOM   3116  N   ILE   403     150.790  77.010  59.530  1.00  0.00            
ATOM   3117  H   ILE   403     150.360  76.130  59.290  1.00  0.00            
ATOM   3118  CA  ILE   403     151.940  76.920  60.410  1.00  0.00            
ATOM   3119  HA  ILE   403     152.500  77.850  60.330  1.00  0.00            
ATOM   3120  CB  ILE   403     151.500  76.730  61.860  1.00  0.00            
ATOM   3121  HB  ILE   403     152.390  76.670  62.490  1.00  0.00            
ATOM   3122  CG2 ILE   403     150.600  77.860  62.350  1.00  0.00            
ATOM   3123 1HG2 ILE   403     150.630  77.830  63.440  1.00  0.00            
ATOM   3124 2HG2 ILE   403     150.920  78.860  62.050  1.00  0.00            
ATOM   3125 3HG2 ILE   403     149.570  77.680  62.040  1.00  0.00            
ATOM   3126  CG1 ILE   403     150.730  75.450  62.170  1.00  0.00            
ATOM   3127 1HG1 ILE   403     151.370  74.600  61.950  1.00  0.00            
ATOM   3128 2HG1 ILE   403     149.810  75.490  61.590  1.00  0.00            
ATOM   3129  CD  ILE   403     150.420  75.140  63.640  1.00  0.00            
ATOM   3130  HD1 ILE   403     149.870  74.210  63.780  1.00  0.00            
ATOM   3131  HD2 ILE   403     151.370  74.900  64.110  1.00  0.00            
ATOM   3132  HD3 ILE   403     150.060  75.940  64.290  1.00  0.00            
ATOM   3133  C   ILE   403     152.880  75.800  59.980  1.00  0.00            
ATOM   3134  O   ILE   403     152.610  75.030  59.060  1.00  0.00            
ATOM   3135  N   GLY   404     154.000  75.700  60.690  1.00  0.00            
ATOM   3136  H   GLY   404     154.050  76.280  61.510  1.00  0.00            
ATOM   3137  CA  GLY   404     155.110  74.800  60.430  1.00  0.00            
ATOM   3138  HA1 GLY   404     154.710  73.790  60.320  1.00  0.00            
ATOM   3139  HA2 GLY   404     155.740  74.880  61.310  1.00  0.00            
ATOM   3140  C   GLY   404     155.950  75.220  59.230  1.00  0.00            
ATOM   3141  O   GLY   404     155.650  76.090  58.410  1.00  0.00            
ATOM   3142  N   ASP   405     157.120  74.590  59.110  1.00  0.00            
ATOM   3143  H   ASP   405     157.370  73.800  59.690  1.00  0.00            
ATOM   3144  CA  ASP   405     158.100  75.080  58.160  1.00  0.00            
ATOM   3145  HA  ASP   405     158.030  76.170  58.160  1.00  0.00            
ATOM   3146  CB  ASP   405     159.530  74.710  58.530  1.00  0.00            
ATOM   3147  HB1 ASP   405     159.900  75.420  59.270  1.00  0.00            
ATOM   3148  HB2 ASP   405     160.200  74.940  57.710  1.00  0.00            
ATOM   3149  CG  ASP   405     159.740  73.280  59.010  1.00  0.00            
ATOM   3150  OD1 ASP   405     160.900  72.860  59.210  1.00  0.00            
ATOM   3151  OD2 ASP   405     158.750  72.530  59.170  1.00  0.00            
ATOM   3152  C   ASP   405     157.740  74.630  56.750  1.00  0.00            
ATOM   3153  O   ASP   405     157.200  73.560  56.460  1.00  0.00            
ATOM   3154  N   VAL   406     157.990  75.570  55.840  1.00  0.00            
ATOM   3155  H   VAL   406     158.460  76.400  56.160  1.00  0.00            
ATOM   3156  CA  VAL   406     157.610  75.390  54.450  1.00  0.00            
ATOM   3157  HA  VAL   406     157.830  74.360  54.150  1.00  0.00            
ATOM   3158  CB  VAL   406     156.130  75.650  54.160  1.00  0.00            
ATOM   3159  HB  VAL   406     155.680  75.100  54.980  1.00  0.00            
ATOM   3160  CG1 VAL   406     155.630  77.060  54.460  1.00  0.00            
ATOM   3161 1HG1 VAL   406     156.080  77.830  53.840  1.00  0.00            
ATOM   3162 2HG1 VAL   406     154.550  77.090  54.320  1.00  0.00            
ATOM   3163 3HG1 VAL   406     155.880  77.220  55.510  1.00  0.00            
ATOM   3164  CG2 VAL   406     155.740  75.000  52.840  1.00  0.00            
ATOM   3165 1HG2 VAL   406     154.660  74.850  52.920  1.00  0.00            
ATOM   3166 2HG2 VAL   406     156.010  75.620  51.980  1.00  0.00            
ATOM   3167 3HG2 VAL   406     156.180  74.020  52.680  1.00  0.00            
ATOM   3168  C   VAL   406     158.420  76.330  53.580  1.00  0.00            
ATOM   3169  O   VAL   406     158.610  77.470  53.980  1.00  0.00            
ATOM   3170  N   VAL   407     158.960  76.020  52.390  1.00  0.00            
ATOM   3171  H   VAL   407     158.950  75.090  52.000  1.00  0.00            
ATOM   3172  CA  VAL   407     159.570  76.990  51.510  1.00  0.00            
ATOM   3173  HA  VAL   407     159.610  77.930  52.070  1.00  0.00            
ATOM   3174  CB  VAL   407     161.040  76.680  51.250  1.00  0.00            
ATOM   3175  HB  VAL   407     161.030  75.810  50.600  1.00  0.00            
ATOM   3176  CG1 VAL   407     161.770  77.800  50.510  1.00  0.00            
ATOM   3177 1HG1 VAL   407     161.700  78.790  50.960  1.00  0.00            
ATOM   3178 2HG1 VAL   407     162.800  77.470  50.500  1.00  0.00            
ATOM   3179 3HG1 VAL   407     161.380  77.830  49.490  1.00  0.00            
ATOM   3180  CG2 VAL   407     161.810  76.360  52.530  1.00  0.00            
ATOM   3181 1HG2 VAL   407     162.880  76.290  52.340  1.00  0.00            
ATOM   3182 2HG2 VAL   407     161.610  77.190  53.210  1.00  0.00            
ATOM   3183 3HG2 VAL   407     161.400  75.430  52.920  1.00  0.00            
ATOM   3184  C   VAL   407     158.780  77.120  50.220  1.00  0.00            
ATOM   3185  O   VAL   407     158.820  76.120  49.500  1.00  0.00            
ATOM   3186  N   VAL   408     158.090  78.240  49.990  1.00  0.00            
ATOM   3187  H   VAL   408     158.190  78.930  50.710  1.00  0.00            
ATOM   3188  CA  VAL   408     157.340  78.440  48.760  1.00  0.00            
ATOM   3189  HA  VAL   408     156.980  77.470  48.410  1.00  0.00            
ATOM   3190  CB  VAL   408     156.100  79.300  49.020  1.00  0.00            
ATOM   3191  HB  VAL   408     156.280  80.370  48.960  1.00  0.00            
ATOM   3192  CG1 VAL   408     155.170  79.170  47.820  1.00  0.00            
ATOM   3193 1HG1 VAL   408     154.220  79.710  47.870  1.00  0.00            
ATOM   3194 2HG1 VAL   408     155.580  79.570  46.900  1.00  0.00            
ATOM   3195 3HG1 VAL   408     154.880  78.130  47.730  1.00  0.00            
ATOM   3196  CG2 VAL   408     155.290  78.910  50.250  1.00  0.00            
ATOM   3197 1HG2 VAL   408     154.400  79.540  50.300  1.00  0.00            
ATOM   3198 2HG2 VAL   408     154.960  77.890  50.110  1.00  0.00            
ATOM   3199 3HG2 VAL   408     155.930  79.020  51.130  1.00  0.00            
ATOM   3200  C   VAL   408     158.200  78.980  47.640  1.00  0.00            
ATOM   3201  O   VAL   408     159.000  79.890  47.870  1.00  0.00            
ATOM   3202  N   VAL   409     158.050  78.510  46.400  1.00  0.00            
ATOM   3203  H   VAL   409     157.280  77.850  46.330  1.00  0.00            
ATOM   3204  CA  VAL   409     158.610  79.080  45.200  1.00  0.00            
ATOM   3205  HA  VAL   409     159.220  79.950  45.440  1.00  0.00            
ATOM   3206  CB  VAL   409     159.600  78.120  44.560  1.00  0.00            
ATOM   3207  HB  VAL   409     159.090  77.430  43.880  1.00  0.00            
ATOM   3208  CG1 VAL   409     160.410  78.990  43.600  1.00  0.00            
ATOM   3209 1HG1 VAL   409     160.890  79.770  44.200  1.00  0.00            
ATOM   3210 2HG1 VAL   409     161.060  78.330  43.030  1.00  0.00            
ATOM   3211 3HG1 VAL   409     159.740  79.490  42.900  1.00  0.00            
ATOM   3212  CG2 VAL   409     160.480  77.370  45.550  1.00  0.00            
ATOM   3213 1HG2 VAL   409     161.000  78.060  46.220  1.00  0.00            
ATOM   3214 2HG2 VAL   409     159.800  76.750  46.150  1.00  0.00            
ATOM   3215 3HG2 VAL   409     161.240  76.740  45.080  1.00  0.00            
ATOM   3216  C   VAL   409     157.520  79.470  44.200  1.00  0.00            
ATOM   3217  O   VAL   409     156.900  78.600  43.590  1.00  0.00            
ATOM   3218  N   ALA   410     157.220  80.770  44.140  1.00  0.00            
ATOM   3219  H   ALA   410     157.800  81.390  44.680  1.00  0.00            
ATOM   3220  CA  ALA   410     156.060  81.380  43.530  1.00  0.00            
ATOM   3221  HA  ALA   410     155.480  80.550  43.120  1.00  0.00            
ATOM   3222  CB  ALA   410     155.230  82.170  44.530  1.00  0.00            
ATOM   3223  HB1 ALA   410     154.340  82.610  44.070  1.00  0.00            
ATOM   3224  HB2 ALA   410     154.910  81.560  45.380  1.00  0.00            
ATOM   3225  HB3 ALA   410     155.950  82.940  44.820  1.00  0.00            
ATOM   3226  C   ALA   410     156.480  82.280  42.370  1.00  0.00            
ATOM   3227  O   ALA   410     157.540  82.890  42.410  1.00  0.00            
ATOM   3228  N   THR   411     155.580  82.490  41.400  1.00  0.00            
ATOM   3229  H   THR   411     154.750  81.920  41.420  1.00  0.00            
ATOM   3230  CA  THR   411     155.470  83.670  40.560  1.00  0.00            
ATOM   3231  HA  THR   411     156.380  84.050  40.090  1.00  0.00            
ATOM   3232  CB  THR   411     154.580  83.320  39.370  1.00  0.00            
ATOM   3233  HB  THR   411     154.700  84.040  38.550  1.00  0.00            
ATOM   3234  CG2 THR   411     155.060  82.000  38.790  1.00  0.00            
ATOM   3235 1HG2 THR   411     154.700  81.930  37.760  1.00  0.00            
ATOM   3236 2HG2 THR   411     156.150  81.870  38.800  1.00  0.00            
ATOM   3237 3HG2 THR   411     154.540  81.190  39.290  1.00  0.00            
ATOM   3238  OG1 THR   411     153.200  83.050  39.490  1.00  0.00            
ATOM   3239  HG1 THR   411     152.970  82.770  38.600  1.00  0.00            
ATOM   3240  C   THR   411     154.810  84.790  41.340  1.00  0.00            
ATOM   3241  O   THR   411     154.450  84.680  42.510  1.00  0.00            
ATOM   3242  N   ASP   412     154.510  85.890  40.640  1.00  0.00            
ATOM   3243  H   ASP   412     155.070  86.030  39.810  1.00  0.00            
ATOM   3244  CA  ASP   412     153.740  87.010  41.130  1.00  0.00            
ATOM   3245  HA  ASP   412     154.320  87.380  41.980  1.00  0.00            
ATOM   3246  CB  ASP   412     153.720  88.040  40.010  1.00  0.00            
ATOM   3247  HB1 ASP   412     153.140  88.930  40.250  1.00  0.00            
ATOM   3248  HB2 ASP   412     153.150  87.590  39.200  1.00  0.00            
ATOM   3249  CG  ASP   412     155.100  88.520  39.570  1.00  0.00            
ATOM   3250  OD1 ASP   412     156.180  88.110  40.040  1.00  0.00            
ATOM   3251  OD2 ASP   412     155.140  89.410  38.690  1.00  0.00            
ATOM   3252  C   ASP   412     152.310  86.750  41.600  1.00  0.00            
ATOM   3253  O   ASP   412     151.830  87.530  42.410  1.00  0.00            
ATOM   3254  N   ALA   413     151.680  85.620  41.260  1.00  0.00            
ATOM   3255  H   ALA   413     152.240  85.010  40.680  1.00  0.00            
ATOM   3256  CA  ALA   413     150.480  85.110  41.900  1.00  0.00            
ATOM   3257  HA  ALA   413     149.700  85.630  41.340  1.00  0.00            
ATOM   3258  CB  ALA   413     150.280  83.670  41.460  1.00  0.00            
ATOM   3259  HB1 ALA   413     149.620  83.140  42.150  1.00  0.00            
ATOM   3260  HB2 ALA   413     149.770  83.720  40.500  1.00  0.00            
ATOM   3261  HB3 ALA   413     151.280  83.230  41.390  1.00  0.00            
ATOM   3262  C   ALA   413     150.340  85.240  43.410  1.00  0.00            
ATOM   3263  O   ALA   413     149.210  85.120  43.870  1.00  0.00            
ATOM   3264  N   LEU   414     151.440  85.280  44.170  1.00  0.00            
ATOM   3265  H   LEU   414     152.330  85.130  43.740  1.00  0.00            
ATOM   3266  CA  LEU   414     151.420  85.330  45.620  1.00  0.00            
ATOM   3267  HA  LEU   414     150.390  85.440  45.950  1.00  0.00            
ATOM   3268  CB  LEU   414     152.120  84.080  46.140  1.00  0.00            
ATOM   3269  HB1 LEU   414     153.200  84.130  46.010  1.00  0.00            
ATOM   3270  HB2 LEU   414     151.910  83.210  45.510  1.00  0.00            
ATOM   3271  CG  LEU   414     151.770  83.620  47.550  1.00  0.00            
ATOM   3272  HG  LEU   414     151.790  84.510  48.180  1.00  0.00            
ATOM   3273  CD1 LEU   414     150.400  82.940  47.580  1.00  0.00            
ATOM   3274 1HD1 LEU   414     150.210  82.680  48.610  1.00  0.00            
ATOM   3275 2HD1 LEU   414     149.580  83.560  47.220  1.00  0.00            
ATOM   3276 3HD1 LEU   414     150.470  81.950  47.140  1.00  0.00            
ATOM   3277  CD2 LEU   414     152.770  82.600  48.100  1.00  0.00            
ATOM   3278 1HD2 LEU   414     152.400  82.070  48.980  1.00  0.00            
ATOM   3279 2HD2 LEU   414     153.000  81.910  47.290  1.00  0.00            
ATOM   3280 3HD2 LEU   414     153.670  83.200  48.260  1.00  0.00            
ATOM   3281  C   LEU   414     151.940  86.680  46.090  1.00  0.00            
ATOM   3282  O   LEU   414     152.000  86.870  47.310  1.00  0.00            
ATOM   3283  N   MET   415     152.550  87.540  45.280  1.00  0.00            
ATOM   3284  H   MET   415     152.360  87.450  44.290  1.00  0.00            
ATOM   3285  CA  MET   415     153.110  88.790  45.770  1.00  0.00            
ATOM   3286  HA  MET   415     153.700  88.640  46.670  1.00  0.00            
ATOM   3287  CB  MET   415     154.170  89.350  44.840  1.00  0.00            
ATOM   3288  HB1 MET   415     154.780  88.560  44.410  1.00  0.00            
ATOM   3289  HB2 MET   415     154.740  90.050  45.460  1.00  0.00            
ATOM   3290  CG  MET   415     153.660  90.170  43.660  1.00  0.00            
ATOM   3291  HG1 MET   415     153.160  91.050  44.060  1.00  0.00            
ATOM   3292  HG2 MET   415     152.940  89.490  43.200  1.00  0.00            
ATOM   3293  SD  MET   415     154.870  90.590  42.380  1.00  0.00            
ATOM   3294  CE  MET   415     153.770  91.570  41.330  1.00  0.00            
ATOM   3295  HE1 MET   415     152.820  91.090  41.120  1.00  0.00            
ATOM   3296  HE2 MET   415     153.610  92.550  41.790  1.00  0.00            
ATOM   3297  HE3 MET   415     154.310  91.800  40.410  1.00  0.00            
ATOM   3298  C   MET   415     152.100  89.850  46.180  1.00  0.00            
ATOM   3299  O   MET   415     152.540  90.850  46.750  1.00  0.00            
ATOM   3300  N   THR   416     150.800  89.690  45.910  1.00  0.00            
ATOM   3301  H   THR   416     150.520  88.870  45.400  1.00  0.00            
ATOM   3302  CA  THR   416     149.860  90.790  46.020  1.00  0.00            
ATOM   3303  HA  THR   416     150.420  91.680  46.330  1.00  0.00            
ATOM   3304  CB  THR   416     149.210  91.090  44.670  1.00  0.00            
ATOM   3305  HB  THR   416     148.570  90.290  44.300  1.00  0.00            
ATOM   3306  CG2 THR   416     148.450  92.420  44.630  1.00  0.00            
ATOM   3307 1HG2 THR   416     147.640  92.270  45.350  1.00  0.00            
ATOM   3308 2HG2 THR   416     149.140  93.180  45.010  1.00  0.00            
ATOM   3309 3HG2 THR   416     148.070  92.810  43.690  1.00  0.00            
ATOM   3310  OG1 THR   416     150.240  91.300  43.720  1.00  0.00            
ATOM   3311  HG1 THR   416     150.110  90.780  42.920  1.00  0.00            
ATOM   3312  C   THR   416     148.810  90.620  47.100  1.00  0.00            
ATOM   3313  O   THR   416     148.170  89.570  47.050  1.00  0.00            
ATOM   3314  N   GLY   417     148.730  91.470  48.130  1.00  0.00            
ATOM   3315  H   GLY   417     149.220  92.340  47.980  1.00  0.00            
ATOM   3316  CA  GLY   417     147.700  91.400  49.140  1.00  0.00            
ATOM   3317  HA1 GLY   417     146.790  91.310  48.540  1.00  0.00            
ATOM   3318  HA2 GLY   417     147.620  92.380  49.600  1.00  0.00            
ATOM   3319  C   GLY   417     147.570  90.310  50.190  1.00  0.00            
ATOM   3320  O   GLY   417     146.840  90.470  51.170  1.00  0.00            
ATOM   3321  N   TYR   418     148.380  89.250  50.110  1.00  0.00            
ATOM   3322  H   TYR   418     148.980  89.060  49.320  1.00  0.00            
ATOM   3323  CA  TYR   418     148.410  88.140  51.040  1.00  0.00            
ATOM   3324  HA  TYR   418     147.460  88.000  51.550  1.00  0.00            
ATOM   3325  CB  TYR   418     148.560  86.840  50.250  1.00  0.00            
ATOM   3326  HB1 TYR   418     149.390  87.040  49.570  1.00  0.00            
ATOM   3327  HB2 TYR   418     147.700  86.640  49.600  1.00  0.00            
ATOM   3328  CG  TYR   418     148.700  85.520  50.980  1.00  0.00            
ATOM   3329  CD1 TYR   418     147.690  84.940  51.750  1.00  0.00            
ATOM   3330  HD1 TYR   418     146.720  85.420  51.780  1.00  0.00            
ATOM   3331  CE1 TYR   418     147.880  83.730  52.440  1.00  0.00            
ATOM   3332  HE1 TYR   418     147.150  83.290  53.090  1.00  0.00            
ATOM   3333  CZ  TYR   418     149.130  83.100  52.250  1.00  0.00            
ATOM   3334  OH  TYR   418     149.360  81.860  52.760  1.00  0.00            
ATOM   3335  HH  TYR   418     148.700  81.450  53.320  1.00  0.00            
ATOM   3336  CE2 TYR   418     150.230  83.750  51.650  1.00  0.00            
ATOM   3337  HE2 TYR   418     151.210  83.310  51.590  1.00  0.00            
ATOM   3338  CD2 TYR   418     149.980  84.940  50.960  1.00  0.00            
ATOM   3339  HD2 TYR   418     150.830  85.400  50.490  1.00  0.00            
ATOM   3340  C   TYR   418     149.580  88.280  52.000  1.00  0.00            
ATOM   3341  O   TYR   418     150.520  89.010  51.670  1.00  0.00            
ATOM   3342  N   THR   419     149.460  87.590  53.130  1.00  0.00            
ATOM   3343  H   THR   419     148.640  87.030  53.310  1.00  0.00            
ATOM   3344  CA  THR   419     150.570  87.250  54.000  1.00  0.00            
ATOM   3345  HA  THR   419     151.460  87.000  53.410  1.00  0.00            
ATOM   3346  CB  THR   419     150.760  88.290  55.100  1.00  0.00            
ATOM   3347  HB  THR   419     150.940  87.800  56.060  1.00  0.00            
ATOM   3348  CG2 THR   419     151.940  89.220  54.820  1.00  0.00            
ATOM   3349 1HG2 THR   419     152.860  88.630  54.860  1.00  0.00            
ATOM   3350 2HG2 THR   419     151.860  89.770  53.890  1.00  0.00            
ATOM   3351 3HG2 THR   419     152.050  89.920  55.650  1.00  0.00            
ATOM   3352  OG1 THR   419     149.660  89.120  55.370  1.00  0.00            
ATOM   3353  HG1 THR   419     149.680  89.160  56.330  1.00  0.00            
ATOM   3354  C   THR   419     150.270  85.940  54.730  1.00  0.00            
ATOM   3355  O   THR   419     149.100  85.570  54.750  1.00  0.00            
ATOM   3356  N   GLY   420     151.270  85.210  55.230  1.00  0.00            
ATOM   3357  H   GLY   420     152.250  85.470  55.210  1.00  0.00            
ATOM   3358  CA  GLY   420     151.100  83.920  55.860  1.00  0.00            
ATOM   3359  HA1 GLY   420     151.160  83.220  55.030  1.00  0.00            
ATOM   3360  HA2 GLY   420     150.090  83.760  56.230  1.00  0.00            
ATOM   3361  C   GLY   420     152.110  83.560  56.940  1.00  0.00            
ATOM   3362  O   GLY   420     152.660  82.460  56.910  1.00  0.00            
ATOM   3363  N   ASP   421     152.530  84.520  57.760  1.00  0.00            
ATOM   3364  H   ASP   421     152.180  85.460  57.710  1.00  0.00            
ATOM   3365  CA  ASP   421     153.590  84.400  58.740  1.00  0.00            
ATOM   3366  HA  ASP   421     153.840  85.450  58.920  1.00  0.00            
ATOM   3367  CB  ASP   421     153.190  83.670  60.020  1.00  0.00            
ATOM   3368  HB1 ASP   421     153.380  82.610  59.830  1.00  0.00            
ATOM   3369  HB2 ASP   421     152.110  83.710  60.200  1.00  0.00            
ATOM   3370  CG  ASP   421     153.970  84.160  61.230  1.00  0.00            
ATOM   3371  OD1 ASP   421     153.530  83.830  62.350  1.00  0.00            
ATOM   3372  OD2 ASP   421     154.880  85.000  61.060  1.00  0.00            
ATOM   3373  C   ASP   421     154.930  83.930  58.180  1.00  0.00            
ATOM   3374  O   ASP   421     155.590  83.080  58.780  1.00  0.00            
ATOM   3375  N   PHE   422     155.310  84.410  57.000  1.00  0.00            
ATOM   3376  H   PHE   422     154.720  85.070  56.510  1.00  0.00            
ATOM   3377  CA  PHE   422     156.590  84.080  56.410  1.00  0.00            
ATOM   3378  HA  PHE   422     156.840  83.030  56.600  1.00  0.00            
ATOM   3379  CB  PHE   422     156.460  84.230  54.890  1.00  0.00            
ATOM   3380  HB1 PHE   422     157.450  84.300  54.460  1.00  0.00            
ATOM   3381  HB2 PHE   422     155.960  85.170  54.640  1.00  0.00            
ATOM   3382  CG  PHE   422     155.750  83.080  54.220  1.00  0.00            
ATOM   3383  CD1 PHE   422     154.380  83.130  53.980  1.00  0.00            
ATOM   3384  HD1 PHE   422     153.860  84.040  54.250  1.00  0.00            
ATOM   3385  CE1 PHE   422     153.720  82.140  53.230  1.00  0.00            
ATOM   3386  HE1 PHE   422     152.660  82.220  53.030  1.00  0.00            
ATOM   3387  CZ  PHE   422     154.440  81.000  52.880  1.00  0.00            
ATOM   3388  HZ  PHE   422     154.060  80.110  52.400  1.00  0.00            
ATOM   3389  CE2 PHE   422     155.800  80.880  53.170  1.00  0.00            
ATOM   3390  HE2 PHE   422     156.340  79.990  52.880  1.00  0.00            
ATOM   3391  CD2 PHE   422     156.450  81.930  53.830  1.00  0.00            
ATOM   3392  HD2 PHE   422     157.520  81.900  53.950  1.00  0.00            
ATOM   3393  C   PHE   422     157.710  84.880  57.050  1.00  0.00            
ATOM   3394  O   PHE   422     157.640  86.100  57.190  1.00  0.00            
ATOM   3395  N   ASP   423     158.830  84.250  57.400  1.00  0.00            
ATOM   3396  H   ASP   423     158.860  83.240  57.320  1.00  0.00            
ATOM   3397  CA  ASP   423     159.980  84.800  58.100  1.00  0.00            
ATOM   3398  HA  ASP   423     159.490  85.420  58.850  1.00  0.00            
ATOM   3399  CB  ASP   423     160.790  83.680  58.760  1.00  0.00            
ATOM   3400  HB1 ASP   423     161.560  84.110  59.390  1.00  0.00            
ATOM   3401  HB2 ASP   423     161.230  83.120  57.930  1.00  0.00            
ATOM   3402  CG  ASP   423     160.070  82.690  59.660  1.00  0.00            
ATOM   3403  OD1 ASP   423     160.520  81.530  59.730  1.00  0.00            
ATOM   3404  OD2 ASP   423     159.090  82.980  60.380  1.00  0.00            
ATOM   3405  C   ASP   423     160.920  85.620  57.220  1.00  0.00            
ATOM   3406  O   ASP   423     161.850  86.320  57.630  1.00  0.00            
ATOM   3407  N   SER   424     160.910  85.410  55.910  1.00  0.00            
ATOM   3408  H   SER   424     160.120  84.880  55.550  1.00  0.00            
ATOM   3409  CA  SER   424     161.730  86.130  54.960  1.00  0.00            
ATOM   3410  HA  SER   424     161.600  87.170  55.240  1.00  0.00            
ATOM   3411  CB  SER   424     163.150  85.570  54.950  1.00  0.00            
ATOM   3412  HB1 SER   424     163.690  85.660  55.900  1.00  0.00            
ATOM   3413  HB2 SER   424     163.660  86.320  54.350  1.00  0.00            
ATOM   3414  OG  SER   424     163.280  84.330  54.290  1.00  0.00            
ATOM   3415  HG  SER   424     164.200  84.070  54.350  1.00  0.00            
ATOM   3416  C   SER   424     161.140  86.120  53.560  1.00  0.00            
ATOM   3417  O   SER   424     160.280  85.280  53.290  1.00  0.00            
ATOM   3418  N   VAL   425     161.600  86.970  52.630  1.00  0.00            
ATOM   3419  H   VAL   425     162.170  87.710  53.030  1.00  0.00            
ATOM   3420  CA  VAL   425     161.310  86.930  51.210  1.00  0.00            
ATOM   3421  HA  VAL   425     160.990  85.940  50.880  1.00  0.00            
ATOM   3422  CB  VAL   425     160.350  88.020  50.750  1.00  0.00            
ATOM   3423  HB  VAL   425     160.750  88.990  51.050  1.00  0.00            
ATOM   3424  CG1 VAL   425     160.150  87.940  49.240  1.00  0.00            
ATOM   3425 1HG1 VAL   425     161.090  88.200  48.750  1.00  0.00            
ATOM   3426 2HG1 VAL   425     159.920  86.930  48.890  1.00  0.00            
ATOM   3427 3HG1 VAL   425     159.470  88.700  48.860  1.00  0.00            
ATOM   3428  CG2 VAL   425     158.990  87.910  51.440  1.00  0.00            
ATOM   3429 1HG2 VAL   425     159.130  87.740  52.510  1.00  0.00            
ATOM   3430 2HG2 VAL   425     158.540  88.900  51.420  1.00  0.00            
ATOM   3431 3HG2 VAL   425     158.290  87.220  50.970  1.00  0.00            
ATOM   3432  C   VAL   425     162.620  87.130  50.460  1.00  0.00            
ATOM   3433  O   VAL   425     163.350  88.110  50.570  1.00  0.00            
ATOM   3434  N   ILE   426     162.950  86.090  49.690  1.00  0.00            
ATOM   3435  H   ILE   426     162.170  85.460  49.580  1.00  0.00            
ATOM   3436  CA  ILE   426     164.030  86.120  48.720  1.00  0.00            
ATOM   3437  HA  ILE   426     164.620  86.980  49.030  1.00  0.00            
ATOM   3438  CB  ILE   426     164.980  84.920  48.740  1.00  0.00            
ATOM   3439  HB  ILE   426     164.500  84.000  48.400  1.00  0.00            
ATOM   3440  CG2 ILE   426     166.200  85.050  47.850  1.00  0.00            
ATOM   3441 1HG2 ILE   426     166.860  84.180  47.930  1.00  0.00            
ATOM   3442 2HG2 ILE   426     165.840  85.040  46.820  1.00  0.00            
ATOM   3443 3HG2 ILE   426     166.810  85.920  48.080  1.00  0.00            
ATOM   3444  CG1 ILE   426     165.440  84.590  50.160  1.00  0.00            
ATOM   3445 1HG1 ILE   426     165.180  85.400  50.840  1.00  0.00            
ATOM   3446 2HG1 ILE   426     166.500  84.340  50.170  1.00  0.00            
ATOM   3447  CD  ILE   426     164.720  83.350  50.690  1.00  0.00            
ATOM   3448  HD1 ILE   426     163.660  83.560  50.640  1.00  0.00            
ATOM   3449  HD2 ILE   426     165.020  82.460  50.130  1.00  0.00            
ATOM   3450  HD3 ILE   426     164.930  83.270  51.750  1.00  0.00            
ATOM   3451  C   ILE   426     163.320  86.280  47.380  1.00  0.00            
ATOM   3452  O   ILE   426     162.160  85.950  47.170  1.00  0.00            
ATOM   3453  N   ASP   427     164.020  86.900  46.430  1.00  0.00            
ATOM   3454  H   ASP   427     164.930  87.300  46.630  1.00  0.00            
ATOM   3455  CA  ASP   427     163.480  87.400  45.180  1.00  0.00            
ATOM   3456  HA  ASP   427     162.660  86.740  44.890  1.00  0.00            
ATOM   3457  CB  ASP   427     162.990  88.820  45.450  1.00  0.00            
ATOM   3458  HB1 ASP   427     163.890  89.360  45.730  1.00  0.00            
ATOM   3459  HB2 ASP   427     162.250  88.870  46.250  1.00  0.00            
ATOM   3460  CG  ASP   427     162.450  89.540  44.230  1.00  0.00            
ATOM   3461  OD1 ASP   427     162.330  89.020  43.100  1.00  0.00            
ATOM   3462  OD2 ASP   427     162.060  90.690  44.530  1.00  0.00            
ATOM   3463  C   ASP   427     164.500  87.360  44.050  1.00  0.00            
ATOM   3464  O   ASP   427     165.650  87.750  44.240  1.00  0.00            
ATOM   3465  N   CYS   428     164.120  86.920  42.840  1.00  0.00            
ATOM   3466  H   CYS   428     163.200  86.520  42.830  1.00  0.00            
ATOM   3467  CA  CYS   428     164.980  86.840  41.680  1.00  0.00            
ATOM   3468  HA  CYS   428     165.870  86.260  41.940  1.00  0.00            
ATOM   3469  CB  CYS   428     164.250  86.070  40.590  1.00  0.00            
ATOM   3470  HB1 CYS   428     164.200  85.030  40.920  1.00  0.00            
ATOM   3471  HB2 CYS   428     164.800  85.970  39.650  1.00  0.00            
ATOM   3472  SG  CYS   428     162.660  86.810  40.130  1.00  0.00            
ATOM   3473  HG  CYS   428     162.120  86.870  41.350  1.00  0.00            
ATOM   3474  C   CYS   428     165.400  88.170  41.070  1.00  0.00            
ATOM   3475  O   CYS   428     166.260  88.210  40.180  1.00  0.00            
ATOM   3476  N   ASN   429     164.870  89.300  41.550  1.00  0.00            
ATOM   3477  H   ASN   429     164.260  89.180  42.350  1.00  0.00            
ATOM   3478  CA  ASN   429     164.960  90.660  41.050  1.00  0.00            
ATOM   3479  HA  ASN   429     164.200  91.270  41.540  1.00  0.00            
ATOM   3480  CB  ASN   429     166.230  91.350  41.530  1.00  0.00            
ATOM   3481  HB1 ASN   429     166.270  92.340  41.090  1.00  0.00            
ATOM   3482  HB2 ASN   429     167.130  90.900  41.110  1.00  0.00            
ATOM   3483  CG  ASN   429     166.310  91.410  43.050  1.00  0.00            
ATOM   3484  OD1 ASN   429     167.320  90.950  43.580  1.00  0.00            
ATOM   3485  ND2 ASN   429     165.230  91.710  43.780  1.00  0.00            
ATOM   3486 1HD2 ASN   429     164.420  92.150  43.370  1.00  0.00            
ATOM   3487 2HD2 ASN   429     165.190  91.570  44.780  1.00  0.00            
ATOM   3488  C   ASN   429     164.780  90.770  39.540  1.00  0.00            
ATOM   3489  O   ASN   429     165.350  91.620  38.860  1.00  0.00            
ATOM   3490  N   THR   430     163.890  89.960  38.960  1.00  0.00            
ATOM   3491  H   THR   430     163.370  89.290  39.510  1.00  0.00            
ATOM   3492  CA  THR   430     163.600  89.970  37.540  1.00  0.00            
ATOM   3493  HA  THR   430     163.950  90.910  37.120  1.00  0.00            
ATOM   3494  CB  THR   430     164.470  88.850  36.980  1.00  0.00            
ATOM   3495  HB  THR   430     164.030  87.920  37.350  1.00  0.00            
ATOM   3496  CG2 THR   430     164.610  88.800  35.460  1.00  0.00            
ATOM   3497 1HG2 THR   430     165.240  87.950  35.190  1.00  0.00            
ATOM   3498 2HG2 THR   430     163.650  88.620  34.980  1.00  0.00            
ATOM   3499 3HG2 THR   430     165.040  89.710  35.050  1.00  0.00            
ATOM   3500  OG1 THR   430     165.800  88.780  37.430  1.00  0.00            
ATOM   3501  HG1 THR   430     165.840  88.630  38.380  1.00  0.00            
ATOM   3502  C   THR   430     162.110  89.780  37.270  1.00  0.00            
ATOM   3503  O   THR   430     161.380  89.090  37.970  1.00  0.00            
ATOM   3504  N   CYS   431     161.670  90.410  36.180  1.00  0.00            
ATOM   3505  H   CYS   431     162.420  90.780  35.610  1.00  0.00            
ATOM   3506  CA  CYS   431     160.280  90.550  35.770  1.00  0.00            
ATOM   3507  HA  CYS   431     159.780  89.750  36.320  1.00  0.00            
ATOM   3508  CB  CYS   431     159.680  91.880  36.200  1.00  0.00            
ATOM   3509  HB1 CYS   431     158.750  92.120  35.690  1.00  0.00            
ATOM   3510  HB2 CYS   431     160.320  92.690  35.840  1.00  0.00            
ATOM   3511  SG  CYS   431     159.940  91.920  37.990  1.00  0.00            
ATOM   3512  HG  CYS   431     158.650  91.860  38.320  1.00  0.00            
ATOM   3513  C   CYS   431     159.940  90.190  34.330  1.00  0.00            
ATOM   3514  O   CYS   431     160.840  89.950  33.530  1.00  0.00            
ATOM   3515  N   VAL   432     158.650  90.070  34.010  1.00  0.00            
ATOM   3516  H   VAL   432     157.990  90.190  34.770  1.00  0.00            
ATOM   3517  CA  VAL   432     158.190  89.850  32.660  1.00  0.00            
ATOM   3518  HA  VAL   432     159.070  89.920  32.020  1.00  0.00            
ATOM   3519  CB  VAL   432     157.510  88.510  32.370  1.00  0.00            
ATOM   3520  HB  VAL   432     156.560  88.470  32.900  1.00  0.00            
ATOM   3521  CG1 VAL   432     157.110  88.480  30.900  1.00  0.00            
ATOM   3522 1HG1 VAL   432     156.800  87.470  30.620  1.00  0.00            
ATOM   3523 2HG1 VAL   432     156.250  89.150  30.810  1.00  0.00            
ATOM   3524 3HG1 VAL   432     157.920  88.840  30.270  1.00  0.00            
ATOM   3525  CG2 VAL   432     158.270  87.270  32.820  1.00  0.00            
ATOM   3526 1HG2 VAL   432     159.180  87.130  32.240  1.00  0.00            
ATOM   3527 2HG2 VAL   432     158.600  87.430  33.840  1.00  0.00            
ATOM   3528 3HG2 VAL   432     157.510  86.480  32.710  1.00  0.00            
ATOM   3529  C   VAL   432     157.280  91.010  32.260  1.00  0.00            
ATOM   3530  O   VAL   432     156.380  91.470  32.970  1.00  0.00            
ATOM   3531  N   THR   433     157.520  91.580  31.080  1.00  0.00            
ATOM   3532  H   THR   433     158.430  91.450  30.660  1.00  0.00            
ATOM   3533  CA  THR   433     156.670  92.600  30.490  1.00  0.00            
ATOM   3534  HA  THR   433     155.670  92.530  30.920  1.00  0.00            
ATOM   3535  CB  THR   433     157.210  93.990  30.820  1.00  0.00            
ATOM   3536  HB  THR   433     157.520  94.030  31.860  1.00  0.00            
ATOM   3537  CG2 THR   433     158.440  94.290  29.960  1.00  0.00            
ATOM   3538 1HG2 THR   433     158.260  94.750  28.990  1.00  0.00            
ATOM   3539 2HG2 THR   433     158.940  95.140  30.430  1.00  0.00            
ATOM   3540 3HG2 THR   433     159.060  93.400  29.940  1.00  0.00            
ATOM   3541  OG1 THR   433     156.280  95.040  30.680  1.00  0.00            
ATOM   3542  HG1 THR   433     156.820  95.840  30.680  1.00  0.00            
ATOM   3543  C   THR   433     156.480  92.470  28.990  1.00  0.00            
ATOM   3544  O   THR   433     157.210  91.650  28.430  1.00  0.00            
ATOM   3545  N   GLN   434     155.650  93.320  28.380  1.00  0.00            
ATOM   3546  H   GLN   434     155.100  93.880  29.020  1.00  0.00            
ATOM   3547  CA  GLN   434     155.530  93.460  26.950  1.00  0.00            
ATOM   3548  HA  GLN   434     155.910  92.520  26.550  1.00  0.00            
ATOM   3549  CB  GLN   434     154.050  93.550  26.580  1.00  0.00            
ATOM   3550  HB1 GLN   434     153.940  93.700  25.500  1.00  0.00            
ATOM   3551  HB2 GLN   434     153.740  94.460  27.090  1.00  0.00            
ATOM   3552  CG  GLN   434     153.240  92.390  27.150  1.00  0.00            
ATOM   3553  HG1 GLN   434     152.180  92.570  27.000  1.00  0.00            
ATOM   3554  HG2 GLN   434     153.370  92.340  28.230  1.00  0.00            
ATOM   3555  CD  GLN   434     153.570  91.090  26.420  1.00  0.00            
ATOM   3556  OE1 GLN   434     153.840  90.960  25.230  1.00  0.00            
ATOM   3557  NE2 GLN   434     153.540  89.950  27.110  1.00  0.00            
ATOM   3558 1HE2 GLN   434     153.440  89.920  28.110  1.00  0.00            
ATOM   3559 2HE2 GLN   434     153.850  89.120  26.640  1.00  0.00            
ATOM   3560  C   GLN   434     156.350  94.590  26.330  1.00  0.00            
ATOM   3561  O   GLN   434     156.720  95.560  26.990  1.00  0.00            
ATOM   3562  N   THR   435     156.660  94.440  25.040  1.00  0.00            
ATOM   3563  H   THR   435     156.320  93.560  24.670  1.00  0.00            
ATOM   3564  CA  THR   435     157.330  95.380  24.170  1.00  0.00            
ATOM   3565  HA  THR   435     157.390  96.370  24.610  1.00  0.00            
ATOM   3566  CB  THR   435     158.770  95.040  23.790  1.00  0.00            
ATOM   3567  HB  THR   435     159.180  95.840  23.170  1.00  0.00            
ATOM   3568  CG2 THR   435     159.700  94.910  24.990  1.00  0.00            
ATOM   3569 1HG2 THR   435     160.740  94.990  24.680  1.00  0.00            
ATOM   3570 2HG2 THR   435     159.580  95.750  25.680  1.00  0.00            
ATOM   3571 3HG2 THR   435     159.390  93.990  25.490  1.00  0.00            
ATOM   3572  OG1 THR   435     158.920  93.800  23.120  1.00  0.00            
ATOM   3573  HG1 THR   435     158.520  93.070  23.590  1.00  0.00            
ATOM   3574  C   THR   435     156.490  95.390  22.900  1.00  0.00            
ATOM   3575  O   THR   435     155.800  94.410  22.640  1.00  0.00            
ATOM   3576  N   VAL   436     156.600  96.510  22.180  1.00  0.00            
ATOM   3577  H   VAL   436     157.110  97.310  22.530  1.00  0.00            
ATOM   3578  CA  VAL   436     156.060  96.680  20.840  1.00  0.00            
ATOM   3579  HA  VAL   436     156.060  95.710  20.340  1.00  0.00            
ATOM   3580  CB  VAL   436     154.610  97.140  20.930  1.00  0.00            
ATOM   3581  HB  VAL   436     154.130  96.470  21.640  1.00  0.00            
ATOM   3582  CG1 VAL   436     154.290  98.580  21.330  1.00  0.00            
ATOM   3583 1HG1 VAL   436     154.730  98.700  22.310  1.00  0.00            
ATOM   3584 2HG1 VAL   436     154.820  99.330  20.740  1.00  0.00            
ATOM   3585 3HG1 VAL   436     153.200  98.670  21.290  1.00  0.00            
ATOM   3586  CG2 VAL   436     153.880  96.970  19.600  1.00  0.00            
ATOM   3587 1HG2 VAL   436     152.830  96.860  19.870  1.00  0.00            
ATOM   3588 2HG2 VAL   436     154.020  97.860  18.990  1.00  0.00            
ATOM   3589 3HG2 VAL   436     154.300  96.040  19.210  1.00  0.00            
ATOM   3590  C   VAL   436     156.770  97.710  19.980  1.00  0.00            
ATOM   3591  O   VAL   436     157.250  98.730  20.480  1.00  0.00            
ATOM   3592  N   ASP   437     157.020  97.340  18.720  1.00  0.00            
ATOM   3593  H   ASP   437     156.630  96.460  18.410  1.00  0.00            
ATOM   3594  CA  ASP   437     157.760  98.140  17.770  1.00  0.00            
ATOM   3595  HA  ASP   437     157.740  99.180  18.080  1.00  0.00            
ATOM   3596  CB  ASP   437     159.190  97.600  17.660  1.00  0.00            
ATOM   3597  HB1 ASP   437     159.030  96.650  17.150  1.00  0.00            
ATOM   3598  HB2 ASP   437     159.620  97.410  18.640  1.00  0.00            
ATOM   3599  CG  ASP   437     160.060  98.550  16.850  1.00  0.00            
ATOM   3600  OD1 ASP   437     160.750  98.060  15.930  1.00  0.00            
ATOM   3601  OD2 ASP   437     160.080  99.780  17.050  1.00  0.00            
ATOM   3602  C   ASP   437     157.110  98.140  16.390  1.00  0.00            
ATOM   3603  O   ASP   437     156.580  97.130  15.930  1.00  0.00            
ATOM   3604  N   PHE   438     157.080  99.310  15.740  1.00  0.00            
ATOM   3605  H   PHE   438     157.430 100.150  16.170  1.00  0.00            
ATOM   3606  CA  PHE   438     156.680  99.440  14.350  1.00  0.00            
ATOM   3607  HA  PHE   438     155.970  98.660  14.090  1.00  0.00            
ATOM   3608  CB  PHE   438     156.050 100.780  14.010  1.00  0.00            
ATOM   3609  HB1 PHE   438     155.800 100.780  12.950  1.00  0.00            
ATOM   3610  HB2 PHE   438     156.780 101.590  14.110  1.00  0.00            
ATOM   3611  CG  PHE   438     154.940 101.140  14.960  1.00  0.00            
ATOM   3612  CD1 PHE   438     153.740 100.410  14.900  1.00  0.00            
ATOM   3613  HD1 PHE   438     153.610  99.620  14.180  1.00  0.00            
ATOM   3614  CE1 PHE   438     152.610 100.720  15.660  1.00  0.00            
ATOM   3615  HE1 PHE   438     151.650 100.230  15.660  1.00  0.00            
ATOM   3616  CZ  PHE   438     152.800 101.820  16.500  1.00  0.00            
ATOM   3617  HZ  PHE   438     151.960 102.040  17.150  1.00  0.00            
ATOM   3618  CE2 PHE   438     153.960 102.600  16.550  1.00  0.00            
ATOM   3619  HE2 PHE   438     154.020 103.520  17.120  1.00  0.00            
ATOM   3620  CD2 PHE   438     155.110 102.200  15.860  1.00  0.00            
ATOM   3621  HD2 PHE   438     156.000 102.820  15.890  1.00  0.00            
ATOM   3622  C   PHE   438     157.830  98.940  13.480  1.00  0.00            
ATOM   3623  O   PHE   438     158.490  99.720  12.800  1.00  0.00            
ATOM   3624  N   SER   439     158.020  97.620  13.520  1.00  0.00            
ATOM   3625  H   SER   439     157.330  96.990  13.910  1.00  0.00            
ATOM   3626  CA  SER   439     158.980  96.990  12.640  1.00  0.00            
ATOM   3627  HA  SER   439     159.890  97.590  12.680  1.00  0.00            
ATOM   3628  CB  SER   439     159.350  95.620  13.210  1.00  0.00            
ATOM   3629  HB1 SER   439     159.740  95.580  14.220  1.00  0.00            
ATOM   3630  HB2 SER   439     160.090  95.050  12.640  1.00  0.00            
ATOM   3631  OG  SER   439     158.200  94.800  13.200  1.00  0.00            
ATOM   3632  HG  SER   439     158.130  94.280  12.400  1.00  0.00            
ATOM   3633  C   SER   439     158.540  96.850  11.190  1.00  0.00            
ATOM   3634  O   SER   439     159.430  96.490  10.420  1.00  0.00            
ATOM   3635  N   LEU   440     157.260  97.010  10.870  1.00  0.00            
ATOM   3636  H   LEU   440     156.610  97.260  11.600  1.00  0.00            
ATOM   3637  CA  LEU   440     156.710  97.090   9.530  1.00  0.00            
ATOM   3638  HA  LEU   440     155.630  97.150   9.690  1.00  0.00            
ATOM   3639  CB  LEU   440     157.020  98.400   8.820  1.00  0.00            
ATOM   3640  HB1 LEU   440     156.580  98.500   7.830  1.00  0.00            
ATOM   3641  HB2 LEU   440     158.090  98.500   8.640  1.00  0.00            
ATOM   3642  CG  LEU   440     156.710  99.660   9.620  1.00  0.00            
ATOM   3643  HG  LEU   440     157.260  99.740  10.550  1.00  0.00            
ATOM   3644  CD1 LEU   440     157.090 100.880   8.790  1.00  0.00            
ATOM   3645 1HD1 LEU   440     156.520 100.790   7.870  1.00  0.00            
ATOM   3646 2HD1 LEU   440     156.890 101.810   9.330  1.00  0.00            
ATOM   3647 3HD1 LEU   440     158.130 100.780   8.470  1.00  0.00            
ATOM   3648  CD2 LEU   440     155.230  99.750  10.000  1.00  0.00            
ATOM   3649 1HD2 LEU   440     154.950 100.760  10.270  1.00  0.00            
ATOM   3650 2HD2 LEU   440     154.530  99.480   9.200  1.00  0.00            
ATOM   3651 3HD2 LEU   440     155.040  99.170  10.900  1.00  0.00            
ATOM   3652  C   LEU   440     156.860  95.880   8.620  1.00  0.00            
ATOM   3653  O   LEU   440     157.030  96.050   7.410  1.00  0.00            
ATOM   3654  N   ASP   441     156.760  94.660   9.160  1.00  0.00            
ATOM   3655  H   ASP   441     156.660  94.590  10.160  1.00  0.00            
ATOM   3656  CA  ASP   441     157.090  93.410   8.500  1.00  0.00            
ATOM   3657  HA  ASP   441     157.210  93.700   7.450  1.00  0.00            
ATOM   3658  CB  ASP   441     158.450  92.870   8.900  1.00  0.00            
ATOM   3659  HB1 ASP   441     159.230  93.540   8.550  1.00  0.00            
ATOM   3660  HB2 ASP   441     158.650  91.900   8.440  1.00  0.00            
ATOM   3661  CG  ASP   441     158.750  92.730  10.390  1.00  0.00            
ATOM   3662  OD1 ASP   441     159.740  92.060  10.780  1.00  0.00            
ATOM   3663  OD2 ASP   441     157.940  93.210  11.200  1.00  0.00            
ATOM   3664  C   ASP   441     156.010  92.350   8.660  1.00  0.00            
ATOM   3665  O   ASP   441     156.260  91.220   9.070  1.00  0.00            
ATOM   3666  N   PRO   442     154.720  92.700   8.640  1.00  0.00            
ATOM   3667  CD  PRO   442     153.680  91.760   9.020  1.00  0.00            
ATOM   3668  HD1 PRO   442     153.520  91.780  10.100  1.00  0.00            
ATOM   3669  HD2 PRO   442     153.830  90.730   8.690  1.00  0.00            
ATOM   3670  CG  PRO   442     152.460  92.140   8.190  1.00  0.00            
ATOM   3671  HG1 PRO   442     151.680  92.630   8.760  1.00  0.00            
ATOM   3672  HG2 PRO   442     152.020  91.220   7.810  1.00  0.00            
ATOM   3673  CB  PRO   442     152.970  93.000   7.040  1.00  0.00            
ATOM   3674  HB1 PRO   442     152.190  93.720   6.830  1.00  0.00            
ATOM   3675  HB2 PRO   442     153.400  92.440   6.200  1.00  0.00            
ATOM   3676  CA  PRO   442     154.120  93.690   7.770  1.00  0.00            
ATOM   3677  HA  PRO   442     154.880  93.970   7.040  1.00  0.00            
ATOM   3678  C   PRO   442     153.700  94.960   8.490  1.00  0.00            
ATOM   3679  O   PRO   442     153.560  96.030   7.890  1.00  0.00            
ATOM   3680  N   THR   443     153.490  94.910   9.800  1.00  0.00            
ATOM   3681  H   THR   443     153.770  94.100  10.350  1.00  0.00            
ATOM   3682  CA  THR   443     152.910  96.000  10.550  1.00  0.00            
ATOM   3683  HA  THR   443     152.880  96.920   9.970  1.00  0.00            
ATOM   3684  CB  THR   443     151.460  95.620  10.870  1.00  0.00            
ATOM   3685  HB  THR   443     151.120  96.430  11.510  1.00  0.00            
ATOM   3686  CG2 THR   443     150.690  95.560   9.550  1.00  0.00            
ATOM   3687 1HG2 THR   443     150.570  94.520   9.250  1.00  0.00            
ATOM   3688 2HG2 THR   443     149.660  95.880   9.710  1.00  0.00            
ATOM   3689 3HG2 THR   443     151.230  96.050   8.740  1.00  0.00            
ATOM   3690  OG1 THR   443     151.380  94.400  11.570  1.00  0.00            
ATOM   3691  HG1 THR   443     150.920  93.670  11.150  1.00  0.00            
ATOM   3692  C   THR   443     153.640  96.260  11.860  1.00  0.00            
ATOM   3693  O   THR   443     154.280  97.300  11.980  1.00  0.00            
ATOM   3694  N   PHE   444     153.650  95.390  12.870  1.00  0.00            
ATOM   3695  H   PHE   444     152.950  94.680  12.750  1.00  0.00            
ATOM   3696  CA  PHE   444     154.290  95.530  14.170  1.00  0.00            
ATOM   3697  HA  PHE   444     155.190  96.130  14.020  1.00  0.00            
ATOM   3698  CB  PHE   444     153.420  96.410  15.060  1.00  0.00            
ATOM   3699  HB1 PHE   444     153.520  97.460  14.790  1.00  0.00            
ATOM   3700  HB2 PHE   444     153.930  96.420  16.030  1.00  0.00            
ATOM   3701  CG  PHE   444     151.960  96.060  15.180  1.00  0.00            
ATOM   3702  CD1 PHE   444     150.920  96.640  14.450  1.00  0.00            
ATOM   3703  HD1 PHE   444     151.190  97.390  13.710  1.00  0.00            
ATOM   3704  CE1 PHE   444     149.590  96.430  14.810  1.00  0.00            
ATOM   3705  HE1 PHE   444     148.800  97.050  14.400  1.00  0.00            
ATOM   3706  CZ  PHE   444     149.280  95.440  15.740  1.00  0.00            
ATOM   3707  HZ  PHE   444     148.250  95.210  15.940  1.00  0.00            
ATOM   3708  CE2 PHE   444     150.320  94.690  16.320  1.00  0.00            
ATOM   3709  HE2 PHE   444     150.060  93.880  16.990  1.00  0.00            
ATOM   3710  CD2 PHE   444     151.660  95.040  16.100  1.00  0.00            
ATOM   3711  HD2 PHE   444     152.420  94.530  16.660  1.00  0.00            
ATOM   3712  C   PHE   444     154.610  94.190  14.810  1.00  0.00            
ATOM   3713  O   PHE   444     154.150  93.110  14.460  1.00  0.00            
ATOM   3714  N   THR   445     155.430  94.300  15.860  1.00  0.00            
ATOM   3715  H   THR   445     155.530  95.260  16.140  1.00  0.00            
ATOM   3716  CA  THR   445     156.090  93.210  16.550  1.00  0.00            
ATOM   3717  HA  THR   445     155.560  92.290  16.300  1.00  0.00            
ATOM   3718  CB  THR   445     157.480  92.900  15.990  1.00  0.00            
ATOM   3719  HB  THR   445     158.190  93.710  16.160  1.00  0.00            
ATOM   3720  CG2 THR   445     158.070  91.690  16.700  1.00  0.00            
ATOM   3721 1HG2 THR   445     158.280  91.780  17.770  1.00  0.00            
ATOM   3722 2HG2 THR   445     157.260  90.970  16.640  1.00  0.00            
ATOM   3723 3HG2 THR   445     159.030  91.440  16.240  1.00  0.00            
ATOM   3724  OG1 THR   445     157.460  92.630  14.610  1.00  0.00            
ATOM   3725  HG1 THR   445     157.590  93.460  14.140  1.00  0.00            
ATOM   3726  C   THR   445     155.980  93.550  18.030  1.00  0.00            
ATOM   3727  O   THR   445     156.540  94.550  18.470  1.00  0.00            
ATOM   3728  N   ILE   446     155.160  92.720  18.680  1.00  0.00            
ATOM   3729  H   ILE   446     154.660  92.100  18.050  1.00  0.00            
ATOM   3730  CA  ILE   446     154.960  92.560  20.110  1.00  0.00            
ATOM   3731  HA  ILE   446     155.280  93.520  20.510  1.00  0.00            
ATOM   3732  CB  ILE   446     153.480  92.310  20.400  1.00  0.00            
ATOM   3733  HB  ILE   446     153.080  91.590  19.690  1.00  0.00            
ATOM   3734  CG2 ILE   446     153.150  91.800  21.800  1.00  0.00            
ATOM   3735 1HG2 ILE   446     153.230  92.540  22.590  1.00  0.00            
ATOM   3736 2HG2 ILE   446     152.140  91.390  21.860  1.00  0.00            
ATOM   3737 3HG2 ILE   446     153.760  90.920  21.990  1.00  0.00            
ATOM   3738  CG1 ILE   446     152.790  93.660  20.210  1.00  0.00            
ATOM   3739 1HG1 ILE   446     153.200  94.200  19.350  1.00  0.00            
ATOM   3740 2HG1 ILE   446     152.870  94.180  21.170  1.00  0.00            
ATOM   3741  CD  ILE   446     151.280  93.650  20.020  1.00  0.00            
ATOM   3742  HD1 ILE   446     151.120  94.690  20.310  1.00  0.00            
ATOM   3743  HD2 ILE   446     150.860  93.360  19.060  1.00  0.00            
ATOM   3744  HD3 ILE   446     150.800  92.960  20.720  1.00  0.00            
ATOM   3745  C   ILE   446     155.910  91.460  20.560  1.00  0.00            
ATOM   3746  O   ILE   446     156.430  90.680  19.760  1.00  0.00            
ATOM   3747  N   GLU   447     156.290  91.520  21.840  1.00  0.00            
ATOM   3748  H   GLU   447     155.900  92.320  22.320  1.00  0.00            
ATOM   3749  CA  GLU   447     157.030  90.490  22.530  1.00  0.00            
ATOM   3750  HA  GLU   447     156.580  89.570  22.160  1.00  0.00            
ATOM   3751  CB  GLU   447     158.490  90.490  22.060  1.00  0.00            
ATOM   3752  HB1 GLU   447     158.990  91.370  22.460  1.00  0.00            
ATOM   3753  HB2 GLU   447     158.570  90.570  20.980  1.00  0.00            
ATOM   3754  CG  GLU   447     159.370  89.310  22.460  1.00  0.00            
ATOM   3755  HG1 GLU   447     159.390  89.320  23.550  1.00  0.00            
ATOM   3756  HG2 GLU   447     160.400  89.370  22.110  1.00  0.00            
ATOM   3757  CD  GLU   447     158.750  88.020  21.950  1.00  0.00            
ATOM   3758  OE1 GLU   447     158.230  87.890  20.830  1.00  0.00            
ATOM   3759  OE2 GLU   447     158.850  87.040  22.720  1.00  0.00            
ATOM   3760  C   GLU   447     157.120  90.520  24.050  1.00  0.00            
ATOM   3761  O   GLU   447     157.510  91.460  24.740  1.00  0.00            
ATOM   3762  N   THR   448     156.810  89.380  24.660  1.00  0.00            
ATOM   3763  H   THR   448     156.570  88.600  24.070  1.00  0.00            
ATOM   3764  CA  THR   448     156.990  89.020  26.050  1.00  0.00            
ATOM   3765  HA  THR   448     156.660  89.880  26.630  1.00  0.00            
ATOM   3766  CB  THR   448     156.310  87.720  26.470  1.00  0.00            
ATOM   3767  HB  THR   448     156.840  86.930  25.950  1.00  0.00            
ATOM   3768  CG2 THR   448     156.400  87.470  27.970  1.00  0.00            
ATOM   3769 1HG2 THR   448     157.430  87.580  28.330  1.00  0.00            
ATOM   3770 2HG2 THR   448     155.770  88.160  28.520  1.00  0.00            
ATOM   3771 3HG2 THR   448     155.850  86.550  28.190  1.00  0.00            
ATOM   3772  OG1 THR   448     154.960  87.560  26.090  1.00  0.00            
ATOM   3773  HG1 THR   448     154.780  87.560  25.150  1.00  0.00            
ATOM   3774  C   THR   448     158.490  89.020  26.320  1.00  0.00            
ATOM   3775  O   THR   448     159.220  88.180  25.780  1.00  0.00            
ATOM   3776  N   THR   449     158.990  89.910  27.170  1.00  0.00            
ATOM   3777  H   THR   449     158.280  90.400  27.690  1.00  0.00            
ATOM   3778  CA  THR   449     160.400  90.180  27.400  1.00  0.00            
ATOM   3779  HA  THR   449     161.000  89.440  26.870  1.00  0.00            
ATOM   3780  CB  THR   449     160.790  91.540  26.830  1.00  0.00            
ATOM   3781  HB  THR   449     160.100  92.330  27.130  1.00  0.00            
ATOM   3782  CG2 THR   449     162.190  92.010  27.190  1.00  0.00            
ATOM   3783 1HG2 THR   449     162.410  91.920  28.260  1.00  0.00            
ATOM   3784 2HG2 THR   449     162.880  91.380  26.630  1.00  0.00            
ATOM   3785 3HG2 THR   449     162.360  93.060  26.960  1.00  0.00            
ATOM   3786  OG1 THR   449     160.790  91.450  25.420  1.00  0.00            
ATOM   3787  HG1 THR   449     160.960  90.570  25.100  1.00  0.00            
ATOM   3788  C   THR   449     160.660  90.050  28.900  1.00  0.00            
ATOM   3789  O   THR   449     160.010  90.780  29.650  1.00  0.00            
ATOM   3790  N   THR   450     161.650  89.270  29.320  1.00  0.00            
ATOM   3791  H   THR   450     162.070  88.700  28.590  1.00  0.00            
ATOM   3792  CA  THR   450     162.270  89.360  30.620  1.00  0.00            
ATOM   3793  HA  THR   450     161.480  89.360  31.370  1.00  0.00            
ATOM   3794  CB  THR   450     163.150  88.130  30.850  1.00  0.00            
ATOM   3795  HB  THR   450     163.810  88.400  31.670  1.00  0.00            
ATOM   3796  CG2 THR   450     162.450  86.870  31.340  1.00  0.00            
ATOM   3797 1HG2 THR   450     163.170  86.090  31.600  1.00  0.00            
ATOM   3798 2HG2 THR   450     161.960  87.160  32.270  1.00  0.00            
ATOM   3799 3HG2 THR   450     161.660  86.550  30.670  1.00  0.00            
ATOM   3800  OG1 THR   450     163.920  87.950  29.680  1.00  0.00            
ATOM   3801  HG1 THR   450     164.700  87.420  29.870  1.00  0.00            
ATOM   3802  C   THR   450     163.010  90.680  30.760  1.00  0.00            
ATOM   3803  O   THR   450     163.910  91.030  29.990  1.00  0.00            
ATOM   3804  N   VAL   451     162.750  91.370  31.880  1.00  0.00            
ATOM   3805  H   VAL   451     161.990  90.990  32.420  1.00  0.00            
ATOM   3806  CA  VAL   451     163.240  92.670  32.290  1.00  0.00            
ATOM   3807  HA  VAL   451     164.070  92.970  31.640  1.00  0.00            
ATOM   3808  CB  VAL   451     162.210  93.770  32.060  1.00  0.00            
ATOM   3809  HB  VAL   451     162.540  94.630  32.650  1.00  0.00            
ATOM   3810  CG1 VAL   451     162.110  94.120  30.580  1.00  0.00            
ATOM   3811 1HG1 VAL   451     163.050  94.530  30.200  1.00  0.00            
ATOM   3812 2HG1 VAL   451     161.970  93.150  30.090  1.00  0.00            
ATOM   3813 3HG1 VAL   451     161.280  94.810  30.400  1.00  0.00            
ATOM   3814  CG2 VAL   451     160.840  93.360  32.590  1.00  0.00            
ATOM   3815 1HG2 VAL   451     160.200  92.840  31.880  1.00  0.00            
ATOM   3816 2HG2 VAL   451     160.850  92.580  33.340  1.00  0.00            
ATOM   3817 3HG2 VAL   451     160.270  94.220  32.950  1.00  0.00            
ATOM   3818  C   VAL   451     163.780  92.740  33.710  1.00  0.00            
ATOM   3819  O   VAL   451     163.410  91.950  34.580  1.00  0.00            
ATOM   3820  N   PRO   452     164.530  93.790  34.060  1.00  0.00            
ATOM   3821  CD  PRO   452     165.280  94.670  33.190  1.00  0.00            
ATOM   3822  HD1 PRO   452     164.620  95.470  32.880  1.00  0.00            
ATOM   3823  HD2 PRO   452     165.680  94.150  32.320  1.00  0.00            
ATOM   3824  CG  PRO   452     166.320  95.370  34.070  1.00  0.00            
ATOM   3825  HG1 PRO   452     166.420  96.410  33.760  1.00  0.00            
ATOM   3826  HG2 PRO   452     167.260  94.850  33.910  1.00  0.00            
ATOM   3827  CB  PRO   452     165.830  95.220  35.500  1.00  0.00            
ATOM   3828  HB1 PRO   452     165.280  96.160  35.620  1.00  0.00            
ATOM   3829  HB2 PRO   452     166.640  95.140  36.220  1.00  0.00            
ATOM   3830  CA  PRO   452     164.860  94.040  35.450  1.00  0.00            
ATOM   3831  HA  PRO   452     165.390  93.170  35.850  1.00  0.00            
ATOM   3832  C   PRO   452     163.600  94.350  36.250  1.00  0.00            
ATOM   3833  O   PRO   452     162.570  94.810  35.770  1.00  0.00            
ATOM   3834  N   GLN   453     163.660  94.110  37.560  1.00  0.00            
ATOM   3835  H   GLN   453     164.510  93.700  37.920  1.00  0.00            
ATOM   3836  CA  GLN   453     162.640  94.510  38.500  1.00  0.00            
ATOM   3837  HA  GLN   453     161.720  94.090  38.100  1.00  0.00            
ATOM   3838  CB  GLN   453     163.050  93.860  39.820  1.00  0.00            
ATOM   3839  HB1 GLN   453     164.080  94.140  40.030  1.00  0.00            
ATOM   3840  HB2 GLN   453     163.090  92.780  39.660  1.00  0.00            
ATOM   3841  CG  GLN   453     162.100  94.180  40.970  1.00  0.00            
ATOM   3842  HG1 GLN   453     161.050  94.160  40.680  1.00  0.00            
ATOM   3843  HG2 GLN   453     162.240  95.240  41.170  1.00  0.00            
ATOM   3844  CD  GLN   453     162.350  93.240  42.140  1.00  0.00            
ATOM   3845  OE1 GLN   453     163.240  93.550  42.930  1.00  0.00            
ATOM   3846  NE2 GLN   453     161.680  92.090  42.230  1.00  0.00            
ATOM   3847 1HE2 GLN   453     160.810  91.960  41.730  1.00  0.00            
ATOM   3848 2HE2 GLN   453     161.940  91.580  43.060  1.00  0.00            
ATOM   3849  C   GLN   453     162.410  96.020  38.590  1.00  0.00            
ATOM   3850  O   GLN   453     163.320  96.830  38.440  1.00  0.00            
ATOM   3851  N   ASP   454     161.170  96.320  38.960  1.00  0.00            
ATOM   3852  H   ASP   454     160.510  95.580  39.150  1.00  0.00            
ATOM   3853  CA  ASP   454     160.670  97.670  39.150  1.00  0.00            
ATOM   3854  HA  ASP   454     161.400  98.470  38.990  1.00  0.00            
ATOM   3855  CB  ASP   454     159.440  97.860  38.270  1.00  0.00            
ATOM   3856  HB1 ASP   454     159.820  98.090  37.280  1.00  0.00            
ATOM   3857  HB2 ASP   454     159.000  98.790  38.610  1.00  0.00            
ATOM   3858  CG  ASP   454     158.360  96.790  38.380  1.00  0.00            
ATOM   3859  OD1 ASP   454     157.400  96.940  39.160  1.00  0.00            
ATOM   3860  OD2 ASP   454     158.420  95.770  37.650  1.00  0.00            
ATOM   3861  C   ASP   454     160.130  97.870  40.560  1.00  0.00            
ATOM   3862  O   ASP   454     159.940  96.890  41.260  1.00  0.00            
ATOM   3863  N   ALA   455     159.880  99.120  40.950  1.00  0.00            
ATOM   3864  H   ALA   455     160.190  99.860  40.330  1.00  0.00            
ATOM   3865  CA  ALA   455     159.390  99.580  42.230  1.00  0.00            
ATOM   3866  HA  ALA   455     160.130  99.290  42.980  1.00  0.00            
ATOM   3867  CB  ALA   455     159.370 101.110  42.260  1.00  0.00            
ATOM   3868  HB1 ALA   455     158.920 101.520  43.170  1.00  0.00            
ATOM   3869  HB2 ALA   455     160.400 101.430  42.190  1.00  0.00            
ATOM   3870  HB3 ALA   455     158.780 101.440  41.410  1.00  0.00            
ATOM   3871  C   ALA   455     158.100  98.910  42.690  1.00  0.00            
ATOM   3872  O   ALA   455     158.060  98.500  43.840  1.00  0.00            
ATOM   3873  N   VAL   456     157.010  98.800  41.920  1.00  0.00            
ATOM   3874  H   VAL   456     156.990  99.250  41.020  1.00  0.00            
ATOM   3875  CA  VAL   456     155.850  98.000  42.270  1.00  0.00            
ATOM   3876  HA  VAL   456     155.460  98.510  43.150  1.00  0.00            
ATOM   3877  CB  VAL   456     154.900  98.130  41.090  1.00  0.00            
ATOM   3878  HB  VAL   456     155.480  97.970  40.180  1.00  0.00            
ATOM   3879  CG1 VAL   456     153.800  97.080  41.300  1.00  0.00            
ATOM   3880 1HG1 VAL   456     153.040  97.190  40.530  1.00  0.00            
ATOM   3881 2HG1 VAL   456     154.210  96.080  41.410  1.00  0.00            
ATOM   3882 3HG1 VAL   456     153.240  97.300  42.200  1.00  0.00            
ATOM   3883  CG2 VAL   456     154.240  99.500  41.070  1.00  0.00            
ATOM   3884 1HG2 VAL   456     154.970 100.250  41.360  1.00  0.00            
ATOM   3885 2HG2 VAL   456     153.860  99.750  40.080  1.00  0.00            
ATOM   3886 3HG2 VAL   456     153.330  99.500  41.670  1.00  0.00            
ATOM   3887  C   VAL   456     156.270  96.570  42.600  1.00  0.00            
ATOM   3888  O   VAL   456     155.980  96.090  43.700  1.00  0.00            
ATOM   3889  N   SER   457     157.020  95.880  41.740  1.00  0.00            
ATOM   3890  H   SER   457     157.350  96.280  40.870  1.00  0.00            
ATOM   3891  CA  SER   457     157.320  94.490  41.970  1.00  0.00            
ATOM   3892  HA  SER   457     156.410  93.920  42.150  1.00  0.00            
ATOM   3893  CB  SER   457     157.930  93.940  40.680  1.00  0.00            
ATOM   3894  HB1 SER   457     158.780  94.610  40.520  1.00  0.00            
ATOM   3895  HB2 SER   457     157.220  93.960  39.860  1.00  0.00            
ATOM   3896  OG  SER   457     158.410  92.620  40.810  1.00  0.00            
ATOM   3897  HG  SER   457     157.910  92.040  40.230  1.00  0.00            
ATOM   3898  C   SER   457     158.220  94.270  43.180  1.00  0.00            
ATOM   3899  O   SER   457     157.910  93.460  44.060  1.00  0.00            
ATOM   3900  N   ARG   458     159.260  95.070  43.390  1.00  0.00            
ATOM   3901  H   ARG   458     159.430  95.710  42.630  1.00  0.00            
ATOM   3902  CA  ARG   458     160.270  94.940  44.430  1.00  0.00            
ATOM   3903  HA  ARG   458     160.640  93.910  44.420  1.00  0.00            
ATOM   3904  CB  ARG   458     161.380  95.970  44.250  1.00  0.00            
ATOM   3905  HB1 ARG   458     160.900  96.940  44.220  1.00  0.00            
ATOM   3906  HB2 ARG   458     161.750  95.670  43.270  1.00  0.00            
ATOM   3907  CG  ARG   458     162.520  95.860  45.260  1.00  0.00            
ATOM   3908  HG1 ARG   458     162.760  94.790  45.290  1.00  0.00            
ATOM   3909  HG2 ARG   458     162.260  96.230  46.250  1.00  0.00            
ATOM   3910  CD  ARG   458     163.730  96.590  44.690  1.00  0.00            
ATOM   3911  HD1 ARG   458     163.570  97.660  44.700  1.00  0.00            
ATOM   3912  HD2 ARG   458     163.810  96.330  43.630  1.00  0.00            
ATOM   3913  NE  ARG   458     164.960  96.230  45.390  1.00  0.00            
ATOM   3914  HE  ARG   458     165.340  96.860  46.080  1.00  0.00            
ATOM   3915  CZ  ARG   458     165.890  95.380  44.930  1.00  0.00            
ATOM   3916  NH1 ARG   458     165.790  94.780  43.740  1.00  0.00            
ATOM   3917 1HH1 ARG   458     164.870  94.580  43.370  1.00  0.00            
ATOM   3918 2HH1 ARG   458     166.530  94.210  43.350  1.00  0.00            
ATOM   3919  NH2 ARG   458     167.060  95.350  45.590  1.00  0.00            
ATOM   3920 1HH2 ARG   458     167.280  95.900  46.410  1.00  0.00            
ATOM   3921 2HH2 ARG   458     167.860  94.890  45.180  1.00  0.00            
ATOM   3922  C   ARG   458     159.600  95.140  45.780  1.00  0.00            
ATOM   3923  O   ARG   458     159.800  94.350  46.710  1.00  0.00            
ATOM   3924  N   SER   459     158.660  96.080  45.790  1.00  0.00            
ATOM   3925  H   SER   459     158.480  96.540  44.910  1.00  0.00            
ATOM   3926  CA  SER   459     157.760  96.420  46.880  1.00  0.00            
ATOM   3927  HA  SER   459     158.410  96.440  47.750  1.00  0.00            
ATOM   3928  CB  SER   459     157.230  97.850  46.800  1.00  0.00            
ATOM   3929  HB1 SER   459     156.870  98.160  47.780  1.00  0.00            
ATOM   3930  HB2 SER   459     156.270  97.890  46.290  1.00  0.00            
ATOM   3931  OG  SER   459     158.230  98.750  46.380  1.00  0.00            
ATOM   3932  HG  SER   459     158.160  98.750  45.420  1.00  0.00            
ATOM   3933  C   SER   459     156.720  95.350  47.180  1.00  0.00            
ATOM   3934  O   SER   459     156.610  94.970  48.350  1.00  0.00            
ATOM   3935  N   GLN   460     156.000  94.870  46.160  1.00  0.00            
ATOM   3936  H   GLN   460     156.150  95.230  45.230  1.00  0.00            
ATOM   3937  CA  GLN   460     155.100  93.750  46.320  1.00  0.00            
ATOM   3938  HA  GLN   460     154.370  93.930  47.110  1.00  0.00            
ATOM   3939  CB  GLN   460     154.360  93.400  45.030  1.00  0.00            
ATOM   3940  HB1 GLN   460     153.760  92.520  45.270  1.00  0.00            
ATOM   3941  HB2 GLN   460     154.980  93.150  44.170  1.00  0.00            
ATOM   3942  CG  GLN   460     153.340  94.410  44.520  1.00  0.00            
ATOM   3943  HG1 GLN   460     152.910  94.070  43.580  1.00  0.00            
ATOM   3944  HG2 GLN   460     153.790  95.390  44.400  1.00  0.00            
ATOM   3945  CD  GLN   460     152.180  94.660  45.470  1.00  0.00            
ATOM   3946  OE1 GLN   460     152.290  94.690  46.700  1.00  0.00            
ATOM   3947  NE2 GLN   460     151.020  94.990  44.900  1.00  0.00            
ATOM   3948 1HE2 GLN   460     150.860  94.850  43.910  1.00  0.00            
ATOM   3949 2HE2 GLN   460     150.230  95.270  45.470  1.00  0.00            
ATOM   3950  C   GLN   460     155.790  92.500  46.850  1.00  0.00            
ATOM   3951  O   GLN   460     155.350  91.840  47.790  1.00  0.00            
ATOM   3952  N   ARG   461     156.960  92.150  46.310  1.00  0.00            
ATOM   3953  H   ARG   461     157.380  92.790  45.660  1.00  0.00            
ATOM   3954  CA  ARG   461     157.730  91.010  46.770  1.00  0.00            
ATOM   3955  HA  ARG   461     157.100  90.130  46.930  1.00  0.00            
ATOM   3956  CB  ARG   461     158.720  90.540  45.710  1.00  0.00            
ATOM   3957  HB1 ARG   461     159.400  89.760  46.060  1.00  0.00            
ATOM   3958  HB2 ARG   461     159.350  91.410  45.480  1.00  0.00            
ATOM   3959  CG  ARG   461     158.110  90.100  44.390  1.00  0.00            
ATOM   3960  HG1 ARG   461     157.420  90.810  43.940  1.00  0.00            
ATOM   3961  HG2 ARG   461     157.480  89.220  44.580  1.00  0.00            
ATOM   3962  CD  ARG   461     159.190  89.710  43.380  1.00  0.00            
ATOM   3963  HD1 ARG   461     159.700  88.800  43.680  1.00  0.00            
ATOM   3964  HD2 ARG   461     159.820  90.580  43.220  1.00  0.00            
ATOM   3965  NE  ARG   461     158.620  89.330  42.080  1.00  0.00            
ATOM   3966  HE  ARG   461     157.650  89.060  42.010  1.00  0.00            
ATOM   3967  CZ  ARG   461     159.310  89.200  40.940  1.00  0.00            
ATOM   3968  NH1 ARG   461     160.640  89.340  40.890  1.00  0.00            
ATOM   3969 1HH1 ARG   461     161.250  89.310  41.690  1.00  0.00            
ATOM   3970 2HH1 ARG   461     160.980  89.360  39.940  1.00  0.00            
ATOM   3971  NH2 ARG   461     158.600  88.970  39.820  1.00  0.00            
ATOM   3972 1HH2 ARG   461     157.610  89.140  39.940  1.00  0.00            
ATOM   3973 2HH2 ARG   461     159.060  88.710  38.960  1.00  0.00            
ATOM   3974  C   ARG   461     158.260  91.260  48.180  1.00  0.00            
ATOM   3975  O   ARG   461     157.990  90.510  49.110  1.00  0.00            
ATOM   3976  N   ARG   462     158.980  92.340  48.480  1.00  0.00            
ATOM   3977  H   ARG   462     159.200  92.940  47.700  1.00  0.00            
ATOM   3978  CA  ARG   462     159.400  92.740  49.800  1.00  0.00            
ATOM   3979  HA  ARG   462     160.020  91.900  50.110  1.00  0.00            
ATOM   3980  CB  ARG   462     160.140  94.080  49.830  1.00  0.00            
ATOM   3981  HB1 ARG   462     159.440  94.700  49.280  1.00  0.00            
ATOM   3982  HB2 ARG   462     161.010  94.020  49.170  1.00  0.00            
ATOM   3983  CG  ARG   462     160.480  94.780  51.140  1.00  0.00            
ATOM   3984  HG1 ARG   462     161.160  94.140  51.700  1.00  0.00            
ATOM   3985  HG2 ARG   462     159.570  94.990  51.710  1.00  0.00            
ATOM   3986  CD  ARG   462     161.030  96.180  50.950  1.00  0.00            
ATOM   3987  HD1 ARG   462     161.760  96.280  50.140  1.00  0.00            
ATOM   3988  HD2 ARG   462     161.490  96.420  51.910  1.00  0.00            
ATOM   3989  NE  ARG   462     159.960  97.150  50.690  1.00  0.00            
ATOM   3990  HE  ARG   462     159.010  96.830  50.760  1.00  0.00            
ATOM   3991  CZ  ARG   462     160.130  98.470  50.800  1.00  0.00            
ATOM   3992  NH1 ARG   462     161.350  99.020  50.890  1.00  0.00            
ATOM   3993 1HH1 ARG   462     162.190  98.480  51.030  1.00  0.00            
ATOM   3994 2HH1 ARG   462     161.410 100.000  51.130  1.00  0.00            
ATOM   3995  NH2 ARG   462     159.120  99.360  50.730  1.00  0.00            
ATOM   3996 1HH2 ARG   462     158.240  98.890  50.580  1.00  0.00            
ATOM   3997 2HH2 ARG   462     159.330 100.330  50.910  1.00  0.00            
ATOM   3998  C   ARG   462     158.240  92.840  50.790  1.00  0.00            
ATOM   3999  O   ARG   462     158.490  92.740  51.990  1.00  0.00            
ATOM   4000  N   GLY   463     157.000  93.050  50.350  1.00  0.00            
ATOM   4001  H   GLY   463     156.760  93.340  49.410  1.00  0.00            
ATOM   4002  CA  GLY   463     155.940  93.260  51.320  1.00  0.00            
ATOM   4003  HA1 GLY   463     155.120  93.710  50.760  1.00  0.00            
ATOM   4004  HA2 GLY   463     156.290  93.900  52.130  1.00  0.00            
ATOM   4005  C   GLY   463     155.370  92.080  52.100  1.00  0.00            
ATOM   4006  O   GLY   463     154.490  92.230  52.950  1.00  0.00            
ATOM   4007  N   ARG   464     155.830  90.880  51.740  1.00  0.00            
ATOM   4008  H   ARG   464     156.620  90.880  51.110  1.00  0.00            
ATOM   4009  CA  ARG   464     155.270  89.600  52.130  1.00  0.00            
ATOM   4010  HA  ARG   464     154.240  89.880  52.380  1.00  0.00            
ATOM   4011  CB  ARG   464     155.280  88.650  50.940  1.00  0.00            
ATOM   4012  HB1 ARG   464     154.730  87.780  51.320  1.00  0.00            
ATOM   4013  HB2 ARG   464     156.270  88.240  50.730  1.00  0.00            
ATOM   4014  CG  ARG   464     154.730  89.120  49.600  1.00  0.00            
ATOM   4015  HG1 ARG   464     154.730  88.240  48.950  1.00  0.00            
ATOM   4016  HG2 ARG   464     155.320  89.950  49.220  1.00  0.00            
ATOM   4017  CD  ARG   464     153.270  89.580  49.710  1.00  0.00            
ATOM   4018  HD1 ARG   464     152.930  89.440  50.730  1.00  0.00            
ATOM   4019  HD2 ARG   464     152.550  89.090  49.050  1.00  0.00            
ATOM   4020  NE  ARG   464     153.140  90.990  49.350  1.00  0.00            
ATOM   4021  HE  ARG   464     153.690  91.340  48.580  1.00  0.00            
ATOM   4022  CZ  ARG   464     152.330  91.890  49.940  1.00  0.00            
ATOM   4023  NH1 ARG   464     151.630  91.540  51.030  1.00  0.00            
ATOM   4024 1HH1 ARG   464     151.710  90.560  51.240  1.00  0.00            
ATOM   4025 2HH1 ARG   464     150.920  92.050  51.530  1.00  0.00            
ATOM   4026  NH2 ARG   464     151.960  93.070  49.420  1.00  0.00            
ATOM   4027 1HH2 ARG   464     152.280  93.460  48.550  1.00  0.00            
ATOM   4028 2HH2 ARG   464     151.770  93.800  50.100  1.00  0.00            
ATOM   4029  C   ARG   464     155.900  89.050  53.390  1.00  0.00            
ATOM   4030  O   ARG   464     155.680  87.870  53.630  1.00  0.00            
ATOM   4031  N   THR   465     156.750  89.720  54.190  1.00  0.00            
ATOM   4032  H   THR   465     156.990  90.630  53.830  1.00  0.00            
ATOM   4033  CA  THR   465     157.290  89.230  55.440  1.00  0.00            
ATOM   4034  HA  THR   465     156.810  88.260  55.620  1.00  0.00            
ATOM   4035  CB  THR   465     158.790  88.980  55.320  1.00  0.00            
ATOM   4036  HB  THR   465     158.790  88.140  54.630  1.00  0.00            
ATOM   4037  CG2 THR   465     159.610  90.120  54.700  1.00  0.00            
ATOM   4038 1HG2 THR   465     159.240  90.450  53.730  1.00  0.00            
ATOM   4039 2HG2 THR   465     159.640  90.900  55.460  1.00  0.00            
ATOM   4040 3HG2 THR   465     160.610  89.770  54.450  1.00  0.00            
ATOM   4041  OG1 THR   465     159.490  88.550  56.460  1.00  0.00            
ATOM   4042  HG1 THR   465     158.880  87.920  56.840  1.00  0.00            
ATOM   4043  C   THR   465     157.000  90.160  56.600  1.00  0.00            
ATOM   4044  O   THR   465     156.770  91.350  56.410  1.00  0.00            
ATOM   4045  N   GLY   466     156.990  89.630  57.830  1.00  0.00            
ATOM   4046  H   GLY   466     157.180  88.640  57.920  1.00  0.00            
ATOM   4047  CA  GLY   466     156.900  90.360  59.070  1.00  0.00            
ATOM   4048  HA1 GLY   466     157.190  91.410  58.970  1.00  0.00            
ATOM   4049  HA2 GLY   466     157.550  89.990  59.860  1.00  0.00            
ATOM   4050  C   GLY   466     155.490  90.400  59.640  1.00  0.00            
ATOM   4051  O   GLY   466     154.900  91.480  59.660  1.00  0.00            
ATOM   4052  N   ARG   467     154.920  89.390  60.300  1.00  0.00            
ATOM   4053  H   ARG   467     155.480  88.550  60.260  1.00  0.00            
ATOM   4054  CA  ARG   467     153.810  89.400  61.230  1.00  0.00            
ATOM   4055  HA  ARG   467     153.030  90.110  60.950  1.00  0.00            
ATOM   4056  CB  ARG   467     153.080  88.060  61.200  1.00  0.00            
ATOM   4057  HB1 ARG   467     153.710  87.260  61.580  1.00  0.00            
ATOM   4058  HB2 ARG   467     152.960  87.820  60.150  1.00  0.00            
ATOM   4059  CG  ARG   467     151.690  88.060  61.830  1.00  0.00            
ATOM   4060  HG1 ARG   467     151.020  88.500  61.090  1.00  0.00            
ATOM   4061  HG2 ARG   467     151.610  88.680  62.730  1.00  0.00            
ATOM   4062  CD  ARG   467     151.280  86.610  62.060  1.00  0.00            
ATOM   4063  HD1 ARG   467     151.360  86.040  61.140  1.00  0.00            
ATOM   4064  HD2 ARG   467     150.270  86.610  62.480  1.00  0.00            
ATOM   4065  NE  ARG   467     152.110  86.000  63.100  1.00  0.00            
ATOM   4066  HE  ARG   467     152.640  85.190  62.810  1.00  0.00            
ATOM   4067  CZ  ARG   467     152.240  86.250  64.410  1.00  0.00            
ATOM   4068  NH1 ARG   467     151.640  87.270  65.050  1.00  0.00            
ATOM   4069 1HH1 ARG   467     151.130  88.040  64.640  1.00  0.00            
ATOM   4070 2HH1 ARG   467     151.870  87.370  66.020  1.00  0.00            
ATOM   4071  NH2 ARG   467     153.080  85.470  65.090  1.00  0.00            
ATOM   4072 1HH2 ARG   467     153.270  84.620  64.580  1.00  0.00            
ATOM   4073 2HH2 ARG   467     153.320  85.610  66.060  1.00  0.00            
ATOM   4074  C   ARG   467     154.220  89.760  62.650  1.00  0.00            
ATOM   4075  O   ARG   467     154.960  88.990  63.250  1.00  0.00            
ATOM   4076  N   GLY   468     153.760  90.850  63.280  1.00  0.00            
ATOM   4077  H   GLY   468     153.180  91.530  62.810  1.00  0.00            
ATOM   4078  CA  GLY   468     154.040  91.270  64.640  1.00  0.00            
ATOM   4079  HA1 GLY   468     153.660  90.500  65.310  1.00  0.00            
ATOM   4080  HA2 GLY   468     153.320  92.050  64.890  1.00  0.00            
ATOM   4081  C   GLY   468     155.430  91.780  64.980  1.00  0.00            
ATOM   4082  O   GLY   468     155.520  92.720  65.770  1.00  0.00            
ATOM   4083  N   ARG   469     156.470  91.130  64.470  1.00  0.00            
ATOM   4084  H   ARG   469     156.210  90.380  63.850  1.00  0.00            
ATOM   4085  CA  ARG   469     157.880  91.490  64.540  1.00  0.00            
ATOM   4086  HA  ARG   469     157.850  92.460  65.020  1.00  0.00            
ATOM   4087  CB  ARG   469     158.610  90.560  65.490  1.00  0.00            
ATOM   4088  HB1 ARG   469     157.930  90.400  66.330  1.00  0.00            
ATOM   4089  HB2 ARG   469     159.490  90.990  65.970  1.00  0.00            
ATOM   4090  CG  ARG   469     159.160  89.300  64.820  1.00  0.00            
ATOM   4091  HG1 ARG   469     159.760  88.730  65.530  1.00  0.00            
ATOM   4092  HG2 ARG   469     159.870  89.610  64.050  1.00  0.00            
ATOM   4093  CD  ARG   469     157.990  88.510  64.240  1.00  0.00            
ATOM   4094  HD1 ARG   469     157.650  89.110  63.390  1.00  0.00            
ATOM   4095  HD2 ARG   469     157.280  88.230  65.020  1.00  0.00            
ATOM   4096  NE  ARG   469     158.400  87.260  63.610  1.00  0.00            
ATOM   4097  HE  ARG   469     159.370  87.040  63.430  1.00  0.00            
ATOM   4098  CZ  ARG   469     157.610  86.340  63.040  1.00  0.00            
ATOM   4099  NH1 ARG   469     156.270  86.430  63.080  1.00  0.00            
ATOM   4100 1HH1 ARG   469     155.830  87.330  63.220  1.00  0.00            
ATOM   4101 2HH1 ARG   469     155.700  85.810  62.530  1.00  0.00            
ATOM   4102  NH2 ARG   469     157.990  85.270  62.320  1.00  0.00            
ATOM   4103 1HH2 ARG   469     158.960  85.030  62.220  1.00  0.00            
ATOM   4104 2HH2 ARG   469     157.350  84.630  61.870  1.00  0.00            
ATOM   4105  C   ARG   469     158.470  91.680  63.150  1.00  0.00            
ATOM   4106  O   ARG   469     157.780  91.530  62.150  1.00  0.00            
ATOM   4107  N   ARG   470     159.760  92.010  63.000  1.00  0.00            
ATOM   4108  H   ARG   470     160.380  92.080  63.800  1.00  0.00            
ATOM   4109  CA  ARG   470     160.400  92.390  61.760  1.00  0.00            
ATOM   4110  HA  ARG   470     159.600  93.020  61.360  1.00  0.00            
ATOM   4111  CB  ARG   470     161.640  93.270  61.950  1.00  0.00            
ATOM   4112  HB1 ARG   470     162.460  92.550  61.990  1.00  0.00            
ATOM   4113  HB2 ARG   470     161.620  93.770  62.910  1.00  0.00            
ATOM   4114  CG  ARG   470     162.000  94.320  60.900  1.00  0.00            
ATOM   4115  HG1 ARG   470     161.230  95.080  61.010  1.00  0.00            
ATOM   4116  HG2 ARG   470     161.960  94.010  59.860  1.00  0.00            
ATOM   4117  CD  ARG   470     163.350  95.020  61.000  1.00  0.00            
ATOM   4118  HD1 ARG   470     164.130  94.290  60.760  1.00  0.00            
ATOM   4119  HD2 ARG   470     163.530  95.220  62.060  1.00  0.00            
ATOM   4120  NE  ARG   470     163.470  96.220  60.180  1.00  0.00            
ATOM   4121  HE  ARG   470     162.750  96.450  59.510  1.00  0.00            
ATOM   4122  CZ  ARG   470     164.540  97.030  60.090  1.00  0.00            
ATOM   4123  NH1 ARG   470     165.700  96.880  60.740  1.00  0.00            
ATOM   4124 1HH1 ARG   470     165.920  96.020  61.230  1.00  0.00            
ATOM   4125 2HH1 ARG   470     166.340  97.660  60.760  1.00  0.00            
ATOM   4126  NH2 ARG   470     164.620  98.000  59.180  1.00  0.00            
ATOM   4127 1HH2 ARG   470     163.770  98.250  58.690  1.00  0.00            
ATOM   4128 2HH2 ARG   470     165.540  98.300  58.870  1.00  0.00            
ATOM   4129  C   ARG   470     160.520  91.210  60.820  1.00  0.00            
ATOM   4130  O   ARG   470     160.780  90.070  61.190  1.00  0.00            
ATOM   4131  N   GLY   471     160.390  91.610  59.550  1.00  0.00            
ATOM   4132  H   GLY   471     160.060  92.560  59.420  1.00  0.00            
ATOM   4133  CA  GLY   471     160.690  90.810  58.380  1.00  0.00            
ATOM   4134  HA1 GLY   471     159.950  91.110  57.630  1.00  0.00            
ATOM   4135  HA2 GLY   471     160.520  89.770  58.640  1.00  0.00            
ATOM   4136  C   GLY   471     162.120  90.910  57.860  1.00  0.00            
ATOM   4137  O   GLY   471     162.930  91.700  58.350  1.00  0.00            
ATOM   4138  N   ILE   472     162.500  90.160  56.830  1.00  0.00            
ATOM   4139  H   ILE   472     161.860  89.550  56.340  1.00  0.00            
ATOM   4140  CA  ILE   472     163.700  90.450  56.070  1.00  0.00            
ATOM   4141  HA  ILE   472     163.790  91.540  56.050  1.00  0.00            
ATOM   4142  CB  ILE   472     164.910  89.790  56.730  1.00  0.00            
ATOM   4143  HB  ILE   472     164.920  90.180  57.740  1.00  0.00            
ATOM   4144  CG2 ILE   472     164.770  88.270  56.770  1.00  0.00            
ATOM   4145 1HG2 ILE   472     164.750  87.710  55.830  1.00  0.00            
ATOM   4146 2HG2 ILE   472     165.660  87.890  57.270  1.00  0.00            
ATOM   4147 3HG2 ILE   472     163.810  87.910  57.150  1.00  0.00            
ATOM   4148  CG1 ILE   472     166.220  90.100  56.010  1.00  0.00            
ATOM   4149 1HG1 ILE   472     166.230  91.170  55.800  1.00  0.00            
ATOM   4150 2HG1 ILE   472     166.210  89.590  55.050  1.00  0.00            
ATOM   4151  CD  ILE   472     167.450  89.860  56.870  1.00  0.00            
ATOM   4152  HD1 ILE   472     168.330  90.230  56.330  1.00  0.00            
ATOM   4153  HD2 ILE   472     167.330  90.420  57.790  1.00  0.00            
ATOM   4154  HD3 ILE   472     167.760  88.840  57.090  1.00  0.00            
ATOM   4155  C   ILE   472     163.570  90.090  54.590  1.00  0.00            
ATOM   4156  O   ILE   472     162.910  89.100  54.300  1.00  0.00            
ATOM   4157  N   TYR   473     164.000  90.990  53.700  1.00  0.00            
ATOM   4158  H   TYR   473     164.420  91.800  54.140  1.00  0.00            
ATOM   4159  CA  TYR   473     163.970  90.930  52.260  1.00  0.00            
ATOM   4160  HA  TYR   473     163.370  90.070  51.970  1.00  0.00            
ATOM   4161  CB  TYR   473     163.350  92.190  51.670  1.00  0.00            
ATOM   4162  HB1 TYR   473     163.780  93.080  52.130  1.00  0.00            
ATOM   4163  HB2 TYR   473     162.310  92.210  52.010  1.00  0.00            
ATOM   4164  CG  TYR   473     163.460  92.270  50.170  1.00  0.00            
ATOM   4165  CD1 TYR   473     162.780  91.300  49.420  1.00  0.00            
ATOM   4166  HD1 TYR   473     162.470  90.370  49.860  1.00  0.00            
ATOM   4167  CE1 TYR   473     162.820  91.370  48.020  1.00  0.00            
ATOM   4168  HE1 TYR   473     162.230  90.720  47.390  1.00  0.00            
ATOM   4169  CZ  TYR   473     163.500  92.440  47.420  1.00  0.00            
ATOM   4170  OH  TYR   473     163.690  92.540  46.070  1.00  0.00            
ATOM   4171  HH  TYR   473     163.020  91.980  45.670  1.00  0.00            
ATOM   4172  CE2 TYR   473     164.150  93.430  48.180  1.00  0.00            
ATOM   4173  HE2 TYR   473     164.550  94.280  47.650  1.00  0.00            
ATOM   4174  CD2 TYR   473     164.150  93.340  49.580  1.00  0.00            
ATOM   4175  HD2 TYR   473     164.620  94.110  50.170  1.00  0.00            
ATOM   4176  C   TYR   473     165.400  90.630  51.810  1.00  0.00            
ATOM   4177  O   TYR   473     166.300  91.370  52.190  1.00  0.00            
ATOM   4178  N   ARG   474     165.600  89.700  50.880  1.00  0.00            
ATOM   4179  H   ARG   474     164.840  89.120  50.550  1.00  0.00            
ATOM   4180  CA  ARG   474     166.890  89.320  50.350  1.00  0.00            
ATOM   4181  HA  ARG   474     167.580  90.080  50.710  1.00  0.00            
ATOM   4182  CB  ARG   474     167.460  87.930  50.650  1.00  0.00            
ATOM   4183  HB1 ARG   474     168.450  87.830  50.210  1.00  0.00            
ATOM   4184  HB2 ARG   474     166.840  87.160  50.200  1.00  0.00            
ATOM   4185  CG  ARG   474     167.580  87.630  52.140  1.00  0.00            
ATOM   4186  HG1 ARG   474     166.560  87.570  52.530  1.00  0.00            
ATOM   4187  HG2 ARG   474     167.910  88.490  52.730  1.00  0.00            
ATOM   4188  CD  ARG   474     168.330  86.360  52.540  1.00  0.00            
ATOM   4189  HD1 ARG   474     169.390  86.470  52.340  1.00  0.00            
ATOM   4190  HD2 ARG   474     167.820  85.600  51.940  1.00  0.00            
ATOM   4191  NE  ARG   474     168.220  86.040  53.960  1.00  0.00            
ATOM   4192  HE  ARG   474     167.400  85.480  54.150  1.00  0.00            
ATOM   4193  CZ  ARG   474     168.850  86.650  54.970  1.00  0.00            
ATOM   4194  NH1 ARG   474     169.800  87.600  54.890  1.00  0.00            
ATOM   4195 1HH1 ARG   474     170.210  87.680  53.970  1.00  0.00            
ATOM   4196 2HH1 ARG   474     170.170  88.140  55.650  1.00  0.00            
ATOM   4197  NH2 ARG   474     168.500  86.330  56.230  1.00  0.00            
ATOM   4198 1HH2 ARG   474     167.940  85.530  56.470  1.00  0.00            
ATOM   4199 2HH2 ARG   474     169.080  86.700  56.970  1.00  0.00            
ATOM   4200  C   ARG   474     166.900  89.530  48.840  1.00  0.00            
ATOM   4201  O   ARG   474     166.000  89.010  48.180  1.00  0.00            
ATOM   4202  N   PHE   475     167.910  90.240  48.350  1.00  0.00            
ATOM   4203  H   PHE   475     168.570  90.640  49.010  1.00  0.00            
ATOM   4204  CA  PHE   475     168.040  90.580  46.950  1.00  0.00            
ATOM   4205  HA  PHE   475     167.230  90.040  46.450  1.00  0.00            
ATOM   4206  CB  PHE   475     167.780  92.070  46.780  1.00  0.00            
ATOM   4207  HB1 PHE   475     166.750  92.230  47.090  1.00  0.00            
ATOM   4208  HB2 PHE   475     167.960  92.220  45.720  1.00  0.00            
ATOM   4209  CG  PHE   475     168.690  93.100  47.410  1.00  0.00            
ATOM   4210  CD1 PHE   475     168.280  93.890  48.490  1.00  0.00            
ATOM   4211  HD1 PHE   475     167.320  93.640  48.920  1.00  0.00            
ATOM   4212  CE1 PHE   475     169.010  94.970  49.010  1.00  0.00            
ATOM   4213  HE1 PHE   475     168.670  95.660  49.770  1.00  0.00            
ATOM   4214  CZ  PHE   475     170.260  95.150  48.390  1.00  0.00            
ATOM   4215  HZ  PHE   475     170.840  96.010  48.690  1.00  0.00            
ATOM   4216  CE2 PHE   475     170.780  94.350  47.370  1.00  0.00            
ATOM   4217  HE2 PHE   475     171.820  94.540  47.130  1.00  0.00            
ATOM   4218  CD2 PHE   475     169.970  93.320  46.880  1.00  0.00            
ATOM   4219  HD2 PHE   475     170.290  92.640  46.100  1.00  0.00            
ATOM   4220  C   PHE   475     169.350  90.060  46.360  1.00  0.00            
ATOM   4221  O   PHE   475     170.380  90.220  47.000  1.00  0.00            
ATOM   4222  N   VAL   476     169.270  89.650  45.100  1.00  0.00            
ATOM   4223  H   VAL   476     168.340  89.530  44.710  1.00  0.00            
ATOM   4224  CA  VAL   476     170.310  89.200  44.190  1.00  0.00            
ATOM   4225  HA  VAL   476     171.060  88.730  44.830  1.00  0.00            
ATOM   4226  CB  VAL   476     169.750  88.270  43.120  1.00  0.00            
ATOM   4227  HB  VAL   476     168.830  88.800  42.850  1.00  0.00            
ATOM   4228  CG1 VAL   476     170.590  88.010  41.870  1.00  0.00            
ATOM   4229 1HG1 VAL   476     171.570  87.600  42.100  1.00  0.00            
ATOM   4230 2HG1 VAL   476     170.060  87.480  41.090  1.00  0.00            
ATOM   4231 3HG1 VAL   476     170.720  88.970  41.360  1.00  0.00            
ATOM   4232  CG2 VAL   476     169.270  86.930  43.670  1.00  0.00            
ATOM   4233 1HG2 VAL   476     170.100  86.310  43.990  1.00  0.00            
ATOM   4234 2HG2 VAL   476     168.420  86.960  44.350  1.00  0.00            
ATOM   4235 3HG2 VAL   476     168.850  86.410  42.800  1.00  0.00            
ATOM   4236  C   VAL   476     170.970  90.450  43.630  1.00  0.00            
ATOM   4237  O   VAL   476     172.180  90.490  43.440  1.00  0.00            
ATOM   4238  N   THR   477     170.290  91.580  43.390  1.00  0.00            
ATOM   4239  H   THR   477     169.300  91.460  43.530  1.00  0.00            
ATOM   4240  CA  THR   477     170.830  92.860  42.990  1.00  0.00            
ATOM   4241  HA  THR   477     171.900  92.790  43.210  1.00  0.00            
ATOM   4242  CB  THR   477     170.690  92.970  41.470  1.00  0.00            
ATOM   4243  HB  THR   477     170.930  94.000  41.210  1.00  0.00            
ATOM   4244  CG2 THR   477     171.650  92.080  40.690  1.00  0.00            
ATOM   4245 1HG2 THR   477     171.470  92.170  39.620  1.00  0.00            
ATOM   4246 2HG2 THR   477     172.690  92.350  40.810  1.00  0.00            
ATOM   4247 3HG2 THR   477     171.580  91.020  40.950  1.00  0.00            
ATOM   4248  OG1 THR   477     169.440  92.580  40.950  1.00  0.00            
ATOM   4249  HG1 THR   477     168.780  93.210  41.250  1.00  0.00            
ATOM   4250  C   THR   477     170.130  94.020  43.680  1.00  0.00            
ATOM   4251  O   THR   477     168.920  94.010  43.870  1.00  0.00            
ATOM   4252  N   PRO   478     170.750  95.130  44.090  1.00  0.00            
ATOM   4253  CD  PRO   478     172.190  95.180  43.980  1.00  0.00            
ATOM   4254  HD1 PRO   478     172.500  94.800  43.010  1.00  0.00            
ATOM   4255  HD2 PRO   478     172.660  94.630  44.790  1.00  0.00            
ATOM   4256  CG  PRO   478     172.470  96.680  44.110  1.00  0.00            
ATOM   4257  HG1 PRO   478     172.450  97.160  43.140  1.00  0.00            
ATOM   4258  HG2 PRO   478     173.460  96.940  44.500  1.00  0.00            
ATOM   4259  CB  PRO   478     171.320  97.210  44.960  1.00  0.00            
ATOM   4260  HB1 PRO   478     171.130  98.280  44.930  1.00  0.00            
ATOM   4261  HB2 PRO   478     171.570  97.000  46.000  1.00  0.00            
ATOM   4262  CA  PRO   478     170.140  96.400  44.430  1.00  0.00            
ATOM   4263  HA  PRO   478     169.370  96.320  45.200  1.00  0.00            
ATOM   4264  C   PRO   478     169.580  97.110  43.200  1.00  0.00            
ATOM   4265  O   PRO   478     170.000  96.830  42.080  1.00  0.00            
ATOM   4266  N   GLY   479     168.660  98.060  43.350  1.00  0.00            
ATOM   4267  H   GLY   479     168.270  98.280  44.260  1.00  0.00            
ATOM   4268  CA  GLY   479     168.130  98.820  42.240  1.00  0.00            
ATOM   4269  HA1 GLY   479     168.870  98.810  41.450  1.00  0.00            
ATOM   4270  HA2 GLY   479     168.060  99.870  42.530  1.00  0.00            
ATOM   4271  C   GLY   479     166.820  98.390  41.610  1.00  0.00            
ATOM   4272  O   GLY   479     166.460  97.210  41.570  1.00  0.00            
ATOM   4273  N   GLU   480     166.180  99.340  40.910  1.00  0.00            
ATOM   4274  H   GLU   480     166.470 100.300  40.950  1.00  0.00            
ATOM   4275  CA  GLU   480     164.900  99.140  40.260  1.00  0.00            
ATOM   4276  HA  GLU   480     164.950  98.160  39.800  1.00  0.00            
ATOM   4277  CB  GLU   480     163.790  99.170  41.310  1.00  0.00            
ATOM   4278  HB1 GLU   480     164.030  98.550  42.170  1.00  0.00            
ATOM   4279  HB2 GLU   480     162.910  98.740  40.830  1.00  0.00            
ATOM   4280  CG  GLU   480     163.350 100.580  41.690  1.00  0.00            
ATOM   4281  HG1 GLU   480     162.320 100.540  42.030  1.00  0.00            
ATOM   4282  HG2 GLU   480     163.400 101.380  40.950  1.00  0.00            
ATOM   4283  CD  GLU   480     164.210 101.100  42.830  1.00  0.00            
ATOM   4284  OE1 GLU   480     165.160 101.850  42.530  1.00  0.00            
ATOM   4285  OE2 GLU   480     163.920 100.860  44.020  1.00  0.00            
ATOM   4286  C   GLU   480     164.660 100.100  39.100  1.00  0.00            
ATOM   4287  O   GLU   480     165.310 101.130  38.960  1.00  0.00            
ATOM   4288  N   ARG   481     163.800  99.760  38.140  1.00  0.00            
ATOM   4289  H   ARG   481     163.430  98.820  38.220  1.00  0.00            
ATOM   4290  CA  ARG   481     163.030 100.660  37.300  1.00  0.00            
ATOM   4291  HA  ARG   481     163.760 101.210  36.710  1.00  0.00            
ATOM   4292  CB  ARG   481     162.220  99.840  36.300  1.00  0.00            
ATOM   4293  HB1 ARG   481     161.580 100.470  35.680  1.00  0.00            
ATOM   4294  HB2 ARG   481     161.610  99.190  36.930  1.00  0.00            
ATOM   4295  CG  ARG   481     163.060  99.070  35.280  1.00  0.00            
ATOM   4296  HG1 ARG   481     163.600  98.280  35.820  1.00  0.00            
ATOM   4297  HG2 ARG   481     163.870  99.660  34.860  1.00  0.00            
ATOM   4298  CD  ARG   481     162.260  98.470  34.130  1.00  0.00            
ATOM   4299  HD1 ARG   481     163.020  98.340  33.360  1.00  0.00            
ATOM   4300  HD2 ARG   481     161.530  99.210  33.800  1.00  0.00            
ATOM   4301  NE  ARG   481     161.600  97.220  34.500  1.00  0.00            
ATOM   4302  HE  ARG   481     162.160  96.380  34.520  1.00  0.00            
ATOM   4303  CZ  ARG   481     160.320  96.990  34.800  1.00  0.00            
ATOM   4304  NH1 ARG   481     159.290  97.840  34.660  1.00  0.00            
ATOM   4305 1HH1 ARG   481     159.500  98.830  34.710  1.00  0.00            
ATOM   4306 2HH1 ARG   481     158.390  97.600  35.060  1.00  0.00            
ATOM   4307  NH2 ARG   481     160.100  95.740  35.210  1.00  0.00            
ATOM   4308 1HH2 ARG   481     160.880  95.190  35.530  1.00  0.00            
ATOM   4309 2HH2 ARG   481     159.230  95.570  35.710  1.00  0.00            
ATOM   4310  C   ARG   481     162.060 101.490  38.140  1.00  0.00            
ATOM   4311  O   ARG   481     161.400 100.990  39.050  1.00  0.00            
ATOM   4312  N   PRO   482     161.870 102.760  37.800  1.00  0.00            
ATOM   4313  CD  PRO   482     162.840 103.590  37.110  1.00  0.00            
ATOM   4314  HD1 PRO   482     162.620 103.520  36.040  1.00  0.00            
ATOM   4315  HD2 PRO   482     163.890 103.320  37.240  1.00  0.00            
ATOM   4316  CG  PRO   482     162.550 104.990  37.630  1.00  0.00            
ATOM   4317  HG1 PRO   482     162.830 105.810  36.960  1.00  0.00            
ATOM   4318  HG2 PRO   482     163.160 105.110  38.520  1.00  0.00            
ATOM   4319  CB  PRO   482     161.060 105.010  37.950  1.00  0.00            
ATOM   4320  HB1 PRO   482     160.450 105.400  37.140  1.00  0.00            
ATOM   4321  HB2 PRO   482     160.990 105.690  38.800  1.00  0.00            
ATOM   4322  CA  PRO   482     160.760 103.550  38.300  1.00  0.00            
ATOM   4323  HA  PRO   482     160.860 103.470  39.390  1.00  0.00            
ATOM   4324  C   PRO   482     159.370 103.160  37.820  1.00  0.00            
ATOM   4325  O   PRO   482     159.200 102.900  36.630  1.00  0.00            
ATOM   4326  N   SER   483     158.390 103.230  38.720  1.00  0.00            
ATOM   4327  H   SER   483     158.620 103.590  39.630  1.00  0.00            
ATOM   4328  CA  SER   483     156.980 102.950  38.530  1.00  0.00            
ATOM   4329  HA  SER   483     157.010 102.420  37.580  1.00  0.00            
ATOM   4330  CB  SER   483     156.520 101.950  39.580  1.00  0.00            
ATOM   4331  HB1 SER   483     155.490 101.690  39.330  1.00  0.00            
ATOM   4332  HB2 SER   483     156.480 102.370  40.590  1.00  0.00            
ATOM   4333  OG  SER   483     157.150 100.690  39.570  1.00  0.00            
ATOM   4334  HG  SER   483     156.740 100.180  38.860  1.00  0.00            
ATOM   4335  C   SER   483     156.160 104.220  38.490  1.00  0.00            
ATOM   4336  O   SER   483     156.080 104.920  39.500  1.00  0.00            
ATOM   4337  N   GLY   484     155.420 104.440  37.400  1.00  0.00            
ATOM   4338  H   GLY   484     155.500 103.740  36.670  1.00  0.00            
ATOM   4339  CA  GLY   484     154.360 105.420  37.330  1.00  0.00            
ATOM   4340  HA1 GLY   484     154.760 106.350  37.740  1.00  0.00            
ATOM   4341  HA2 GLY   484     153.530 105.020  37.910  1.00  0.00            
ATOM   4342  C   GLY   484     153.870 105.750  35.920  1.00  0.00            
ATOM   4343  O   GLY   484     152.970 106.570  35.770  1.00  0.00            
ATOM   4344  N   MET   485     154.450 105.130  34.890  1.00  0.00            
ATOM   4345  H   MET   485     155.330 104.660  34.970  1.00  0.00            
ATOM   4346  CA  MET   485     153.830 105.100  33.570  1.00  0.00            
ATOM   4347  HA  MET   485     152.790 105.370  33.740  1.00  0.00            
ATOM   4348  CB  MET   485     154.430 106.160  32.650  1.00  0.00            
ATOM   4349  HB1 MET   485     154.380 107.120  33.170  1.00  0.00            
ATOM   4350  HB2 MET   485     153.800 106.330  31.780  1.00  0.00            
ATOM   4351  CG  MET   485     155.850 105.930  32.150  1.00  0.00            
ATOM   4352  HG1 MET   485     155.910 104.980  31.630  1.00  0.00            
ATOM   4353  HG2 MET   485     156.510 105.810  33.020  1.00  0.00            
ATOM   4354  SD  MET   485     156.650 107.180  31.120  1.00  0.00            
ATOM   4355  CE  MET   485     156.770 108.500  32.350  1.00  0.00            
ATOM   4356  HE1 MET   485     157.140 108.120  33.300  1.00  0.00            
ATOM   4357  HE2 MET   485     157.530 109.160  31.910  1.00  0.00            
ATOM   4358  HE3 MET   485     155.850 109.080  32.430  1.00  0.00            
ATOM   4359  C   MET   485     153.840 103.700  32.990  1.00  0.00            
ATOM   4360  O   MET   485     154.460 102.790  33.530  1.00  0.00            
ATOM   4361  N   PHE   486     153.200 103.540  31.820  1.00  0.00            
ATOM   4362  H   PHE   486     152.500 104.230  31.590  1.00  0.00            
ATOM   4363  CA  PHE   486     153.270 102.370  30.980  1.00  0.00            
ATOM   4364  HA  PHE   486     154.150 101.740  31.100  1.00  0.00            
ATOM   4365  CB  PHE   486     152.160 101.440  31.450  1.00  0.00            
ATOM   4366  HB1 PHE   486     152.410 101.070  32.440  1.00  0.00            
ATOM   4367  HB2 PHE   486     152.260 100.530  30.860  1.00  0.00            
ATOM   4368  CG  PHE   486     150.730 101.940  31.370  1.00  0.00            
ATOM   4369  CD1 PHE   486     150.010 102.190  32.540  1.00  0.00            
ATOM   4370  HD1 PHE   486     150.510 101.950  33.470  1.00  0.00            
ATOM   4371  CE1 PHE   486     148.720 102.720  32.510  1.00  0.00            
ATOM   4372  HE1 PHE   486     148.130 102.840  33.410  1.00  0.00            
ATOM   4373  CZ  PHE   486     148.040 102.790  31.290  1.00  0.00            
ATOM   4374  HZ  PHE   486     147.010 103.100  31.220  1.00  0.00            
ATOM   4375  CE2 PHE   486     148.750 102.620  30.090  1.00  0.00            
ATOM   4376  HE2 PHE   486     148.330 102.800  29.120  1.00  0.00            
ATOM   4377  CD2 PHE   486     150.120 102.330  30.170  1.00  0.00            
ATOM   4378  HD2 PHE   486     150.620 102.240  29.220  1.00  0.00            
ATOM   4379  C   PHE   486     153.250 102.770  29.510  1.00  0.00            
ATOM   4380  O   PHE   486     152.670 103.820  29.230  1.00  0.00            
ATOM   4381  N   ASP   487     153.860 101.980  28.620  1.00  0.00            
ATOM   4382  H   ASP   487     154.280 101.130  28.960  1.00  0.00            
ATOM   4383  CA  ASP   487     154.060 102.300  27.220  1.00  0.00            
ATOM   4384  HA  ASP   487     154.100 103.370  27.050  1.00  0.00            
ATOM   4385  CB  ASP   487     155.300 101.570  26.700  1.00  0.00            
ATOM   4386  HB1 ASP   487     156.110 101.910  27.340  1.00  0.00            
ATOM   4387  HB2 ASP   487     155.550 101.740  25.650  1.00  0.00            
ATOM   4388  CG  ASP   487     155.160 100.080  26.980  1.00  0.00            
ATOM   4389  OD1 ASP   487     154.810  99.350  26.030  1.00  0.00            
ATOM   4390  OD2 ASP   487     155.470  99.610  28.100  1.00  0.00            
ATOM   4391  C   ASP   487     152.850 101.920  26.380  1.00  0.00            
ATOM   4392  O   ASP   487     151.820 101.480  26.900  1.00  0.00            
ATOM   4393  N   SER   488     152.940 102.030  25.050  1.00  0.00            
ATOM   4394  H   SER   488     153.770 102.360  24.580  1.00  0.00            
ATOM   4395  CA  SER   488     151.800 101.620  24.250  1.00  0.00            
ATOM   4396  HA  SER   488     150.930 102.150  24.620  1.00  0.00            
ATOM   4397  CB  SER   488     152.060 102.100  22.820  1.00  0.00            
ATOM   4398  HB1 SER   488     152.640 103.020  22.950  1.00  0.00            
ATOM   4399  HB2 SER   488     151.120 102.190  22.290  1.00  0.00            
ATOM   4400  OG  SER   488     152.760 101.140  22.070  1.00  0.00            
ATOM   4401  HG  SER   488     152.810 101.540  21.200  1.00  0.00            
ATOM   4402  C   SER   488     151.400 100.160  24.380  1.00  0.00            
ATOM   4403  O   SER   488     150.200  99.950  24.200  1.00  0.00            
ATOM   4404  N   SER   489     152.170  99.150  24.770  1.00  0.00            
ATOM   4405  H   SER   489     153.130  99.320  25.060  1.00  0.00            
ATOM   4406  CA  SER   489     151.680  97.790  24.940  1.00  0.00            
ATOM   4407  HA  SER   489     151.150  97.560  24.020  1.00  0.00            
ATOM   4408  CB  SER   489     152.890  96.860  24.920  1.00  0.00            
ATOM   4409  HB1 SER   489     153.440  97.020  23.990  1.00  0.00            
ATOM   4410  HB2 SER   489     152.520  95.840  24.780  1.00  0.00            
ATOM   4411  OG  SER   489     153.780  96.880  26.010  1.00  0.00            
ATOM   4412  HG  SER   489     154.380  97.630  25.980  1.00  0.00            
ATOM   4413  C   SER   489     150.680  97.490  26.050  1.00  0.00            
ATOM   4414  O   SER   489     149.890  96.560  25.910  1.00  0.00            
ATOM   4415  N   VAL   490     150.560  98.300  27.110  1.00  0.00            
ATOM   4416  H   VAL   490     151.190  99.080  27.140  1.00  0.00            
ATOM   4417  CA  VAL   490     149.580  98.160  28.170  1.00  0.00            
ATOM   4418  HA  VAL   490     149.340  97.100  28.270  1.00  0.00            
ATOM   4419  CB  VAL   490     150.060  98.670  29.520  1.00  0.00            
ATOM   4420  HB  VAL   490     150.410  99.700  29.460  1.00  0.00            
ATOM   4421  CG1 VAL   490     148.980  98.470  30.580  1.00  0.00            
ATOM   4422 1HG1 VAL   490     149.230  98.780  31.600  1.00  0.00            
ATOM   4423 2HG1 VAL   490     148.170  99.100  30.230  1.00  0.00            
ATOM   4424 3HG1 VAL   490     148.620  97.450  30.670  1.00  0.00            
ATOM   4425  CG2 VAL   490     151.310  97.940  30.020  1.00  0.00            
ATOM   4426 1HG2 VAL   490     151.310  96.850  30.070  1.00  0.00            
ATOM   4427 2HG2 VAL   490     152.190  98.130  29.400  1.00  0.00            
ATOM   4428 3HG2 VAL   490     151.620  98.170  31.040  1.00  0.00            
ATOM   4429  C   VAL   490     148.250  98.770  27.760  1.00  0.00            
ATOM   4430  O   VAL   490     147.180  98.220  27.980  1.00  0.00            
ATOM   4431  N   LEU   491     148.300  99.880  27.020  1.00  0.00            
ATOM   4432  H   LEU   491     149.260 100.100  26.770  1.00  0.00            
ATOM   4433  CA  LEU   491     147.220 100.510  26.290  1.00  0.00            
ATOM   4434  HA  LEU   491     146.480 100.670  27.080  1.00  0.00            
ATOM   4435  CB  LEU   491     147.620 101.900  25.790  1.00  0.00            
ATOM   4436  HB1 LEU   491     148.390 101.780  25.020  1.00  0.00            
ATOM   4437  HB2 LEU   491     148.060 102.560  26.540  1.00  0.00            
ATOM   4438  CG  LEU   491     146.430 102.590  25.120  1.00  0.00            
ATOM   4439  HG  LEU   491     146.090 101.970  24.290  1.00  0.00            
ATOM   4440  CD1 LEU   491     145.300 102.940  26.080  1.00  0.00            
ATOM   4441 1HD1 LEU   491     145.680 103.670  26.790  1.00  0.00            
ATOM   4442 2HD1 LEU   491     144.580 103.530  25.510  1.00  0.00            
ATOM   4443 3HD1 LEU   491     144.770 102.070  26.470  1.00  0.00            
ATOM   4444  CD2 LEU   491     146.920 103.860  24.440  1.00  0.00            
ATOM   4445 1HD2 LEU   491     147.690 103.530  23.740  1.00  0.00            
ATOM   4446 2HD2 LEU   491     146.190 104.500  23.930  1.00  0.00            
ATOM   4447 3HD2 LEU   491     147.330 104.530  25.190  1.00  0.00            
ATOM   4448  C   LEU   491     146.580  99.650  25.220  1.00  0.00            
ATOM   4449  O   LEU   491     145.400  99.280  25.290  1.00  0.00            
ATOM   4450  N   CYS   492     147.360  99.010  24.340  1.00  0.00            
ATOM   4451  H   CYS   492     148.330  99.260  24.310  1.00  0.00            
ATOM   4452  CA  CYS   492     147.020  97.970  23.390  1.00  0.00            
ATOM   4453  HA  CYS   492     146.440  98.400  22.570  1.00  0.00            
ATOM   4454  CB  CYS   492     148.340  97.390  22.890  1.00  0.00            
ATOM   4455  HB1 CYS   492     148.760  96.900  23.770  1.00  0.00            
ATOM   4456  HB2 CYS   492     148.920  98.270  22.620  1.00  0.00            
ATOM   4457  SG  CYS   492     148.160  96.120  21.600  1.00  0.00            
ATOM   4458  HG  CYS   492     147.310  96.750  20.780  1.00  0.00            
ATOM   4459  C   CYS   492     146.170  96.820  23.930  1.00  0.00            
ATOM   4460  O   CYS   492     145.120  96.500  23.380  1.00  0.00            
ATOM   4461  N   GLU   493     146.540  96.370  25.130  1.00  0.00            
ATOM   4462  H   GLU   493     147.350  96.710  25.610  1.00  0.00            
ATOM   4463  CA  GLU   493     146.030  95.170  25.770  1.00  0.00            
ATOM   4464  HA  GLU   493     146.000  94.340  25.050  1.00  0.00            
ATOM   4465  CB  GLU   493     146.920  94.790  26.940  1.00  0.00            
ATOM   4466  HB1 GLU   493     146.740  95.540  27.710  1.00  0.00            
ATOM   4467  HB2 GLU   493     147.980  94.810  26.670  1.00  0.00            
ATOM   4468  CG  GLU   493     146.760  93.350  27.420  1.00  0.00            
ATOM   4469  HG1 GLU   493     147.130  92.700  26.620  1.00  0.00            
ATOM   4470  HG2 GLU   493     145.690  93.240  27.590  1.00  0.00            
ATOM   4471  CD  GLU   493     147.570  93.090  28.690  1.00  0.00            
ATOM   4472  OE1 GLU   493     148.780  92.790  28.580  1.00  0.00            
ATOM   4473  OE2 GLU   493     146.940  93.100  29.760  1.00  0.00            
ATOM   4474  C   GLU   493     144.570  95.320  26.170  1.00  0.00            
ATOM   4475  O   GLU   493     143.790  94.390  26.330  1.00  0.00            
ATOM   4476  N   CYS   494     144.140  96.560  26.380  1.00  0.00            
ATOM   4477  H   CYS   494     144.710  97.360  26.140  1.00  0.00            
ATOM   4478  CA  CYS   494     142.870  96.880  27.010  1.00  0.00            
ATOM   4479  HA  CYS   494     142.710  96.330  27.940  1.00  0.00            
ATOM   4480  CB  CYS   494     142.900  98.330  27.460  1.00  0.00            
ATOM   4481  HB1 CYS   494     141.970  98.580  27.970  1.00  0.00            
ATOM   4482  HB2 CYS   494     142.900  99.010  26.610  1.00  0.00            
ATOM   4483  SG  CYS   494     144.190  98.740  28.670  1.00  0.00            
ATOM   4484  HG  CYS   494     145.330  98.640  27.980  1.00  0.00            
ATOM   4485  C   CYS   494     141.720  96.600  26.060  1.00  0.00            
ATOM   4486  O   CYS   494     140.690  96.160  26.570  1.00  0.00            
ATOM   4487  N   TYR   495     141.930  96.760  24.750  1.00  0.00            
ATOM   4488  H   TYR   495     142.840  97.090  24.470  1.00  0.00            
ATOM   4489  CA  TYR   495     140.980  96.450  23.700  1.00  0.00            
ATOM   4490  HA  TYR   495     139.990  96.760  24.030  1.00  0.00            
ATOM   4491  CB  TYR   495     141.290  97.230  22.420  1.00  0.00            
ATOM   4492  HB1 TYR   495     140.650  96.920  21.590  1.00  0.00            
ATOM   4493  HB2 TYR   495     142.300  96.940  22.150  1.00  0.00            
ATOM   4494  CG  TYR   495     141.200  98.730  22.560  1.00  0.00            
ATOM   4495  CD1 TYR   495     140.090  99.400  22.040  1.00  0.00            
ATOM   4496  HD1 TYR   495     139.270  98.850  21.600  1.00  0.00            
ATOM   4497  CE1 TYR   495     139.980 100.790  22.180  1.00  0.00            
ATOM   4498  HE1 TYR   495     139.040 101.280  21.950  1.00  0.00            
ATOM   4499  CZ  TYR   495     140.930 101.470  22.960  1.00  0.00            
ATOM   4500  OH  TYR   495     140.610 102.740  23.340  1.00  0.00            
ATOM   4501  HH  TYR   495     139.830 103.090  22.900  1.00  0.00            
ATOM   4502  CE2 TYR   495     142.070 100.810  23.470  1.00  0.00            
ATOM   4503  HE2 TYR   495     142.820 101.300  24.070  1.00  0.00            
ATOM   4504  CD2 TYR   495     142.240  99.450  23.170  1.00  0.00            
ATOM   4505  HD2 TYR   495     143.170  98.990  23.440  1.00  0.00            
ATOM   4506  C   TYR   495     140.800  94.960  23.440  1.00  0.00            
ATOM   4507  O   TYR   495     139.760  94.490  22.970  1.00  0.00            
ATOM   4508  N   ASP   496     141.910  94.230  23.580  1.00  0.00            
ATOM   4509  H   ASP   496     142.800  94.680  23.760  1.00  0.00            
ATOM   4510  CA  ASP   496     142.030  92.790  23.510  1.00  0.00            
ATOM   4511  HA  ASP   496     141.630  92.430  22.560  1.00  0.00            
ATOM   4512  CB  ASP   496     143.470  92.300  23.500  1.00  0.00            
ATOM   4513  HB1 ASP   496     143.960  92.530  24.450  1.00  0.00            
ATOM   4514  HB2 ASP   496     144.070  92.920  22.830  1.00  0.00            
ATOM   4515  CG  ASP   496     143.580  90.820  23.130  1.00  0.00            
ATOM   4516  OD1 ASP   496     143.230  89.910  23.910  1.00  0.00            
ATOM   4517  OD2 ASP   496     144.020  90.610  21.980  1.00  0.00            
ATOM   4518  C   ASP   496     141.260  92.080  24.610  1.00  0.00            
ATOM   4519  O   ASP   496     140.330  91.310  24.420  1.00  0.00            
ATOM   4520  N   ALA   497     141.580  92.470  25.850  1.00  0.00            
ATOM   4521  H   ALA   497     142.270  93.200  25.960  1.00  0.00            
ATOM   4522  CA  ALA   497     140.910  92.100  27.080  1.00  0.00            
ATOM   4523  HA  ALA   497     141.050  91.020  27.130  1.00  0.00            
ATOM   4524  CB  ALA   497     141.580  92.820  28.250  1.00  0.00            
ATOM   4525  HB1 ALA   497     142.640  92.570  28.280  1.00  0.00            
ATOM   4526  HB2 ALA   497     141.410  93.880  28.050  1.00  0.00            
ATOM   4527  HB3 ALA   497     141.210  92.500  29.220  1.00  0.00            
ATOM   4528  C   ALA   497     139.410  92.330  26.920  1.00  0.00            
ATOM   4529  O   ALA   497     138.560  91.480  27.160  1.00  0.00            
ATOM   4530  N   GLY   498     139.150  93.570  26.510  1.00  0.00            
ATOM   4531  H   GLY   498     139.880  94.260  26.340  1.00  0.00            
ATOM   4532  CA  GLY   498     137.820  94.100  26.280  1.00  0.00            
ATOM   4533  HA1 GLY   498     138.010  95.090  25.880  1.00  0.00            
ATOM   4534  HA2 GLY   498     137.260  94.240  27.210  1.00  0.00            
ATOM   4535  C   GLY   498     137.010  93.260  25.310  1.00  0.00            
ATOM   4536  O   GLY   498     135.890  92.910  25.670  1.00  0.00            
ATOM   4537  N   CYS   499     137.550  92.700  24.220  1.00  0.00            
ATOM   4538  H   CYS   499     138.540  92.830  24.110  1.00  0.00            
ATOM   4539  CA  CYS   499     136.850  91.910  23.220  1.00  0.00            
ATOM   4540  HA  CYS   499     135.830  92.270  23.110  1.00  0.00            
ATOM   4541  CB  CYS   499     137.490  91.940  21.840  1.00  0.00            
ATOM   4542  HB1 CYS   499     136.980  91.320  21.110  1.00  0.00            
ATOM   4543  HB2 CYS   499     138.540  91.640  21.860  1.00  0.00            
ATOM   4544  SG  CYS   499     137.510  93.630  21.200  1.00  0.00            
ATOM   4545  HG  CYS   499     138.300  94.130  22.160  1.00  0.00            
ATOM   4546  C   CYS   499     136.760  90.440  23.590  1.00  0.00            
ATOM   4547  O   CYS   499     135.700  89.830  23.550  1.00  0.00            
ATOM   4548  N   ALA   500     137.870  89.880  24.100  1.00  0.00            
ATOM   4549  H   ALA   500     138.750  90.360  24.010  1.00  0.00            
ATOM   4550  CA  ALA   500     137.840  88.460  24.370  1.00  0.00            
ATOM   4551  HA  ALA   500     137.390  87.910  23.540  1.00  0.00            
ATOM   4552  CB  ALA   500     139.260  87.890  24.360  1.00  0.00            
ATOM   4553  HB1 ALA   500     139.760  88.200  25.280  1.00  0.00            
ATOM   4554  HB2 ALA   500     139.410  86.820  24.190  1.00  0.00            
ATOM   4555  HB3 ALA   500     139.760  88.310  23.490  1.00  0.00            
ATOM   4556  C   ALA   500     137.130  88.120  25.670  1.00  0.00            
ATOM   4557  O   ALA   500     136.300  87.220  25.600  1.00  0.00            
ATOM   4558  N   TRP   501     137.480  88.780  26.780  1.00  0.00            
ATOM   4559  H   TRP   501     138.050  89.610  26.720  1.00  0.00            
ATOM   4560  CA  TRP   501     137.140  88.250  28.080  1.00  0.00            
ATOM   4561  HA  TRP   501     136.980  87.170  28.000  1.00  0.00            
ATOM   4562  CB  TRP   501     138.300  88.460  29.040  1.00  0.00            
ATOM   4563  HB1 TRP   501     138.050  88.210  30.070  1.00  0.00            
ATOM   4564  HB2 TRP   501     138.520  89.530  29.020  1.00  0.00            
ATOM   4565  CG  TRP   501     139.490  87.640  28.640  1.00  0.00            
ATOM   4566  CD1 TRP   501     140.530  88.150  27.950  1.00  0.00            
ATOM   4567  HD1 TRP   501     140.490  89.130  27.490  1.00  0.00            
ATOM   4568  NE1 TRP   501     141.570  87.240  27.970  1.00  0.00            
ATOM   4569  HE1 TRP   501     142.500  87.410  27.620  1.00  0.00            
ATOM   4570  CE2 TRP   501     141.210  86.060  28.570  1.00  0.00            
ATOM   4571  CZ2 TRP   501     141.880  84.840  28.750  1.00  0.00            
ATOM   4572  HZ2 TRP   501     142.850  84.640  28.330  1.00  0.00            
ATOM   4573  CH2 TRP   501     141.270  83.820  29.500  1.00  0.00            
ATOM   4574  HH2 TRP   501     141.720  82.850  29.650  1.00  0.00            
ATOM   4575  CZ3 TRP   501     140.110  84.180  30.200  1.00  0.00            
ATOM   4576  HZ3 TRP   501     139.710  83.520  30.960  1.00  0.00            
ATOM   4577  CE3 TRP   501     139.430  85.390  30.040  1.00  0.00            
ATOM   4578  HE3 TRP   501     138.430  85.450  30.440  1.00  0.00            
ATOM   4579  CD2 TRP   501     139.930  86.340  29.130  1.00  0.00            
ATOM   4580  C   TRP   501     135.880  88.910  28.640  1.00  0.00            
ATOM   4581  O   TRP   501     135.140  88.350  29.440  1.00  0.00            
ATOM   4582  N   TYR   502     135.590  90.140  28.210  1.00  0.00            
ATOM   4583  H   TYR   502     136.310  90.640  27.700  1.00  0.00            
ATOM   4584  CA  TYR   502     134.600  91.020  28.800  1.00  0.00            
ATOM   4585  HA  TYR   502     134.110  90.420  29.570  1.00  0.00            
ATOM   4586  CB  TYR   502     135.360  92.210  29.370  1.00  0.00            
ATOM   4587  HB1 TYR   502     134.650  92.740  30.010  1.00  0.00            
ATOM   4588  HB2 TYR   502     135.690  92.900  28.590  1.00  0.00            
ATOM   4589  CG  TYR   502     136.560  91.920  30.240  1.00  0.00            
ATOM   4590  CD1 TYR   502     136.570  90.960  31.260  1.00  0.00            
ATOM   4591  HD1 TYR   502     135.710  90.340  31.470  1.00  0.00            
ATOM   4592  CE1 TYR   502     137.780  90.720  31.920  1.00  0.00            
ATOM   4593  HE1 TYR   502     137.750  89.950  32.680  1.00  0.00            
ATOM   4594  CZ  TYR   502     138.940  91.490  31.680  1.00  0.00            
ATOM   4595  OH  TYR   502     140.140  91.280  32.310  1.00  0.00            
ATOM   4596  HH  TYR   502     140.870  91.660  31.820  1.00  0.00            
ATOM   4597  CE2 TYR   502     138.870  92.510  30.710  1.00  0.00            
ATOM   4598  HE2 TYR   502     139.710  93.170  30.590  1.00  0.00            
ATOM   4599  CD2 TYR   502     137.690  92.700  29.980  1.00  0.00            
ATOM   4600  HD2 TYR   502     137.680  93.530  29.290  1.00  0.00            
ATOM   4601  C   TYR   502     133.460  91.510  27.910  1.00  0.00            
ATOM   4602  O   TYR   502     132.530  92.200  28.300  1.00  0.00            
ATOM   4603  N   GLU   503     133.530  91.100  26.640  1.00  0.00            
ATOM   4604  H   GLU   503     134.280  90.490  26.330  1.00  0.00            
ATOM   4605  CA  GLU   503     132.520  91.370  25.630  1.00  0.00            
ATOM   4606  HA  GLU   503     133.060  91.300  24.690  1.00  0.00            
ATOM   4607  CB  GLU   503     131.360  90.380  25.620  1.00  0.00            
ATOM   4608  HB1 GLU   503     130.570  90.580  24.890  1.00  0.00            
ATOM   4609  HB2 GLU   503     130.960  90.640  26.600  1.00  0.00            
ATOM   4610  CG  GLU   503     131.870  88.950  25.580  1.00  0.00            
ATOM   4611  HG1 GLU   503     132.430  88.860  26.510  1.00  0.00            
ATOM   4612  HG2 GLU   503     132.520  88.710  24.740  1.00  0.00            
ATOM   4613  CD  GLU   503     130.720  87.960  25.660  1.00  0.00            
ATOM   4614  OE1 GLU   503     130.650  87.120  26.580  1.00  0.00            
ATOM   4615  OE2 GLU   503     129.870  88.060  24.750  1.00  0.00            
ATOM   4616  C   GLU   503     132.090  92.820  25.490  1.00  0.00            
ATOM   4617  O   GLU   503     130.900  93.130  25.460  1.00  0.00            
ATOM   4618  N   LEU   504     133.040  93.750  25.410  1.00  0.00            
ATOM   4619  H   LEU   504     133.990  93.410  25.520  1.00  0.00            
ATOM   4620  CA  LEU   504     132.970  95.150  25.040  1.00  0.00            
ATOM   4621  HA  LEU   504     132.000  95.630  25.190  1.00  0.00            
ATOM   4622  CB  LEU   504     133.990  95.900  25.890  1.00  0.00            
ATOM   4623  HB1 LEU   504     133.930  96.980  25.790  1.00  0.00            
ATOM   4624  HB2 LEU   504     135.000  95.660  25.540  1.00  0.00            
ATOM   4625  CG  LEU   504     134.050  95.580  27.380  1.00  0.00            
ATOM   4626  HG  LEU   504     134.310  94.530  27.490  1.00  0.00            
ATOM   4627  CD1 LEU   504     135.140  96.360  28.120  1.00  0.00            
ATOM   4628 1HD1 LEU   504     134.870  97.410  28.010  1.00  0.00            
ATOM   4629 2HD1 LEU   504     135.030  96.030  29.150  1.00  0.00            
ATOM   4630 3HD1 LEU   504     136.190  96.260  27.850  1.00  0.00            
ATOM   4631  CD2 LEU   504     132.670  95.660  28.030  1.00  0.00            
ATOM   4632 1HD2 LEU   504     132.340  96.690  27.940  1.00  0.00            
ATOM   4633 2HD2 LEU   504     131.940  95.040  27.510  1.00  0.00            
ATOM   4634 3HD2 LEU   504     132.650  95.430  29.100  1.00  0.00            
ATOM   4635  C   LEU   504     133.350  95.300  23.570  1.00  0.00            
ATOM   4636  O   LEU   504     134.310  94.710  23.080  1.00  0.00            
ATOM   4637  N   THR   505     132.710  96.250  22.880  1.00  0.00            
ATOM   4638  H   THR   505     132.040  96.800  23.410  1.00  0.00            
ATOM   4639  CA  THR   505     133.030  96.680  21.530  1.00  0.00            
ATOM   4640  HA  THR   505     133.530  95.870  21.010  1.00  0.00            
ATOM   4641  CB  THR   505     131.820  97.010  20.660  1.00  0.00            
ATOM   4642  HB  THR   505     132.250  97.140  19.670  1.00  0.00            
ATOM   4643  CG2 THR   505     130.850  95.830  20.690  1.00  0.00            
ATOM   4644 1HG2 THR   505     131.390  94.930  20.420  1.00  0.00            
ATOM   4645 2HG2 THR   505     130.450  95.610  21.670  1.00  0.00            
ATOM   4646 3HG2 THR   505     130.050  96.010  19.970  1.00  0.00            
ATOM   4647  OG1 THR   505     131.210  98.220  21.070  1.00  0.00            
ATOM   4648  HG1 THR   505     130.930  98.110  21.980  1.00  0.00            
ATOM   4649  C   THR   505     134.040  97.800  21.740  1.00  0.00            
ATOM   4650  O   THR   505     134.080  98.410  22.800  1.00  0.00            
ATOM   4651  N   PRO   506     134.910  98.060  20.760  1.00  0.00            
ATOM   4652  CD  PRO   506     135.010  97.380  19.480  1.00  0.00            
ATOM   4653  HD1 PRO   506     134.170  97.710  18.870  1.00  0.00            
ATOM   4654  HD2 PRO   506     135.050  96.300  19.540  1.00  0.00            
ATOM   4655  CG  PRO   506     136.360  97.790  18.880  1.00  0.00            
ATOM   4656  HG1 PRO   506     136.480  97.710  17.800  1.00  0.00            
ATOM   4657  HG2 PRO   506     137.170  97.200  19.310  1.00  0.00            
ATOM   4658  CB  PRO   506     136.470  99.230  19.370  1.00  0.00            
ATOM   4659  HB1 PRO   506     135.720  99.790  18.820  1.00  0.00            
ATOM   4660  HB2 PRO   506     137.490  99.600  19.320  1.00  0.00            
ATOM   4661  CA  PRO   506     135.940  99.070  20.790  1.00  0.00            
ATOM   4662  HA  PRO   506     136.660  98.760  21.550  1.00  0.00            
ATOM   4663  C   PRO   506     135.520 100.450  21.300  1.00  0.00            
ATOM   4664  O   PRO   506     136.260 101.070  22.060  1.00  0.00            
ATOM   4665  N   ALA   507     134.260 100.860  21.140  1.00  0.00            
ATOM   4666  H   ALA   507     133.700 100.370  20.450  1.00  0.00            
ATOM   4667  CA  ALA   507     133.700 102.130  21.540  1.00  0.00            
ATOM   4668  HA  ALA   507     134.460 102.830  21.200  1.00  0.00            
ATOM   4669  CB  ALA   507     132.410 102.400  20.770  1.00  0.00            
ATOM   4670  HB1 ALA   507     131.990 103.350  21.120  1.00  0.00            
ATOM   4671  HB2 ALA   507     132.570 102.540  19.690  1.00  0.00            
ATOM   4672  HB3 ALA   507     131.630 101.670  20.990  1.00  0.00            
ATOM   4673  C   ALA   507     133.500 102.300  23.040  1.00  0.00            
ATOM   4674  O   ALA   507     133.670 103.440  23.460  1.00  0.00            
ATOM   4675  N   GLU   508     133.100 101.230  23.740  1.00  0.00            
ATOM   4676  H   GLU   508     132.860 100.430  23.170  1.00  0.00            
ATOM   4677  CA  GLU   508     132.940 101.170  25.180  1.00  0.00            
ATOM   4678  HA  GLU   508     132.400 102.010  25.600  1.00  0.00            
ATOM   4679  CB  GLU   508     132.040  99.970  25.420  1.00  0.00            
ATOM   4680  HB1 GLU   508     132.390  99.110  24.840  1.00  0.00            
ATOM   4681  HB2 GLU   508     131.020 100.140  25.070  1.00  0.00            
ATOM   4682  CG  GLU   508     131.940  99.490  26.870  1.00  0.00            
ATOM   4683  HG1 GLU   508     131.800 100.360  27.500  1.00  0.00            
ATOM   4684  HG2 GLU   508     132.860  99.020  27.210  1.00  0.00            
ATOM   4685  CD  GLU   508     130.720  98.610  27.150  1.00  0.00            
ATOM   4686  OE1 GLU   508     130.330  97.750  26.330  1.00  0.00            
ATOM   4687  OE2 GLU   508     130.030  98.720  28.190  1.00  0.00            
ATOM   4688  C   GLU   508     134.270 101.030  25.910  1.00  0.00            
ATOM   4689  O   GLU   508     134.480 101.590  26.980  1.00  0.00            
ATOM   4690  N   THR   509     135.190 100.250  25.340  1.00  0.00            
ATOM   4691  H   THR   509     135.070  99.850  24.420  1.00  0.00            
ATOM   4692  CA  THR   509     136.550 100.200  25.830  1.00  0.00            
ATOM   4693  HA  THR   509     136.480  99.660  26.780  1.00  0.00            
ATOM   4694  CB  THR   509     137.460  99.300  24.990  1.00  0.00            
ATOM   4695  HB  THR   509     137.570  99.550  23.940  1.00  0.00            
ATOM   4696  CG2 THR   509     138.820  99.050  25.630  1.00  0.00            
ATOM   4697 1HG2 THR   509     138.840  99.050  26.720  1.00  0.00            
ATOM   4698 2HG2 THR   509     139.260  98.140  25.220  1.00  0.00            
ATOM   4699 3HG2 THR   509     139.480  99.880  25.370  1.00  0.00            
ATOM   4700  OG1 THR   509     136.760  98.080  25.060  1.00  0.00            
ATOM   4701  HG1 THR   509     137.130  97.460  24.430  1.00  0.00            
ATOM   4702  C   THR   509     137.190 101.570  25.970  1.00  0.00            
ATOM   4703  O   THR   509     137.870 101.980  26.910  1.00  0.00            
ATOM   4704  N   SER   510     136.850 102.390  24.980  1.00  0.00            
ATOM   4705  H   SER   510     136.220 102.040  24.270  1.00  0.00            
ATOM   4706  CA  SER   510     137.410 103.720  24.830  1.00  0.00            
ATOM   4707  HA  SER   510     138.490 103.640  24.980  1.00  0.00            
ATOM   4708  CB  SER   510     137.140 104.250  23.420  1.00  0.00            
ATOM   4709  HB1 SER   510     137.280 105.330  23.400  1.00  0.00            
ATOM   4710  HB2 SER   510     136.130 104.020  23.100  1.00  0.00            
ATOM   4711  OG  SER   510     138.040 103.710  22.480  1.00  0.00            
ATOM   4712  HG  SER   510     137.810 103.960  21.580  1.00  0.00            
ATOM   4713  C   SER   510     136.860 104.710  25.840  1.00  0.00            
ATOM   4714  O   SER   510     137.610 105.590  26.260  1.00  0.00            
ATOM   4715  N   VAL   511     135.580 104.680  26.230  1.00  0.00            
ATOM   4716  H   VAL   511     135.020 103.950  25.830  1.00  0.00            
ATOM   4717  CA  VAL   511     135.010 105.620  27.170  1.00  0.00            
ATOM   4718  HA  VAL   511     135.420 106.620  27.020  1.00  0.00            
ATOM   4719  CB  VAL   511     133.490 105.750  27.150  1.00  0.00            
ATOM   4720  HB  VAL   511     133.190 106.570  27.790  1.00  0.00            
ATOM   4721  CG1 VAL   511     133.100 106.230  25.750  1.00  0.00            
ATOM   4722 1HG1 VAL   511     133.400 105.500  25.000  1.00  0.00            
ATOM   4723 2HG1 VAL   511     132.020 106.380  25.760  1.00  0.00            
ATOM   4724 3HG1 VAL   511     133.610 107.160  25.520  1.00  0.00            
ATOM   4725  CG2 VAL   511     132.530 104.590  27.430  1.00  0.00            
ATOM   4726 1HG2 VAL   511     132.790 103.750  26.790  1.00  0.00            
ATOM   4727 2HG2 VAL   511     132.840 104.290  28.420  1.00  0.00            
ATOM   4728 3HG2 VAL   511     131.470 104.870  27.330  1.00  0.00            
ATOM   4729  C   VAL   511     135.410 105.240  28.590  1.00  0.00            
ATOM   4730  O   VAL   511     135.570 106.140  29.410  1.00  0.00            
ATOM   4731  N   ARG   512     135.570 103.940  28.880  1.00  0.00            
ATOM   4732  H   ARG   512     135.280 103.240  28.210  1.00  0.00            
ATOM   4733  CA  ARG   512     136.160 103.410  30.090  1.00  0.00            
ATOM   4734  HA  ARG   512     135.700 103.760  31.010  1.00  0.00            
ATOM   4735  CB  ARG   512     136.140 101.890  29.960  1.00  0.00            
ATOM   4736  HB1 ARG   512     136.880 101.430  30.610  1.00  0.00            
ATOM   4737  HB2 ARG   512     136.470 101.550  28.980  1.00  0.00            
ATOM   4738  CG  ARG   512     134.750 101.330  30.280  1.00  0.00            
ATOM   4739  HG1 ARG   512     134.020 101.850  29.660  1.00  0.00            
ATOM   4740  HG2 ARG   512     134.480 101.500  31.320  1.00  0.00            
ATOM   4741  CD  ARG   512     134.600  99.820  30.160  1.00  0.00            
ATOM   4742  HD1 ARG   512     135.090  99.310  30.990  1.00  0.00            
ATOM   4743  HD2 ARG   512     134.980  99.460  29.200  1.00  0.00            
ATOM   4744  NE  ARG   512     133.220  99.340  30.140  1.00  0.00            
ATOM   4745  HE  ARG   512     132.530  99.920  29.690  1.00  0.00            
ATOM   4746  CZ  ARG   512     132.670  98.180  30.550  1.00  0.00            
ATOM   4747  NH1 ARG   512     133.240  97.290  31.370  1.00  0.00            
ATOM   4748 1HH1 ARG   512     133.860  97.690  32.060  1.00  0.00            
ATOM   4749 2HH1 ARG   512     132.840  96.380  31.520  1.00  0.00            
ATOM   4750  NH2 ARG   512     131.390  97.890  30.310  1.00  0.00            
ATOM   4751 1HH2 ARG   512     130.930  98.430  29.590  1.00  0.00            
ATOM   4752 2HH2 ARG   512     131.000  97.060  30.730  1.00  0.00            
ATOM   4753  C   ARG   512     137.600 103.890  30.200  1.00  0.00            
ATOM   4754  O   ARG   512     138.040 104.510  31.160  1.00  0.00            
ATOM   4755  N   LEU   513     138.390 103.720  29.140  1.00  0.00            
ATOM   4756  H   LEU   513     138.100 102.990  28.500  1.00  0.00            
ATOM   4757  CA  LEU   513     139.750 104.240  29.130  1.00  0.00            
ATOM   4758  HA  LEU   513     140.400 103.810  29.880  1.00  0.00            
ATOM   4759  CB  LEU   513     140.350 103.830  27.790  1.00  0.00            
ATOM   4760  HB1 LEU   513     141.180 104.440  27.420  1.00  0.00            
ATOM   4761  HB2 LEU   513     139.530 103.930  27.090  1.00  0.00            
ATOM   4762  CG  LEU   513     140.980 102.440  27.870  1.00  0.00            
ATOM   4763  HG  LEU   513     140.190 101.760  28.180  1.00  0.00            
ATOM   4764  CD1 LEU   513     141.410 102.040  26.460  1.00  0.00            
ATOM   4765 1HD1 LEU   513     141.630 100.970  26.500  1.00  0.00            
ATOM   4766 2HD1 LEU   513     140.630 102.230  25.720  1.00  0.00            
ATOM   4767 3HD1 LEU   513     142.330 102.530  26.140  1.00  0.00            
ATOM   4768  CD2 LEU   513     142.140 102.290  28.850  1.00  0.00            
ATOM   4769 1HD2 LEU   513     142.810 103.140  28.820  1.00  0.00            
ATOM   4770 2HD2 LEU   513     141.650 102.190  29.820  1.00  0.00            
ATOM   4771 3HD2 LEU   513     142.630 101.340  28.650  1.00  0.00            
ATOM   4772  C   LEU   513     139.810 105.750  29.250  1.00  0.00            
ATOM   4773  O   LEU   513     140.650 106.360  29.920  1.00  0.00            
ATOM   4774  N   ARG   514     138.910 106.470  28.570  1.00  0.00            
ATOM   4775  H   ARG   514     138.360 106.010  27.860  1.00  0.00            
ATOM   4776  CA  ARG   514     138.900 107.910  28.670  1.00  0.00            
ATOM   4777  HA  ARG   514     139.920 108.270  28.550  1.00  0.00            
ATOM   4778  CB  ARG   514     138.020 108.540  27.590  1.00  0.00            
ATOM   4779  HB1 ARG   514     137.160 107.930  27.310  1.00  0.00            
ATOM   4780  HB2 ARG   514     138.680 108.530  26.720  1.00  0.00            
ATOM   4781  CG  ARG   514     137.540 109.970  27.810  1.00  0.00            
ATOM   4782  HG1 ARG   514     138.420 110.400  28.300  1.00  0.00            
ATOM   4783  HG2 ARG   514     136.690 109.860  28.490  1.00  0.00            
ATOM   4784  CD  ARG   514     137.260 110.800  26.550  1.00  0.00            
ATOM   4785  HD1 ARG   514     138.170 111.000  26.000  1.00  0.00            
ATOM   4786  HD2 ARG   514     136.930 111.780  26.880  1.00  0.00            
ATOM   4787  NE  ARG   514     136.220 110.200  25.710  1.00  0.00            
ATOM   4788  HE  ARG   514     136.550 109.680  24.910  1.00  0.00            
ATOM   4789  CZ  ARG   514     134.910 110.450  25.840  1.00  0.00            
ATOM   4790  NH1 ARG   514     134.360 111.330  26.690  1.00  0.00            
ATOM   4791 1HH1 ARG   514     134.920 111.830  27.360  1.00  0.00            
ATOM   4792 2HH1 ARG   514     133.350 111.260  26.770  1.00  0.00            
ATOM   4793  NH2 ARG   514     133.990 109.920  25.020  1.00  0.00            
ATOM   4794 1HH2 ARG   514     134.240 109.260  24.300  1.00  0.00            
ATOM   4795 2HH2 ARG   514     133.070 110.320  25.110  1.00  0.00            
ATOM   4796  C   ARG   514     138.560 108.400  30.070  1.00  0.00            
ATOM   4797  O   ARG   514     139.200 109.300  30.610  1.00  0.00            
ATOM   4798  N   ALA   515     137.780 107.660  30.860  1.00  0.00            
ATOM   4799  H   ALA   515     137.190 106.900  30.560  1.00  0.00            
ATOM   4800  CA  ALA   515     137.650 107.980  32.270  1.00  0.00            
ATOM   4801  HA  ALA   515     137.380 109.030  32.390  1.00  0.00            
ATOM   4802  CB  ALA   515     136.490 107.180  32.840  1.00  0.00            
ATOM   4803  HB1 ALA   515     136.470 107.330  33.910  1.00  0.00            
ATOM   4804  HB2 ALA   515     135.620 107.670  32.380  1.00  0.00            
ATOM   4805  HB3 ALA   515     136.690 106.150  32.550  1.00  0.00            
ATOM   4806  C   ALA   515     138.950 107.730  33.020  1.00  0.00            
ATOM   4807  O   ALA   515     139.320 108.540  33.860  1.00  0.00            
ATOM   4808  N   TYR   516     139.600 106.580  32.790  1.00  0.00            
ATOM   4809  H   TYR   516     139.110 105.930  32.180  1.00  0.00            
ATOM   4810  CA  TYR   516     140.880 106.270  33.390  1.00  0.00            
ATOM   4811  HA  TYR   516     140.680 106.200  34.450  1.00  0.00            
ATOM   4812  CB  TYR   516     141.420 104.920  32.930  1.00  0.00            
ATOM   4813  HB1 TYR   516     141.700 105.010  31.880  1.00  0.00            
ATOM   4814  HB2 TYR   516     140.640 104.160  33.020  1.00  0.00            
ATOM   4815  CG  TYR   516     142.610 104.480  33.730  1.00  0.00            
ATOM   4816  CD1 TYR   516     143.900 104.860  33.340  1.00  0.00            
ATOM   4817  HD1 TYR   516     144.010 105.530  32.500  1.00  0.00            
ATOM   4818  CE1 TYR   516     144.990 104.270  34.000  1.00  0.00            
ATOM   4819  HE1 TYR   516     145.950 104.480  33.570  1.00  0.00            
ATOM   4820  CZ  TYR   516     144.780 103.400  35.090  1.00  0.00            
ATOM   4821  OH  TYR   516     145.830 102.920  35.820  1.00  0.00            
ATOM   4822  HH  TYR   516     145.530 102.160  36.320  1.00  0.00            
ATOM   4823  CE2 TYR   516     143.480 103.160  35.570  1.00  0.00            
ATOM   4824  HE2 TYR   516     143.300 102.560  36.450  1.00  0.00            
ATOM   4825  CD2 TYR   516     142.390 103.660  34.840  1.00  0.00            
ATOM   4826  HD2 TYR   516     141.360 103.480  35.120  1.00  0.00            
ATOM   4827  C   TYR   516     141.780 107.460  33.090  1.00  0.00            
ATOM   4828  O   TYR   516     142.470 107.880  34.020  1.00  0.00            
ATOM   4829  N   LEU   517     141.890 107.960  31.860  1.00  0.00            
ATOM   4830  H   LEU   517     141.190 107.650  31.210  1.00  0.00            
ATOM   4831  CA  LEU   517     142.960 108.770  31.320  1.00  0.00            
ATOM   4832  HA  LEU   517     143.980 108.400  31.430  1.00  0.00            
ATOM   4833  CB  LEU   517     142.770 108.870  29.810  1.00  0.00            
ATOM   4834  HB1 LEU   517     141.740 109.150  29.610  1.00  0.00            
ATOM   4835  HB2 LEU   517     142.900 107.850  29.450  1.00  0.00            
ATOM   4836  CG  LEU   517     143.610 109.880  29.030  1.00  0.00            
ATOM   4837  HG  LEU   517     143.320 110.870  29.370  1.00  0.00            
ATOM   4838  CD1 LEU   517     145.110 109.640  29.190  1.00  0.00            
ATOM   4839 1HD1 LEU   517     145.570 110.340  28.490  1.00  0.00            
ATOM   4840 2HD1 LEU   517     145.470 109.810  30.210  1.00  0.00            
ATOM   4841 3HD1 LEU   517     145.360 108.630  28.870  1.00  0.00            
ATOM   4842  CD2 LEU   517     143.210 109.730  27.560  1.00  0.00            
ATOM   4843 1HD2 LEU   517     142.150 109.940  27.470  1.00  0.00            
ATOM   4844 2HD2 LEU   517     143.650 110.570  27.020  1.00  0.00            
ATOM   4845 3HD2 LEU   517     143.430 108.750  27.140  1.00  0.00            
ATOM   4846  C   LEU   517     143.000 110.120  32.040  1.00  0.00            
ATOM   4847  O   LEU   517     144.120 110.590  32.190  1.00  0.00            
ATOM   4848  N   ASN   518     141.870 110.770  32.320  1.00  0.00            
ATOM   4849  H   ASN   518     141.040 110.380  31.900  1.00  0.00            
ATOM   4850  CA  ASN   518     141.920 112.100  32.880  1.00  0.00            
ATOM   4851  HA  ASN   518     142.870 112.640  32.800  1.00  0.00            
ATOM   4852  CB  ASN   518     140.880 112.960  32.150  1.00  0.00            
ATOM   4853  HB1 ASN   518     141.000 113.990  32.490  1.00  0.00            
ATOM   4854  HB2 ASN   518     139.900 112.580  32.440  1.00  0.00            
ATOM   4855  CG  ASN   518     141.020 112.900  30.640  1.00  0.00            
ATOM   4856  OD1 ASN   518     141.840 113.570  30.020  1.00  0.00            
ATOM   4857  ND2 ASN   518     140.280 112.010  29.980  1.00  0.00            
ATOM   4858 1HD2 ASN   518     139.760 111.260  30.410  1.00  0.00            
ATOM   4859 2HD2 ASN   518     140.490 111.890  28.990  1.00  0.00            
ATOM   4860  C   ASN   518     141.620 112.020  34.370  1.00  0.00            
ATOM   4861  O   ASN   518     141.320 113.040  34.980  1.00  0.00            
ATOM   4862  N   THR   519     141.690 110.860  35.030  1.00  0.00            
ATOM   4863  H   THR   519     141.980 110.020  34.560  1.00  0.00            
ATOM   4864  CA  THR   519     141.590 110.720  36.460  1.00  0.00            
ATOM   4865  HA  THR   519     140.980 111.500  36.920  1.00  0.00            
ATOM   4866  CB  THR   519     140.810 109.480  36.880  1.00  0.00            
ATOM   4867  HB  THR   519     141.420 108.620  36.600  1.00  0.00            
ATOM   4868  CG2 THR   519     140.660 109.450  38.390  1.00  0.00            
ATOM   4869 1HG2 THR   519     139.980 108.700  38.810  1.00  0.00            
ATOM   4870 2HG2 THR   519     141.570 109.290  38.970  1.00  0.00            
ATOM   4871 3HG2 THR   519     140.340 110.440  38.720  1.00  0.00            
ATOM   4872  OG1 THR   519     139.490 109.510  36.380  1.00  0.00            
ATOM   4873  HG1 THR   519     139.640 109.380  35.440  1.00  0.00            
ATOM   4874  C   THR   519     142.990 110.810  37.050  1.00  0.00            
ATOM   4875  O   THR   519     143.850 110.030  36.640  1.00  0.00            
ATOM   4876  N   PRO   520     143.350 111.690  37.990  1.00  0.00            
ATOM   4877  CD  PRO   520     142.530 112.790  38.450  1.00  0.00            
ATOM   4878  HD1 PRO   520     141.540 112.490  38.790  1.00  0.00            
ATOM   4879  HD2 PRO   520     142.440 113.450  37.590  1.00  0.00            
ATOM   4880  CG  PRO   520     143.190 113.490  39.640  1.00  0.00            
ATOM   4881  HG1 PRO   520     142.950 112.980  40.570  1.00  0.00            
ATOM   4882  HG2 PRO   520     142.870 114.520  39.500  1.00  0.00            
ATOM   4883  CB  PRO   520     144.650 113.180  39.300  1.00  0.00            
ATOM   4884  HB1 PRO   520     145.290 113.180  40.190  1.00  0.00            
ATOM   4885  HB2 PRO   520     144.900 113.870  38.500  1.00  0.00            
ATOM   4886  CA  PRO   520     144.640 111.800  38.640  1.00  0.00            
ATOM   4887  HA  PRO   520     145.430 111.740  37.900  1.00  0.00            
ATOM   4888  C   PRO   520     144.930 110.740  39.700  1.00  0.00            
ATOM   4889  O   PRO   520     144.010 110.180  40.290  1.00  0.00            
ATOM   4890  N   GLY   521     146.200 110.430  39.960  1.00  0.00            
ATOM   4891  H   GLY   521     146.900 110.870  39.370  1.00  0.00            
ATOM   4892  CA  GLY   521     146.690 109.470  40.930  1.00  0.00            
ATOM   4893  HA1 GLY   521     146.020 109.490  41.790  1.00  0.00            
ATOM   4894  HA2 GLY   521     147.650 109.850  41.270  1.00  0.00            
ATOM   4895  C   GLY   521     146.910 108.090  40.350  1.00  0.00            
ATOM   4896  O   GLY   521     147.280 107.120  41.020  1.00  0.00            
ATOM   4897  N   LEU   522     146.630 107.920  39.050  1.00  0.00            
ATOM   4898  H   LEU   522     146.300 108.740  38.550  1.00  0.00            
ATOM   4899  CA  LEU   522     146.820 106.710  38.280  1.00  0.00            
ATOM   4900  HA  LEU   522     146.930 105.850  38.940  1.00  0.00            
ATOM   4901  CB  LEU   522     145.570 106.390  37.470  1.00  0.00            
ATOM   4902  HB1 LEU   522     145.720 105.620  36.710  1.00  0.00            
ATOM   4903  HB2 LEU   522     145.300 107.280  36.890  1.00  0.00            
ATOM   4904  CG  LEU   522     144.380 106.040  38.360  1.00  0.00            
ATOM   4905  HG  LEU   522     144.300 106.740  39.190  1.00  0.00            
ATOM   4906  CD1 LEU   522     143.070 106.030  37.580  1.00  0.00            
ATOM   4907 1HD1 LEU   522     142.370 105.380  38.100  1.00  0.00            
ATOM   4908 2HD1 LEU   522     142.700 107.050  37.450  1.00  0.00            
ATOM   4909 3HD1 LEU   522     143.380 105.630  36.610  1.00  0.00            
ATOM   4910  CD2 LEU   522     144.600 104.600  38.830  1.00  0.00            
ATOM   4911 1HD2 LEU   522     144.510 103.960  37.950  1.00  0.00            
ATOM   4912 2HD2 LEU   522     145.520 104.560  39.410  1.00  0.00            
ATOM   4913 3HD2 LEU   522     143.930 104.250  39.610  1.00  0.00            
ATOM   4914  C   LEU   522     148.070 106.830  37.410  1.00  0.00            
ATOM   4915  O   LEU   522     148.460 107.930  37.040  1.00  0.00            
ATOM   4916  N   PRO   523     148.740 105.710  37.120  1.00  0.00            
ATOM   4917  CD  PRO   523     148.360 104.370  37.510  1.00  0.00            
ATOM   4918  HD1 PRO   523     147.340 104.210  37.170  1.00  0.00            
ATOM   4919  HD2 PRO   523     148.380 104.120  38.580  1.00  0.00            
ATOM   4920  CG  PRO   523     149.250 103.400  36.750  1.00  0.00            
ATOM   4921  HG1 PRO   523     148.750 102.770  36.010  1.00  0.00            
ATOM   4922  HG2 PRO   523     149.600 102.690  37.490  1.00  0.00            
ATOM   4923  CB  PRO   523     150.360 104.230  36.100  1.00  0.00            
ATOM   4924  HB1 PRO   523     150.620 103.980  35.070  1.00  0.00            
ATOM   4925  HB2 PRO   523     151.270 104.100  36.680  1.00  0.00            
ATOM   4926  CA  PRO   523     149.890 105.680  36.240  1.00  0.00            
ATOM   4927  HA  PRO   523     150.730 106.180  36.730  1.00  0.00            
ATOM   4928  C   PRO   523     149.560 106.250  34.870  1.00  0.00            
ATOM   4929  O   PRO   523     148.500 106.010  34.320  1.00  0.00            
ATOM   4930  N   VAL   524     150.520 107.020  34.340  1.00  0.00            
ATOM   4931  H   VAL   524     151.280 107.300  34.930  1.00  0.00            
ATOM   4932  CA  VAL   524     150.390 107.800  33.120  1.00  0.00            
ATOM   4933  HA  VAL   524     149.500 108.410  33.250  1.00  0.00            
ATOM   4934  CB  VAL   524     151.570 108.750  32.950  1.00  0.00            
ATOM   4935  HB  VAL   524     152.470 108.130  32.900  1.00  0.00            
ATOM   4936  CG1 VAL   524     151.430 109.600  31.700  1.00  0.00            
ATOM   4937 1HG1 VAL   524     152.360 110.140  31.530  1.00  0.00            
ATOM   4938 2HG1 VAL   524     151.250 108.950  30.840  1.00  0.00            
ATOM   4939 3HG1 VAL   524     150.620 110.320  31.860  1.00  0.00            
ATOM   4940  CG2 VAL   524     151.650 109.690  34.150  1.00  0.00            
ATOM   4941 1HG2 VAL   524     152.160 110.600  33.860  1.00  0.00            
ATOM   4942 2HG2 VAL   524     150.650 109.800  34.580  1.00  0.00            
ATOM   4943 3HG2 VAL   524     152.150 109.130  34.950  1.00  0.00            
ATOM   4944  C   VAL   524     150.210 106.920  31.890  1.00  0.00            
ATOM   4945  O   VAL   524     151.080 106.100  31.610  1.00  0.00            
ATOM   4946  N   CYS   525     149.100 107.110  31.160  1.00  0.00            
ATOM   4947  H   CYS   525     148.550 107.900  31.470  1.00  0.00            
ATOM   4948  CA  CYS   525     148.720 106.480  29.910  1.00  0.00            
ATOM   4949  HA  CYS   525     149.310 105.580  29.770  1.00  0.00            
ATOM   4950  CB  CYS   525     147.270 106.110  30.170  1.00  0.00            
ATOM   4951  HB1 CYS   525     146.620 106.980  30.190  1.00  0.00            
ATOM   4952  HB2 CYS   525     147.200 105.630  31.150  1.00  0.00            
ATOM   4953  SG  CYS   525     146.440 105.070  28.940  1.00  0.00            
ATOM   4954  HG  CYS   525     146.460 105.860  27.860  1.00  0.00            
ATOM   4955  C   CYS   525     148.840 107.500  28.780  1.00  0.00            
ATOM   4956  O   CYS   525     148.460 108.660  28.900  1.00  0.00            
ATOM   4957  N   GLN   526     149.320 106.910  27.680  1.00  0.00            
ATOM   4958  H   GLN   526     149.650 105.960  27.740  1.00  0.00            
ATOM   4959  CA  GLN   526     149.300 107.500  26.360  1.00  0.00            
ATOM   4960  HA  GLN   526     149.600 108.550  26.460  1.00  0.00            
ATOM   4961  CB  GLN   526     150.190 106.700  25.420  1.00  0.00            
ATOM   4962  HB1 GLN   526     149.860 106.930  24.400  1.00  0.00            
ATOM   4963  HB2 GLN   526     149.950 105.640  25.490  1.00  0.00            
ATOM   4964  CG  GLN   526     151.680 106.950  25.610  1.00  0.00            
ATOM   4965  HG1 GLN   526     151.970 106.430  26.530  1.00  0.00            
ATOM   4966  HG2 GLN   526     151.910 108.010  25.730  1.00  0.00            
ATOM   4967  CD  GLN   526     152.340 106.440  24.330  1.00  0.00            
ATOM   4968  OE1 GLN   526     152.640 105.270  24.100  1.00  0.00            
ATOM   4969  NE2 GLN   526     152.800 107.270  23.400  1.00  0.00            
ATOM   4970 1HE2 GLN   526     152.670 108.270  23.500  1.00  0.00            
ATOM   4971 2HE2 GLN   526     153.200 106.870  22.560  1.00  0.00            
ATOM   4972  C   GLN   526     147.860 107.600  25.850  1.00  0.00            
ATOM   4973  O   GLN   526     146.970 106.790  26.110  1.00  0.00            
ATOM   4974  N   ASP   527     147.620 108.710  25.160  1.00  0.00            
ATOM   4975  H   ASP   527     148.400 109.350  25.090  1.00  0.00            
ATOM   4976  CA  ASP   527     146.350 109.230  24.690  1.00  0.00            
ATOM   4977  HA  ASP   527     145.600 108.990  25.440  1.00  0.00            
ATOM   4978  CB  ASP   527     146.400 110.750  24.560  1.00  0.00            
ATOM   4979  HB1 ASP   527     146.550 111.090  25.590  1.00  0.00            
ATOM   4980  HB2 ASP   527     145.450 111.230  24.310  1.00  0.00            
ATOM   4981  CG  ASP   527     147.520 111.350  23.720  1.00  0.00            
ATOM   4982  OD1 ASP   527     148.590 110.720  23.580  1.00  0.00            
ATOM   4983  OD2 ASP   527     147.370 112.480  23.220  1.00  0.00            
ATOM   4984  C   ASP   527     145.810 108.630  23.400  1.00  0.00            
ATOM   4985  O   ASP   527     144.710 109.020  23.000  1.00  0.00            
ATOM   4986  N   HIS   528     146.550 107.730  22.740  1.00  0.00            
ATOM   4987  H   HIS   528     147.390 107.470  23.230  1.00  0.00            
ATOM   4988  CA  HIS   528     146.220 107.290  21.400  1.00  0.00            
ATOM   4989  HA  HIS   528     145.770 108.130  20.850  1.00  0.00            
ATOM   4990  CB  HIS   528     147.460 107.050  20.550  1.00  0.00            
ATOM   4991  HB1 HIS   528     147.920 108.030  20.440  1.00  0.00            
ATOM   4992  HB2 HIS   528     147.080 106.760  19.570  1.00  0.00            
ATOM   4993  CG  HIS   528     148.540 106.130  21.060  1.00  0.00            
ATOM   4994  ND1 HIS   528     149.880 106.410  21.320  1.00  0.00            
ATOM   4995  HD1 HIS   528     150.190 107.370  21.290  1.00  0.00            
ATOM   4996  CE1 HIS   528     150.450 105.340  21.880  1.00  0.00            
ATOM   4997  HE1 HIS   528     151.490 105.260  22.170  1.00  0.00            
ATOM   4998  NE2 HIS   528     149.620 104.310  21.710  1.00  0.00            
ATOM   4999  CD2 HIS   528     148.420 104.770  21.150  1.00  0.00            
ATOM   5000  HD2 HIS   528     147.520 104.200  20.960  1.00  0.00            
ATOM   5001  C   HIS   528     145.200 106.160  21.340  1.00  0.00            
ATOM   5002  O   HIS   528     145.390 105.110  20.730  1.00  0.00            
ATOM   5003  N   LEU   529     144.070 106.360  22.020  1.00  0.00            
ATOM   5004  H   LEU   529     144.010 107.220  22.540  1.00  0.00            
ATOM   5005  CA  LEU   529     142.950 105.440  22.020  1.00  0.00            
ATOM   5006  HA  LEU   529     143.220 104.550  22.580  1.00  0.00            
ATOM   5007  CB  LEU   529     141.860 106.100  22.870  1.00  0.00            
ATOM   5008  HB1 LEU   529     140.890 105.730  22.530  1.00  0.00            
ATOM   5009  HB2 LEU   529     141.840 107.170  22.690  1.00  0.00            
ATOM   5010  CG  LEU   529     142.060 105.850  24.360  1.00  0.00            
ATOM   5011  HG  LEU   529     142.380 104.830  24.560  1.00  0.00            
ATOM   5012  CD1 LEU   529     143.100 106.690  25.100  1.00  0.00            
ATOM   5013 1HD1 LEU   529     144.100 106.360  24.820  1.00  0.00            
ATOM   5014 2HD1 LEU   529     142.970 107.770  25.000  1.00  0.00            
ATOM   5015 3HD1 LEU   529     142.970 106.390  26.140  1.00  0.00            
ATOM   5016  CD2 LEU   529     140.690 106.070  24.990  1.00  0.00            
ATOM   5017 1HD2 LEU   529     140.740 106.020  26.080  1.00  0.00            
ATOM   5018 2HD2 LEU   529     140.210 106.980  24.640  1.00  0.00            
ATOM   5019 3HD2 LEU   529     140.020 105.270  24.660  1.00  0.00            
ATOM   5020  C   LEU   529     142.440 105.140  20.620  1.00  0.00            
ATOM   5021  O   LEU   529     142.040 104.030  20.280  1.00  0.00            
ATOM   5022  N   GLU   530     142.470 106.160  19.750  1.00  0.00            
ATOM   5023  H   GLU   530     142.620 107.050  20.200  1.00  0.00            
ATOM   5024  CA  GLU   530     142.150 106.120  18.340  1.00  0.00            
ATOM   5025  HA  GLU   530     141.110 105.800  18.230  1.00  0.00            
ATOM   5026  CB  GLU   530     142.150 107.540  17.800  1.00  0.00            
ATOM   5027  HB1 GLU   530     141.970 107.480  16.730  1.00  0.00            
ATOM   5028  HB2 GLU   530     143.100 108.070  17.920  1.00  0.00            
ATOM   5029  CG  GLU   530     141.040 108.430  18.380  1.00  0.00            
ATOM   5030  HG1 GLU   530     140.190 107.940  18.840  1.00  0.00            
ATOM   5031  HG2 GLU   530     140.650 108.990  17.530  1.00  0.00            
ATOM   5032  CD  GLU   530     141.590 109.320  19.480  1.00  0.00            
ATOM   5033  OE1 GLU   530     142.230 108.850  20.450  1.00  0.00            
ATOM   5034  OE2 GLU   530     141.450 110.560  19.380  1.00  0.00            
ATOM   5035  C   GLU   530     142.980 105.200  17.460  1.00  0.00            
ATOM   5036  O   GLU   530     142.320 104.610  16.610  1.00  0.00            
ATOM   5037  N   PHE   531     144.290 105.010  17.690  1.00  0.00            
ATOM   5038  H   PHE   531     144.660 105.510  18.480  1.00  0.00            
ATOM   5039  CA  PHE   531     145.100 104.100  16.910  1.00  0.00            
ATOM   5040  HA  PHE   531     144.850 104.260  15.860  1.00  0.00            
ATOM   5041  CB  PHE   531     146.600 104.380  17.030  1.00  0.00            
ATOM   5042  HB1 PHE   531     146.790 104.490  18.090  1.00  0.00            
ATOM   5043  HB2 PHE   531     146.730 105.370  16.580  1.00  0.00            
ATOM   5044  CG  PHE   531     147.470 103.320  16.410  1.00  0.00            
ATOM   5045  CD1 PHE   531     148.350 102.550  17.180  1.00  0.00            
ATOM   5046  HD1 PHE   531     148.440 102.830  18.220  1.00  0.00            
ATOM   5047  CE1 PHE   531     148.910 101.370  16.670  1.00  0.00            
ATOM   5048  HE1 PHE   531     149.470 100.730  17.340  1.00  0.00            
ATOM   5049  CZ  PHE   531     148.750 100.990  15.340  1.00  0.00            
ATOM   5050  HZ  PHE   531     149.310 100.220  14.830  1.00  0.00            
ATOM   5051  CE2 PHE   531     147.890 101.780  14.560  1.00  0.00            
ATOM   5052  HE2 PHE   531     147.760 101.630  13.500  1.00  0.00            
ATOM   5053  CD2 PHE   531     147.250 102.900  15.090  1.00  0.00            
ATOM   5054  HD2 PHE   531     146.560 103.500  14.510  1.00  0.00            
ATOM   5055  C   PHE   531     144.780 102.640  17.190  1.00  0.00            
ATOM   5056  O   PHE   531     144.560 101.870  16.260  1.00  0.00            
ATOM   5057  N   TRP   532     144.630 102.250  18.450  1.00  0.00            
ATOM   5058  H   TRP   532     144.710 102.980  19.150  1.00  0.00            
ATOM   5059  CA  TRP   532     144.190 100.930  18.870  1.00  0.00            
ATOM   5060  HA  TRP   532     144.690 100.250  18.180  1.00  0.00            
ATOM   5061  CB  TRP   532     144.660 100.720  20.310  1.00  0.00            
ATOM   5062  HB1 TRP   532     144.270  99.790  20.730  1.00  0.00
[truncated: 133,048 more chars]
