# Supplementary material for: ATP dependent NS3 helicase interaction with RNA: insights from molecular simulations
Source: Nucleic Acids Res. 2015 Oct 10;43(18):8725–34. doi: 10.1093/nar/gkv872 (PMC4605317; doi:10.1093/nar/gkv872)
Supplement: SUPPLEMENTARY DATA [file supp_gkv872_nar-02163-z-2015-File009.zip › pdb-files/1000ns_closed-apo.pdb]

TITLE     t= 1000000.00000
ATOM      1  N   SER   189      74.410 147.370  51.120  1.00  0.00            
ATOM      2  H1  SER   189      73.760 147.520  51.880  1.00  0.00            
ATOM      3  H2  SER   189      74.050 147.770  50.260  1.00  0.00            
ATOM      4  H3  SER   189      74.440 146.380  50.930  1.00  0.00            
ATOM      5  CA  SER   189      75.800 147.720  51.440  1.00  0.00            
ATOM      6  HA  SER   189      75.910 148.800  51.310  1.00  0.00            
ATOM      7  CB  SER   189      76.180 147.290  52.850  1.00  0.00            
ATOM      8  HB1 SER   189      77.250 147.470  52.990  1.00  0.00            
ATOM      9  HB2 SER   189      75.940 146.240  53.030  1.00  0.00            
ATOM     10  OG  SER   189      75.410 148.060  53.740  1.00  0.00            
ATOM     11  HG  SER   189      75.710 147.800  54.620  1.00  0.00            
ATOM     12  C   SER   189      76.660 147.050  50.370  1.00  0.00            
ATOM     13  O   SER   189      76.120 146.090  49.820  1.00  0.00            
ATOM     14  N   PRO   190      77.890 147.490  50.100  1.00  0.00            
ATOM     15  CD  PRO   190      78.410 148.840  50.260  1.00  0.00            
ATOM     16  HD1 PRO   190      78.880 149.090  51.210  1.00  0.00            
ATOM     17  HD2 PRO   190      77.620 149.580  50.100  1.00  0.00            
ATOM     18  CG  PRO   190      79.430 149.100  49.160  1.00  0.00            
ATOM     19  HG1 PRO   190      80.120 149.900  49.420  1.00  0.00            
ATOM     20  HG2 PRO   190      78.930 149.380  48.230  1.00  0.00            
ATOM     21  CB  PRO   190      80.030 147.700  49.100  1.00  0.00            
ATOM     22  HB1 PRO   190      80.710 147.690  49.950  1.00  0.00            
ATOM     23  HB2 PRO   190      80.600 147.560  48.190  1.00  0.00            
ATOM     24  CA  PRO   190      78.840 146.760  49.290  1.00  0.00            
ATOM     25  HA  PRO   190      78.390 146.610  48.310  1.00  0.00            
ATOM     26  C   PRO   190      79.400 145.470  49.860  1.00  0.00            
ATOM     27  O   PRO   190      79.320 145.250  51.070  1.00  0.00            
ATOM     28  N   PRO   191      79.880 144.510  49.060  1.00  0.00            
ATOM     29  CD  PRO   191      79.930 144.720  47.630  1.00  0.00            
ATOM     30  HD1 PRO   191      80.560 145.580  47.390  1.00  0.00            
ATOM     31  HD2 PRO   191      78.910 144.820  47.260  1.00  0.00            
ATOM     32  CG  PRO   191      80.630 143.490  47.050  1.00  0.00            
ATOM     33  HG1 PRO   191      81.670 143.730  46.820  1.00  0.00            
ATOM     34  HG2 PRO   191      80.040 143.240  46.180  1.00  0.00            
ATOM     35  CB  PRO   191      80.580 142.450  48.170  1.00  0.00            
ATOM     36  HB1 PRO   191      81.480 141.840  48.060  1.00  0.00            
ATOM     37  HB2 PRO   191      79.700 141.830  48.010  1.00  0.00            
ATOM     38  CA  PRO   191      80.450 143.250  49.470  1.00  0.00            
ATOM     39  HA  PRO   191      79.760 142.700  50.110  1.00  0.00            
ATOM     40  C   PRO   191      81.760 143.490  50.220  1.00  0.00            
ATOM     41  O   PRO   191      82.670 144.130  49.690  1.00  0.00            
ATOM     42  N   ALA   192      81.970 142.840  51.360  1.00  0.00            
ATOM     43  H   ALA   192      81.160 142.340  51.720  1.00  0.00            
ATOM     44  CA  ALA   192      83.190 142.970  52.130  1.00  0.00            
ATOM     45  HA  ALA   192      83.220 144.030  52.400  1.00  0.00            
ATOM     46  CB  ALA   192      83.000 142.230  53.450  1.00  0.00            
ATOM     47  HB1 ALA   192      82.170 142.690  53.970  1.00  0.00            
ATOM     48  HB2 ALA   192      82.820 141.170  53.280  1.00  0.00            
ATOM     49  HB3 ALA   192      83.840 142.570  54.060  1.00  0.00            
ATOM     50  C   ALA   192      84.400 142.490  51.340  1.00  0.00            
ATOM     51  O   ALA   192      85.380 143.230  51.350  1.00  0.00            
ATOM     52  N   VAL   193      84.320 141.450  50.510  1.00  0.00            
ATOM     53  H   VAL   193      83.460 140.910  50.470  1.00  0.00            
ATOM     54  CA  VAL   193      85.310 141.060  49.530  1.00  0.00            
ATOM     55  HA  VAL   193      86.180 141.720  49.630  1.00  0.00            
ATOM     56  CB  VAL   193      85.820 139.680  49.930  1.00  0.00            
ATOM     57  HB  VAL   193      84.990 139.050  50.210  1.00  0.00            
ATOM     58  CG1 VAL   193      86.620 138.920  48.880  1.00  0.00            
ATOM     59 1HG1 VAL   193      86.000 138.750  48.010  1.00  0.00            
ATOM     60 2HG1 VAL   193      87.460 139.450  48.430  1.00  0.00            
ATOM     61 3HG1 VAL   193      86.860 137.920  49.240  1.00  0.00            
ATOM     62  CG2 VAL   193      86.720 139.910  51.150  1.00  0.00            
ATOM     63 1HG2 VAL   193      87.650 140.410  50.870  1.00  0.00            
ATOM     64 2HG2 VAL   193      86.240 140.540  51.900  1.00  0.00            
ATOM     65 3HG2 VAL   193      86.970 138.990  51.670  1.00  0.00            
ATOM     66  C   VAL   193      84.730 141.120  48.120  1.00  0.00            
ATOM     67  O   VAL   193      83.640 140.600  47.890  1.00  0.00            
ATOM     68  N   PRO   194      85.290 141.840  47.150  1.00  0.00            
ATOM     69  CD  PRO   194      86.540 142.570  47.310  1.00  0.00            
ATOM     70  HD1 PRO   194      87.320 141.970  47.780  1.00  0.00            
ATOM     71  HD2 PRO   194      86.410 143.560  47.740  1.00  0.00            
ATOM     72  CG  PRO   194      86.990 142.870  45.880  1.00  0.00            
ATOM     73  HG1 PRO   194      87.500 142.000  45.470  1.00  0.00            
ATOM     74  HG2 PRO   194      87.700 143.700  45.940  1.00  0.00            
ATOM     75  CB  PRO   194      85.660 143.070  45.150  1.00  0.00            
ATOM     76  HB1 PRO   194      85.750 142.930  44.080  1.00  0.00            
ATOM     77  HB2 PRO   194      85.260 144.070  45.350  1.00  0.00            
ATOM     78  CA  PRO   194      84.750 142.050  45.820  1.00  0.00            
ATOM     79  HA  PRO   194      83.790 142.550  45.980  1.00  0.00            
ATOM     80  C   PRO   194      84.580 140.790  44.980  1.00  0.00            
ATOM     81  O   PRO   194      85.450 139.930  44.890  1.00  0.00            
ATOM     82  N   GLN   195      83.400 140.710  44.360  1.00  0.00            
ATOM     83  H   GLN   195      82.820 141.540  44.340  1.00  0.00            
ATOM     84  CA  GLN   195      82.800 139.490  43.880  1.00  0.00            
ATOM     85  HA  GLN   195      83.040 138.670  44.560  1.00  0.00            
ATOM     86  CB  GLN   195      81.290 139.690  43.770  1.00  0.00            
ATOM     87  HB1 GLN   195      81.030 140.200  44.700  1.00  0.00            
ATOM     88  HB2 GLN   195      80.880 138.680  43.710  1.00  0.00            
ATOM     89  CG  GLN   195      80.670 140.570  42.690  1.00  0.00            
ATOM     90  HG1 GLN   195      81.040 140.190  41.730  1.00  0.00            
ATOM     91  HG2 GLN   195      80.980 141.610  42.810  1.00  0.00            
ATOM     92  CD  GLN   195      79.150 140.540  42.620  1.00  0.00            
ATOM     93  OE1 GLN   195      78.480 139.930  43.460  1.00  0.00            
ATOM     94  NE2 GLN   195      78.570 141.350  41.740  1.00  0.00            
ATOM     95 1HE2 GLN   195      79.120 141.880  41.080  1.00  0.00            
ATOM     96 2HE2 GLN   195      77.560 141.330  41.610  1.00  0.00            
ATOM     97  C   GLN   195      83.320 138.930  42.560  1.00  0.00            
ATOM     98  O   GLN   195      83.120 137.780  42.190  1.00  0.00            
ATOM     99  N   SER   196      84.140 139.730  41.870  1.00  0.00            
ATOM    100  H   SER   196      84.220 140.660  42.260  1.00  0.00            
ATOM    101  CA  SER   196      84.800 139.410  40.620  1.00  0.00            
ATOM    102  HA  SER   196      84.200 138.720  40.030  1.00  0.00            
ATOM    103  CB  SER   196      85.010 140.710  39.850  1.00  0.00            
ATOM    104  HB1 SER   196      85.510 140.510  38.900  1.00  0.00            
ATOM    105  HB2 SER   196      85.610 141.450  40.390  1.00  0.00            
ATOM    106  OG  SER   196      83.730 141.300  39.740  1.00  0.00            
ATOM    107  HG  SER   196      83.720 142.010  40.390  1.00  0.00            
ATOM    108  C   SER   196      86.160 138.800  40.910  1.00  0.00            
ATOM    109  O   SER   196      86.900 139.280  41.760  1.00  0.00            
ATOM    110  N   PHE   197      86.420 137.660  40.260  1.00  0.00            
ATOM    111  H   PHE   197      85.780 137.450  39.510  1.00  0.00            
ATOM    112  CA  PHE   197      87.410 136.690  40.700  1.00  0.00            
ATOM    113  HA  PHE   197      87.110 136.330  41.690  1.00  0.00            
ATOM    114  CB  PHE   197      87.370 135.480  39.780  1.00  0.00            
ATOM    115  HB1 PHE   197      87.580 135.880  38.790  1.00  0.00            
ATOM    116  HB2 PHE   197      86.340 135.100  39.820  1.00  0.00            
ATOM    117  CG  PHE   197      88.290 134.340  40.150  1.00  0.00            
ATOM    118  CD1 PHE   197      88.120 133.940  41.480  1.00  0.00            
ATOM    119  HD1 PHE   197      87.340 134.290  42.140  1.00  0.00            
ATOM    120  CE1 PHE   197      88.940 132.930  41.990  1.00  0.00            
ATOM    121  HE1 PHE   197      88.900 132.620  43.020  1.00  0.00            
ATOM    122  CZ  PHE   197      89.960 132.410  41.170  1.00  0.00            
ATOM    123  HZ  PHE   197      90.600 131.630  41.560  1.00  0.00            
ATOM    124  CE2 PHE   197      90.110 132.850  39.850  1.00  0.00            
ATOM    125  HE2 PHE   197      90.950 132.370  39.380  1.00  0.00            
ATOM    126  CD2 PHE   197      89.330 133.890  39.320  1.00  0.00            
ATOM    127  HD2 PHE   197      89.510 134.250  38.320  1.00  0.00            
ATOM    128  C   PHE   197      88.820 137.220  40.840  1.00  0.00            
ATOM    129  O   PHE   197      89.340 137.750  39.860  1.00  0.00            
ATOM    130  N   GLN   198      89.490 137.030  41.990  1.00  0.00            
ATOM    131  H   GLN   198      88.980 136.710  42.800  1.00  0.00            
ATOM    132  CA  GLN   198      90.920 137.230  42.030  1.00  0.00            
ATOM    133  HA  GLN   198      91.260 137.120  40.990  1.00  0.00            
ATOM    134  CB  GLN   198      91.330 138.690  42.220  1.00  0.00            
ATOM    135  HB1 GLN   198      90.700 139.300  41.580  1.00  0.00            
ATOM    136  HB2 GLN   198      92.300 138.910  41.770  1.00  0.00            
ATOM    137  CG  GLN   198      91.360 139.280  43.630  1.00  0.00            
ATOM    138  HG1 GLN   198      92.010 138.620  44.220  1.00  0.00            
ATOM    139  HG2 GLN   198      90.340 139.300  44.000  1.00  0.00            
ATOM    140  CD  GLN   198      92.040 140.640  43.650  1.00  0.00            
ATOM    141  OE1 GLN   198      93.220 140.870  43.900  1.00  0.00            
ATOM    142  NE2 GLN   198      91.260 141.690  43.380  1.00  0.00            
ATOM    143 1HE2 GLN   198      90.260 141.510  43.420  1.00  0.00            
ATOM    144 2HE2 GLN   198      91.620 142.610  43.160  1.00  0.00            
ATOM    145  C   GLN   198      91.840 136.280  42.780  1.00  0.00            
ATOM    146  O   GLN   198      91.370 135.620  43.710  1.00  0.00            
ATOM    147  N   VAL   199      93.110 136.170  42.400  1.00  0.00            
ATOM    148  H   VAL   199      93.440 136.780  41.660  1.00  0.00            
ATOM    149  CA  VAL   199      94.120 135.420  43.120  1.00  0.00            
ATOM    150  HA  VAL   199      93.710 134.860  43.960  1.00  0.00            
ATOM    151  CB  VAL   199      94.960 134.440  42.310  1.00  0.00            
ATOM    152  HB  VAL   199      95.600 135.030  41.650  1.00  0.00            
ATOM    153  CG1 VAL   199      95.940 133.590  43.110  1.00  0.00            
ATOM    154 1HG1 VAL   199      95.340 132.960  43.770  1.00  0.00            
ATOM    155 2HG1 VAL   199      96.610 132.920  42.580  1.00  0.00            
ATOM    156 3HG1 VAL   199      96.600 134.210  43.730  1.00  0.00            
ATOM    157  CG2 VAL   199      94.140 133.530  41.410  1.00  0.00            
ATOM    158 1HG2 VAL   199      94.770 132.830  40.860  1.00  0.00            
ATOM    159 2HG2 VAL   199      93.390 133.020  42.020  1.00  0.00            
ATOM    160 3HG2 VAL   199      93.620 134.160  40.690  1.00  0.00            
ATOM    161  C   VAL   199      95.040 136.400  43.830  1.00  0.00            
ATOM    162  O   VAL   199      95.760 137.140  43.160  1.00  0.00            
ATOM    163  N   ALA   200      95.070 136.400  45.170  1.00  0.00            
ATOM    164  H   ALA   200      94.540 135.650  45.570  1.00  0.00            
ATOM    165  CA  ALA   200      96.100 136.940  46.040  1.00  0.00            
ATOM    166  HA  ALA   200      96.540 137.860  45.650  1.00  0.00            
ATOM    167  CB  ALA   200      95.400 137.290  47.340  1.00  0.00            
ATOM    168  HB1 ALA   200      94.610 138.040  47.280  1.00  0.00            
ATOM    169  HB2 ALA   200      95.070 136.360  47.810  1.00  0.00            
ATOM    170  HB3 ALA   200      96.210 137.640  47.980  1.00  0.00            
ATOM    171  C   ALA   200      97.250 135.980  46.330  1.00  0.00            
ATOM    172  O   ALA   200      97.190 134.760  46.290  1.00  0.00            
ATOM    173  N   HIS   201      98.430 136.550  46.600  1.00  0.00            
ATOM    174  H   HIS   201      98.350 137.560  46.680  1.00  0.00            
ATOM    175  CA  HIS   201      99.550 136.040  47.360  1.00  0.00            
ATOM    176  HA  HIS   201      99.540 134.960  47.500  1.00  0.00            
ATOM    177  CB  HIS   201     100.850 136.370  46.620  1.00  0.00            
ATOM    178  HB1 HIS   201     100.850 137.430  46.380  1.00  0.00            
ATOM    179  HB2 HIS   201     100.900 135.870  45.650  1.00  0.00            
ATOM    180  CG  HIS   201     102.040 136.000  47.450  1.00  0.00            
ATOM    181  ND1 HIS   201     102.790 136.880  48.240  1.00  0.00            
ATOM    182  CE1 HIS   201     103.580 136.140  49.010  1.00  0.00            
ATOM    183  HE1 HIS   201     104.320 136.460  49.720  1.00  0.00            
ATOM    184  NE2 HIS   201     103.280 134.840  48.800  1.00  0.00            
ATOM    185  HE2 HIS   201     103.730 134.070  49.260  1.00  0.00            
ATOM    186  CD2 HIS   201     102.340 134.710  47.800  1.00  0.00            
ATOM    187  HD2 HIS   201     101.870 133.770  47.510  1.00  0.00            
ATOM    188  C   HIS   201      99.520 136.640  48.760  1.00  0.00            
ATOM    189  O   HIS   201      99.380 137.850  48.890  1.00  0.00            
ATOM    190  N   LEU   202      99.820 135.850  49.800  1.00  0.00            
ATOM    191  H   LEU   202      99.870 134.850  49.670  1.00  0.00            
ATOM    192  CA  LEU   202     100.140 136.340  51.130  1.00  0.00            
ATOM    193  HA  LEU   202     100.310 137.420  51.160  1.00  0.00            
ATOM    194  CB  LEU   202      98.910 136.080  51.990  1.00  0.00            
ATOM    195  HB1 LEU   202      98.950 135.000  52.160  1.00  0.00            
ATOM    196  HB2 LEU   202      98.060 136.360  51.370  1.00  0.00            
ATOM    197  CG  LEU   202      98.950 136.880  53.290  1.00  0.00            
ATOM    198  HG  LEU   202      99.610 136.500  54.070  1.00  0.00            
ATOM    199  CD1 LEU   202      99.060 138.400  53.270  1.00  0.00            
ATOM    200 1HD1 LEU   202     100.110 138.690  53.180  1.00  0.00            
ATOM    201 2HD1 LEU   202      98.330 138.810  52.570  1.00  0.00            
ATOM    202 3HD1 LEU   202      98.880 138.860  54.240  1.00  0.00            
ATOM    203  CD2 LEU   202      97.620 136.660  53.990  1.00  0.00            
ATOM    204 1HD2 LEU   202      96.790 136.830  53.310  1.00  0.00            
ATOM    205 2HD2 LEU   202      97.510 135.690  54.470  1.00  0.00            
ATOM    206 3HD2 LEU   202      97.560 137.290  54.880  1.00  0.00            
ATOM    207  C   LEU   202     101.420 135.690  51.640  1.00  0.00            
ATOM    208  O   LEU   202     101.730 134.500  51.670  1.00  0.00            
ATOM    209  N   HIS   203     102.180 136.630  52.200  1.00  0.00            
ATOM    210  H   HIS   203     101.840 137.570  52.070  1.00  0.00            
ATOM    211  CA  HIS   203     103.220 136.440  53.190  1.00  0.00            
ATOM    212  HA  HIS   203     103.400 135.370  53.290  1.00  0.00            
ATOM    213  CB  HIS   203     104.620 136.790  52.700  1.00  0.00            
ATOM    214  HB1 HIS   203     104.620 137.840  52.400  1.00  0.00            
ATOM    215  HB2 HIS   203     104.740 136.240  51.760  1.00  0.00            
ATOM    216  CG  HIS   203     105.800 136.450  53.560  1.00  0.00            
ATOM    217  ND1 HIS   203     106.340 137.200  54.610  1.00  0.00            
ATOM    218  CE1 HIS   203     107.080 136.360  55.340  1.00  0.00            
ATOM    219  HE1 HIS   203     107.730 136.710  56.130  1.00  0.00            
ATOM    220  NE2 HIS   203     107.100 135.170  54.720  1.00  0.00            
ATOM    221  HE2 HIS   203     107.650 134.380  55.010  1.00  0.00            
ATOM    222  CD2 HIS   203     106.210 135.140  53.660  1.00  0.00            
ATOM    223  HD2 HIS   203     105.990 134.310  53.010  1.00  0.00            
ATOM    224  C   HIS   203     102.850 137.030  54.550  1.00  0.00            
ATOM    225  O   HIS   203     102.190 138.060  54.640  1.00  0.00            
ATOM    226  N   ALA   204     103.260 136.400  55.650  1.00  0.00            
ATOM    227  H   ALA   204     103.730 135.520  55.500  1.00  0.00            
ATOM    228  CA  ALA   204     103.160 136.890  57.010  1.00  0.00            
ATOM    229  HA  ALA   204     103.270 137.970  57.000  1.00  0.00            
ATOM    230  CB  ALA   204     101.750 136.440  57.390  1.00  0.00            
ATOM    231  HB1 ALA   204     101.740 135.350  57.330  1.00  0.00            
ATOM    232  HB2 ALA   204     101.490 136.700  58.420  1.00  0.00            
ATOM    233  HB3 ALA   204     101.010 136.920  56.760  1.00  0.00            
ATOM    234  C   ALA   204     104.290 136.320  57.850  1.00  0.00            
ATOM    235  O   ALA   204     104.860 135.290  57.470  1.00  0.00            
ATOM    236  N   PRO   205     104.650 136.860  59.020  1.00  0.00            
ATOM    237  CD  PRO   205     103.980 138.050  59.500  1.00  0.00            
ATOM    238  HD1 PRO   205     102.900 138.020  59.650  1.00  0.00            
ATOM    239  HD2 PRO   205     104.140 138.830  58.760  1.00  0.00            
ATOM    240  CG  PRO   205     104.710 138.430  60.790  1.00  0.00            
ATOM    241  HG1 PRO   205     104.090 138.160  61.640  1.00  0.00            
ATOM    242  HG2 PRO   205     104.790 139.520  60.750  1.00  0.00            
ATOM    243  CB  PRO   205     106.050 137.710  60.770  1.00  0.00            
ATOM    244  HB1 PRO   205     106.390 137.460  61.780  1.00  0.00            
ATOM    245  HB2 PRO   205     106.690 138.330  60.140  1.00  0.00            
ATOM    246  CA  PRO   205     105.790 136.530  59.860  1.00  0.00            
ATOM    247  HA  PRO   205     106.650 136.320  59.230  1.00  0.00            
ATOM    248  C   PRO   205     105.410 135.300  60.670  1.00  0.00            
ATOM    249  O   PRO   205     104.230 134.970  60.830  1.00  0.00            
ATOM    250  N   THR   206     106.360 134.570  61.250  1.00  0.00            
ATOM    251  H   THR   206     107.290 134.970  61.220  1.00  0.00            
ATOM    252  CA  THR   206     106.140 133.360  62.030  1.00  0.00            
ATOM    253  HA  THR   206     105.790 132.570  61.370  1.00  0.00            
ATOM    254  CB  THR   206     107.390 132.650  62.520  1.00  0.00            
ATOM    255  HB  THR   206     107.160 131.860  63.240  1.00  0.00            
ATOM    256  CG2 THR   206     108.300 132.170  61.400  1.00  0.00            
ATOM    257 1HG2 THR   206     107.810 131.320  60.920  1.00  0.00            
ATOM    258 2HG2 THR   206     108.390 132.950  60.640  1.00  0.00            
ATOM    259 3HG2 THR   206     109.260 131.760  61.720  1.00  0.00            
ATOM    260  OG1 THR   206     108.180 133.630  63.150  1.00  0.00            
ATOM    261  HG1 THR   206     109.010 133.190  63.370  1.00  0.00            
ATOM    262  C   THR   206     105.150 133.470  63.180  1.00  0.00            
ATOM    263  O   THR   206     104.320 132.570  63.330  1.00  0.00            
ATOM    264  N   GLY   207     105.210 134.580  63.920  1.00  0.00            
ATOM    265  H   GLY   207     106.010 135.190  63.830  1.00  0.00            
ATOM    266  CA  GLY   207     104.290 134.940  64.980  1.00  0.00            
ATOM    267  HA1 GLY   207     104.760 135.550  65.750  1.00  0.00            
ATOM    268  HA2 GLY   207     104.150 133.960  65.430  1.00  0.00            
ATOM    269  C   GLY   207     102.990 135.620  64.550  1.00  0.00            
ATOM    270  O   GLY   207     102.570 136.610  65.130  1.00  0.00            
ATOM    271  N   SER   208     102.320 135.210  63.470  1.00  0.00            
ATOM    272  H   SER   208     102.810 134.540  62.900  1.00  0.00            
ATOM    273  CA  SER   208     101.100 135.710  62.870  1.00  0.00            
ATOM    274  HA  SER   208     100.820 136.580  63.470  1.00  0.00            
ATOM    275  CB  SER   208     101.370 136.260  61.480  1.00  0.00            
ATOM    276  HB1 SER   208     102.250 136.900  61.540  1.00  0.00            
ATOM    277  HB2 SER   208     100.470 136.760  61.100  1.00  0.00            
ATOM    278  OG  SER   208     101.600 135.200  60.570  1.00  0.00            
ATOM    279  HG  SER   208     102.530 134.980  60.550  1.00  0.00            
ATOM    280  C   SER   208      99.940 134.710  62.840  1.00  0.00            
ATOM    281  O   SER   208      98.900 135.030  62.280  1.00  0.00            
ATOM    282  N   GLY   209     100.140 133.530  63.420  1.00  0.00            
ATOM    283  H   GLY   209     100.910 133.410  64.060  1.00  0.00            
ATOM    284  CA  GLY   209      99.120 132.490  63.430  1.00  0.00            
ATOM    285  HA1 GLY   209      98.390 132.830  64.150  1.00  0.00            
ATOM    286  HA2 GLY   209      99.580 131.540  63.700  1.00  0.00            
ATOM    287  C   GLY   209      98.390 132.170  62.130  1.00  0.00            
ATOM    288  O   GLY   209      97.230 131.780  62.110  1.00  0.00            
ATOM    289  N   LYS   210      99.020 132.460  60.990  1.00  0.00            
ATOM    290  H   LYS   210      99.950 132.820  61.130  1.00  0.00            
ATOM    291  CA  LYS   210      98.510 132.700  59.650  1.00  0.00            
ATOM    292  HA  LYS   210      98.000 133.660  59.580  1.00  0.00            
ATOM    293  CB  LYS   210      99.610 132.900  58.620  1.00  0.00            
ATOM    294  HB1 LYS   210     100.350 133.680  58.820  1.00  0.00            
ATOM    295  HB2 LYS   210      99.150 133.090  57.650  1.00  0.00            
ATOM    296  CG  LYS   210     100.410 131.630  58.370  1.00  0.00            
ATOM    297  HG1 LYS   210      99.790 130.770  58.090  1.00  0.00            
ATOM    298  HG2 LYS   210     100.920 131.360  59.300  1.00  0.00            
ATOM    299  CD  LYS   210     101.440 131.870  57.280  1.00  0.00            
ATOM    300  HD1 LYS   210     102.180 132.540  57.710  1.00  0.00            
ATOM    301  HD2 LYS   210     101.090 132.520  56.470  1.00  0.00            
ATOM    302  CE  LYS   210     102.300 130.750  56.680  1.00  0.00            
ATOM    303  HE1 LYS   210     101.650 129.900  56.480  1.00  0.00            
ATOM    304  HE2 LYS   210     102.910 130.440  57.530  1.00  0.00            
ATOM    305  NZ  LYS   210     103.130 131.250  55.580  1.00  0.00            
ATOM    306  HZ1 LYS   210     102.600 131.850  54.950  1.00  0.00            
ATOM    307  HZ2 LYS   210     103.870 131.820  55.960  1.00  0.00            
ATOM    308  HZ3 LYS   210     103.460 130.500  54.990  1.00  0.00            
ATOM    309  C   LYS   210      97.440 131.680  59.290  1.00  0.00            
ATOM    310  O   LYS   210      96.280 132.090  59.180  1.00  0.00            
ATOM    311  N   SER   211      97.680 130.370  59.200  1.00  0.00            
ATOM    312  H   SER   211      98.620 130.040  59.360  1.00  0.00            
ATOM    313  CA  SER   211      96.770 129.320  58.780  1.00  0.00            
ATOM    314  HA  SER   211      96.260 129.730  57.910  1.00  0.00            
ATOM    315  CB  SER   211      97.500 128.020  58.470  1.00  0.00            
ATOM    316  HB1 SER   211      96.730 127.270  58.290  1.00  0.00            
ATOM    317  HB2 SER   211      98.010 127.760  59.400  1.00  0.00            
ATOM    318  OG  SER   211      98.380 128.230  57.390  1.00  0.00            
ATOM    319  HG  SER   211      98.890 127.430  57.240  1.00  0.00            
ATOM    320  C   SER   211      95.560 129.080  59.670  1.00  0.00            
ATOM    321  O   SER   211      94.500 128.660  59.210  1.00  0.00            
ATOM    322  N   THR   212      95.550 129.640  60.880  1.00  0.00            
ATOM    323  H   THR   212      96.380 130.130  61.200  1.00  0.00            
ATOM    324  CA  THR   212      94.380 129.780  61.720  1.00  0.00            
ATOM    325  HA  THR   212      93.590 129.110  61.380  1.00  0.00            
ATOM    326  CB  THR   212      94.730 129.420  63.160  1.00  0.00            
ATOM    327  HB  THR   212      93.850 129.620  63.780  1.00  0.00            
ATOM    328  CG2 THR   212      95.090 127.960  63.440  1.00  0.00            
ATOM    329 1HG2 THR   212      95.880 127.610  62.780  1.00  0.00            
ATOM    330 2HG2 THR   212      95.400 128.060  64.480  1.00  0.00            
ATOM    331 3HG2 THR   212      94.230 127.280  63.440  1.00  0.00            
ATOM    332  OG1 THR   212      95.730 130.300  63.610  1.00  0.00            
ATOM    333  HG1 THR   212      96.510 130.210  63.050  1.00  0.00            
ATOM    334  C   THR   212      93.780 131.180  61.680  1.00  0.00            
ATOM    335  O   THR   212      92.590 131.370  61.430  1.00  0.00            
ATOM    336  N   LYS   213      94.540 132.260  61.820  1.00  0.00            
ATOM    337  H   LYS   213      95.480 132.130  62.170  1.00  0.00            
ATOM    338  CA  LYS   213      93.950 133.570  62.040  1.00  0.00            
ATOM    339  HA  LYS   213      93.070 133.530  62.680  1.00  0.00            
ATOM    340  CB  LYS   213      95.020 134.450  62.670  1.00  0.00            
ATOM    341  HB1 LYS   213      94.850 135.500  62.410  1.00  0.00            
ATOM    342  HB2 LYS   213      95.950 134.250  62.130  1.00  0.00            
ATOM    343  CG  LYS   213      95.210 134.170  64.150  1.00  0.00            
ATOM    344  HG1 LYS   213      95.750 133.230  64.130  1.00  0.00            
ATOM    345  HG2 LYS   213      94.260 134.230  64.690  1.00  0.00            
ATOM    346  CD  LYS   213      96.150 135.200  64.780  1.00  0.00            
ATOM    347  HD1 LYS   213      96.920 135.460  64.070  1.00  0.00            
ATOM    348  HD2 LYS   213      96.560 134.660  65.640  1.00  0.00            
ATOM    349  CE  LYS   213      95.390 136.430  65.270  1.00  0.00            
ATOM    350  HE1 LYS   213      94.890 136.240  66.220  1.00  0.00            
ATOM    351  HE2 LYS   213      94.650 136.710  64.520  1.00  0.00            
ATOM    352  NZ  LYS   213      96.340 137.540  65.480  1.00  0.00            
ATOM    353  HZ1 LYS   213      96.830 137.520  66.360  1.00  0.00            
ATOM    354  HZ2 LYS   213      96.990 137.700  64.730  1.00  0.00            
ATOM    355  HZ3 LYS   213      95.910 138.450  65.540  1.00  0.00            
ATOM    356  C   LYS   213      93.430 134.230  60.770  1.00  0.00            
ATOM    357  O   LYS   213      92.520 135.050  60.870  1.00  0.00            
ATOM    358  N   VAL   214      93.890 133.840  59.580  1.00  0.00            
ATOM    359  H   VAL   214      94.760 133.340  59.460  1.00  0.00            
ATOM    360  CA  VAL   214      93.290 134.370  58.370  1.00  0.00            
ATOM    361  HA  VAL   214      93.140 135.450  58.460  1.00  0.00            
ATOM    362  CB  VAL   214      94.320 134.450  57.250  1.00  0.00            
ATOM    363  HB  VAL   214      94.780 133.470  57.120  1.00  0.00            
ATOM    364  CG1 VAL   214      93.780 134.790  55.860  1.00  0.00            
ATOM    365 1HG1 VAL   214      93.290 135.760  55.900  1.00  0.00            
ATOM    366 2HG1 VAL   214      94.580 134.880  55.130  1.00  0.00            
ATOM    367 3HG1 VAL   214      93.140 133.990  55.480  1.00  0.00            
ATOM    368  CG2 VAL   214      95.540 135.300  57.620  1.00  0.00            
ATOM    369 1HG2 VAL   214      96.090 135.470  56.690  1.00  0.00            
ATOM    370 2HG2 VAL   214      95.250 136.320  57.850  1.00  0.00            
ATOM    371 3HG2 VAL   214      96.090 134.830  58.430  1.00  0.00            
ATOM    372  C   VAL   214      92.000 133.700  57.930  1.00  0.00            
ATOM    373  O   VAL   214      91.080 134.450  57.620  1.00  0.00            
ATOM    374  N   PRO   215      91.780 132.380  57.960  1.00  0.00            
ATOM    375  CD  PRO   215      92.790 131.340  58.010  1.00  0.00            
ATOM    376  HD1 PRO   215      93.530 131.480  58.800  1.00  0.00            
ATOM    377  HD2 PRO   215      93.360 131.250  57.090  1.00  0.00            
ATOM    378  CG  PRO   215      92.050 130.030  58.230  1.00  0.00            
ATOM    379  HG1 PRO   215      91.920 129.830  59.290  1.00  0.00            
ATOM    380  HG2 PRO   215      92.620 129.180  57.860  1.00  0.00            
ATOM    381  CB  PRO   215      90.700 130.280  57.560  1.00  0.00            
ATOM    382  HB1 PRO   215      89.850 129.720  57.940  1.00  0.00            
ATOM    383  HB2 PRO   215      90.730 130.010  56.510  1.00  0.00            
ATOM    384  CA  PRO   215      90.500 131.800  57.630  1.00  0.00            
ATOM    385  HA  PRO   215      90.200 132.120  56.630  1.00  0.00            
ATOM    386  C   PRO   215      89.420 132.060  58.670  1.00  0.00            
ATOM    387  O   PRO   215      88.260 132.230  58.300  1.00  0.00            
ATOM    388  N   ALA   216      89.810 132.210  59.930  1.00  0.00            
ATOM    389  H   ALA   216      90.790 132.110  60.170  1.00  0.00            
ATOM    390  CA  ALA   216      88.980 132.680  61.020  1.00  0.00            
ATOM    391  HA  ALA   216      88.180 131.950  61.030  1.00  0.00            
ATOM    392  CB  ALA   216      89.810 132.750  62.300  1.00  0.00            
ATOM    393  HB1 ALA   216      90.670 133.390  62.130  1.00  0.00            
ATOM    394  HB2 ALA   216      89.260 133.000  63.220  1.00  0.00            
ATOM    395  HB3 ALA   216      90.200 131.760  62.520  1.00  0.00            
ATOM    396  C   ALA   216      88.420 134.050  60.670  1.00  0.00            
ATOM    397  O   ALA   216      87.250 134.340  60.910  1.00  0.00            
ATOM    398  N   ALA   217      89.300 134.910  60.160  1.00  0.00            
ATOM    399  H   ALA   217      90.230 134.550  60.010  1.00  0.00            
ATOM    400  CA  ALA   217      88.880 136.240  59.770  1.00  0.00            
ATOM    401  HA  ALA   217      88.330 136.700  60.600  1.00  0.00            
ATOM    402  CB  ALA   217      90.090 137.080  59.410  1.00  0.00            
ATOM    403  HB1 ALA   217      89.910 138.100  59.070  1.00  0.00            
ATOM    404  HB2 ALA   217      90.860 136.960  60.170  1.00  0.00            
ATOM    405  HB3 ALA   217      90.560 136.590  58.560  1.00  0.00            
ATOM    406  C   ALA   217      87.870 136.290  58.640  1.00  0.00            
ATOM    407  O   ALA   217      86.860 136.990  58.690  1.00  0.00            
ATOM    408  N   TYR   218      88.010 135.480  57.590  1.00  0.00            
ATOM    409  H   TYR   218      88.850 134.930  57.540  1.00  0.00            
ATOM    410  CA  TYR   218      87.060 135.420  56.490  1.00  0.00            
ATOM    411  HA  TYR   218      86.870 136.400  56.040  1.00  0.00            
ATOM    412  CB  TYR   218      87.610 134.560  55.370  1.00  0.00            
ATOM    413  HB1 TYR   218      86.790 134.260  54.720  1.00  0.00            
ATOM    414  HB2 TYR   218      88.040 133.640  55.770  1.00  0.00            
ATOM    415  CG  TYR   218      88.640 135.250  54.510  1.00  0.00            
ATOM    416  CD1 TYR   218      89.950 134.770  54.610  1.00  0.00            
ATOM    417  HD1 TYR   218      90.170 133.810  55.060  1.00  0.00            
ATOM    418  CE1 TYR   218      90.940 135.510  53.950  1.00  0.00            
ATOM    419  HE1 TYR   218      91.950 135.160  54.100  1.00  0.00            
ATOM    420  CZ  TYR   218      90.740 136.700  53.220  1.00  0.00            
ATOM    421  OH  TYR   218      91.740 137.410  52.620  1.00  0.00            
ATOM    422  HH  TYR   218      91.420 138.140  52.090  1.00  0.00            
ATOM    423  CE2 TYR   218      89.410 137.150  53.120  1.00  0.00            
ATOM    424  HE2 TYR   218      89.150 138.010  52.520  1.00  0.00            
ATOM    425  CD2 TYR   218      88.410 136.430  53.790  1.00  0.00            
ATOM    426  HD2 TYR   218      87.390 136.740  53.660  1.00  0.00            
ATOM    427  C   TYR   218      85.800 134.750  57.020  1.00  0.00            
ATOM    428  O   TYR   218      84.730 135.210  56.620  1.00  0.00            
ATOM    429  N   ALA   219      85.910 133.780  57.930  1.00  0.00            
ATOM    430  H   ALA   219      86.810 133.430  58.220  1.00  0.00            
ATOM    431  CA  ALA   219      84.790 133.110  58.570  1.00  0.00            
ATOM    432  HA  ALA   219      84.130 132.760  57.790  1.00  0.00            
ATOM    433  CB  ALA   219      85.330 131.890  59.310  1.00  0.00            
ATOM    434  HB1 ALA   219      85.970 131.290  58.660  1.00  0.00            
ATOM    435  HB2 ALA   219      85.940 132.070  60.200  1.00  0.00            
ATOM    436  HB3 ALA   219      84.540 131.160  59.480  1.00  0.00            
ATOM    437  C   ALA   219      83.960 134.050  59.440  1.00  0.00            
ATOM    438  O   ALA   219      82.770 133.750  59.540  1.00  0.00            
ATOM    439  N   ALA   220      84.530 135.060  60.090  1.00  0.00            
ATOM    440  H   ALA   220      85.530 135.170  59.970  1.00  0.00            
ATOM    441  CA  ALA   220      83.910 136.060  60.940  1.00  0.00            
ATOM    442  HA  ALA   220      83.050 135.630  61.460  1.00  0.00            
ATOM    443  CB  ALA   220      84.950 136.550  61.940  1.00  0.00            
ATOM    444  HB1 ALA   220      84.550 137.410  62.490  1.00  0.00            
ATOM    445  HB2 ALA   220      85.280 135.800  62.660  1.00  0.00            
ATOM    446  HB3 ALA   220      85.810 136.910  61.390  1.00  0.00            
ATOM    447  C   ALA   220      83.420 137.250  60.130  1.00  0.00            
ATOM    448  O   ALA   220      82.740 138.150  60.620  1.00  0.00            
ATOM    449  N   GLN   221      83.660 137.310  58.820  1.00  0.00            
ATOM    450  H   GLN   221      84.290 136.590  58.500  1.00  0.00            
ATOM    451  CA  GLN   221      83.190 138.250  57.820  1.00  0.00            
ATOM    452  HA  GLN   221      82.740 139.100  58.330  1.00  0.00            
ATOM    453  CB  GLN   221      84.440 138.870  57.190  1.00  0.00            
ATOM    454  HB1 GLN   221      84.150 139.350  56.260  1.00  0.00            
ATOM    455  HB2 GLN   221      85.180 138.080  57.040  1.00  0.00            
ATOM    456  CG  GLN   221      84.990 139.920  58.140  1.00  0.00            
ATOM    457  HG1 GLN   221      85.120 139.580  59.170  1.00  0.00            
ATOM    458  HG2 GLN   221      84.370 140.820  58.200  1.00  0.00            
ATOM    459  CD  GLN   221      86.380 140.430  57.760  1.00  0.00            
ATOM    460  OE1 GLN   221      86.560 141.470  57.140  1.00  0.00            
ATOM    461  NE2 GLN   221      87.460 139.720  58.080  1.00  0.00            
ATOM    462 1HE2 GLN   221      87.400 138.780  58.460  1.00  0.00            
ATOM    463 2HE2 GLN   221      88.360 140.060  57.760  1.00  0.00            
ATOM    464  C   GLN   221      82.200 137.580  56.880  1.00  0.00            
ATOM    465  O   GLN   221      82.050 137.950  55.720  1.00  0.00            
ATOM    466  N   GLY   222      81.530 136.520  57.340  1.00  0.00            
ATOM    467  H   GLY   222      81.730 136.330  58.310  1.00  0.00            
ATOM    468  CA  GLY   222      80.360 135.960  56.690  1.00  0.00            
ATOM    469  HA1 GLY   222      79.740 136.750  56.270  1.00  0.00            
ATOM    470  HA2 GLY   222      79.780 135.370  57.400  1.00  0.00            
ATOM    471  C   GLY   222      80.670 135.040  55.510  1.00  0.00            
ATOM    472  O   GLY   222      79.740 134.780  54.760  1.00  0.00            
ATOM    473  N   TYR   223      81.940 134.640  55.340  1.00  0.00            
ATOM    474  H   TYR   223      82.660 134.970  55.970  1.00  0.00            
ATOM    475  CA  TYR   223      82.310 133.720  54.290  1.00  0.00            
ATOM    476  HA  TYR   223      81.440 133.360  53.740  1.00  0.00            
ATOM    477  CB  TYR   223      83.410 134.360  53.460  1.00  0.00            
ATOM    478  HB1 TYR   223      83.560 133.640  52.650  1.00  0.00            
ATOM    479  HB2 TYR   223      84.230 134.530  54.150  1.00  0.00            
ATOM    480  CG  TYR   223      83.100 135.720  52.860  1.00  0.00            
ATOM    481  CD1 TYR   223      83.910 136.820  53.140  1.00  0.00            
ATOM    482  HD1 TYR   223      84.760 136.720  53.810  1.00  0.00            
ATOM    483  CE1 TYR   223      83.690 138.090  52.600  1.00  0.00            
ATOM    484  HE1 TYR   223      84.250 138.980  52.840  1.00  0.00            
ATOM    485  CZ  TYR   223      82.610 138.260  51.710  1.00  0.00            
ATOM    486  OH  TYR   223      82.270 139.480  51.200  1.00  0.00            
ATOM    487  HH  TYR   223      81.530 139.340  50.590  1.00  0.00            
ATOM    488  CE2 TYR   223      81.830 137.130  51.400  1.00  0.00            
ATOM    489  HE2 TYR   223      80.990 137.240  50.730  1.00  0.00            
ATOM    490  CD2 TYR   223      82.040 135.860  51.960  1.00  0.00            
ATOM    491  HD2 TYR   223      81.390 135.030  51.740  1.00  0.00            
ATOM    492  C   TYR   223      82.730 132.310  54.710  1.00  0.00            
ATOM    493  O   TYR   223      83.030 132.070  55.870  1.00  0.00            
ATOM    494  N   LYS   224      82.620 131.280  53.870  1.00  0.00            
ATOM    495  H   LYS   224      82.200 131.420  52.960  1.00  0.00            
ATOM    496  CA  LYS   224      83.010 129.890  54.060  1.00  0.00            
ATOM    497  HA  LYS   224      83.320 129.840  55.100  1.00  0.00            
ATOM    498  CB  LYS   224      81.840 128.920  53.900  1.00  0.00            
ATOM    499  HB1 LYS   224      82.060 128.000  54.450  1.00  0.00            
ATOM    500  HB2 LYS   224      81.610 128.730  52.850  1.00  0.00            
ATOM    501  CG  LYS   224      80.600 129.420  54.630  1.00  0.00            
ATOM    502  HG1 LYS   224      80.380 130.480  54.740  1.00  0.00            
ATOM    503  HG2 LYS   224      80.650 129.060  55.660  1.00  0.00            
ATOM    504  CD  LYS   224      79.330 128.790  54.060  1.00  0.00            
ATOM    505  HD1 LYS   224      79.400 127.700  54.120  1.00  0.00            
ATOM    506  HD2 LYS   224      79.110 128.970  53.010  1.00  0.00            
ATOM    507  CE  LYS   224      78.110 129.160  54.890  1.00  0.00            
ATOM    508  HE1 LYS   224      77.770 130.180  54.750  1.00  0.00            
ATOM    509  HE2 LYS   224      78.460 129.120  55.920  1.00  0.00            
ATOM    510  NZ  LYS   224      77.010 128.220  54.620  1.00  0.00            
ATOM    511  HZ1 LYS   224      76.840 128.340  53.630  1.00  0.00            
ATOM    512  HZ2 LYS   224      77.300 127.320  54.950  1.00  0.00            
ATOM    513  HZ3 LYS   224      76.170 128.530  55.100  1.00  0.00            
ATOM    514  C   LYS   224      84.280 129.610  53.280  1.00  0.00            
ATOM    515  O   LYS   224      84.480 130.090  52.160  1.00  0.00            
ATOM    516  N   VAL   225      85.180 128.800  53.850  1.00  0.00            
ATOM    517  H   VAL   225      85.050 128.330  54.730  1.00  0.00            
ATOM    518  CA  VAL   225      86.580 128.770  53.480  1.00  0.00            
ATOM    519  HA  VAL   225      86.740 129.180  52.480  1.00  0.00            
ATOM    520  CB  VAL   225      87.360 129.630  54.460  1.00  0.00            
ATOM    521  HB  VAL   225      87.250 129.300  55.490  1.00  0.00            
ATOM    522  CG1 VAL   225      88.860 129.600  54.200  1.00  0.00            
ATOM    523 1HG1 VAL   225      89.320 128.630  54.390  1.00  0.00            
ATOM    524 2HG1 VAL   225      89.010 129.730  53.130  1.00  0.00            
ATOM    525 3HG1 VAL   225      89.290 130.310  54.900  1.00  0.00            
ATOM    526  CG2 VAL   225      86.890 131.070  54.270  1.00  0.00            
ATOM    527 1HG2 VAL   225      86.700 131.300  53.220  1.00  0.00            
ATOM    528 2HG2 VAL   225      85.990 131.260  54.860  1.00  0.00            
ATOM    529 3HG2 VAL   225      87.720 131.670  54.640  1.00  0.00            
ATOM    530  C   VAL   225      87.140 127.350  53.410  1.00  0.00            
ATOM    531  O   VAL   225      87.090 126.540  54.330  1.00  0.00            
ATOM    532  N   LEU   226      87.730 126.990  52.270  1.00  0.00            
ATOM    533  H   LEU   226      87.740 127.620  51.480  1.00  0.00            
ATOM    534  CA  LEU   226      88.620 125.850  52.180  1.00  0.00            
ATOM    535  HA  LEU   226      88.340 125.080  52.890  1.00  0.00            
ATOM    536  CB  LEU   226      88.540 125.350  50.740  1.00  0.00            
ATOM    537  HB1 LEU   226      88.790 126.170  50.060  1.00  0.00            
ATOM    538  HB2 LEU   226      87.500 125.080  50.510  1.00  0.00            
ATOM    539  CG  LEU   226      89.510 124.210  50.460  1.00  0.00            
ATOM    540  HG  LEU   226      90.560 124.460  50.610  1.00  0.00            
ATOM    541  CD1 LEU   226      89.180 122.890  51.160  1.00  0.00            
ATOM    542 1HD1 LEU   226      89.720 122.090  50.660  1.00  0.00            
ATOM    543 2HD1 LEU   226      89.490 122.860  52.210  1.00  0.00            
ATOM    544 3HD1 LEU   226      88.130 122.610  51.130  1.00  0.00            
ATOM    545  CD2 LEU   226      89.460 123.750  49.000  1.00  0.00            
ATOM    546 1HD2 LEU   226      90.320 123.180  48.670  1.00  0.00            
ATOM    547 2HD2 LEU   226      88.570 123.190  48.740  1.00  0.00            
ATOM    548 3HD2 LEU   226      89.340 124.600  48.330  1.00  0.00            
ATOM    549  C   LEU   226      90.050 126.180  52.590  1.00  0.00            
ATOM    550  O   LEU   226      90.460 127.230  52.090  1.00  0.00            
ATOM    551  N   VAL   227      90.770 125.350  53.350  1.00  0.00            
ATOM    552  H   VAL   227      90.290 124.510  53.620  1.00  0.00            
ATOM    553  CA  VAL   227      92.170 125.490  53.710  1.00  0.00            
ATOM    554  HA  VAL   227      92.520 126.340  53.120  1.00  0.00            
ATOM    555  CB  VAL   227      92.340 125.870  55.180  1.00  0.00            
ATOM    556  HB  VAL   227      91.960 125.090  55.840  1.00  0.00            
ATOM    557  CG1 VAL   227      93.810 126.220  55.380  1.00  0.00            
ATOM    558 1HG1 VAL   227      93.980 126.680  56.350  1.00  0.00            
ATOM    559 2HG1 VAL   227      94.490 125.370  55.270  1.00  0.00            
ATOM    560 3HG1 VAL   227      94.130 126.910  54.600  1.00  0.00            
ATOM    561  CG2 VAL   227      91.560 127.130  55.550  1.00  0.00            
ATOM    562 1HG2 VAL   227      90.500 126.890  55.690  1.00  0.00            
ATOM    563 2HG2 VAL   227      91.820 127.540  56.520  1.00  0.00            
ATOM    564 3HG2 VAL   227      91.730 127.950  54.860  1.00  0.00            
ATOM    565  C   VAL   227      92.980 124.250  53.340  1.00  0.00            
ATOM    566  O   VAL   227      92.640 123.160  53.810  1.00  0.00            
ATOM    567  N   LEU   228      94.040 124.420  52.550  1.00  0.00            
ATOM    568  H   LEU   228      94.150 125.360  52.180  1.00  0.00            
ATOM    569  CA  LEU   228      94.880 123.320  52.130  1.00  0.00            
ATOM    570  HA  LEU   228      94.510 122.370  52.520  1.00  0.00            
ATOM    571  CB  LEU   228      94.860 123.210  50.610  1.00  0.00            
ATOM    572  HB1 LEU   228      95.470 122.350  50.320  1.00  0.00            
ATOM    573  HB2 LEU   228      95.330 124.120  50.230  1.00  0.00            
ATOM    574  CG  LEU   228      93.450 123.160  50.030  1.00  0.00            
ATOM    575  HG  LEU   228      92.810 123.930  50.450  1.00  0.00            
ATOM    576  CD1 LEU   228      93.430 123.350  48.510  1.00  0.00            
ATOM    577 1HD1 LEU   228      92.480 123.290  47.990  1.00  0.00            
ATOM    578 2HD1 LEU   228      93.790 124.320  48.180  1.00  0.00            
ATOM    579 3HD1 LEU   228      94.110 122.630  48.050  1.00  0.00            
ATOM    580  CD2 LEU   228      92.970 121.720  50.200  1.00  0.00            
ATOM    581 1HD2 LEU   228      93.710 121.040  49.780  1.00  0.00            
ATOM    582 2HD2 LEU   228      92.900 121.700  51.280  1.00  0.00            
ATOM    583 3HD2 LEU   228      91.970 121.520  49.820  1.00  0.00            
ATOM    584  C   LEU   228      96.320 123.390  52.620  1.00  0.00            
ATOM    585  O   LEU   228      96.860 124.490  52.680  1.00  0.00            
ATOM    586  N   ASN   229      96.910 122.240  52.950  1.00  0.00            
ATOM    587  H   ASN   229      96.400 121.370  53.020  1.00  0.00            
ATOM    588  CA  ASN   229      98.290 122.040  53.370  1.00  0.00            
ATOM    589  HA  ASN   229      98.840 122.900  52.990  1.00  0.00            
ATOM    590  CB  ASN   229      98.410 122.080  54.890  1.00  0.00            
ATOM    591  HB1 ASN   229      97.980 121.270  55.480  1.00  0.00            
ATOM    592  HB2 ASN   229      97.790 122.870  55.320  1.00  0.00            
ATOM    593  CG  ASN   229      99.790 122.350  55.460  1.00  0.00            
ATOM    594  OD1 ASN   229     100.650 121.480  55.620  1.00  0.00            
ATOM    595  ND2 ASN   229     100.130 123.570  55.900  1.00  0.00            
ATOM    596 1HD2 ASN   229      99.510 124.360  55.890  1.00  0.00            
ATOM    597 2HD2 ASN   229     101.090 123.690  56.200  1.00  0.00            
ATOM    598  C   ASN   229      98.850 120.750  52.780  1.00  0.00            
ATOM    599  O   ASN   229      98.110 119.790  52.630  1.00  0.00            
ATOM    600  N   PRO   230     100.160 120.630  52.600  1.00  0.00            
ATOM    601  CD  PRO   230     101.180 121.650  52.480  1.00  0.00            
ATOM    602  HD1 PRO   230     101.900 121.550  53.290  1.00  0.00            
ATOM    603  HD2 PRO   230     100.730 122.650  52.430  1.00  0.00            
ATOM    604  CG  PRO   230     101.960 121.250  51.240  1.00  0.00            
ATOM    605  HG1 PRO   230     103.010 121.570  51.230  1.00  0.00            
ATOM    606  HG2 PRO   230     101.470 121.540  50.310  1.00  0.00            
ATOM    607  CB  PRO   230     102.050 119.740  51.430  1.00  0.00            
ATOM    608  HB1 PRO   230     102.820 119.480  52.160  1.00  0.00            
ATOM    609  HB2 PRO   230     102.280 119.210  50.500  1.00  0.00            
ATOM    610  CA  PRO   230     100.690 119.400  52.030  1.00  0.00            
ATOM    611  HA  PRO   230      99.950 119.090  51.290  1.00  0.00            
ATOM    612  C   PRO   230     100.730 118.240  53.010  1.00  0.00            
ATOM    613  O   PRO   230     100.720 117.090  52.570  1.00  0.00            
ATOM    614  N   SER   231     100.750 118.430  54.330  1.00  0.00            
ATOM    615  H   SER   231     100.620 119.400  54.590  1.00  0.00            
ATOM    616  CA  SER   231     100.860 117.420  55.370  1.00  0.00            
ATOM    617  HA  SER   231     101.200 116.510  54.870  1.00  0.00            
ATOM    618  CB  SER   231     101.980 117.960  56.240  1.00  0.00            
ATOM    619  HB1 SER   231     101.730 118.990  56.500  1.00  0.00            
ATOM    620  HB2 SER   231     102.940 117.980  55.730  1.00  0.00            
ATOM    621  OG  SER   231     102.060 117.220  57.440  1.00  0.00            
ATOM    622  HG  SER   231     102.950 117.220  57.800  1.00  0.00            
ATOM    623  C   SER   231      99.630 117.050  56.180  1.00  0.00            
ATOM    624  O   SER   231      98.860 117.920  56.590  1.00  0.00            
ATOM    625  N   VAL   232      99.560 115.750  56.500  1.00  0.00            
ATOM    626  H   VAL   232     100.390 115.200  56.300  1.00  0.00            
ATOM    627  CA  VAL   232      98.540 115.210  57.370  1.00  0.00            
ATOM    628  HA  VAL   232      97.530 115.550  57.130  1.00  0.00            
ATOM    629  CB  VAL   232      98.530 113.690  57.440  1.00  0.00            
ATOM    630  HB  VAL   232      99.520 113.310  57.690  1.00  0.00            
ATOM    631  CG1 VAL   232      97.680 113.170  58.600  1.00  0.00            
ATOM    632 1HG1 VAL   232      97.850 112.120  58.840  1.00  0.00            
ATOM    633 2HG1 VAL   232      97.780 113.810  59.470  1.00  0.00            
ATOM    634 3HG1 VAL   232      96.630 113.140  58.310  1.00  0.00            
ATOM    635  CG2 VAL   232      98.120 113.090  56.100  1.00  0.00            
ATOM    636 1HG2 VAL   232      98.760 113.440  55.290  1.00  0.00            
ATOM    637 2HG2 VAL   232      98.070 112.020  56.310  1.00  0.00            
ATOM    638 3HG2 VAL   232      97.110 113.430  55.840  1.00  0.00            
ATOM    639  C   VAL   232      98.730 115.820  58.750  1.00  0.00            
ATOM    640  O   VAL   232      97.870 116.400  59.410  1.00  0.00            
ATOM    641  N   ALA   233      99.960 115.680  59.260  1.00  0.00            
ATOM    642  H   ALA   233     100.700 115.210  58.760  1.00  0.00            
ATOM    643  CA  ALA   233     100.360 116.130  60.580  1.00  0.00            
ATOM    644  HA  ALA   233      99.800 115.630  61.370  1.00  0.00            
ATOM    645  CB  ALA   233     101.840 115.820  60.720  1.00  0.00            
ATOM    646  HB1 ALA   233     102.190 116.140  61.710  1.00  0.00            
ATOM    647  HB2 ALA   233     102.070 114.760  60.760  1.00  0.00            
ATOM    648  HB3 ALA   233     102.450 116.240  59.910  1.00  0.00            
ATOM    649  C   ALA   233     100.010 117.600  60.760  1.00  0.00            
ATOM    650  O   ALA   233      99.630 118.010  61.850  1.00  0.00            
ATOM    651  N   ALA   234     100.100 118.430  59.720  1.00  0.00            
ATOM    652  H   ALA   234     100.330 117.970  58.850  1.00  0.00            
ATOM    653  CA  ALA   234      99.790 119.840  59.720  1.00  0.00            
ATOM    654  HA  ALA   234     100.160 120.270  60.650  1.00  0.00            
ATOM    655  CB  ALA   234     100.460 120.660  58.620  1.00  0.00            
ATOM    656  HB1 ALA   234     101.510 120.370  58.510  1.00  0.00            
ATOM    657  HB2 ALA   234     100.040 120.450  57.630  1.00  0.00            
ATOM    658  HB3 ALA   234     100.350 121.740  58.730  1.00  0.00            
ATOM    659  C   ALA   234      98.290 120.120  59.710  1.00  0.00            
ATOM    660  O   ALA   234      97.880 121.000  60.470  1.00  0.00            
ATOM    661  N   THR   235      97.560 119.410  58.850  1.00  0.00            
ATOM    662  H   THR   235      98.070 118.620  58.500  1.00  0.00            
ATOM    663  CA  THR   235      96.120 119.500  58.740  1.00  0.00            
ATOM    664  HA  THR   235      95.930 120.550  58.540  1.00  0.00            
ATOM    665  CB  THR   235      95.620 118.630  57.590  1.00  0.00            
ATOM    666  HB  THR   235      95.940 117.590  57.620  1.00  0.00            
ATOM    667  CG2 THR   235      94.110 118.510  57.390  1.00  0.00            
ATOM    668 1HG2 THR   235      93.680 118.310  58.380  1.00  0.00            
ATOM    669 2HG2 THR   235      93.680 119.460  57.090  1.00  0.00            
ATOM    670 3HG2 THR   235      93.900 117.650  56.750  1.00  0.00            
ATOM    671  OG1 THR   235      96.110 119.180  56.390  1.00  0.00            
ATOM    672  HG1 THR   235      97.000 118.860  56.260  1.00  0.00            
ATOM    673  C   THR   235      95.460 119.170  60.070  1.00  0.00            
ATOM    674  O   THR   235      94.720 120.020  60.570  1.00  0.00            
ATOM    675  N   LEU   236      95.800 118.010  60.640  1.00  0.00            
ATOM    676  H   LEU   236      96.340 117.360  60.090  1.00  0.00            
ATOM    677  CA  LEU   236      95.480 117.700  62.020  1.00  0.00            
ATOM    678  HA  LEU   236      94.400 117.770  62.100  1.00  0.00            
ATOM    679  CB  LEU   236      95.930 116.270  62.330  1.00  0.00            
ATOM    680  HB1 LEU   236      95.640 116.030  63.350  1.00  0.00            
ATOM    681  HB2 LEU   236      97.020 116.300  62.310  1.00  0.00            
ATOM    682  CG  LEU   236      95.490 115.090  61.470  1.00  0.00            
ATOM    683  HG  LEU   236      96.100 115.050  60.570  1.00  0.00            
ATOM    684  CD1 LEU   236      95.780 113.780  62.210  1.00  0.00            
ATOM    685 1HD1 LEU   236      95.160 113.740  63.110  1.00  0.00            
ATOM    686 2HD1 LEU   236      95.570 112.920  61.580  1.00  0.00            
ATOM    687 3HD1 LEU   236      96.810 113.890  62.550  1.00  0.00            
ATOM    688  CD2 LEU   236      94.030 115.120  61.040  1.00  0.00            
ATOM    689 1HD2 LEU   236      93.910 114.220  60.440  1.00  0.00            
ATOM    690 2HD2 LEU   236      93.430 115.000  61.940  1.00  0.00            
ATOM    691 3HD2 LEU   236      93.790 115.990  60.430  1.00  0.00            
ATOM    692  C   LEU   236      96.050 118.750  62.960  1.00  0.00            
ATOM    693  O   LEU   236      95.460 119.000  64.000  1.00  0.00            
ATOM    694  N   GLY   237      97.260 119.280  62.740  1.00  0.00            
ATOM    695  H   GLY   237      97.840 118.840  62.040  1.00  0.00            
ATOM    696  CA  GLY   237      97.950 120.250  63.560  1.00  0.00            
ATOM    697  HA1 GLY   237      98.910 120.410  63.050  1.00  0.00            
ATOM    698  HA2 GLY   237      98.280 119.900  64.530  1.00  0.00            
ATOM    699  C   GLY   237      97.220 121.580  63.700  1.00  0.00            
ATOM    700  O   GLY   237      97.230 122.100  64.810  1.00  0.00            
ATOM    701  N   PHE   238      96.540 122.140  62.690  1.00  0.00            
ATOM    702  H   PHE   238      96.510 121.560  61.870  1.00  0.00            
ATOM    703  CA  PHE   238      95.730 123.330  62.760  1.00  0.00            
ATOM    704  HA  PHE   238      96.220 124.050  63.420  1.00  0.00            
ATOM    705  CB  PHE   238      95.680 123.970  61.370  1.00  0.00            
ATOM    706  HB1 PHE   238      95.160 124.910  61.520  1.00  0.00            
ATOM    707  HB2 PHE   238      95.040 123.390  60.700  1.00  0.00            
ATOM    708  CG  PHE   238      96.980 124.290  60.670  1.00  0.00            
ATOM    709  CD1 PHE   238      97.940 125.180  61.160  1.00  0.00            
ATOM    710  HD1 PHE   238      97.860 125.620  62.140  1.00  0.00            
ATOM    711  CE1 PHE   238      99.150 125.450  60.530  1.00  0.00            
ATOM    712  HE1 PHE   238      99.880 126.060  61.030  1.00  0.00            
ATOM    713  CZ  PHE   238      99.350 124.860  59.270  1.00  0.00            
ATOM    714  HZ  PHE   238     100.280 124.980  58.740  1.00  0.00            
ATOM    715  CE2 PHE   238      98.450 123.920  58.750  1.00  0.00            
ATOM    716  HE2 PHE   238      98.530 123.690  57.700  1.00  0.00            
ATOM    717  CD2 PHE   238      97.270 123.660  59.450  1.00  0.00            
ATOM    718  HD2 PHE   238      96.590 122.930  59.040  1.00  0.00            
ATOM    719  C   PHE   238      94.320 123.080  63.280  1.00  0.00            
ATOM    720  O   PHE   238      93.730 123.900  63.970  1.00  0.00            
ATOM    721  N   GLY   239      93.760 121.930  62.910  1.00  0.00            
ATOM    722  H   GLY   239      94.240 121.230  62.360  1.00  0.00            
ATOM    723  CA  GLY   239      92.410 121.620  63.320  1.00  0.00            
ATOM    724  HA1 GLY   239      92.290 120.590  62.990  1.00  0.00            
ATOM    725  HA2 GLY   239      91.740 122.300  62.790  1.00  0.00            
ATOM    726  C   GLY   239      92.170 121.550  64.820  1.00  0.00            
ATOM    727  O   GLY   239      91.040 121.770  65.270  1.00  0.00            
ATOM    728  N   ALA   240      93.190 121.360  65.660  1.00  0.00            
ATOM    729  H   ALA   240      94.060 121.000  65.280  1.00  0.00            
ATOM    730  CA  ALA   240      93.150 121.430  67.100  1.00  0.00            
ATOM    731  HA  ALA   240      92.120 121.350  67.440  1.00  0.00            
ATOM    732  CB  ALA   240      93.780 120.180  67.710  1.00  0.00            
ATOM    733  HB1 ALA   240      93.240 120.030  68.640  1.00  0.00            
ATOM    734  HB2 ALA   240      93.600 119.320  67.060  1.00  0.00            
ATOM    735  HB3 ALA   240      94.850 120.280  67.910  1.00  0.00            
ATOM    736  C   ALA   240      93.780 122.670  67.740  1.00  0.00            
ATOM    737  O   ALA   240      94.030 122.730  68.940  1.00  0.00            
ATOM    738  N   TYR   241      94.040 123.660  66.880  1.00  0.00            
ATOM    739  H   TYR   241      93.910 123.510  65.890  1.00  0.00            
ATOM    740  CA  TYR   241      94.480 125.010  67.190  1.00  0.00            
ATOM    741  HA  TYR   241      94.480 125.120  68.270  1.00  0.00            
ATOM    742  CB  TYR   241      95.930 125.040  66.690  1.00  0.00            
ATOM    743  HB1 TYR   241      95.890 125.090  65.600  1.00  0.00            
ATOM    744  HB2 TYR   241      96.280 124.120  67.140  1.00  0.00            
ATOM    745  CG  TYR   241      96.800 126.200  67.120  1.00  0.00            
ATOM    746  CD1 TYR   241      97.170 126.340  68.460  1.00  0.00            
ATOM    747  HD1 TYR   241      96.710 125.700  69.190  1.00  0.00            
ATOM    748  CE1 TYR   241      98.250 127.160  68.830  1.00  0.00            
ATOM    749  HE1 TYR   241      98.490 127.270  69.880  1.00  0.00            
ATOM    750  CZ  TYR   241      98.860 128.030  67.910  1.00  0.00            
ATOM    751  OH  TYR   241     100.020 128.680  68.210  1.00  0.00            
ATOM    752  HH  TYR   241     100.260 128.740  69.130  1.00  0.00            
ATOM    753  CE2 TYR   241      98.370 127.920  66.590  1.00  0.00            
ATOM    754  HE2 TYR   241      98.840 128.560  65.860  1.00  0.00            
ATOM    755  CD2 TYR   241      97.450 126.960  66.150  1.00  0.00            
ATOM    756  HD2 TYR   241      97.290 126.800  65.090  1.00  0.00            
ATOM    757  C   TYR   241      93.750 126.200  66.600  1.00  0.00            
ATOM    758  O   TYR   241      93.950 127.340  67.030  1.00  0.00            
ATOM    759  N   MET   242      92.710 125.940  65.810  1.00  0.00            
ATOM    760  H   MET   242      92.570 124.970  65.550  1.00  0.00            
ATOM    761  CA  MET   242      91.670 126.860  65.400  1.00  0.00            
ATOM    762  HA  MET   242      92.200 127.740  65.050  1.00  0.00            
ATOM    763  CB  MET   242      90.800 126.310  64.280  1.00  0.00            
ATOM    764  HB1 MET   242      90.220 125.490  64.710  1.00  0.00            
ATOM    765  HB2 MET   242      91.460 125.830  63.550  1.00  0.00            
ATOM    766  CG  MET   242      89.980 127.360  63.530  1.00  0.00            
ATOM    767  HG1 MET   242      89.210 127.710  64.220  1.00  0.00            
ATOM    768  HG2 MET   242      89.570 126.940  62.620  1.00  0.00            
ATOM    769  SD  MET   242      91.110 128.670  62.980  1.00  0.00            
ATOM    770  CE  MET   242      90.060 129.190  61.610  1.00  0.00            
ATOM    771  HE1 MET   242      89.130 129.710  61.860  1.00  0.00            
ATOM    772  HE2 MET   242      90.590 129.940  61.020  1.00  0.00            
ATOM    773  HE3 MET   242      89.820 128.330  60.990  1.00  0.00            
ATOM    774  C   MET   242      90.800 127.420  66.510  1.00  0.00            
ATOM    775  O   MET   242      90.450 128.600  66.500  1.00  0.00            
ATOM    776  N   SER   243      90.550 126.720  67.620  1.00  0.00            
ATOM    777  H   SER   243      90.960 125.800  67.690  1.00  0.00            
ATOM    778  CA  SER   243      90.040 127.240  68.870  1.00  0.00            
ATOM    779  HA  SER   243      88.970 127.330  68.700  1.00  0.00            
ATOM    780  CB  SER   243      90.280 126.220  69.980  1.00  0.00            
ATOM    781  HB1 SER   243      89.640 125.390  69.680  1.00  0.00            
ATOM    782  HB2 SER   243      89.940 126.660  70.920  1.00  0.00            
ATOM    783  OG  SER   243      91.630 125.830  69.970  1.00  0.00            
ATOM    784  HG  SER   243      91.750 125.080  70.560  1.00  0.00            
ATOM    785  C   SER   243      90.680 128.540  69.340  1.00  0.00            
ATOM    786  O   SER   243      90.000 129.370  69.950  1.00  0.00            
ATOM    787  N   LYS   244      91.960 128.760  69.010  1.00  0.00            
ATOM    788  H   LYS   244      92.490 128.100  68.460  1.00  0.00            
ATOM    789  CA  LYS   244      92.720 129.910  69.450  1.00  0.00            
ATOM    790  HA  LYS   244      92.200 130.380  70.290  1.00  0.00            
ATOM    791  CB  LYS   244      94.100 129.480  69.940  1.00  0.00            
ATOM    792  HB1 LYS   244      94.600 130.380  70.290  1.00  0.00            
ATOM    793  HB2 LYS   244      94.680 128.970  69.170  1.00  0.00            
ATOM    794  CG  LYS   244      93.960 128.570  71.160  1.00  0.00            
ATOM    795  HG1 LYS   244      93.550 127.600  70.880  1.00  0.00            
ATOM    796  HG2 LYS   244      93.390 128.990  71.990  1.00  0.00            
ATOM    797  CD  LYS   244      95.340 128.150  71.660  1.00  0.00            
ATOM    798  HD1 LYS   244      95.890 129.090  71.760  1.00  0.00            
ATOM    799  HD2 LYS   244      95.920 127.460  71.050  1.00  0.00            
ATOM    800  CE  LYS   244      95.160 127.590  73.060  1.00  0.00            
ATOM    801  HE1 LYS   244      94.400 126.810  73.150  1.00  0.00            
ATOM    802  HE2 LYS   244      94.770 128.410  73.660  1.00  0.00            
ATOM    803  NZ  LYS   244      96.480 127.200  73.570  1.00  0.00            
ATOM    804  HZ1 LYS   244      97.190 127.900  73.410  1.00  0.00            
ATOM    805  HZ2 LYS   244      96.440 127.060  74.570  1.00  0.00            
ATOM    806  HZ3 LYS   244      96.830 126.380  73.100  1.00  0.00            
ATOM    807  C   LYS   244      92.750 131.070  68.470  1.00  0.00            
ATOM    808  O   LYS   244      93.360 132.110  68.740  1.00  0.00            
ATOM    809  N   ALA   245      92.080 130.900  67.330  1.00  0.00            
ATOM    810  H   ALA   245      91.770 129.980  67.060  1.00  0.00            
ATOM    811  CA  ALA   245      91.740 132.040  66.490  1.00  0.00            
ATOM    812  HA  ALA   245      92.180 132.930  66.940  1.00  0.00            
ATOM    813  CB  ALA   245      92.400 131.710  65.150  1.00  0.00            
ATOM    814  HB1 ALA   245      93.440 131.460  65.350  1.00  0.00            
ATOM    815  HB2 ALA   245      91.890 130.940  64.570  1.00  0.00            
ATOM    816  HB3 ALA   245      92.420 132.630  64.580  1.00  0.00            
ATOM    817  C   ALA   245      90.270 132.370  66.290  1.00  0.00            
ATOM    818  O   ALA   245      89.960 133.510  65.960  1.00  0.00            
ATOM    819  N   HIS   246      89.410 131.350  66.420  1.00  0.00            
ATOM    820  H   HIS   246      89.690 130.430  66.760  1.00  0.00            
ATOM    821  CA  HIS   246      88.070 131.380  65.890  1.00  0.00            
ATOM    822  HA  HIS   246      87.690 132.390  65.710  1.00  0.00            
ATOM    823  CB  HIS   246      88.030 130.570  64.600  1.00  0.00            
ATOM    824  HB1 HIS   246      88.070 129.520  64.910  1.00  0.00            
ATOM    825  HB2 HIS   246      88.940 130.830  64.070  1.00  0.00            
ATOM    826  CG  HIS   246      86.860 130.680  63.670  1.00  0.00            
ATOM    827  ND1 HIS   246      86.100 129.710  63.010  1.00  0.00            
ATOM    828  CE1 HIS   246      85.110 130.320  62.350  1.00  0.00            
ATOM    829  HE1 HIS   246      84.290 129.820  61.870  1.00  0.00            
ATOM    830  NE2 HIS   246      85.120 131.640  62.600  1.00  0.00            
ATOM    831  HE2 HIS   246      84.390 132.300  62.370  1.00  0.00            
ATOM    832  CD2 HIS   246      86.170 131.850  63.470  1.00  0.00            
ATOM    833  HD2 HIS   246      86.500 132.800  63.860  1.00  0.00            
ATOM    834  C   HIS   246      87.070 130.750  66.860  1.00  0.00            
ATOM    835  O   HIS   246      85.860 130.920  66.720  1.00  0.00            
ATOM    836  N   GLY   247      87.550 130.040  67.890  1.00  0.00            
ATOM    837  H   GLY   247      88.550 129.900  67.900  1.00  0.00            
ATOM    838  CA  GLY   247      86.880 129.610  69.100  1.00  0.00            
ATOM    839  HA1 GLY   247      86.500 130.520  69.570  1.00  0.00            
ATOM    840  HA2 GLY   247      87.650 129.130  69.720  1.00  0.00            
ATOM    841  C   GLY   247      85.760 128.600  68.910  1.00  0.00            
ATOM    842  O   GLY   247      85.280 128.030  69.890  1.00  0.00            
ATOM    843  N   ILE   248      85.450 128.130  67.700  1.00  0.00            
ATOM    844  H   ILE   248      85.860 128.520  66.860  1.00  0.00            
ATOM    845  CA  ILE   248      84.660 126.950  67.420  1.00  0.00            
ATOM    846  HA  ILE   248      84.480 126.470  68.380  1.00  0.00            
ATOM    847  CB  ILE   248      83.340 127.330  66.730  1.00  0.00            
ATOM    848  HB  ILE   248      82.760 126.410  66.700  1.00  0.00            
ATOM    849  CG2 ILE   248      82.610 128.360  67.590  1.00  0.00            
ATOM    850 1HG2 ILE   248      82.950 128.080  68.580  1.00  0.00            
ATOM    851 2HG2 ILE   248      82.830 129.420  67.400  1.00  0.00            
ATOM    852 3HG2 ILE   248      81.530 128.230  67.590  1.00  0.00            
ATOM    853  CG1 ILE   248      83.430 127.880  65.310  1.00  0.00            
ATOM    854 1HG1 ILE   248      83.930 127.110  64.730  1.00  0.00            
ATOM    855 2HG1 ILE   248      84.100 128.730  65.340  1.00  0.00            
ATOM    856  CD  ILE   248      82.110 128.150  64.600  1.00  0.00            
ATOM    857  HD1 ILE   248      81.660 127.160  64.470  1.00  0.00            
ATOM    858  HD2 ILE   248      81.460 128.770  65.220  1.00  0.00            
ATOM    859  HD3 ILE   248      82.210 128.670  63.650  1.00  0.00            
ATOM    860  C   ILE   248      85.360 125.850  66.640  1.00  0.00            
ATOM    861  O   ILE   248      86.250 126.150  65.850  1.00  0.00            
ATOM    862  N   ASP   249      85.000 124.570  66.700  1.00  0.00            
ATOM    863  H   ASP   249      84.310 124.230  67.350  1.00  0.00            
ATOM    864  CA  ASP   249      85.570 123.540  65.850  1.00  0.00            
ATOM    865  HA  ASP   249      86.640 123.650  66.030  1.00  0.00            
ATOM    866  CB  ASP   249      85.200 122.170  66.390  1.00  0.00            
ATOM    867  HB1 ASP   249      85.890 121.410  66.010  1.00  0.00            
ATOM    868  HB2 ASP   249      84.170 121.910  66.150  1.00  0.00            
ATOM    869  CG  ASP   249      85.190 122.000  67.910  1.00  0.00            
ATOM    870  OD1 ASP   249      84.180 122.220  68.610  1.00  0.00            
ATOM    871  OD2 ASP   249      86.270 121.740  68.480  1.00  0.00            
ATOM    872  C   ASP   249      85.370 123.540  64.340  1.00  0.00            
ATOM    873  O   ASP   249      84.210 123.570  63.920  1.00  0.00            
ATOM    874  N   PRO   250      86.390 123.250  63.530  1.00  0.00            
ATOM    875  CD  PRO   250      87.800 123.330  63.870  1.00  0.00            
ATOM    876  HD1 PRO   250      88.120 122.450  64.420  1.00  0.00            
ATOM    877  HD2 PRO   250      87.870 124.240  64.470  1.00  0.00            
ATOM    878  CG  PRO   250      88.590 123.430  62.560  1.00  0.00            
ATOM    879  HG1 PRO   250      88.880 122.430  62.260  1.00  0.00            
ATOM    880  HG2 PRO   250      89.390 124.170  62.630  1.00  0.00            
ATOM    881  CB  PRO   250      87.560 123.980  61.570  1.00  0.00            
ATOM    882  HB1 PRO   250      87.840 123.710  60.550  1.00  0.00            
ATOM    883  HB2 PRO   250      87.440 125.070  61.620  1.00  0.00            
ATOM    884  CA  PRO   250      86.310 123.280  62.080  1.00  0.00            
ATOM    885  HA  PRO   250      85.490 123.930  61.770  1.00  0.00            
ATOM    886  C   PRO   250      86.170 121.900  61.460  1.00  0.00            
ATOM    887  O   PRO   250      86.430 120.910  62.130  1.00  0.00            
ATOM    888  N   ASN   251      85.880 121.830  60.160  1.00  0.00            
ATOM    889  H   ASN   251      85.820 122.700  59.660  1.00  0.00            
ATOM    890  CA  ASN   251      86.030 120.620  59.380  1.00  0.00            
ATOM    891  HA  ASN   251      85.540 119.890  60.020  1.00  0.00            
ATOM    892  CB  ASN   251      85.220 120.650  58.080  1.00  0.00            
ATOM    893  HB1 ASN   251      84.920 119.630  57.820  1.00  0.00            
ATOM    894  HB2 ASN   251      85.800 120.970  57.210  1.00  0.00            
ATOM    895  CG  ASN   251      83.930 121.450  58.160  1.00  0.00            
ATOM    896  OD1 ASN   251      82.870 120.960  58.520  1.00  0.00            
ATOM    897  ND2 ASN   251      84.020 122.760  57.940  1.00  0.00            
ATOM    898 1HD2 ASN   251      84.840 123.260  57.620  1.00  0.00            
ATOM    899 2HD2 ASN   251      83.200 123.240  58.270  1.00  0.00            
ATOM    900  C   ASN   251      87.490 120.260  59.150  1.00  0.00            
ATOM    901  O   ASN   251      88.230 121.190  58.830  1.00  0.00            
ATOM    902  N   ILE   252      87.830 118.960  59.160  1.00  0.00            
ATOM    903  H   ILE   252      87.060 118.310  59.200  1.00  0.00            
ATOM    904  CA  ILE   252      89.160 118.400  59.040  1.00  0.00            
ATOM    905  HA  ILE   252      89.760 119.110  58.480  1.00  0.00            
ATOM    906  CB  ILE   252      89.820 118.170  60.400  1.00  0.00            
ATOM    907  HB  ILE   252      89.300 117.320  60.840  1.00  0.00            
ATOM    908  CG2 ILE   252      91.270 117.760  60.140  1.00  0.00            
ATOM    909 1HG2 ILE   252      91.270 116.730  59.780  1.00  0.00            
ATOM    910 2HG2 ILE   252      91.870 118.430  59.510  1.00  0.00            
ATOM    911 3HG2 ILE   252      91.780 117.680  61.090  1.00  0.00            
ATOM    912  CG1 ILE   252      89.720 119.300  61.410  1.00  0.00            
ATOM    913 1HG1 ILE   252      88.730 119.760  61.420  1.00  0.00            
ATOM    914 2HG1 ILE   252      90.380 120.100  61.070  1.00  0.00            
ATOM    915  CD  ILE   252      90.010 118.840  62.840  1.00  0.00            
ATOM    916  HD1 ILE   252      89.430 117.930  63.020  1.00  0.00            
ATOM    917  HD2 ILE   252      91.070 118.700  63.040  1.00  0.00            
ATOM    918  HD3 ILE   252      89.620 119.690  63.410  1.00  0.00            
ATOM    919  C   ILE   252      89.090 117.100  58.250  1.00  0.00            
ATOM    920  O   ILE   252      88.380 116.180  58.640  1.00  0.00            
ATOM    921  N   ARG   253      89.760 117.090  57.090  1.00  0.00            
ATOM    922  H   ARG   253      90.340 117.910  56.970  1.00  0.00            
ATOM    923  CA  ARG   253      89.820 116.010  56.120  1.00  0.00            
ATOM    924  HA  ARG   253      89.350 115.120  56.530  1.00  0.00            
ATOM    925  CB  ARG   253      89.180 116.550  54.850  1.00  0.00            
ATOM    926  HB1 ARG   253      88.850 115.740  54.200  1.00  0.00            
ATOM    927  HB2 ARG   253      89.750 117.290  54.280  1.00  0.00            
ATOM    928  CG  ARG   253      87.820 117.240  55.000  1.00  0.00            
ATOM    929  HG1 ARG   253      87.880 118.100  55.660  1.00  0.00            
ATOM    930  HG2 ARG   253      87.140 116.520  55.470  1.00  0.00            
ATOM    931  CD  ARG   253      87.270 117.530  53.610  1.00  0.00            
ATOM    932  HD1 ARG   253      88.080 118.130  53.210  1.00  0.00            
ATOM    933  HD2 ARG   253      86.510 118.310  53.660  1.00  0.00            
ATOM    934  NE  ARG   253      86.850 116.380  52.810  1.00  0.00            
ATOM    935  HE  ARG   253      87.370 116.320  51.950  1.00  0.00            
ATOM    936  CZ  ARG   253      85.820 115.530  52.950  1.00  0.00            
ATOM    937  NH1 ARG   253      84.970 115.540  53.990  1.00  0.00            
ATOM    938 1HH1 ARG   253      85.200 116.110  54.790  1.00  0.00            
ATOM    939 2HH1 ARG   253      84.280 114.810  53.930  1.00  0.00            
ATOM    940  NH2 ARG   253      85.530 114.680  51.960  1.00  0.00            
ATOM    941 1HH2 ARG   253      85.970 114.780  51.060  1.00  0.00            
ATOM    942 2HH2 ARG   253      84.660 114.170  51.980  1.00  0.00            
ATOM    943  C   ARG   253      91.190 115.460  55.770  1.00  0.00            
ATOM    944  O   ARG   253      92.000 116.110  55.120  1.00  0.00            
ATOM    945  N   THR   254      91.530 114.270  56.270  1.00  0.00            
ATOM    946  H   THR   254      90.810 113.800  56.800  1.00  0.00            
ATOM    947  CA  THR   254      92.800 113.590  56.060  1.00  0.00            
ATOM    948  HA  THR   254      93.170 114.000  55.120  1.00  0.00            
ATOM    949  CB  THR   254      93.810 113.680  57.200  1.00  0.00            
ATOM    950  HB  THR   254      94.780 113.320  56.860  1.00  0.00            
ATOM    951  CG2 THR   254      94.020 115.130  57.600  1.00  0.00            
ATOM    952 1HG2 THR   254      94.230 115.620  56.650  1.00  0.00            
ATOM    953 2HG2 THR   254      93.130 115.620  57.990  1.00  0.00            
ATOM    954 3HG2 THR   254      94.820 115.170  58.340  1.00  0.00            
ATOM    955  OG1 THR   254      93.370 112.970  58.330  1.00  0.00            
ATOM    956  HG1 THR   254      92.540 113.420  58.480  1.00  0.00            
ATOM    957  C   THR   254      92.580 112.120  55.740  1.00  0.00            
ATOM    958  O   THR   254      91.530 111.580  56.070  1.00  0.00            
ATOM    959  N   GLY   255      93.590 111.490  55.130  1.00  0.00            
ATOM    960  H   GLY   255      94.480 111.920  54.930  1.00  0.00            
ATOM    961  CA  GLY   255      93.500 110.070  54.850  1.00  0.00            
ATOM    962  HA1 GLY   255      94.360 109.800  54.250  1.00  0.00            
ATOM    963  HA2 GLY   255      92.610 109.850  54.250  1.00  0.00            
ATOM    964  C   GLY   255      93.610 109.190  56.080  1.00  0.00            
ATOM    965  O   GLY   255      93.510 107.980  55.900  1.00  0.00            
ATOM    966  N   VAL   256      93.670 109.830  57.250  1.00  0.00            
ATOM    967  H   VAL   256      93.880 110.810  57.340  1.00  0.00            
ATOM    968  CA  VAL   256      93.510 109.040  58.460  1.00  0.00            
ATOM    969  HA  VAL   256      93.350 108.000  58.160  1.00  0.00            
ATOM    970  CB  VAL   256      94.770 108.990  59.320  1.00  0.00            
ATOM    971  HB  VAL   256      94.500 108.340  60.160  1.00  0.00            
ATOM    972  CG1 VAL   256      95.820 108.160  58.580  1.00  0.00            
ATOM    973 1HG1 VAL   256      96.730 107.970  59.160  1.00  0.00            
ATOM    974 2HG1 VAL   256      95.350 107.210  58.350  1.00  0.00            
ATOM    975 3HG1 VAL   256      96.170 108.690  57.690  1.00  0.00            
ATOM    976  CG2 VAL   256      95.380 110.270  59.860  1.00  0.00            
ATOM    977 1HG2 VAL   256      95.150 110.310  60.920  1.00  0.00            
ATOM    978 2HG2 VAL   256      96.470 110.320  59.800  1.00  0.00            
ATOM    979 3HG2 VAL   256      94.900 111.090  59.320  1.00  0.00            
ATOM    980  C   VAL   256      92.300 109.430  59.290  1.00  0.00            
ATOM    981  O   VAL   256      91.500 108.600  59.710  1.00  0.00            
ATOM    982  N   ARG   257      92.080 110.740  59.490  1.00  0.00            
ATOM    983  H   ARG   257      92.780 111.390  59.170  1.00  0.00            
ATOM    984  CA  ARG   257      90.910 111.270  60.160  1.00  0.00            
ATOM    985  HA  ARG   257      90.290 110.420  60.460  1.00  0.00            
ATOM    986  CB  ARG   257      91.220 112.010  61.460  1.00  0.00            
ATOM    987  HB1 ARG   257      90.320 111.830  62.050  1.00  0.00            
ATOM    988  HB2 ARG   257      91.340 113.060  61.220  1.00  0.00            
ATOM    989  CG  ARG   257      92.370 111.520  62.330  1.00  0.00            
ATOM    990  HG1 ARG   257      93.310 111.910  61.950  1.00  0.00            
ATOM    991  HG2 ARG   257      92.410 110.440  62.230  1.00  0.00            
ATOM    992  CD  ARG   257      92.410 112.040  63.770  1.00  0.00            
ATOM    993  HD1 ARG   257      91.620 111.620  64.390  1.00  0.00            
ATOM    994  HD2 ARG   257      92.350 113.120  63.690  1.00  0.00            
ATOM    995  NE  ARG   257      93.650 111.740  64.480  1.00  0.00            
ATOM    996  HE  ARG   257      94.290 111.110  64.020  1.00  0.00            
ATOM    997  CZ  ARG   257      94.070 112.390  65.570  1.00  0.00            
ATOM    998  NH1 ARG   257      93.470 113.500  66.020  1.00  0.00            
ATOM    999 1HH1 ARG   257      92.770 113.760  65.340  1.00  0.00            
ATOM   1000 2HH1 ARG   257      93.860 114.230  66.600  1.00  0.00            
ATOM   1001  NH2 ARG   257      95.200 112.170  66.260  1.00  0.00            
ATOM   1002 1HH2 ARG   257      95.760 111.350  66.080  1.00  0.00            
ATOM   1003 2HH2 ARG   257      95.520 112.840  66.950  1.00  0.00            
ATOM   1004  C   ARG   257      90.160 112.260  59.280  1.00  0.00            
ATOM   1005  O   ARG   257      90.750 113.250  58.850  1.00  0.00            
ATOM   1006  N   THR   258      88.850 112.080  59.140  1.00  0.00            
ATOM   1007  H   THR   258      88.430 111.330  59.670  1.00  0.00            
ATOM   1008  CA  THR   258      87.900 112.890  58.400  1.00  0.00            
ATOM   1009  HA  THR   258      88.400 113.850  58.320  1.00  0.00            
ATOM   1010  CB  THR   258      87.520 112.360  57.020  1.00  0.00            
ATOM   1011  HB  THR   258      86.980 111.410  57.050  1.00  0.00            
ATOM   1012  CG2 THR   258      86.590 113.310  56.280  1.00  0.00            
ATOM   1013 1HG2 THR   258      85.600 113.260  56.740  1.00  0.00            
ATOM   1014 2HG2 THR   258      86.850 114.360  56.420  1.00  0.00            
ATOM   1015 3HG2 THR   258      86.650 112.950  55.260  1.00  0.00            
ATOM   1016  OG1 THR   258      88.720 112.290  56.280  1.00  0.00            
ATOM   1017  HG1 THR   258      89.120 111.470  56.550  1.00  0.00            
ATOM   1018  C   THR   258      86.660 113.230  59.220  1.00  0.00            
ATOM   1019  O   THR   258      85.810 112.380  59.460  1.00  0.00            
ATOM   1020  N   ILE   259      86.590 114.450  59.770  1.00  0.00            
ATOM   1021  H   ILE   259      87.280 115.120  59.440  1.00  0.00            
ATOM   1022  CA  ILE   259      85.650 114.930  60.760  1.00  0.00            
ATOM   1023  HA  ILE   259      84.960 114.160  61.110  1.00  0.00            
ATOM   1024  CB  ILE   259      86.380 115.320  62.040  1.00  0.00            
ATOM   1025  HB  ILE   259      87.270 115.920  61.840  1.00  0.00            
ATOM   1026  CG2 ILE   259      85.510 116.240  62.900  1.00  0.00            
ATOM   1027 1HG2 ILE   259      84.600 115.690  63.110  1.00  0.00            
ATOM   1028 2HG2 ILE   259      85.990 116.440  63.860  1.00  0.00            
ATOM   1029 3HG2 ILE   259      85.300 117.180  62.390  1.00  0.00            
ATOM   1030  CG1 ILE   259      86.840 114.160  62.910  1.00  0.00            
ATOM   1031 1HG1 ILE   259      85.990 113.500  63.110  1.00  0.00            
ATOM   1032 2HG1 ILE   259      87.220 114.500  63.870  1.00  0.00            
ATOM   1033  CD  ILE   259      88.000 113.350  62.320  1.00  0.00            
ATOM   1034  HD1 ILE   259      88.480 114.000  61.590  1.00  0.00            
ATOM   1035  HD2 ILE   259      88.710 113.070  63.100  1.00  0.00            
ATOM   1036  HD3 ILE   259      87.610 112.490  61.790  1.00  0.00            
ATOM   1037  C   ILE   259      84.870 116.080  60.130  1.00  0.00            
ATOM   1038  O   ILE   259      85.390 116.880  59.360  1.00  0.00            
ATOM   1039  N   THR   260      83.560 116.160  60.390  1.00  0.00            
ATOM   1040  H   THR   260      83.210 115.550  61.110  1.00  0.00            
ATOM   1041  CA  THR   260      82.650 117.130  59.820  1.00  0.00            
ATOM   1042  HA  THR   260      83.140 117.880  59.210  1.00  0.00            
ATOM   1043  CB  THR   260      81.680 116.480  58.840  1.00  0.00            
ATOM   1044  HB  THR   260      81.140 115.650  59.290  1.00  0.00            
ATOM   1045  CG2 THR   260      80.590 117.400  58.300  1.00  0.00            
ATOM   1046 1HG2 THR   260      79.920 116.780  57.710  1.00  0.00            
ATOM   1047 2HG2 THR   260      79.940 117.720  59.120  1.00  0.00            
ATOM   1048 3HG2 THR   260      81.010 118.250  57.760  1.00  0.00            
ATOM   1049  OG1 THR   260      82.330 115.830  57.770  1.00  0.00            
ATOM   1050  HG1 THR   260      82.680 115.010  58.120  1.00  0.00            
ATOM   1051  C   THR   260      81.910 117.880  60.920  1.00  0.00            
ATOM   1052  O   THR   260      81.260 117.180  61.700  1.00  0.00            
ATOM   1053  N   THR   261      81.770 119.200  60.890  1.00  0.00            
ATOM   1054  H   THR   261      82.370 119.690  60.240  1.00  0.00            
ATOM   1055  CA  THR   261      81.130 119.950  61.950  1.00  0.00            
ATOM   1056  HA  THR   261      80.530 119.280  62.580  1.00  0.00            
ATOM   1057  CB  THR   261      82.150 120.650  62.850  1.00  0.00            
ATOM   1058  HB  THR   261      81.530 121.220  63.540  1.00  0.00            
ATOM   1059  CG2 THR   261      83.070 119.690  63.580  1.00  0.00            
ATOM   1060 1HG2 THR   261      83.890 119.400  62.930  1.00  0.00            
ATOM   1061 2HG2 THR   261      83.330 120.160  64.530  1.00  0.00            
ATOM   1062 3HG2 THR   261      82.510 118.800  63.880  1.00  0.00            
ATOM   1063  OG1 THR   261      82.900 121.550  62.070  1.00  0.00            
ATOM   1064  HG1 THR   261      83.380 122.160  62.640  1.00  0.00            
ATOM   1065  C   THR   261      80.230 121.110  61.560  1.00  0.00            
ATOM   1066  O   THR   261      79.520 121.740  62.330  1.00  0.00            
ATOM   1067  N   GLY   262      80.100 121.310  60.240  1.00  0.00            
ATOM   1068  H   GLY   262      80.690 120.790  59.610  1.00  0.00            
ATOM   1069  CA  GLY   262      79.190 122.200  59.540  1.00  0.00            
ATOM   1070  HA1 GLY   262      78.220 122.240  60.030  1.00  0.00            
ATOM   1071  HA2 GLY   262      78.850 121.840  58.570  1.00  0.00            
ATOM   1072  C   GLY   262      79.580 123.660  59.660  1.00  0.00            
ATOM   1073  O   GLY   262      78.840 124.490  59.130  1.00  0.00            
ATOM   1074  N   ALA   263      80.720 123.920  60.300  1.00  0.00            
ATOM   1075  H   ALA   263      81.220 123.120  60.670  1.00  0.00            
ATOM   1076  CA  ALA   263      81.300 125.220  60.540  1.00  0.00            
ATOM   1077  HA  ALA   263      80.440 125.880  60.690  1.00  0.00            
ATOM   1078  CB  ALA   263      82.100 125.270  61.840  1.00  0.00            
ATOM   1079  HB1 ALA   263      82.910 124.540  61.750  1.00  0.00            
ATOM   1080  HB2 ALA   263      82.600 126.240  61.880  1.00  0.00            
ATOM   1081  HB3 ALA   263      81.540 124.880  62.700  1.00  0.00            
ATOM   1082  C   ALA   263      82.060 125.700  59.310  1.00  0.00            
ATOM   1083  O   ALA   263      82.380 124.930  58.400  1.00  0.00            
ATOM   1084  N   PRO   264      82.350 126.990  59.180  1.00  0.00            
ATOM   1085  CD  PRO   264      81.920 128.010  60.120  1.00  0.00            
ATOM   1086  HD1 PRO   264      82.680 128.450  60.760  1.00  0.00            
ATOM   1087  HD2 PRO   264      81.130 127.780  60.830  1.00  0.00            
ATOM   1088  CG  PRO   264      81.400 129.100  59.180  1.00  0.00            
ATOM   1089  HG1 PRO   264      81.290 130.100  59.620  1.00  0.00            
ATOM   1090  HG2 PRO   264      80.410 128.770  58.900  1.00  0.00            
ATOM   1091  CB  PRO   264      82.460 129.110  58.080  1.00  0.00            
ATOM   1092  HB1 PRO   264      83.430 129.480  58.420  1.00  0.00            
ATOM   1093  HB2 PRO   264      82.090 129.630  57.200  1.00  0.00            
ATOM   1094  CA  PRO   264      82.640 127.610  57.900  1.00  0.00            
ATOM   1095  HA  PRO   264      81.880 127.220  57.220  1.00  0.00            
ATOM   1096  C   PRO   264      83.960 127.260  57.220  1.00  0.00            
ATOM   1097  O   PRO   264      84.100 127.380  56.010  1.00  0.00            
ATOM   1098  N   VAL   265      84.990 126.890  57.980  1.00  0.00            
ATOM   1099  H   VAL   265      84.840 126.840  58.980  1.00  0.00            
ATOM   1100  CA  VAL   265      86.320 126.530  57.530  1.00  0.00            
ATOM   1101  HA  VAL   265      86.510 127.020  56.580  1.00  0.00            
ATOM   1102  CB  VAL   265      87.380 127.020  58.510  1.00  0.00            
ATOM   1103  HB  VAL   265      87.410 126.330  59.360  1.00  0.00            
ATOM   1104  CG1 VAL   265      88.740 127.080  57.830  1.00  0.00            
ATOM   1105 1HG1 VAL   265      88.640 127.650  56.910  1.00  0.00            
ATOM   1106 2HG1 VAL   265      89.460 127.490  58.550  1.00  0.00            
ATOM   1107 3HG1 VAL   265      89.100 126.090  57.570  1.00  0.00            
ATOM   1108  CG2 VAL   265      87.120 128.390  59.120  1.00  0.00            
ATOM   1109 1HG2 VAL   265      86.810 128.920  58.220  1.00  0.00            
ATOM   1110 2HG2 VAL   265      86.370 128.500  59.900  1.00  0.00            
ATOM   1111 3HG2 VAL   265      88.060 128.790  59.520  1.00  0.00            
ATOM   1112  C   VAL   265      86.520 125.030  57.360  1.00  0.00            
ATOM   1113  O   VAL   265      86.240 124.300  58.300  1.00  0.00            
ATOM   1114  N   THR   266      86.970 124.540  56.200  1.00  0.00            
ATOM   1115  H   THR   266      87.170 125.210  55.470  1.00  0.00            
ATOM   1116  CA  THR   266      87.440 123.170  56.020  1.00  0.00            
ATOM   1117  HA  THR   266      87.080 122.550  56.830  1.00  0.00            
ATOM   1118  CB  THR   266      86.780 122.540  54.800  1.00  0.00            
ATOM   1119  HB  THR   266      87.030 123.130  53.920  1.00  0.00            
ATOM   1120  CG2 THR   266      87.380 121.160  54.530  1.00  0.00            
ATOM   1121 1HG2 THR   266      88.420 121.340  54.250  1.00  0.00            
ATOM   1122 2HG2 THR   266      87.410 120.570  55.440  1.00  0.00            
ATOM   1123 3HG2 THR   266      86.790 120.710  53.720  1.00  0.00            
ATOM   1124  OG1 THR   266      85.370 122.500  54.870  1.00  0.00            
ATOM   1125  HG1 THR   266      85.000 123.390  54.800  1.00  0.00            
ATOM   1126  C   THR   266      88.950 123.190  55.910  1.00  0.00            
ATOM   1127  O   THR   266      89.580 123.900  55.130  1.00  0.00            
ATOM   1128  N   TYR   267      89.520 122.400  56.820  1.00  0.00            
ATOM   1129  H   TYR   267      88.990 122.060  57.600  1.00  0.00            
ATOM   1130  CA  TYR   267      90.910 122.020  56.620  1.00  0.00            
ATOM   1131  HA  TYR   267      91.530 122.770  56.110  1.00  0.00            
ATOM   1132  CB  TYR   267      91.690 122.030  57.930  1.00  0.00            
ATOM   1133  HB1 TYR   267      92.700 121.630  57.840  1.00  0.00            
ATOM   1134  HB2 TYR   267      91.140 121.340  58.570  1.00  0.00            
ATOM   1135  CG  TYR   267      91.810 123.460  58.410  1.00  0.00            
ATOM   1136  CD1 TYR   267      93.030 124.100  58.180  1.00  0.00            
ATOM   1137  HD1 TYR   267      93.700 123.630  57.480  1.00  0.00            
ATOM   1138  CE1 TYR   267      93.230 125.360  58.760  1.00  0.00            
ATOM   1139  HE1 TYR   267      94.160 125.880  58.610  1.00  0.00            
ATOM   1140  CZ  TYR   267      92.280 125.900  59.660  1.00  0.00            
ATOM   1141  OH  TYR   267      92.430 127.180  60.120  1.00  0.00            
ATOM   1142  HH  TYR   267      93.220 127.600  59.760  1.00  0.00            
ATOM   1143  CE2 TYR   267      91.080 125.210  59.910  1.00  0.00            
ATOM   1144  HE2 TYR   267      90.380 125.760  60.520  1.00  0.00            
ATOM   1145  CD2 TYR   267      90.810 124.030  59.210  1.00  0.00            
ATOM   1146  HD2 TYR   267      89.950 123.450  59.510  1.00  0.00            
ATOM   1147  C   TYR   267      91.100 120.700  55.900  1.00  0.00            
ATOM   1148  O   TYR   267      90.450 119.690  56.150  1.00  0.00            
ATOM   1149  N   SER   268      91.880 120.630  54.820  1.00  0.00            
ATOM   1150  H   SER   268      92.370 121.470  54.530  1.00  0.00            
ATOM   1151  CA  SER   268      92.250 119.470  54.040  1.00  0.00            
ATOM   1152  HA  SER   268      91.940 118.600  54.620  1.00  0.00            
ATOM   1153  CB  SER   268      91.410 119.510  52.770  1.00  0.00            
ATOM   1154  HB1 SER   268      91.850 120.250  52.100  1.00  0.00            
ATOM   1155  HB2 SER   268      90.410 119.930  52.920  1.00  0.00            
ATOM   1156  OG  SER   268      91.330 118.310  52.040  1.00  0.00            
ATOM   1157  HG  SER   268      92.180 118.120  51.650  1.00  0.00            
ATOM   1158  C   SER   268      93.730 119.360  53.710  1.00  0.00            
ATOM   1159  O   SER   268      94.510 120.310  53.710  1.00  0.00            
ATOM   1160  N   THR   269      94.050 118.130  53.310  1.00  0.00            
ATOM   1161  H   THR   269      93.420 117.350  53.440  1.00  0.00            
ATOM   1162  CA  THR   269      95.270 117.800  52.590  1.00  0.00            
ATOM   1163  HA  THR   269      96.120 118.440  52.820  1.00  0.00            
ATOM   1164  CB  THR   269      95.700 116.350  52.820  1.00  0.00            
ATOM   1165  HB  THR   269      96.490 116.140  52.100  1.00  0.00            
ATOM   1166  CG2 THR   269      96.110 116.210  54.290  1.00  0.00            
ATOM   1167 1HG2 THR   269      96.290 117.200  54.700  1.00  0.00            
ATOM   1168 2HG2 THR   269      95.320 115.640  54.790  1.00  0.00            
ATOM   1169 3HG2 THR   269      97.020 115.620  54.310  1.00  0.00            
ATOM   1170  OG1 THR   269      94.630 115.460  52.590  1.00  0.00            
ATOM   1171  HG1 THR   269      94.930 114.610  52.920  1.00  0.00            
ATOM   1172  C   THR   269      94.930 118.020  51.130  1.00  0.00            
ATOM   1173  O   THR   269      93.800 117.860  50.680  1.00  0.00            
ATOM   1174  N   TYR   270      95.910 118.530  50.370  1.00  0.00            
ATOM   1175  H   TYR   270      96.880 118.560  50.660  1.00  0.00            
ATOM   1176  CA  TYR   270      95.690 118.740  48.950  1.00  0.00            
ATOM   1177  HA  TYR   270      94.910 119.480  48.780  1.00  0.00            
ATOM   1178  CB  TYR   270      96.970 119.310  48.350  1.00  0.00            
ATOM   1179  HB1 TYR   270      96.990 119.050  47.290  1.00  0.00            
ATOM   1180  HB2 TYR   270      97.790 118.680  48.690  1.00  0.00            
ATOM   1181  CG  TYR   270      97.350 120.760  48.530  1.00  0.00            
ATOM   1182  CD1 TYR   270      96.690 121.750  47.790  1.00  0.00            
ATOM   1183  HD1 TYR   270      95.870 121.470  47.150  1.00  0.00            
ATOM   1184  CE1 TYR   270      97.110 123.080  47.840  1.00  0.00            
ATOM   1185  HE1 TYR   270      96.660 123.910  47.310  1.00  0.00            
ATOM   1186  CZ  TYR   270      98.040 123.390  48.850  1.00  0.00            
ATOM   1187  OH  TYR   270      98.460 124.690  48.850  1.00  0.00            
ATOM   1188  HH  TYR   270      99.130 124.770  49.530  1.00  0.00            
ATOM   1189  CE2 TYR   270      98.650 122.430  49.670  1.00  0.00            
ATOM   1190  HE2 TYR   270      99.460 122.700  50.340  1.00  0.00            
ATOM   1191  CD2 TYR   270      98.330 121.080  49.480  1.00  0.00            
ATOM   1192  HD2 TYR   270      98.860 120.230  49.890  1.00  0.00            
ATOM   1193  C   TYR   270      95.280 117.470  48.220  1.00  0.00            
ATOM   1194  O   TYR   270      94.360 117.490  47.400  1.00  0.00            
ATOM   1195  N   GLY   271      95.850 116.330  48.610  1.00  0.00            
ATOM   1196  H   GLY   271      96.700 116.400  49.150  1.00  0.00            
ATOM   1197  CA  GLY   271      95.440 115.030  48.120  1.00  0.00            
ATOM   1198  HA1 GLY   271      95.940 114.280  48.740  1.00  0.00            
ATOM   1199  HA2 GLY   271      95.780 114.970  47.090  1.00  0.00            
ATOM   1200  C   GLY   271      93.960 114.730  48.210  1.00  0.00            
ATOM   1201  O   GLY   271      93.350 114.270  47.240  1.00  0.00            
ATOM   1202  N   LYS   272      93.370 114.780  49.410  1.00  0.00            
ATOM   1203  H   LYS   272      93.930 115.110  50.180  1.00  0.00            
ATOM   1204  CA  LYS   272      91.970 114.590  49.720  1.00  0.00            
ATOM   1205  HA  LYS   272      91.650 113.580  49.470  1.00  0.00            
ATOM   1206  CB  LYS   272      91.840 114.680  51.240  1.00  0.00            
ATOM   1207  HB1 LYS   272      92.200 115.630  51.630  1.00  0.00            
ATOM   1208  HB2 LYS   272      92.430 113.940  51.790  1.00  0.00            
ATOM   1209  CG  LYS   272      90.430 114.450  51.780  1.00  0.00            
ATOM   1210  HG1 LYS   272      89.800 115.270  51.460  1.00  0.00            
ATOM   1211  HG2 LYS   272      90.400 114.510  52.870  1.00  0.00            
ATOM   1212  CD  LYS   272      89.840 113.080  51.450  1.00  0.00            
ATOM   1213  HD1 LYS   272      90.570 112.290  51.570  1.00  0.00            
ATOM   1214  HD2 LYS   272      89.630 113.070  50.380  1.00  0.00            
ATOM   1215  CE  LYS   272      88.590 112.640  52.210  1.00  0.00            
ATOM   1216  HE1 LYS   272      88.380 113.540  52.780  1.00  0.00            
ATOM   1217  HE2 LYS   272      88.770 111.880  52.970  1.00  0.00            
ATOM   1218  NZ  LYS   272      87.390 112.240  51.450  1.00  0.00            
ATOM   1219  HZ1 LYS   272      86.620 112.220  52.090  1.00  0.00            
ATOM   1220  HZ2 LYS   272      87.220 112.980  50.780  1.00  0.00            
ATOM   1221  HZ3 LYS   272      87.410 111.280  51.130  1.00  0.00            
ATOM   1222  C   LYS   272      91.080 115.580  48.990  1.00  0.00            
ATOM   1223  O   LYS   272      89.980 115.180  48.610  1.00  0.00            
ATOM   1224  N   PHE   273      91.520 116.820  48.750  1.00  0.00            
ATOM   1225  H   PHE   273      92.450 117.090  49.000  1.00  0.00            
ATOM   1226  CA  PHE   273      90.770 117.850  48.050  1.00  0.00            
ATOM   1227  HA  PHE   273      89.820 118.010  48.570  1.00  0.00            
ATOM   1228  CB  PHE   273      91.440 119.200  48.260  1.00  0.00            
ATOM   1229  HB1 PHE   273      92.490 119.100  48.550  1.00  0.00            
ATOM   1230  HB2 PHE   273      90.960 119.690  49.100  1.00  0.00            
ATOM   1231  CG  PHE   273      91.240 120.100  47.060  1.00  0.00            
ATOM   1232  CD1 PHE   273      90.080 120.880  46.980  1.00  0.00            
ATOM   1233  HD1 PHE   273      89.280 120.740  47.680  1.00  0.00            
ATOM   1234  CE1 PHE   273      89.870 121.820  45.970  1.00  0.00            
ATOM   1235  HE1 PHE   273      89.010 122.480  45.990  1.00  0.00            
ATOM   1236  CZ  PHE   273      90.800 121.770  44.920  1.00  0.00            
ATOM   1237  HZ  PHE   273      90.660 122.420  44.070  1.00  0.00            
ATOM   1238  CE2 PHE   273      91.970 121.010  44.950  1.00  0.00            
ATOM   1239  HE2 PHE   273      92.710 121.190  44.180  1.00  0.00            
ATOM   1240  CD2 PHE   273      92.210 120.190  46.050  1.00  0.00            
ATOM   1241  HD2 PHE   273      93.140 119.640  46.120  1.00  0.00            
ATOM   1242  C   PHE   273      90.390 117.430  46.640  1.00  0.00            
ATOM   1243  O   PHE   273      89.250 117.540  46.200  1.00  0.00            
ATOM   1244  N   LEU   274      91.420 116.880  45.980  1.00  0.00            
ATOM   1245  H   LEU   274      92.290 116.870  46.490  1.00  0.00            
ATOM   1246  CA  LEU   274      91.420 116.340  44.640  1.00  0.00            
ATOM   1247  HA  LEU   274      91.040 117.150  44.020  1.00  0.00            
ATOM   1248  CB  LEU   274      92.840 116.110  44.120  1.00  0.00            
ATOM   1249  HB1 LEU   274      92.680 115.860  43.070  1.00  0.00            
ATOM   1250  HB2 LEU   274      93.270 115.400  44.820  1.00  0.00            
ATOM   1251  CG  LEU   274      93.830 117.270  44.040  1.00  0.00            
ATOM   1252  HG  LEU   274      93.950 117.720  45.030  1.00  0.00            
ATOM   1253  CD1 LEU   274      95.220 116.740  43.700  1.00  0.00            
ATOM   1254 1HD1 LEU   274      95.110 115.940  42.960  1.00  0.00            
ATOM   1255 2HD1 LEU   274      95.910 117.480  43.290  1.00  0.00            
ATOM   1256 3HD1 LEU   274      95.670 116.370  44.620  1.00  0.00            
ATOM   1257  CD2 LEU   274      93.370 118.190  42.910  1.00  0.00            
ATOM   1258 1HD2 LEU   274      92.460 118.730  43.200  1.00  0.00            
ATOM   1259 2HD2 LEU   274      94.110 118.960  42.700  1.00  0.00            
ATOM   1260 3HD2 LEU   274      93.280 117.650  41.970  1.00  0.00            
ATOM   1261  C   LEU   274      90.580 115.090  44.450  1.00  0.00            
ATOM   1262  O   LEU   274      89.910 114.920  43.430  1.00  0.00            
ATOM   1263  N   ALA   275      90.560 114.250  45.480  1.00  0.00            
ATOM   1264  H   ALA   275      91.260 114.460  46.180  1.00  0.00            
ATOM   1265  CA  ALA   275      89.870 112.980  45.530  1.00  0.00            
ATOM   1266  HA  ALA   275      89.930 112.550  44.530  1.00  0.00            
ATOM   1267  CB  ALA   275      90.660 112.040  46.430  1.00  0.00            
ATOM   1268  HB1 ALA   275      90.590 112.340  47.470  1.00  0.00            
ATOM   1269  HB2 ALA   275      90.250 111.040  46.310  1.00  0.00            
ATOM   1270  HB3 ALA   275      91.730 111.960  46.220  1.00  0.00            
ATOM   1271  C   ALA   275      88.420 113.160  45.960  1.00  0.00            
ATOM   1272  O   ALA   275      87.630 112.220  45.930  1.00  0.00            
ATOM   1273  N   ASP   276      88.030 114.350  46.430  1.00  0.00            
ATOM   1274  H   ASP   276      88.650 115.090  46.710  1.00  0.00            
ATOM   1275  CA  ASP   276      86.630 114.720  46.540  1.00  0.00            
ATOM   1276  HA  ASP   276      86.140 113.770  46.730  1.00  0.00            
ATOM   1277  CB  ASP   276      86.360 115.710  47.660  1.00  0.00            
ATOM   1278  HB1 ASP   276      85.320 116.020  47.730  1.00  0.00            
ATOM   1279  HB2 ASP   276      86.810 116.690  47.470  1.00  0.00            
ATOM   1280  CG  ASP   276      86.810 115.150  49.010  1.00  0.00            
ATOM   1281  OD1 ASP   276      87.260 116.010  49.800  1.00  0.00            
ATOM   1282  OD2 ASP   276      86.620 113.950  49.300  1.00  0.00            
ATOM   1283  C   ASP   276      86.050 115.240  45.230  1.00  0.00            
ATOM   1284  O   ASP   276      84.860 115.420  44.980  1.00  0.00            
ATOM   1285  N   GLY   277      86.970 115.500  44.300  1.00  0.00            
ATOM   1286  H   GLY   277      87.910 115.200  44.500  1.00  0.00            
ATOM   1287  CA  GLY   277      86.670 115.970  42.960  1.00  0.00            
ATOM   1288  HA1 GLY   277      85.610 115.840  42.740  1.00  0.00            
ATOM   1289  HA2 GLY   277      87.320 115.370  42.320  1.00  0.00            
ATOM   1290  C   GLY   277      87.110 117.390  42.640  1.00  0.00            
ATOM   1291  O   GLY   277      86.410 118.120  41.940  1.00  0.00            
ATOM   1292  N   GLY   278      88.090 117.810  43.440  1.00  0.00            
ATOM   1293  H   GLY   278      88.430 117.180  44.150  1.00  0.00            
ATOM   1294  CA  GLY   278      88.750 119.060  43.140  1.00  0.00            
ATOM   1295  HA1 GLY   278      88.920 119.230  42.080  1.00  0.00            
ATOM   1296  HA2 GLY   278      89.750 119.180  43.570  1.00  0.00            
ATOM   1297  C   GLY   278      87.820 120.170  43.610  1.00  0.00            
ATOM   1298  O   GLY   278      87.020 120.000  44.520  1.00  0.00            
ATOM   1299  N   CYS   279      87.760 121.280  42.860  1.00  0.00            
ATOM   1300  H   CYS   279      88.400 121.330  42.080  1.00  0.00            
ATOM   1301  CA  CYS   279      86.820 122.370  42.970  1.00  0.00            
ATOM   1302  HA  CYS   279      86.820 122.790  43.970  1.00  0.00            
ATOM   1303  CB  CYS   279      87.100 123.510  42.000  1.00  0.00            
ATOM   1304  HB1 CYS   279      86.350 124.300  41.920  1.00  0.00            
ATOM   1305  HB2 CYS   279      87.270 123.040  41.030  1.00  0.00            
ATOM   1306  SG  CYS   279      88.610 124.300  42.600  1.00  0.00            
ATOM   1307  HG  CYS   279      89.340 124.100  41.500  1.00  0.00            
ATOM   1308  C   CYS   279      85.380 121.890  42.910  1.00  0.00            
ATOM   1309  O   CYS   279      84.470 122.570  43.380  1.00  0.00            
ATOM   1310  N   SER   280      85.110 120.680  42.420  1.00  0.00            
ATOM   1311  H   SER   280      85.880 120.140  42.050  1.00  0.00            
ATOM   1312  CA  SER   280      83.800 120.070  42.440  1.00  0.00            
ATOM   1313  HA  SER   280      83.020 120.820  42.320  1.00  0.00            
ATOM   1314  CB  SER   280      83.640 119.150  41.230  1.00  0.00            
ATOM   1315  HB1 SER   280      82.580 118.910  41.130  1.00  0.00            
ATOM   1316  HB2 SER   280      84.160 118.200  41.370  1.00  0.00            
ATOM   1317  OG  SER   280      84.110 119.830  40.080  1.00  0.00            
ATOM   1318  HG  SER   280      84.990 120.170  40.210  1.00  0.00            
ATOM   1319  C   SER   280      83.370 119.340  43.700  1.00  0.00            
ATOM   1320  O   SER   280      82.240 118.880  43.780  1.00  0.00            
ATOM   1321  N   GLY   281      84.370 119.190  44.580  1.00  0.00            
ATOM   1322  H   GLY   281      85.270 119.540  44.280  1.00  0.00            
ATOM   1323  CA  GLY   281      84.200 118.530  45.860  1.00  0.00            
ATOM   1324  HA1 GLY   281      85.130 118.070  46.160  1.00  0.00            
ATOM   1325  HA2 GLY   281      83.510 117.700  45.670  1.00  0.00            
ATOM   1326  C   GLY   281      83.600 119.390  46.960  1.00  0.00            
ATOM   1327  O   GLY   281      83.100 118.770  47.890  1.00  0.00            
ATOM   1328  N   GLY   282      83.670 120.720  46.830  1.00  0.00            
ATOM   1329  H   GLY   282      83.970 121.150  45.970  1.00  0.00            
ATOM   1330  CA  GLY   282      82.970 121.570  47.770  1.00  0.00            
ATOM   1331  HA1 GLY   282      83.450 121.590  48.740  1.00  0.00            
ATOM   1332  HA2 GLY   282      81.930 121.280  47.910  1.00  0.00            
ATOM   1333  C   GLY   282      82.970 123.020  47.300  1.00  0.00            
ATOM   1334  O   GLY   282      83.920 123.470  46.660  1.00  0.00            
ATOM   1335  N   ALA   283      81.910 123.730  47.670  1.00  0.00            
ATOM   1336  H   ALA   283      81.280 123.360  48.370  1.00  0.00            
ATOM   1337  CA  ALA   283      81.730 125.120  47.290  1.00  0.00            
ATOM   1338  HA  ALA   283      82.470 125.310  46.510  1.00  0.00            
ATOM   1339  CB  ALA   283      80.300 125.240  46.790  1.00  0.00            
ATOM   1340  HB1 ALA   283      80.280 126.260  46.420  1.00  0.00            
ATOM   1341  HB2 ALA   283      80.220 124.670  45.870  1.00  0.00            
ATOM   1342  HB3 ALA   283      79.500 124.920  47.460  1.00  0.00            
ATOM   1343  C   ALA   283      82.050 126.040  48.460  1.00  0.00            
ATOM   1344  O   ALA   283      81.700 125.840  49.620  1.00  0.00            
ATOM   1345  N   TYR   284      82.750 127.150  48.210  1.00  0.00            
ATOM   1346  H   TYR   284      82.830 127.490  47.260  1.00  0.00            
ATOM   1347  CA  TYR   284      83.350 128.030  49.200  1.00  0.00            
ATOM   1348  HA  TYR   284      82.720 128.080  50.080  1.00  0.00            
ATOM   1349  CB  TYR   284      84.740 127.550  49.590  1.00  0.00            
ATOM   1350  HB1 TYR   284      85.020 128.140  50.460  1.00  0.00            
ATOM   1351  HB2 TYR   284      85.390 127.750  48.730  1.00  0.00            
ATOM   1352  CG  TYR   284      84.810 126.100  49.980  1.00  0.00            
ATOM   1353  CD1 TYR   284      84.530 125.730  51.310  1.00  0.00            
ATOM   1354  HD1 TYR   284      83.970 126.380  51.960  1.00  0.00            
ATOM   1355  CE1 TYR   284      84.800 124.420  51.720  1.00  0.00            
ATOM   1356  HE1 TYR   284      84.610 124.100  52.730  1.00  0.00            
ATOM   1357  CZ  TYR   284      85.420 123.500  50.840  1.00  0.00            
ATOM   1358  OH  TYR   284      85.680 122.220  51.250  1.00  0.00            
ATOM   1359  HH  TYR   284      85.920 121.620  50.550  1.00  0.00            
ATOM   1360  CE2 TYR   284      85.550 123.850  49.490  1.00  0.00            
ATOM   1361  HE2 TYR   284      85.910 123.090  48.820  1.00  0.00            
ATOM   1362  CD2 TYR   284      85.260 125.150  49.050  1.00  0.00            
ATOM   1363  HD2 TYR   284      85.380 125.510  48.040  1.00  0.00            
ATOM   1364  C   TYR   284      83.430 129.400  48.530  1.00  0.00            
ATOM   1365  O   TYR   284      83.390 129.620  47.330  1.00  0.00            
ATOM   1366  N   ASP   285      83.690 130.410  49.360  1.00  0.00            
ATOM   1367  H   ASP   285      83.830 130.220  50.340  1.00  0.00            
ATOM   1368  CA  ASP   285      83.880 131.800  48.980  1.00  0.00            
ATOM   1369  HA  ASP   285      83.470 131.970  47.980  1.00  0.00            
ATOM   1370  CB  ASP   285      83.130 132.690  49.960  1.00  0.00            
ATOM   1371  HB1 ASP   285      82.990 133.710  49.580  1.00  0.00            
ATOM   1372  HB2 ASP   285      83.750 132.740  50.850  1.00  0.00            
ATOM   1373  CG  ASP   285      81.730 132.220  50.320  1.00  0.00            
ATOM   1374  OD1 ASP   285      80.960 131.920  49.380  1.00  0.00            
ATOM   1375  OD2 ASP   285      81.410 132.130  51.520  1.00  0.00            
ATOM   1376  C   ASP   285      85.340 132.220  48.830  1.00  0.00            
ATOM   1377  O   ASP   285      85.680 132.880  47.850  1.00  0.00            
ATOM   1378  N   ILE   286      86.170 131.730  49.750  1.00  0.00            
ATOM   1379  H   ILE   286      85.780 131.160  50.490  1.00  0.00            
ATOM   1380  CA  ILE   286      87.610 131.840  49.670  1.00  0.00            
ATOM   1381  HA  ILE   286      88.000 132.260  48.740  1.00  0.00            
ATOM   1382  CB  ILE   286      88.110 132.820  50.740  1.00  0.00            
ATOM   1383  HB  ILE   286      87.700 132.520  51.700  1.00  0.00            
ATOM   1384  CG2 ILE   286      89.610 132.810  51.000  1.00  0.00            
ATOM   1385 1HG2 ILE   286      90.060 132.890  50.010  1.00  0.00            
ATOM   1386 2HG2 ILE   286      89.840 133.650  51.660  1.00  0.00            
ATOM   1387 3HG2 ILE   286      89.940 131.820  51.350  1.00  0.00            
ATOM   1388  CG1 ILE   286      87.580 134.230  50.520  1.00  0.00            
ATOM   1389 1HG1 ILE   286      87.280 134.390  49.480  1.00  0.00            
ATOM   1390 2HG1 ILE   286      88.400 134.940  50.620  1.00  0.00            
ATOM   1391  CD  ILE   286      86.380 134.700  51.340  1.00  0.00            
ATOM   1392  HD1 ILE   286      86.580 134.470  52.390  1.00  0.00            
ATOM   1393  HD2 ILE   286      86.430 135.790  51.300  1.00  0.00            
ATOM   1394  HD3 ILE   286      85.440 134.260  51.020  1.00  0.00            
ATOM   1395  C   ILE   286      88.150 130.420  49.720  1.00  0.00            
ATOM   1396  O   ILE   286      87.700 129.590  50.510  1.00  0.00            
ATOM   1397  N   ILE   287      89.280 130.280  49.040  1.00  0.00            
ATOM   1398  H   ILE   287      89.590 131.120  48.560  1.00  0.00            
ATOM   1399  CA  ILE   287      90.150 129.130  49.190  1.00  0.00            
ATOM   1400  HA  ILE   287      89.700 128.500  49.960  1.00  0.00            
ATOM   1401  CB  ILE   287      90.280 128.300  47.910  1.00  0.00            
ATOM   1402  HB  ILE   287      90.840 128.800  47.120  1.00  0.00            
ATOM   1403  CG2 ILE   287      91.170 127.080  48.180  1.00  0.00            
ATOM   1404 1HG2 ILE   287      91.150 126.420  47.310  1.00  0.00            
ATOM   1405 2HG2 ILE   287      92.210 127.370  48.290  1.00  0.00            
ATOM   1406 3HG2 ILE   287      90.780 126.550  49.040  1.00  0.00            
ATOM   1407  CG1 ILE   287      88.940 127.770  47.410  1.00  0.00            
ATOM   1408 1HG1 ILE   287      88.330 128.660  47.300  1.00  0.00            
ATOM   1409 2HG1 ILE   287      88.380 127.180  48.130  1.00  0.00            
ATOM   1410  CD  ILE   287      88.800 127.050  46.070  1.00  0.00            
ATOM   1411  HD1 ILE   287      89.040 127.750  45.270  1.00  0.00            
ATOM   1412  HD2 ILE   287      89.460 126.180  46.060  1.00  0.00            
ATOM   1413  HD3 ILE   287      87.800 126.700  45.820  1.00  0.00            
ATOM   1414  C   ILE   287      91.510 129.630  49.630  1.00  0.00            
ATOM   1415  O   ILE   287      92.010 130.620  49.110  1.00  0.00            
ATOM   1416  N   ILE   288      92.160 128.900  50.550  1.00  0.00            
ATOM   1417  H   ILE   288      91.560 128.220  51.000  1.00  0.00            
ATOM   1418  CA  ILE   288      93.470 129.170  51.100  1.00  0.00            
ATOM   1419  HA  ILE   288      93.800 130.060  50.560  1.00  0.00            
ATOM   1420  CB  ILE   288      93.360 129.470  52.590  1.00  0.00            
ATOM   1421  HB  ILE   288      93.040 128.640  53.220  1.00  0.00            
ATOM   1422  CG2 ILE   288      94.750 129.800  53.130  1.00  0.00            
ATOM   1423 1HG2 ILE   288      95.200 130.560  52.490  1.00  0.00            
ATOM   1424 2HG2 ILE   288      94.650 130.260  54.120  1.00  0.00            
ATOM   1425 3HG2 ILE   288      95.310 128.870  53.190  1.00  0.00            
ATOM   1426  CG1 ILE   288      92.390 130.630  52.860  1.00  0.00            
ATOM   1427 1HG1 ILE   288      91.410 130.300  52.540  1.00  0.00            
ATOM   1428 2HG1 ILE   288      92.730 131.390  52.160  1.00  0.00            
ATOM   1429  CD  ILE   288      92.290 131.240  54.260  1.00  0.00            
ATOM   1430  HD1 ILE   288      93.190 131.810  54.500  1.00  0.00            
ATOM   1431  HD2 ILE   288      91.360 131.800  54.320  1.00  0.00            
ATOM   1432  HD3 ILE   288      92.150 130.530  55.070  1.00  0.00            
ATOM   1433  C   ILE   288      94.410 128.010  50.790  1.00  0.00            
ATOM   1434  O   ILE   288      94.190 126.940  51.350  1.00  0.00            
ATOM   1435  N   CYS   289      95.430 128.310  49.990  1.00  0.00            
ATOM   1436  H   CYS   289      95.420 129.220  49.540  1.00  0.00            
ATOM   1437  CA  CYS   289      96.440 127.330  49.630  1.00  0.00            
ATOM   1438  HA  CYS   289      96.140 126.310  49.860  1.00  0.00            
ATOM   1439  CB  CYS   289      96.620 127.290  48.120  1.00  0.00            
ATOM   1440  HB1 CYS   289      97.350 126.530  47.840  1.00  0.00            
ATOM   1441  HB2 CYS   289      97.010 128.270  47.830  1.00  0.00            
ATOM   1442  SG  CYS   289      95.080 127.050  47.190  1.00  0.00            
ATOM   1443  HG  CYS   289      95.000 125.720  47.140  1.00  0.00            
ATOM   1444  C   CYS   289      97.680 127.740  50.410  1.00  0.00            
ATOM   1445  O   CYS   289      98.410 128.660  50.040  1.00  0.00            
ATOM   1446  N   ASP   290      98.000 126.880  51.380  1.00  0.00            
ATOM   1447  H   ASP   290      97.500 126.050  51.650  1.00  0.00            
ATOM   1448  CA  ASP   290      99.180 127.050  52.200  1.00  0.00            
ATOM   1449  HA  ASP   290      99.400 128.120  52.270  1.00  0.00            
ATOM   1450  CB  ASP   290      98.870 126.460  53.580  1.00  0.00            
ATOM   1451  HB1 ASP   290      99.080 125.390  53.580  1.00  0.00            
ATOM   1452  HB2 ASP   290      97.860 126.780  53.840  1.00  0.00            
ATOM   1453  CG  ASP   290      99.740 127.010  54.700  1.00  0.00            
ATOM   1454  OD1 ASP   290      99.730 126.440  55.810  1.00  0.00            
ATOM   1455  OD2 ASP   290     100.530 127.950  54.480  1.00  0.00            
ATOM   1456  C   ASP   290     100.390 126.430  51.520  1.00  0.00            
ATOM   1457  O   ASP   290     100.240 125.410  50.850  1.00  0.00            
ATOM   1458  N   GLU   291     101.590 126.910  51.830  1.00  0.00            
ATOM   1459  H   GLU   291     101.600 127.730  52.410  1.00  0.00            
ATOM   1460  CA  GLU   291     102.880 126.370  51.430  1.00  0.00            
ATOM   1461  HA  GLU   291     103.650 127.050  51.780  1.00  0.00            
ATOM   1462  CB  GLU   291     103.280 125.050  52.090  1.00  0.00            
ATOM   1463  HB1 GLU   291     104.350 124.900  51.970  1.00  0.00            
ATOM   1464  HB2 GLU   291     102.730 124.260  51.570  1.00  0.00            
ATOM   1465  CG  GLU   291     102.990 124.940  53.590  1.00  0.00            
ATOM   1466  HG1 GLU   291     102.840 123.900  53.870  1.00  0.00            
ATOM   1467  HG2 GLU   291     102.070 125.470  53.810  1.00  0.00            
ATOM   1468  CD  GLU   291     104.040 125.690  54.400  1.00  0.00            
ATOM   1469  OE1 GLU   291     104.000 126.940  54.510  1.00  0.00            
ATOM   1470  OE2 GLU   291     104.840 125.010  55.080  1.00  0.00            
ATOM   1471  C   GLU   291     103.210 126.270  49.950  1.00  0.00            
ATOM   1472  O   GLU   291     103.880 125.340  49.510  1.00  0.00            
ATOM   1473  N   CYS   292     102.650 127.240  49.230  1.00  0.00            
ATOM   1474  H   CYS   292     102.180 128.000  49.710  1.00  0.00            
ATOM   1475  CA  CYS   292     102.820 127.280  47.790  1.00  0.00            
ATOM   1476  HA  CYS   292     102.350 126.420  47.310  1.00  0.00            
ATOM   1477  CB  CYS   292     101.920 128.400  47.270  1.00  0.00            
ATOM   1478  HB1 CYS   292     102.140 128.620  46.230  1.00  0.00            
ATOM   1479  HB2 CYS   292     102.060 129.280  47.900  1.00  0.00            
ATOM   1480  SG  CYS   292     100.180 127.890  47.350  1.00  0.00            
ATOM   1481  HG  CYS   292      99.920 128.010  48.660  1.00  0.00            
ATOM   1482  C   CYS   292     104.210 127.370  47.180  1.00  0.00            
ATOM   1483  O   CYS   292     104.270 127.430  45.960  1.00  0.00            
ATOM   1484  N   HIS   293     105.250 127.350  48.010  1.00  0.00            
ATOM   1485  H   HIS   293     105.040 127.180  48.980  1.00  0.00            
ATOM   1486  CA  HIS   293     106.640 127.210  47.620  1.00  0.00            
ATOM   1487  HA  HIS   293     106.890 127.700  46.690  1.00  0.00            
ATOM   1488  CB  HIS   293     107.450 127.920  48.710  1.00  0.00            
ATOM   1489  HB1 HIS   293     107.230 128.990  48.770  1.00  0.00            
ATOM   1490  HB2 HIS   293     108.500 127.960  48.420  1.00  0.00            
ATOM   1491  CG  HIS   293     107.340 127.210  50.030  1.00  0.00            
ATOM   1492  ND1 HIS   293     106.430 127.550  51.030  1.00  0.00            
ATOM   1493  CE1 HIS   293     106.640 126.650  51.990  1.00  0.00            
ATOM   1494  HE1 HIS   293     106.290 126.780  53.000  1.00  0.00            
ATOM   1495  NE2 HIS   293     107.640 125.810  51.660  1.00  0.00            
ATOM   1496  HE2 HIS   293     107.820 124.970  52.180  1.00  0.00            
ATOM   1497  CD2 HIS   293     108.060 126.090  50.370  1.00  0.00            
ATOM   1498  HD2 HIS   293     108.870 125.610  49.860  1.00  0.00            
ATOM   1499  C   HIS   293     107.080 125.760  47.450  1.00  0.00            
ATOM   1500  O   HIS   293     108.220 125.560  47.040  1.00  0.00            
ATOM   1501  N   SER   294     106.240 124.800  47.850  1.00  0.00            
ATOM   1502  H   SER   294     105.400 125.130  48.310  1.00  0.00            
ATOM   1503  CA  SER   294     106.550 123.390  47.920  1.00  0.00            
ATOM   1504  HA  SER   294     107.610 123.340  48.150  1.00  0.00            
ATOM   1505  CB  SER   294     105.830 122.550  48.980  1.00  0.00            
ATOM   1506  HB1 SER   294     106.290 121.580  49.130  1.00  0.00            
ATOM   1507  HB2 SER   294     104.860 122.250  48.610  1.00  0.00            
ATOM   1508  OG  SER   294     105.750 123.290  50.180  1.00  0.00            
ATOM   1509  HG  SER   294     105.260 124.100  50.040  1.00  0.00            
ATOM   1510  C   SER   294     106.320 122.620  46.630  1.00  0.00            
ATOM   1511  O   SER   294     105.290 122.860  46.000  1.00  0.00            
ATOM   1512  N   THR   295     107.280 121.790  46.210  1.00  0.00            
ATOM   1513  H   THR   295     108.070 121.690  46.830  1.00  0.00            
ATOM   1514  CA  THR   295     107.240 121.240  44.870  1.00  0.00            
ATOM   1515  HA  THR   295     106.340 121.570  44.360  1.00  0.00            
ATOM   1516  CB  THR   295     108.370 121.660  43.930  1.00  0.00            
ATOM   1517  HB  THR   295     108.280 121.170  42.960  1.00  0.00            
ATOM   1518  CG2 THR   295     108.280 123.160  43.660  1.00  0.00            
ATOM   1519 1HG2 THR   295     108.610 123.770  44.500  1.00  0.00            
ATOM   1520 2HG2 THR   295     108.960 123.390  42.850  1.00  0.00            
ATOM   1521 3HG2 THR   295     107.280 123.450  43.350  1.00  0.00            
ATOM   1522  OG1 THR   295     109.640 121.400  44.490  1.00  0.00            
ATOM   1523  HG1 THR   295     109.680 121.940  45.280  1.00  0.00            
ATOM   1524  C   THR   295     107.090 119.720  44.810  1.00  0.00            
ATOM   1525  O   THR   295     108.050 118.990  44.580  1.00  0.00            
ATOM   1526  N   ASP   296     105.910 119.170  45.110  1.00  0.00            
ATOM   1527  H   ASP   296     105.140 119.650  45.540  1.00  0.00            
ATOM   1528  CA  ASP   296     105.690 117.780  44.780  1.00  0.00            
ATOM   1529  HA  ASP   296     106.320 117.370  43.990  1.00  0.00            
ATOM   1530  CB  ASP   296     105.910 116.870  45.990  1.00  0.00            
ATOM   1531  HB1 ASP   296     106.050 115.830  45.690  1.00  0.00            
ATOM   1532  HB2 ASP   296     104.960 116.820  46.530  1.00  0.00            
ATOM   1533  CG  ASP   296     106.970 117.270  47.010  1.00  0.00            
ATOM   1534  OD1 ASP   296     106.680 118.100  47.890  1.00  0.00            
ATOM   1535  OD2 ASP   296     107.980 116.540  47.080  1.00  0.00            
ATOM   1536  C   ASP   296     104.300 117.600  44.180  1.00  0.00            
ATOM   1537  O   ASP   296     103.450 118.460  44.380  1.00  0.00            
ATOM   1538  N   SER   297     104.160 116.480  43.460  1.00  0.00            
ATOM   1539  H   SER   297     104.960 115.870  43.430  1.00  0.00            
ATOM   1540  CA  SER   297     103.020 116.210  42.600  1.00  0.00            
ATOM   1541  HA  SER   297     103.300 116.760  41.700  1.00  0.00            
ATOM   1542  CB  SER   297     103.040 114.730  42.250  1.00  0.00            
ATOM   1543  HB1 SER   297     103.970 114.500  41.720  1.00  0.00            
ATOM   1544  HB2 SER   297     102.220 114.500  41.570  1.00  0.00            
ATOM   1545  OG  SER   297     102.970 113.890  43.380  1.00  0.00            
ATOM   1546  HG  SER   297     103.500 113.130  43.150  1.00  0.00            
ATOM   1547  C   SER   297     101.630 116.660  43.020  1.00  0.00            
ATOM   1548  O   SER   297     101.030 117.530  42.390  1.00  0.00            
ATOM   1549  N   THR   298     101.130 116.180  44.170  1.00  0.00            
ATOM   1550  H   THR   298     101.600 115.450  44.670  1.00  0.00            
ATOM   1551  CA  THR   298      99.780 116.380  44.660  1.00  0.00            
ATOM   1552  HA  THR   298      98.950 116.090  44.030  1.00  0.00            
ATOM   1553  CB  THR   298      99.680 115.410  45.840  1.00  0.00            
ATOM   1554  HB  THR   298     100.600 115.660  46.360  1.00  0.00            
ATOM   1555  CG2 THR   298      98.390 115.570  46.640  1.00  0.00            
ATOM   1556 1HG2 THR   298      98.080 114.700  47.240  1.00  0.00            
ATOM   1557 2HG2 THR   298      98.400 116.440  47.290  1.00  0.00            
ATOM   1558 3HG2 THR   298      97.600 115.680  45.900  1.00  0.00            
ATOM   1559  OG1 THR   298      99.820 114.080  45.410  1.00  0.00            
ATOM   1560  HG1 THR   298     100.410 113.570  45.970  1.00  0.00            
ATOM   1561  C   THR   298      99.590 117.840  45.070  1.00  0.00            
ATOM   1562  O   THR   298      98.450 118.280  44.980  1.00  0.00            
ATOM   1563  N   THR   299     100.600 118.620  45.480  1.00  0.00            
ATOM   1564  H   THR   299     101.530 118.240  45.440  1.00  0.00            
ATOM   1565  CA  THR   299     100.600 120.020  45.850  1.00  0.00            
ATOM   1566  HA  THR   299      99.700 120.220  46.440  1.00  0.00            
ATOM   1567  CB  THR   299     101.840 120.360  46.670  1.00  0.00            
ATOM   1568  HB  THR   299     102.790 120.230  46.150  1.00  0.00            
ATOM   1569  CG2 THR   299     101.810 121.770  47.250  1.00  0.00            
ATOM   1570 1HG2 THR   299     102.350 121.800  48.190  1.00  0.00            
ATOM   1571 2HG2 THR   299     102.330 122.490  46.620  1.00  0.00            
ATOM   1572 3HG2 THR   299     100.810 122.100  47.560  1.00  0.00            
ATOM   1573  OG1 THR   299     101.900 119.700  47.910  1.00  0.00            
ATOM   1574  HG1 THR   299     102.830 119.470  48.030  1.00  0.00            
ATOM   1575  C   THR   299     100.520 120.840  44.570  1.00  0.00            
ATOM   1576  O   THR   299      99.530 121.560  44.420  1.00  0.00            
ATOM   1577  N   ILE   300     101.320 120.480  43.560  1.00  0.00            
ATOM   1578  H   ILE   300     101.970 119.740  43.790  1.00  0.00            
ATOM   1579  CA  ILE   300     101.390 121.110  42.260  1.00  0.00            
ATOM   1580  HA  ILE   300     101.540 122.180  42.370  1.00  0.00            
ATOM   1581  CB  ILE   300     102.610 120.610  41.490  1.00  0.00            
ATOM   1582  HB  ILE   300     102.490 119.530  41.480  1.00  0.00            
ATOM   1583  CG2 ILE   300     102.480 121.050  40.040  1.00  0.00            
ATOM   1584 1HG2 ILE   300     101.740 120.450  39.500  1.00  0.00            
ATOM   1585 2HG2 ILE   300     102.390 122.130  39.900  1.00  0.00            
ATOM   1586 3HG2 ILE   300     103.420 120.800  39.560  1.00  0.00            
ATOM   1587  CG1 ILE   300     103.920 120.910  42.220  1.00  0.00            
ATOM   1588 1HG1 ILE   300     103.810 120.550  43.240  1.00  0.00            
ATOM   1589 2HG1 ILE   300     104.100 121.990  42.180  1.00  0.00            
ATOM   1590  CD  ILE   300     105.150 120.280  41.580  1.00  0.00            
ATOM   1591  HD1 ILE   300     105.110 119.230  41.290  1.00  0.00            
ATOM   1592  HD2 ILE   300     105.420 120.750  40.630  1.00  0.00            
ATOM   1593  HD3 ILE   300     105.990 120.630  42.180  1.00  0.00            
ATOM   1594  C   ILE   300     100.070 120.960  41.520  1.00  0.00            
ATOM   1595  O   ILE   300      99.550 122.010  41.150  1.00  0.00            
ATOM   1596  N   LEU   301      99.590 119.730  41.280  1.00  0.00            
ATOM   1597  H   LEU   301     100.190 118.940  41.400  1.00  0.00            
ATOM   1598  CA  LEU   301      98.250 119.470  40.790  1.00  0.00            
ATOM   1599  HA  LEU   301      98.180 119.930  39.800  1.00  0.00            
ATOM   1600  CB  LEU   301      98.080 117.970  40.580  1.00  0.00            
ATOM   1601  HB1 LEU   301      98.260 117.540  41.560  1.00  0.00            
ATOM   1602  HB2 LEU   301      98.800 117.520  39.900  1.00  0.00            
ATOM   1603  CG  LEU   301      96.660 117.620  40.120  1.00  0.00            
ATOM   1604  HG  LEU   301      95.960 117.890  40.910  1.00  0.00            
ATOM   1605  CD1 LEU   301      96.220 118.270  38.820  1.00  0.00            
ATOM   1606 1HD1 LEU   301      96.030 119.290  39.140  1.00  0.00            
ATOM   1607 2HD1 LEU   301      97.040 118.250  38.090  1.00  0.00            
ATOM   1608 3HD1 LEU   301      95.350 117.760  38.410  1.00  0.00            
ATOM   1609  CD2 LEU   301      96.480 116.110  39.980  1.00  0.00            
ATOM   1610 1HD2 LEU   301      96.900 115.640  39.090  1.00  0.00            
ATOM   1611 2HD2 LEU   301      96.980 115.510  40.730  1.00  0.00            
ATOM   1612 3HD2 LEU   301      95.410 115.970  40.150  1.00  0.00            
ATOM   1613  C   LEU   301      97.210 120.140  41.690  1.00  0.00            
ATOM   1614  O   LEU   301      96.260 120.740  41.200  1.00  0.00            
ATOM   1615  N   GLY   302      97.430 120.180  43.000  1.00  0.00            
ATOM   1616  H   GLY   302      98.310 119.800  43.330  1.00  0.00            
ATOM   1617  CA  GLY   302      96.530 120.800  43.950  1.00  0.00            
ATOM   1618  HA1 GLY   302      96.810 120.690  45.000  1.00  0.00            
ATOM   1619  HA2 GLY   302      95.530 120.350  43.880  1.00  0.00            
ATOM   1620  C   GLY   302      96.240 122.280  43.740  1.00  0.00            
ATOM   1621  O   GLY   302      95.110 122.750  43.710  1.00  0.00            
ATOM   1622  N   ILE   303      97.350 123.010  43.580  1.00  0.00            
ATOM   1623  H   ILE   303      98.230 122.510  43.550  1.00  0.00            
ATOM   1624  CA  ILE   303      97.320 124.430  43.350  1.00  0.00            
ATOM   1625  HA  ILE   303      96.660 124.940  44.050  1.00  0.00            
ATOM   1626  CB  ILE   303      98.700 125.040  43.590  1.00  0.00            
ATOM   1627  HB  ILE   303      99.470 124.600  42.950  1.00  0.00            
ATOM   1628  CG2 ILE   303      98.560 126.510  43.200  1.00  0.00            
ATOM   1629 1HG2 ILE   303      98.240 126.620  42.160  1.00  0.00            
ATOM   1630 2HG2 ILE   303      97.780 126.970  43.810  1.00  0.00            
ATOM   1631 3HG2 ILE   303      99.480 127.070  43.390  1.00  0.00            
ATOM   1632  CG1 ILE   303      99.020 124.900  45.070  1.00  0.00            
ATOM   1633 1HG1 ILE   303      98.710 123.910  45.430  1.00  0.00            
ATOM   1634 2HG1 ILE   303      98.400 125.640  45.570  1.00  0.00            
ATOM   1635  CD  ILE   303     100.470 125.190  45.410  1.00  0.00            
ATOM   1636  HD1 ILE   303     100.630 126.260  45.310  1.00  0.00            
ATOM   1637  HD2 ILE   303     100.710 124.830  46.410  1.00  0.00            
ATOM   1638  HD3 ILE   303     101.040 124.760  44.590  1.00  0.00            
ATOM   1639  C   ILE   303      96.720 124.540  41.950  1.00  0.00            
ATOM   1640  O   ILE   303      95.890 125.420  41.770  1.00  0.00            
ATOM   1641  N   GLY   304      97.210 123.760  40.980  1.00  0.00            
ATOM   1642  H   GLY   304      97.870 123.030  41.220  1.00  0.00            
ATOM   1643  CA  GLY   304      96.830 123.930  39.590  1.00  0.00            
ATOM   1644  HA1 GLY   304      97.200 123.030  39.100  1.00  0.00            
ATOM   1645  HA2 GLY   304      97.250 124.860  39.210  1.00  0.00            
ATOM   1646  C   GLY   304      95.310 123.960  39.470  1.00  0.00            
ATOM   1647  O   GLY   304      94.720 124.790  38.780  1.00  0.00            
ATOM   1648  N   THR   305      94.750 123.060  40.280  1.00  0.00            
ATOM   1649  H   THR   305      95.340 122.440  40.810  1.00  0.00            
ATOM   1650  CA  THR   305      93.320 122.790  40.260  1.00  0.00            
ATOM   1651  HA  THR   305      93.120 122.630  39.200  1.00  0.00            
ATOM   1652  CB  THR   305      93.010 121.480  40.980  1.00  0.00            
ATOM   1653  HB  THR   305      93.500 121.530  41.960  1.00  0.00            
ATOM   1654  CG2 THR   305      91.590 120.990  41.250  1.00  0.00            
ATOM   1655 1HG2 THR   305      91.140 120.980  40.250  1.00  0.00            
ATOM   1656 2HG2 THR   305      91.670 120.000  41.700  1.00  0.00            
ATOM   1657 3HG2 THR   305      90.980 121.700  41.800  1.00  0.00            
ATOM   1658  OG1 THR   305      93.680 120.500  40.230  1.00  0.00            
ATOM   1659  HG1 THR   305      94.600 120.440  40.510  1.00  0.00            
ATOM   1660  C   THR   305      92.470 123.900  40.870  1.00  0.00            
ATOM   1661  O   THR   305      91.300 123.980  40.510  1.00  0.00            
ATOM   1662  N   VAL   306      93.000 124.720  41.780  1.00  0.00            
ATOM   1663  H   VAL   306      93.950 124.500  42.030  1.00  0.00            
ATOM   1664  CA  VAL   306      92.390 125.920  42.310  1.00  0.00            
ATOM   1665  HA  VAL   306      91.310 125.800  42.380  1.00  0.00            
ATOM   1666  CB  VAL   306      92.970 126.200  43.690  1.00  0.00            
ATOM   1667  HB  VAL   306      94.060 126.320  43.670  1.00  0.00            
ATOM   1668  CG1 VAL   306      92.450 127.530  44.250  1.00  0.00            
ATOM   1669 1HG1 VAL   306      92.820 127.590  45.280  1.00  0.00            
ATOM   1670 2HG1 VAL   306      92.940 128.300  43.660  1.00  0.00            
ATOM   1671 3HG1 VAL   306      91.370 127.550  44.180  1.00  0.00            
ATOM   1672  CG2 VAL   306      92.600 125.180  44.770  1.00  0.00            
ATOM   1673 1HG2 VAL   306      92.990 124.230  44.400  1.00  0.00            
ATOM   1674 2HG2 VAL   306      93.160 125.330  45.690  1.00  0.00            
ATOM   1675 3HG2 VAL   306      91.530 125.030  44.890  1.00  0.00            
ATOM   1676  C   VAL   306      92.570 127.060  41.320  1.00  0.00            
ATOM   1677  O   VAL   306      91.650 127.830  41.060  1.00  0.00            
ATOM   1678  N   LEU   307      93.750 127.260  40.710  1.00  0.00            
ATOM   1679  H   LEU   307      94.530 126.680  40.980  1.00  0.00            
ATOM   1680  CA  LEU   307      94.020 128.370  39.820  1.00  0.00            
ATOM   1681  HA  LEU   307      93.700 129.270  40.340  1.00  0.00            
ATOM   1682  CB  LEU   307      95.490 128.500  39.450  1.00  0.00            
ATOM   1683  HB1 LEU   307      95.620 129.360  38.790  1.00  0.00            
ATOM   1684  HB2 LEU   307      95.860 127.660  38.850  1.00  0.00            
ATOM   1685  CG  LEU   307      96.350 128.760  40.680  1.00  0.00            
ATOM   1686  HG  LEU   307      96.220 127.930  41.380  1.00  0.00            
ATOM   1687  CD1 LEU   307      97.810 128.680  40.240  1.00  0.00            
ATOM   1688 1HD1 LEU   307      97.920 127.720  39.740  1.00  0.00            
ATOM   1689 2HD1 LEU   307      97.980 129.450  39.480  1.00  0.00            
ATOM   1690 3HD1 LEU   307      98.560 128.860  41.010  1.00  0.00            
ATOM   1691  CD2 LEU   307      96.110 129.990  41.540  1.00  0.00            
ATOM   1692 1HD2 LEU   307      95.120 129.810  41.960  1.00  0.00            
ATOM   1693 2HD2 LEU   307      96.890 129.810  42.280  1.00  0.00            
ATOM   1694 3HD2 LEU   307      96.300 130.940  41.040  1.00  0.00            
ATOM   1695  C   LEU   307      93.150 128.370  38.570  1.00  0.00            
ATOM   1696  O   LEU   307      92.720 129.430  38.120  1.00  0.00            
ATOM   1697  N   ASP   308      92.890 127.210  37.960  1.00  0.00            
ATOM   1698  H   ASP   308      93.320 126.340  38.230  1.00  0.00            
ATOM   1699  CA  ASP   308      92.070 127.130  36.760  1.00  0.00            
ATOM   1700  HA  ASP   308      92.240 128.030  36.160  1.00  0.00            
ATOM   1701  CB  ASP   308      92.620 125.970  35.940  1.00  0.00            
ATOM   1702  HB1 ASP   308      92.340 125.050  36.440  1.00  0.00            
ATOM   1703  HB2 ASP   308      93.700 126.110  35.880  1.00  0.00            
ATOM   1704  CG  ASP   308      92.070 125.890  34.520  1.00  0.00            
ATOM   1705  OD1 ASP   308      91.040 125.210  34.350  1.00  0.00            
ATOM   1706  OD2 ASP   308      92.540 126.600  33.590  1.00  0.00            
ATOM   1707  C   ASP   308      90.580 127.080  37.070  1.00  0.00            
ATOM   1708  O   ASP   308      89.780 127.540  36.260  1.00  0.00            
ATOM   1709  N   GLN   309      90.150 126.410  38.150  1.00  0.00            
ATOM   1710  H   GLN   309      90.870 126.010  38.730  1.00  0.00            
ATOM   1711  CA  GLN   309      88.800 125.930  38.370  1.00  0.00            
ATOM   1712  HA  GLN   309      88.170 126.110  37.500  1.00  0.00            
ATOM   1713  CB  GLN   309      88.720 124.400  38.360  1.00  0.00            
ATOM   1714  HB1 GLN   309      87.680 124.150  38.160  1.00  0.00            
ATOM   1715  HB2 GLN   309      89.050 124.000  39.320  1.00  0.00            
ATOM   1716  CG  GLN   309      89.620 123.700  37.350  1.00  0.00            
ATOM   1717  HG1 GLN   309      90.590 123.780  37.850  1.00  0.00            
ATOM   1718  HG2 GLN   309      89.510 124.330  36.470  1.00  0.00            
ATOM   1719  CD  GLN   309      89.320 122.240  37.070  1.00  0.00            
ATOM   1720  OE1 GLN   309      89.300 121.460  38.020  1.00  0.00            
ATOM   1721  NE2 GLN   309      89.270 121.730  35.830  1.00  0.00            
ATOM   1722 1HE2 GLN   309      89.160 122.380  35.070  1.00  0.00            
ATOM   1723 2HE2 GLN   309      88.940 120.780  35.700  1.00  0.00            
ATOM   1724  C   GLN   309      88.010 126.430  39.570  1.00  0.00            
ATOM   1725  O   GLN   309      86.920 125.910  39.780  1.00  0.00            
ATOM   1726  N   ALA   310      88.460 127.530  40.170  1.00  0.00            
ATOM   1727  H   ALA   310      89.270 128.050  39.850  1.00  0.00            
ATOM   1728  CA  ALA   310      87.830 127.970  41.400  1.00  0.00            
ATOM   1729  HA  ALA   310      87.790 127.180  42.150  1.00  0.00            
ATOM   1730  CB  ALA   310      88.720 128.940  42.160  1.00  0.00            
ATOM   1731  HB1 ALA   310      89.540 128.330  42.550  1.00  0.00            
ATOM   1732  HB2 ALA   310      88.950 129.770  41.490  1.00  0.00            
ATOM   1733  HB3 ALA   310      88.150 129.410  42.960  1.00  0.00            
ATOM   1734  C   ALA   310      86.440 128.570  41.240  1.00  0.00            
ATOM   1735  O   ALA   310      85.700 128.580  42.220  1.00  0.00            
ATOM   1736  N   GLU   311      85.940 128.890  40.040  1.00  0.00            
ATOM   1737  H   GLU   311      86.580 129.040  39.280  1.00  0.00            
ATOM   1738  CA  GLU   311      84.560 129.210  39.700  1.00  0.00            
ATOM   1739  HA  GLU   311      84.280 130.100  40.260  1.00  0.00            
ATOM   1740  CB  GLU   311      84.530 129.550  38.220  1.00  0.00            
ATOM   1741  HB1 GLU   311      84.660 128.630  37.650  1.00  0.00            
ATOM   1742  HB2 GLU   311      85.270 130.320  38.020  1.00  0.00            
ATOM   1743  CG  GLU   311      83.170 130.140  37.850  1.00  0.00            
ATOM   1744  HG1 GLU   311      82.890 130.860  38.620  1.00  0.00            
ATOM   1745  HG2 GLU   311      82.490 129.290  37.830  1.00  0.00            
ATOM   1746  CD  GLU   311      83.240 130.810  36.490  1.00  0.00            
ATOM   1747  OE1 GLU   311      83.380 130.030  35.520  1.00  0.00            
ATOM   1748  OE2 GLU   311      83.250 132.060  36.430  1.00  0.00            
ATOM   1749  C   GLU   311      83.660 128.050  40.110  1.00  0.00            
ATOM   1750  O   GLU   311      82.540 128.240  40.580  1.00  0.00            
ATOM   1751  N   THR   312      84.040 126.790  39.860  1.00  0.00            
ATOM   1752  H   THR   312      84.980 126.630  39.550  1.00  0.00            
ATOM   1753  CA  THR   312      83.300 125.620  40.300  1.00  0.00            
ATOM   1754  HA  THR   312      82.290 125.660  39.890  1.00  0.00            
ATOM   1755  CB  THR   312      83.920 124.300  39.870  1.00  0.00            
ATOM   1756  HB  THR   312      84.650 123.930  40.590  1.00  0.00            
ATOM   1757  CG2 THR   312      82.920 123.150  39.870  1.00  0.00            
ATOM   1758 1HG2 THR   312      82.740 122.870  40.910  1.00  0.00            
ATOM   1759 2HG2 THR   312      81.990 123.450  39.400  1.00  0.00            
ATOM   1760 3HG2 THR   312      83.400 122.310  39.370  1.00  0.00            
ATOM   1761  OG1 THR   312      84.480 124.320  38.570  1.00  0.00            
ATOM   1762  HG1 THR   312      85.030 123.540  38.550  1.00  0.00            
ATOM   1763  C   THR   312      83.070 125.520  41.800  1.00  0.00            
ATOM   1764  O   THR   312      82.020 125.010  42.210  1.00  0.00            
ATOM   1765  N   ALA   313      84.000 126.020  42.620  1.00  0.00            
ATOM   1766  H   ALA   313      84.710 126.610  42.210  1.00  0.00            
ATOM   1767  CA  ALA   313      83.820 126.220  44.040  1.00  0.00            
ATOM   1768  HA  ALA   313      83.290 125.340  44.420  1.00  0.00            
ATOM   1769  CB  ALA   313      85.170 126.360  44.740  1.00  0.00            
ATOM   1770  HB1 ALA   313      85.860 125.570  44.420  1.00  0.00            
ATOM   1771  HB2 ALA   313      85.670 127.310  44.560  1.00  0.00            
ATOM   1772  HB3 ALA   313      85.110 126.120  45.800  1.00  0.00            
ATOM   1773  C   ALA   313      82.930 127.400  44.400  1.00  0.00            
ATOM   1774  O   ALA   313      82.570 127.590  45.560  1.00  0.00            
ATOM   1775  N   GLY   314      82.730 128.350  43.490  1.00  0.00            
ATOM   1776  H   GLY   314      83.080 128.210  42.550  1.00  0.00            
ATOM   1777  CA  GLY   314      82.190 129.670  43.760  1.00  0.00            
ATOM   1778  HA1 GLY   314      81.420 129.560  44.520  1.00  0.00            
ATOM   1779  HA2 GLY   314      81.820 130.060  42.810  1.00  0.00            
ATOM   1780  C   GLY   314      83.220 130.660  44.280  1.00  0.00            
ATOM   1781  O   GLY   314      82.830 131.760  44.700  1.00  0.00            
ATOM   1782  N   ALA   315      84.520 130.360  44.300  1.00  0.00            
ATOM   1783  H   ALA   315      84.840 129.480  43.920  1.00  0.00            
ATOM   1784  CA  ALA   315      85.450 131.160  45.070  1.00  0.00            
ATOM   1785  HA  ALA   315      84.940 131.390  46.000  1.00  0.00            
ATOM   1786  CB  ALA   315      86.690 130.400  45.530  1.00  0.00            
ATOM   1787  HB1 ALA   315      87.250 130.090  44.650  1.00  0.00            
ATOM   1788  HB2 ALA   315      87.360 131.070  46.080  1.00  0.00            
ATOM   1789  HB3 ALA   315      86.440 129.460  46.020  1.00  0.00            
ATOM   1790  C   ALA   315      85.730 132.520  44.450  1.00  0.00            
ATOM   1791  O   ALA   315      86.070 132.480  43.270  1.00  0.00            
ATOM   1792  N   ARG   316      85.600 133.630  45.180  1.00  0.00            
ATOM   1793  H   ARG   316      85.250 133.630  46.130  1.00  0.00            
ATOM   1794  CA  ARG   316      85.790 134.960  44.640  1.00  0.00            
ATOM   1795  HA  ARG   316      85.530 134.850  43.580  1.00  0.00            
ATOM   1796  CB  ARG   316      84.770 135.900  45.280  1.00  0.00            
ATOM   1797  HB1 ARG   316      83.790 135.620  44.890  1.00  0.00            
ATOM   1798  HB2 ARG   316      85.020 136.880  44.870  1.00  0.00            
ATOM   1799  CG  ARG   316      84.700 135.900  46.800  1.00  0.00            
ATOM   1800  HG1 ARG   316      85.680 136.080  47.240  1.00  0.00            
ATOM   1801  HG2 ARG   316      84.450 134.890  47.140  1.00  0.00            
ATOM   1802  CD  ARG   316      83.710 136.910  47.370  1.00  0.00            
ATOM   1803  HD1 ARG   316      84.050 137.850  46.940  1.00  0.00            
ATOM   1804  HD2 ARG   316      83.690 136.930  48.460  1.00  0.00            
ATOM   1805  NE  ARG   316      82.370 136.720  46.820  1.00  0.00            
ATOM   1806  HE  ARG   316      82.180 135.870  46.310  1.00  0.00            
ATOM   1807  CZ  ARG   316      81.380 137.620  46.870  1.00  0.00            
ATOM   1808  NH1 ARG   316      81.510 138.850  47.400  1.00  0.00            
ATOM   1809 1HH1 ARG   316      82.420 139.240  47.580  1.00  0.00            
ATOM   1810 2HH1 ARG   316      80.630 139.360  47.440  1.00  0.00            
ATOM   1811  NH2 ARG   316      80.150 137.240  46.510  1.00  0.00            
ATOM   1812 1HH2 ARG   316      79.900 136.270  46.330  1.00  0.00            
ATOM   1813 2HH2 ARG   316      79.400 137.920  46.570  1.00  0.00            
ATOM   1814  C   ARG   316      87.210 135.470  44.870  1.00  0.00            
ATOM   1815  O   ARG   316      87.670 136.390  44.200  1.00  0.00            
ATOM   1816  N   LEU   317      87.890 134.880  45.850  1.00  0.00            
ATOM   1817  H   LEU   317      87.550 134.110  46.420  1.00  0.00            
ATOM   1818  CA  LEU   317      89.280 135.070  46.220  1.00  0.00            
ATOM   1819  HA  LEU   317      89.880 135.600  45.480  1.00  0.00            
ATOM   1820  CB  LEU   317      89.400 135.960  47.460  1.00  0.00            
ATOM   1821  HB1 LEU   317      88.740 135.520  48.210  1.00  0.00            
ATOM   1822  HB2 LEU   317      89.180 136.980  47.170  1.00  0.00            
ATOM   1823  CG  LEU   317      90.850 136.120  47.940  1.00  0.00            
ATOM   1824  HG  LEU   317      91.260 135.110  47.980  1.00  0.00            
ATOM   1825  CD1 LEU   317      91.760 136.970  47.070  1.00  0.00            
ATOM   1826 1HD1 LEU   317      91.740 136.490  46.090  1.00  0.00            
ATOM   1827 2HD1 LEU   317      91.580 138.040  47.060  1.00  0.00            
ATOM   1828 3HD1 LEU   317      92.790 136.840  47.400  1.00  0.00            
ATOM   1829  CD2 LEU   317      90.970 136.670  49.350  1.00  0.00            
ATOM   1830 1HD2 LEU   317      90.500 135.940  50.020  1.00  0.00            
ATOM   1831 2HD2 LEU   317      92.000 136.850  49.690  1.00  0.00            
ATOM   1832 3HD2 LEU   317      90.330 137.540  49.470  1.00  0.00            
ATOM   1833  C   LEU   317      89.940 133.720  46.420  1.00  0.00            
ATOM   1834  O   LEU   317      89.400 132.790  47.020  1.00  0.00            
ATOM   1835  N   VAL   318      91.090 133.510  45.770  1.00  0.00            
ATOM   1836  H   VAL   318      91.450 134.320  45.290  1.00  0.00            
ATOM   1837  CA  VAL   318      92.030 132.450  46.050  1.00  0.00            
ATOM   1838  HA  VAL   318      91.580 131.680  46.680  1.00  0.00            
ATOM   1839  CB  VAL   318      92.480 131.760  44.770  1.00  0.00            
ATOM   1840  HB  VAL   318      92.730 132.470  43.980  1.00  0.00            
ATOM   1841  CG1 VAL   318      93.720 130.930  45.070  1.00  0.00            
ATOM   1842 1HG1 VAL   318      93.950 130.400  44.140  1.00  0.00            
ATOM   1843 2HG1 VAL   318      94.490 131.620  45.410  1.00  0.00            
ATOM   1844 3HG1 VAL   318      93.540 130.200  45.860  1.00  0.00            
ATOM   1845  CG2 VAL   318      91.460 130.750  44.240  1.00  0.00            
ATOM   1846 1HG2 VAL   318      91.780 130.400  43.260  1.00  0.00            
ATOM   1847 2HG2 VAL   318      91.410 129.950  44.980  1.00  0.00            
ATOM   1848 3HG2 VAL   318      90.480 131.190  44.070  1.00  0.00            
ATOM   1849  C   VAL   318      93.220 133.030  46.800  1.00  0.00            
ATOM   1850  O   VAL   318      93.720 134.060  46.360  1.00  0.00            
ATOM   1851  N   VAL   319      93.770 132.420  47.850  1.00  0.00            
ATOM   1852  H   VAL   319      93.500 131.480  48.090  1.00  0.00            
ATOM   1853  CA  VAL   319      94.980 132.910  48.490  1.00  0.00            
ATOM   1854  HA  VAL   319      95.360 133.750  47.920  1.00  0.00            
ATOM   1855  CB  VAL   319      94.730 133.260  49.960  1.00  0.00            
ATOM   1856  HB  VAL   319      94.470 132.350  50.490  1.00  0.00            
ATOM   1857  CG1 VAL   319      95.920 134.050  50.500  1.00  0.00            
ATOM   1858 1HG1 VAL   319      96.320 134.820  49.840  1.00  0.00            
ATOM   1859 2HG1 VAL   319      95.590 134.380  51.490  1.00  0.00            
ATOM   1860 3HG1 VAL   319      96.830 133.480  50.660  1.00  0.00            
ATOM   1861  CG2 VAL   319      93.530 134.210  50.000  1.00  0.00            
ATOM   1862 1HG2 VAL   319      93.330 134.570  51.000  1.00  0.00            
ATOM   1863 2HG2 VAL   319      93.760 135.070  49.360  1.00  0.00            
ATOM   1864 3HG2 VAL   319      92.670 133.700  49.560  1.00  0.00            
ATOM   1865  C   VAL   319      96.140 131.940  48.590  1.00  0.00            
ATOM   1866  O   VAL   319      96.110 130.880  49.210  1.00  0.00            
ATOM   1867  N   LEU   320      97.240 132.360  47.950  1.00  0.00            
ATOM   1868  H   LEU   320      97.210 133.250  47.470  1.00  0.00            
ATOM   1869  CA  LEU   320      98.440 131.550  47.960  1.00  0.00            
ATOM   1870  HA  LEU   320      98.110 130.540  48.200  1.00  0.00            
ATOM   1871  CB  LEU   320      99.050 131.400  46.580  1.00  0.00            
ATOM   1872  HB1 LEU   320      99.840 130.650  46.670  1.00  0.00            
ATOM   1873  HB2 LEU   320      99.600 132.320  46.410  1.00  0.00            
ATOM   1874  CG  LEU   320      98.250 130.970  45.350  1.00  0.00            
ATOM   1875  HG  LEU   320      97.630 131.830  45.100  1.00  0.00            
ATOM   1876  CD1 LEU   320      99.240 130.760  44.210  1.00  0.00            
ATOM   1877 1HD1 LEU   320      98.610 130.650  43.320  1.00  0.00            
ATOM   1878 2HD1 LEU   320      99.980 131.540  44.060  1.00  0.00            
ATOM   1879 3HD1 LEU   320      99.710 129.810  44.470  1.00  0.00            
ATOM   1880  CD2 LEU   320      97.300 129.790  45.540  1.00  0.00            
ATOM   1881 1HD2 LEU   320      96.780 129.780  44.590  1.00  0.00            
ATOM   1882 2HD2 LEU   320      97.880 128.900  45.770  1.00  0.00            
ATOM   1883 3HD2 LEU   320      96.510 129.910  46.280  1.00  0.00            
ATOM   1884  C   LEU   320      99.420 131.990  49.040  1.00  0.00            
ATOM   1885  O   LEU   320      99.940 133.110  48.980  1.00  0.00            
ATOM   1886  N   ALA   321      99.680 131.100  49.990  1.00  0.00            
ATOM   1887  H   ALA   321      99.180 130.230  50.160  1.00  0.00            
ATOM   1888  CA  ALA   321     100.580 131.410  51.080  1.00  0.00            
ATOM   1889  HA  ALA   321     100.740 132.490  51.040  1.00  0.00            
ATOM   1890  CB  ALA   321      99.830 131.110  52.380  1.00  0.00            
ATOM   1891  HB1 ALA   321      99.060 131.840  52.650  1.00  0.00            
ATOM   1892  HB2 ALA   321      99.370 130.130  52.290  1.00  0.00            
ATOM   1893  HB3 ALA   321     100.590 131.080  53.160  1.00  0.00            
ATOM   1894  C   ALA   321     101.870 130.600  50.990  1.00  0.00            
ATOM   1895  O   ALA   321     101.840 129.380  50.890  1.00  0.00            
ATOM   1896  N   THR   322     102.990 131.290  51.200  1.00  0.00            
ATOM   1897  H   THR   322     102.890 132.270  51.430  1.00  0.00            
ATOM   1898  CA  THR   322     104.360 130.850  51.140  1.00  0.00            
ATOM   1899  HA  THR   322     104.310 129.760  51.110  1.00  0.00            
ATOM   1900  CB  THR   322     105.040 131.400  49.880  1.00  0.00            
ATOM   1901  HB  THR   322     106.030 130.960  49.890  1.00  0.00            
ATOM   1902  CG2 THR   322     104.390 130.980  48.570  1.00  0.00            
ATOM   1903 1HG2 THR   322     104.840 131.440  47.690  1.00  0.00            
ATOM   1904 2HG2 THR   322     104.530 129.900  48.570  1.00  0.00            
ATOM   1905 3HG2 THR   322     103.320 131.200  48.510  1.00  0.00            
ATOM   1906  OG1 THR   322     105.160 132.800  49.810  1.00  0.00            
ATOM   1907  HG1 THR   322     106.100 132.990  49.840  1.00  0.00            
ATOM   1908  C   THR   322     105.250 131.200  52.320  1.00  0.00            
ATOM   1909  O   THR   322     104.940 132.120  53.080  1.00  0.00            
ATOM   1910  N   ALA   323     106.380 130.490  52.470  1.00  0.00            
ATOM   1911  H   ALA   323     106.660 129.800  51.800  1.00  0.00            
ATOM   1912  CA  ALA   323     107.290 130.680  53.580  1.00  0.00            
ATOM   1913  HA  ALA   323     106.710 130.730  54.500  1.00  0.00            
ATOM   1914  CB  ALA   323     108.210 129.480  53.720  1.00  0.00            
ATOM   1915  HB1 ALA   323     109.030 129.670  54.420  1.00  0.00            
ATOM   1916  HB2 ALA   323     107.680 128.640  54.180  1.00  0.00            
ATOM   1917  HB3 ALA   323     108.610 129.190  52.750  1.00  0.00            
ATOM   1918  C   ALA   323     108.150 131.930  53.460  1.00  0.00            
ATOM   1919  O   ALA   323     108.550 132.390  54.530  1.00  0.00            
ATOM   1920  N   THR   324     108.240 132.610  52.310  1.00  0.00            
ATOM   1921  H   THR   324     107.610 132.280  51.600  1.00  0.00            
ATOM   1922  CA  THR   324     109.080 133.760  52.020  1.00  0.00            
ATOM   1923  HA  THR   324     109.240 134.360  52.920  1.00  0.00            
ATOM   1924  CB  THR   324     110.450 133.310  51.520  1.00  0.00            
ATOM   1925  HB  THR   324     111.060 134.200  51.430  1.00  0.00            
ATOM   1926  CG2 THR   324     111.190 132.430  52.520  1.00  0.00            
ATOM   1927 1HG2 THR   324     110.800 131.420  52.430  1.00  0.00            
ATOM   1928 2HG2 THR   324     112.240 132.390  52.220  1.00  0.00            
ATOM   1929 3HG2 THR   324     111.210 132.860  53.520  1.00  0.00            
ATOM   1930  OG1 THR   324     110.560 132.550  50.330  1.00  0.00            
ATOM   1931  HG1 THR   324     111.330 132.900  49.890  1.00  0.00            
ATOM   1932  C   THR   324     108.410 134.690  51.020  1.00  0.00            
ATOM   1933  O   THR   324     107.550 134.230  50.270  1.00  0.00            
ATOM   1934  N   PRO   325     108.820 135.950  50.930  1.00  0.00            
ATOM   1935  CD  PRO   325     109.590 136.680  51.910  1.00  0.00            
ATOM   1936  HD1 PRO   325     110.520 136.190  52.220  1.00  0.00            
ATOM   1937  HD2 PRO   325     108.770 136.850  52.600  1.00  0.00            
ATOM   1938  CG  PRO   325     109.850 138.060  51.290  1.00  0.00            
ATOM   1939  HG1 PRO   325     110.830 138.090  50.810  1.00  0.00            
ATOM   1940  HG2 PRO   325     109.870 138.870  52.020  1.00  0.00            
ATOM   1941  CB  PRO   325     108.620 138.250  50.410  1.00  0.00            
ATOM   1942  HB1 PRO   325     108.960 138.950  49.650  1.00  0.00            
ATOM   1943  HB2 PRO   325     107.700 138.570  50.900  1.00  0.00            
ATOM   1944  CA  PRO   325     108.420 136.840  49.860  1.00  0.00            
ATOM   1945  HA  PRO   325     107.360 136.700  49.650  1.00  0.00            
ATOM   1946  C   PRO   325     109.170 136.530  48.560  1.00  0.00            
ATOM   1947  O   PRO   325     110.230 135.920  48.610  1.00  0.00            
ATOM   1948  N   PRO   326     108.670 137.030  47.430  1.00  0.00            
ATOM   1949  CD  PRO   326     107.640 138.050  47.310  1.00  0.00            
ATOM   1950  HD1 PRO   326     107.830 138.980  47.850  1.00  0.00            
ATOM   1951  HD2 PRO   326     106.680 137.630  47.600  1.00  0.00            
ATOM   1952  CG  PRO   326     107.480 138.290  45.810  1.00  0.00            
ATOM   1953  HG1 PRO   326     108.180 139.100  45.590  1.00  0.00            
ATOM   1954  HG2 PRO   326     106.490 138.590  45.460  1.00  0.00            
ATOM   1955  CB  PRO   326     108.120 137.070  45.150  1.00  0.00            
ATOM   1956  HB1 PRO   326     108.440 137.400  44.160  1.00  0.00            
ATOM   1957  HB2 PRO   326     107.260 136.420  45.000  1.00  0.00            
ATOM   1958  CA  PRO   326     109.120 136.510  46.160  1.00  0.00            
ATOM   1959  HA  PRO   326     108.910 135.440  46.080  1.00  0.00            
ATOM   1960  C   PRO   326     110.570 136.810  45.840  1.00  0.00            
ATOM   1961  O   PRO   326     110.960 137.960  45.670  1.00  0.00            
ATOM   1962  N   GLY   327     111.380 135.740  45.920  1.00  0.00            
ATOM   1963  H   GLY   327     110.920 134.890  46.190  1.00  0.00            
ATOM   1964  CA  GLY   327     112.800 135.780  45.640  1.00  0.00            
ATOM   1965  HA1 GLY   327     113.110 136.770  45.300  1.00  0.00            
ATOM   1966  HA2 GLY   327     113.070 134.990  44.940  1.00  0.00            
ATOM   1967  C   GLY   327     113.650 135.520  46.870  1.00  0.00            
ATOM   1968  O   GLY   327     114.690 134.920  46.620  1.00  0.00            
ATOM   1969  N   SER   328     113.230 135.890  48.090  1.00  0.00            
ATOM   1970  H   SER   328     112.250 136.140  48.090  1.00  0.00            
ATOM   1971  CA  SER   328     113.990 135.500  49.260  1.00  0.00            
ATOM   1972  HA  SER   328     115.030 135.810  49.110  1.00  0.00            
ATOM   1973  CB  SER   328     113.420 136.140  50.520  1.00  0.00            
ATOM   1974  HB1 SER   328     114.040 135.760  51.330  1.00  0.00            
ATOM   1975  HB2 SER   328     112.400 135.760  50.630  1.00  0.00            
ATOM   1976  OG  SER   328     113.530 137.540  50.450  1.00  0.00            
ATOM   1977  HG  SER   328     112.900 137.830  49.780  1.00  0.00            
ATOM   1978  C   SER   328     113.910 134.000  49.490  1.00  0.00            
ATOM   1979  O   SER   328     112.910 133.330  49.260  1.00  0.00            
ATOM   1980  N   VAL   329     114.970 133.460  50.100  1.00  0.00            
ATOM   1981  H   VAL   329     115.720 134.040  50.460  1.00  0.00            
ATOM   1982  CA  VAL   329     114.940 132.150  50.720  1.00  0.00            
ATOM   1983  HA  VAL   329     113.940 131.730  50.640  1.00  0.00            
ATOM   1984  CB  VAL   329     115.960 131.190  50.120  1.00  0.00            
ATOM   1985  HB  VAL   329     115.980 130.240  50.660  1.00  0.00            
ATOM   1986  CG1 VAL   329     115.650 130.820  48.670  1.00  0.00            
ATOM   1987 1HG1 VAL   329     114.620 130.480  48.580  1.00  0.00            
ATOM   1988 2HG1 VAL   329     115.830 131.680  48.020  1.00  0.00            
ATOM   1989 3HG1 VAL   329     116.400 130.090  48.360  1.00  0.00            
ATOM   1990  CG2 VAL   329     117.390 131.710  50.220  1.00  0.00            
ATOM   1991 1HG2 VAL   329     117.470 132.640  49.650  1.00  0.00            
ATOM   1992 2HG2 VAL   329     117.710 131.800  51.250  1.00  0.00            
ATOM   1993 3HG2 VAL   329     118.060 130.960  49.800  1.00  0.00            
ATOM   1994  C   VAL   329     114.990 132.190  52.240  1.00  0.00            
ATOM   1995  O   VAL   329     114.850 131.150  52.880  1.00  0.00            
ATOM   1996  N   THR   330     115.140 133.400  52.780  1.00  0.00            
ATOM   1997  H   THR   330     115.200 134.120  52.080  1.00  0.00            
ATOM   1998  CA  THR   330     115.020 133.760  54.180  1.00  0.00            
ATOM   1999  HA  THR   330     115.090 132.780  54.650  1.00  0.00            
ATOM   2000  CB  THR   330     116.270 134.430  54.730  1.00  0.00            
ATOM   2001  HB  THR   330     116.210 134.570  55.810  1.00  0.00            
ATOM   2002  CG2 THR   330     117.570 133.680  54.450  1.00  0.00            
ATOM   2003 1HG2 THR   330     117.790 133.580  53.390  1.00  0.00            
ATOM   2004 2HG2 THR   330     118.400 134.000  55.070  1.00  0.00            
ATOM   2005 3HG2 THR   330     117.440 132.640  54.760  1.00  0.00            
ATOM   2006  OG1 THR   330     116.450 135.690  54.120  1.00  0.00            
ATOM   2007  HG1 THR   330     116.120 136.290  54.790  1.00  0.00            
ATOM   2008  C   THR   330     113.710 134.420  54.600  1.00  0.00            
ATOM   2009  O   THR   330     113.050 135.000  53.740  1.00  0.00            
ATOM   2010  N   VAL   331     113.420 134.510  55.900  1.00  0.00            
ATOM   2011  H   VAL   331     114.040 134.030  56.530  1.00  0.00            
ATOM   2012  CA  VAL   331     112.580 135.460  56.600  1.00  0.00            
ATOM   2013  HA  VAL   331     112.390 136.200  55.830  1.00  0.00            
ATOM   2014  CB  VAL   331     111.250 134.970  57.170  1.00  0.00            
ATOM   2015  HB  VAL   331     110.730 135.890  57.470  1.00  0.00            
ATOM   2016  CG1 VAL   331     110.350 134.360  56.090  1.00  0.00            
ATOM   2017 1HG1 VAL   331     109.360 134.050  56.410  1.00  0.00            
ATOM   2018 2HG1 VAL   331     110.330 135.050  55.240  1.00  0.00            
ATOM   2019 3HG1 VAL   331     110.730 133.400  55.750  1.00  0.00            
ATOM   2020  CG2 VAL   331     111.330 134.030  58.360  1.00  0.00            
ATOM   2021 1HG2 VAL   331     111.790 134.550  59.200  1.00  0.00            
ATOM   2022 2HG2 VAL   331     110.300 133.860  58.660  1.00  0.00            
ATOM   2023 3HG2 VAL   331     111.910 133.150  58.070  1.00  0.00            
ATOM   2024  C   VAL   331     113.430 135.990  57.750  1.00  0.00            
ATOM   2025  O   VAL   331     114.310 135.300  58.270  1.00  0.00            
ATOM   2026  N   PRO   332     113.150 137.160  58.330  1.00  0.00            
ATOM   2027  CD  PRO   332     112.260 138.230  57.940  1.00  0.00            
ATOM   2028  HD1 PRO   332     111.220 137.910  57.970  1.00  0.00            
ATOM   2029  HD2 PRO   332     112.500 138.420  56.890  1.00  0.00            
ATOM   2030  CG  PRO   332     112.520 139.480  58.770  1.00  0.00            
ATOM   2031  HG1 PRO   332     111.730 139.650  59.500  1.00  0.00            
ATOM   2032  HG2 PRO   332     112.620 140.360  58.140  1.00  0.00            
ATOM   2033  CB  PRO   332     113.860 139.060  59.380  1.00  0.00            
ATOM   2034  HB1 PRO   332     114.040 139.620  60.300  1.00  0.00            
ATOM   2035  HB2 PRO   332     114.750 139.260  58.800  1.00  0.00            
ATOM   2036  CA  PRO   332     113.850 137.550  59.540  1.00  0.00            
ATOM   2037  HA  PRO   332     114.870 137.140  59.610  1.00  0.00            
ATOM   2038  C   PRO   332     113.130 137.050  60.780  1.00  0.00            
ATOM   2039  O   PRO   332     111.970 137.420  60.970  1.00  0.00            
ATOM   2040  N   HIS   333     113.670 136.020  61.430  1.00  0.00            
ATOM   2041  H   HIS   333     114.500 135.610  61.010  1.00  0.00            
ATOM   2042  CA  HIS   333     113.050 135.320  62.540  1.00  0.00            
ATOM   2043  HA  HIS   333     112.330 135.990  63.020  1.00  0.00            
ATOM   2044  CB  HIS   333     112.310 134.110  61.980  1.00  0.00            
ATOM   2045  HB1 HIS   333     112.900 133.430  61.370  1.00  0.00            
ATOM   2046  HB2 HIS   333     111.420 134.470  61.460  1.00  0.00            
ATOM   2047  CG  HIS   333     111.820 133.220  63.080  1.00  0.00            
ATOM   2048  ND1 HIS   333     110.880 133.600  64.050  1.00  0.00            
ATOM   2049  CE1 HIS   333     110.760 132.500  64.790  1.00  0.00            
ATOM   2050  HE1 HIS   333     110.140 132.460  65.670  1.00  0.00            
ATOM   2051  NE2 HIS   333     111.630 131.520  64.480  1.00  0.00            
ATOM   2052  HE2 HIS   333     111.740 130.590  64.860  1.00  0.00            
ATOM   2053  CD2 HIS   333     112.260 131.940  63.330  1.00  0.00            
ATOM   2054  HD2 HIS   333     113.050 131.430  62.800  1.00  0.00            
ATOM   2055  C   HIS   333     114.180 134.940  63.480  1.00  0.00            
ATOM   2056  O   HIS   333     114.980 134.110  63.040  1.00  0.00            
ATOM   2057  N   PRO   334     114.400 135.540  64.650  1.00  0.00            
ATOM   2058  CD  PRO   334     113.640 136.710  65.030  1.00  0.00            
ATOM   2059  HD1 PRO   334     112.620 136.490  65.340  1.00  0.00            
ATOM   2060  HD2 PRO   334     113.610 137.400  64.190  1.00  0.00            
ATOM   2061  CG  PRO   334     114.360 137.410  66.180  1.00  0.00            
ATOM   2062  HG1 PRO   334     113.980 137.160  67.170  1.00  0.00            
ATOM   2063  HG2 PRO   334     114.350 138.500  66.150  1.00  0.00            
ATOM   2064  CB  PRO   334     115.780 136.900  65.970  1.00  0.00            
ATOM   2065  HB1 PRO   334     116.310 136.990  66.920  1.00  0.00            
ATOM   2066  HB2 PRO   334     116.280 137.480  65.190  1.00  0.00            
ATOM   2067  CA  PRO   334     115.590 135.480  65.470  1.00  0.00            
ATOM   2068  HA  PRO   334     116.430 135.270  64.810  1.00  0.00            
ATOM   2069  C   PRO   334     115.630 134.470  66.610  1.00  0.00            
ATOM   2070  O   PRO   334     116.550 134.460  67.430  1.00  0.00            
ATOM   2071  N   ASN   335     114.560 133.690  66.790  1.00  0.00            
ATOM   2072  H   ASN   335     113.820 133.670  66.110  1.00  0.00            
ATOM   2073  CA  ASN   335     114.330 132.900  67.990  1.00  0.00            
ATOM   2074  HA  ASN   335     114.440 133.560  68.850  1.00  0.00            
ATOM   2075  CB  ASN   335     112.850 132.510  68.080  1.00  0.00            
ATOM   2076  HB1 ASN   335     112.720 131.890  68.960  1.00  0.00            
ATOM   2077  HB2 ASN   335     112.550 131.880  67.240  1.00  0.00            
ATOM   2078  CG  ASN   335     111.820 133.620  68.180  1.00  0.00            
ATOM   2079  OD1 ASN   335     112.120 134.790  68.440  1.00  0.00            
ATOM   2080  ND2 ASN   335     110.550 133.220  68.150  1.00  0.00            
ATOM   2081 1HD2 ASN   335     110.260 132.250  68.170  1.00  0.00            
ATOM   2082 2HD2 ASN   335     109.940 134.030  68.180  1.00  0.00            
ATOM   2083  C   ASN   335     115.240 131.690  68.080  1.00  0.00            
ATOM   2084  O   ASN   335     115.040 130.790  68.890  1.00  0.00            
ATOM   2085  N   ILE   336     116.140 131.480  67.120  1.00  0.00            
ATOM   2086  H   ILE   336     116.350 132.260  66.510  1.00  0.00            
ATOM   2087  CA  ILE   336     117.000 130.320  66.950  1.00  0.00            
ATOM   2088  HA  ILE   336     116.870 129.790  67.890  1.00  0.00            
ATOM   2089  CB  ILE   336     116.630 129.360  65.830  1.00  0.00            
ATOM   2090  HB  ILE   336     117.220 128.460  65.980  1.00  0.00            
ATOM   2091  CG2 ILE   336     115.170 128.930  65.950  1.00  0.00            
ATOM   2092 1HG2 ILE   336     115.030 128.650  66.990  1.00  0.00            
ATOM   2093 2HG2 ILE   336     114.480 129.710  65.620  1.00  0.00            
ATOM   2094 3HG2 ILE   336     115.010 128.030  65.350  1.00  0.00            
ATOM   2095  CG1 ILE   336     116.840 129.770  64.370  1.00  0.00            
ATOM   2096 1HG1 ILE   336     116.420 129.060  63.660  1.00  0.00            
ATOM   2097 2HG1 ILE   336     117.910 129.620  64.230  1.00  0.00            
ATOM   2098  CD  ILE   336     116.480 131.190  63.920  1.00  0.00            
ATOM   2099  HD1 ILE   336     117.220 131.860  64.350  1.00  0.00            
ATOM   2100  HD2 ILE   336     116.530 131.160  62.830  1.00  0.00            
ATOM   2101  HD3 ILE   336     115.540 131.570  64.300  1.00  0.00            
ATOM   2102  C   ILE   336     118.470 130.710  66.930  1.00  0.00            
ATOM   2103  O   ILE   336     118.890 131.630  66.230  1.00  0.00            
ATOM   2104  N   GLU   337     119.280 129.930  67.650  1.00  0.00            
ATOM   2105  H   GLU   337     118.930 129.210  68.260  1.00  0.00            
ATOM   2106  CA  GLU   337     120.690 129.840  67.340  1.00  0.00            
ATOM   2107  HA  GLU   337     121.030 130.780  66.890  1.00  0.00            
ATOM   2108  CB  GLU   337     121.440 129.720  68.660  1.00  0.00            
ATOM   2109  HB1 GLU   337     121.170 128.810  69.190  1.00  0.00            
ATOM   2110  HB2 GLU   337     121.250 130.650  69.210  1.00  0.00            
ATOM   2111  CG  GLU   337     122.960 129.660  68.560  1.00  0.00            
ATOM   2112  HG1 GLU   337     123.310 130.460  67.910  1.00  0.00            
ATOM   2113  HG2 GLU   337     123.230 128.770  67.990  1.00  0.00            
ATOM   2114  CD  GLU   337     123.700 129.660  69.890  1.00  0.00            
ATOM   2115  OE1 GLU   337     123.960 128.590  70.480  1.00  0.00            
ATOM   2116  OE2 GLU   337     123.960 130.820  70.280  1.00  0.00            
ATOM   2117  C   GLU   337     120.970 128.780  66.270  1.00  0.00            
ATOM   2118  O   GLU   337     120.180 127.860  66.080  1.00  0.00            
ATOM   2119  N   GLU   338     122.040 128.910  65.480  1.00  0.00            
ATOM   2120  H   GLU   338     122.600 129.750  65.540  1.00  0.00            
ATOM   2121  CA  GLU   338     122.400 127.860  64.550  1.00  0.00            
ATOM   2122  HA  GLU   338     121.820 126.950  64.690  1.00  0.00            
ATOM   2123  CB  GLU   338     122.120 128.270  63.110  1.00  0.00            
ATOM   2124  HB1 GLU   338     122.100 127.330  62.560  1.00  0.00            
ATOM   2125  HB2 GLU   338     122.830 129.010  62.740  1.00  0.00            
ATOM   2126  CG  GLU   338     120.750 128.850  62.760  1.00  0.00            
ATOM   2127  HG1 GLU   338     120.660 129.820  63.260  1.00  0.00            
ATOM   2128  HG2 GLU   338     120.000 128.160  63.130  1.00  0.00            
ATOM   2129  CD  GLU   338     120.550 129.130  61.280  1.00  0.00            
ATOM   2130  OE1 GLU   338     119.440 128.900  60.760  1.00  0.00            
ATOM   2131  OE2 GLU   338     121.430 129.500  60.470  1.00  0.00            
ATOM   2132  C   GLU   338     123.870 127.480  64.510  1.00  0.00            
ATOM   2133  O   GLU   338     124.790 128.300  64.490  1.00  0.00            
ATOM   2134  N   VAL   339     124.090 126.170  64.700  1.00  0.00            
ATOM   2135  H   VAL   339     123.350 125.500  64.840  1.00  0.00            
ATOM   2136  CA  VAL   339     125.380 125.610  65.030  1.00  0.00            
ATOM   2137  HA  VAL   339     126.170 126.250  64.630  1.00  0.00            
ATOM   2138  CB  VAL   339     125.680 125.560  66.530  1.00  0.00            
ATOM   2139  HB  VAL   339     126.670 125.110  66.650  1.00  0.00            
ATOM   2140  CG1 VAL   339     125.890 126.960  67.100  1.00  0.00            
ATOM   2141 1HG1 VAL   339     124.920 127.460  67.080  1.00  0.00            
ATOM   2142 2HG1 VAL   339     126.230 126.850  68.130  1.00  0.00            
ATOM   2143 3HG1 VAL   339     126.650 127.540  66.570  1.00  0.00            
ATOM   2144  CG2 VAL   339     124.720 124.660  67.300  1.00  0.00            
ATOM   2145 1HG2 VAL   339     124.490 123.700  66.840  1.00  0.00            
ATOM   2146 2HG2 VAL   339     125.220 124.430  68.240  1.00  0.00            
ATOM   2147 3HG2 VAL   339     123.780 125.160  67.510  1.00  0.00            
ATOM   2148  C   VAL   339     125.620 124.270  64.360  1.00  0.00            
ATOM   2149  O   VAL   339     124.770 123.420  64.100  1.00  0.00            
ATOM   2150  N   ALA   340     126.900 124.010  64.040  1.00  0.00            
ATOM   2151  H   ALA   340     127.480 124.730  64.440  1.00  0.00            
ATOM   2152  CA  ALA   340     127.380 122.750  63.500  1.00  0.00            
ATOM   2153  HA  ALA   340     126.710 122.600  62.660  1.00  0.00            
ATOM   2154  CB  ALA   340     128.760 123.030  62.910  1.00  0.00            
ATOM   2155  HB1 ALA   340     128.990 122.260  62.180  1.00  0.00            
ATOM   2156  HB2 ALA   340     128.660 123.950  62.320  1.00  0.00            
ATOM   2157  HB3 ALA   340     129.520 123.270  63.650  1.00  0.00            
ATOM   2158  C   ALA   340     127.400 121.570  64.460  1.00  0.00            
ATOM   2159  O   ALA   340     127.780 121.770  65.610  1.00  0.00            
ATOM   2160  N   LEU   341     127.000 120.370  64.040  1.00  0.00            
ATOM   2161  H   LEU   341     126.790 120.240  63.060  1.00  0.00            
ATOM   2162  CA  LEU   341     127.100 119.110  64.750  1.00  0.00            
ATOM   2163  HA  LEU   341     126.650 119.190  65.740  1.00  0.00            
ATOM   2164  CB  LEU   341     126.280 117.990  64.120  1.00  0.00            
ATOM   2165  HB1 LEU   341     126.540 117.000  64.490  1.00  0.00            
ATOM   2166  HB2 LEU   341     126.490 117.960  63.050  1.00  0.00            
ATOM   2167  CG  LEU   341     124.770 118.130  64.270  1.00  0.00            
ATOM   2168  HG  LEU   341     124.530 119.160  64.000  1.00  0.00            
ATOM   2169  CD1 LEU   341     124.020 117.120  63.410  1.00  0.00            
ATOM   2170 1HD1 LEU   341     123.200 117.620  62.900  1.00  0.00            
ATOM   2171 2HD1 LEU   341     124.570 116.780  62.530  1.00  0.00            
ATOM   2172 3HD1 LEU   341     123.660 116.240  63.940  1.00  0.00            
ATOM   2173  CD2 LEU   341     124.330 117.880  65.710  1.00  0.00            
ATOM   2174 1HD2 LEU   341     123.250 117.920  65.800  1.00  0.00            
ATOM   2175 2HD2 LEU   341     124.530 116.870  66.080  1.00  0.00            
ATOM   2176 3HD2 LEU   341     124.740 118.550  66.470  1.00  0.00            
ATOM   2177  C   LEU   341     128.580 118.750  64.840  1.00  0.00            
ATOM   2178  O   LEU   341     129.390 119.160  64.010  1.00  0.00            
ATOM   2179  N   SER   342     128.920 117.930  65.840  1.00  0.00            
ATOM   2180  H   SER   342     128.170 117.580  66.420  1.00  0.00            
ATOM   2181  CA  SER   342     130.210 118.050  66.480  1.00  0.00            
ATOM   2182  HA  SER   342     130.580 119.060  66.310  1.00  0.00            
ATOM   2183  CB  SER   342     130.220 117.690  67.960  1.00  0.00            
ATOM   2184  HB1 SER   342     131.090 118.100  68.470  1.00  0.00            
ATOM   2185  HB2 SER   342     130.250 116.600  68.010  1.00  0.00            
ATOM   2186  OG  SER   342     129.040 118.030  68.650  1.00  0.00            
ATOM   2187  HG  SER   342     128.730 118.930  68.590  1.00  0.00            
ATOM   2188  C   SER   342     131.210 117.090  65.840  1.00  0.00            
ATOM   2189  O   SER   342     130.850 116.240  65.030  1.00  0.00            
ATOM   2190  N   ASN   343     132.480 117.230  66.240  1.00  0.00            
ATOM   2191  H   ASN   343     132.670 118.060  66.780  1.00  0.00            
ATOM   2192  CA  ASN   343     133.490 116.210  66.030  1.00  0.00            
ATOM   2193  HA  ASN   343     133.180 115.760  65.090  1.00  0.00            
ATOM   2194  CB  ASN   343     134.930 116.680  65.840  1.00  0.00            
ATOM   2195  HB1 ASN   343     135.480 115.870  65.380  1.00  0.00            
ATOM   2196  HB2 ASN   343     135.450 116.760  66.800  1.00  0.00            
ATOM   2197  CG  ASN   343     135.190 117.820  64.870  1.00  0.00            
ATOM   2198  OD1 ASN   343     135.930 117.850  63.890  1.00  0.00            
ATOM   2199  ND2 ASN   343     134.560 118.980  65.090  1.00  0.00            
ATOM   2200 1HD2 ASN   343     134.020 119.260  65.900  1.00  0.00            
ATOM   2201 2HD2 ASN   343     134.740 119.630  64.330  1.00  0.00            
ATOM   2202  C   ASN   343     133.350 115.010  66.960  1.00  0.00            
ATOM   2203  O   ASN   343     133.850 113.940  66.620  1.00  0.00            
ATOM   2204  N   THR   344     132.710 115.150  68.120  1.00  0.00            
ATOM   2205  H   THR   344     132.450 116.110  68.330  1.00  0.00            
ATOM   2206  CA  THR   344     132.610 114.200  69.210  1.00  0.00            
ATOM   2207  HA  THR   344     132.840 113.220  68.800  1.00  0.00            
ATOM   2208  CB  THR   344     133.560 114.410  70.380  1.00  0.00            
ATOM   2209  HB  THR   344     133.290 115.310  70.930  1.00  0.00            
ATOM   2210  CG2 THR   344     133.740 113.250  71.360  1.00  0.00            
ATOM   2211 1HG2 THR   344     134.210 112.400  70.870  1.00  0.00            
ATOM   2212 2HG2 THR   344     134.300 113.570  72.240  1.00  0.00            
ATOM   2213 3HG2 THR   344     132.730 112.980  71.640  1.00  0.00            
ATOM   2214  OG1 THR   344     134.820 114.510  69.750  1.00  0.00            
ATOM   2215  HG1 THR   344     134.780 115.420  69.430  1.00  0.00            
ATOM   2216  C   THR   344     131.190 114.070  69.750  1.00  0.00            
ATOM   2217  O   THR   344     130.680 115.050  70.280  1.00  0.00            
ATOM   2218  N   GLY   345     130.620 112.860  69.810  1.00  0.00            
ATOM   2219  H   GLY   345     131.160 112.090  69.470  1.00  0.00            
ATOM   2220  CA  GLY   345     129.390 112.520  70.500  1.00  0.00            
ATOM   2221  HA1 GLY   345     128.540 113.000  70.010  1.00  0.00            
ATOM   2222  HA2 GLY   345     129.450 113.070  71.450  1.00  0.00            
ATOM   2223  C   GLY   345     129.210 111.030  70.730  1.00  0.00            
ATOM   2224  O   GLY   345     130.080 110.210  70.460  1.00  0.00            
ATOM   2225  N   GLU   346     128.140 110.680  71.450  1.00  0.00            
ATOM   2226  H   GLU   346     127.590 111.400  71.890  1.00  0.00            
ATOM   2227  CA  GLU   346     127.870 109.300  71.800  1.00  0.00            
ATOM   2228  HA  GLU   346     128.760 108.720  72.050  1.00  0.00            
ATOM   2229  CB  GLU   346     126.800 109.380  72.890  1.00  0.00            
ATOM   2230  HB1 GLU   346     126.150 108.500  72.870  1.00  0.00            
ATOM   2231  HB2 GLU   346     126.080 110.160  72.640  1.00  0.00            
ATOM   2232  CG  GLU   346     127.440 109.490  74.270  1.00  0.00            
ATOM   2233  HG1 GLU   346     128.100 108.660  74.540  1.00  0.00            
ATOM   2234  HG2 GLU   346     126.650 109.370  75.000  1.00  0.00            
ATOM   2235  CD  GLU   346     128.280 110.750  74.450  1.00  0.00            
ATOM   2236  OE1 GLU   346     127.730 111.830  74.140  1.00  0.00            
ATOM   2237  OE2 GLU   346     129.420 110.700  74.950  1.00  0.00            
ATOM   2238  C   GLU   346     127.250 108.670  70.570  1.00  0.00            
ATOM   2239  O   GLU   346     127.260 107.450  70.420  1.00  0.00            
ATOM   2240  N   ILE   347     126.610 109.490  69.740  1.00  0.00            
ATOM   2241  H   ILE   347     126.360 110.410  70.070  1.00  0.00            
ATOM   2242  CA  ILE   347     125.850 109.090  68.570  1.00  0.00            
ATOM   2243  HA  ILE   347     125.820 108.010  68.410  1.00  0.00            
ATOM   2244  CB  ILE   347     124.410 109.560  68.750  1.00  0.00            
ATOM   2245  HB  ILE   347     124.490 110.600  68.440  1.00  0.00            
ATOM   2246  CG2 ILE   347     123.470 108.930  67.720  1.00  0.00            
ATOM   2247 1HG2 ILE   347     122.550 109.520  67.780  1.00  0.00            
ATOM   2248 2HG2 ILE   347     123.980 108.910  66.760  1.00  0.00            
ATOM   2249 3HG2 ILE   347     123.280 107.920  68.070  1.00  0.00            
ATOM   2250  CG1 ILE   347     123.670 109.550  70.080  1.00  0.00            
ATOM   2251 1HG1 ILE   347     122.660 109.940  69.960  1.00  0.00            
ATOM   2252 2HG1 ILE   347     124.100 110.270  70.770  1.00  0.00            
ATOM   2253  CD  ILE   347     123.640 108.140  70.680  1.00  0.00            
ATOM   2254  HD1 ILE   347     122.860 107.470  70.330  1.00  0.00            
ATOM   2255  HD2 ILE   347     124.670 107.780  70.680  1.00  0.00            
ATOM   2256  HD3 ILE   347     123.450 108.330  71.730  1.00  0.00            
ATOM   2257  C   ILE   347     126.450 109.560  67.250  1.00  0.00            
ATOM   2258  O   ILE   347     126.500 110.760  67.000  1.00  0.00            
ATOM   2259  N   PRO   348     126.980 108.670  66.410  1.00  0.00            
ATOM   2260  CD  PRO   348     126.950 107.230  66.550  1.00  0.00            
ATOM   2261  HD1 PRO   348     125.970 106.890  66.880  1.00  0.00            
ATOM   2262  HD2 PRO   348     127.680 107.020  67.340  1.00  0.00            
ATOM   2263  CG  PRO   348     127.560 106.590  65.310  1.00  0.00            
ATOM   2264  HG1 PRO   348     126.750 106.320  64.620  1.00  0.00            
ATOM   2265  HG2 PRO   348     128.240 105.770  65.510  1.00  0.00            
ATOM   2266  CB  PRO   348     128.340 107.760  64.720  1.00  0.00            
ATOM   2267  HB1 PRO   348     128.560 107.660  63.650  1.00  0.00            
ATOM   2268  HB2 PRO   348     129.270 107.860  65.270  1.00  0.00            
ATOM   2269  CA  PRO   348     127.580 109.020  65.140  1.00  0.00            
ATOM   2270  HA  PRO   348     128.280 109.850  65.230  1.00  0.00            
ATOM   2271  C   PRO   348     126.480 109.290  64.130  1.00  0.00            
ATOM   2272  O   PRO   348     125.540 108.510  64.060  1.00  0.00            
ATOM   2273  N   PHE   349     126.510 110.460  63.480  1.00  0.00            
ATOM   2274  H   PHE   349     127.370 110.950  63.700  1.00  0.00            
ATOM   2275  CA  PHE   349     125.410 110.940  62.670  1.00  0.00            
ATOM   2276  HA  PHE   349     124.790 110.110  62.330  1.00  0.00            
ATOM   2277  CB  PHE   349     124.500 111.790  63.560  1.00  0.00            
ATOM   2278  HB1 PHE   349     125.020 112.710  63.850  1.00  0.00            
ATOM   2279  HB2 PHE   349     124.070 111.250  64.390  1.00  0.00            
ATOM   2280  CG  PHE   349     123.230 112.260  62.880  1.00  0.00            
ATOM   2281  CD1 PHE   349     122.310 111.280  62.500  1.00  0.00            
ATOM   2282  HD1 PHE   349     122.360 110.240  62.790  1.00  0.00            
ATOM   2283  CE1 PHE   349     121.130 111.660  61.860  1.00  0.00            
ATOM   2284  HE1 PHE   349     120.390 110.870  61.750  1.00  0.00            
ATOM   2285  CZ  PHE   349     120.890 113.000  61.540  1.00  0.00            
ATOM   2286  HZ  PHE   349     119.940 113.370  61.170  1.00  0.00            
ATOM   2287  CE2 PHE   349     121.900 113.950  61.730  1.00  0.00            
ATOM   2288  HE2 PHE   349     121.690 115.000  61.570  1.00  0.00            
ATOM   2289  CD2 PHE   349     123.040 113.570  62.440  1.00  0.00            
ATOM   2290  HD2 PHE   349     123.810 114.310  62.610  1.00  0.00            
ATOM   2291  C   PHE   349     125.790 111.760  61.450  1.00  0.00            
ATOM   2292  O   PHE   349     126.130 112.940  61.560  1.00  0.00            
ATOM   2293  N   TYR   350     125.670 111.180  60.260  1.00  0.00            
ATOM   2294  H   TYR   350     125.280 110.250  60.250  1.00  0.00            
ATOM   2295  CA  TYR   350     126.090 111.570  58.930  1.00  0.00            
ATOM   2296  HA  TYR   350     126.290 110.640  58.410  1.00  0.00            
ATOM   2297  CB  TYR   350     124.960 112.270  58.170  1.00  0.00            
ATOM   2298  HB1 TYR   350     125.340 112.720  57.250  1.00  0.00            
ATOM   2299  HB2 TYR   350     124.630 113.160  58.720  1.00  0.00            
ATOM   2300  CG  TYR   350     123.720 111.440  57.930  1.00  0.00            
ATOM   2301  CD1 TYR   350     122.550 111.580  58.690  1.00  0.00            
ATOM   2302  HD1 TYR   350     122.480 112.300  59.490  1.00  0.00            
ATOM   2303  CE1 TYR   350     121.470 110.730  58.430  1.00  0.00            
ATOM   2304  HE1 TYR   350     120.500 110.810  58.900  1.00  0.00            
ATOM   2305  CZ  TYR   350     121.490 109.890  57.300  1.00  0.00            
ATOM   2306  OH  TYR   350     120.300 109.370  56.870  1.00  0.00            
ATOM   2307  HH  TYR   350     120.350 108.800  56.100  1.00  0.00            
ATOM   2308  CE2 TYR   350     122.650 109.730  56.520  1.00  0.00            
ATOM   2309  HE2 TYR   350     122.670 109.080  55.660  1.00  0.00            
ATOM   2310  CD2 TYR   350     123.720 110.570  56.840  1.00  0.00            
ATOM   2311  HD2 TYR   350     124.600 110.590  56.210  1.00  0.00            
ATOM   2312  C   TYR   350     127.420 112.310  58.810  1.00  0.00            
ATOM   2313  O   TYR   350     127.550 113.400  58.260  1.00  0.00            
ATOM   2314  N   GLY   351     128.450 111.680  59.370  1.00  0.00            
ATOM   2315  H   GLY   351     128.300 110.810  59.860  1.00  0.00            
ATOM   2316  CA  GLY   351     129.810 112.180  59.480  1.00  0.00            
ATOM   2317  HA1 GLY   351     130.070 112.420  58.450  1.00  0.00            
ATOM   2318  HA2 GLY   351     130.540 111.440  59.800  1.00  0.00            
ATOM   2319  C   GLY   351     129.980 113.270  60.520  1.00  0.00            
ATOM   2320  O   GLY   351     131.120 113.570  60.870  1.00  0.00            
ATOM   2321  N   LYS   352     128.910 113.800  61.130  1.00  0.00            
ATOM   2322  H   LYS   352     128.010 113.510  60.780  1.00  0.00            
ATOM   2323  CA  LYS   352     129.020 114.530  62.380  1.00  0.00            
ATOM   2324  HA  LYS   352     130.090 114.730  62.530  1.00  0.00            
ATOM   2325  CB  LYS   352     128.340 115.890  62.330  1.00  0.00            
ATOM   2326  HB1 LYS   352     128.550 116.520  63.190  1.00  0.00            
ATOM   2327  HB2 LYS   352     127.290 115.620  62.430  1.00  0.00            
ATOM   2328  CG  LYS   352     128.750 116.730  61.120  1.00  0.00            
ATOM   2329  HG1 LYS   352     128.290 117.710  61.230  1.00  0.00            
ATOM   2330  HG2 LYS   352     128.380 116.340  60.170  1.00  0.00            
ATOM   2331  CD  LYS   352     130.240 116.930  60.870  1.00  0.00            
ATOM   2332  HD1 LYS   352     130.720 115.950  60.750  1.00  0.00            
ATOM   2333  HD2 LYS   352     130.600 117.550  61.680  1.00  0.00            
ATOM   2334  CE  LYS   352     130.530 117.660  59.560  1.00  0.00            
ATOM   2335  HE1 LYS   352     129.910 118.560  59.560  1.00  0.00            
ATOM   2336  HE2 LYS   352     130.290 117.030  58.710  1.00  0.00            
ATOM   2337  NZ  LYS   352     131.940 118.040  59.380  1.00  0.00            
ATOM   2338  HZ1 LYS   352     132.510 117.210  59.420  1.00  0.00            
ATOM   2339  HZ2 LYS   352     132.170 118.550  58.540  1.00  0.00            
ATOM   2340  HZ3 LYS   352     132.370 118.500  60.170  1.00  0.00            
ATOM   2341  C   LYS   352     128.580 113.710  63.590  1.00  0.00            
ATOM   2342  O   LYS   352     128.580 112.490  63.520  1.00  0.00            
ATOM   2343  N   ALA   353     128.480 114.340  64.770  1.00  0.00            
ATOM   2344  H   ALA   353     128.620 115.340  64.790  1.00  0.00            
ATOM   2345  CA  ALA   353     128.140 113.760  66.050  1.00  0.00            
ATOM   2346  HA  ALA   353     127.610 112.830  65.820  1.00  0.00            
ATOM   2347  CB  ALA   353     129.380 113.320  66.830  1.00  0.00            
ATOM   2348  HB1 ALA   353     129.020 112.590  67.550  1.00  0.00            
ATOM   2349  HB2 ALA   353     130.110 112.910  66.130  1.00  0.00            
ATOM   2350  HB3 ALA   353     129.750 114.110  67.480  1.00  0.00            
ATOM   2351  C   ALA   353     127.240 114.580  66.950  1.00  0.00            
ATOM   2352  O   ALA   353     127.130 115.800  66.860  1.00  0.00            
ATOM   2353  N   ILE   354     126.540 113.900  67.870  1.00  0.00            
ATOM   2354  H   ILE   354     126.720 112.910  68.010  1.00  0.00            
ATOM   2355  CA  ILE   354     125.560 114.400  68.810  1.00  0.00            
ATOM   2356  HA  ILE   354     125.480 115.490  68.760  1.00  0.00            
ATOM   2357  CB  ILE   354     124.170 113.860  68.490  1.00  0.00            
ATOM   2358  HB  ILE   354     124.180 112.780  68.360  1.00  0.00            
ATOM   2359  CG2 ILE   354     123.250 114.190  69.660  1.00  0.00            
ATOM   2360 1HG2 ILE   354     123.370 115.220  69.990  1.00  0.00            
ATOM   2361 2HG2 ILE   354     122.200 114.150  69.360  1.00  0.00            
ATOM   2362 3HG2 ILE   354     123.510 113.470  70.430  1.00  0.00            
ATOM   2363  CG1 ILE   354     123.670 114.460  67.170  1.00  0.00            
ATOM   2364 1HG1 ILE   354     124.510 114.860  66.600  1.00  0.00            
ATOM   2365 2HG1 ILE   354     122.960 115.250  67.400  1.00  0.00            
ATOM   2366  CD  ILE   354     122.850 113.480  66.330  1.00  0.00            
ATOM   2367  HD1 ILE   354     122.470 113.920  65.410  1.00  0.00            
ATOM   2368  HD2 ILE   354     123.450 112.610  66.090  1.00  0.00            
ATOM   2369  HD3 ILE   354     122.000 113.040  66.850  1.00  0.00            
ATOM   2370  C   ILE   354     126.070 114.030  70.190  1.00  0.00            
ATOM   2371  O   ILE   354     126.260 112.840  70.420  1.00  0.00            
ATOM   2372  N   PRO   355     126.300 114.940  71.140  1.00  0.00            
ATOM   2373  CD  PRO   355     126.450 116.370  70.970  1.00  0.00            
ATOM   2374  HD1 PRO   355     125.570 116.870  70.570  1.00  0.00            
ATOM   2375  HD2 PRO   355     127.210 116.600  70.220  1.00  0.00            
ATOM   2376  CG  PRO   355     126.720 116.980  72.340  1.00  0.00            
ATOM   2377  HG1 PRO   355     125.730 117.130  72.790  1.00  0.00            
ATOM   2378  HG2 PRO   355     127.320 117.890  72.330  1.00  0.00            
ATOM   2379  CB  PRO   355     127.370 115.840  73.140  1.00  0.00            
ATOM   2380  HB1 PRO   355     127.130 115.940  74.200  1.00  0.00            
ATOM   2381  HB2 PRO   355     128.440 115.720  72.970  1.00  0.00            
ATOM   2382  CA  PRO   355     126.610 114.670  72.530  1.00  0.00            
ATOM   2383  HA  PRO   355     127.240 113.780  72.610  1.00  0.00            
ATOM   2384  C   PRO   355     125.290 114.330  73.210  1.00  0.00            
ATOM   2385  O   PRO   355     124.250 114.920  72.930  1.00  0.00            
ATOM   2386  N   ILE   356     125.260 113.270  74.020  1.00  0.00            
ATOM   2387  H   ILE   356     126.120 112.770  74.190  1.00  0.00            
ATOM   2388  CA  ILE   356     124.050 112.780  74.640  1.00  0.00            
ATOM   2389  HA  ILE   356     123.410 112.540  73.800  1.00  0.00            
ATOM   2390  CB  ILE   356     124.360 111.450  75.330  1.00  0.00            
ATOM   2391  HB  ILE   356     124.830 110.820  74.580  1.00  0.00            
ATOM   2392  CG2 ILE   356     125.300 111.620  76.520  1.00  0.00            
ATOM   2393 1HG2 ILE   356     124.750 112.100  77.330  1.00  0.00            
ATOM   2394 2HG2 ILE   356     125.640 110.640  76.820  1.00  0.00            
ATOM   2395 3HG2 ILE   356     126.130 112.230  76.170  1.00  0.00            
ATOM   2396  CG1 ILE   356     123.040 110.760  75.690  1.00  0.00            
ATOM   2397 1HG1 ILE   356     122.310 111.040  74.940  1.00  0.00            
ATOM   2398 2HG1 ILE   356     122.600 111.280  76.540  1.00  0.00            
ATOM   2399  CD  ILE   356     123.200 109.250  75.810  1.00  0.00            
ATOM   2400  HD1 ILE   356     122.300 108.720  76.110  1.00  0.00            
ATOM   2401  HD2 ILE   356     123.620 108.830  74.900  1.00  0.00            
ATOM   2402  HD3 ILE   356     123.970 109.110  76.570  1.00  0.00            
ATOM   2403  C   ILE   356     123.270 113.780  75.480  1.00  0.00            
ATOM   2404  O   ILE   356     122.050 113.890  75.360  1.00  0.00            
ATOM   2405  N   GLU   357     124.000 114.730  76.070  1.00  0.00            
ATOM   2406  H   GLU   357     124.990 114.560  76.190  1.00  0.00            
ATOM   2407  CA  GLU   357     123.450 115.910  76.690  1.00  0.00            
ATOM   2408  HA  GLU   357     122.900 115.570  77.570  1.00  0.00            
ATOM   2409  CB  GLU   357     124.630 116.770  77.140  1.00  0.00            
ATOM   2410  HB1 GLU   357     125.140 117.240  76.300  1.00  0.00            
ATOM   2411  HB2 GLU   357     125.260 116.080  77.700  1.00  0.00            
ATOM   2412  CG  GLU   357     124.250 117.820  78.180  1.00  0.00            
ATOM   2413  HG1 GLU   357     123.250 118.230  78.070  1.00  0.00            
ATOM   2414  HG2 GLU   357     124.970 118.630  78.220  1.00  0.00            
ATOM   2415  CD  GLU   357     124.060 117.270  79.590  1.00  0.00            
ATOM   2416  OE1 GLU   357     123.290 116.310  79.800  1.00  0.00            
ATOM   2417  OE2 GLU   357     124.750 117.670  80.550  1.00  0.00            
ATOM   2418  C   GLU   357     122.500 116.770  75.860  1.00  0.00            
ATOM   2419  O   GLU   357     121.610 117.400  76.410  1.00  0.00            
ATOM   2420  N   ALA   358     122.620 116.720  74.530  1.00  0.00            
ATOM   2421  H   ALA   358     123.430 116.230  74.170  1.00  0.00            
ATOM   2422  CA  ALA   358     121.850 117.470  73.550  1.00  0.00            
ATOM   2423  HA  ALA   358     121.740 118.400  74.100  1.00  0.00            
ATOM   2424  CB  ALA   358     122.670 117.770  72.300  1.00  0.00            
ATOM   2425  HB1 ALA   358     123.640 118.200  72.550  1.00  0.00            
ATOM   2426  HB2 ALA   358     122.940 116.820  71.840  1.00  0.00            
ATOM   2427  HB3 ALA   358     122.260 118.450  71.560  1.00  0.00            
ATOM   2428  C   ALA   358     120.520 116.830  73.210  1.00  0.00            
ATOM   2429  O   ALA   358     119.750 117.590  72.630  1.00  0.00            
ATOM   2430  N   ILE   359     120.360 115.530  73.500  1.00  0.00            
ATOM   2431  H   ILE   359     121.140 115.040  73.920  1.00  0.00            
ATOM   2432  CA  ILE   359     119.190 114.730  73.210  1.00  0.00            
ATOM   2433  HA  ILE   359     118.430 115.410  72.810  1.00  0.00            
ATOM   2434  CB  ILE   359     119.370 113.710  72.100  1.00  0.00            
ATOM   2435  HB  ILE   359     118.400 113.220  72.100  1.00  0.00            
ATOM   2436  CG2 ILE   359     119.540 114.470  70.790  1.00  0.00            
ATOM   2437 1HG2 ILE   359     118.730 115.170  70.610  1.00  0.00            
ATOM   2438 2HG2 ILE   359     120.460 115.040  70.700  1.00  0.00            
ATOM   2439 3HG2 ILE   359     119.560 113.740  69.980  1.00  0.00            
ATOM   2440  CG1 ILE   359     120.550 112.770  72.380  1.00  0.00            
ATOM   2441 1HG1 ILE   359     120.250 112.240  73.280  1.00  0.00            
ATOM   2442 2HG1 ILE   359     121.390 113.440  72.570  1.00  0.00            
ATOM   2443  CD  ILE   359     120.810 111.770  71.260  1.00  0.00            
ATOM   2444  HD1 ILE   359     121.320 110.890  71.640  1.00  0.00            
ATOM   2445  HD2 ILE   359     119.850 111.460  70.860  1.00  0.00            
ATOM   2446  HD3 ILE   359     121.220 112.260  70.370  1.00  0.00            
ATOM   2447  C   ILE   359     118.520 114.040  74.390  1.00  0.00            
ATOM   2448  O   ILE   359     117.430 113.500  74.230  1.00  0.00            
ATOM   2449  N   ARG   360     119.030 114.240  75.610  1.00  0.00            
ATOM   2450  H   ARG   360     119.870 114.800  75.580  1.00  0.00            
ATOM   2451  CA  ARG   360     118.550 113.660  76.850  1.00  0.00            
ATOM   2452  HA  ARG   360     117.850 112.870  76.590  1.00  0.00            
ATOM   2453  CB  ARG   360     119.680 112.900  77.530  1.00  0.00            
ATOM   2454  HB1 ARG   360     120.500 113.610  77.610  1.00  0.00            
ATOM   2455  HB2 ARG   360     120.100 112.100  76.920  1.00  0.00            
ATOM   2456  CG  ARG   360     119.410 112.330  78.920  1.00  0.00            
ATOM   2457  HG1 ARG   360     118.660 111.570  78.700  1.00  0.00            
ATOM   2458  HG2 ARG   360     119.070 113.090  79.620  1.00  0.00            
ATOM   2459  CD  ARG   360     120.660 111.670  79.520  1.00  0.00            
ATOM   2460  HD1 ARG   360     121.060 110.970  78.790  1.00  0.00            
ATOM   2461  HD2 ARG   360     120.420 111.080  80.410  1.00  0.00            
ATOM   2462  NE  ARG   360     121.710 112.660  79.750  1.00  0.00            
ATOM   2463  HE  ARG   360     121.460 113.620  79.550  1.00  0.00            
ATOM   2464  CZ  ARG   360     122.980 112.490  80.150  1.00  0.00            
ATOM   2465  NH1 ARG   360     123.490 111.320  80.560  1.00  0.00            
ATOM   2466 1HH1 ARG   360     122.970 110.480  80.340  1.00  0.00            
ATOM   2467 2HH1 ARG   360     124.420 111.350  80.940  1.00  0.00            
ATOM   2468  NH2 ARG   360     123.810 113.540  80.120  1.00  0.00            
ATOM   2469 1HH2 ARG   360     123.470 114.490  80.140  1.00  0.00            
ATOM   2470 2HH2 ARG   360     124.780 113.290  80.240  1.00  0.00            
ATOM   2471  C   ARG   360     117.900 114.720  77.720  1.00  0.00            
ATOM   2472  O   ARG   360     118.520 115.750  77.960  1.00  0.00            
ATOM   2473  N   GLY   361     116.670 114.470  78.180  1.00  0.00            
ATOM   2474  H   GLY   361     116.260 113.560  78.020  1.00  0.00            
ATOM   2475  CA  GLY   361     115.900 115.380  79.000  1.00  0.00            
ATOM   2476  HA1 GLY   361     116.600 115.790  79.720  1.00  0.00            
ATOM   2477  HA2 GLY   361     115.200 114.810  79.610  1.00  0.00            
ATOM   2478  C   GLY   361     115.150 116.440  78.200  1.00  0.00            
ATOM   2479  O   GLY   361     115.100 117.510  78.810  1.00  0.00            
ATOM   2480  N   GLY   362     114.680 116.240  76.970  1.00  0.00            
ATOM   2481  H   GLY   362     114.950 115.380  76.520  1.00  0.00            
ATOM   2482  CA  GLY   362     113.990 117.240  76.170  1.00  0.00            
ATOM   2483  HA1 GLY   362     114.670 118.030  75.830  1.00  0.00            
ATOM   2484  HA2 GLY   362     113.280 117.810  76.760  1.00  0.00            
ATOM   2485  C   GLY   362     113.220 116.600  75.030  1.00  0.00            
ATOM   2486  O   GLY   362     113.190 115.380  74.900  1.00  0.00            
ATOM   2487  N   ARG   363     112.580 117.480  74.250  1.00  0.00            
ATOM   2488  H   ARG   363     112.720 118.450  74.470  1.00  0.00            
ATOM   2489  CA  ARG   363     111.770 117.210  73.070  1.00  0.00            
ATOM   2490  HA  ARG   363     111.670 116.120  72.990  1.00  0.00            
ATOM   2491  CB  ARG   363     110.410 117.890  73.150  1.00  0.00            
ATOM   2492  HB1 ARG   363     109.930 117.990  72.170  1.00  0.00            
ATOM   2493  HB2 ARG   363     110.670 118.920  73.410  1.00  0.00            
ATOM   2494  CG  ARG   363     109.520 117.160  74.150  1.00  0.00            
ATOM   2495  HG1 ARG   363     109.970 117.390  75.120  1.00  0.00            
ATOM   2496  HG2 ARG   363     109.470 116.080  74.160  1.00  0.00            
ATOM   2497  CD  ARG   363     108.050 117.570  74.240  1.00  0.00            
ATOM   2498  HD1 ARG   363     107.970 118.650  74.330  1.00  0.00            
ATOM   2499  HD2 ARG   363     107.590 117.160  75.140  1.00  0.00            
ATOM   2500  NE  ARG   363     107.190 117.090  73.160  1.00  0.00            
ATOM   2501  HE  ARG   363     107.070 117.650  72.330  1.00  0.00            
ATOM   2502  CZ  ARG   363     106.410 116.010  73.260  1.00  0.00            
ATOM   2503  NH1 ARG   363     106.330 115.240  74.360  1.00  0.00            
ATOM   2504 1HH1 ARG   363     106.720 115.580  75.220  1.00  0.00            
ATOM   2505 2HH1 ARG   363     105.630 114.520  74.350  1.00  0.00            
ATOM   2506  NH2 ARG   363     105.510 115.700  72.310  1.00  0.00            
ATOM   2507 1HH2 ARG   363     105.560 116.340  71.530  1.00  0.00            
ATOM   2508 2HH2 ARG   363     104.850 114.960  72.500  1.00  0.00            
ATOM   2509  C   ARG   363     112.580 117.520  71.820  1.00  0.00            
ATOM   2510  O   ARG   363     112.620 118.640  71.310  1.00  0.00            
ATOM   2511  N   HIS   364     113.250 116.490  71.320  1.00  0.00            
ATOM   2512  H   HIS   364     113.120 115.580  71.740  1.00  0.00            
ATOM   2513  CA  HIS   364     114.270 116.600  70.290  1.00  0.00            
ATOM   2514  HA  HIS   364     114.490 117.650  70.100  1.00  0.00            
ATOM   2515  CB  HIS   364     115.650 116.070  70.680  1.00  0.00            
ATOM   2516  HB1 HIS   364     116.310 116.440  69.900  1.00  0.00            
ATOM   2517  HB2 HIS   364     115.740 114.990  70.610  1.00  0.00            
ATOM   2518  CG  HIS   364     116.030 116.640  72.020  1.00  0.00            
ATOM   2519  ND1 HIS   364     116.570 117.910  72.180  1.00  0.00            
ATOM   2520  HD1 HIS   364     116.990 118.610  71.600  1.00  0.00            
ATOM   2521  CE1 HIS   364     116.880 117.990  73.480  1.00  0.00            
ATOM   2522  HE1 HIS   364     117.380 118.830  73.960  1.00  0.00            
ATOM   2523  NE2 HIS   364     116.350 116.990  74.190  1.00  0.00            
ATOM   2524  CD2 HIS   364     115.790 116.110  73.270  1.00  0.00            
ATOM   2525  HD2 HIS   364     115.370 115.120  73.430  1.00  0.00            
ATOM   2526  C   HIS   364     113.730 116.080  68.970  1.00  0.00            
ATOM   2527  O   HIS   364     113.100 115.030  68.920  1.00  0.00            
ATOM   2528  N   LEU   365     114.190 116.610  67.830  1.00  0.00            
ATOM   2529  H   LEU   365     114.890 117.330  67.960  1.00  0.00            
ATOM   2530  CA  LEU   365     113.760 116.220  66.500  1.00  0.00            
ATOM   2531  HA  LEU   365     113.320 115.230  66.510  1.00  0.00            
ATOM   2532  CB  LEU   365     112.720 117.200  65.970  1.00  0.00            
ATOM   2533  HB1 LEU   365     113.060 118.200  66.240  1.00  0.00            
ATOM   2534  HB2 LEU   365     111.840 117.030  66.590  1.00  0.00            
ATOM   2535  CG  LEU   365     112.340 117.160  64.490  1.00  0.00            
ATOM   2536  HG  LEU   365     113.170 117.390  63.820  1.00  0.00            
ATOM   2537  CD1 LEU   365     111.970 115.780  63.950  1.00  0.00            
ATOM   2538 1HD1 LEU   365     112.070 115.830  62.870  1.00  0.00            
ATOM   2539 2HD1 LEU   365     112.610 114.980  64.330  1.00  0.00            
ATOM   2540 3HD1 LEU   365     110.960 115.550  64.290  1.00  0.00            
ATOM   2541  CD2 LEU   365     111.150 118.090  64.270  1.00  0.00            
ATOM   2542 1HD2 LEU   365     110.240 117.580  64.600  1.00  0.00            
ATOM   2543 2HD2 LEU   365     111.330 118.950  64.920  1.00  0.00            
ATOM   2544 3HD2 LEU   365     111.150 118.430  63.230  1.00  0.00            
ATOM   2545  C   LEU   365     115.010 116.150  65.650  1.00  0.00            
ATOM   2546  O   LEU   365     115.710 117.130  65.400  1.00  0.00            
ATOM   2547  N   ILE   366     115.360 114.900  65.350  1.00  0.00            
ATOM   2548  H   ILE   366     114.700 114.230  65.720  1.00  0.00            
ATOM   2549  CA  ILE   366     116.330 114.360  64.410  1.00  0.00            
ATOM   2550  HA  ILE   366     117.120 115.110  64.370  1.00  0.00            
ATOM   2551  CB  ILE   366     117.030 113.160  65.030  1.00  0.00            
ATOM   2552  HB  ILE   366     116.260 112.390  65.100  1.00  0.00            
ATOM   2553  CG2 ILE   366     118.090 112.660  64.060  1.00  0.00            
ATOM   2554 1HG2 ILE   366     118.540 111.700  64.340  1.00  0.00            
ATOM   2555 2HG2 ILE   366     117.520 112.450  63.160  1.00  0.00            
ATOM   2556 3HG2 ILE   366     118.850 113.430  63.900  1.00  0.00            
ATOM   2557  CG1 ILE   366     117.660 113.410  66.400  1.00  0.00            
ATOM   2558 1HG1 ILE   366     116.890 113.730  67.100  1.00  0.00            
ATOM   2559 2HG1 ILE   366     118.420 114.190  66.380  1.00  0.00            
ATOM   2560  CD  ILE   366     118.230 112.070  66.870  1.00  0.00            
ATOM   2561  HD1 ILE   366     119.220 111.860  66.470  1.00  0.00            
ATOM   2562  HD2 ILE   366     118.330 112.230  67.950  1.00  0.00            
ATOM   2563  HD3 ILE   366     117.610 111.200  66.660  1.00  0.00            
ATOM   2564  C   ILE   366     115.720 114.230  63.020  1.00  0.00            
ATOM   2565  O   ILE   366     115.000 113.250  62.830  1.00  0.00            
ATOM   2566  N   PHE   367     115.960 115.100  62.050  1.00  0.00            
ATOM   2567  H   PHE   367     116.370 116.000  62.290  1.00  0.00            
ATOM   2568  CA  PHE   367     115.520 115.010  60.670  1.00  0.00            
ATOM   2569  HA  PHE   367     114.530 114.570  60.730  1.00  0.00            
ATOM   2570  CB  PHE   367     115.450 116.370  59.980  1.00  0.00            
ATOM   2571  HB1 PHE   367     115.800 116.260  58.950  1.00  0.00            
ATOM   2572  HB2 PHE   367     116.170 117.090  60.380  1.00  0.00            
ATOM   2573  CG  PHE   367     114.080 116.990  59.900  1.00  0.00            
ATOM   2574  CD1 PHE   367     112.950 116.410  59.310  1.00  0.00            
ATOM   2575  HD1 PHE   367     113.010 115.470  58.770  1.00  0.00            
ATOM   2576  CE1 PHE   367     111.620 116.860  59.360  1.00  0.00            
ATOM   2577  HE1 PHE   367     110.790 116.330  58.930  1.00  0.00            
ATOM   2578  CZ  PHE   367     111.430 117.990  60.170  1.00  0.00            
ATOM   2579  HZ  PHE   367     110.420 118.320  60.370  1.00  0.00            
ATOM   2580  CE2 PHE   367     112.520 118.630  60.770  1.00  0.00            
ATOM   2581  HE2 PHE   367     112.270 119.520  61.320  1.00  0.00            
ATOM   2582  CD2 PHE   367     113.820 118.120  60.690  1.00  0.00            
ATOM   2583  HD2 PHE   367     114.640 118.540  61.250  1.00  0.00            
ATOM   2584  C   PHE   367     116.420 114.130  59.820  1.00  0.00            
ATOM   2585  O   PHE   367     117.610 114.370  59.630  1.00  0.00            
ATOM   2586  N   CYS   368     115.860 113.030  59.300  1.00  0.00            
ATOM   2587  H   CYS   368     114.880 112.800  59.420  1.00  0.00            
ATOM   2588  CA  CYS   368     116.560 112.030  58.530  1.00  0.00            
ATOM   2589  HA  CYS   368     117.610 112.280  58.590  1.00  0.00            
ATOM   2590  CB  CYS   368     116.380 110.710  59.280  1.00  0.00            
ATOM   2591  HB1 CYS   368     116.450 109.810  58.660  1.00  0.00            
ATOM   2592  HB2 CYS   368     115.360 110.790  59.640  1.00  0.00            
ATOM   2593  SG  CYS   368     117.550 110.660  60.660  1.00  0.00            
ATOM   2594  HG  CYS   368     117.100 111.550  61.540  1.00  0.00            
ATOM   2595  C   CYS   368     115.980 111.890  57.120  1.00  0.00            
ATOM   2596  O   CYS   368     114.770 111.960  56.940  1.00  0.00            
ATOM   2597  N   HIS   369     116.840 111.580  56.150  1.00  0.00            
ATOM   2598  H   HIS   369     117.820 111.580  56.370  1.00  0.00            
ATOM   2599  CA  HIS   369     116.400 111.520  54.770  1.00  0.00            
ATOM   2600  HA  HIS   369     115.600 112.250  54.660  1.00  0.00            
ATOM   2601  CB  HIS   369     117.560 111.980  53.880  1.00  0.00            
ATOM   2602  HB1 HIS   369     117.970 112.870  54.350  1.00  0.00            
ATOM   2603  HB2 HIS   369     117.150 112.250  52.910  1.00  0.00            
ATOM   2604  CG  HIS   369     118.620 110.940  53.610  1.00  0.00            
ATOM   2605  ND1 HIS   369     118.480 110.040  52.560  1.00  0.00            
ATOM   2606  HD1 HIS   369     117.660 109.840  52.010  1.00  0.00            
ATOM   2607  CE1 HIS   369     119.710 109.520  52.410  1.00  0.00            
ATOM   2608  HE1 HIS   369     119.990 108.780  51.670  1.00  0.00            
ATOM   2609  NE2 HIS   369     120.580 109.930  53.330  1.00  0.00            
ATOM   2610  CD2 HIS   369     119.910 110.900  54.070  1.00  0.00            
ATOM   2611  HD2 HIS   369     120.320 111.570  54.810  1.00  0.00            
ATOM   2612  C   HIS   369     115.800 110.230  54.230  1.00  0.00            
ATOM   2613  O   HIS   369     115.250 110.230  53.130  1.00  0.00            
ATOM   2614  N   SER   370     115.860 109.190  55.060  1.00  0.00            
ATOM   2615  H   SER   370     116.110 109.250  56.040  1.00  0.00            
ATOM   2616  CA  SER   370     115.090 107.970  54.910  1.00  0.00            
ATOM   2617  HA  SER   370     114.390 108.180  54.090  1.00  0.00            
ATOM   2618  CB  SER   370     116.060 106.890  54.440  1.00  0.00            
ATOM   2619  HB1 SER   370     116.710 107.340  53.690  1.00  0.00            
ATOM   2620  HB2 SER   370     115.650 106.060  53.870  1.00  0.00            
ATOM   2621  OG  SER   370     116.700 106.260  55.520  1.00  0.00            
ATOM   2622  HG  SER   370     117.150 105.510  55.140  1.00  0.00            
ATOM   2623  C   SER   370     114.220 107.490  56.060  1.00  0.00            
ATOM   2624  O   SER   370     114.510 107.830  57.200  1.00  0.00            
ATOM   2625  N   LYS   371     113.190 106.700  55.760  1.00  0.00            
ATOM   2626  H   LYS   371     112.890 106.510  54.810  1.00  0.00            
ATOM   2627  CA  LYS   371     112.500 105.890  56.740  1.00  0.00            
ATOM   2628  HA  LYS   371     112.070 106.530  57.510  1.00  0.00            
ATOM   2629  CB  LYS   371     111.260 105.230  56.150  1.00  0.00            
ATOM   2630  HB1 LYS   371     110.810 104.710  57.000  1.00  0.00            
ATOM   2631  HB2 LYS   371     111.470 104.410  55.460  1.00  0.00            
ATOM   2632  CG  LYS   371     110.250 106.230  55.610  1.00  0.00            
ATOM   2633  HG1 LYS   371     110.750 106.980  54.990  1.00  0.00            
ATOM   2634  HG2 LYS   371     109.900 106.870  56.420  1.00  0.00            
ATOM   2635  CD  LYS   371     109.020 105.550  55.010  1.00  0.00            
ATOM   2636  HD1 LYS   371     108.250 106.280  54.790  1.00  0.00            
ATOM   2637  HD2 LYS   371     108.590 104.920  55.790  1.00  0.00            
ATOM   2638  CE  LYS   371     109.220 104.830  53.680  1.00  0.00            
ATOM   2639  HE1 LYS   371     108.320 104.320  53.350  1.00  0.00            
ATOM   2640  HE2 LYS   371     109.880 103.970  53.770  1.00  0.00            
ATOM   2641  NZ  LYS   371     109.650 105.740  52.600  1.00  0.00            
ATOM   2642  HZ1 LYS   371     109.670 105.200  51.750  1.00  0.00            
ATOM   2643  HZ2 LYS   371     109.090 106.580  52.550  1.00  0.00            
ATOM   2644  HZ3 LYS   371     110.600 106.060  52.760  1.00  0.00            
ATOM   2645  C   LYS   371     113.340 104.890  57.520  1.00  0.00            
ATOM   2646  O   LYS   371     113.130 104.700  58.720  1.00  0.00            
ATOM   2647  N   LYS   372     114.390 104.310  56.930  1.00  0.00            
ATOM   2648  H   LYS   372     114.460 104.410  55.930  1.00  0.00            
ATOM   2649  CA  LYS   372     115.270 103.310  57.510  1.00  0.00            
ATOM   2650  HA  LYS   372     114.630 102.520  57.880  1.00  0.00            
ATOM   2651  CB  LYS   372     116.030 102.680  56.340  1.00  0.00            
ATOM   2652  HB1 LYS   372     116.880 103.270  56.010  1.00  0.00            
ATOM   2653  HB2 LYS   372     115.390 102.530  55.470  1.00  0.00            
ATOM   2654  CG  LYS   372     116.660 101.320  56.610  1.00  0.00            
ATOM   2655  HG1 LYS   372     115.900 100.620  56.960  1.00  0.00            
ATOM   2656  HG2 LYS   372     117.310 101.380  57.490  1.00  0.00            
ATOM   2657  CD  LYS   372     117.290 100.590  55.430  1.00  0.00            
ATOM   2658  HD1 LYS   372     118.340 100.830  55.220  1.00  0.00            
ATOM   2659  HD2 LYS   372     116.660 100.810  54.580  1.00  0.00            
ATOM   2660  CE  LYS   372     117.290  99.080  55.660  1.00  0.00            
ATOM   2661  HE1 LYS   372     116.380  98.840  56.200  1.00  0.00            
ATOM   2662  HE2 LYS   372     118.180  98.680  56.140  1.00  0.00            
ATOM   2663  NZ  LYS   372     117.390  98.380  54.370  1.00  0.00            
ATOM   2664  HZ1 LYS   372     117.270  97.390  54.520  1.00  0.00            
ATOM   2665  HZ2 LYS   372     116.530  98.600  53.880  1.00  0.00            
ATOM   2666  HZ3 LYS   372     118.300  98.530  53.950  1.00  0.00            
ATOM   2667  C   LYS   372     116.230 103.880  58.540  1.00  0.00            
ATOM   2668  O   LYS   372     116.550 103.190  59.510  1.00  0.00            
ATOM   2669  N   LYS   373     116.600 105.150  58.350  1.00  0.00            
ATOM   2670  H   LYS   373     116.280 105.560  57.480  1.00  0.00            
ATOM   2671  CA  LYS   373     117.350 105.930  59.310  1.00  0.00            
ATOM   2672  HA  LYS   373     118.070 105.250  59.770  1.00  0.00            
ATOM   2673  CB  LYS   373     118.250 107.000  58.690  1.00  0.00            
ATOM   2674  HB1 LYS   373     117.580 107.720  58.230  1.00  0.00            
ATOM   2675  HB2 LYS   373     118.940 106.510  58.000  1.00  0.00            
ATOM   2676  CG  LYS   373     119.110 107.770  59.690  1.00  0.00            
ATOM   2677  HG1 LYS   373     118.500 108.280  60.430  1.00  0.00            
ATOM   2678  HG2 LYS   373     119.630 108.520  59.100  1.00  0.00            
ATOM   2679  CD  LYS   373     120.080 106.900  60.480  1.00  0.00            
ATOM   2680  HD1 LYS   373     119.500 106.110  60.970  1.00  0.00            
ATOM   2681  HD2 LYS   373     120.520 107.510  61.260  1.00  0.00            
ATOM   2682  CE  LYS   373     121.160 106.340  59.560  1.00  0.00            
ATOM   2683  HE1 LYS   373     121.410 107.140  58.860  1.00  0.00            
ATOM   2684  HE2 LYS   373     120.820 105.450  59.030  1.00  0.00            
ATOM   2685  NZ  LYS   373     122.330 105.820  60.280  1.00  0.00            
ATOM   2686  HZ1 LYS   373     122.640 106.490  60.980  1.00  0.00            
ATOM   2687  HZ2 LYS   373     122.110 104.950  60.730  1.00  0.00            
ATOM   2688  HZ3 LYS   373     123.130 105.630  59.690  1.00  0.00            
ATOM   2689  C   LYS   373     116.520 106.310  60.520  1.00  0.00            
ATOM   2690  O   LYS   373     117.040 106.330  61.640  1.00  0.00            
ATOM   2691  N   CYS   374     115.260 106.700  60.290  1.00  0.00            
ATOM   2692  H   CYS   374     115.040 106.720  59.300  1.00  0.00            
ATOM   2693  CA  CYS   374     114.240 106.910  61.300  1.00  0.00            
ATOM   2694  HA  CYS   374     114.460 107.770  61.940  1.00  0.00            
ATOM   2695  CB  CYS   374     112.910 107.250  60.640  1.00  0.00            
ATOM   2696  HB1 CYS   374     112.240 107.390  61.480  1.00  0.00            
ATOM   2697  HB2 CYS   374     112.560 106.520  59.910  1.00  0.00            
ATOM   2698  SG  CYS   374     113.100 108.860  59.830  1.00  0.00            
ATOM   2699  HG  CYS   374     113.910 108.600  58.800  1.00  0.00            
ATOM   2700  C   CYS   374     114.200 105.700  62.220  1.00  0.00            
ATOM   2701  O   CYS   374     114.390 105.820  63.430  1.00  0.00            
ATOM   2702  N   ASP   375     114.000 104.540  61.600  1.00  0.00            
ATOM   2703  H   ASP   375     113.800 104.590  60.610  1.00  0.00            
ATOM   2704  CA  ASP   375     113.960 103.210  62.190  1.00  0.00            
ATOM   2705  HA  ASP   375     113.110 103.160  62.870  1.00  0.00            
ATOM   2706  CB  ASP   375     113.710 102.170  61.110  1.00  0.00            
ATOM   2707  HB1 ASP   375     114.500 102.160  60.360  1.00  0.00            
ATOM   2708  HB2 ASP   375     112.750 102.410  60.650  1.00  0.00            
ATOM   2709  CG  ASP   375     113.380 100.780  61.640  1.00  0.00            
ATOM   2710  OD1 ASP   375     114.130  99.840  61.260  1.00  0.00            
ATOM   2711  OD2 ASP   375     112.390 100.620  62.380  1.00  0.00            
ATOM   2712  C   ASP   375     115.200 102.870  63.000  1.00  0.00            
ATOM   2713  O   ASP   375     115.150 102.450  64.160  1.00  0.00            
ATOM   2714  N   GLU   376     116.380 103.130  62.440  1.00  0.00            
ATOM   2715  H   GLU   376     116.370 103.220  61.430  1.00  0.00            
ATOM   2716  CA  GLU   376     117.710 102.880  62.970  1.00  0.00            
ATOM   2717  HA  GLU   376     117.680 101.820  63.180  1.00  0.00            
ATOM   2718  CB  GLU   376     118.790 103.120  61.920  1.00  0.00            
ATOM   2719  HB1 GLU   376     119.310 104.080  61.980  1.00  0.00            
ATOM   2720  HB2 GLU   376     118.490 102.920  60.890  1.00  0.00            
ATOM   2721  CG  GLU   376     119.970 102.160  62.060  1.00  0.00            
ATOM   2722  HG1 GLU   376     119.840 101.120  61.780  1.00  0.00            
ATOM   2723  HG2 GLU   376     120.270 102.010  63.100  1.00  0.00            
ATOM   2724  CD  GLU   376     121.170 102.660  61.260  1.00  0.00            
ATOM   2725  OE1 GLU   376     121.860 103.510  61.850  1.00  0.00            
ATOM   2726  OE2 GLU   376     121.310 102.320  60.070  1.00  0.00            
ATOM   2727  C   GLU   376     117.970 103.670  64.250  1.00  0.00            
ATOM   2728  O   GLU   376     118.520 103.060  65.160  1.00  0.00            
ATOM   2729  N   LEU   377     117.640 104.960  64.290  1.00  0.00            
ATOM   2730  H   LEU   377     117.330 105.430  63.450  1.00  0.00            
ATOM   2731  CA  LEU   377     117.970 105.870  65.370  1.00  0.00            
ATOM   2732  HA  LEU   377     118.880 105.580  65.900  1.00  0.00            
ATOM   2733  CB  LEU   377     118.150 107.300  64.860  1.00  0.00            
ATOM   2734  HB1 LEU   377     117.960 108.000  65.670  1.00  0.00            
ATOM   2735  HB2 LEU   377     117.430 107.490  64.070  1.00  0.00            
ATOM   2736  CG  LEU   377     119.580 107.520  64.360  1.00  0.00            
ATOM   2737  HG  LEU   377     119.660 106.820  63.520  1.00  0.00            
ATOM   2738  CD1 LEU   377     119.630 108.940  63.820  1.00  0.00            
ATOM   2739 1HD1 LEU   377     119.470 109.730  64.560  1.00  0.00            
ATOM   2740 2HD1 LEU   377     120.590 108.970  63.310  1.00  0.00            
ATOM   2741 3HD1 LEU   377     118.850 109.020  63.060  1.00  0.00            
ATOM   2742  CD2 LEU   377     120.670 107.190  65.370  1.00  0.00            
ATOM   2743 1HD2 LEU   377     121.590 107.690  65.060  1.00  0.00            
ATOM   2744 2HD2 LEU   377     120.350 107.650  66.310  1.00  0.00            
ATOM   2745 3HD2 LEU   377     120.780 106.110  65.420  1.00  0.00            
ATOM   2746  C   LEU   377     116.940 105.760  66.490  1.00  0.00            
ATOM   2747  O   LEU   377     117.400 105.740  67.630  1.00  0.00            
ATOM   2748  N   ALA   378     115.690 105.470  66.130  1.00  0.00            
ATOM   2749  H   ALA   378     115.500 105.390  65.140  1.00  0.00            
ATOM   2750  CA  ALA   378     114.670 105.090  67.080  1.00  0.00            
ATOM   2751  HA  ALA   378     114.490 105.930  67.760  1.00  0.00            
ATOM   2752  CB  ALA   378     113.360 104.780  66.350  1.00  0.00            
ATOM   2753  HB1 ALA   378     112.920 105.620  65.800  1.00  0.00            
ATOM   2754  HB2 ALA   378     113.610 103.960  65.680  1.00  0.00            
ATOM   2755  HB3 ALA   378     112.580 104.420  67.010  1.00  0.00            
ATOM   2756  C   ALA   378     115.040 103.920  67.970  1.00  0.00            
ATOM   2757  O   ALA   378     115.120 104.050  69.190  1.00  0.00            
ATOM   2758  N   ALA   379     115.340 102.760  67.370  1.00  0.00            
ATOM   2759  H   ALA   379     115.180 102.750  66.370  1.00  0.00            
ATOM   2760  CA  ALA   379     115.880 101.550  67.950  1.00  0.00            
ATOM   2761  HA  ALA   379     115.150 101.130  68.640  1.00  0.00            
ATOM   2762  CB  ALA   379     116.240 100.500  66.900  1.00  0.00            
ATOM   2763  HB1 ALA   379     115.360 100.320  66.290  1.00  0.00            
ATOM   2764  HB2 ALA   379     117.150 100.770  66.350  1.00  0.00            
ATOM   2765  HB3 ALA   379     116.650  99.610  67.380  1.00  0.00            
ATOM   2766  C   ALA   379     117.050 101.800  68.900  1.00  0.00            
ATOM   2767  O   ALA   379     116.940 101.470  70.080  1.00  0.00            
ATOM   2768  N   LYS   380     118.120 102.450  68.440  1.00  0.00            
ATOM   2769  H   LYS   380     118.130 102.830  67.510  1.00  0.00            
ATOM   2770  CA  LYS   380     119.330 102.810  69.140  1.00  0.00            
ATOM   2771  HA  LYS   380     119.700 101.840  69.480  1.00  0.00            
ATOM   2772  CB  LYS   380     120.280 103.500  68.160  1.00  0.00            
ATOM   2773  HB1 LYS   380     121.150 103.770  68.760  1.00  0.00            
ATOM   2774  HB2 LYS   380     119.650 104.300  67.790  1.00  0.00            
ATOM   2775  CG  LYS   380     120.780 102.440  67.190  1.00  0.00            
ATOM   2776  HG1 LYS   380     119.920 101.940  66.730  1.00  0.00            
ATOM   2777  HG2 LYS   380     121.440 101.690  67.620  1.00  0.00            
ATOM   2778  CD  LYS   380     121.670 103.130  66.160  1.00  0.00            
ATOM   2779  HD1 LYS   380     122.460 103.600  66.740  1.00  0.00            
ATOM   2780  HD2 LYS   380     121.140 103.940  65.640  1.00  0.00            
ATOM   2781  CE  LYS   380     122.360 102.170  65.190  1.00  0.00            
ATOM   2782  HE1 LYS   380     121.710 101.510  64.620  1.00  0.00            
ATOM   2783  HE2 LYS   380     122.970 101.510  65.800  1.00  0.00            
ATOM   2784  NZ  LYS   380     123.120 102.950  64.200  1.00  0.00            
ATOM   2785  HZ1 LYS   380     123.780 103.540  64.680  1.00  0.00            
ATOM   2786  HZ2 LYS   380     123.640 102.390  63.550  1.00  0.00            
ATOM   2787  HZ3 LYS   380     122.470 103.470  63.630  1.00  0.00            
ATOM   2788  C   LYS   380     119.130 103.680  70.370  1.00  0.00            
ATOM   2789  O   LYS   380     119.780 103.400  71.380  1.00  0.00            
ATOM   2790  N   LEU   381     118.300 104.720  70.340  1.00  0.00            
ATOM   2791  H   LEU   381     117.890 104.950  69.450  1.00  0.00            
ATOM   2792  CA  LEU   381     117.910 105.600  71.430  1.00  0.00            
ATOM   2793  HA  LEU   381     118.790 105.860  72.010  1.00  0.00            
ATOM   2794  CB  LEU   381     117.240 106.900  71.020  1.00  0.00            
ATOM   2795  HB1 LEU   381     116.740 107.340  71.890  1.00  0.00            
ATOM   2796  HB2 LEU   381     116.470 106.750  70.260  1.00  0.00            
ATOM   2797  CG  LEU   381     118.280 107.890  70.500  1.00  0.00            
ATOM   2798  HG  LEU   381     119.030 107.500  69.810  1.00  0.00            
ATOM   2799  CD1 LEU   381     117.520 108.980  69.760  1.00  0.00            
ATOM   2800 1HD1 LEU   381     117.170 108.460  68.860  1.00  0.00            
ATOM   2801 2HD1 LEU   381     116.700 109.350  70.370  1.00  0.00            
ATOM   2802 3HD1 LEU   381     118.150 109.750  69.300  1.00  0.00            
ATOM   2803  CD2 LEU   381     118.960 108.660  71.630  1.00  0.00            
ATOM   2804 1HD2 LEU   381     118.290 109.430  72.000  1.00  0.00            
ATOM   2805 2HD2 LEU   381     119.120 108.110  72.550  1.00  0.00            
ATOM   2806 3HD2 LEU   381     119.940 108.970  71.270  1.00  0.00            
ATOM   2807  C   LEU   381     117.120 104.730  72.400  1.00  0.00            
ATOM   2808  O   LEU   381     117.440 104.750  73.580  1.00  0.00            
ATOM   2809  N   SER   382     116.160 103.930  71.910  1.00  0.00            
ATOM   2810  H   SER   382     115.940 104.010  70.930  1.00  0.00            
ATOM   2811  CA  SER   382     115.400 103.010  72.730  1.00  0.00            
ATOM   2812  HA  SER   382     114.900 103.660  73.450  1.00  0.00            
ATOM   2813  CB  SER   382     114.260 102.350  71.950  1.00  0.00            
ATOM   2814  HB1 SER   382     113.500 101.980  72.640  1.00  0.00            
ATOM   2815  HB2 SER   382     114.680 101.500  71.430  1.00  0.00            
ATOM   2816  OG  SER   382     113.520 103.290  71.190  1.00  0.00            
ATOM   2817  HG  SER   382     113.930 103.510  70.350  1.00  0.00            
ATOM   2818  C   SER   382     116.200 102.010  73.550  1.00  0.00            
ATOM   2819  O   SER   382     115.870 101.640  74.680  1.00  0.00            
ATOM   2820  N   GLY   383     117.270 101.480  72.960  1.00  0.00            
ATOM   2821  H   GLY   383     117.510 101.760  72.020  1.00  0.00            
ATOM   2822  CA  GLY   383     118.340 100.660  73.480  1.00  0.00            
ATOM   2823  HA1 GLY   383     118.810 100.340  72.550  1.00  0.00            
ATOM   2824  HA2 GLY   383     117.950  99.750  73.940  1.00  0.00            
ATOM   2825  C   GLY   383     119.370 101.330  74.390  1.00  0.00            
ATOM   2826  O   GLY   383     120.090 100.630  75.090  1.00  0.00            
ATOM   2827  N   LEU   384     119.440 102.670  74.340  1.00  0.00            
ATOM   2828  H   LEU   384     118.880 103.220  73.720  1.00  0.00            
ATOM   2829  CA  LEU   384     120.090 103.390  75.420  1.00  0.00            
ATOM   2830  HA  LEU   384     120.910 102.800  75.810  1.00  0.00            
ATOM   2831  CB  LEU   384     120.710 104.650  74.820  1.00  0.00            
ATOM   2832  HB1 LEU   384     120.950 105.300  75.660  1.00  0.00            
ATOM   2833  HB2 LEU   384     119.920 105.140  74.260  1.00  0.00            
ATOM   2834  CG  LEU   384     121.910 104.410  73.910  1.00  0.00            
ATOM   2835  HG  LEU   384     121.520 103.910  73.030  1.00  0.00            
ATOM   2836  CD1 LEU   384     122.440 105.800  73.560  1.00  0.00            
ATOM   2837 1HD1 LEU   384     121.620 106.430  73.220  1.00  0.00            
ATOM   2838 2HD1 LEU   384     123.000 106.330  74.330  1.00  0.00            
ATOM   2839 3HD1 LEU   384     123.220 105.740  72.790  1.00  0.00            
ATOM   2840  CD2 LEU   384     123.100 103.710  74.550  1.00  0.00            
ATOM   2841 1HD2 LEU   384     122.860 102.660  74.720  1.00  0.00            
ATOM   2842 2HD2 LEU   384     123.910 103.790  73.830  1.00  0.00            
ATOM   2843 3HD2 LEU   384     123.390 104.200  75.480  1.00  0.00            
ATOM   2844  C   LEU   384     119.250 103.690  76.650  1.00  0.00            
ATOM   2845  O   LEU   384     119.700 104.270  77.630  1.00  0.00            
ATOM   2846  N   GLY   385     117.980 103.280  76.570  1.00  0.00            
ATOM   2847  H   GLY   385     117.650 102.980  75.660  1.00  0.00            
ATOM   2848  CA  GLY   385     116.950 103.530  77.560  1.00  0.00            
ATOM   2849  HA1 GLY   385     117.300 103.720  78.580  1.00  0.00            
ATOM   2850  HA2 GLY   385     116.310 102.650  77.580  1.00  0.00            
ATOM   2851  C   GLY   385     116.150 104.790  77.270  1.00  0.00            
ATOM   2852  O   GLY   385     115.420 105.220  78.150  1.00  0.00            
ATOM   2853  N   ILE   386     116.490 105.550  76.220  1.00  0.00            
ATOM   2854  H   ILE   386     117.110 105.040  75.600  1.00  0.00            
ATOM   2855  CA  ILE   386     115.970 106.850  75.840  1.00  0.00            
ATOM   2856  HA  ILE   386     115.770 107.230  76.850  1.00  0.00            
ATOM   2857  CB  ILE   386     116.950 107.790  75.150  1.00  0.00            
ATOM   2858  HB  ILE   386     117.060 107.520  74.100  1.00  0.00            
ATOM   2859  CG2 ILE   386     116.530 109.260  75.210  1.00  0.00            
ATOM   2860 1HG2 ILE   386     116.350 109.720  76.180  1.00  0.00            
ATOM   2861 2HG2 ILE   386     117.250 109.900  74.710  1.00  0.00            
ATOM   2862 3HG2 ILE   386     115.650 109.410  74.590  1.00  0.00            
ATOM   2863  CG1 ILE   386     118.410 107.760  75.610  1.00  0.00            
ATOM   2864 1HG1 ILE   386     118.980 108.480  75.020  1.00  0.00            
ATOM   2865 2HG1 ILE   386     118.850 106.780  75.440  1.00  0.00            
ATOM   2866  CD  ILE   386     118.680 107.980  77.090  1.00  0.00            
ATOM   2867  HD1 ILE   386     119.760 108.060  77.260  1.00  0.00            
ATOM   2868  HD2 ILE   386     118.230 108.920  77.420  1.00  0.00            
ATOM   2869  HD3 ILE   386     118.350 107.130  77.680  1.00  0.00            
ATOM   2870  C   ILE   386     114.650 106.710  75.100  1.00  0.00            
ATOM   2871  O   ILE   386     114.480 105.910  74.190  1.00  0.00            
ATOM   2872  N   ASN   387     113.620 107.450  75.520  1.00  0.00            
ATOM   2873  H   ASN   387     113.880 107.910  76.380  1.00  0.00            
ATOM   2874  CA  ASN   387     112.280 107.500  74.980  1.00  0.00            
ATOM   2875  HA  ASN   387     111.920 106.480  74.830  1.00  0.00            
ATOM   2876  CB  ASN   387     111.380 108.240  75.960  1.00  0.00            
ATOM   2877  HB1 ASN   387     111.810 109.240  76.060  1.00  0.00            
ATOM   2878  HB2 ASN   387     111.290 107.670  76.880  1.00  0.00            
ATOM   2879  CG  ASN   387     109.940 108.340  75.470  1.00  0.00            
ATOM   2880  OD1 ASN   387     109.420 107.460  74.780  1.00  0.00            
ATOM   2881  ND2 ASN   387     109.180 109.410  75.710  1.00  0.00            
ATOM   2882 1HD2 ASN   387     109.480 110.280  76.120  1.00  0.00            
ATOM   2883 2HD2 ASN   387     108.200 109.260  75.530  1.00  0.00            
ATOM   2884  C   ASN   387     112.280 108.030  73.560  1.00  0.00            
ATOM   2885  O   ASN   387     112.410 109.240  73.390  1.00  0.00            
ATOM   2886  N   ALA   388     112.200 107.160  72.550  1.00  0.00            
ATOM   2887  H   ALA   388     112.290 106.210  72.890  1.00  0.00            
ATOM   2888  CA  ALA   388     112.380 107.520  71.160  1.00  0.00            
ATOM   2889  HA  ALA   388     112.240 108.600  71.070  1.00  0.00            
ATOM   2890  CB  ALA   388     113.840 107.290  70.800  1.00  0.00            
ATOM   2891  HB1 ALA   388     114.180 106.340  71.210  1.00  0.00            
ATOM   2892  HB2 ALA   388     113.970 107.250  69.720  1.00  0.00            
ATOM   2893  HB3 ALA   388     114.390 108.150  71.180  1.00  0.00            
ATOM   2894  C   ALA   388     111.400 106.800  70.240  1.00  0.00            
ATOM   2895  O   ALA   388     111.120 105.610  70.400  1.00  0.00            
ATOM   2896  N   VAL   389     110.930 107.510  69.210  1.00  0.00            
ATOM   2897  H   VAL   389     111.360 108.410  69.050  1.00  0.00            
ATOM   2898  CA  VAL   389     110.010 106.970  68.220  1.00  0.00            
ATOM   2899  HA  VAL   389     110.130 105.890  68.240  1.00  0.00            
ATOM   2900  CB  VAL   389     108.530 107.230  68.470  1.00  0.00            
ATOM   2901  HB  VAL   389     107.980 106.620  67.750  1.00  0.00            
ATOM   2902  CG1 VAL   389     108.110 106.860  69.890  1.00  0.00            
ATOM   2903 1HG1 VAL   389     108.220 105.790  70.100  1.00  0.00            
ATOM   2904 2HG1 VAL   389     108.650 107.410  70.650  1.00  0.00            
ATOM   2905 3HG1 VAL   389     107.070 107.190  69.890  1.00  0.00            
ATOM   2906  CG2 VAL   389     108.230 108.700  68.190  1.00  0.00            
ATOM   2907 1HG2 VAL   389     108.760 109.370  68.860  1.00  0.00            
ATOM   2908 2HG2 VAL   389     108.350 108.940  67.130  1.00  0.00            
ATOM   2909 3HG2 VAL   389     107.160 108.890  68.280  1.00  0.00            
ATOM   2910  C   VAL   389     110.500 107.380  66.840  1.00  0.00            
ATOM   2911  O   VAL   389     111.230 108.340  66.590  1.00  0.00            
ATOM   2912  N   ALA   390     110.020 106.590  65.870  1.00  0.00            
ATOM   2913  H   ALA   390     109.430 105.820  66.140  1.00  0.00            
ATOM   2914  CA  ALA   390     110.180 106.860  64.460  1.00  0.00            
ATOM   2915  HA  ALA   390     111.090 107.410  64.240  1.00  0.00            
ATOM   2916  CB  ALA   390     110.460 105.550  63.720  1.00  0.00            
ATOM   2917  HB1 ALA   390     109.540 104.980  63.690  1.00  0.00            
ATOM   2918  HB2 ALA   390     110.780 105.860  62.730  1.00  0.00            
ATOM   2919  HB3 ALA   390     111.210 104.910  64.190  1.00  0.00            
ATOM   2920  C   ALA   390     108.900 107.400  63.820  1.00  0.00            
ATOM   2921  O   ALA   390     107.820 106.960  64.190  1.00  0.00            
ATOM   2922  N   TYR   391     109.080 108.280  62.840  1.00  0.00            
ATOM   2923  H   TYR   391     110.010 108.670  62.730  1.00  0.00            
ATOM   2924  CA  TYR   391     107.930 108.790  62.120  1.00  0.00            
ATOM   2925  HA  TYR   391     107.100 108.110  62.330  1.00  0.00            
ATOM   2926  CB  TYR   391     107.560 110.130  62.740  1.00  0.00            
ATOM   2927  HB1 TYR   391     108.240 110.910  62.390  1.00  0.00            
ATOM   2928  HB2 TYR   391     107.720 110.050  63.810  1.00  0.00            
ATOM   2929  CG  TYR   391     106.110 110.500  62.530  1.00  0.00            
ATOM   2930  CD1 TYR   391     105.680 111.210  61.400  1.00  0.00            
ATOM   2931  HD1 TYR   391     106.340 111.300  60.550  1.00  0.00            
ATOM   2932  CE1 TYR   391     104.350 111.640  61.310  1.00  0.00            
ATOM   2933  HE1 TYR   391     103.970 112.010  60.370  1.00  0.00            
ATOM   2934  CZ  TYR   391     103.430 111.430  62.360  1.00  0.00            
ATOM   2935  OH  TYR   391     102.140 111.870  62.330  1.00  0.00            
ATOM   2936  HH  TYR   391     101.830 112.160  61.470  1.00  0.00            
ATOM   2937  CE2 TYR   391     103.850 110.700  63.480  1.00  0.00            
ATOM   2938  HE2 TYR   391     103.200 110.430  64.300  1.00  0.00            
ATOM   2939  CD2 TYR   391     105.190 110.290  63.570  1.00  0.00            
ATOM   2940  HD2 TYR   391     105.560 109.810  64.460  1.00  0.00            
ATOM   2941  C   TYR   391     108.040 108.970  60.610  1.00  0.00            
ATOM   2942  O   TYR   391     109.080 109.400  60.120  1.00  0.00            
ATOM   2943  N   TYR   392     106.970 108.730  59.850  1.00  0.00            
ATOM   2944  H   TYR   392     106.150 108.480  60.390  1.00  0.00            
ATOM   2945  CA  TYR   392     106.920 108.560  58.420  1.00  0.00            
ATOM   2946  HA  TYR   392     107.460 109.380  57.950  1.00  0.00            
ATOM   2947  CB  TYR   392     107.690 107.280  58.090  1.00  0.00            
ATOM   2948  HB1 TYR   392     108.720 107.620  58.130  1.00  0.00            
ATOM   2949  HB2 TYR   392     107.480 106.960  57.070  1.00  0.00            
ATOM   2950  CG  TYR   392     107.570 106.080  59.000  1.00  0.00            
ATOM   2951  CD1 TYR   392     106.430 105.260  58.990  1.00  0.00            
ATOM   2952  HD1 TYR   392     105.540 105.520  58.430  1.00  0.00            
ATOM   2953  CE1 TYR   392     106.420 104.020  59.640  1.00  0.00            
ATOM   2954  HE1 TYR   392     105.540 103.400  59.540  1.00  0.00            
ATOM   2955  CZ  TYR   392     107.560 103.580  60.330  1.00  0.00            
ATOM   2956  OH  TYR   392     107.570 102.340  60.900  1.00  0.00            
ATOM   2957  HH  TYR   392     108.420 102.150  61.300  1.00  0.00            
ATOM   2958  CE2 TYR   392     108.620 104.480  60.560  1.00  0.00            
ATOM   2959  HE2 TYR   392     109.460 104.170  61.160  1.00  0.00            
ATOM   2960  CD2 TYR   392     108.640 105.650  59.790  1.00  0.00            
ATOM   2961  HD2 TYR   392     109.460 106.340  59.850  1.00  0.00            
ATOM   2962  C   TYR   392     105.490 108.570  57.880  1.00  0.00            
ATOM   2963  O   TYR   392     104.650 109.110  58.590  1.00  0.00            
ATOM   2964  N   ARG   393     105.160 108.270  56.630  1.00  0.00            
ATOM   2965  H   ARG   393     105.900 107.970  56.010  1.00  0.00            
ATOM   2966  CA  ARG   393     103.840 108.240  56.020  1.00  0.00            
ATOM   2967  HA  ARG   393     103.340 109.200  56.120  1.00  0.00            
ATOM   2968  CB  ARG   393     104.010 108.010  54.520  1.00  0.00            
ATOM   2969  HB1 ARG   393     104.600 108.860  54.160  1.00  0.00            
ATOM   2970  HB2 ARG   393     103.080 108.140  53.960  1.00  0.00            
ATOM   2971  CG  ARG   393     104.800 106.790  54.050  1.00  0.00            
ATOM   2972  HG1 ARG   393     104.120 105.960  54.180  1.00  0.00            
ATOM   2973  HG2 ARG   393     105.740 106.680  54.580  1.00  0.00            
ATOM   2974  CD  ARG   393     105.220 106.900  52.580  1.00  0.00            
ATOM   2975  HD1 ARG   393     105.940 106.080  52.490  1.00  0.00            
ATOM   2976  HD2 ARG   393     105.760 107.820  52.350  1.00  0.00            
ATOM   2977  NE  ARG   393     104.110 106.660  51.660  1.00  0.00            
ATOM   2978  HE  ARG   393     103.180 106.610  52.060  1.00  0.00            
ATOM   2979  CZ  ARG   393     104.140 106.170  50.420  1.00  0.00            
ATOM   2980  NH1 ARG   393     105.270 105.910  49.750  1.00  0.00            
ATOM   2981 1HH1 ARG   393     106.170 106.250  50.080  1.00  0.00            
ATOM   2982 2HH1 ARG   393     105.290 105.490  48.840  1.00  0.00            
ATOM   2983  NH2 ARG   393     102.980 105.810  49.840  1.00  0.00            
ATOM   2984 1HH2 ARG   393     102.080 105.820  50.300  1.00  0.00            
ATOM   2985 2HH2 ARG   393     103.030 105.250  49.000  1.00  0.00            
ATOM   2986  C   ARG   393     102.820 107.250  56.560  1.00  0.00            
ATOM   2987  O   ARG   393     103.080 106.220  57.180  1.00  0.00            
ATOM   2988  N   GLY   394     101.560 107.520  56.230  1.00  0.00            
ATOM   2989  H   GLY   394     101.400 108.250  55.550  1.00  0.00            
ATOM   2990  CA  GLY   394     100.350 106.830  56.650  1.00  0.00            
ATOM   2991  HA1 GLY   394     100.240 105.860  56.170  1.00  0.00            
ATOM   2992  HA2 GLY   394      99.420 107.330  56.400  1.00  0.00            
ATOM   2993  C   GLY   394     100.180 106.630  58.150  1.00  0.00            
ATOM   2994  O   GLY   394      99.550 105.630  58.490  1.00  0.00            
ATOM   2995  N   LEU   395     100.800 107.520  58.920  1.00  0.00            
ATOM   2996  H   LEU   395     101.220 108.320  58.460  1.00  0.00            
ATOM   2997  CA  LEU   395     100.710 107.490  60.370  1.00  0.00            
ATOM   2998  HA  LEU   395     100.450 106.460  60.600  1.00  0.00            
ATOM   2999  CB  LEU   395     102.060 107.840  61.010  1.00  0.00            
ATOM   3000  HB1 LEU   395     101.880 107.850  62.080  1.00  0.00            
ATOM   3001  HB2 LEU   395     102.430 108.810  60.680  1.00  0.00            
ATOM   3002  CG  LEU   395     103.210 106.880  60.720  1.00  0.00            
ATOM   3003  HG  LEU   395     103.460 107.100  59.680  1.00  0.00            
ATOM   3004  CD1 LEU   395     104.330 107.310  61.670  1.00  0.00            
ATOM   3005 1HD1 LEU   395     103.900 107.150  62.660  1.00  0.00            
ATOM   3006 2HD1 LEU   395     105.250 106.730  61.550  1.00  0.00            
ATOM   3007 3HD1 LEU   395     104.490 108.390  61.630  1.00  0.00            
ATOM   3008  CD2 LEU   395     102.840 105.410  60.870  1.00  0.00            
ATOM   3009 1HD2 LEU   395     103.730 104.800  60.700  1.00  0.00            
ATOM   3010 2HD2 LEU   395     102.320 105.320  61.830  1.00  0.00            
ATOM   3011 3HD2 LEU   395     102.190 105.270  60.010  1.00  0.00            
ATOM   3012  C   LEU   395      99.640 108.430  60.910  1.00  0.00            
ATOM   3013  O   LEU   395      99.120 109.320  60.250  1.00  0.00            
ATOM   3014  N   ASP   396      99.390 108.300  62.220  1.00  0.00            
ATOM   3015  H   ASP   396      99.650 107.440  62.670  1.00  0.00            
ATOM   3016  CA  ASP   396      98.680 109.290  63.000  1.00  0.00            
ATOM   3017  HA  ASP   396      98.470 110.130  62.340  1.00  0.00            
ATOM   3018  CB  ASP   396      97.390 108.600  63.430  1.00  0.00            
ATOM   3019  HB1 ASP   396      97.590 107.720  64.040  1.00  0.00            
ATOM   3020  HB2 ASP   396      96.910 108.290  62.500  1.00  0.00            
ATOM   3021  CG  ASP   396      96.470 109.450  64.290  1.00  0.00            
ATOM   3022  OD1 ASP   396      95.370 109.780  63.810  1.00  0.00            
ATOM   3023  OD2 ASP   396      96.780 109.690  65.480  1.00  0.00            
ATOM   3024  C   ASP   396      99.480 109.810  64.190  1.00  0.00            
ATOM   3025  O   ASP   396     100.090 109.080  64.970  1.00  0.00            
ATOM   3026  N   VAL   397      99.570 111.130  64.370  1.00  0.00            
ATOM   3027  H   VAL   397      99.320 111.700  63.570  1.00  0.00            
ATOM   3028  CA  VAL   397     100.160 111.850  65.480  1.00  0.00            
ATOM   3029  HA  VAL   397     101.240 111.880  65.310  1.00  0.00            
ATOM   3030  CB  VAL   397      99.890 113.360  65.430  1.00  0.00            
ATOM   3031  HB  VAL   397     100.390 113.800  66.290  1.00  0.00            
ATOM   3032  CG1 VAL   397     100.380 114.140  64.220  1.00  0.00            
ATOM   3033 1HG1 VAL   397      99.980 113.680  63.320  1.00  0.00            
ATOM   3034 2HG1 VAL   397     100.180 115.210  64.290  1.00  0.00            
ATOM   3035 3HG1 VAL   397     101.460 114.040  64.120  1.00  0.00            
ATOM   3036  CG2 VAL   397      98.400 113.680  65.510  1.00  0.00            
ATOM   3037 1HG2 VAL   397      97.990 113.380  64.550  1.00  0.00            
ATOM   3038 2HG2 VAL   397      97.880 112.980  66.160  1.00  0.00            
ATOM   3039 3HG2 VAL   397      98.310 114.740  65.770  1.00  0.00            
ATOM   3040  C   VAL   397      99.820 111.370  66.880  1.00  0.00            
ATOM   3041  O   VAL   397     100.550 111.800  67.770  1.00  0.00            
ATOM   3042  N   SER   398      98.860 110.470  67.120  1.00  0.00            
ATOM   3043  H   SER   398      98.260 110.250  66.340  1.00  0.00            
ATOM   3044  CA  SER   398      98.760 109.670  68.330  1.00  0.00            
ATOM   3045  HA  SER   398      98.430 110.270  69.180  1.00  0.00            
ATOM   3046  CB  SER   398      97.600 108.670  68.270  1.00  0.00            
ATOM   3047  HB1 SER   398      96.660 109.220  68.320  1.00  0.00            
ATOM   3048  HB2 SER   398      97.630 108.030  69.160  1.00  0.00            
ATOM   3049  OG  SER   398      97.640 107.930  67.070  1.00  0.00            
ATOM   3050  HG  SER   398      97.330 108.460  66.340  1.00  0.00            
ATOM   3051  C   SER   398     100.050 109.050  68.830  1.00  0.00            
ATOM   3052  O   SER   398     100.180 109.030  70.050  1.00  0.00            
ATOM   3053  N   VAL   399     101.010 108.730  67.960  1.00  0.00            
ATOM   3054  H   VAL   399     100.750 108.760  66.990  1.00  0.00            
ATOM   3055  CA  VAL   399     102.290 108.200  68.400  1.00  0.00            
ATOM   3056  HA  VAL   399     102.180 107.560  69.280  1.00  0.00            
ATOM   3057  CB  VAL   399     102.830 107.280  67.300  1.00  0.00            
ATOM   3058  HB  VAL   399     103.860 106.950  67.460  1.00  0.00            
ATOM   3059  CG1 VAL   399     102.020 106.010  67.090  1.00  0.00            
ATOM   3060 1HG1 VAL   399     102.140 105.420  67.990  1.00  0.00            
ATOM   3061 2HG1 VAL   399     101.000 106.340  66.910  1.00  0.00            
ATOM   3062 3HG1 VAL   399     102.460 105.440  66.270  1.00  0.00            
ATOM   3063  CG2 VAL   399     103.070 107.920  65.940  1.00  0.00            
ATOM   3064 1HG2 VAL   399     102.110 108.140  65.470  1.00  0.00            
ATOM   3065 2HG2 VAL   399     103.670 108.830  65.990  1.00  0.00            
ATOM   3066 3HG2 VAL   399     103.490 107.240  65.200  1.00  0.00            
ATOM   3067  C   VAL   399     103.280 109.200  68.970  1.00  0.00            
ATOM   3068  O   VAL   399     104.350 108.790  69.420  1.00  0.00            
ATOM   3069  N   ILE   400     102.950 110.480  68.850  1.00  0.00            
ATOM   3070  H   ILE   400     102.190 110.770  68.240  1.00  0.00            
ATOM   3071  CA  ILE   400     103.660 111.560  69.500  1.00  0.00            
ATOM   3072  HA  ILE   400     104.720 111.300  69.450  1.00  0.00            
ATOM   3073  CB  ILE   400     103.570 112.910  68.770  1.00  0.00            
ATOM   3074  HB  ILE   400     102.530 113.140  68.590  1.00  0.00            
ATOM   3075  CG2 ILE   400     104.260 114.010  69.570  1.00  0.00            
ATOM   3076 1HG2 ILE   400     105.330 113.840  69.700  1.00  0.00            
ATOM   3077 2HG2 ILE   400     104.240 114.970  69.070  1.00  0.00            
ATOM   3078 3HG2 ILE   400     103.740 114.220  70.500  1.00  0.00            
ATOM   3079  CG1 ILE   400     104.140 112.760  67.360  1.00  0.00            
ATOM   3080 1HG1 ILE   400     103.420 112.150  66.820  1.00  0.00            
ATOM   3081 2HG1 ILE   400     105.140 112.340  67.400  1.00  0.00            
ATOM   3082  CD  ILE   400     104.180 114.080  66.590  1.00  0.00            
ATOM   3083  HD1 ILE   400     104.380 113.790  65.560  1.00  0.00            
ATOM   3084  HD2 ILE   400     103.210 114.590  66.610  1.00  0.00            
ATOM   3085  HD3 ILE   400     104.990 114.750  66.860  1.00  0.00            
ATOM   3086  C   ILE   400     103.120 111.640  70.920  1.00  0.00            
ATOM   3087  O   ILE   400     101.980 112.080  71.000  1.00  0.00            
ATOM   3088  N   PRO   401     103.880 111.180  71.910  1.00  0.00            
ATOM   3089  CD  PRO   401     105.160 110.510  71.970  1.00  0.00            
ATOM   3090  HD1 PRO   401     105.930 111.130  71.500  1.00  0.00            
ATOM   3091  HD2 PRO   401     105.150 109.500  71.570  1.00  0.00            
ATOM   3092  CG  PRO   401     105.590 110.640  73.430  1.00  0.00            
ATOM   3093  HG1 PRO   401     105.970 111.620  73.710  1.00  0.00            
ATOM   3094  HG2 PRO   401     106.180 109.800  73.800  1.00  0.00            
ATOM   3095  CB  PRO   401     104.260 110.440  74.130  1.00  0.00            
ATOM   3096  HB1 PRO   401     104.300 110.780  75.170  1.00  0.00            
ATOM   3097  HB2 PRO   401     104.020 109.380  74.090  1.00  0.00            
ATOM   3098  CA  PRO   401     103.340 111.290  73.260  1.00  0.00            
ATOM   3099  HA  PRO   401     102.350 110.860  73.410  1.00  0.00            
ATOM   3100  C   PRO   401     103.300 112.750  73.670  1.00  0.00            
ATOM   3101  O   PRO   401     104.260 113.500  73.490  1.00  0.00            
ATOM   3102  N   THR   402     102.180 113.120  74.300  1.00  0.00            
ATOM   3103  H   THR   402     101.460 112.410  74.350  1.00  0.00            
ATOM   3104  CA  THR   402     101.750 114.470  74.620  1.00  0.00            
ATOM   3105  HA  THR   402     101.980 115.070  73.740  1.00  0.00            
ATOM   3106  CB  THR   402     100.270 114.470  74.970  1.00  0.00            
ATOM   3107  HB  THR   402     100.040 115.500  75.230  1.00  0.00            
ATOM   3108  CG2 THR   402      99.460 114.290  73.680  1.00  0.00            
ATOM   3109 1HG2 THR   402      99.650 113.280  73.290  1.00  0.00            
ATOM   3110 2HG2 THR   402      98.380 114.290  73.830  1.00  0.00            
ATOM   3111 3HG2 THR   402      99.850 114.960  72.930  1.00  0.00            
ATOM   3112  OG1 THR   402      99.960 113.550  76.000  1.00  0.00            
ATOM   3113  HG1 THR   402      99.020 113.400  75.840  1.00  0.00            
ATOM   3114  C   THR   402     102.380 115.120  75.840  1.00  0.00            
ATOM   3115  O   THR   402     102.250 116.340  75.980  1.00  0.00            
ATOM   3116  N   ILE   403     103.040 114.330  76.680  1.00  0.00            
ATOM   3117  H   ILE   403     103.090 113.330  76.520  1.00  0.00            
ATOM   3118  CA  ILE   403     103.750 114.780  77.860  1.00  0.00            
ATOM   3119  HA  ILE   403     103.820 115.860  77.950  1.00  0.00            
ATOM   3120  CB  ILE   403     102.950 114.270  79.050  1.00  0.00            
ATOM   3121  HB  ILE   403     103.010 113.190  78.930  1.00  0.00            
ATOM   3122  CG2 ILE   403     103.540 114.460  80.450  1.00  0.00            
ATOM   3123 1HG2 ILE   403     102.820 114.080  81.170  1.00  0.00            
ATOM   3124 2HG2 ILE   403     104.430 113.860  80.640  1.00  0.00            
ATOM   3125 3HG2 ILE   403     103.670 115.530  80.640  1.00  0.00            
ATOM   3126  CG1 ILE   403     101.490 114.700  79.110  1.00  0.00            
ATOM   3127 1HG1 ILE   403     100.990 114.190  79.940  1.00  0.00            
ATOM   3128 2HG1 ILE   403     101.020 114.450  78.160  1.00  0.00            
ATOM   3129  CD  ILE   403     101.230 116.190  79.340  1.00  0.00            
ATOM   3130  HD1 ILE   403     101.610 116.590  80.280  1.00  0.00            
ATOM   3131  HD2 ILE   403     101.590 116.800  78.520  1.00  0.00            
ATOM   3132  HD3 ILE   403     100.170 116.330  79.180  1.00  0.00            
ATOM   3133  C   ILE   403     105.170 114.210  77.850  1.00  0.00            
ATOM   3134  O   ILE   403     105.480 113.180  77.260  1.00  0.00            
ATOM   3135  N   GLY   404     106.070 114.860  78.600  1.00  0.00            
ATOM   3136  H   GLY   404     105.780 115.700  79.080  1.00  0.00            
ATOM   3137  CA  GLY   404     107.450 114.500  78.870  1.00  0.00            
ATOM   3138  HA1 GLY   404     107.370 113.490  79.250  1.00  0.00            
ATOM   3139  HA2 GLY   404     107.700 115.220  79.650  1.00  0.00            
ATOM   3140  C   GLY   404     108.490 114.600  77.770  1.00  0.00            
ATOM   3141  O   GLY   404     108.220 115.360  76.840  1.00  0.00            
ATOM   3142  N   ASP   405     109.690 114.040  77.950  1.00  0.00            
ATOM   3143  H   ASP   405     109.830 113.670  78.890  1.00  0.00            
ATOM   3144  CA  ASP   405     110.830 114.060  77.050  1.00  0.00            
ATOM   3145  HA  ASP   405     110.770 114.930  76.410  1.00  0.00            
ATOM   3146  CB  ASP   405     112.130 114.170  77.830  1.00  0.00            
ATOM   3147  HB1 ASP   405     112.310 115.190  78.170  1.00  0.00            
ATOM   3148  HB2 ASP   405     112.910 113.830  77.150  1.00  0.00            
ATOM   3149  CG  ASP   405     112.230 113.270  79.060  1.00  0.00            
ATOM   3150  OD1 ASP   405     111.640 113.640  80.100  1.00  0.00            
ATOM   3151  OD2 ASP   405     112.900 112.220  79.010  1.00  0.00            
ATOM   3152  C   ASP   405     110.680 112.880  76.090  1.00  0.00            
ATOM   3153  O   ASP   405     110.420 111.780  76.560  1.00  0.00            
ATOM   3154  N   VAL   406     110.730 113.220  74.800  1.00  0.00            
ATOM   3155  H   VAL   406     110.890 114.190  74.560  1.00  0.00            
ATOM   3156  CA  VAL   406     110.800 112.290  73.690  1.00  0.00            
ATOM   3157  HA  VAL   406     111.120 111.340  74.110  1.00  0.00            
ATOM   3158  CB  VAL   406     109.480 112.050  72.960  1.00  0.00            
ATOM   3159  HB  VAL   406     108.710 111.730  73.660  1.00  0.00            
ATOM   3160  CG1 VAL   406     109.000 113.330  72.290  1.00  0.00            
ATOM   3161 1HG1 VAL   406     109.730 113.580  71.510  1.00  0.00            
ATOM   3162 2HG1 VAL   406     108.040 113.260  71.780  1.00  0.00            
ATOM   3163 3HG1 VAL   406     108.860 114.060  73.080  1.00  0.00            
ATOM   3164  CG2 VAL   406     109.410 110.970  71.880  1.00  0.00            
ATOM   3165 1HG2 VAL   406     109.910 111.390  71.010  1.00  0.00            
ATOM   3166 2HG2 VAL   406     109.790 110.020  72.260  1.00  0.00            
ATOM   3167 3HG2 VAL   406     108.400 110.610  71.670  1.00  0.00            
ATOM   3168  C   VAL   406     111.890 112.720  72.710  1.00  0.00            
ATOM   3169  O   VAL   406     112.160 113.890  72.450  1.00  0.00            
ATOM   3170  N   VAL   407     112.490 111.730  72.050  1.00  0.00            
ATOM   3171  H   VAL   407     112.340 110.770  72.330  1.00  0.00            
ATOM   3172  CA  VAL   407     113.300 112.010  70.890  1.00  0.00            
ATOM   3173  HA  VAL   407     113.270 113.070  70.640  1.00  0.00            
ATOM   3174  CB  VAL   407     114.740 111.510  70.840  1.00  0.00            
ATOM   3175  HB  VAL   407     114.850 110.430  70.810  1.00  0.00            
ATOM   3176  CG1 VAL   407     115.380 112.080  69.580  1.00  0.00            
ATOM   3177 1HG1 VAL   407     115.070 113.110  69.380  1.00  0.00            
ATOM   3178 2HG1 VAL   407     116.450 112.210  69.730  1.00  0.00            
ATOM   3179 3HG1 VAL   407     115.220 111.480  68.680  1.00  0.00            
ATOM   3180  CG2 VAL   407     115.490 111.940  72.100  1.00  0.00            
ATOM   3181 1HG2 VAL   407     114.940 111.690  73.010  1.00  0.00            
ATOM   3182 2HG2 VAL   407     116.330 111.250  72.190  1.00  0.00            
ATOM   3183 3HG2 VAL   407     115.760 112.990  72.000  1.00  0.00            
ATOM   3184  C   VAL   407     112.670 111.400  69.650  1.00  0.00            
ATOM   3185  O   VAL   407     112.470 110.190  69.510  1.00  0.00            
ATOM   3186  N   VAL   408     112.250 112.290  68.740  1.00  0.00            
ATOM   3187  H   VAL   408     112.420 113.280  68.840  1.00  0.00            
ATOM   3188  CA  VAL   408     111.530 111.940  67.540  1.00  0.00            
ATOM   3189  HA  VAL   408     111.030 110.970  67.630  1.00  0.00            
ATOM   3190  CB  VAL   408     110.340 112.890  67.420  1.00  0.00            
ATOM   3191  HB  VAL   408     110.700 113.910  67.570  1.00  0.00            
ATOM   3192  CG1 VAL   408     109.750 112.730  66.020  1.00  0.00            
ATOM   3193 1HG1 VAL   408     109.450 111.700  65.820  1.00  0.00            
ATOM   3194 2HG1 VAL   408     108.840 113.330  65.950  1.00  0.00            
ATOM   3195 3HG1 VAL   408     110.450 113.000  65.230  1.00  0.00            
ATOM   3196  CG2 VAL   408     109.220 112.590  68.420  1.00  0.00            
ATOM   3197 1HG2 VAL   408     108.360 113.230  68.230  1.00  0.00            
ATOM   3198 2HG2 VAL   408     108.830 111.580  68.310  1.00  0.00            
ATOM   3199 3HG2 VAL   408     109.570 112.910  69.400  1.00  0.00            
ATOM   3200  C   VAL   408     112.420 111.950  66.310  1.00  0.00            
ATOM   3201  O   VAL   408     113.140 112.900  66.020  1.00  0.00            
ATOM   3202  N   VAL   409     112.440 110.820  65.600  1.00  0.00            
ATOM   3203  H   VAL   409     112.010 110.010  66.020  1.00  0.00            
ATOM   3204  CA  VAL   409     113.270 110.670  64.420  1.00  0.00            
ATOM   3205  HA  VAL   409     113.740 111.630  64.200  1.00  0.00            
ATOM   3206  CB  VAL   409     114.300 109.550  64.550  1.00  0.00            
ATOM   3207  HB  VAL   409     113.770 108.600  64.470  1.00  0.00            
ATOM   3208  CG1 VAL   409     115.290 109.780  63.410  1.00  0.00            
ATOM   3209 1HG1 VAL   409     114.750 109.870  62.460  1.00  0.00            
ATOM   3210 2HG1 VAL   409     115.770 110.720  63.690  1.00  0.00            
ATOM   3211 3HG1 VAL   409     116.060 109.020  63.370  1.00  0.00            
ATOM   3212  CG2 VAL   409     114.960 109.620  65.920  1.00  0.00            
ATOM   3213 1HG2 VAL   409     115.920 109.110  65.810  1.00  0.00            
ATOM   3214 2HG2 VAL   409     115.220 110.630  66.270  1.00  0.00            
ATOM   3215 3HG2 VAL   409     114.410 109.040  66.660  1.00  0.00            
ATOM   3216  C   VAL   409     112.320 110.470  63.240  1.00  0.00            
ATOM   3217  O   VAL   409     111.500 109.560  63.290  1.00  0.00            
ATOM   3218  N   ALA   410     112.480 111.390  62.290  1.00  0.00            
ATOM   3219  H   ALA   410     113.030 112.200  62.500  1.00  0.00            
ATOM   3220  CA  ALA   410     111.420 111.540  61.310  1.00  0.00            
ATOM   3221  HA  ALA   410     110.900 110.590  61.160  1.00  0.00            
ATOM   3222  CB  ALA   410     110.370 112.540  61.790  1.00  0.00            
ATOM   3223  HB1 ALA   410     109.420 112.380  61.270  1.00  0.00            
ATOM   3224  HB2 ALA   410     110.130 112.380  62.840  1.00  0.00            
ATOM   3225  HB3 ALA   410     110.820 113.520  61.670  1.00  0.00            
ATOM   3226  C   ALA   410     111.860 112.000  59.930  1.00  0.00            
ATOM   3227  O   ALA   410     112.860 112.710  59.790  1.00  0.00            
ATOM   3228  N   THR   411     111.020 111.610  58.970  1.00  0.00            
ATOM   3229  H   THR   411     110.350 110.890  59.190  1.00  0.00            
ATOM   3230  CA  THR   411     111.130 112.150  57.630  1.00  0.00            
ATOM   3231  HA  THR   411     112.170 112.260  57.310  1.00  0.00            
ATOM   3232  CB  THR   411     110.560 111.190  56.580  1.00  0.00            
ATOM   3233  HB  THR   411     110.650 111.670  55.610  1.00  0.00            
ATOM   3234  CG2 THR   411     111.280 109.850  56.530  1.00  0.00            
ATOM   3235 1HG2 THR   411     111.070 109.420  55.550  1.00  0.00            
ATOM   3236 2HG2 THR   411     112.360 109.930  56.610  1.00  0.00            
ATOM   3237 3HG2 THR   411     110.790 109.120  57.190  1.00  0.00            
ATOM   3238  OG1 THR   411     109.200 110.960  56.860  1.00  0.00            
ATOM   3239  HG1 THR   411     108.800 110.300  56.290  1.00  0.00            
ATOM   3240  C   THR   411     110.400 113.480  57.550  1.00  0.00            
ATOM   3241  O   THR   411     110.000 114.070  58.550  1.00  0.00            
ATOM   3242  N   ASP   412     110.150 113.950  56.320  1.00  0.00            
ATOM   3243  H   ASP   412     110.500 113.320  55.620  1.00  0.00            
ATOM   3244  CA  ASP   412     109.540 115.220  55.980  1.00  0.00            
ATOM   3245  HA  ASP   412     109.820 115.970  56.720  1.00  0.00            
ATOM   3246  CB  ASP   412     110.190 115.580  54.640  1.00  0.00            
ATOM   3247  HB1 ASP   412     109.830 116.560  54.330  1.00  0.00            
ATOM   3248  HB2 ASP   412     109.790 114.820  53.960  1.00  0.00            
ATOM   3249  CG  ASP   412     111.710 115.620  54.560  1.00  0.00            
ATOM   3250  OD1 ASP   412     112.480 115.510  55.540  1.00  0.00            
ATOM   3251  OD2 ASP   412     112.210 115.850  53.430  1.00  0.00            
ATOM   3252  C   ASP   412     108.020 115.240  56.000  1.00  0.00            
ATOM   3253  O   ASP   412     107.370 116.210  55.620  1.00  0.00            
ATOM   3254  N   ALA   413     107.440 114.280  56.720  1.00  0.00            
ATOM   3255  H   ALA   413     108.030 113.530  57.050  1.00  0.00            
ATOM   3256  CA  ALA   413     106.080 114.230  57.220  1.00  0.00            
ATOM   3257  HA  ALA   413     105.350 114.250  56.410  1.00  0.00            
ATOM   3258  CB  ALA   413     105.920 112.930  58.010  1.00  0.00            
ATOM   3259  HB1 ALA   413     106.260 112.070  57.430  1.00  0.00            
ATOM   3260  HB2 ALA   413     106.280 113.010  59.040  1.00  0.00            
ATOM   3261  HB3 ALA   413     104.840 112.790  58.090  1.00  0.00            
ATOM   3262  C   ALA   413     105.720 115.410  58.110  1.00  0.00            
ATOM   3263  O   ALA   413     104.560 115.770  58.260  1.00  0.00            
ATOM   3264  N   LEU   414     106.750 116.040  58.680  1.00  0.00            
ATOM   3265  H   LEU   414     107.650 115.600  58.520  1.00  0.00            
ATOM   3266  CA  LEU   414     106.690 117.140  59.620  1.00  0.00            
ATOM   3267  HA  LEU   414     105.680 117.460  59.860  1.00  0.00            
ATOM   3268  CB  LEU   414     107.460 116.710  60.870  1.00  0.00            
ATOM   3269  HB1 LEU   414     107.420 117.460  61.660  1.00  0.00            
ATOM   3270  HB2 LEU   414     108.480 116.470  60.580  1.00  0.00            
ATOM   3271  CG  LEU   414     106.910 115.420  61.460  1.00  0.00            
ATOM   3272  HG  LEU   414     107.130 114.570  60.810  1.00  0.00            
ATOM   3273  CD1 LEU   414     107.700 115.160  62.740  1.00  0.00            
ATOM   3274 1HD1 LEU   414     108.740 115.330  62.480  1.00  0.00            
ATOM   3275 2HD1 LEU   414     107.580 115.880  63.540  1.00  0.00            
ATOM   3276 3HD1 LEU   414     107.470 114.150  63.100  1.00  0.00            
ATOM   3277  CD2 LEU   414     105.410 115.510  61.770  1.00  0.00            
ATOM   3278 1HD2 LEU   414     104.870 116.010  60.970  1.00  0.00            
ATOM   3279 2HD2 LEU   414     105.100 114.480  61.970  1.00  0.00            
ATOM   3280 3HD2 LEU   414     105.310 116.220  62.590  1.00  0.00            
ATOM   3281  C   LEU   414     107.310 118.440  59.100  1.00  0.00            
ATOM   3282  O   LEU   414     107.420 119.390  59.860  1.00  0.00            
ATOM   3283  N   MET   415     107.660 118.480  57.810  1.00  0.00            
ATOM   3284  H   MET   415     107.350 117.760  57.180  1.00  0.00            
ATOM   3285  CA  MET   415     108.350 119.610  57.210  1.00  0.00            
ATOM   3286  HA  MET   415     109.090 119.950  57.930  1.00  0.00            
ATOM   3287  CB  MET   415     109.200 119.070  56.060  1.00  0.00            
ATOM   3288  HB1 MET   415     108.500 118.680  55.320  1.00  0.00            
ATOM   3289  HB2 MET   415     109.900 118.340  56.480  1.00  0.00            
ATOM   3290  CG  MET   415     109.950 120.230  55.430  1.00  0.00            
ATOM   3291  HG1 MET   415     110.540 120.740  56.200  1.00  0.00            
ATOM   3292  HG2 MET   415     109.160 120.860  55.040  1.00  0.00            
ATOM   3293  SD  MET   415     111.110 119.710  54.140  1.00  0.00            
ATOM   3294  CE  MET   415     110.050 119.420  52.700  1.00  0.00            
ATOM   3295  HE1 MET   415     109.590 120.400  52.580  1.00  0.00            
ATOM   3296  HE2 MET   415     110.600 119.200  51.790  1.00  0.00            
ATOM   3297  HE3 MET   415     109.340 118.610  52.890  1.00  0.00            
ATOM   3298  C   MET   415     107.490 120.820  56.870  1.00  0.00            
ATOM   3299  O   MET   415     107.770 121.950  57.240  1.00  0.00            
ATOM   3300  N   THR   416     106.320 120.580  56.260  1.00  0.00            
ATOM   3301  H   THR   416     105.970 119.640  56.130  1.00  0.00            
ATOM   3302  CA  THR   416     105.320 121.580  55.970  1.00  0.00            
ATOM   3303  HA  THR   416     105.820 122.530  55.760  1.00  0.00            
ATOM   3304  CB  THR   416     104.550 121.270  54.690  1.00  0.00            
ATOM   3305  HB  THR   416     103.820 122.070  54.560  1.00  0.00            
ATOM   3306  CG2 THR   416     105.360 121.250  53.400  1.00  0.00            
ATOM   3307 1HG2 THR   416     105.850 122.200  53.180  1.00  0.00            
ATOM   3308 2HG2 THR   416     106.120 120.470  53.410  1.00  0.00            
ATOM   3309 3HG2 THR   416     104.630 121.090  52.600  1.00  0.00            
ATOM   3310  OG1 THR   416     103.830 120.060  54.690  1.00  0.00            
ATOM   3311  HG1 THR   416     104.450 119.330  54.700  1.00  0.00            
ATOM   3312  C   THR   416     104.410 121.790  57.170  1.00  0.00            
ATOM   3313  O   THR   416     103.990 120.820  57.790  1.00  0.00            
ATOM   3314  N   GLY   417     103.980 123.030  57.400  1.00  0.00            
ATOM   3315  H   GLY   417     104.320 123.710  56.730  1.00  0.00            
ATOM   3316  CA  GLY   417     102.870 123.540  58.190  1.00  0.00            
ATOM   3317  HA1 GLY   417     101.950 123.210  57.710  1.00  0.00            
ATOM   3318  HA2 GLY   417     102.980 124.620  58.090  1.00  0.00            
ATOM   3319  C   GLY   417     102.750 123.090  59.640  1.00  0.00            
ATOM   3320  O   GLY   417     101.980 123.680  60.400  1.00  0.00            
ATOM   3321  N   TYR   418     103.500 122.120  60.170  1.00  0.00            
ATOM   3322  H   TYR   418     104.130 121.590  59.600  1.00  0.00            
ATOM   3323  CA  TYR   418     103.230 121.440  61.420  1.00  0.00            
ATOM   3324  HA  TYR   418     102.190 121.100  61.370  1.00  0.00            
ATOM   3325  CB  TYR   418     104.000 120.130  61.570  1.00  0.00            
ATOM   3326  HB1 TYR   418     105.070 120.260  61.470  1.00  0.00            
ATOM   3327  HB2 TYR   418     103.730 119.530  60.700  1.00  0.00            
ATOM   3328  CG  TYR   418     103.780 119.370  62.860  1.00  0.00            
ATOM   3329  CD1 TYR   418     102.530 118.790  63.090  1.00  0.00            
ATOM   3330  HD1 TYR   418     101.700 118.930  62.410  1.00  0.00            
ATOM   3331  CE1 TYR   418     102.350 117.960  64.200  1.00  0.00            
ATOM   3332  HE1 TYR   418     101.390 117.490  64.340  1.00  0.00            
ATOM   3333  CZ  TYR   418     103.410 117.850  65.120  1.00  0.00            
ATOM   3334  OH  TYR   418     103.070 117.250  66.300  1.00  0.00            
ATOM   3335  HH  TYR   418     102.130 117.220  66.470  1.00  0.00            
ATOM   3336  CE2 TYR   418     104.670 118.430  64.870  1.00  0.00            
ATOM   3337  HE2 TYR   418     105.430 118.340  65.640  1.00  0.00            
ATOM   3338  CD2 TYR   418     104.880 119.140  63.690  1.00  0.00            
ATOM   3339  HD2 TYR   418     105.860 119.550  63.460  1.00  0.00            
ATOM   3340  C   TYR   418     103.350 122.260  62.700  1.00  0.00            
ATOM   3341  O   TYR   418     104.410 122.780  63.030  1.00  0.00            
ATOM   3342  N   THR   419     102.260 122.270  63.470  1.00  0.00            
ATOM   3343  H   THR   419     101.470 121.770  63.090  1.00  0.00            
ATOM   3344  CA  THR   419     102.130 123.180  64.580  1.00  0.00            
ATOM   3345  HA  THR   419     102.410 124.200  64.320  1.00  0.00            
ATOM   3346  CB  THR   419     100.660 123.310  64.980  1.00  0.00            
ATOM   3347  HB  THR   419     100.350 122.260  65.000  1.00  0.00            
ATOM   3348  CG2 THR   419     100.210 123.950  66.280  1.00  0.00            
ATOM   3349 1HG2 THR   419      99.250 123.530  66.580  1.00  0.00            
ATOM   3350 2HG2 THR   419     100.920 123.690  67.070  1.00  0.00            
ATOM   3351 3HG2 THR   419     100.210 125.030  66.110  1.00  0.00            
ATOM   3352  OG1 THR   419      99.910 123.950  63.970  1.00  0.00            
ATOM   3353  HG1 THR   419      99.960 123.520  63.110  1.00  0.00            
ATOM   3354  C   THR   419     102.940 122.760  65.790  1.00  0.00            
ATOM   3355  O   THR   419     103.690 123.590  66.310  1.00  0.00            
ATOM   3356  N   GLY   420     102.980 121.500  66.240  1.00  0.00            
ATOM   3357  H   GLY   420     102.360 120.820  65.810  1.00  0.00            
ATOM   3358  CA  GLY   420     103.900 121.060  67.270  1.00  0.00            
ATOM   3359  HA1 GLY   420     103.800 119.980  67.380  1.00  0.00            
ATOM   3360  HA2 GLY   420     103.560 121.480  68.210  1.00  0.00            
ATOM   3361  C   GLY   420     105.390 121.330  67.080  1.00  0.00            
ATOM   3362  O   GLY   420     105.880 121.110  65.970  1.00  0.00            
ATOM   3363  N   ASP   421     106.140 121.690  68.130  1.00  0.00            
ATOM   3364  H   ASP   421     105.600 121.600  68.980  1.00  0.00            
ATOM   3365  CA  ASP   421     107.500 122.190  68.070  1.00  0.00            
ATOM   3366  HA  ASP   421     107.920 121.910  67.110  1.00  0.00            
ATOM   3367  CB  ASP   421     107.510 123.690  68.340  1.00  0.00            
ATOM   3368  HB1 ASP   421     106.920 124.240  67.600  1.00  0.00            
ATOM   3369  HB2 ASP   421     108.530 124.070  68.270  1.00  0.00            
ATOM   3370  CG  ASP   421     107.180 123.920  69.800  1.00  0.00            
ATOM   3371  OD1 ASP   421     108.110 124.270  70.560  1.00  0.00            
ATOM   3372  OD2 ASP   421     105.990 123.870  70.180  1.00  0.00            
ATOM   3373  C   ASP   421     108.350 121.440  69.080  1.00  0.00            
ATOM   3374  O   ASP   421     107.790 120.800  69.970  1.00  0.00            
ATOM   3375  N   PHE   422     109.660 121.530  68.840  1.00  0.00            
ATOM   3376  H   PHE   422     109.910 121.780  67.890  1.00  0.00            
ATOM   3377  CA  PHE   422     110.740 120.830  69.510  1.00  0.00            
ATOM   3378  HA  PHE   422     110.280 120.270  70.330  1.00  0.00            
ATOM   3379  CB  PHE   422     111.280 119.740  68.590  1.00  0.00            
ATOM   3380  HB1 PHE   422     112.180 119.270  68.980  1.00  0.00            
ATOM   3381  HB2 PHE   422     111.710 120.150  67.680  1.00  0.00            
ATOM   3382  CG  PHE   422     110.270 118.690  68.180  1.00  0.00            
ATOM   3383  CD1 PHE   422     109.510 118.950  67.040  1.00  0.00            
ATOM   3384  HD1 PHE   422     109.680 119.820  66.410  1.00  0.00            
ATOM   3385  CE1 PHE   422     108.440 118.090  66.750  1.00  0.00            
ATOM   3386  HE1 PHE   422     107.810 118.280  65.890  1.00  0.00            
ATOM   3387  CZ  PHE   422     108.170 117.040  67.630  1.00  0.00            
ATOM   3388  HZ  PHE   422     107.250 116.500  67.450  1.00  0.00            
ATOM   3389  CE2 PHE   422     109.040 116.740  68.680  1.00  0.00            
ATOM   3390  HE2 PHE   422     108.940 115.850  69.290  1.00  0.00            
ATOM   3391  CD2 PHE   422     110.120 117.570  69.010  1.00  0.00            
ATOM   3392  HD2 PHE   422     110.760 117.370  69.860  1.00  0.00            
ATOM   3393  C   PHE   422     111.770 121.810  70.060  1.00  0.00            
ATOM   3394  O   PHE   422     111.940 122.890  69.500  1.00  0.00            
ATOM   3395  N   ASP   423     112.490 121.410  71.110  1.00  0.00            
ATOM   3396  H   ASP   423     112.370 120.470  71.460  1.00  0.00            
ATOM   3397  CA  ASP   423     113.380 122.250  71.880  1.00  0.00            
ATOM   3398  HA  ASP   423     112.880 123.160  72.200  1.00  0.00            
ATOM   3399  CB  ASP   423     113.730 121.680  73.260  1.00  0.00            
ATOM   3400  HB1 ASP   423     114.240 122.470  73.820  1.00  0.00            
ATOM   3401  HB2 ASP   423     114.390 120.820  73.130  1.00  0.00            
ATOM   3402  CG  ASP   423     112.610 121.060  74.070  1.00  0.00            
ATOM   3403  OD1 ASP   423     111.430 121.410  73.830  1.00  0.00            
ATOM   3404  OD2 ASP   423     112.910 120.220  74.940  1.00  0.00            
ATOM   3405  C   ASP   423     114.660 122.630  71.140  1.00  0.00            
ATOM   3406  O   ASP   423     115.190 123.730  71.190  1.00  0.00            
ATOM   3407  N   SER   424     115.170 121.660  70.380  1.00  0.00            
ATOM   3408  H   SER   424     114.660 120.800  70.320  1.00  0.00            
ATOM   3409  CA  SER   424     116.180 121.770  69.340  1.00  0.00            
ATOM   3410  HA  SER   424     116.200 122.800  69.000  1.00  0.00            
ATOM   3411  CB  SER   424     117.580 121.450  69.870  1.00  0.00            
ATOM   3412  HB1 SER   424     117.800 122.130  70.690  1.00  0.00            
ATOM   3413  HB2 SER   424     118.330 121.330  69.080  1.00  0.00            
ATOM   3414  OG  SER   424     117.460 120.160  70.420  1.00  0.00            
ATOM   3415  HG  SER   424     118.360 119.900  70.630  1.00  0.00            
ATOM   3416  C   SER   424     115.860 120.880  68.150  1.00  0.00            
ATOM   3417  O   SER   424     115.230 119.830  68.330  1.00  0.00            
ATOM   3418  N   VAL   425     116.290 121.240  66.940  1.00  0.00            
ATOM   3419  H   VAL   425     116.810 122.100  66.810  1.00  0.00            
ATOM   3420  CA  VAL   425     116.130 120.520  65.690  1.00  0.00            
ATOM   3421  HA  VAL   425     115.570 119.600  65.900  1.00  0.00            
ATOM   3422  CB  VAL   425     115.370 121.250  64.600  1.00  0.00            
ATOM   3423  HB  VAL   425     115.700 122.280  64.460  1.00  0.00            
ATOM   3424  CG1 VAL   425     115.600 120.610  63.230  1.00  0.00            
ATOM   3425 1HG1 VAL   425     116.650 120.560  62.950  1.00  0.00            
ATOM   3426 2HG1 VAL   425     115.060 119.670  63.160  1.00  0.00            
ATOM   3427 3HG1 VAL   425     115.090 121.210  62.480  1.00  0.00            
ATOM   3428  CG2 VAL   425     113.860 121.260  64.820  1.00  0.00            
ATOM   3429 1HG2 VAL   425     113.450 122.150  64.340  1.00  0.00            
ATOM   3430 2HG2 VAL   425     113.420 120.450  64.240  1.00  0.00            
ATOM   3431 3HG2 VAL   425     113.570 121.240  65.870  1.00  0.00            
ATOM   3432  C   VAL   425     117.520 120.100  65.220  1.00  0.00            
ATOM   3433  O   VAL   425     118.320 121.010  65.030  1.00  0.00            
ATOM   3434  N   ILE   426     117.790 118.800  65.110  1.00  0.00            
ATOM   3435  H   ILE   426     116.950 118.250  65.260  1.00  0.00            
ATOM   3436  CA  ILE   426     118.930 118.170  64.490  1.00  0.00            
ATOM   3437  HA  ILE   426     119.740 118.900  64.450  1.00  0.00            
ATOM   3438  CB  ILE   426     119.370 116.990  65.350  1.00  0.00            
ATOM   3439  HB  ILE   426     118.470 116.390  65.520  1.00  0.00            
ATOM   3440  CG2 ILE   426     120.450 116.210  64.610  1.00  0.00            
ATOM   3441 1HG2 ILE   426     120.130 115.620  63.760  1.00  0.00            
ATOM   3442 2HG2 ILE   426     121.190 116.900  64.200  1.00  0.00            
ATOM   3443 3HG2 ILE   426     121.170 115.650  65.210  1.00  0.00            
ATOM   3444  CG1 ILE   426     119.830 117.530  66.700  1.00  0.00            
ATOM   3445 1HG1 ILE   426     119.070 118.170  67.170  1.00  0.00            
ATOM   3446 2HG1 ILE   426     120.640 118.250  66.560  1.00  0.00            
ATOM   3447  CD  ILE   426     120.190 116.510  67.770  1.00  0.00            
ATOM   3448  HD1 ILE   426     119.250 116.190  68.210  1.00  0.00            
ATOM   3449  HD2 ILE   426     120.790 115.740  67.290  1.00  0.00            
ATOM   3450  HD3 ILE   426     120.690 116.910  68.660  1.00  0.00            
ATOM   3451  C   ILE   426     118.560 117.770  63.070  1.00  0.00            
ATOM   3452  O   ILE   426     117.480 117.230  62.840  1.00  0.00            
ATOM   3453  N   ASP   427     119.480 118.060  62.140  1.00  0.00            
ATOM   3454  H   ASP   427     120.330 118.530  62.410  1.00  0.00            
ATOM   3455  CA  ASP   427     119.280 117.790  60.730  1.00  0.00            
ATOM   3456  HA  ASP   427     118.410 117.140  60.620  1.00  0.00            
ATOM   3457  CB  ASP   427     118.970 119.140  60.090  1.00  0.00            
ATOM   3458  HB1 ASP   427     119.920 119.680  60.030  1.00  0.00            
ATOM   3459  HB2 ASP   427     118.400 119.690  60.840  1.00  0.00            
ATOM   3460  CG  ASP   427     118.300 119.110  58.730  1.00  0.00            
ATOM   3461  OD1 ASP   427     118.220 118.070  58.050  1.00  0.00            
ATOM   3462  OD2 ASP   427     117.910 120.230  58.310  1.00  0.00            
ATOM   3463  C   ASP   427     120.470 117.150  60.030  1.00  0.00            
ATOM   3464  O   ASP   427     121.630 117.420  60.350  1.00  0.00            
ATOM   3465  N   CYS   428     120.220 116.220  59.100  1.00  0.00            
ATOM   3466  H   CYS   428     119.240 116.030  58.900  1.00  0.00            
ATOM   3467  CA  CYS   428     121.180 115.550  58.250  1.00  0.00            
ATOM   3468  HA  CYS   428     122.140 115.390  58.740  1.00  0.00            
ATOM   3469  CB  CYS   428     120.610 114.180  57.930  1.00  0.00            
ATOM   3470  HB1 CYS   428     120.430 113.520  58.790  1.00  0.00            
ATOM   3471  HB2 CYS   428     121.260 113.560  57.310  1.00  0.00            
ATOM   3472  SG  CYS   428     119.020 114.220  57.060  1.00  0.00            
ATOM   3473  HG  CYS   428     118.320 114.880  57.990  1.00  0.00            
ATOM   3474  C   CYS   428     121.390 116.350  56.970  1.00  0.00            
ATOM   3475  O   CYS   428     122.370 116.080  56.280  1.00  0.00            
ATOM   3476  N   ASN   429     120.520 117.300  56.610  1.00  0.00            
ATOM   3477  H   ASN   429     119.760 117.500  57.240  1.00  0.00            
ATOM   3478  CA  ASN   429     120.690 118.140  55.450  1.00  0.00            
ATOM   3479  HA  ASN   429     119.880 118.870  55.510  1.00  0.00            
ATOM   3480  CB  ASN   429     121.940 119.020  55.550  1.00  0.00            
ATOM   3481  HB1 ASN   429     121.860 119.810  54.800  1.00  0.00            
ATOM   3482  HB2 ASN   429     122.840 118.440  55.340  1.00  0.00            
ATOM   3483  CG  ASN   429     122.070 119.700  56.910  1.00  0.00            
ATOM   3484  OD1 ASN   429     122.880 119.370  57.770  1.00  0.00            
ATOM   3485  ND2 ASN   429     121.130 120.590  57.240  1.00  0.00            
ATOM   3486 1HD2 ASN   429     120.270 120.760  56.750  1.00  0.00            
ATOM   3487 2HD2 ASN   429     121.310 121.150  58.070  1.00  0.00            
ATOM   3488  C   ASN   429     120.590 117.450  54.090  1.00  0.00            
ATOM   3489  O   ASN   429     120.980 118.000  53.070  1.00  0.00            
ATOM   3490  N   THR   430     120.050 116.230  54.130  1.00  0.00            
ATOM   3491  H   THR   430     119.910 115.740  55.000  1.00  0.00            
ATOM   3492  CA  THR   430     119.790 115.490  52.910  1.00  0.00            
ATOM   3493  HA  THR   430     119.910 116.190  52.090  1.00  0.00            
ATOM   3494  CB  THR   430     120.700 114.270  52.800  1.00  0.00            
ATOM   3495  HB  THR   430     120.260 113.510  52.150  1.00  0.00            
ATOM   3496  CG2 THR   430     122.080 114.630  52.260  1.00  0.00            
ATOM   3497 1HG2 THR   430     121.890 115.160  51.330  1.00  0.00            
ATOM   3498 2HG2 THR   430     122.580 115.360  52.900  1.00  0.00            
ATOM   3499 3HG2 THR   430     122.680 113.740  52.070  1.00  0.00            
ATOM   3500  OG1 THR   430     120.980 113.680  54.050  1.00  0.00            
ATOM   3501  HG1 THR   430     121.920 113.490  54.060  1.00  0.00            
ATOM   3502  C   THR   430     118.330 115.110  52.760  1.00  0.00            
ATOM   3503  O   THR   430     117.550 114.990  53.700  1.00  0.00            
ATOM   3504  N   CYS   431     117.980 114.950  51.480  1.00  0.00            
ATOM   3505  H   CYS   431     118.620 115.200  50.740  1.00  0.00            
ATOM   3506  CA  CYS   431     116.620 114.710  51.040  1.00  0.00            
ATOM   3507  HA  CYS   431     116.040 114.180  51.800  1.00  0.00            
ATOM   3508  CB  CYS   431     115.990 116.080  50.770  1.00  0.00            
ATOM   3509  HB1 CYS   431     116.090 116.730  51.640  1.00  0.00            
ATOM   3510  HB2 CYS   431     114.920 115.900  50.670  1.00  0.00            
ATOM   3511  SG  CYS   431     116.640 116.870  49.280  1.00  0.00            
ATOM   3512  HG  CYS   431     116.100 118.090  49.300  1.00  0.00            
ATOM   3513  C   CYS   431     116.550 113.810  49.810  1.00  0.00            
ATOM   3514  O   CYS   431     117.570 113.290  49.360  1.00  0.00            
ATOM   3515  N   VAL   432     115.360 113.600  49.250  1.00  0.00            
ATOM   3516  H   VAL   432     114.570 113.810  49.850  1.00  0.00            
ATOM   3517  CA  VAL   432     115.080 112.820  48.070  1.00  0.00            
ATOM   3518  HA  VAL   432     116.020 112.410  47.700  1.00  0.00            
ATOM   3519  CB  VAL   432     114.080 111.700  48.330  1.00  0.00            
ATOM   3520  HB  VAL   432     113.200 112.170  48.780  1.00  0.00            
ATOM   3521  CG1 VAL   432     113.600 110.930  47.100  1.00  0.00            
ATOM   3522 1HG1 VAL   432     113.220 111.500  46.250  1.00  0.00            
ATOM   3523 2HG1 VAL   432     114.460 110.410  46.670  1.00  0.00            
ATOM   3524 3HG1 VAL   432     112.830 110.200  47.330  1.00  0.00            
ATOM   3525  CG2 VAL   432     114.550 110.660  49.350  1.00  0.00            
ATOM   3526 1HG2 VAL   432     114.710 111.130  50.320  1.00  0.00            
ATOM   3527 2HG2 VAL   432     113.860 109.820  49.440  1.00  0.00            
ATOM   3528 3HG2 VAL   432     115.520 110.250  49.050  1.00  0.00            
ATOM   3529  C   VAL   432     114.510 113.710  46.970  1.00  0.00            
ATOM   3530  O   VAL   432     113.810 114.660  47.310  1.00  0.00            
ATOM   3531  N   THR   433     114.840 113.430  45.710  1.00  0.00            
ATOM   3532  H   THR   433     115.360 112.570  45.650  1.00  0.00            
ATOM   3533  CA  THR   433     114.490 114.090  44.460  1.00  0.00            
ATOM   3534  HA  THR   433     113.470 114.450  44.650  1.00  0.00            
ATOM   3535  CB  THR   433     115.350 115.320  44.210  1.00  0.00            
ATOM   3536  HB  THR   433     115.360 115.940  45.110  1.00  0.00            
ATOM   3537  CG2 THR   433     116.770 115.000  43.740  1.00  0.00            
ATOM   3538 1HG2 THR   433     117.220 114.300  44.440  1.00  0.00            
ATOM   3539 2HG2 THR   433     116.810 114.650  42.700  1.00  0.00            
ATOM   3540 3HG2 THR   433     117.410 115.860  43.900  1.00  0.00            
ATOM   3541  OG1 THR   433     114.820 116.060  43.130  1.00  0.00            
ATOM   3542  HG1 THR   433     115.220 116.930  43.140  1.00  0.00            
ATOM   3543  C   THR   433     114.500 113.140  43.270  1.00  0.00            
ATOM   3544  O   THR   433     114.800 111.960  43.360  1.00  0.00            
ATOM   3545  N   GLN   434     114.070 113.640  42.110  1.00  0.00            
ATOM   3546  H   GLN   434     113.990 114.640  41.990  1.00  0.00            
ATOM   3547  CA  GLN   434     113.690 112.800  41.000  1.00  0.00            
ATOM   3548  HA  GLN   434     114.180 111.830  41.110  1.00  0.00            
ATOM   3549  CB  GLN   434     112.180 112.640  40.850  1.00  0.00            
ATOM   3550  HB1 GLN   434     111.770 113.620  40.610  1.00  0.00            
ATOM   3551  HB2 GLN   434     111.710 112.480  41.820  1.00  0.00            
ATOM   3552  CG  GLN   434     111.600 111.610  39.890  1.00  0.00            
ATOM   3553  HG1 GLN   434     112.230 110.730  39.870  1.00  0.00            
ATOM   3554  HG2 GLN   434     111.690 111.990  38.870  1.00  0.00            
ATOM   3555  CD  GLN   434     110.140 111.360  40.230  1.00  0.00            
ATOM   3556  OE1 GLN   434     109.750 110.350  40.820  1.00  0.00            
ATOM   3557  NE2 GLN   434     109.260 112.340  40.000  1.00  0.00            
ATOM   3558 1HE2 GLN   434     109.530 113.270  39.710  1.00  0.00            
ATOM   3559 2HE2 GLN   434     108.290 112.250  40.270  1.00  0.00            
ATOM   3560  C   GLN   434     114.220 113.430  39.720  1.00  0.00            
ATOM   3561  O   GLN   434     114.270 114.660  39.630  1.00  0.00            
ATOM   3562  N   THR   435     114.610 112.630  38.730  1.00  0.00            
ATOM   3563  H   THR   435     114.640 111.630  38.830  1.00  0.00            
ATOM   3564  CA  THR   435     114.950 113.190  37.440  1.00  0.00            
ATOM   3565  HA  THR   435     114.420 114.150  37.330  1.00  0.00            
ATOM   3566  CB  THR   435     116.440 113.380  37.200  1.00  0.00            
ATOM   3567  HB  THR   435     116.530 113.620  36.150  1.00  0.00            
ATOM   3568  CG2 THR   435     117.270 114.350  38.040  1.00  0.00            
ATOM   3569 1HG2 THR   435     116.750 115.310  37.920  1.00  0.00            
ATOM   3570 2HG2 THR   435     117.210 113.970  39.060  1.00  0.00            
ATOM   3571 3HG2 THR   435     118.270 114.600  37.690  1.00  0.00            
ATOM   3572  OG1 THR   435     117.110 112.140  37.360  1.00  0.00            
ATOM   3573  HG1 THR   435     118.060 112.250  37.270  1.00  0.00            
ATOM   3574  C   THR   435     114.400 112.340  36.300  1.00  0.00            
ATOM   3575  O   THR   435     114.370 111.120  36.440  1.00  0.00            
ATOM   3576  N   VAL   436     113.960 113.040  35.260  1.00  0.00            
ATOM   3577  H   VAL   436     113.920 114.040  35.370  1.00  0.00            
ATOM   3578  CA  VAL   436     113.640 112.490  33.960  1.00  0.00            
ATOM   3579  HA  VAL   436     113.310 111.470  34.140  1.00  0.00            
ATOM   3580  CB  VAL   436     112.500 113.290  33.320  1.00  0.00            
ATOM   3581  HB  VAL   436     111.690 113.440  34.030  1.00  0.00            
ATOM   3582  CG1 VAL   436     112.890 114.720  32.960  1.00  0.00            
ATOM   3583 1HG1 VAL   436     112.060 115.380  33.220  1.00  0.00            
ATOM   3584 2HG1 VAL   436     113.700 115.060  33.600  1.00  0.00            
ATOM   3585 3HG1 VAL   436     113.320 114.880  31.970  1.00  0.00            
ATOM   3586  CG2 VAL   436     111.780 112.560  32.200  1.00  0.00            
ATOM   3587 1HG2 VAL   436     111.380 111.590  32.480  1.00  0.00            
ATOM   3588 2HG2 VAL   436     110.850 113.030  31.860  1.00  0.00            
ATOM   3589 3HG2 VAL   436     112.370 112.400  31.300  1.00  0.00            
ATOM   3590  C   VAL   436     114.880 112.340  33.090  1.00  0.00            
ATOM   3591  O   VAL   436     115.790 113.150  33.230  1.00  0.00            
ATOM   3592  N   ASP   437     114.990 111.370  32.180  1.00  0.00            
ATOM   3593  H   ASP   437     114.240 110.680  32.120  1.00  0.00            
ATOM   3594  CA  ASP   437     115.840 111.360  31.010  1.00  0.00            
ATOM   3595  HA  ASP   437     116.100 112.370  30.690  1.00  0.00            
ATOM   3596  CB  ASP   437     117.070 110.550  31.410  1.00  0.00            
ATOM   3597  HB1 ASP   437     116.960 109.470  31.330  1.00  0.00            
ATOM   3598  HB2 ASP   437     117.250 110.790  32.460  1.00  0.00            
ATOM   3599  CG  ASP   437     118.260 111.140  30.670  1.00  0.00            
ATOM   3600  OD1 ASP   437     118.060 111.630  29.540  1.00  0.00            
ATOM   3601  OD2 ASP   437     119.380 111.080  31.230  1.00  0.00            
ATOM   3602  C   ASP   437     115.120 110.730  29.820  1.00  0.00            
ATOM   3603  O   ASP   437     114.510 109.670  29.950  1.00  0.00            
ATOM   3604  N   PHE   438     115.230 111.420  28.680  1.00  0.00            
ATOM   3605  H   PHE   438     115.840 112.230  28.650  1.00  0.00            
ATOM   3606  CA  PHE   438     114.870 110.900  27.380  1.00  0.00            
ATOM   3607  HA  PHE   438     113.980 110.270  27.460  1.00  0.00            
ATOM   3608  CB  PHE   438     114.460 112.010  26.420  1.00  0.00            
ATOM   3609  HB1 PHE   438     114.330 111.660  25.400  1.00  0.00            
ATOM   3610  HB2 PHE   438     115.240 112.770  26.300  1.00  0.00            
ATOM   3611  CG  PHE   438     113.240 112.780  26.860  1.00  0.00            
ATOM   3612  CD1 PHE   438     113.170 114.110  26.450  1.00  0.00            
ATOM   3613  HD1 PHE   438     113.850 114.440  25.680  1.00  0.00            
ATOM   3614  CE1 PHE   438     112.160 114.970  26.920  1.00  0.00            
ATOM   3615  HE1 PHE   438     112.180 116.010  26.630  1.00  0.00            
ATOM   3616  CZ  PHE   438     111.180 114.420  27.760  1.00  0.00            
ATOM   3617  HZ  PHE   438     110.340 115.020  28.060  1.00  0.00            
ATOM   3618  CE2 PHE   438     111.260 113.100  28.210  1.00  0.00            
ATOM   3619  HE2 PHE   438     110.540 112.610  28.850  1.00  0.00            
ATOM   3620  CD2 PHE   438     112.330 112.290  27.810  1.00  0.00            
ATOM   3621  HD2 PHE   438     112.470 111.280  28.170  1.00  0.00            
ATOM   3622  C   PHE   438     115.980 109.990  26.860  1.00  0.00            
ATOM   3623  O   PHE   438     116.800 110.360  26.030  1.00  0.00            
ATOM   3624  N   SER   439     116.030 108.830  27.530  1.00  0.00            
ATOM   3625  H   SER   439     115.320 108.600  28.210  1.00  0.00            
ATOM   3626  CA  SER   439     117.010 107.780  27.330  1.00  0.00            
ATOM   3627  HA  SER   439     117.990 108.250  27.310  1.00  0.00            
ATOM   3628  CB  SER   439     117.020 106.940  28.600  1.00  0.00            
ATOM   3629  HB1 SER   439     117.430 107.550  29.400  1.00  0.00            
ATOM   3630  HB2 SER   439     117.670 106.070  28.490  1.00  0.00            
ATOM   3631  OG  SER   439     115.710 106.620  29.010  1.00  0.00            
ATOM   3632  HG  SER   439     115.550 105.770  28.590  1.00  0.00            
ATOM   3633  C   SER   439     116.800 106.820  26.170  1.00  0.00            
ATOM   3634  O   SER   439     117.680 105.990  25.970  1.00  0.00            
ATOM   3635  N   LEU   440     115.690 107.030  25.460  1.00  0.00            
ATOM   3636  H   LEU   440     114.930 107.510  25.930  1.00  0.00            
ATOM   3637  CA  LEU   440     115.380 106.530  24.130  1.00  0.00            
ATOM   3638  HA  LEU   440     114.320 106.650  23.920  1.00  0.00            
ATOM   3639  CB  LEU   440     115.980 107.290  22.950  1.00  0.00            
ATOM   3640  HB1 LEU   440     115.490 106.940  22.030  1.00  0.00            
ATOM   3641  HB2 LEU   440     117.030 107.020  22.860  1.00  0.00            
ATOM   3642  CG  LEU   440     116.060 108.810  23.000  1.00  0.00            
ATOM   3643  HG  LEU   440     116.350 109.080  24.020  1.00  0.00            
ATOM   3644  CD1 LEU   440     117.020 109.300  21.920  1.00  0.00            
ATOM   3645 1HD1 LEU   440     118.060 108.990  21.990  1.00  0.00            
ATOM   3646 2HD1 LEU   440     116.550 109.140  20.950  1.00  0.00            
ATOM   3647 3HD1 LEU   440     117.160 110.380  22.010  1.00  0.00            
ATOM   3648  CD2 LEU   440     114.660 109.400  22.850  1.00  0.00            
ATOM   3649 1HD2 LEU   440     114.610 110.450  23.130  1.00  0.00            
ATOM   3650 2HD2 LEU   440     114.220 109.250  21.860  1.00  0.00            
ATOM   3651 3HD2 LEU   440     114.040 108.880  23.580  1.00  0.00            
ATOM   3652  C   LEU   440     115.560 105.030  24.020  1.00  0.00            
ATOM   3653  O   LEU   440     115.820 104.440  22.970  1.00  0.00            
ATOM   3654  N   ASP   441     115.340 104.330  25.140  1.00  0.00            
ATOM   3655  H   ASP   441     115.220 104.900  25.960  1.00  0.00            
ATOM   3656  CA  ASP   441     115.750 102.960  25.410  1.00  0.00            
ATOM   3657  HA  ASP   441     116.090 102.570  24.450  1.00  0.00            
ATOM   3658  CB  ASP   441     116.860 102.940  26.460  1.00  0.00            
ATOM   3659  HB1 ASP   441     117.770 103.150  25.890  1.00  0.00            
ATOM   3660  HB2 ASP   441     117.050 101.910  26.760  1.00  0.00            
ATOM   3661  CG  ASP   441     116.660 103.720  27.750  1.00  0.00            
ATOM   3662  OD1 ASP   441     115.580 104.320  27.930  1.00  0.00            
ATOM   3663  OD2 ASP   441     117.570 103.670  28.590  1.00  0.00            
ATOM   3664  C   ASP   441     114.600 102.070  25.850  1.00  0.00            
ATOM   3665  O   ASP   441     114.700 101.430  26.900  1.00  0.00            
ATOM   3666  N   PRO   442     113.440 102.050  25.190  1.00  0.00            
ATOM   3667  CD  PRO   442     112.350 101.180  25.580  1.00  0.00            
ATOM   3668  HD1 PRO   442     111.850 101.420  26.520  1.00  0.00            
ATOM   3669  HD2 PRO   442     112.660 100.140  25.520  1.00  0.00            
ATOM   3670  CG  PRO   442     111.240 101.320  24.540  1.00  0.00            
ATOM   3671  HG1 PRO   442     110.610 102.110  24.940  1.00  0.00            
ATOM   3672  HG2 PRO   442     110.700 100.380  24.460  1.00  0.00            
ATOM   3673  CB  PRO   442     111.960 101.830  23.290  1.00  0.00            
ATOM   3674  HB1 PRO   442     111.280 102.420  22.680  1.00  0.00            
ATOM   3675  HB2 PRO   442     112.460 101.000  22.790  1.00  0.00            
ATOM   3676  CA  PRO   442     113.090 102.640  23.910  1.00  0.00            
ATOM   3677  HA  PRO   442     113.920 102.690  23.210  1.00  0.00            
ATOM   3678  C   PRO   442     112.670 104.100  23.960  1.00  0.00            
ATOM   3679  O   PRO   442     112.670 104.800  22.940  1.00  0.00            
ATOM   3680  N   THR   443     112.240 104.650  25.100  1.00  0.00            
ATOM   3681  H   THR   443     112.450 104.110  25.930  1.00  0.00            
ATOM   3682  CA  THR   443     111.610 105.940  25.280  1.00  0.00            
ATOM   3683  HA  THR   443     111.630 106.530  24.360  1.00  0.00            
ATOM   3684  CB  THR   443     110.130 105.710  25.550  1.00  0.00            
ATOM   3685  HB  THR   443     109.590 106.640  25.730  1.00  0.00            
ATOM   3686  CG2 THR   443     109.430 105.010  24.390  1.00  0.00            
ATOM   3687 1HG2 THR   443     109.190 105.810  23.690  1.00  0.00            
ATOM   3688 2HG2 THR   443     109.990 104.220  23.890  1.00  0.00            
ATOM   3689 3HG2 THR   443     108.470 104.570  24.660  1.00  0.00            
ATOM   3690  OG1 THR   443     109.960 104.860  26.670  1.00  0.00            
ATOM   3691  HG1 THR   443     109.260 104.210  26.570  1.00  0.00            
ATOM   3692  C   THR   443     112.220 106.860  26.330  1.00  0.00            
ATOM   3693  O   THR   443     112.810 107.900  26.020  1.00  0.00            
ATOM   3694  N   PHE   444     111.930 106.670  27.610  1.00  0.00            
ATOM   3695  H   PHE   444     111.660 105.710  27.790  1.00  0.00            
ATOM   3696  CA  PHE   444     112.400 107.530  28.680  1.00  0.00            
ATOM   3697  HA  PHE   444     113.340 107.960  28.330  1.00  0.00            
ATOM   3698  CB  PHE   444     111.390 108.660  28.860  1.00  0.00            
ATOM   3699  HB1 PHE   444     111.570 109.220  27.940  1.00  0.00            
ATOM   3700  HB2 PHE   444     111.760 109.340  29.620  1.00  0.00            
ATOM   3701  CG  PHE   444     109.980 108.270  29.250  1.00  0.00            
ATOM   3702  CD1 PHE   444     108.930 108.710  28.430  1.00  0.00            
ATOM   3703  HD1 PHE   444     109.160 109.180  27.490  1.00  0.00            
ATOM   3704  CE1 PHE   444     107.590 108.460  28.720  1.00  0.00            
ATOM   3705  HE1 PHE   444     106.870 108.710  27.950  1.00  0.00            
ATOM   3706  CZ  PHE   444     107.230 107.830  29.920  1.00  0.00            
ATOM   3707  HZ  PHE   444     106.210 107.520  30.060  1.00  0.00            
ATOM   3708  CE2 PHE   444     108.260 107.390  30.760  1.00  0.00            
ATOM   3709  HE2 PHE   444     107.980 106.770  31.610  1.00  0.00            
ATOM   3710  CD2 PHE   444     109.600 107.610  30.420  1.00  0.00            
ATOM   3711  HD2 PHE   444     110.290 107.170  31.120  1.00  0.00            
ATOM   3712  C   PHE   444     112.600 106.700  29.950  1.00  0.00            
ATOM   3713  O   PHE   444     112.160 105.580  30.140  1.00  0.00            
ATOM   3714  N   THR   445     113.300 107.330  30.900  1.00  0.00            
ATOM   3715  H   THR   445     113.680 108.230  30.630  1.00  0.00            
ATOM   3716  CA  THR   445     113.610 106.860  32.230  1.00  0.00            
ATOM   3717  HA  THR   445     113.040 105.960  32.450  1.00  0.00            
ATOM   3718  CB  THR   445     115.090 106.550  32.440  1.00  0.00            
ATOM   3719  HB  THR   445     115.750 107.390  32.240  1.00  0.00            
ATOM   3720  CG2 THR   445     115.450 106.000  33.820  1.00  0.00            
ATOM   3721 1HG2 THR   445     115.400 106.840  34.510  1.00  0.00            
ATOM   3722 2HG2 THR   445     114.720 105.220  34.040  1.00  0.00            
ATOM   3723 3HG2 THR   445     116.450 105.580  33.740  1.00  0.00            
ATOM   3724  OG1 THR   445     115.470 105.610  31.460  1.00  0.00            
ATOM   3725  HG1 THR   445     115.510 106.150  30.660  1.00  0.00            
ATOM   3726  C   THR   445     113.140 107.930  33.200  1.00  0.00            
ATOM   3727  O   THR   445     113.360 109.120  32.970  1.00  0.00            
ATOM   3728  N   ILE   446     112.540 107.500  34.320  1.00  0.00            
ATOM   3729  H   ILE   446     112.230 106.540  34.400  1.00  0.00            
ATOM   3730  CA  ILE   446     112.400 108.340  35.490  1.00  0.00            
ATOM   3731  HA  ILE   446     112.940 109.240  35.190  1.00  0.00            
ATOM   3732  CB  ILE   446     110.940 108.550  35.860  1.00  0.00            
ATOM   3733  HB  ILE   446     110.410 107.600  35.970  1.00  0.00            
ATOM   3734  CG2 ILE   446     110.730 109.300  37.180  1.00  0.00            
ATOM   3735 1HG2 ILE   446     111.080 108.750  38.050  1.00  0.00            
ATOM   3736 2HG2 ILE   446     111.030 110.340  37.050  1.00  0.00            
ATOM   3737 3HG2 ILE   446     109.670 109.400  37.400  1.00  0.00            
ATOM   3738  CG1 ILE   446     110.300 109.450  34.810  1.00  0.00            
ATOM   3739 1HG1 ILE   446     110.310 108.950  33.850  1.00  0.00            
ATOM   3740 2HG1 ILE   446     110.900 110.350  34.720  1.00  0.00            
ATOM   3741  CD  ILE   446     108.830 109.860  34.870  1.00  0.00            
ATOM   3742  HD1 ILE   446     108.600 110.540  35.690  1.00  0.00            
ATOM   3743  HD2 ILE   446     108.510 110.450  34.020  1.00  0.00            
ATOM   3744  HD3 ILE   446     108.220 108.960  35.010  1.00  0.00            
ATOM   3745  C   ILE   446     113.100 107.590  36.620  1.00  0.00            
ATOM   3746  O   ILE   446     112.910 106.390  36.770  1.00  0.00            
ATOM   3747  N   GLU   447     113.800 108.330  37.480  1.00  0.00            
ATOM   3748  H   GLU   447     113.910 109.330  37.390  1.00  0.00            
ATOM   3749  CA  GLU   447     114.530 107.730  38.590  1.00  0.00            
ATOM   3750  HA  GLU   447     114.040 106.820  38.930  1.00  0.00            
ATOM   3751  CB  GLU   447     115.940 107.390  38.120  1.00  0.00            
ATOM   3752  HB1 GLU   447     116.430 108.330  37.870  1.00  0.00            
ATOM   3753  HB2 GLU   447     115.760 106.900  37.160  1.00  0.00            
ATOM   3754  CG  GLU   447     116.970 106.580  38.910  1.00  0.00            
ATOM   3755  HG1 GLU   447     117.100 107.160  39.820  1.00  0.00            
ATOM   3756  HG2 GLU   447     117.920 106.430  38.400  1.00  0.00            
ATOM   3757  CD  GLU   447     116.640 105.170  39.380  1.00  0.00            
ATOM   3758  OE1 GLU   447     117.420 104.690  40.230  1.00  0.00            
ATOM   3759  OE2 GLU   447     115.780 104.430  38.860  1.00  0.00            
ATOM   3760  C   GLU   447     114.670 108.670  39.780  1.00  0.00            
ATOM   3761  O   GLU   447     114.890 109.860  39.600  1.00  0.00            
ATOM   3762  N   THR   448     114.670 108.100  40.990  1.00  0.00            
ATOM   3763  H   THR   448     114.570 107.100  41.040  1.00  0.00            
ATOM   3764  CA  THR   448     114.780 108.890  42.200  1.00  0.00            
ATOM   3765  HA  THR   448     114.630 109.950  41.990  1.00  0.00            
ATOM   3766  CB  THR   448     113.640 108.710  43.190  1.00  0.00            
ATOM   3767  HB  THR   448     114.040 109.100  44.120  1.00  0.00            
ATOM   3768  CG2 THR   448     112.470 109.560  42.720  1.00  0.00            
ATOM   3769 1HG2 THR   448     111.830 109.660  43.600  1.00  0.00            
ATOM   3770 2HG2 THR   448     112.750 110.590  42.490  1.00  0.00            
ATOM   3771 3HG2 THR   448     112.010 109.110  41.840  1.00  0.00            
ATOM   3772  OG1 THR   448     113.340 107.340  43.340  1.00  0.00            
ATOM   3773  HG1 THR   448     112.590 107.300  43.930  1.00  0.00            
ATOM   3774  C   THR   448     116.210 108.810  42.720  1.00  0.00            
ATOM   3775  O   THR   448     116.850 107.760  42.680  1.00  0.00            
ATOM   3776  N   THR   449     116.570 109.860  43.450  1.00  0.00            
ATOM   3777  H   THR   449     115.760 110.410  43.740  1.00  0.00            
ATOM   3778  CA  THR   449     117.900 110.080  43.980  1.00  0.00            
ATOM   3779  HA  THR   449     118.350 109.120  44.210  1.00  0.00            
ATOM   3780  CB  THR   449     118.690 110.720  42.840  1.00  0.00            
ATOM   3781  HB  THR   449     118.510 110.140  41.930  1.00  0.00            
ATOM   3782  CG2 THR   449     118.540 112.210  42.540  1.00  0.00            
ATOM   3783 1HG2 THR   449     119.040 112.430  41.600  1.00  0.00            
ATOM   3784 2HG2 THR   449     117.500 112.460  42.340  1.00  0.00            
ATOM   3785 3HG2 THR   449     118.950 112.820  43.340  1.00  0.00            
ATOM   3786  OG1 THR   449     120.060 110.580  43.130  1.00  0.00            
ATOM   3787  HG1 THR   449     120.500 110.500  42.280  1.00  0.00            
ATOM   3788  C   THR   449     117.830 110.840  45.300  1.00  0.00            
ATOM   3789  O   THR   449     116.990 111.700  45.560  1.00  0.00            
ATOM   3790  N   THR   450     118.890 110.720  46.090  1.00  0.00            
ATOM   3791  H   THR   450     119.660 110.120  45.820  1.00  0.00            
ATOM   3792  CA  THR   450     119.190 111.630  47.180  1.00  0.00            
ATOM   3793  HA  THR   450     118.280 112.150  47.500  1.00  0.00            
ATOM   3794  CB  THR   450     119.630 110.850  48.420  1.00  0.00            
ATOM   3795  HB  THR   450     119.760 111.470  49.310  1.00  0.00            
ATOM   3796  CG2 THR   450     118.670 109.720  48.750  1.00  0.00            
ATOM   3797 1HG2 THR   450     118.540 108.990  47.960  1.00  0.00            
ATOM   3798 2HG2 THR   450     118.860 109.230  49.710  1.00  0.00            
ATOM   3799 3HG2 THR   450     117.640 110.060  48.880  1.00  0.00            
ATOM   3800  OG1 THR   450     120.880 110.300  48.050  1.00  0.00            
ATOM   3801  HG1 THR   450     121.480 110.430  48.780  1.00  0.00            
ATOM   3802  C   THR   450     120.110 112.790  46.850  1.00  0.00            
ATOM   3803  O   THR   450     120.910 112.670  45.930  1.00  0.00            
ATOM   3804  N   VAL   451     119.960 113.880  47.600  1.00  0.00            
ATOM   3805  H   VAL   451     119.160 113.920  48.220  1.00  0.00            
ATOM   3806  CA  VAL   451     120.690 115.120  47.430  1.00  0.00            
ATOM   3807  HA  VAL   451     121.720 114.900  47.160  1.00  0.00            
ATOM   3808  CB  VAL   451     120.230 115.910  46.210  1.00  0.00            
ATOM   3809  HB  VAL   451     120.870 116.770  46.010  1.00  0.00            
ATOM   3810  CG1 VAL   451     120.180 115.220  44.850  1.00  0.00            
ATOM   3811 1HG1 VAL   451     119.480 114.400  44.950  1.00  0.00            
ATOM   3812 2HG1 VAL   451     119.890 115.910  44.060  1.00  0.00            
ATOM   3813 3HG1 VAL   451     121.180 114.890  44.570  1.00  0.00            
ATOM   3814  CG2 VAL   451     118.800 116.410  46.460  1.00  0.00            
ATOM   3815 1HG2 VAL   451     118.130 115.560  46.540  1.00  0.00            
ATOM   3816 2HG2 VAL   451     118.780 116.900  47.430  1.00  0.00            
ATOM   3817 3HG2 VAL   451     118.570 117.160  45.700  1.00  0.00            
ATOM   3818  C   VAL   451     120.690 116.040  48.650  1.00  0.00            
ATOM   3819  O   VAL   451     119.980 115.810  49.620  1.00  0.00            
ATOM   3820  N   PRO   452     121.500 117.100  48.620  1.00  0.00            
ATOM   3821  CD  PRO   452     122.500 117.590  47.690  1.00  0.00            
ATOM   3822  HD1 PRO   452     121.970 118.240  47.000  1.00  0.00            
ATOM   3823  HD2 PRO   452     122.890 116.720  47.170  1.00  0.00            
ATOM   3824  CG  PRO   452     123.500 118.440  48.480  1.00  0.00            
ATOM   3825  HG1 PRO   452     123.980 119.220  47.880  1.00  0.00            
ATOM   3826  HG2 PRO   452     124.210 117.800  48.990  1.00  0.00            
ATOM   3827  CB  PRO   452     122.500 119.160  49.370  1.00  0.00            
ATOM   3828  HB1 PRO   452     122.140 120.050  48.850  1.00  0.00            
ATOM   3829  HB2 PRO   452     123.040 119.520  50.250  1.00  0.00            
ATOM   3830  CA  PRO   452     121.420 118.120  49.650  1.00  0.00            
ATOM   3831  HA  PRO   452     121.740 117.640  50.580  1.00  0.00            
ATOM   3832  C   PRO   452     120.070 118.810  49.770  1.00  0.00            
ATOM   3833  O   PRO   452     119.320 119.060  48.840  1.00  0.00            
ATOM   3834  N   GLN   453     119.800 119.240  51.010  1.00  0.00            
ATOM   3835  H   GLN   453     120.420 119.000  51.770  1.00  0.00            
ATOM   3836  CA  GLN   453     118.820 120.270  51.280  1.00  0.00            
ATOM   3837  HA  GLN   453     117.910 119.690  51.190  1.00  0.00            
ATOM   3838  CB  GLN   453     119.030 120.540  52.770  1.00  0.00            
ATOM   3839  HB1 GLN   453     120.080 120.690  53.050  1.00  0.00            
ATOM   3840  HB2 GLN   453     118.770 119.600  53.260  1.00  0.00            
ATOM   3841  CG  GLN   453     118.180 121.680  53.320  1.00  0.00            
ATOM   3842  HG1 GLN   453     117.150 121.390  53.120  1.00  0.00            
ATOM   3843  HG2 GLN   453     118.530 122.630  52.920  1.00  0.00            
ATOM   3844  CD  GLN   453     118.440 121.650  54.820  1.00  0.00            
ATOM   3845  OE1 GLN   453     119.400 122.200  55.350  1.00  0.00            
ATOM   3846  NE2 GLN   453     117.680 120.810  55.530  1.00  0.00            
ATOM   3847 1HE2 GLN   453     117.060 120.120  55.120  1.00  0.00            
ATOM   3848 2HE2 GLN   453     117.770 120.700  56.530  1.00  0.00            
ATOM   3849  C   GLN   453     118.980 121.570  50.520  1.00  0.00            
ATOM   3850  O   GLN   453     120.100 122.030  50.320  1.00  0.00            
ATOM   3851  N   ASP   454     117.870 122.280  50.330  1.00  0.00            
ATOM   3852  H   ASP   454     116.960 121.910  50.590  1.00  0.00            
ATOM   3853  CA  ASP   454     117.880 123.580  49.690  1.00  0.00            
ATOM   3854  HA  ASP   454     118.850 123.760  49.230  1.00  0.00            
ATOM   3855  CB  ASP   454     116.870 123.560  48.550  1.00  0.00            
ATOM   3856  HB1 ASP   454     117.310 122.940  47.760  1.00  0.00            
ATOM   3857  HB2 ASP   454     116.750 124.550  48.110  1.00  0.00            
ATOM   3858  CG  ASP   454     115.500 123.020  48.940  1.00  0.00            
ATOM   3859  OD1 ASP   454     114.610 123.860  49.200  1.00  0.00            
ATOM   3860  OD2 ASP   454     115.420 121.800  49.180  1.00  0.00            
ATOM   3861  C   ASP   454     117.480 124.670  50.690  1.00  0.00            
ATOM   3862  O   ASP   454     116.940 124.440  51.760  1.00  0.00            
ATOM   3863  N   ALA   455     117.590 125.950  50.310  1.00  0.00            
ATOM   3864  H   ALA   455     117.710 126.190  49.340  1.00  0.00            
ATOM   3865  CA  ALA   455     117.530 127.100  51.190  1.00  0.00            
ATOM   3866  HA  ALA   455     118.300 126.980  51.950  1.00  0.00            
ATOM   3867  CB  ALA   455     117.980 128.340  50.410  1.00  0.00            
ATOM   3868  HB1 ALA   455     117.430 128.550  49.490  1.00  0.00            
ATOM   3869  HB2 ALA   455     117.990 129.210  51.070  1.00  0.00            
ATOM   3870  HB3 ALA   455     119.020 128.220  50.110  1.00  0.00            
ATOM   3871  C   ALA   455     116.190 127.340  51.870  1.00  0.00            
ATOM   3872  O   ALA   455     116.210 127.420  53.090  1.00  0.00            
ATOM   3873  N   VAL   456     115.070 127.150  51.170  1.00  0.00            
ATOM   3874  H   VAL   456     115.090 127.200  50.160  1.00  0.00            
ATOM   3875  CA  VAL   456     113.780 127.220  51.840  1.00  0.00            
ATOM   3876  HA  VAL   456     113.820 128.000  52.590  1.00  0.00            
ATOM   3877  CB  VAL   456     112.620 127.600  50.920  1.00  0.00            
ATOM   3878  HB  VAL   456     112.660 126.990  50.020  1.00  0.00            
ATOM   3879  CG1 VAL   456     111.320 127.460  51.690  1.00  0.00            
ATOM   3880 1HG1 VAL   456     110.580 127.820  50.980  1.00  0.00            
ATOM   3881 2HG1 VAL   456     111.050 126.400  51.740  1.00  0.00            
ATOM   3882 3HG1 VAL   456     111.110 127.990  52.620  1.00  0.00            
ATOM   3883  CG2 VAL   456     112.840 129.050  50.480  1.00  0.00            
ATOM   3884 1HG2 VAL   456     112.900 129.690  51.360  1.00  0.00            
ATOM   3885 2HG2 VAL   456     113.730 129.100  49.860  1.00  0.00            
ATOM   3886 3HG2 VAL   456     111.970 129.380  49.910  1.00  0.00            
ATOM   3887  C   VAL   456     113.480 125.940  52.610  1.00  0.00            
ATOM   3888  O   VAL   456     113.020 126.050  53.740  1.00  0.00            
ATOM   3889  N   SER   457     113.840 124.720  52.200  1.00  0.00            
ATOM   3890  H   SER   457     114.320 124.520  51.340  1.00  0.00            
ATOM   3891  CA  SER   457     113.610 123.530  53.000  1.00  0.00            
ATOM   3892  HA  SER   457     112.570 123.500  53.330  1.00  0.00            
ATOM   3893  CB  SER   457     114.020 122.270  52.230  1.00  0.00            
ATOM   3894  HB1 SER   457     113.820 121.520  53.000  1.00  0.00            
ATOM   3895  HB2 SER   457     115.050 122.400  51.910  1.00  0.00            
ATOM   3896  OG  SER   457     113.250 122.050  51.080  1.00  0.00            
ATOM   3897  HG  SER   457     113.910 122.150  50.390  1.00  0.00            
ATOM   3898  C   SER   457     114.460 123.550  54.260  1.00  0.00            
ATOM   3899  O   SER   457     113.950 123.110  55.290  1.00  0.00            
ATOM   3900  N   ARG   458     115.630 124.190  54.280  1.00  0.00            
ATOM   3901  H   ARG   458     116.040 124.630  53.470  1.00  0.00            
ATOM   3902  CA  ARG   458     116.360 124.380  55.520  1.00  0.00            
ATOM   3903  HA  ARG   458     116.600 123.420  55.970  1.00  0.00            
ATOM   3904  CB  ARG   458     117.640 125.170  55.250  1.00  0.00            
ATOM   3905  HB1 ARG   458     117.310 126.130  54.870  1.00  0.00            
ATOM   3906  HB2 ARG   458     118.200 124.630  54.480  1.00  0.00            
ATOM   3907  CG  ARG   458     118.550 125.480  56.430  1.00  0.00            
ATOM   3908  HG1 ARG   458     118.820 124.560  56.950  1.00  0.00            
ATOM   3909  HG2 ARG   458     117.960 126.000  57.190  1.00  0.00            
ATOM   3910  CD  ARG   458     119.670 126.380  55.920  1.00  0.00            
ATOM   3911  HD1 ARG   458     119.340 127.390  55.690  1.00  0.00            
ATOM   3912  HD2 ARG   458     120.160 126.020  55.010  1.00  0.00            
ATOM   3913  NE  ARG   458     120.680 126.350  56.980  1.00  0.00            
ATOM   3914  HE  ARG   458     121.490 125.770  56.880  1.00  0.00            
ATOM   3915  CZ  ARG   458     120.790 127.300  57.920  1.00  0.00            
ATOM   3916  NH1 ARG   458     119.920 128.320  58.010  1.00  0.00            
ATOM   3917 1HH1 ARG   458     119.130 128.350  57.380  1.00  0.00            
ATOM   3918 2HH1 ARG   458     119.950 128.970  58.790  1.00  0.00            
ATOM   3919  NH2 ARG   458     121.810 127.390  58.790  1.00  0.00            
ATOM   3920 1HH2 ARG   458     122.550 126.700  58.770  1.00  0.00            
ATOM   3921 2HH2 ARG   458     121.830 128.080  59.530  1.00  0.00            
ATOM   3922  C   ARG   458     115.530 125.110  56.570  1.00  0.00            
ATOM   3923  O   ARG   458     115.500 124.560  57.670  1.00  0.00            
ATOM   3924  N   SER   459     114.740 126.120  56.190  1.00  0.00            
ATOM   3925  H   SER   459     114.880 126.490  55.260  1.00  0.00            
ATOM   3926  CA  SER   459     113.980 126.950  57.100  1.00  0.00            
ATOM   3927  HA  SER   459     114.490 127.080  58.050  1.00  0.00            
ATOM   3928  CB  SER   459     113.760 128.320  56.470  1.00  0.00            
ATOM   3929  HB1 SER   459     113.090 128.900  57.110  1.00  0.00            
ATOM   3930  HB2 SER   459     113.270 128.150  55.510  1.00  0.00            
ATOM   3931  OG  SER   459     114.890 129.120  56.210  1.00  0.00            
ATOM   3932  HG  SER   459     114.550 130.010  56.120  1.00  0.00            
ATOM   3933  C   SER   459     112.650 126.270  57.400  1.00  0.00            
ATOM   3934  O   SER   459     112.100 126.490  58.480  1.00  0.00            
ATOM   3935  N   GLN   460     112.110 125.420  56.530  1.00  0.00            
ATOM   3936  H   GLN   460     112.580 125.340  55.640  1.00  0.00            
ATOM   3937  CA  GLN   460     111.000 124.540  56.820  1.00  0.00            
ATOM   3938  HA  GLN   460     110.210 125.110  57.310  1.00  0.00            
ATOM   3939  CB  GLN   460     110.520 123.830  55.550  1.00  0.00            
ATOM   3940  HB1 GLN   460     109.760 123.110  55.870  1.00  0.00            
ATOM   3941  HB2 GLN   460     111.330 123.230  55.130  1.00  0.00            
ATOM   3942  CG  GLN   460     109.990 124.840  54.540  1.00  0.00            
ATOM   3943  HG1 GLN   460     109.880 124.390  53.550  1.00  0.00            
ATOM   3944  HG2 GLN   460     110.670 125.680  54.470  1.00  0.00            
ATOM   3945  CD  GLN   460     108.620 125.440  54.830  1.00  0.00            
ATOM   3946  OE1 GLN   460     108.480 126.510  55.430  1.00  0.00            
ATOM   3947  NE2 GLN   460     107.590 124.670  54.490  1.00  0.00            
ATOM   3948 1HE2 GLN   460     107.920 123.730  54.330  1.00  0.00            
ATOM   3949 2HE2 GLN   460     106.640 124.970  54.680  1.00  0.00            
ATOM   3950  C   GLN   460     111.370 123.470  57.830  1.00  0.00            
ATOM   3951  O   GLN   460     110.540 123.220  58.700  1.00  0.00            
ATOM   3952  N   ARG   461     112.480 122.730  57.690  1.00  0.00            
ATOM   3953  H   ARG   461     113.090 122.960  56.920  1.00  0.00            
ATOM   3954  CA  ARG   461     113.050 121.910  58.740  1.00  0.00            
ATOM   3955  HA  ARG   461     112.310 121.150  58.980  1.00  0.00            
ATOM   3956  CB  ARG   461     114.220 121.190  58.070  1.00  0.00            
ATOM   3957  HB1 ARG   461     114.830 120.850  58.910  1.00  0.00            
ATOM   3958  HB2 ARG   461     114.910 121.760  57.450  1.00  0.00            
ATOM   3959  CG  ARG   461     113.940 119.980  57.190  1.00  0.00            
ATOM   3960  HG1 ARG   461     113.770 120.380  56.180  1.00  0.00            
ATOM   3961  HG2 ARG   461     113.050 119.480  57.570  1.00  0.00            
ATOM   3962  CD  ARG   461     115.030 118.910  57.190  1.00  0.00            
ATOM   3963  HD1 ARG   461     115.150 118.680  58.250  1.00  0.00            
ATOM   3964  HD2 ARG   461     115.960 119.360  56.840  1.00  0.00            
ATOM   3965  NE  ARG   461     114.770 117.770  56.310  1.00  0.00            
ATOM   3966  HE  ARG   461     113.820 117.600  56.000  1.00  0.00            
ATOM   3967  CZ  ARG   461     115.650 117.030  55.620  1.00  0.00            
ATOM   3968  NH1 ARG   461     116.980 117.100  55.690  1.00  0.00            
ATOM   3969 1HH1 ARG   461     117.330 117.720  56.420  1.00  0.00            
ATOM   3970 2HH1 ARG   461     117.600 116.430  55.270  1.00  0.00            
ATOM   3971  NH2 ARG   461     115.120 116.080  54.840  1.00  0.00            
ATOM   3972 1HH2 ARG   461     114.160 115.800  54.950  1.00  0.00            
ATOM   3973 2HH2 ARG   461     115.720 115.450  54.320  1.00  0.00            
ATOM   3974  C   ARG   461     113.370 122.590  60.060  1.00  0.00            
ATOM   3975  O   ARG   461     112.940 122.170  61.130  1.00  0.00            
ATOM   3976  N   ARG   462     114.050 123.740  59.970  1.00  0.00            
ATOM   3977  H   ARG   462     114.430 123.930  59.050  1.00  0.00            
ATOM   3978  CA  ARG   462     114.300 124.620  61.100  1.00  0.00            
ATOM   3979  HA  ARG   462     114.880 123.980  61.780  1.00  0.00            
ATOM   3980  CB  ARG   462     115.280 125.730  60.720  1.00  0.00            
ATOM   3981  HB1 ARG   462     114.860 126.390  59.970  1.00  0.00            
ATOM   3982  HB2 ARG   462     116.070 125.150  60.250  1.00  0.00            
ATOM   3983  CG  ARG   462     115.860 126.590  61.840  1.00  0.00            
ATOM   3984  HG1 ARG   462     116.460 125.920  62.470  1.00  0.00            
ATOM   3985  HG2 ARG   462     115.030 126.910  62.480  1.00  0.00            
ATOM   3986  CD  ARG   462     116.650 127.700  61.170  1.00  0.00            
ATOM   3987  HD1 ARG   462     117.170 127.260  60.320  1.00  0.00            
ATOM   3988  HD2 ARG   462     117.340 128.100  61.920  1.00  0.00            
ATOM   3989  NE  ARG   462     115.670 128.690  60.720  1.00  0.00            
ATOM   3990  HE  ARG   462     114.730 128.700  61.090  1.00  0.00            
ATOM   3991  CZ  ARG   462     116.010 129.840  60.120  1.00  0.00            
ATOM   3992  NH1 ARG   462     117.280 130.220  59.890  1.00  0.00            
ATOM   3993 1HH1 ARG   462     117.970 129.640  60.340  1.00  0.00            
ATOM   3994 2HH1 ARG   462     117.460 131.080  59.390  1.00  0.00            
ATOM   3995  NH2 ARG   462     115.010 130.640  59.740  1.00  0.00            
ATOM   3996 1HH2 ARG   462     114.100 130.290  60.000  1.00  0.00            
ATOM   3997 2HH2 ARG   462     115.160 131.560  59.350  1.00  0.00            
ATOM   3998  C   ARG   462     113.010 125.100  61.720  1.00  0.00            
ATOM   3999  O   ARG   462     112.990 125.340  62.930  1.00  0.00            
ATOM   4000  N   GLY   463     111.930 125.330  60.960  1.00  0.00            
ATOM   4001  H   GLY   463     111.960 125.180  59.960  1.00  0.00            
ATOM   4002  CA  GLY   463     110.710 125.890  61.490  1.00  0.00            
ATOM   4003  HA1 GLY   463     109.980 125.930  60.670  1.00  0.00            
ATOM   4004  HA2 GLY   463     110.880 126.930  61.790  1.00  0.00            
ATOM   4005  C   GLY   463     110.040 125.260  62.700  1.00  0.00            
ATOM   4006  O   GLY   463     109.060 125.800  63.220  1.00  0.00            
ATOM   4007  N   ARG   464     110.490 124.070  63.080  1.00  0.00            
ATOM   4008  H   ARG   464     111.310 123.710  62.600  1.00  0.00            
ATOM   4009  CA  ARG   464     109.950 123.280  64.170  1.00  0.00            
ATOM   4010  HA  ARG   464     108.980 123.700  64.420  1.00  0.00            
ATOM   4011  CB  ARG   464     109.910 121.840  63.670  1.00  0.00            
ATOM   4012  HB1 ARG   464     109.260 121.320  64.370  1.00  0.00            
ATOM   4013  HB2 ARG   464     110.900 121.380  63.670  1.00  0.00            
ATOM   4014  CG  ARG   464     109.260 121.500  62.330  1.00  0.00            
ATOM   4015  HG1 ARG   464     109.410 120.460  62.050  1.00  0.00            
ATOM   4016  HG2 ARG   464     109.780 122.160  61.620  1.00  0.00            
ATOM   4017  CD  ARG   464     107.760 121.790  62.320  1.00  0.00            
ATOM   4018  HD1 ARG   464     107.510 122.650  62.940  1.00  0.00            
ATOM   4019  HD2 ARG   464     107.180 120.920  62.640  1.00  0.00            
ATOM   4020  NE  ARG   464     107.390 122.040  60.930  1.00  0.00            
ATOM   4021  HE  ARG   464     107.720 121.410  60.220  1.00  0.00            
ATOM   4022  CZ  ARG   464     106.710 123.100  60.480  1.00  0.00            
ATOM   4023  NH1 ARG   464     106.210 124.090  61.240  1.00  0.00            
ATOM   4024 1HH1 ARG   464     106.120 123.900  62.230  1.00  0.00            
ATOM   4025 2HH1 ARG   464     106.110 125.020  60.860  1.00  0.00            
ATOM   4026  NH2 ARG   464     106.550 123.360  59.180  1.00  0.00            
ATOM   4027 1HH2 ARG   464     106.910 122.660  58.530  1.00  0.00            
ATOM   4028 2HH2 ARG   464     106.320 124.270  58.800  1.00  0.00            
ATOM   4029  C   ARG   464     110.700 123.420  65.490  1.00  0.00            
ATOM   4030  O   ARG   464     110.370 122.730  66.450  1.00  0.00            
ATOM   4031  N   THR   465     111.630 124.370  65.590  1.00  0.00            
ATOM   4032  H   THR   465     111.820 124.870  64.730  1.00  0.00            
ATOM   4033  CA  THR   465     112.330 124.860  66.760  1.00  0.00            
ATOM   4034  HA  THR   465     111.780 124.550  67.650  1.00  0.00            
ATOM   4035  CB  THR   465     113.720 124.270  67.010  1.00  0.00            
ATOM   4036  HB  THR   465     113.710 123.230  66.700  1.00  0.00            
ATOM   4037  CG2 THR   465     114.760 124.910  66.100  1.00  0.00            
ATOM   4038 1HG2 THR   465     114.670 125.020  65.020  1.00  0.00            
ATOM   4039 2HG2 THR   465     115.060 125.900  66.470  1.00  0.00            
ATOM   4040 3HG2 THR   465     115.550 124.160  66.020  1.00  0.00            
ATOM   4041  OG1 THR   465     114.080 124.400  68.370  1.00  0.00            
ATOM   4042  HG1 THR   465     113.520 123.740  68.800  1.00  0.00            
ATOM   4043  C   THR   465     112.190 126.370  66.890  1.00  0.00            
ATOM   4044  O   THR   465     111.900 127.000  65.880  1.00  0.00            
ATOM   4045  N   GLY   466     112.410 127.130  67.970  1.00  0.00            
ATOM   4046  H   GLY   466     112.640 126.680  68.840  1.00  0.00            
ATOM   4047  CA  GLY   466     112.230 128.570  67.940  1.00  0.00            
ATOM   4048  HA1 GLY   466     112.740 128.990  67.070  1.00  0.00            
ATOM   4049  HA2 GLY   466     112.810 128.940  68.780  1.00  0.00            
ATOM   4050  C   GLY   466     110.760 128.960  67.970  1.00  0.00            
ATOM   4051  O   GLY   466     110.470 130.140  67.820  1.00  0.00            
ATOM   4052  N   ARG   467     109.840 128.030  68.230  1.00  0.00            
ATOM   4053  H   ARG   467     110.140 127.100  68.500  1.00  0.00            
ATOM   4054  CA  ARG   467     108.460 128.470  68.300  1.00  0.00            
ATOM   4055  HA  ARG   467     108.320 129.170  67.470  1.00  0.00            
ATOM   4056  CB  ARG   467     107.650 127.250  67.880  1.00  0.00            
ATOM   4057  HB1 ARG   467     107.690 126.510  68.690  1.00  0.00            
ATOM   4058  HB2 ARG   467     108.110 126.780  67.010  1.00  0.00            
ATOM   4059  CG  ARG   467     106.230 127.610  67.470  1.00  0.00            
ATOM   4060  HG1 ARG   467     106.230 128.120  66.500  1.00  0.00            
ATOM   4061  HG2 ARG   467     105.810 128.250  68.240  1.00  0.00            
ATOM   4062  CD  ARG   467     105.410 126.330  67.310  1.00  0.00            
ATOM   4063  HD1 ARG   467     105.320 125.830  68.270  1.00  0.00            
ATOM   4064  HD2 ARG   467     105.860 125.680  66.570  1.00  0.00            
ATOM   4065  NE  ARG   467     103.990 126.560  67.030  1.00  0.00            
ATOM   4066  HE  ARG   467     103.410 126.680  67.850  1.00  0.00            
ATOM   4067  CZ  ARG   467     103.330 126.720  65.870  1.00  0.00            
ATOM   4068  NH1 ARG   467     103.800 126.520  64.630  1.00  0.00            
ATOM   4069 1HH1 ARG   467     104.800 126.520  64.500  1.00  0.00            
ATOM   4070 2HH1 ARG   467     103.240 126.630  63.800  1.00  0.00            
ATOM   4071  NH2 ARG   467     102.030 127.030  65.980  1.00  0.00            
ATOM   4072 1HH2 ARG   467     101.630 127.160  66.900  1.00  0.00            
ATOM   4073 2HH2 ARG   467     101.500 127.320  65.170  1.00  0.00            
ATOM   4074  C   ARG   467     108.000 129.140  69.580  1.00  0.00            
ATOM   4075  O   ARG   467     107.710 128.470  70.560  1.00  0.00            
ATOM   4076  N   GLY   468     107.910 130.480  69.520  1.00  0.00            
ATOM   4077  H   GLY   468     107.970 130.850  68.580  1.00  0.00            
ATOM   4078  CA  GLY   468     107.460 131.330  70.600  1.00  0.00            
ATOM   4079  HA1 GLY   468     106.450 131.180  70.970  1.00  0.00            
ATOM   4080  HA2 GLY   468     107.500 132.390  70.340  1.00  0.00            
ATOM   4081  C   GLY   468     108.300 131.160  71.860  1.00  0.00            
ATOM   4082  O   GLY   468     107.770 131.310  72.960  1.00  0.00            
ATOM   4083  N   ARG   469     109.510 130.640  71.680  1.00  0.00            
ATOM   4084  H   ARG   469     109.850 130.610  70.720  1.00  0.00            
ATOM   4085  CA  ARG   469     110.520 130.370  72.680  1.00  0.00            
ATOM   4086  HA  ARG   469     110.490 131.170  73.420  1.00  0.00            
ATOM   4087  CB  ARG   469     110.070 129.190  73.550  1.00  0.00            
ATOM   4088  HB1 ARG   469     109.040 129.430  73.830  1.00  0.00            
ATOM   4089  HB2 ARG   469     110.730 129.000  74.400  1.00  0.00            
ATOM   4090  CG  ARG   469     110.130 127.820  72.890  1.00  0.00            
ATOM   4091  HG1 ARG   469     111.160 127.470  72.980  1.00  0.00            
ATOM   4092  HG2 ARG   469     109.910 127.940  71.830  1.00  0.00            
ATOM   4093  CD  ARG   469     109.120 126.810  73.420  1.00  0.00            
ATOM   4094  HD1 ARG   469     108.110 127.120  73.160  1.00  0.00            
ATOM   4095  HD2 ARG   469     109.280 126.780  74.500  1.00  0.00            
ATOM   4096  NE  ARG   469     109.210 125.480  72.810  1.00  0.00            
ATOM   4097  HE  ARG   469     108.670 125.380  71.970  1.00  0.00            
ATOM   4098  CZ  ARG   469     109.920 124.390  73.150  1.00  0.00            
ATOM   4099  NH1 ARG   469     110.710 124.390  74.240  1.00  0.00            
ATOM   4100 1HH1 ARG   469     110.970 125.260  74.690  1.00  0.00            
ATOM   4101 2HH1 ARG   469     111.110 123.500  74.480  1.00  0.00            
ATOM   4102  NH2 ARG   469     109.830 123.280  72.420  1.00  0.00            
ATOM   4103 1HH2 ARG   469     109.130 123.120  71.700  1.00  0.00            
ATOM   4104 2HH2 ARG   469     110.400 122.480  72.640  1.00  0.00            
ATOM   4105  C   ARG   469     111.870 130.170  72.020  1.00  0.00            
ATOM   4106  O   ARG   469     111.900 130.060  70.790  1.00  0.00            
ATOM   4107  N   ARG   470     112.960 130.040  72.780  1.00  0.00            
ATOM   4108  H   ARG   470     112.780 130.100  73.770  1.00  0.00            
ATOM   4109  CA  ARG   470     114.290 129.850  72.220  1.00  0.00            
ATOM   4110  HA  ARG   470     114.410 130.470  71.330  1.00  0.00            
ATOM   4111  CB  ARG   470     115.290 130.080  73.340  1.00  0.00            
ATOM   4112  HB1 ARG   470     116.220 129.640  73.000  1.00  0.00            
ATOM   4113  HB2 ARG   470     115.000 129.560  74.250  1.00  0.00            
ATOM   4114  CG  ARG   470     115.630 131.520  73.740  1.00  0.00            
ATOM   4115  HG1 ARG   470     116.490 131.580  74.410  1.00  0.00            
ATOM   4116  HG2 ARG   470     114.790 131.900  74.330  1.00  0.00            
ATOM   4117  CD  ARG   470     115.780 132.520  72.600  1.00  0.00            
ATOM   4118  HD1 ARG   470     116.100 133.470  73.030  1.00  0.00            
ATOM   4119  HD2 ARG   470     114.830 132.630  72.090  1.00  0.00            
ATOM   4120  NE  ARG   470     116.780 132.170  71.590  1.00  0.00            
ATOM   4121  HE  ARG   470     117.340 131.360  71.790  1.00  0.00            
ATOM   4122  CZ  ARG   470     117.190 132.880  70.530  1.00  0.00            
ATOM   4123  NH1 ARG   470     116.660 134.070  70.220  1.00  0.00            
ATOM   4124 1HH1 ARG   470     115.960 134.430  70.850  1.00  0.00            
ATOM   4125 2HH1 ARG   470     116.870 134.390  69.290  1.00  0.00            
ATOM   4126  NH2 ARG   470     118.230 132.460  69.800  1.00  0.00            
ATOM   4127 1HH2 ARG   470     118.570 131.560  70.120  1.00  0.00            
ATOM   4128 2HH2 ARG   470     118.730 133.030  69.140  1.00  0.00            
ATOM   4129  C   ARG   470     114.430 128.440  71.650  1.00  0.00            
ATOM   4130  O   ARG   470     113.850 127.540  72.250  1.00  0.00            
ATOM   4131  N   GLY   471     115.110 128.320  70.510  1.00  0.00            
ATOM   4132  H   GLY   471     115.300 129.210  70.060  1.00  0.00            
ATOM   4133  CA  GLY   471     115.560 127.080  69.910  1.00  0.00            
ATOM   4134  HA1 GLY   471     114.980 126.900  69.000  1.00  0.00            
ATOM   4135  HA2 GLY   471     115.220 126.280  70.560  1.00  0.00            
ATOM   4136  C   GLY   471     117.010 127.040  69.450  1.00  0.00            
ATOM   4137  O   GLY   471     117.670 128.080  69.450  1.00  0.00            
ATOM   4138  N   ILE   472     117.570 125.880  69.100  1.00  0.00            
ATOM   4139  H   ILE   472     116.990 125.050  69.080  1.00  0.00            
ATOM   4140  CA  ILE   472     118.880 125.710  68.520  1.00  0.00            
ATOM   4141  HA  ILE   472     119.150 126.680  68.090  1.00  0.00            
ATOM   4142  CB  ILE   472     119.950 125.230  69.500  1.00  0.00            
ATOM   4143  HB  ILE   472     119.640 124.260  69.890  1.00  0.00            
ATOM   4144  CG2 ILE   472     121.280 125.120  68.760  1.00  0.00            
ATOM   4145 1HG2 ILE   472     122.160 124.910  69.370  1.00  0.00            
ATOM   4146 2HG2 ILE   472     121.230 124.340  68.000  1.00  0.00            
ATOM   4147 3HG2 ILE   472     121.340 126.060  68.210  1.00  0.00            
ATOM   4148  CG1 ILE   472     120.120 126.130  70.710  1.00  0.00            
ATOM   4149 1HG1 ILE   472     119.200 126.490  71.180  1.00  0.00            
ATOM   4150 2HG1 ILE   472     120.700 127.000  70.400  1.00  0.00            
ATOM   4151  CD  ILE   472     120.960 125.480  71.810  1.00  0.00            
ATOM   4152  HD1 ILE   472     121.280 126.220  72.540  1.00  0.00            
ATOM   4153  HD2 ILE   472     120.380 124.750  72.390  1.00  0.00            
ATOM   4154  HD3 ILE   472     121.880 125.010  71.450  1.00  0.00            
ATOM   4155  C   ILE   472     118.830 124.800  67.310  1.00  0.00            
ATOM   4156  O   ILE   472     118.420 123.650  67.460  1.00  0.00            
ATOM   4157  N   TYR   473     119.060 125.370  66.120  1.00  0.00            
ATOM   4158  H   TYR   473     119.500 126.270  66.060  1.00  0.00            
ATOM   4159  CA  TYR   473     119.170 124.560  64.920  1.00  0.00            
ATOM   4160  HA  TYR   473     118.360 123.830  64.970  1.00  0.00            
ATOM   4161  CB  TYR   473     118.950 125.430  63.680  1.00  0.00            
ATOM   4162  HB1 TYR   473     119.810 126.100  63.620  1.00  0.00            
ATOM   4163  HB2 TYR   473     118.160 126.130  63.940  1.00  0.00            
ATOM   4164  CG  TYR   473     118.740 124.740  62.360  1.00  0.00            
ATOM   4165  CD1 TYR   473     118.030 123.540  62.270  1.00  0.00            
ATOM   4166  HD1 TYR   473     117.530 123.040  63.090  1.00  0.00            
ATOM   4167  CE1 TYR   473     117.840 122.980  61.000  1.00  0.00            
ATOM   4168  HE1 TYR   473     117.150 122.170  60.820  1.00  0.00            
ATOM   4169  CZ  TYR   473     118.550 123.470  59.880  1.00  0.00            
ATOM   4170  OH  TYR   473     118.550 122.850  58.660  1.00  0.00            
ATOM   4171  HH  TYR   473     118.240 121.940  58.630  1.00  0.00            
ATOM   4172  CE2 TYR   473     119.500 124.490  60.060  1.00  0.00            
ATOM   4173  HE2 TYR   473     120.130 124.760  59.220  1.00  0.00            
ATOM   4174  CD2 TYR   473     119.540 125.160  61.290  1.00  0.00            
ATOM   4175  HD2 TYR   473     120.310 125.890  61.460  1.00  0.00            
ATOM   4176  C   TYR   473     120.560 123.950  64.820  1.00  0.00            
ATOM   4177  O   TYR   473     121.590 124.590  65.000  1.00  0.00            
ATOM   4178  N   ARG   474     120.630 122.690  64.380  1.00  0.00            
ATOM   4179  H   ARG   474     119.790 122.160  64.200  1.00  0.00            
ATOM   4180  CA  ARG   474     121.880 121.960  64.310  1.00  0.00            
ATOM   4181  HA  ARG   474     122.720 122.660  64.320  1.00  0.00            
ATOM   4182  CB  ARG   474     122.080 121.010  65.490  1.00  0.00            
ATOM   4183  HB1 ARG   474     123.070 120.550  65.520  1.00  0.00            
ATOM   4184  HB2 ARG   474     121.390 120.170  65.480  1.00  0.00            
ATOM   4185  CG  ARG   474     121.770 121.640  66.840  1.00  0.00            
ATOM   4186  HG1 ARG   474     120.710 121.920  66.800  1.00  0.00            
ATOM   4187  HG2 ARG   474     122.530 122.420  66.910  1.00  0.00            
ATOM   4188  CD  ARG   474     122.140 120.610  67.900  1.00  0.00            
ATOM   4189  HD1 ARG   474     123.220 120.490  67.780  1.00  0.00            
ATOM   4190  HD2 ARG   474     121.540 119.700  67.850  1.00  0.00            
ATOM   4191  NE  ARG   474     121.960 121.030  69.290  1.00  0.00            
ATOM   4192  HE  ARG   474     121.060 120.750  69.660  1.00  0.00            
ATOM   4193  CZ  ARG   474     122.830 121.500  70.190  1.00  0.00            
ATOM   4194  NH1 ARG   474     124.120 121.630  69.820  1.00  0.00            
ATOM   4195 1HH1 ARG   474     124.420 121.350  68.900  1.00  0.00            
ATOM   4196 2HH1 ARG   474     124.690 122.060  70.530  1.00  0.00            
ATOM   4197  NH2 ARG   474     122.470 121.920  71.410  1.00  0.00            
ATOM   4198 1HH2 ARG   474     121.510 121.890  71.730  1.00  0.00            
ATOM   4199 2HH2 ARG   474     123.240 122.260  71.980  1.00  0.00            
ATOM   4200  C   ARG   474     122.010 121.090  63.060  1.00  0.00            
ATOM   4201  O   ARG   474     121.080 120.340  62.760  1.00  0.00            
ATOM   4202  N   PHE   475     123.140 121.210  62.360  1.00  0.00            
ATOM   4203  H   PHE   475     123.910 121.730  62.750  1.00  0.00            
ATOM   4204  CA  PHE   475     123.260 120.780  60.980  1.00  0.00            
ATOM   4205  HA  PHE   475     122.510 120.070  60.640  1.00  0.00            
ATOM   4206  CB  PHE   475     123.180 121.980  60.030  1.00  0.00            
ATOM   4207  HB1 PHE   475     122.220 122.470  60.170  1.00  0.00            
ATOM   4208  HB2 PHE   475     123.280 121.610  59.010  1.00  0.00            
ATOM   4209  CG  PHE   475     124.230 123.030  60.300  1.00  0.00            
ATOM   4210  CD1 PHE   475     123.900 124.160  61.060  1.00  0.00            
ATOM   4211  HD1 PHE   475     123.030 124.120  61.690  1.00  0.00            
ATOM   4212  CE1 PHE   475     124.840 125.200  61.190  1.00  0.00            
ATOM   4213  HE1 PHE   475     124.620 126.020  61.860  1.00  0.00            
ATOM   4214  CZ  PHE   475     126.080 125.110  60.560  1.00  0.00            
ATOM   4215  HZ  PHE   475     126.760 125.950  60.630  1.00  0.00            
ATOM   4216  CE2 PHE   475     126.360 124.020  59.740  1.00  0.00            
ATOM   4217  HE2 PHE   475     127.300 123.930  59.210  1.00  0.00            
ATOM   4218  CD2 PHE   475     125.450 122.960  59.610  1.00  0.00            
ATOM   4219  HD2 PHE   475     125.760 122.070  59.110  1.00  0.00            
ATOM   4220  C   PHE   475     124.500 119.910  60.810  1.00  0.00            
ATOM   4221  O   PHE   475     125.520 120.160  61.450  1.00  0.00            
ATOM   4222  N   VAL   476     124.540 119.000  59.830  1.00  0.00            
ATOM   4223  H   VAL   476     123.700 118.790  59.310  1.00  0.00            
ATOM   4224  CA  VAL   476     125.710 118.320  59.320  1.00  0.00            
ATOM   4225  HA  VAL   476     126.290 118.190  60.230  1.00  0.00            
ATOM   4226  CB  VAL   476     125.300 117.030  58.620  1.00  0.00            
ATOM   4227  HB  VAL   476     124.420 117.220  58.000  1.00  0.00            
ATOM   4228  CG1 VAL   476     126.410 116.500  57.730  1.00  0.00            
ATOM   4229 1HG1 VAL   476     126.540 117.060  56.790  1.00  0.00            
ATOM   4230 2HG1 VAL   476     127.430 116.520  58.130  1.00  0.00            
ATOM   4231 3HG1 VAL   476     126.230 115.470  57.450  1.00  0.00            
ATOM   4232  CG2 VAL   476     125.000 115.900  59.590  1.00  0.00            
ATOM   4233 1HG2 VAL   476     124.490 115.130  59.020  1.00  0.00            
ATOM   4234 2HG2 VAL   476     125.940 115.590  60.050  1.00  0.00            
ATOM   4235 3HG2 VAL   476     124.310 116.280  60.340  1.00  0.00            
ATOM   4236  C   VAL   476     126.460 119.290  58.420  1.00  0.00            
ATOM   4237  O   VAL   476     127.670 119.450  58.510  1.00  0.00            
ATOM   4238  N   THR   477     125.720 119.890  57.480  1.00  0.00            
ATOM   4239  H   THR   477     124.780 119.540  57.440  1.00  0.00            
ATOM   4240  CA  THR   477     126.080 120.860  56.460  1.00  0.00            
ATOM   4241  HA  THR   477     127.050 121.250  56.770  1.00  0.00            
ATOM   4242  CB  THR   477     126.250 120.220  55.090  1.00  0.00            
ATOM   4243  HB  THR   477     126.180 121.010  54.340  1.00  0.00            
ATOM   4244  CG2 THR   477     127.550 119.460  54.840  1.00  0.00            
ATOM   4245 1HG2 THR   477     127.500 118.650  54.110  1.00  0.00            
ATOM   4246 2HG2 THR   477     128.310 120.190  54.590  1.00  0.00            
ATOM   4247 3HG2 THR   477     127.880 119.020  55.790  1.00  0.00            
ATOM   4248  OG1 THR   477     125.290 119.240  54.790  1.00  0.00            
ATOM   4249  HG1 THR   477     124.600 119.560  54.210  1.00  0.00            
ATOM   4250  C   THR   477     125.240 122.110  56.240  1.00  0.00            
ATOM   4251  O   THR   477     124.020 122.100  56.380  1.00  0.00            
ATOM   4252  N   PRO   478     125.820 123.240  55.830  1.00  0.00            
ATOM   4253  CD  PRO   478     127.230 123.530  55.940  1.00  0.00            
ATOM   4254  HD1 PRO   478     127.720 123.220  55.010  1.00  0.00            
ATOM   4255  HD2 PRO   478     127.670 123.150  56.860  1.00  0.00            
ATOM   4256  CG  PRO   478     127.300 125.050  55.950  1.00  0.00            
ATOM   4257  HG1 PRO   478     128.190 125.370  55.410  1.00  0.00            
ATOM   4258  HG2 PRO   478     127.070 125.400  56.960  1.00  0.00            
ATOM   4259  CB  PRO   478     126.100 125.360  55.060  1.00  0.00            
ATOM   4260  HB1 PRO   478     126.420 125.410  54.020  1.00  0.00            
ATOM   4261  HB2 PRO   478     125.730 126.330  55.350  1.00  0.00            
ATOM   4262  CA  PRO   478     125.020 124.300  55.240  1.00  0.00            
ATOM   4263  HA  PRO   478     124.350 124.760  55.970  1.00  0.00            
ATOM   4264  C   PRO   478     124.290 123.900  53.970  1.00  0.00            
ATOM   4265  O   PRO   478     124.730 122.940  53.330  1.00  0.00            
ATOM   4266  N   GLY   479     123.200 124.590  53.630  1.00  0.00            
ATOM   4267  H   GLY   479     122.930 125.420  54.130  1.00  0.00            
ATOM   4268  CA  GLY   479     122.400 124.300  52.460  1.00  0.00            
ATOM   4269  HA1 GLY   479     121.570 125.020  52.470  1.00  0.00            
ATOM   4270  HA2 GLY   479     122.070 123.270  52.530  1.00  0.00            
ATOM   4271  C   GLY   479     123.160 124.620  51.180  1.00  0.00            
ATOM   4272  O   GLY   479     123.990 125.520  51.100  1.00  0.00            
ATOM   4273  N   GLU   480     122.940 123.840  50.120  1.00  0.00            
ATOM   4274  H   GLU   480     122.420 122.990  50.290  1.00  0.00            
ATOM   4275  CA  GLU   480     123.700 123.940  48.890  1.00  0.00            
ATOM   4276  HA  GLU   480     124.500 124.680  48.920  1.00  0.00            
ATOM   4277  CB  GLU   480     124.400 122.610  48.600  1.00  0.00            
ATOM   4278  HB1 GLU   480     124.850 122.660  47.610  1.00  0.00            
ATOM   4279  HB2 GLU   480     123.760 121.730  48.630  1.00  0.00            
ATOM   4280  CG  GLU   480     125.580 122.460  49.560  1.00  0.00            
ATOM   4281  HG1 GLU   480     125.300 122.830  50.540  1.00  0.00            
ATOM   4282  HG2 GLU   480     126.420 123.080  49.240  1.00  0.00            
ATOM   4283  CD  GLU   480     125.980 121.000  49.700  1.00  0.00            
ATOM   4284  OE1 GLU   480     126.170 120.420  48.610  1.00  0.00            
ATOM   4285  OE2 GLU   480     126.140 120.480  50.830  1.00  0.00            
ATOM   4286  C   GLU   480     122.940 124.250  47.610  1.00  0.00            
ATOM   4287  O   GLU   480     123.510 124.820  46.690  1.00  0.00            
ATOM   4288  N   ARG   481     121.720 123.710  47.540  1.00  0.00            
ATOM   4289  H   ARG   481     121.390 123.160  48.320  1.00  0.00            
ATOM   4290  CA  ARG   481     120.820 123.820  46.410  1.00  0.00            
ATOM   4291  HA  ARG   481     121.480 124.070  45.580  1.00  0.00            
ATOM   4292  CB  ARG   481     120.070 122.500  46.270  1.00  0.00            
ATOM   4293  HB1 ARG   481     119.160 122.630  45.690  1.00  0.00            
ATOM   4294  HB2 ARG   481     119.800 122.160  47.270  1.00  0.00            
ATOM   4295  CG  ARG   481     120.900 121.360  45.690  1.00  0.00            
ATOM   4296  HG1 ARG   481     121.610 120.960  46.420  1.00  0.00            
ATOM   4297  HG2 ARG   481     121.470 121.790  44.870  1.00  0.00            
ATOM   4298  CD  ARG   481     119.950 120.290  45.150  1.00  0.00            
ATOM   4299  HD1 ARG   481     120.580 119.410  45.010  1.00  0.00            
ATOM   4300  HD2 ARG   481     119.400 120.590  44.250  1.00  0.00            
ATOM   4301  NE  ARG   481     119.010 119.820  46.170  1.00  0.00            
ATOM   4302  HE  ARG   481     119.260 119.130  46.860  1.00  0.00            
ATOM   4303  CZ  ARG   481     117.720 120.150  46.290  1.00  0.00            
ATOM   4304  NH1 ARG   481     117.030 120.820  45.350  1.00  0.00            
ATOM   4305 1HH1 ARG   481     117.500 121.360  44.640  1.00  0.00            
ATOM   4306 2HH1 ARG   481     116.080 121.150  45.400  1.00  0.00            
ATOM   4307  NH2 ARG   481     117.010 119.660  47.320  1.00  0.00            
ATOM   4308 1HH2 ARG   481     117.550 119.210  48.040  1.00  0.00            
ATOM   4309 2HH2 ARG   481     116.050 119.930  47.400  1.00  0.00            
ATOM   4310  C   ARG   481     119.940 125.060  46.450  1.00  0.00            
ATOM   4311  O   ARG   481     119.600 125.520  47.540  1.00  0.00            
ATOM   4312  N   PRO   482     119.480 125.500  45.270  1.00  0.00            
ATOM   4313  CD  PRO   482     120.190 125.270  44.030  1.00  0.00            
ATOM   4314  HD1 PRO   482     120.390 124.240  43.750  1.00  0.00            
ATOM   4315  HD2 PRO   482     121.100 125.880  44.050  1.00  0.00            
ATOM   4316  CG  PRO   482     119.260 125.820  42.950  1.00  0.00            
ATOM   4317  HG1 PRO   482     118.460 125.110  42.720  1.00  0.00            
ATOM   4318  HG2 PRO   482     119.710 126.070  41.990  1.00  0.00            
ATOM   4319  CB  PRO   482     118.610 127.030  43.620  1.00  0.00            
ATOM   4320  HB1 PRO   482     117.660 127.260  43.150  1.00  0.00            
ATOM   4321  HB2 PRO   482     119.270 127.890  43.670  1.00  0.00            
ATOM   4322  CA  PRO   482     118.440 126.480  45.040  1.00  0.00            
ATOM   4323  HA  PRO   482     118.580 127.340  45.690  1.00  0.00            
ATOM   4324  C   PRO   482     117.040 125.950  45.310  1.00  0.00            
ATOM   4325  O   PRO   482     116.870 124.730  45.330  1.00  0.00            
ATOM   4326  N   SER   483     116.060 126.830  45.520  1.00  0.00            
ATOM   4327  H   SER   483     116.360 127.800  45.520  1.00  0.00            
ATOM   4328  CA  SER   483     114.670 126.610  45.860  1.00  0.00            
ATOM   4329  HA  SER   483     114.390 125.560  45.780  1.00  0.00            
ATOM   4330  CB  SER   483     114.320 127.090  47.270  1.00  0.00            
ATOM   4331  HB1 SER   483     113.300 126.780  47.480  1.00  0.00            
ATOM   4332  HB2 SER   483     114.400 128.180  47.340  1.00  0.00            
ATOM   4333  OG  SER   483     115.140 126.450  48.220  1.00  0.00            
ATOM   4334  HG  SER   483     114.810 125.560  48.310  1.00  0.00            
ATOM   4335  C   SER   483     113.730 127.250  44.850  1.00  0.00            
ATOM   4336  O   SER   483     114.110 128.230  44.210  1.00  0.00            
ATOM   4337  N   GLY   484     112.550 126.710  44.520  1.00  0.00            
ATOM   4338  H   GLY   484     112.300 125.820  44.920  1.00  0.00            
ATOM   4339  CA  GLY   484     111.650 127.260  43.520  1.00  0.00            
ATOM   4340  HA1 GLY   484     111.930 128.300  43.350  1.00  0.00            
ATOM   4341  HA2 GLY   484     110.610 127.090  43.770  1.00  0.00            
ATOM   4342  C   GLY   484     111.860 126.710  42.120  1.00  0.00            
ATOM   4343  O   GLY   484     111.560 127.400  41.150  1.00  0.00            
ATOM   4344  N   MET   485     112.430 125.520  41.910  1.00  0.00            
ATOM   4345  H   MET   485     112.740 125.050  42.750  1.00  0.00            
ATOM   4346  CA  MET   485     112.350 124.800  40.650  1.00  0.00            
ATOM   4347  HA  MET   485     111.480 125.210  40.130  1.00  0.00            
ATOM   4348  CB  MET   485     113.540 125.070  39.740  1.00  0.00            
ATOM   4349  HB1 MET   485     113.730 126.140  39.850  1.00  0.00            
ATOM   4350  HB2 MET   485     113.130 124.970  38.730  1.00  0.00            
ATOM   4351  CG  MET   485     114.860 124.380  40.040  1.00  0.00            
ATOM   4352  HG1 MET   485     115.460 124.450  39.140  1.00  0.00            
ATOM   4353  HG2 MET   485     114.680 123.350  40.330  1.00  0.00            
ATOM   4354  SD  MET   485     115.830 125.130  41.380  1.00  0.00            
ATOM   4355  CE  MET   485     116.410 126.640  40.570  1.00  0.00            
ATOM   4356  HE1 MET   485     115.550 127.190  40.200  1.00  0.00            
ATOM   4357  HE2 MET   485     116.990 127.270  41.240  1.00  0.00            
ATOM   4358  HE3 MET   485     117.070 126.350  39.740  1.00  0.00            
ATOM   4359  C   MET   485     112.260 123.300  40.860  1.00  0.00            
ATOM   4360  O   MET   485     112.650 122.880  41.950  1.00  0.00            
ATOM   4361  N   PHE   486     111.780 122.600  39.830  1.00  0.00            
ATOM   4362  H   PHE   486     111.530 123.070  38.970  1.00  0.00            
ATOM   4363  CA  PHE   486     111.650 121.160  39.790  1.00  0.00            
ATOM   4364  HA  PHE   486     112.520 120.760  40.300  1.00  0.00            
ATOM   4365  CB  PHE   486     110.380 120.730  40.540  1.00  0.00            
ATOM   4366  HB1 PHE   486     110.270 121.150  41.540  1.00  0.00            
ATOM   4367  HB2 PHE   486     110.320 119.680  40.810  1.00  0.00            
ATOM   4368  CG  PHE   486     109.130 121.100  39.780  1.00  0.00            
ATOM   4369  CD1 PHE   486     108.690 122.420  39.730  1.00  0.00            
ATOM   4370  HD1 PHE   486     109.290 123.220  40.130  1.00  0.00            
ATOM   4371  CE1 PHE   486     107.470 122.770  39.130  1.00  0.00            
ATOM   4372  HE1 PHE   486     107.190 123.810  39.110  1.00  0.00            
ATOM   4373  CZ  PHE   486     106.670 121.810  38.490  1.00  0.00            
ATOM   4374  HZ  PHE   486     105.790 122.070  37.910  1.00  0.00            
ATOM   4375  CE2 PHE   486     107.120 120.490  38.600  1.00  0.00            
ATOM   4376  HE2 PHE   486     106.650 119.690  38.050  1.00  0.00            
ATOM   4377  CD2 PHE   486     108.310 120.110  39.220  1.00  0.00            
ATOM   4378  HD2 PHE   486     108.680 119.110  39.030  1.00  0.00            
ATOM   4379  C   PHE   486     111.730 120.530  38.410  1.00  0.00            
ATOM   4380  O   PHE   486     111.630 121.240  37.410  1.00  0.00            
ATOM   4381  N   ASP   487     111.910 119.210  38.460  1.00  0.00            
ATOM   4382  H   ASP   487     111.790 118.720  39.340  1.00  0.00            
ATOM   4383  CA  ASP   487     112.070 118.360  37.290  1.00  0.00            
ATOM   4384  HA  ASP   487     112.770 118.800  36.580  1.00  0.00            
ATOM   4385  CB  ASP   487     112.600 117.010  37.770  1.00  0.00            
ATOM   4386  HB1 ASP   487     111.900 116.390  38.330  1.00  0.00            
ATOM   4387  HB2 ASP   487     113.370 117.230  38.510  1.00  0.00            
ATOM   4388  CG  ASP   487     113.160 116.210  36.600  1.00  0.00            
ATOM   4389  OD1 ASP   487     112.420 115.320  36.130  1.00  0.00            
ATOM   4390  OD2 ASP   487     114.240 116.500  36.030  1.00  0.00            
ATOM   4391  C   ASP   487     110.700 118.200  36.650  1.00  0.00            
ATOM   4392  O   ASP   487     109.740 118.090  37.410  1.00  0.00            
ATOM   4393  N   SER   488     110.590 117.970  35.340  1.00  0.00            
ATOM   4394  H   SER   488     111.410 118.050  34.770  1.00  0.00            
ATOM   4395  CA  SER   488     109.290 117.690  34.760  1.00  0.00            
ATOM   4396  HA  SER   488     108.570 118.310  35.280  1.00  0.00            
ATOM   4397  CB  SER   488     109.340 117.990  33.260  1.00  0.00            
ATOM   4398  HB1 SER   488     109.560 117.080  32.700  1.00  0.00            
ATOM   4399  HB2 SER   488     110.130 118.710  33.070  1.00  0.00            
ATOM   4400  OG  SER   488     108.170 118.360  32.570  1.00  0.00            
ATOM   4401  HG  SER   488     108.190 119.320  32.590  1.00  0.00            
ATOM   4402  C   SER   488     108.740 116.290  34.970  1.00  0.00            
ATOM   4403  O   SER   488     107.570 116.020  34.700  1.00  0.00            
ATOM   4404  N   SER   489     109.520 115.390  35.570  1.00  0.00            
ATOM   4405  H   SER   489     110.460 115.660  35.830  1.00  0.00            
ATOM   4406  CA  SER   489     109.020 114.130  36.080  1.00  0.00            
ATOM   4407  HA  SER   489     108.560 113.610  35.240  1.00  0.00            
ATOM   4408  CB  SER   489     110.070 113.230  36.710  1.00  0.00            
ATOM   4409  HB1 SER   489     110.810 112.840  36.010  1.00  0.00            
ATOM   4410  HB2 SER   489     109.610 112.340  37.150  1.00  0.00            
ATOM   4411  OG  SER   489     110.740 113.960  37.710  1.00  0.00            
ATOM   4412  HG  SER   489     111.370 114.520  37.250  1.00  0.00            
ATOM   4413  C   SER   489     107.890 114.310  37.080  1.00  0.00            
ATOM   4414  O   SER   489     106.940 113.540  37.190  1.00  0.00            
ATOM   4415  N   VAL   490     107.900 115.410  37.840  1.00  0.00            
ATOM   4416  H   VAL   490     108.660 116.060  37.730  1.00  0.00            
ATOM   4417  CA  VAL   490     106.790 115.600  38.750  1.00  0.00            
ATOM   4418  HA  VAL   490     106.620 114.630  39.220  1.00  0.00            
ATOM   4419  CB  VAL   490     107.100 116.660  39.810  1.00  0.00            
ATOM   4420  HB  VAL   490     107.060 117.630  39.330  1.00  0.00            
ATOM   4421  CG1 VAL   490     106.070 116.670  40.930  1.00  0.00            
ATOM   4422 1HG1 VAL   490     105.170 117.200  40.600  1.00  0.00            
ATOM   4423 2HG1 VAL   490     105.870 115.640  41.230  1.00  0.00            
ATOM   4424 3HG1 VAL   490     106.520 117.250  41.740  1.00  0.00            
ATOM   4425  CG2 VAL   490     108.490 116.420  40.400  1.00  0.00            
ATOM   4426 1HG2 VAL   490     108.460 115.440  40.880  1.00  0.00            
ATOM   4427 2HG2 VAL   490     109.260 116.390  39.630  1.00  0.00            
ATOM   4428 3HG2 VAL   490     108.710 117.170  41.170  1.00  0.00            
ATOM   4429  C   VAL   490     105.520 115.930  37.980  1.00  0.00            
ATOM   4430  O   VAL   490     104.440 115.600  38.470  1.00  0.00            
ATOM   4431  N   LEU   491     105.610 116.570  36.810  1.00  0.00            
ATOM   4432  H   LEU   491     106.550 116.810  36.550  1.00  0.00            
ATOM   4433  CA  LEU   491     104.410 116.810  36.050  1.00  0.00            
ATOM   4434  HA  LEU   491     103.580 117.110  36.700  1.00  0.00            
ATOM   4435  CB  LEU   491     104.670 117.850  34.960  1.00  0.00            
ATOM   4436  HB1 LEU   491     103.840 117.970  34.270  1.00  0.00            
ATOM   4437  HB2 LEU   491     105.610 117.550  34.490  1.00  0.00            
ATOM   4438  CG  LEU   491     104.900 119.270  35.480  1.00  0.00            
ATOM   4439  HG  LEU   491     105.640 119.160  36.270  1.00  0.00            
ATOM   4440  CD1 LEU   491     105.410 120.270  34.440  1.00  0.00            
ATOM   4441 1HD1 LEU   491     104.720 120.280  33.590  1.00  0.00            
ATOM   4442 2HD1 LEU   491     105.530 121.260  34.860  1.00  0.00            
ATOM   4443 3HD1 LEU   491     106.400 119.900  34.170  1.00  0.00            
ATOM   4444  CD2 LEU   491     103.610 119.740  36.130  1.00  0.00            
ATOM   4445 1HD2 LEU   491     103.280 119.210  37.020  1.00  0.00            
ATOM   4446 2HD2 LEU   491     103.760 120.780  36.400  1.00  0.00            
ATOM   4447 3HD2 LEU   491     102.720 119.750  35.490  1.00  0.00            
ATOM   4448  C   LEU   491     103.850 115.560  35.380  1.00  0.00            
ATOM   4449  O   LEU   491     102.640 115.370  35.410  1.00  0.00            
ATOM   4450  N   CYS   492     104.710 114.660  34.910  1.00  0.00            
ATOM   4451  H   CYS   492     105.690 114.920  34.910  1.00  0.00            
ATOM   4452  CA  CYS   492     104.290 113.310  34.570  1.00  0.00            
ATOM   4453  HA  CYS   492     103.630 113.380  33.700  1.00  0.00            
ATOM   4454  CB  CYS   492     105.470 112.460  34.120  1.00  0.00            
ATOM   4455  HB1 CYS   492     106.120 112.300  34.980  1.00  0.00            
ATOM   4456  HB2 CYS   492     106.010 112.950  33.310  1.00  0.00            
ATOM   4457  SG  CYS   492     105.020 110.800  33.570  1.00  0.00            
ATOM   4458  HG  CYS   492     103.840 110.580  34.160  1.00  0.00            
ATOM   4459  C   CYS   492     103.550 112.630  35.720  1.00  0.00            
ATOM   4460  O   CYS   492     102.410 112.230  35.500  1.00  0.00            
ATOM   4461  N   GLU   493     104.040 112.730  36.950  1.00  0.00            
ATOM   4462  H   GLU   493     105.030 112.890  37.070  1.00  0.00            
ATOM   4463  CA  GLU   493     103.510 112.080  38.130  1.00  0.00            
ATOM   4464  HA  GLU   493     103.550 111.000  37.950  1.00  0.00            
ATOM   4465  CB  GLU   493     104.490 112.320  39.280  1.00  0.00            
ATOM   4466  HB1 GLU   493     104.270 113.280  39.750  1.00  0.00            
ATOM   4467  HB2 GLU   493     105.470 112.430  38.820  1.00  0.00            
ATOM   4468  CG  GLU   493     104.410 111.280  40.390  1.00  0.00            
ATOM   4469  HG1 GLU   493     104.500 110.230  40.110  1.00  0.00            
ATOM   4470  HG2 GLU   493     103.420 111.560  40.750  1.00  0.00            
ATOM   4471  CD  GLU   493     105.310 111.570  41.580  1.00  0.00            
ATOM   4472  OE1 GLU   493     106.550 111.600  41.400  1.00  0.00            
ATOM   4473  OE2 GLU   493     104.820 111.810  42.700  1.00  0.00            
ATOM   4474  C   GLU   493     102.160 112.690  38.480  1.00  0.00            
ATOM   4475  O   GLU   493     101.280 111.960  38.940  1.00  0.00            
ATOM   4476  N   CYS   494     101.890 113.920  38.040  1.00  0.00            
ATOM   4477  H   CYS   494     102.650 114.510  37.710  1.00  0.00            
ATOM   4478  CA  CYS   494     100.580 114.500  38.200  1.00  0.00            
ATOM   4479  HA  CYS   494     100.080 114.290  39.140  1.00  0.00            
ATOM   4480  CB  CYS   494     100.660 116.020  38.080  1.00  0.00            
ATOM   4481  HB1 CYS   494      99.640 116.340  38.310  1.00  0.00            
ATOM   4482  HB2 CYS   494     100.940 116.440  37.120  1.00  0.00            
ATOM   4483  SG  CYS   494     101.600 116.910  39.360  1.00  0.00            
ATOM   4484  HG  CYS   494     102.820 116.670  38.880  1.00  0.00            
ATOM   4485  C   CYS   494      99.570 113.910  37.220  1.00  0.00            
ATOM   4486  O   CYS   494      98.440 113.680  37.630  1.00  0.00            
ATOM   4487  N   TYR   495      99.950 113.520  36.000  1.00  0.00            
ATOM   4488  H   TYR   495     100.890 113.710  35.660  1.00  0.00            
ATOM   4489  CA  TYR   495      99.020 112.890  35.090  1.00  0.00            
ATOM   4490  HA  TYR   495      98.020 113.330  35.070  1.00  0.00            
ATOM   4491  CB  TYR   495      99.610 112.880  33.680  1.00  0.00            
ATOM   4492  HB1 TYR   495      99.050 112.100  33.160  1.00  0.00            
ATOM   4493  HB2 TYR   495     100.640 112.540  33.750  1.00  0.00            
ATOM   4494  CG  TYR   495      99.630 114.230  33.020  1.00  0.00            
ATOM   4495  CD1 TYR   495      98.470 114.660  32.350  1.00  0.00            
ATOM   4496  HD1 TYR   495      97.580 114.060  32.320  1.00  0.00            
ATOM   4497  CE1 TYR   495      98.440 115.920  31.740  1.00  0.00            
ATOM   4498  HE1 TYR   495      97.580 116.270  31.180  1.00  0.00            
ATOM   4499  CZ  TYR   495      99.630 116.670  31.680  1.00  0.00            
ATOM   4500  OH  TYR   495      99.630 117.820  30.950  1.00  0.00            
ATOM   4501  HH  TYR   495      98.780 117.960  30.530  1.00  0.00            
ATOM   4502  CE2 TYR   495     100.790 116.240  32.360  1.00  0.00            
ATOM   4503  HE2 TYR   495     101.680 116.830  32.470  1.00  0.00            
ATOM   4504  CD2 TYR   495     100.810 114.980  32.970  1.00  0.00            
ATOM   4505  HD2 TYR   495     101.770 114.670  33.360  1.00  0.00            
ATOM   4506  C   TYR   495      98.820 111.480  35.640  1.00  0.00            
ATOM   4507  O   TYR   495      97.700 110.990  35.730  1.00  0.00            
ATOM   4508  N   ASP   496      99.850 110.760  36.090  1.00  0.00            
ATOM   4509  H   ASP   496     100.700 111.310  36.090  1.00  0.00            
ATOM   4510  CA  ASP   496      99.850 109.500  36.800  1.00  0.00            
ATOM   4511  HA  ASP   496      99.430 108.710  36.170  1.00  0.00            
ATOM   4512  CB  ASP   496     101.270 109.050  37.160  1.00  0.00            
ATOM   4513  HB1 ASP   496     101.780 109.760  37.800  1.00  0.00            
ATOM   4514  HB2 ASP   496     101.870 109.150  36.260  1.00  0.00            
ATOM   4515  CG  ASP   496     101.390 107.650  37.750  1.00  0.00            
ATOM   4516  OD1 ASP   496     101.820 106.760  36.980  1.00  0.00            
ATOM   4517  OD2 ASP   496     100.950 107.450  38.900  1.00  0.00            
ATOM   4518  C   ASP   496      98.940 109.560  38.020  1.00  0.00            
ATOM   4519  O   ASP   496      98.090 108.680  38.100  1.00  0.00            
ATOM   4520  N   ALA   497      98.970 110.570  38.880  1.00  0.00            
ATOM   4521  H   ALA   497      99.600 111.360  38.820  1.00  0.00            
ATOM   4522  CA  ALA   497      98.010 110.670  39.960  1.00  0.00            
ATOM   4523  HA  ALA   497      97.950 109.700  40.450  1.00  0.00            
ATOM   4524  CB  ALA   497      98.300 111.700  41.040  1.00  0.00            
ATOM   4525  HB1 ALA   497      98.260 112.700  40.620  1.00  0.00            
ATOM   4526  HB2 ALA   497      97.530 111.780  41.820  1.00  0.00            
ATOM   4527  HB3 ALA   497      99.330 111.570  41.360  1.00  0.00            
ATOM   4528  C   ALA   497      96.630 110.950  39.380  1.00  0.00            
ATOM   4529  O   ALA   497      95.660 110.420  39.920  1.00  0.00            
ATOM   4530  N   GLY   498      96.510 111.770  38.330  1.00  0.00            
ATOM   4531  H   GLY   498      97.330 112.250  37.990  1.00  0.00            
ATOM   4532  CA  GLY   498      95.280 111.970  37.600  1.00  0.00            
ATOM   4533  HA1 GLY   498      95.620 112.610  36.780  1.00  0.00            
ATOM   4534  HA2 GLY   498      94.600 112.620  38.150  1.00  0.00            
ATOM   4535  C   GLY   498      94.610 110.680  37.160  1.00  0.00            
ATOM   4536  O   GLY   498      93.420 110.500  37.380  1.00  0.00            
ATOM   4537  N   CYS   499      95.390 109.780  36.560  1.00  0.00            
ATOM   4538  H   CYS   499      96.370 110.020  36.500  1.00  0.00            
ATOM   4539  CA  CYS   499      94.890 108.510  36.060  1.00  0.00            
ATOM   4540  HA  CYS   499      93.890 108.710  35.700  1.00  0.00            
ATOM   4541  CB  CYS   499      95.600 108.090  34.780  1.00  0.00            
ATOM   4542  HB1 CYS   499      95.140 107.140  34.510  1.00  0.00            
ATOM   4543  HB2 CYS   499      96.680 108.080  34.870  1.00  0.00            
ATOM   4544  SG  CYS   499      95.120 109.130  33.380  1.00  0.00            
ATOM   4545  HG  CYS   499      95.690 108.280  32.520  1.00  0.00            
ATOM   4546  C   CYS   499      94.810 107.420  37.120  1.00  0.00            
ATOM   4547  O   CYS   499      93.960 106.550  36.970  1.00  0.00            
ATOM   4548  N   ALA   500      95.500 107.430  38.260  1.00  0.00            
ATOM   4549  H   ALA   500      96.330 108.010  38.340  1.00  0.00            
ATOM   4550  CA  ALA   500      95.390 106.380  39.250  1.00  0.00            
ATOM   4551  HA  ALA   500      95.020 105.490  38.720  1.00  0.00            
ATOM   4552  CB  ALA   500      96.760 106.110  39.850  1.00  0.00            
ATOM   4553  HB1 ALA   500      96.790 105.090  40.220  1.00  0.00            
ATOM   4554  HB2 ALA   500      97.540 106.090  39.080  1.00  0.00            
ATOM   4555  HB3 ALA   500      97.080 106.790  40.650  1.00  0.00            
ATOM   4556  C   ALA   500      94.380 106.730  40.340  1.00  0.00            
ATOM   4557  O   ALA   500      93.650 105.820  40.720  1.00  0.00            
ATOM   4558  N   TRP   501      94.280 107.930  40.910  1.00  0.00            
ATOM   4559  H   TRP   501      94.740 108.710  40.460  1.00  0.00            
ATOM   4560  CA  TRP   501      93.430 108.260  42.040  1.00  0.00            
ATOM   4561  HA  TRP   501      93.070 107.360  42.540  1.00  0.00            
ATOM   4562  CB  TRP   501      94.320 108.950  43.070  1.00  0.00            
ATOM   4563  HB1 TRP   501      93.820 109.080  44.020  1.00  0.00            
ATOM   4564  HB2 TRP   501      94.560 109.970  42.780  1.00  0.00            
ATOM   4565  CG  TRP   501      95.540 108.180  43.450  1.00  0.00            
ATOM   4566  CD1 TRP   501      96.720 108.150  42.800  1.00  0.00            
ATOM   4567  HD1 TRP   501      96.820 108.670  41.850  1.00  0.00            
ATOM   4568  NE1 TRP   501      97.620 107.440  43.580  1.00  0.00            
ATOM   4569  HE1 TRP   501      98.530 107.240  43.210  1.00  0.00            
ATOM   4570  CE2 TRP   501      97.130 106.990  44.780  1.00  0.00            
ATOM   4571  CZ2 TRP   501      97.670 106.140  45.760  1.00  0.00            
ATOM   4572  HZ2 TRP   501      98.650 105.690  45.720  1.00  0.00            
ATOM   4573  CH2 TRP   501      96.840 105.830  46.840  1.00  0.00            
ATOM   4574  HH2 TRP   501      97.250 105.250  47.650  1.00  0.00            
ATOM   4575  CZ3 TRP   501      95.540 106.350  46.850  1.00  0.00            
ATOM   4576  HZ3 TRP   501      94.890 106.050  47.670  1.00  0.00            
ATOM   4577  CE3 TRP   501      95.000 107.110  45.800  1.00  0.00            
ATOM   4578  HE3 TRP   501      93.960 107.380  45.820  1.00  0.00            
ATOM   4579  CD2 TRP   501      95.790 107.440  44.690  1.00  0.00            
ATOM   4580  C   TRP   501      92.200 109.130  41.830  1.00  0.00            
ATOM   4581  O   TRP   501      91.150 108.940  42.440  1.00  0.00            
ATOM   4582  N   TYR   502      92.280 110.090  40.910  1.00  0.00            
ATOM   4583  H   TYR   502      93.250 110.300  40.690  1.00  0.00            
ATOM   4584  CA  TYR   502      91.280 111.140  40.790  1.00  0.00            
ATOM   4585  HA  TYR   502      90.610 111.170  41.650  1.00  0.00            
ATOM   4586  CB  TYR   502      91.940 112.510  40.720  1.00  0.00            
ATOM   4587  HB1 TYR   502      91.200 113.310  40.640  1.00  0.00            
ATOM   4588  HB2 TYR   502      92.400 112.530  39.730  1.00  0.00            
ATOM   4589  CG  TYR   502      93.030 112.780  41.720  1.00  0.00            
ATOM   4590  CD1 TYR   502      92.870 112.590  43.100  1.00  0.00            
ATOM   4591  HD1 TYR   502      91.930 112.200  43.470  1.00  0.00            
ATOM   4592  CE1 TYR   502      93.900 112.810  44.020  1.00  0.00            
ATOM   4593  HE1 TYR   502      93.670 112.630  45.060  1.00  0.00            
ATOM   4594  CZ  TYR   502      95.170 113.210  43.560  1.00  0.00            
ATOM   4595  OH  TYR   502      96.290 113.370  44.320  1.00  0.00            
ATOM   4596  HH  TYR   502      96.130 113.220  45.260  1.00  0.00            
ATOM   4597  CE2 TYR   502      95.360 113.390  42.170  1.00  0.00            
ATOM   4598  HE2 TYR   502      96.270 113.840  41.820  1.00  0.00            
ATOM   4599  CD2 TYR   502      94.310 113.150  41.270  1.00  0.00            
ATOM   4600  HD2 TYR   502      94.540 113.280  40.230  1.00  0.00            
ATOM   4601  C   TYR   502      90.400 110.830  39.590  1.00  0.00            
ATOM   4602  O   TYR   502      89.360 111.470  39.530  1.00  0.00            
ATOM   4603  N   GLU   503      90.780 109.860  38.760  1.00  0.00            
ATOM   4604  H   GLU   503      91.710 109.510  38.940  1.00  0.00            
ATOM   4605  CA  GLU   503      90.180 109.490  37.490  1.00  0.00            
ATOM   4606  HA  GLU   503      90.920 108.850  37.000  1.00  0.00            
ATOM   4607  CB  GLU   503      89.050 108.510  37.750  1.00  0.00            
ATOM   4608  HB1 GLU   503      88.240 109.150  38.100  1.00  0.00            
ATOM   4609  HB2 GLU   503      89.370 107.840  38.560  1.00  0.00            
ATOM   4610  CG  GLU   503      88.690 107.660  36.530  1.00  0.00            
ATOM   4611  HG1 GLU   503      89.590 107.230  36.100  1.00  0.00            
ATOM   4612  HG2 GLU   503      88.380 108.320  35.720  1.00  0.00            
ATOM   4613  CD  GLU   503      87.650 106.570  36.710  1.00  0.00            
ATOM   4614  OE1 GLU   503      87.990 105.410  36.400  1.00  0.00            
ATOM   4615  OE2 GLU   503      86.520 106.810  37.200  1.00  0.00            
ATOM   4616  C   GLU   503      89.900 110.650  36.550  1.00  0.00            
ATOM   4617  O   GLU   503      88.780 110.850  36.090  1.00  0.00            
ATOM   4618  N   LEU   504      90.880 111.530  36.310  1.00  0.00            
ATOM   4619  H   LEU   504      91.780 111.320  36.710  1.00  0.00            
ATOM   4620  CA  LEU   504      90.810 112.630  35.370  1.00  0.00            
ATOM   4621  HA  LEU   504      89.760 112.950  35.380  1.00  0.00            
ATOM   4622  CB  LEU   504      91.760 113.730  35.830  1.00  0.00            
ATOM   4623  HB1 LEU   504      91.860 114.460  35.020  1.00  0.00            
ATOM   4624  HB2 LEU   504      92.790 113.400  35.980  1.00  0.00            
ATOM   4625  CG  LEU   504      91.310 114.350  37.150  1.00  0.00            
ATOM   4626  HG  LEU   504      90.900 113.560  37.780  1.00  0.00            
ATOM   4627  CD1 LEU   504      92.440 115.010  37.920  1.00  0.00            
ATOM   4628 1HD1 LEU   504      92.040 115.410  38.850  1.00  0.00            
ATOM   4629 2HD1 LEU   504      93.250 114.390  38.310  1.00  0.00            
ATOM   4630 3HD1 LEU   504      92.890 115.790  37.300  1.00  0.00            
ATOM   4631  CD2 LEU   504      90.260 115.440  36.960  1.00  0.00            
ATOM   4632 1HD2 LEU   504      90.690 116.380  36.600  1.00  0.00            
ATOM   4633 2HD2 LEU   504      89.500 115.190  36.220  1.00  0.00            
ATOM   4634 3HD2 LEU   504      89.720 115.610  37.890  1.00  0.00            
ATOM   4635  C   LEU   504      91.110 112.160  33.960  1.00  0.00            
ATOM   4636  O   LEU   504      91.920 111.250  33.800  1.00  0.00            
ATOM   4637  N   THR   505      90.480 112.860  33.010  1.00  0.00            
ATOM   4638  H   THR   505      89.840 113.590  33.290  1.00  0.00            
ATOM   4639  CA  THR   505      90.890 112.860  31.620  1.00  0.00            
ATOM   4640  HA  THR   505      91.080 111.830  31.330  1.00  0.00            
ATOM   4641  CB  THR   505      89.810 113.370  30.670  1.00  0.00            
ATOM   4642  HB  THR   505      90.260 113.570  29.690  1.00  0.00            
ATOM   4643  CG2 THR   505      88.650 112.400  30.520  1.00  0.00            
ATOM   4644 1HG2 THR   505      88.160 112.380  31.500  1.00  0.00            
ATOM   4645 2HG2 THR   505      87.980 112.840  29.780  1.00  0.00            
ATOM   4646 3HG2 THR   505      89.000 111.400  30.250  1.00  0.00            
ATOM   4647  OG1 THR   505      89.190 114.520  31.200  1.00  0.00            
ATOM   4648  HG1 THR   505      89.280 114.400  32.140  1.00  0.00            
ATOM   4649  C   THR   505      92.120 113.740  31.450  1.00  0.00            
ATOM   4650  O   THR   505      92.080 114.840  32.000  1.00  0.00            
ATOM   4651  N   PRO   506      93.240 113.290  30.860  1.00  0.00            
ATOM   4652  CD  PRO   506      93.470 111.890  30.550  1.00  0.00            
ATOM   4653  HD1 PRO   506      92.880 111.740  29.650  1.00  0.00            
ATOM   4654  HD2 PRO   506      93.130 111.240  31.360  1.00  0.00            
ATOM   4655  CG  PRO   506      94.920 111.720  30.110  1.00  0.00            
ATOM   4656  HG1 PRO   506      95.030 110.950  29.340  1.00  0.00            
ATOM   4657  HG2 PRO   506      95.480 111.410  30.990  1.00  0.00            
ATOM   4658  CB  PRO   506      95.340 113.150  29.760  1.00  0.00            
ATOM   4659  HB1 PRO   506      94.960 113.240  28.750  1.00  0.00            
ATOM   4660  HB2 PRO   506      96.400 113.400  29.820  1.00  0.00            
ATOM   4661  CA  PRO   506      94.500 113.980  30.730  1.00  0.00            
ATOM   4662  HA  PRO   506      94.900 114.030  31.750  1.00  0.00            
ATOM   4663  C   PRO   506      94.480 115.450  30.330  1.00  0.00            
ATOM   4664  O   PRO   506      95.200 116.270  30.890  1.00  0.00            
ATOM   4665  N   ALA   507      93.590 115.770  29.380  1.00  0.00            
ATOM   4666  H   ALA   507      92.990 115.090  28.930  1.00  0.00            
ATOM   4667  CA  ALA   507      93.430 117.140  28.960  1.00  0.00            
ATOM   4668  HA  ALA   507      94.380 117.510  28.570  1.00  0.00            
ATOM   4669  CB  ALA   507      92.530 117.220  27.730  1.00  0.00            
ATOM   4670  HB1 ALA   507      92.760 116.390  27.070  1.00  0.00            
ATOM   4671  HB2 ALA   507      91.460 117.120  27.900  1.00  0.00            
ATOM   4672  HB3 ALA   507      92.620 118.200  27.280  1.00  0.00            
ATOM   4673  C   ALA   507      92.960 118.110  30.050  1.00  0.00            
ATOM   4674  O   ALA   507      93.200 119.300  29.890  1.00  0.00            
ATOM   4675  N   GLU   508      92.230 117.690  31.080  1.00  0.00            
ATOM   4676  H   GLU   508      91.880 116.750  31.040  1.00  0.00            
ATOM   4677  CA  GLU   508      91.850 118.530  32.200  1.00  0.00            
ATOM   4678  HA  GLU   508      91.590 119.510  31.800  1.00  0.00            
ATOM   4679  CB  GLU   508      90.680 117.910  32.950  1.00  0.00            
ATOM   4680  HB1 GLU   508      90.980 117.160  33.690  1.00  0.00            
ATOM   4681  HB2 GLU   508      89.890 117.420  32.370  1.00  0.00            
ATOM   4682  CG  GLU   508      90.040 119.040  33.750  1.00  0.00            
ATOM   4683  HG1 GLU   508      89.590 119.810  33.130  1.00  0.00            
ATOM   4684  HG2 GLU   508      90.760 119.600  34.350  1.00  0.00            
ATOM   4685  CD  GLU   508      89.030 118.430  34.720  1.00  0.00            
ATOM   4686  OE1 GLU   508      88.400 117.390  34.450  1.00  0.00            
ATOM   4687  OE2 GLU   508      88.850 119.060  35.790  1.00  0.00            
ATOM   4688  C   GLU   508      93.090 118.740  33.050  1.00  0.00            
ATOM   4689  O   GLU   508      93.420 119.900  33.260  1.00  0.00            
ATOM   4690  N   THR   509      93.800 117.660  33.380  1.00  0.00            
ATOM   4691  H   THR   509      93.450 116.760  33.090  1.00  0.00            
ATOM   4692  CA  THR   509      95.100 117.770  34.010  1.00  0.00            
ATOM   4693  HA  THR   509      95.000 118.230  34.990  1.00  0.00            
ATOM   4694  CB  THR   509      95.650 116.360  34.240  1.00  0.00            
ATOM   4695  HB  THR   509      95.850 116.010  33.220  1.00  0.00            
ATOM   4696  CG2 THR   509      96.930 116.460  35.070  1.00  0.00            
ATOM   4697 1HG2 THR   509      96.800 117.220  35.830  1.00  0.00            
ATOM   4698 2HG2 THR   509      97.130 115.550  35.640  1.00  0.00            
ATOM   4699 3HG2 THR   509      97.760 116.690  34.400  1.00  0.00            
ATOM   4700  OG1 THR   509      94.770 115.580  35.010  1.00  0.00            
ATOM   4701  HG1 THR   509      95.220 114.730  34.980  1.00  0.00            
ATOM   4702  C   THR   509      96.020 118.730  33.280  1.00  0.00            
ATOM   4703  O   THR   509      96.710 119.500  33.940  1.00  0.00            
ATOM   4704  N   SER   510      96.190 118.790  31.950  1.00  0.00            
ATOM   4705  H   SER   510      95.770 118.040  31.410  1.00  0.00            
ATOM   4706  CA  SER   510      97.010 119.750  31.260  1.00  0.00            
ATOM   4707  HA  SER   510      98.070 119.610  31.500  1.00  0.00            
ATOM   4708  CB  SER   510      96.870 119.530  29.750  1.00  0.00            
ATOM   4709  HB1 SER   510      97.280 120.340  29.150  1.00  0.00            
ATOM   4710  HB2 SER   510      95.810 119.320  29.620  1.00  0.00            
ATOM   4711  OG  SER   510      97.510 118.330  29.410  1.00  0.00            
ATOM   4712  HG  SER   510      97.260 118.010  28.540  1.00  0.00            
ATOM   4713  C   SER   510      96.660 121.200  31.560  1.00  0.00            
ATOM   4714  O   SER   510      97.580 122.000  31.720  1.00  0.00            
ATOM   4715  N   VAL   511      95.380 121.580  31.640  1.00  0.00            
ATOM   4716  H   VAL   511      94.680 120.860  31.580  1.00  0.00            
ATOM   4717  CA  VAL   511      94.990 122.970  31.810  1.00  0.00            
ATOM   4718  HA  VAL   511      95.710 123.640  31.330  1.00  0.00            
ATOM   4719  CB  VAL   511      93.740 123.460  31.080  1.00  0.00            
ATOM   4720  HB  VAL   511      93.720 124.550  31.150  1.00  0.00            
ATOM   4721  CG1 VAL   511      93.610 123.140  29.600  1.00  0.00            
ATOM   4722 1HG1 VAL   511      94.490 123.470  29.040  1.00  0.00            
ATOM   4723 2HG1 VAL   511      93.460 122.060  29.510  1.00  0.00            
ATOM   4724 3HG1 VAL   511      92.690 123.530  29.170  1.00  0.00            
ATOM   4725  CG2 VAL   511      92.470 122.900  31.720  1.00  0.00            
ATOM   4726 1HG2 VAL   511      92.500 121.820  31.800  1.00  0.00            
ATOM   4727 2HG2 VAL   511      92.510 123.280  32.740  1.00  0.00            
ATOM   4728 3HG2 VAL   511      91.550 123.270  31.270  1.00  0.00            
ATOM   4729  C   VAL   511      95.070 123.440  33.250  1.00  0.00            
ATOM   4730  O   VAL   511      95.490 124.570  33.500  1.00  0.00            
ATOM   4731  N   ARG   512      95.050 122.530  34.230  1.00  0.00            
ATOM   4732  H   ARG   512      94.760 121.600  33.980  1.00  0.00            
ATOM   4733  CA  ARG   512      95.350 122.790  35.620  1.00  0.00            
ATOM   4734  HA  ARG   512      94.800 123.640  36.020  1.00  0.00            
ATOM   4735  CB  ARG   512      94.990 121.530  36.400  1.00  0.00            
ATOM   4736  HB1 ARG   512      95.460 121.530  37.380  1.00  0.00            
ATOM   4737  HB2 ARG   512      95.400 120.650  35.900  1.00  0.00            
ATOM   4738  CG  ARG   512      93.500 121.230  36.550  1.00  0.00            
ATOM   4739  HG1 ARG   512      93.050 121.510  35.590  1.00  0.00            
ATOM   4740  HG2 ARG   512      93.000 121.980  37.160  1.00  0.00            
ATOM   4741  CD  ARG   512      93.070 119.850  37.030  1.00  0.00            
ATOM   4742  HD1 ARG   512      93.700 119.670  37.900  1.00  0.00            
ATOM   4743  HD2 ARG   512      93.230 119.150  36.210  1.00  0.00            
ATOM   4744  NE  ARG   512      91.690 119.780  37.500  1.00  0.00            
ATOM   4745  HE  ARG   512      90.940 120.200  36.970  1.00  0.00            
ATOM   4746  CZ  ARG   512      91.250 118.820  38.330  1.00  0.00            
ATOM   4747  NH1 ARG   512      92.030 118.150  39.180  1.00  0.00            
ATOM   4748 1HH1 ARG   512      92.870 118.620  39.500  1.00  0.00            
ATOM   4749 2HH1 ARG   512      91.520 117.510  39.780  1.00  0.00            
ATOM   4750  NH2 ARG   512      89.940 118.530  38.310  1.00  0.00            
ATOM   4751 1HH2 ARG   512      89.480 118.910  37.490  1.00  0.00            
ATOM   4752 2HH2 ARG   512      89.480 117.790  38.820  1.00  0.00            
ATOM   4753  C   ARG   512      96.820 123.140  35.830  1.00  0.00            
ATOM   4754  O   ARG   512      97.090 124.170  36.440  1.00  0.00            
ATOM   4755  N   LEU   513      97.690 122.300  35.260  1.00  0.00            
ATOM   4756  H   LEU   513      97.330 121.500  34.750  1.00  0.00            
ATOM   4757  CA  LEU   513      99.120 122.500  35.190  1.00  0.00            
ATOM   4758  HA  LEU   513      99.460 122.620  36.220  1.00  0.00            
ATOM   4759  CB  LEU   513      99.620 121.140  34.710  1.00  0.00            
ATOM   4760  HB1 LEU   513     100.700 121.230  34.840  1.00  0.00            
ATOM   4761  HB2 LEU   513      99.340 120.950  33.670  1.00  0.00            
ATOM   4762  CG  LEU   513      99.330 119.860  35.500  1.00  0.00            
ATOM   4763  HG  LEU   513      98.270 119.630  35.550  1.00  0.00            
ATOM   4764  CD1 LEU   513      99.900 118.630  34.810  1.00  0.00            
ATOM   4765 1HD1 LEU   513     100.980 118.670  34.810  1.00  0.00            
ATOM   4766 2HD1 LEU   513      99.540 117.630  35.080  1.00  0.00            
ATOM   4767 3HD1 LEU   513      99.570 118.650  33.770  1.00  0.00            
ATOM   4768  CD2 LEU   513      99.900 119.880  36.910  1.00  0.00            
ATOM   4769 1HD2 LEU   513     100.980 119.940  36.940  1.00  0.00            
ATOM   4770 2HD2 LEU   513      99.470 120.780  37.370  1.00  0.00            
ATOM   4771 3HD2 LEU   513      99.450 119.070  37.490  1.00  0.00            
ATOM   4772  C   LEU   513      99.500 123.720  34.370  1.00  0.00            
ATOM   4773  O   LEU   513     100.490 124.350  34.730  1.00  0.00            
ATOM   4774  N   ARG   514      98.800 124.130  33.310  1.00  0.00            
ATOM   4775  H   ARG   514      98.040 123.550  32.970  1.00  0.00            
ATOM   4776  CA  ARG   514      99.010 125.290  32.470  1.00  0.00            
ATOM   4777  HA  ARG   514     100.080 125.430  32.280  1.00  0.00            
ATOM   4778  CB  ARG   514      98.270 125.250  31.140  1.00  0.00            
ATOM   4779  HB1 ARG   514      97.260 124.990  31.440  1.00  0.00            
ATOM   4780  HB2 ARG   514      98.630 124.390  30.570  1.00  0.00            
ATOM   4781  CG  ARG   514      98.510 126.390  30.150  1.00  0.00            
ATOM   4782  HG1 ARG   514      97.980 127.240  30.580  1.00  0.00            
ATOM   4783  HG2 ARG   514      97.940 126.200  29.240  1.00  0.00            
ATOM   4784  CD  ARG   514      99.940 126.730  29.750  1.00  0.00            
ATOM   4785  HD1 ARG   514     100.490 126.890  30.670  1.00  0.00            
ATOM   4786  HD2 ARG   514     100.010 127.630  29.130  1.00  0.00            
ATOM   4787  NE  ARG   514     100.590 125.630  29.040  1.00  0.00            
ATOM   4788  HE  ARG   514     100.060 125.010  28.440  1.00  0.00            
ATOM   4789  CZ  ARG   514     101.850 125.180  29.110  1.00  0.00            
ATOM   4790  NH1 ARG   514     102.800 125.690  29.900  1.00  0.00            
ATOM   4791 1HH1 ARG   514     102.730 126.690  30.070  1.00  0.00            
ATOM   4792 2HH1 ARG   514     103.730 125.330  29.720  1.00  0.00            
ATOM   4793  NH2 ARG   514     102.200 124.110  28.380  1.00  0.00            
ATOM   4794 1HH2 ARG   514     101.520 123.500  27.970  1.00  0.00            
ATOM   4795 2HH2 ARG   514     103.180 123.870  28.330  1.00  0.00            
ATOM   4796  C   ARG   514      98.640 126.500  33.320  1.00  0.00            
ATOM   4797  O   ARG   514      99.290 127.530  33.190  1.00  0.00            
ATOM   4798  N   ALA   515      97.750 126.380  34.310  1.00  0.00            
ATOM   4799  H   ALA   515      97.160 125.570  34.440  1.00  0.00            
ATOM   4800  CA  ALA   515      97.360 127.490  35.140  1.00  0.00            
ATOM   4801  HA  ALA   515      97.240 128.430  34.600  1.00  0.00            
ATOM   4802  CB  ALA   515      95.990 127.170  35.760  1.00  0.00            
ATOM   4803  HB1 ALA   515      95.370 126.840  34.930  1.00  0.00            
ATOM   4804  HB2 ALA   515      96.080 126.390  36.510  1.00  0.00            
ATOM   4805  HB3 ALA   515      95.470 128.050  36.120  1.00  0.00            
ATOM   4806  C   ALA   515      98.410 127.790  36.210  1.00  0.00            
ATOM   4807  O   ALA   515      98.840 128.910  36.460  1.00  0.00            
ATOM   4808  N   TYR   516      99.060 126.750  36.740  1.00  0.00            
ATOM   4809  H   TYR   516      98.630 125.860  36.560  1.00  0.00            
ATOM   4810  CA  TYR   516     100.250 126.870  37.570  1.00  0.00            
ATOM   4811  HA  TYR   516      99.890 127.470  38.400  1.00  0.00            
ATOM   4812  CB  TYR   516     100.620 125.490  38.100  1.00  0.00            
ATOM   4813  HB1 TYR   516     100.880 124.840  37.260  1.00  0.00            
ATOM   4814  HB2 TYR   516      99.700 125.170  38.590  1.00  0.00            
ATOM   4815  CG  TYR   516     101.790 125.390  39.050  1.00  0.00            
ATOM   4816  CD1 TYR   516     103.070 125.040  38.610  1.00  0.00            
ATOM   4817  HD1 TYR   516     103.200 125.110  37.540  1.00  0.00            
ATOM   4818  CE1 TYR   516     104.140 124.790  39.470  1.00  0.00            
ATOM   4819  HE1 TYR   516     105.100 124.510  39.050  1.00  0.00            
ATOM   4820  CZ  TYR   516     103.940 124.940  40.860  1.00  0.00            
ATOM   4821  OH  TYR   516     104.940 124.830  41.770  1.00  0.00            
ATOM   4822  HH  TYR   516     104.670 124.880  42.690  1.00  0.00            
ATOM   4823  CE2 TYR   516     102.610 125.110  41.300  1.00  0.00            
ATOM   4824  HE2 TYR   516     102.400 125.070  42.360  1.00  0.00            
ATOM   4825  CD2 TYR   516     101.570 125.440  40.430  1.00  0.00            
ATOM   4826  HD2 TYR   516     100.620 125.650  40.900  1.00  0.00            
ATOM   4827  C   TYR   516     101.430 127.590  36.950  1.00  0.00            
ATOM   4828  O   TYR   516     101.930 128.570  37.500  1.00  0.00            
ATOM   4829  N   LEU   517     101.890 127.190  35.760  1.00  0.00            
ATOM   4830  H   LEU   517     101.450 126.370  35.360  1.00  0.00            
ATOM   4831  CA  LEU   517     102.960 127.820  35.010  1.00  0.00            
ATOM   4832  HA  LEU   517     103.830 127.870  35.670  1.00  0.00            
ATOM   4833  CB  LEU   517     103.280 126.920  33.810  1.00  0.00            
ATOM   4834  HB1 LEU   517     103.850 127.370  32.990  1.00  0.00            
ATOM   4835  HB2 LEU   517     102.340 126.720  33.280  1.00  0.00            
ATOM   4836  CG  LEU   517     104.020 125.670  34.270  1.00  0.00            
ATOM   4837  HG  LEU   517     103.330 125.180  34.960  1.00  0.00            
ATOM   4838  CD1 LEU   517     104.260 124.790  33.040  1.00  0.00            
ATOM   4839 1HD1 LEU   517     104.890 125.210  32.250  1.00  0.00            
ATOM   4840 2HD1 LEU   517     104.710 123.830  33.260  1.00  0.00            
ATOM   4841 3HD1 LEU   517     103.310 124.500  32.600  1.00  0.00            
ATOM   4842  CD2 LEU   517     105.410 125.780  34.860  1.00  0.00            
ATOM   4843 1HD2 LEU   517     105.720 124.910  35.450  1.00  0.00            
ATOM   4844 2HD2 LEU   517     106.150 126.040  34.110  1.00  0.00            
ATOM   4845 3HD2 LEU   517     105.460 126.470  35.710  1.00  0.00            
ATOM   4846  C   LEU   517     102.550 129.180  34.480  1.00  0.00            
ATOM   4847  O   LEU   517     103.460 130.010  34.360  1.00  0.00            
ATOM   4848  N   ASN   518     101.290 129.480  34.180  1.00  0.00            
ATOM   4849  H   ASN   518     100.680 128.690  34.330  1.00  0.00            
ATOM   4850  CA  ASN   518     100.750 130.740  33.690  1.00  0.00            
ATOM   4851  HA  ASN   518     101.480 131.130  32.980  1.00  0.00            
ATOM   4852  CB  ASN   518      99.430 130.560  32.930  1.00  0.00            
ATOM   4853  HB1 ASN   518      98.830 131.460  33.020  1.00  0.00            
ATOM   4854  HB2 ASN   518      98.770 129.890  33.480  1.00  0.00            
ATOM   4855  CG  ASN   518      99.530 130.060  31.500  1.00  0.00            
ATOM   4856  OD1 ASN   518     100.580 129.950  30.860  1.00  0.00            
ATOM   4857  ND2 ASN   518      98.370 129.850  30.860  1.00  0.00            
ATOM   4858 1HD2 ASN   518      97.530 129.870  31.410  1.00  0.00            
ATOM   4859 2HD2 ASN   518      98.380 129.490  29.920  1.00  0.00            
ATOM   4860  C   ASN   518     100.640 131.760  34.810  1.00  0.00            
ATOM   4861  O   ASN   518     100.600 132.950  34.490  1.00  0.00            
ATOM   4862  N   THR   519     100.740 131.450  36.100  1.00  0.00            
ATOM   4863  H   THR   519     101.090 130.510  36.260  1.00  0.00            
ATOM   4864  CA  THR   519     100.520 132.300  37.240  1.00  0.00            
ATOM   4865  HA  THR   519     100.080 133.260  36.970  1.00  0.00            
ATOM   4866  CB  THR   519      99.490 131.680  38.170  1.00  0.00            
ATOM   4867  HB  THR   519     100.000 130.850  38.650  1.00  0.00            
ATOM   4868  CG2 THR   519      99.090 132.610  39.320  1.00  0.00            
ATOM   4869 1HG2 THR   519     100.040 132.980  39.720  1.00  0.00            
ATOM   4870 2HG2 THR   519      98.680 133.550  38.950  1.00  0.00            
ATOM   4871 3HG2 THR   519      98.410 132.060  39.970  1.00  0.00            
ATOM   4872  OG1 THR   519      98.380 131.300  37.390  1.00  0.00            
ATOM   4873  HG1 THR   519      98.570 130.510  36.890  1.00  0.00            
ATOM   4874  C   THR   519     101.900 132.600  37.830  1.00  0.00            
ATOM   4875  O   THR   519     102.690 131.700  38.130  1.00  0.00            
ATOM   4876  N   PRO   520     102.160 133.890  38.030  1.00  0.00            
ATOM   4877  CD  PRO   520     101.290 135.030  37.800  1.00  0.00            
ATOM   4878  HD1 PRO   520     100.310 134.950  38.270  1.00  0.00            
ATOM   4879  HD2 PRO   520     101.160 135.230  36.740  1.00  0.00            
ATOM   4880  CG  PRO   520     101.970 136.240  38.440  1.00  0.00            
ATOM   4881  HG1 PRO   520     101.780 136.340  39.510  1.00  0.00            
ATOM   4882  HG2 PRO   520     101.760 137.230  38.050  1.00  0.00            
ATOM   4883  CB  PRO   520     103.440 135.830  38.390  1.00  0.00            
ATOM   4884  HB1 PRO   520     104.010 136.330  39.170  1.00  0.00            
ATOM   4885  HB2 PRO   520     103.920 136.120  37.450  1.00  0.00            
ATOM   4886  CA  PRO   520     103.470 134.310  38.480  1.00  0.00            
ATOM   4887  HA  PRO   520     104.290 133.860  37.920  1.00  0.00            
ATOM   4888  C   PRO   520     103.740 133.840  39.900  1.00  0.00            
ATOM   4889  O   PRO   520     102.890 133.330  40.620  1.00  0.00            
ATOM   4890  N   GLY   521     104.980 134.040  40.370  1.00  0.00            
ATOM   4891  H   GLY   521     105.680 134.070  39.650  1.00  0.00            
ATOM   4892  CA  GLY   521     105.490 133.900  41.720  1.00  0.00            
ATOM   4893  HA1 GLY   521     104.840 134.510  42.350  1.00  0.00            
ATOM   4894  HA2 GLY   521     106.530 134.230  41.690  1.00  0.00            
ATOM   4895  C   GLY   521     105.680 132.440  42.120  1.00  0.00            
ATOM   4896  O   GLY   521     106.460 132.130  43.010  1.00  0.00            
ATOM   4897  N   LEU   522     105.090 131.500  41.370  1.00  0.00            
ATOM   4898  H   LEU   522     104.370 131.840  40.750  1.00  0.00            
ATOM   4899  CA  LEU   522     105.230 130.090  41.650  1.00  0.00            
ATOM   4900  HA  LEU   522     105.220 130.070  42.740  1.00  0.00            
ATOM   4901  CB  LEU   522     103.970 129.420  41.110  1.00  0.00            
ATOM   4902  HB1 LEU   522     104.160 128.340  41.070  1.00  0.00            
ATOM   4903  HB2 LEU   522     103.900 129.680  40.050  1.00  0.00            
ATOM   4904  CG  LEU   522     102.710 129.780  41.870  1.00  0.00            
ATOM   4905  HG  LEU   522     102.690 130.840  42.120  1.00  0.00            
ATOM   4906  CD1 LEU   522     101.490 129.520  40.980  1.00  0.00            
ATOM   4907 1HD1 LEU   522     101.460 130.160  40.100  1.00  0.00            
ATOM   4908 2HD1 LEU   522     101.380 128.490  40.650  1.00  0.00            
ATOM   4909 3HD1 LEU   522     100.560 129.680  41.520  1.00  0.00            
ATOM   4910  CD2 LEU   522     102.580 128.970  43.160  1.00  0.00            
ATOM   4911 1HD2 LEU   522     102.750 127.920  42.930  1.00  0.00            
ATOM   4912 2HD2 LEU   522     103.280 129.320  43.930  1.00  0.00            
ATOM   4913 3HD2 LEU   522     101.570 129.060  43.550  1.00  0.00            
ATOM   4914  C   LEU   522     106.520 129.450  41.160  1.00  0.00            
ATOM   4915  O   LEU   522     107.210 130.110  40.390  1.00  0.00            
ATOM   4916  N   PRO   523     106.910 128.280  41.680  1.00  0.00            
ATOM   4917  CD  PRO   523     106.320 127.630  42.830  1.00  0.00            
ATOM   4918  HD1 PRO   523     105.400 127.190  42.470  1.00  0.00            
ATOM   4919  HD2 PRO   523     106.120 128.330  43.640  1.00  0.00            
ATOM   4920  CG  PRO   523     107.350 126.640  43.360  1.00  0.00            
ATOM   4921  HG1 PRO   523     106.890 125.760  43.800  1.00  0.00            
ATOM   4922  HG2 PRO   523     108.070 127.180  43.960  1.00  0.00            
ATOM   4923  CB  PRO   523     108.140 126.240  42.120  1.00  0.00            
ATOM   4924  HB1 PRO   523     107.560 125.470  41.600  1.00  0.00            
ATOM   4925  HB2 PRO   523     109.160 125.980  42.400  1.00  0.00            
ATOM   4926  CA  PRO   523     108.040 127.490  41.250  1.00  0.00            
ATOM   4927  HA  PRO   523     108.950 128.060  41.440  1.00  0.00            
ATOM   4928  C   PRO   523     108.060 127.180  39.760  1.00  0.00            
ATOM   4929  O   PRO   523     107.020 127.050  39.130  1.00  0.00            
ATOM   4930  N   VAL   524     109.230 127.080  39.120  1.00  0.00            
ATOM   4931  H   VAL   524     110.060 127.250  39.670  1.00  0.00            
ATOM   4932  CA  VAL   524     109.340 127.020  37.670  1.00  0.00            
ATOM   4933  HA  VAL   524     108.390 127.260  37.200  1.00  0.00            
ATOM   4934  CB  VAL   524     110.250 128.140  37.190  1.00  0.00            
ATOM   4935  HB  VAL   524     110.090 128.180  36.110  1.00  0.00            
ATOM   4936  CG1 VAL   524     109.740 129.500  37.640  1.00  0.00            
ATOM   4937 1HG1 VAL   524     108.670 129.600  37.460  1.00  0.00            
ATOM   4938 2HG1 VAL   524     109.890 129.660  38.700  1.00  0.00            
ATOM   4939 3HG1 VAL   524     110.260 130.310  37.120  1.00  0.00            
ATOM   4940  CG2 VAL   524     111.710 127.920  37.590  1.00  0.00            
ATOM   4941 1HG2 VAL   524     111.770 127.960  38.680  1.00  0.00            
ATOM   4942 2HG2 VAL   524     112.050 126.930  37.290  1.00  0.00            
ATOM   4943 3HG2 VAL   524     112.460 128.640  37.260  1.00  0.00            
ATOM   4944  C   VAL   524     109.700 125.620  37.180  1.00  0.00            
ATOM   4945  O   VAL   524     110.280 124.880  37.960  1.00  0.00            
ATOM   4946  N   CYS   525     109.420 125.280  35.920  1.00  0.00            
ATOM   4947  H   CYS   525     109.080 125.990  35.290  1.00  0.00            
ATOM   4948  CA  CYS   525     109.630 123.920  35.470  1.00  0.00            
ATOM   4949  HA  CYS   525     110.450 123.470  36.030  1.00  0.00            
ATOM   4950  CB  CYS   525     108.270 123.250  35.620  1.00  0.00            
ATOM   4951  HB1 CYS   525     107.580 123.400  34.790  1.00  0.00            
ATOM   4952  HB2 CYS   525     107.700 123.540  36.500  1.00  0.00            
ATOM   4953  SG  CYS   525     108.540 121.470  35.780  1.00  0.00            
ATOM   4954  HG  CYS   525     109.500 121.490  36.710  1.00  0.00            
ATOM   4955  C   CYS   525     110.000 123.780  34.000  1.00  0.00            
ATOM   4956  O   CYS   525     109.730 124.690  33.220  1.00  0.00            
ATOM   4957  N   GLN   526     110.520 122.620  33.580  1.00  0.00            
ATOM   4958  H   GLN   526     110.430 121.930  34.310  1.00  0.00            
ATOM   4959  CA  GLN   526     110.520 122.250  32.180  1.00  0.00            
ATOM   4960  HA  GLN   526     110.660 123.170  31.610  1.00  0.00            
ATOM   4961  CB  GLN   526     111.560 121.200  31.810  1.00  0.00            
ATOM   4962  HB1 GLN   526     111.770 121.280  30.740  1.00  0.00            
ATOM   4963  HB2 GLN   526     111.160 120.220  32.080  1.00  0.00            
ATOM   4964  CG  GLN   526     112.940 121.320  32.450  1.00  0.00            
ATOM   4965  HG1 GLN   526     113.610 120.550  32.070  1.00  0.00            
ATOM   4966  HG2 GLN   526     112.890 121.130  33.520  1.00  0.00            
ATOM   4967  CD  GLN   526     113.680 122.620  32.180  1.00  0.00            
ATOM   4968  OE1 GLN   526     114.360 122.690  31.160  1.00  0.00            
ATOM   4969  NE2 GLN   526     113.740 123.600  33.090  1.00  0.00            
ATOM   4970 1HE2 GLN   526     113.290 123.510  33.990  1.00  0.00            
ATOM   4971 2HE2 GLN   526     114.230 124.440  32.800  1.00  0.00            
ATOM   4972  C   GLN   526     109.140 121.850  31.670  1.00  0.00            
ATOM   4973  O   GLN   526     108.400 121.130  32.330  1.00  0.00            
ATOM   4974  N   ASP   527     108.760 122.470  30.550  1.00  0.00            
ATOM   4975  H   ASP   527     109.520 122.740  29.940  1.00  0.00            
ATOM   4976  CA  ASP   527     107.460 122.320  29.920  1.00  0.00            
ATOM   4977  HA  ASP   527     106.730 122.140  30.710  1.00  0.00            
ATOM   4978  CB  ASP   527     106.910 123.540  29.200  1.00  0.00            
ATOM   4979  HB1 ASP   527     107.540 123.580  28.310  1.00  0.00            
ATOM   4980  HB2 ASP   527     107.150 124.420  29.800  1.00  0.00            
ATOM   4981  CG  ASP   527     105.430 123.560  28.850  1.00  0.00            
ATOM   4982  OD1 ASP   527     104.750 122.510  28.850  1.00  0.00            
ATOM   4983  OD2 ASP   527     104.970 124.600  28.330  1.00  0.00            
ATOM   4984  C   ASP   527     107.420 121.150  28.950  1.00  0.00            
ATOM   4985  O   ASP   527     107.830 121.140  27.790  1.00  0.00            
ATOM   4986  N   HIS   528     106.720 120.100  29.400  1.00  0.00            
ATOM   4987  H   HIS   528     106.460 120.090  30.380  1.00  0.00            
ATOM   4988  CA  HIS   528     106.400 118.930  28.610  1.00  0.00            
ATOM   4989  HA  HIS   528     106.650 119.110  27.560  1.00  0.00            
ATOM   4990  CB  HIS   528     107.230 117.740  29.090  1.00  0.00            
ATOM   4991  HB1 HIS   528     106.870 116.820  28.620  1.00  0.00            
ATOM   4992  HB2 HIS   528     107.070 117.640  30.160  1.00  0.00            
ATOM   4993  CG  HIS   528     108.700 117.910  28.810  1.00  0.00            
ATOM   4994  ND1 HIS   528     109.160 118.430  27.610  1.00  0.00            
ATOM   4995  HD1 HIS   528     108.600 118.790  26.860  1.00  0.00            
ATOM   4996  CE1 HIS   528     110.500 118.370  27.670  1.00  0.00            
ATOM   4997  HE1 HIS   528     111.130 118.620  26.830  1.00  0.00            
ATOM   4998  NE2 HIS   528     110.910 117.980  28.880  1.00  0.00            
ATOM   4999  CD2 HIS   528     109.780 117.590  29.590  1.00  0.00            
ATOM   5000  HD2 HIS   528     109.830 117.200  30.600  1.00  0.00            
ATOM   5001  C   HIS   528     104.930 118.530  28.670  1.00  0.00            
ATOM   5002  O   HIS   528     104.500 117.520  28.120  1.00  0.00            
ATOM   5003  N   LEU   529     104.070 119.360  29.250  1.00  0.00            
ATOM   5004  H   LEU   529     104.400 120.240  29.620  1.00  0.00            
ATOM   5005  CA  LEU   529     102.630 119.230  29.300  1.00  0.00            
ATOM   5006  HA  LEU   529     102.370 118.590  30.140  1.00  0.00            
ATOM   5007  CB  LEU   529     101.820 120.440  29.770  1.00  0.00            
ATOM   5008  HB1 LEU   529     100.750 120.240  29.720  1.00  0.00            
ATOM   5009  HB2 LEU   529     102.110 121.250  29.100  1.00  0.00            
ATOM   5010  CG  LEU   529     102.150 120.970  31.160  1.00  0.00            
ATOM   5011  HG  LEU   529     103.140 121.440  31.170  1.00  0.00            
ATOM   5012  CD1 LEU   529     101.080 122.000  31.510  1.00  0.00            
ATOM   5013 1HD1 LEU   529     101.150 122.780  30.750  1.00  0.00            
ATOM   5014 2HD1 LEU   529     100.100 121.550  31.390  1.00  0.00            
ATOM   5015 3HD1 LEU   529     101.310 122.330  32.530  1.00  0.00            
ATOM   5016  CD2 LEU   529     102.010 119.970  32.300  1.00  0.00            
ATOM   5017 1HD2 LEU   529     102.330 120.400  33.260  1.00  0.00            
ATOM   5018 2HD2 LEU   529     100.960 119.690  32.270  1.00  0.00            
ATOM   5019 3HD2 LEU   529     102.660 119.100  32.230  1.00  0.00            
ATOM   5020  C   LEU   529     101.920 118.600  28.110  1.00  0.00            
ATOM   5021  O   LEU   529     101.240 117.610  28.390  1.00  0.00            
ATOM   5022  N   GLU   530     102.150 118.990  26.850  1.00  0.00            
ATOM   5023  H   GLU   530     102.820 119.740  26.750  1.00  0.00            
ATOM   5024  CA  GLU   530     101.530 118.510  25.630  1.00  0.00            
ATOM   5025  HA  GLU   530     100.500 118.190  25.780  1.00  0.00            
ATOM   5026  CB  GLU   530     101.690 119.600  24.580  1.00  0.00            
ATOM   5027  HB1 GLU   530     101.390 119.180  23.620  1.00  0.00            
ATOM   5028  HB2 GLU   530     102.720 119.960  24.620  1.00  0.00            
ATOM   5029  CG  GLU   530     100.780 120.790  24.880  1.00  0.00            
ATOM   5030  HG1 GLU   530     100.940 121.330  25.820  1.00  0.00            
ATOM   5031  HG2 GLU   530      99.750 120.440  24.880  1.00  0.00            
ATOM   5032  CD  GLU   530     100.850 121.880  23.820  1.00  0.00            
ATOM   5033  OE1 GLU   530     100.660 123.060  24.160  1.00  0.00            
ATOM   5034  OE2 GLU   530     101.200 121.690  22.630  1.00  0.00            
ATOM   5035  C   GLU   530     102.200 117.200  25.220  1.00  0.00            
ATOM   5036  O   GLU   530     101.470 116.360  24.700  1.00  0.00            
ATOM   5037  N   PHE   531     103.440 116.860  25.590  1.00  0.00            
ATOM   5038  H   PHE   531     104.060 117.490  26.070  1.00  0.00            
ATOM   5039  CA  PHE   531     103.950 115.530  25.340  1.00  0.00            
ATOM   5040  HA  PHE   531     103.550 115.170  24.390  1.00  0.00            
ATOM   5041  CB  PHE   531     105.440 115.730  25.060  1.00  0.00            
ATOM   5042  HB1 PHE   531     105.900 116.520  25.650  1.00  0.00            
ATOM   5043  HB2 PHE   531     105.560 116.060  24.020  1.00  0.00            
ATOM   5044  CG  PHE   531     106.260 114.480  25.260  1.00  0.00            
ATOM   5045  CD1 PHE   531     106.160 113.390  24.380  1.00  0.00            
ATOM   5046  HD1 PHE   531     105.620 113.500  23.450  1.00  0.00            
ATOM   5047  CE1 PHE   531     106.840 112.220  24.730  1.00  0.00            
ATOM   5048  HE1 PHE   531     106.750 111.300  24.190  1.00  0.00            
ATOM   5049  CZ  PHE   531     107.320 112.030  26.030  1.00  0.00            
ATOM   5050  HZ  PHE   531     107.510 111.000  26.300  1.00  0.00            
ATOM   5051  CE2 PHE   531     107.210 113.040  26.990  1.00  0.00            
ATOM   5052  HE2 PHE   531     107.450 112.900  28.030  1.00  0.00            
ATOM   5053  CD2 PHE   531     106.730 114.290  26.570  1.00  0.00            
ATOM   5054  HD2 PHE   531     106.600 115.050  27.320  1.00  0.00            
ATOM   5055  C   PHE   531     103.600 114.480  26.380  1.00  0.00            
ATOM   5056  O   PHE   531     103.480 113.310  26.040  1.00  0.00            
ATOM   5057  N   TRP   532     103.300 114.940  27.600  1.00  0.00            
ATOM   5058  H   TRP   532     103.590 115.900  27.760  1.00  0.00            
ATOM   5059  CA  TRP   532     102.700 114.240  28.710  1.00  0.00            
ATOM   5060  HA  TRP   532     103.160 113.260  28.840  1.00  0.00            
ATOM   5061  CB  TRP   532     102.930 114.890  30.070  1.00  0.00            
ATOM   5062  HB1 TRP   532     102.400 114.370  30.870  1.00  0.00
[truncated: 129,888 more chars]
