# Supplementary material for: ATP dependent NS3 helicase interaction with RNA: insights from molecular simulations
Source: Nucleic Acids Res. 2015 Oct 10;43(18):8725–34. doi: 10.1093/nar/gkv872 (PMC4605317; doi:10.1093/nar/gkv872)
Supplement: SUPPLEMENTARY DATA [file supp_gkv872_nar-02163-z-2015-File009.zip › pdb-files/1000ns_closed-ATP.pdb]

TITLE     t= 1000000.00000
ATOM      1  N   SER   189     111.790  79.960  36.620  1.00  0.00            
ATOM      2  H1  SER   189     111.450  80.890  36.830  1.00  0.00            
ATOM      3  H2  SER   189     112.580  80.100  36.010  1.00  0.00            
ATOM      4  H3  SER   189     111.110  79.480  36.050  1.00  0.00            
ATOM      5  CA  SER   189     112.110  79.350  37.920  1.00  0.00            
ATOM      6  HA  SER   189     112.850  79.890  38.520  1.00  0.00            
ATOM      7  CB  SER   189     110.830  79.150  38.720  1.00  0.00            
ATOM      8  HB1 SER   189     111.040  78.710  39.690  1.00  0.00            
ATOM      9  HB2 SER   189     110.150  78.470  38.190  1.00  0.00            
ATOM     10  OG  SER   189     110.190  80.400  38.860  1.00  0.00            
ATOM     11  HG  SER   189     109.510  80.110  39.480  1.00  0.00            
ATOM     12  C   SER   189     112.630  77.930  37.710  1.00  0.00            
ATOM     13  O   SER   189     112.290  77.370  36.670  1.00  0.00            
ATOM     14  N   PRO   190     113.480  77.310  38.530  1.00  0.00            
ATOM     15  CD  PRO   190     114.180  77.980  39.610  1.00  0.00            
ATOM     16  HD1 PRO   190     113.510  77.880  40.460  1.00  0.00            
ATOM     17  HD2 PRO   190     114.500  78.990  39.360  1.00  0.00            
ATOM     18  CG  PRO   190     115.460  77.170  39.820  1.00  0.00            
ATOM     19  HG1 PRO   190     115.790  77.180  40.860  1.00  0.00            
ATOM     20  HG2 PRO   190     116.190  77.540  39.110  1.00  0.00            
ATOM     21  CB  PRO   190     115.060  75.740  39.480  1.00  0.00            
ATOM     22  HB1 PRO   190     114.560  75.270  40.320  1.00  0.00            
ATOM     23  HB2 PRO   190     115.870  75.110  39.120  1.00  0.00            
ATOM     24  CA  PRO   190     114.020  75.980  38.380  1.00  0.00            
ATOM     25  HA  PRO   190     114.410  75.840  37.370  1.00  0.00            
ATOM     26  C   PRO   190     112.940  74.910  38.440  1.00  0.00            
ATOM     27  O   PRO   190     111.870  75.170  38.980  1.00  0.00            
ATOM     28  N   PRO   191     113.160  73.760  37.800  1.00  0.00            
ATOM     29  CD  PRO   191     114.170  73.430  36.820  1.00  0.00            
ATOM     30  HD1 PRO   191     115.110  73.230  37.340  1.00  0.00            
ATOM     31  HD2 PRO   191     114.340  74.330  36.230  1.00  0.00            
ATOM     32  CG  PRO   191     113.690  72.220  36.020  1.00  0.00            
ATOM     33  HG1 PRO   191     114.450  71.490  35.730  1.00  0.00            
ATOM     34  HG2 PRO   191     113.110  72.540  35.160  1.00  0.00            
ATOM     35  CB  PRO   191     112.810  71.520  37.040  1.00  0.00            
ATOM     36  HB1 PRO   191     113.400  70.950  37.760  1.00  0.00            
ATOM     37  HB2 PRO   191     112.060  70.940  36.490  1.00  0.00            
ATOM     38  CA  PRO   191     112.190  72.680  37.810  1.00  0.00            
ATOM     39  HA  PRO   191     111.430  73.010  37.090  1.00  0.00            
ATOM     40  C   PRO   191     111.540  72.240  39.110  1.00  0.00            
ATOM     41  O   PRO   191     112.140  72.290  40.170  1.00  0.00            
ATOM     42  N   ALA   192     110.250  71.900  39.060  1.00  0.00            
ATOM     43  H   ALA   192     109.830  71.730  38.160  1.00  0.00            
ATOM     44  CA  ALA   192     109.510  71.520  40.250  1.00  0.00            
ATOM     45  HA  ALA   192     109.850  72.130  41.080  1.00  0.00            
ATOM     46  CB  ALA   192     108.040  71.890  40.050  1.00  0.00            
ATOM     47  HB1 ALA   192     107.500  72.030  40.990  1.00  0.00            
ATOM     48  HB2 ALA   192     108.080  72.850  39.550  1.00  0.00            
ATOM     49  HB3 ALA   192     107.570  71.250  39.300  1.00  0.00            
ATOM     50  C   ALA   192     109.700  70.060  40.670  1.00  0.00            
ATOM     51  O   ALA   192     109.930  69.220  39.800  1.00  0.00            
ATOM     52  N   VAL   193     109.530  69.710  41.940  1.00  0.00            
ATOM     53  H   VAL   193     109.290  70.510  42.500  1.00  0.00            
ATOM     54  CA  VAL   193     109.810  68.370  42.430  1.00  0.00            
ATOM     55  HA  VAL   193     110.640  67.990  41.840  1.00  0.00            
ATOM     56  CB  VAL   193     110.450  68.380  43.810  1.00  0.00            
ATOM     57  HB  VAL   193     109.760  68.880  44.490  1.00  0.00            
ATOM     58  CG1 VAL   193     110.670  66.960  44.340  1.00  0.00            
ATOM     59 1HG1 VAL   193     111.400  66.910  45.150  1.00  0.00            
ATOM     60 2HG1 VAL   193     109.720  66.530  44.670  1.00  0.00            
ATOM     61 3HG1 VAL   193     111.140  66.280  43.630  1.00  0.00            
ATOM     62  CG2 VAL   193     111.760  69.170  43.760  1.00  0.00            
ATOM     63 1HG2 VAL   193     112.030  69.240  44.820  1.00  0.00            
ATOM     64 2HG2 VAL   193     112.560  68.670  43.230  1.00  0.00            
ATOM     65 3HG2 VAL   193     111.620  70.180  43.380  1.00  0.00            
ATOM     66  C   VAL   193     108.680  67.360  42.290  1.00  0.00            
ATOM     67  O   VAL   193     107.590  67.640  42.790  1.00  0.00            
ATOM     68  N   PRO   194     108.830  66.180  41.680  1.00  0.00            
ATOM     69  CD  PRO   194     109.890  66.040  40.700  1.00  0.00            
ATOM     70  HD1 PRO   194     110.920  66.120  41.050  1.00  0.00            
ATOM     71  HD2 PRO   194     109.900  66.750  39.870  1.00  0.00            
ATOM     72  CG  PRO   194     109.600  64.630  40.210  1.00  0.00            
ATOM     73  HG1 PRO   194     110.130  64.020  40.930  1.00  0.00            
ATOM     74  HG2 PRO   194     109.950  64.440  39.190  1.00  0.00            
ATOM     75  CB  PRO   194     108.080  64.470  40.230  1.00  0.00            
ATOM     76  HB1 PRO   194     107.840  63.410  40.230  1.00  0.00            
ATOM     77  HB2 PRO   194     107.550  65.050  39.480  1.00  0.00            
ATOM     78  CA  PRO   194     107.810  65.170  41.560  1.00  0.00            
ATOM     79  HA  PRO   194     106.820  65.630  41.490  1.00  0.00            
ATOM     80  C   PRO   194     107.750  64.310  42.810  1.00  0.00            
ATOM     81  O   PRO   194     108.720  64.210  43.560  1.00  0.00            
ATOM     82  N   GLN   195     106.660  63.530  42.880  1.00  0.00            
ATOM     83  H   GLN   195     106.020  63.550  42.110  1.00  0.00            
ATOM     84  CA  GLN   195     106.500  62.360  43.730  1.00  0.00            
ATOM     85  HA  GLN   195     106.990  62.590  44.680  1.00  0.00            
ATOM     86  CB  GLN   195     105.040  62.110  44.060  1.00  0.00            
ATOM     87  HB1 GLN   195     104.820  61.210  44.640  1.00  0.00            
ATOM     88  HB2 GLN   195     104.550  61.940  43.100  1.00  0.00            
ATOM     89  CG  GLN   195     104.350  63.250  44.810  1.00  0.00            
ATOM     90  HG1 GLN   195     104.560  64.180  44.280  1.00  0.00            
ATOM     91  HG2 GLN   195     104.840  63.330  45.780  1.00  0.00            
ATOM     92  CD  GLN   195     102.850  63.080  45.060  1.00  0.00            
ATOM     93  OE1 GLN   195     102.290  62.000  44.890  1.00  0.00            
ATOM     94  NE2 GLN   195     102.080  64.060  45.530  1.00  0.00            
ATOM     95 1HE2 GLN   195     102.440  64.990  45.700  1.00  0.00            
ATOM     96 2HE2 GLN   195     101.080  63.980  45.610  1.00  0.00            
ATOM     97  C   GLN   195     107.160  61.110  43.160  1.00  0.00            
ATOM     98  O   GLN   195     107.240  60.110  43.860  1.00  0.00            
ATOM     99  N   SER   196     107.600  61.080  41.900  1.00  0.00            
ATOM    100  H   SER   196     107.480  61.920  41.360  1.00  0.00            
ATOM    101  CA  SER   196     108.120  59.920  41.200  1.00  0.00            
ATOM    102  HA  SER   196     108.470  59.290  42.020  1.00  0.00            
ATOM    103  CB  SER   196     107.100  59.280  40.280  1.00  0.00            
ATOM    104  HB1 SER   196     106.200  58.990  40.820  1.00  0.00            
ATOM    105  HB2 SER   196     107.530  58.310  40.020  1.00  0.00            
ATOM    106  OG  SER   196     106.710  59.950  39.100  1.00  0.00            
ATOM    107  HG  SER   196     106.490  59.250  38.490  1.00  0.00            
ATOM    108  C   SER   196     109.500  60.050  40.550  1.00  0.00            
ATOM    109  O   SER   196     110.480  59.630  41.140  1.00  0.00            
ATOM    110  N   PHE   197     109.500  60.650  39.350  1.00  0.00            
ATOM    111  H   PHE   197     108.620  60.800  38.870  1.00  0.00            
ATOM    112  CA  PHE   197     110.740  60.870  38.640  1.00  0.00            
ATOM    113  HA  PHE   197     111.490  61.300  39.300  1.00  0.00            
ATOM    114  CB  PHE   197     111.320  59.620  38.000  1.00  0.00            
ATOM    115  HB1 PHE   197     110.580  59.130  37.360  1.00  0.00            
ATOM    116  HB2 PHE   197     111.410  58.930  38.840  1.00  0.00            
ATOM    117  CG  PHE   197     112.680  59.820  37.390  1.00  0.00            
ATOM    118  CD1 PHE   197     113.810  60.090  38.190  1.00  0.00            
ATOM    119  HD1 PHE   197     113.710  60.180  39.260  1.00  0.00            
ATOM    120  CE1 PHE   197     115.030  60.200  37.510  1.00  0.00            
ATOM    121  HE1 PHE   197     115.920  60.490  38.040  1.00  0.00            
ATOM    122  CZ  PHE   197     115.180  59.890  36.150  1.00  0.00            
ATOM    123  HZ  PHE   197     116.190  59.840  35.760  1.00  0.00            
ATOM    124  CE2 PHE   197     114.050  59.670  35.370  1.00  0.00            
ATOM    125  HE2 PHE   197     114.200  59.460  34.320  1.00  0.00            
ATOM    126  CD2 PHE   197     112.810  59.590  36.020  1.00  0.00            
ATOM    127  HD2 PHE   197     111.920  59.220  35.510  1.00  0.00            
ATOM    128  C   PHE   197     110.540  61.950  37.580  1.00  0.00            
ATOM    129  O   PHE   197     109.490  61.830  36.940  1.00  0.00            
ATOM    130  N   GLN   198     111.440  62.910  37.360  1.00  0.00            
ATOM    131  H   GLN   198     112.160  63.110  38.030  1.00  0.00            
ATOM    132  CA  GLN   198     111.520  63.700  36.150  1.00  0.00            
ATOM    133  HA  GLN   198     111.100  63.070  35.370  1.00  0.00            
ATOM    134  CB  GLN   198     110.700  64.970  36.290  1.00  0.00            
ATOM    135  HB1 GLN   198     111.220  65.860  36.670  1.00  0.00            
ATOM    136  HB2 GLN   198     109.840  64.870  36.960  1.00  0.00            
ATOM    137  CG  GLN   198     110.140  65.370  34.930  1.00  0.00            
ATOM    138  HG1 GLN   198     110.810  65.110  34.110  1.00  0.00            
ATOM    139  HG2 GLN   198     110.030  66.460  34.910  1.00  0.00            
ATOM    140  CD  GLN   198     108.880  64.650  34.500  1.00  0.00            
ATOM    141  OE1 GLN   198     108.110  64.150  35.320  1.00  0.00            
ATOM    142  NE2 GLN   198     108.590  64.600  33.200  1.00  0.00            
ATOM    143 1HE2 GLN   198     109.120  65.160  32.540  1.00  0.00            
ATOM    144 2HE2 GLN   198     107.700  64.280  32.830  1.00  0.00            
ATOM    145  C   GLN   198     112.930  64.040  35.660  1.00  0.00            
ATOM    146  O   GLN   198     113.670  64.610  36.450  1.00  0.00            
ATOM    147  N   VAL   199     113.300  63.900  34.380  1.00  0.00            
ATOM    148  H   VAL   199     112.700  63.400  33.730  1.00  0.00            
ATOM    149  CA  VAL   199     114.380  64.540  33.670  1.00  0.00            
ATOM    150  HA  VAL   199     115.090  64.780  34.460  1.00  0.00            
ATOM    151  CB  VAL   199     115.030  63.630  32.630  1.00  0.00            
ATOM    152  HB  VAL   199     114.320  63.230  31.910  1.00  0.00            
ATOM    153  CG1 VAL   199     116.060  64.440  31.850  1.00  0.00            
ATOM    154 1HG1 VAL   199     116.880  64.770  32.490  1.00  0.00            
ATOM    155 2HG1 VAL   199     116.590  63.790  31.160  1.00  0.00            
ATOM    156 3HG1 VAL   199     115.620  65.200  31.200  1.00  0.00            
ATOM    157  CG2 VAL   199     115.780  62.390  33.120  1.00  0.00            
ATOM    158 1HG2 VAL   199     116.360  61.950  32.310  1.00  0.00            
ATOM    159 2HG2 VAL   199     116.470  62.690  33.910  1.00  0.00            
ATOM    160 3HG2 VAL   199     115.150  61.620  33.560  1.00  0.00            
ATOM    161  C   VAL   199     113.820  65.810  33.060  1.00  0.00            
ATOM    162  O   VAL   199     113.020  65.740  32.130  1.00  0.00            
ATOM    163  N   ALA   200     114.170  66.910  33.730  1.00  0.00            
ATOM    164  H   ALA   200     114.750  66.880  34.560  1.00  0.00            
ATOM    165  CA  ALA   200     113.640  68.190  33.320  1.00  0.00            
ATOM    166  HA  ALA   200     112.880  67.990  32.570  1.00  0.00            
ATOM    167  CB  ALA   200     112.910  68.800  34.520  1.00  0.00            
ATOM    168  HB1 ALA   200     113.620  68.940  35.330  1.00  0.00            
ATOM    169  HB2 ALA   200     112.420  69.750  34.320  1.00  0.00            
ATOM    170  HB3 ALA   200     112.230  68.060  34.940  1.00  0.00            
ATOM    171  C   ALA   200     114.800  69.080  32.890  1.00  0.00            
ATOM    172  O   ALA   200     115.960  68.760  33.160  1.00  0.00            
ATOM    173  N   HIS   201     114.500  70.130  32.130  1.00  0.00            
ATOM    174  H   HIS   201     113.500  70.230  32.020  1.00  0.00            
ATOM    175  CA  HIS   201     115.410  71.160  31.680  1.00  0.00            
ATOM    176  HA  HIS   201     116.400  70.700  31.710  1.00  0.00            
ATOM    177  CB  HIS   201     114.980  71.510  30.260  1.00  0.00            
ATOM    178  HB1 HIS   201     115.340  72.490  29.930  1.00  0.00            
ATOM    179  HB2 HIS   201     113.910  71.700  30.240  1.00  0.00            
ATOM    180  CG  HIS   201     115.140  70.470  29.180  1.00  0.00            
ATOM    181  ND1 HIS   201     114.620  70.590  27.900  1.00  0.00            
ATOM    182  CE1 HIS   201     115.150  69.550  27.250  1.00  0.00            
ATOM    183  HE1 HIS   201     114.810  69.110  26.320  1.00  0.00            
ATOM    184  NE2 HIS   201     115.810  68.690  28.030  1.00  0.00            
ATOM    185  HE2 HIS   201     116.250  67.830  27.730  1.00  0.00            
ATOM    186  CD2 HIS   201     115.840  69.290  29.270  1.00  0.00            
ATOM    187  HD2 HIS   201     116.310  69.000  30.200  1.00  0.00            
ATOM    188  C   HIS   201     115.420  72.480  32.430  1.00  0.00            
ATOM    189  O   HIS   201     114.460  72.880  33.090  1.00  0.00            
ATOM    190  N   LEU   202     116.570  73.160  32.350  1.00  0.00            
ATOM    191  H   LEU   202     117.380  72.820  31.860  1.00  0.00            
ATOM    192  CA  LEU   202     116.760  74.550  32.710  1.00  0.00            
ATOM    193  HA  LEU   202     115.800  75.070  32.650  1.00  0.00            
ATOM    194  CB  LEU   202     117.200  74.740  34.160  1.00  0.00            
ATOM    195  HB1 LEU   202     118.170  74.280  34.370  1.00  0.00            
ATOM    196  HB2 LEU   202     116.510  74.110  34.730  1.00  0.00            
ATOM    197  CG  LEU   202     117.130  76.160  34.710  1.00  0.00            
ATOM    198  HG  LEU   202     117.670  76.880  34.080  1.00  0.00            
ATOM    199  CD1 LEU   202     115.710  76.710  34.630  1.00  0.00            
ATOM    200 1HD1 LEU   202     115.050  75.950  35.060  1.00  0.00            
ATOM    201 2HD1 LEU   202     115.530  77.680  35.090  1.00  0.00            
ATOM    202 3HD1 LEU   202     115.520  76.860  33.570  1.00  0.00            
ATOM    203  CD2 LEU   202     117.620  76.210  36.150  1.00  0.00            
ATOM    204 1HD2 LEU   202     118.490  75.560  36.170  1.00  0.00            
ATOM    205 2HD2 LEU   202     117.850  77.260  36.360  1.00  0.00            
ATOM    206 3HD2 LEU   202     116.940  75.810  36.900  1.00  0.00            
ATOM    207  C   LEU   202     117.650  75.250  31.700  1.00  0.00            
ATOM    208  O   LEU   202     118.740  74.780  31.360  1.00  0.00            
ATOM    209  N   HIS   203     117.270  76.460  31.290  1.00  0.00            
ATOM    210  H   HIS   203     116.520  76.880  31.820  1.00  0.00            
ATOM    211  CA  HIS   203     118.090  77.300  30.440  1.00  0.00            
ATOM    212  HA  HIS   203     119.080  76.840  30.480  1.00  0.00            
ATOM    213  CB  HIS   203     117.610  77.220  29.000  1.00  0.00            
ATOM    214  HB1 HIS   203     116.530  77.160  29.140  1.00  0.00            
ATOM    215  HB2 HIS   203     117.880  76.270  28.540  1.00  0.00            
ATOM    216  CG  HIS   203     117.940  78.470  28.230  1.00  0.00            
ATOM    217  ND1 HIS   203     117.150  79.550  27.850  1.00  0.00            
ATOM    218  CE1 HIS   203     117.920  80.550  27.420  1.00  0.00            
ATOM    219  HE1 HIS   203     117.470  81.360  26.850  1.00  0.00            
ATOM    220  NE2 HIS   203     119.190  80.090  27.380  1.00  0.00            
ATOM    221  HE2 HIS   203     120.000  80.640  27.120  1.00  0.00            
ATOM    222  CD2 HIS   203     119.220  78.790  27.850  1.00  0.00            
ATOM    223  HD2 HIS   203     120.060  78.210  28.190  1.00  0.00            
ATOM    224  C   HIS   203     118.140  78.710  31.020  1.00  0.00            
ATOM    225  O   HIS   203     117.080  79.160  31.450  1.00  0.00            
ATOM    226  N   ALA   204     119.300  79.360  31.000  1.00  0.00            
ATOM    227  H   ALA   204     120.190  78.900  30.830  1.00  0.00            
ATOM    228  CA  ALA   204     119.340  80.810  31.110  1.00  0.00            
ATOM    229  HA  ALA   204     118.520  81.220  30.520  1.00  0.00            
ATOM    230  CB  ALA   204     119.160  81.230  32.570  1.00  0.00            
ATOM    231  HB1 ALA   204     118.910  82.300  32.600  1.00  0.00            
ATOM    232  HB2 ALA   204     118.380  80.630  33.030  1.00  0.00            
ATOM    233  HB3 ALA   204     120.100  81.110  33.100  1.00  0.00            
ATOM    234  C   ALA   204     120.660  81.370  30.600  1.00  0.00            
ATOM    235  O   ALA   204     121.630  80.660  30.860  1.00  0.00            
ATOM    236  N   PRO   205     120.790  82.480  29.870  1.00  0.00            
ATOM    237  CD  PRO   205     119.690  83.130  29.190  1.00  0.00            
ATOM    238  HD1 PRO   205     118.880  83.410  29.870  1.00  0.00            
ATOM    239  HD2 PRO   205     119.380  82.600  28.290  1.00  0.00            
ATOM    240  CG  PRO   205     120.300  84.440  28.690  1.00  0.00            
ATOM    241  HG1 PRO   205     119.650  85.250  29.010  1.00  0.00            
ATOM    242  HG2 PRO   205     120.360  84.430  27.610  1.00  0.00            
ATOM    243  CB  PRO   205     121.670  84.550  29.360  1.00  0.00            
ATOM    244  HB1 PRO   205     121.580  85.160  30.260  1.00  0.00            
ATOM    245  HB2 PRO   205     122.300  84.960  28.580  1.00  0.00            
ATOM    246  CA  PRO   205     122.080  83.130  29.710  1.00  0.00            
ATOM    247  HA  PRO   205     122.560  82.660  28.850  1.00  0.00            
ATOM    248  C   PRO   205     123.070  83.090  30.860  1.00  0.00            
ATOM    249  O   PRO   205     122.780  82.800  32.020  1.00  0.00            
ATOM    250  N   THR   206     124.350  83.210  30.480  1.00  0.00            
ATOM    251  H   THR   206     124.520  83.520  29.530  1.00  0.00            
ATOM    252  CA  THR   206     125.530  83.120  31.310  1.00  0.00            
ATOM    253  HA  THR   206     125.360  82.160  31.800  1.00  0.00            
ATOM    254  CB  THR   206     126.830  83.250  30.530  1.00  0.00            
ATOM    255  HB  THR   206     127.720  83.260  31.150  1.00  0.00            
ATOM    256  CG2 THR   206     127.070  82.090  29.560  1.00  0.00            
ATOM    257 1HG2 THR   206     128.080  82.240  29.180  1.00  0.00            
ATOM    258 2HG2 THR   206     127.090  81.140  30.090  1.00  0.00            
ATOM    259 3HG2 THR   206     126.390  82.160  28.710  1.00  0.00            
ATOM    260  OG1 THR   206     126.690  84.400  29.730  1.00  0.00            
ATOM    261  HG1 THR   206     127.030  85.100  30.290  1.00  0.00            
ATOM    262  C   THR   206     125.470  84.150  32.440  1.00  0.00            
ATOM    263  O   THR   206     124.890  85.230  32.310  1.00  0.00            
ATOM    264  N   GLY   207     126.220  83.810  33.490  1.00  0.00            
ATOM    265  H   GLY   207     126.540  82.860  33.590  1.00  0.00            
ATOM    266  CA  GLY   207     126.310  84.610  34.690  1.00  0.00            
ATOM    267  HA1 GLY   207     126.800  85.530  34.380  1.00  0.00            
ATOM    268  HA2 GLY   207     127.080  84.220  35.370  1.00  0.00            
ATOM    269  C   GLY   207     125.030  84.840  35.470  1.00  0.00            
ATOM    270  O   GLY   207     125.070  85.750  36.300  1.00  0.00            
ATOM    271  N   SER   208     123.900  84.150  35.300  1.00  0.00            
ATOM    272  H   SER   208     124.030  83.350  34.700  1.00  0.00            
ATOM    273  CA  SER   208     122.650  84.480  35.950  1.00  0.00            
ATOM    274  HA  SER   208     122.660  85.520  36.280  1.00  0.00            
ATOM    275  CB  SER   208     121.550  84.370  34.900  1.00  0.00            
ATOM    276  HB1 SER   208     121.770  85.130  34.160  1.00  0.00            
ATOM    277  HB2 SER   208     120.560  84.580  35.320  1.00  0.00            
ATOM    278  OG  SER   208     121.500  83.150  34.190  1.00  0.00            
ATOM    279  HG  SER   208     121.910  83.240  33.330  1.00  0.00            
ATOM    280  C   SER   208     122.330  83.770  37.260  1.00  0.00            
ATOM    281  O   SER   208     121.410  84.200  37.950  1.00  0.00            
ATOM    282  N   GLY   209     123.140  82.810  37.710  1.00  0.00            
ATOM    283  H   GLY   209     123.940  82.470  37.200  1.00  0.00            
ATOM    284  CA  GLY   209     122.930  82.170  39.000  1.00  0.00            
ATOM    285  HA1 GLY   209     122.140  82.640  39.580  1.00  0.00            
ATOM    286  HA2 GLY   209     123.810  82.270  39.620  1.00  0.00            
ATOM    287  C   GLY   209     122.550  80.700  38.940  1.00  0.00            
ATOM    288  O   GLY   209     122.160  80.140  39.960  1.00  0.00            
ATOM    289  N   LYS   210     122.570  80.110  37.740  1.00  0.00            
ATOM    290  H   LYS   210     122.950  80.640  36.970  1.00  0.00            
ATOM    291  CA  LYS   210     122.220  78.730  37.490  1.00  0.00            
ATOM    292  HA  LYS   210     121.180  78.520  37.740  1.00  0.00            
ATOM    293  CB  LYS   210     122.570  78.430  36.040  1.00  0.00            
ATOM    294  HB1 LYS   210     122.440  77.390  35.750  1.00  0.00            
ATOM    295  HB2 LYS   210     123.610  78.640  35.790  1.00  0.00            
ATOM    296  CG  LYS   210     121.660  79.110  35.020  1.00  0.00            
ATOM    297  HG1 LYS   210     121.740  80.190  35.080  1.00  0.00            
ATOM    298  HG2 LYS   210     120.610  78.870  35.190  1.00  0.00            
ATOM    299  CD  LYS   210     122.060  78.670  33.610  1.00  0.00            
ATOM    300  HD1 LYS   210     121.390  79.220  32.950  1.00  0.00            
ATOM    301  HD2 LYS   210     121.820  77.610  33.520  1.00  0.00            
ATOM    302  CE  LYS   210     123.440  78.920  33.000  1.00  0.00            
ATOM    303  HE1 LYS   210     123.290  78.750  31.930  1.00  0.00            
ATOM    304  HE2 LYS   210     124.190  78.290  33.480  1.00  0.00            
ATOM    305  NZ  LYS   210     123.840  80.300  33.300  1.00  0.00            
ATOM    306  HZ1 LYS   210     124.750  80.500  32.920  1.00  0.00            
ATOM    307  HZ2 LYS   210     123.180  80.940  32.880  1.00  0.00            
ATOM    308  HZ3 LYS   210     124.090  80.460  34.270  1.00  0.00            
ATOM    309  C   LYS   210     123.010  77.710  38.310  1.00  0.00            
ATOM    310  O   LYS   210     122.500  76.670  38.710  1.00  0.00            
ATOM    311  N   SER   211     124.280  77.930  38.640  1.00  0.00            
ATOM    312  H   SER   211     124.700  78.790  38.310  1.00  0.00            
ATOM    313  CA  SER   211     125.200  77.160  39.450  1.00  0.00            
ATOM    314  HA  SER   211     124.900  76.110  39.420  1.00  0.00            
ATOM    315  CB  SER   211     126.640  77.220  38.940  1.00  0.00            
ATOM    316  HB1 SER   211     127.320  76.660  39.570  1.00  0.00            
ATOM    317  HB2 SER   211     126.900  78.270  39.060  1.00  0.00            
ATOM    318  OG  SER   211     126.730  76.690  37.640  1.00  0.00            
ATOM    319  HG  SER   211     126.250  75.850  37.590  1.00  0.00            
ATOM    320  C   SER   211     125.220  77.570  40.910  1.00  0.00            
ATOM    321  O   SER   211     125.690  76.720  41.680  1.00  0.00            
ATOM    322  N   THR   212     124.680  78.690  41.410  1.00  0.00            
ATOM    323  H   THR   212     124.110  79.300  40.840  1.00  0.00            
ATOM    324  CA  THR   212     124.760  79.030  42.810  1.00  0.00            
ATOM    325  HA  THR   212     125.220  78.260  43.430  1.00  0.00            
ATOM    326  CB  THR   212     125.520  80.340  43.000  1.00  0.00            
ATOM    327  HB  THR   212     125.170  80.610  43.990  1.00  0.00            
ATOM    328  CG2 THR   212     127.040  80.150  42.960  1.00  0.00            
ATOM    329 1HG2 THR   212     127.400  79.260  42.440  1.00  0.00            
ATOM    330 2HG2 THR   212     127.370  81.090  42.520  1.00  0.00            
ATOM    331 3HG2 THR   212     127.360  80.130  44.000  1.00  0.00            
ATOM    332  OG1 THR   212     125.190  81.300  42.020  1.00  0.00            
ATOM    333  HG1 THR   212     125.320  80.920  41.140  1.00  0.00            
ATOM    334  C   THR   212     123.410  79.350  43.430  1.00  0.00            
ATOM    335  O   THR   212     123.110  78.850  44.510  1.00  0.00            
ATOM    336  N   LYS   213     122.510  80.040  42.720  1.00  0.00            
ATOM    337  H   LYS   213     122.710  80.300  41.760  1.00  0.00            
ATOM    338  CA  LYS   213     121.200  80.290  43.300  1.00  0.00            
ATOM    339  HA  LYS   213     121.430  80.490  44.340  1.00  0.00            
ATOM    340  CB  LYS   213     120.530  81.460  42.600  1.00  0.00            
ATOM    341  HB1 LYS   213     120.560  81.400  41.520  1.00  0.00            
ATOM    342  HB2 LYS   213     121.090  82.360  42.860  1.00  0.00            
ATOM    343  CG  LYS   213     119.210  81.820  43.290  1.00  0.00            
ATOM    344  HG1 LYS   213     119.300  81.980  44.370  1.00  0.00            
ATOM    345  HG2 LYS   213     118.490  81.010  43.140  1.00  0.00            
ATOM    346  CD  LYS   213     118.640  83.050  42.600  1.00  0.00            
ATOM    347  HD1 LYS   213     118.530  83.070  41.510  1.00  0.00            
ATOM    348  HD2 LYS   213     119.340  83.880  42.720  1.00  0.00            
ATOM    349  CE  LYS   213     117.240  83.430  43.070  1.00  0.00            
ATOM    350  HE1 LYS   213     117.250  83.440  44.160  1.00  0.00            
ATOM    351  HE2 LYS   213     116.600  82.590  42.780  1.00  0.00            
ATOM    352  NZ  LYS   213     116.820  84.780  42.680  1.00  0.00            
ATOM    353  HZ1 LYS   213     117.460  85.530  42.920  1.00  0.00            
ATOM    354  HZ2 LYS   213     116.680  84.820  41.680  1.00  0.00            
ATOM    355  HZ3 LYS   213     115.920  84.910  43.110  1.00  0.00            
ATOM    356  C   LYS   213     120.280  79.080  43.370  1.00  0.00            
ATOM    357  O   LYS   213     119.590  78.840  44.360  1.00  0.00            
ATOM    358  N   VAL   214     120.370  78.230  42.350  1.00  0.00            
ATOM    359  H   VAL   214     120.800  78.660  41.540  1.00  0.00            
ATOM    360  CA  VAL   214     119.560  77.040  42.120  1.00  0.00            
ATOM    361  HA  VAL   214     118.500  77.280  42.130  1.00  0.00            
ATOM    362  CB  VAL   214     119.790  76.500  40.710  1.00  0.00            
ATOM    363  HB  VAL   214     120.770  76.020  40.670  1.00  0.00            
ATOM    364  CG1 VAL   214     118.780  75.440  40.310  1.00  0.00            
ATOM    365 1HG1 VAL   214     118.760  74.700  41.120  1.00  0.00            
ATOM    366 2HG1 VAL   214     117.760  75.820  40.270  1.00  0.00            
ATOM    367 3HG1 VAL   214     119.040  75.080  39.320  1.00  0.00            
ATOM    368  CG2 VAL   214     119.650  77.610  39.670  1.00  0.00            
ATOM    369 1HG2 VAL   214     118.640  78.020  39.630  1.00  0.00            
ATOM    370 2HG2 VAL   214     120.350  78.370  40.000  1.00  0.00            
ATOM    371 3HG2 VAL   214     119.900  77.230  38.680  1.00  0.00            
ATOM    372  C   VAL   214     119.760  75.980  43.190  1.00  0.00            
ATOM    373  O   VAL   214     118.810  75.610  43.880  1.00  0.00            
ATOM    374  N   PRO   215     120.970  75.500  43.510  1.00  0.00            
ATOM    375  CD  PRO   215     122.280  75.790  42.960  1.00  0.00            
ATOM    376  HD1 PRO   215     122.390  76.840  42.690  1.00  0.00            
ATOM    377  HD2 PRO   215     122.300  75.180  42.060  1.00  0.00            
ATOM    378  CG  PRO   215     123.330  75.310  43.950  1.00  0.00            
ATOM    379  HG1 PRO   215     123.720  76.090  44.600  1.00  0.00            
ATOM    380  HG2 PRO   215     124.240  74.960  43.460  1.00  0.00            
ATOM    381  CB  PRO   215     122.580  74.150  44.600  1.00  0.00            
ATOM    382  HB1 PRO   215     122.860  74.100  45.650  1.00  0.00            
ATOM    383  HB2 PRO   215     122.820  73.220  44.090  1.00  0.00            
ATOM    384  CA  PRO   215     121.100  74.520  44.570  1.00  0.00            
ATOM    385  HA  PRO   215     120.580  73.600  44.320  1.00  0.00            
ATOM    386  C   PRO   215     120.670  75.050  45.930  1.00  0.00            
ATOM    387  O   PRO   215     120.170  74.280  46.740  1.00  0.00            
ATOM    388  N   ALA   216     120.900  76.330  46.220  1.00  0.00            
ATOM    389  H   ALA   216     121.380  76.910  45.540  1.00  0.00            
ATOM    390  CA  ALA   216     120.370  76.840  47.470  1.00  0.00            
ATOM    391  HA  ALA   216     120.610  76.130  48.270  1.00  0.00            
ATOM    392  CB  ALA   216     121.040  78.170  47.800  1.00  0.00            
ATOM    393  HB1 ALA   216     120.690  78.950  47.120  1.00  0.00            
ATOM    394  HB2 ALA   216     120.820  78.580  48.790  1.00  0.00            
ATOM    395  HB3 ALA   216     122.100  78.070  47.580  1.00  0.00            
ATOM    396  C   ALA   216     118.860  76.950  47.520  1.00  0.00            
ATOM    397  O   ALA   216     118.210  76.760  48.550  1.00  0.00            
ATOM    398  N   ALA   217     118.180  77.050  46.380  1.00  0.00            
ATOM    399  H   ALA   217     118.740  77.160  45.540  1.00  0.00            
ATOM    400  CA  ALA   217     116.740  77.150  46.220  1.00  0.00            
ATOM    401  HA  ALA   217     116.400  77.870  46.960  1.00  0.00            
ATOM    402  CB  ALA   217     116.410  77.610  44.800  1.00  0.00            
ATOM    403  HB1 ALA   217     115.330  77.690  44.680  1.00  0.00            
ATOM    404  HB2 ALA   217     116.790  78.610  44.580  1.00  0.00            
ATOM    405  HB3 ALA   217     116.810  76.970  44.020  1.00  0.00            
ATOM    406  C   ALA   217     116.120  75.780  46.480  1.00  0.00            
ATOM    407  O   ALA   217     115.060  75.660  47.080  1.00  0.00            
ATOM    408  N   TYR   218     116.730  74.690  46.000  1.00  0.00            
ATOM    409  H   TYR   218     117.360  74.810  45.230  1.00  0.00            
ATOM    410  CA  TYR   218     116.370  73.340  46.380  1.00  0.00            
ATOM    411  HA  TYR   218     115.300  73.170  46.270  1.00  0.00            
ATOM    412  CB  TYR   218     116.960  72.340  45.390  1.00  0.00            
ATOM    413  HB1 TYR   218     116.790  71.350  45.830  1.00  0.00            
ATOM    414  HB2 TYR   218     118.030  72.520  45.270  1.00  0.00            
ATOM    415  CG  TYR   218     116.270  72.350  44.050  1.00  0.00            
ATOM    416  CD1 TYR   218     114.880  72.220  43.930  1.00  0.00            
ATOM    417  HD1 TYR   218     114.250  71.910  44.750  1.00  0.00            
ATOM    418  CE1 TYR   218     114.340  72.300  42.640  1.00  0.00            
ATOM    419  HE1 TYR   218     113.260  72.260  42.590  1.00  0.00            
ATOM    420  CZ  TYR   218     115.130  72.520  41.490  1.00  0.00            
ATOM    421  OH  TYR   218     114.620  72.690  40.240  1.00  0.00            
ATOM    422  HH  TYR   218     113.680  72.520  40.230  1.00  0.00            
ATOM    423  CE2 TYR   218     116.500  72.740  41.730  1.00  0.00            
ATOM    424  HE2 TYR   218     117.100  73.030  40.880  1.00  0.00            
ATOM    425  CD2 TYR   218     117.120  72.670  42.980  1.00  0.00            
ATOM    426  HD2 TYR   218     118.140  72.980  43.120  1.00  0.00            
ATOM    427  C   TYR   218     116.690  72.930  47.810  1.00  0.00            
ATOM    428  O   TYR   218     115.820  72.370  48.480  1.00  0.00            
ATOM    429  N   ALA   219     117.840  73.400  48.310  1.00  0.00            
ATOM    430  H   ALA   219     118.570  73.820  47.760  1.00  0.00            
ATOM    431  CA  ALA   219     118.090  73.170  49.720  1.00  0.00            
ATOM    432  HA  ALA   219     118.130  72.110  49.980  1.00  0.00            
ATOM    433  CB  ALA   219     119.470  73.770  49.980  1.00  0.00            
ATOM    434  HB1 ALA   219     119.450  74.830  49.740  1.00  0.00            
ATOM    435  HB2 ALA   219     119.730  73.550  51.010  1.00  0.00            
ATOM    436  HB3 ALA   219     120.180  73.260  49.330  1.00  0.00            
ATOM    437  C   ALA   219     117.030  73.740  50.650  1.00  0.00            
ATOM    438  O   ALA   219     116.650  73.120  51.640  1.00  0.00            
ATOM    439  N   ALA   220     116.460  74.890  50.290  1.00  0.00            
ATOM    440  H   ALA   220     116.880  75.430  49.540  1.00  0.00            
ATOM    441  CA  ALA   220     115.420  75.610  51.000  1.00  0.00            
ATOM    442  HA  ALA   220     115.720  75.620  52.040  1.00  0.00            
ATOM    443  CB  ALA   220     115.310  77.050  50.520  1.00  0.00            
ATOM    444  HB1 ALA   220     114.730  77.700  51.180  1.00  0.00            
ATOM    445  HB2 ALA   220     116.280  77.560  50.460  1.00  0.00            
ATOM    446  HB3 ALA   220     114.850  77.050  49.530  1.00  0.00            
ATOM    447  C   ALA   220     114.070  74.910  51.030  1.00  0.00            
ATOM    448  O   ALA   220     113.170  75.400  51.710  1.00  0.00            
ATOM    449  N   GLN   221     113.860  73.820  50.290  1.00  0.00            
ATOM    450  H   GLN   221     114.540  73.650  49.560  1.00  0.00            
ATOM    451  CA  GLN   221     112.670  72.990  50.170  1.00  0.00            
ATOM    452  HA  GLN   221     111.780  73.390  50.650  1.00  0.00            
ATOM    453  CB  GLN   221     112.320  72.920  48.690  1.00  0.00            
ATOM    454  HB1 GLN   221     111.600  72.120  48.550  1.00  0.00            
ATOM    455  HB2 GLN   221     113.190  72.610  48.120  1.00  0.00            
ATOM    456  CG  GLN   221     111.700  74.210  48.150  1.00  0.00            
ATOM    457  HG1 GLN   221     112.330  75.060  48.390  1.00  0.00            
ATOM    458  HG2 GLN   221     110.690  74.490  48.470  1.00  0.00            
ATOM    459  CD  GLN   221     111.650  74.080  46.630  1.00  0.00            
ATOM    460  OE1 GLN   221     110.690  73.540  46.080  1.00  0.00            
ATOM    461  NE2 GLN   221     112.670  74.570  45.920  1.00  0.00            
ATOM    462 1HE2 GLN   221     113.400  75.100  46.370  1.00  0.00            
ATOM    463 2HE2 GLN   221     112.660  74.480  44.920  1.00  0.00            
ATOM    464  C   GLN   221     112.880  71.610  50.780  1.00  0.00            
ATOM    465  O   GLN   221     111.930  70.820  50.840  1.00  0.00            
ATOM    466  N   GLY   222     114.010  71.410  51.460  1.00  0.00            
ATOM    467  H   GLY   222     114.750  72.090  51.470  1.00  0.00            
ATOM    468  CA  GLY   222     114.390  70.200  52.170  1.00  0.00            
ATOM    469  HA1 GLY   222     113.670  69.880  52.920  1.00  0.00            
ATOM    470  HA2 GLY   222     115.230  70.450  52.820  1.00  0.00            
ATOM    471  C   GLY   222     114.890  68.970  51.420  1.00  0.00            
ATOM    472  O   GLY   222     114.630  67.850  51.840  1.00  0.00            
ATOM    473  N   TYR   223     115.480  69.200  50.250  1.00  0.00            
ATOM    474  H   TYR   223     115.530  70.150  49.910  1.00  0.00            
ATOM    475  CA  TYR   223     116.020  68.170  49.390  1.00  0.00            
ATOM    476  HA  TYR   223     115.690  67.190  49.730  1.00  0.00            
ATOM    477  CB  TYR   223     115.500  68.350  47.970  1.00  0.00            
ATOM    478  HB1 TYR   223     116.060  67.760  47.250  1.00  0.00            
ATOM    479  HB2 TYR   223     115.660  69.400  47.710  1.00  0.00            
ATOM    480  CG  TYR   223     114.010  68.150  47.830  1.00  0.00            
ATOM    481  CD1 TYR   223     113.130  69.240  47.830  1.00  0.00            
ATOM    482  HD1 TYR   223     113.470  70.260  47.900  1.00  0.00            
ATOM    483  CE1 TYR   223     111.740  69.030  47.830  1.00  0.00            
ATOM    484  HE1 TYR   223     111.080  69.880  47.840  1.00  0.00            
ATOM    485  CZ  TYR   223     111.210  67.720  47.820  1.00  0.00            
ATOM    486  OH  TYR   223     109.880  67.490  47.990  1.00  0.00            
ATOM    487  HH  TYR   223     109.280  68.230  47.830  1.00  0.00            
ATOM    488  CE2 TYR   223     112.100  66.650  48.010  1.00  0.00            
ATOM    489  HE2 TYR   223     111.750  65.650  48.220  1.00  0.00            
ATOM    490  CD2 TYR   223     113.480  66.860  47.920  1.00  0.00            
ATOM    491  HD2 TYR   223     114.100  65.970  47.870  1.00  0.00            
ATOM    492  C   TYR   223     117.540  68.220  49.350  1.00  0.00            
ATOM    493  O   TYR   223     118.180  69.270  49.210  1.00  0.00            
ATOM    494  N   LYS   224     118.260  67.100  49.360  1.00  0.00            
ATOM    495  H   LYS   224     117.760  66.240  49.480  1.00  0.00            
ATOM    496  CA  LYS   224     119.710  66.970  49.330  1.00  0.00            
ATOM    497  HA  LYS   224     120.060  67.890  49.790  1.00  0.00            
ATOM    498  CB  LYS   224     120.270  65.730  50.030  1.00  0.00            
ATOM    499  HB1 LYS   224     121.350  65.840  50.070  1.00  0.00            
ATOM    500  HB2 LYS   224     120.070  64.900  49.360  1.00  0.00            
ATOM    501  CG  LYS   224     119.780  65.280  51.400  1.00  0.00            
ATOM    502  HG1 LYS   224     118.700  65.160  51.250  1.00  0.00            
ATOM    503  HG2 LYS   224     120.060  66.060  52.110  1.00  0.00            
ATOM    504  CD  LYS   224     120.430  64.020  51.960  1.00  0.00            
ATOM    505  HD1 LYS   224     120.200  63.970  53.030  1.00  0.00            
ATOM    506  HD2 LYS   224     121.480  64.070  51.690  1.00  0.00            
ATOM    507  CE  LYS   224     119.840  62.780  51.300  1.00  0.00            
ATOM    508  HE1 LYS   224     119.960  62.950  50.230  1.00  0.00            
ATOM    509  HE2 LYS   224     118.770  62.650  51.500  1.00  0.00            
ATOM    510  NZ  LYS   224     120.600  61.550  51.570  1.00  0.00            
ATOM    511  HZ1 LYS   224     120.330  60.710  51.080  1.00  0.00            
ATOM    512  HZ2 LYS   224     121.600  61.670  51.590  1.00  0.00            
ATOM    513  HZ3 LYS   224     120.480  61.300  52.540  1.00  0.00            
ATOM    514  C   LYS   224     120.070  66.980  47.850  1.00  0.00            
ATOM    515  O   LYS   224     119.430  66.270  47.090  1.00  0.00            
ATOM    516  N   VAL   225     121.080  67.750  47.430  1.00  0.00            
ATOM    517  H   VAL   225     121.490  68.360  48.120  1.00  0.00            
ATOM    518  CA  VAL   225     121.480  68.060  46.070  1.00  0.00            
ATOM    519  HA  VAL   225     120.810  67.530  45.390  1.00  0.00            
ATOM    520  CB  VAL   225     121.290  69.550  45.770  1.00  0.00            
ATOM    521  HB  VAL   225     122.150  70.090  46.170  1.00  0.00            
ATOM    522  CG1 VAL   225     121.150  69.760  44.270  1.00  0.00            
ATOM    523 1HG1 VAL   225     122.030  69.460  43.690  1.00  0.00            
ATOM    524 2HG1 VAL   225     120.300  69.220  43.860  1.00  0.00            
ATOM    525 3HG1 VAL   225     121.050  70.810  44.010  1.00  0.00            
ATOM    526  CG2 VAL   225     119.980  70.180  46.240  1.00  0.00            
ATOM    527 1HG2 VAL   225     119.950  71.200  45.860  1.00  0.00            
ATOM    528 2HG2 VAL   225     119.100  69.720  45.780  1.00  0.00            
ATOM    529 3HG2 VAL   225     119.900  70.190  47.320  1.00  0.00            
ATOM    530  C   VAL   225     122.880  67.580  45.720  1.00  0.00            
ATOM    531  O   VAL   225     123.820  67.890  46.440  1.00  0.00            
ATOM    532  N   LEU   226     123.030  67.060  44.500  1.00  0.00            
ATOM    533  H   LEU   226     122.180  66.940  43.970  1.00  0.00            
ATOM    534  CA  LEU   226     124.300  66.770  43.870  1.00  0.00            
ATOM    535  HA  LEU   226     125.080  66.930  44.620  1.00  0.00            
ATOM    536  CB  LEU   226     124.390  65.290  43.550  1.00  0.00            
ATOM    537  HB1 LEU   226     123.490  64.990  43.000  1.00  0.00            
ATOM    538  HB2 LEU   226     124.480  64.750  44.490  1.00  0.00            
ATOM    539  CG  LEU   226     125.650  64.930  42.760  1.00  0.00            
ATOM    540  HG  LEU   226     125.710  65.570  41.880  1.00  0.00            
ATOM    541  CD1 LEU   226     126.930  65.040  43.590  1.00  0.00            
ATOM    542 1HD1 LEU   226     126.840  64.510  44.540  1.00  0.00            
ATOM    543 2HD1 LEU   226     127.700  64.600  42.960  1.00  0.00            
ATOM    544 3HD1 LEU   226     127.050  66.090  43.840  1.00  0.00            
ATOM    545  CD2 LEU   226     125.660  63.450  42.360  1.00  0.00            
ATOM    546 1HD2 LEU   226     124.900  63.270  41.610  1.00  0.00            
ATOM    547 2HD2 LEU   226     126.680  63.220  42.030  1.00  0.00            
ATOM    548 3HD2 LEU   226     125.430  62.770  43.180  1.00  0.00            
ATOM    549  C   LEU   226     124.470  67.670  42.660  1.00  0.00            
ATOM    550  O   LEU   226     123.500  67.850  41.920  1.00  0.00            
ATOM    551  N   VAL   227     125.600  68.360  42.470  1.00  0.00            
ATOM    552  H   VAL   227     126.290  68.290  43.210  1.00  0.00            
ATOM    553  CA  VAL   227     125.860  69.220  41.330  1.00  0.00            
ATOM    554  HA  VAL   227     125.070  69.130  40.580  1.00  0.00            
ATOM    555  CB  VAL   227     126.010  70.670  41.770  1.00  0.00            
ATOM    556  HB  VAL   227     126.750  70.610  42.560  1.00  0.00            
ATOM    557  CG1 VAL   227     126.420  71.540  40.580  1.00  0.00            
ATOM    558 1HG1 VAL   227     126.120  72.560  40.830  1.00  0.00            
ATOM    559 2HG1 VAL   227     127.500  71.640  40.470  1.00  0.00            
ATOM    560 3HG1 VAL   227     126.010  71.070  39.690  1.00  0.00            
ATOM    561  CG2 VAL   227     124.710  71.280  42.300  1.00  0.00            
ATOM    562 1HG2 VAL   227     124.420  70.700  43.180  1.00  0.00            
ATOM    563 2HG2 VAL   227     124.720  72.330  42.570  1.00  0.00            
ATOM    564 3HG2 VAL   227     124.030  71.260  41.450  1.00  0.00            
ATOM    565  C   VAL   227     127.150  68.760  40.670  1.00  0.00            
ATOM    566  O   VAL   227     128.180  68.710  41.350  1.00  0.00            
ATOM    567  N   LEU   228     127.020  68.410  39.390  1.00  0.00            
ATOM    568  H   LEU   228     126.100  68.550  38.990  1.00  0.00            
ATOM    569  CA  LEU   228     128.120  67.980  38.550  1.00  0.00            
ATOM    570  HA  LEU   228     128.960  67.740  39.200  1.00  0.00            
ATOM    571  CB  LEU   228     127.670  66.770  37.740  1.00  0.00            
ATOM    572  HB1 LEU   228     128.520  66.420  37.160  1.00  0.00            
ATOM    573  HB2 LEU   228     126.870  67.120  37.090  1.00  0.00            
ATOM    574  CG  LEU   228     127.210  65.610  38.610  1.00  0.00            
ATOM    575  HG  LEU   228     126.310  65.880  39.160  1.00  0.00            
ATOM    576  CD1 LEU   228     126.770  64.410  37.780  1.00  0.00            
ATOM    577 1HD1 LEU   228     126.480  63.520  38.340  1.00  0.00            
ATOM    578 2HD1 LEU   228     125.970  64.640  37.080  1.00  0.00            
ATOM    579 3HD1 LEU   228     127.590  64.200  37.090  1.00  0.00            
ATOM    580  CD2 LEU   228     128.180  65.210  39.720  1.00  0.00            
ATOM    581 1HD2 LEU   228     127.700  64.370  40.220  1.00  0.00            
ATOM    582 2HD2 LEU   228     129.010  64.750  39.180  1.00  0.00            
ATOM    583 3HD2 LEU   228     128.320  66.020  40.430  1.00  0.00            
ATOM    584  C   LEU   228     128.520  69.160  37.680  1.00  0.00            
ATOM    585  O   LEU   228     127.650  69.830  37.120  1.00  0.00            
ATOM    586  N   ASN   229     129.810  69.480  37.620  1.00  0.00            
ATOM    587  H   ASN   229     130.470  68.880  38.100  1.00  0.00            
ATOM    588  CA  ASN   229     130.370  70.600  36.880  1.00  0.00            
ATOM    589  HA  ASN   229     129.550  71.060  36.330  1.00  0.00            
ATOM    590  CB  ASN   229     130.840  71.550  37.980  1.00  0.00            
ATOM    591  HB1 ASN   229     131.710  71.050  38.420  1.00  0.00            
ATOM    592  HB2 ASN   229     130.130  71.730  38.790  1.00  0.00            
ATOM    593  CG  ASN   229     131.310  72.900  37.460  1.00  0.00            
ATOM    594  OD1 ASN   229     132.510  73.060  37.240  1.00  0.00            
ATOM    595  ND2 ASN   229     130.500  73.950  37.270  1.00  0.00            
ATOM    596 1HD2 ASN   229     129.540  73.980  37.560  1.00  0.00            
ATOM    597 2HD2 ASN   229     131.000  74.820  37.120  1.00  0.00            
ATOM    598  C   ASN   229     131.540  70.240  35.980  1.00  0.00            
ATOM    599  O   ASN   229     132.330  69.400  36.400  1.00  0.00            
ATOM    600  N   PRO   230     131.770  70.880  34.830  1.00  0.00            
ATOM    601  CD  PRO   230     130.900  71.770  34.100  1.00  0.00            
ATOM    602  HD1 PRO   230     130.940  72.850  34.270  1.00  0.00            
ATOM    603  HD2 PRO   230     129.830  71.660  34.320  1.00  0.00            
ATOM    604  CG  PRO   230     131.130  71.420  32.630  1.00  0.00            
ATOM    605  HG1 PRO   230     130.930  72.290  32.000  1.00  0.00            
ATOM    606  HG2 PRO   230     130.490  70.610  32.290  1.00  0.00            
ATOM    607  CB  PRO   230     132.590  70.980  32.550  1.00  0.00            
ATOM    608  HB1 PRO   230     133.120  71.880  32.250  1.00  0.00            
ATOM    609  HB2 PRO   230     132.700  70.130  31.880  1.00  0.00            
ATOM    610  CA  PRO   230     132.890  70.520  33.980  1.00  0.00            
ATOM    611  HA  PRO   230     133.020  69.450  33.800  1.00  0.00            
ATOM    612  C   PRO   230     134.260  71.030  34.380  1.00  0.00            
ATOM    613  O   PRO   230     135.170  70.380  33.850  1.00  0.00            
ATOM    614  N   SER   231     134.380  72.090  35.180  1.00  0.00            
ATOM    615  H   SER   231     133.520  72.530  35.490  1.00  0.00            
ATOM    616  CA  SER   231     135.540  72.920  35.380  1.00  0.00            
ATOM    617  HA  SER   231     136.260  72.400  34.750  1.00  0.00            
ATOM    618  CB  SER   231     135.450  74.360  34.900  1.00  0.00            
ATOM    619  HB1 SER   231     135.430  74.400  33.810  1.00  0.00            
ATOM    620  HB2 SER   231     136.300  74.930  35.280  1.00  0.00            
ATOM    621  OG  SER   231     134.310  75.010  35.430  1.00  0.00            
ATOM    622  HG  SER   231     134.270  75.810  34.900  1.00  0.00            
ATOM    623  C   SER   231     136.020  72.910  36.830  1.00  0.00            
ATOM    624  O   SER   231     135.310  73.240  37.770  1.00  0.00            
ATOM    625  N   VAL   232     137.220  72.400  37.130  1.00  0.00            
ATOM    626  H   VAL   232     137.750  72.010  36.360  1.00  0.00            
ATOM    627  CA  VAL   232     137.790  72.410  38.460  1.00  0.00            
ATOM    628  HA  VAL   232     137.090  71.820  39.060  1.00  0.00            
ATOM    629  CB  VAL   232     139.180  71.790  38.400  1.00  0.00            
ATOM    630  HB  VAL   232     139.690  72.110  37.490  1.00  0.00            
ATOM    631  CG1 VAL   232     140.050  72.160  39.600  1.00  0.00            
ATOM    632 1HG1 VAL   232     140.240  73.230  39.700  1.00  0.00            
ATOM    633 2HG1 VAL   232     139.550  71.810  40.490  1.00  0.00            
ATOM    634 3HG1 VAL   232     141.020  71.660  39.600  1.00  0.00            
ATOM    635  CG2 VAL   232     139.130  70.280  38.230  1.00  0.00            
ATOM    636 1HG2 VAL   232     138.570  69.870  39.070  1.00  0.00            
ATOM    637 2HG2 VAL   232     138.360  70.070  37.480  1.00  0.00            
ATOM    638 3HG2 VAL   232     140.060  69.750  38.000  1.00  0.00            
ATOM    639  C   VAL   232     137.860  73.790  39.100  1.00  0.00            
ATOM    640  O   VAL   232     137.580  73.880  40.290  1.00  0.00            
ATOM    641  N   ALA   233     138.340  74.820  38.400  1.00  0.00            
ATOM    642  H   ALA   233     138.800  74.650  37.510  1.00  0.00            
ATOM    643  CA  ALA   233     138.510  76.140  38.970  1.00  0.00            
ATOM    644  HA  ALA   233     139.130  75.980  39.850  1.00  0.00            
ATOM    645  CB  ALA   233     139.140  77.070  37.930  1.00  0.00            
ATOM    646  HB1 ALA   233     140.210  76.890  37.800  1.00  0.00            
ATOM    647  HB2 ALA   233     138.630  77.060  36.970  1.00  0.00            
ATOM    648  HB3 ALA   233     139.100  78.120  38.230  1.00  0.00            
ATOM    649  C   ALA   233     137.170  76.650  39.470  1.00  0.00            
ATOM    650  O   ALA   233     137.130  77.260  40.540  1.00  0.00            
ATOM    651  N   ALA   234     136.030  76.360  38.840  1.00  0.00            
ATOM    652  H   ALA   234     136.180  75.880  37.960  1.00  0.00            
ATOM    653  CA  ALA   234     134.710  76.770  39.280  1.00  0.00            
ATOM    654  HA  ALA   234     134.620  77.790  39.650  1.00  0.00            
ATOM    655  CB  ALA   234     133.740  76.710  38.110  1.00  0.00            
ATOM    656  HB1 ALA   234     132.740  77.060  38.390  1.00  0.00            
ATOM    657  HB2 ALA   234     134.170  77.220  37.250  1.00  0.00            
ATOM    658  HB3 ALA   234     133.690  75.660  37.830  1.00  0.00            
ATOM    659  C   ALA   234     134.380  75.910  40.490  1.00  0.00            
ATOM    660  O   ALA   234     133.920  76.450  41.500  1.00  0.00            
ATOM    661  N   THR   235     134.550  74.590  40.390  1.00  0.00            
ATOM    662  H   THR   235     134.940  74.240  39.520  1.00  0.00            
ATOM    663  CA  THR   235     134.030  73.690  41.390  1.00  0.00            
ATOM    664  HA  THR   235     132.950  73.850  41.480  1.00  0.00            
ATOM    665  CB  THR   235     134.220  72.220  41.010  1.00  0.00            
ATOM    666  HB  THR   235     135.160  72.180  40.460  1.00  0.00            
ATOM    667  CG2 THR   235     134.130  71.180  42.120  1.00  0.00            
ATOM    668 1HG2 THR   235     133.250  71.300  42.750  1.00  0.00            
ATOM    669 2HG2 THR   235     134.010  70.210  41.620  1.00  0.00            
ATOM    670 3HG2 THR   235     135.040  71.190  42.710  1.00  0.00            
ATOM    671  OG1 THR   235     133.110  71.930  40.180  1.00  0.00            
ATOM    672  HG1 THR   235     133.390  72.300  39.340  1.00  0.00            
ATOM    673  C   THR   235     134.720  73.980  42.710  1.00  0.00            
ATOM    674  O   THR   235     134.020  73.870  43.710  1.00  0.00            
ATOM    675  N   LEU   236     136.030  74.280  42.730  1.00  0.00            
ATOM    676  H   LEU   236     136.620  74.200  41.920  1.00  0.00            
ATOM    677  CA  LEU   236     136.700  74.610  43.970  1.00  0.00            
ATOM    678  HA  LEU   236     136.440  73.930  44.790  1.00  0.00            
ATOM    679  CB  LEU   236     138.220  74.510  43.870  1.00  0.00            
ATOM    680  HB1 LEU   236     138.680  74.900  44.780  1.00  0.00            
ATOM    681  HB2 LEU   236     138.440  75.220  43.080  1.00  0.00            
ATOM    682  CG  LEU   236     138.770  73.140  43.470  1.00  0.00            
ATOM    683  HG  LEU   236     138.140  72.730  42.680  1.00  0.00            
ATOM    684  CD1 LEU   236     140.230  73.370  43.060  1.00  0.00            
ATOM    685 1HD1 LEU   236     140.230  73.820  42.070  1.00  0.00            
ATOM    686 2HD1 LEU   236     140.820  73.810  43.860  1.00  0.00            
ATOM    687 3HD1 LEU   236     140.670  72.390  43.260  1.00  0.00            
ATOM    688  CD2 LEU   236     138.670  72.300  44.740  1.00  0.00            
ATOM    689 1HD2 LEU   236     137.640  72.210  45.100  1.00  0.00            
ATOM    690 2HD2 LEU   236     138.990  71.280  44.540  1.00  0.00            
ATOM    691 3HD2 LEU   236     139.380  72.690  45.470  1.00  0.00            
ATOM    692  C   LEU   236     136.310  76.000  44.420  1.00  0.00            
ATOM    693  O   LEU   236     136.420  76.310  45.610  1.00  0.00            
ATOM    694  N   GLY   237     135.760  76.840  43.540  1.00  0.00            
ATOM    695  H   GLY   237     135.480  76.400  42.670  1.00  0.00            
ATOM    696  CA  GLY   237     135.350  78.210  43.740  1.00  0.00            
ATOM    697  HA1 GLY   237     135.300  78.700  42.760  1.00  0.00            
ATOM    698  HA2 GLY   237     136.120  78.710  44.340  1.00  0.00            
ATOM    699  C   GLY   237     134.010  78.500  44.390  1.00  0.00            
ATOM    700  O   GLY   237     133.960  79.290  45.330  1.00  0.00            
ATOM    701  N   PHE   238     132.950  77.740  44.110  1.00  0.00            
ATOM    702  H   PHE   238     132.980  77.390  43.160  1.00  0.00            
ATOM    703  CA  PHE   238     131.720  77.710  44.870  1.00  0.00            
ATOM    704  HA  PHE   238     131.320  78.730  44.850  1.00  0.00            
ATOM    705  CB  PHE   238     130.770  76.680  44.280  1.00  0.00            
ATOM    706  HB1 PHE   238     129.820  76.950  44.740  1.00  0.00            
ATOM    707  HB2 PHE   238     131.100  75.700  44.640  1.00  0.00            
ATOM    708  CG  PHE   238     130.610  76.760  42.780  1.00  0.00            
ATOM    709  CD1 PHE   238     130.120  77.910  42.150  1.00  0.00            
ATOM    710  HD1 PHE   238     129.760  78.800  42.660  1.00  0.00            
ATOM    711  CE1 PHE   238     130.020  77.950  40.760  1.00  0.00            
ATOM    712  HE1 PHE   238     129.620  78.830  40.270  1.00  0.00            
ATOM    713  CZ  PHE   238     130.420  76.850  39.990  1.00  0.00            
ATOM    714  HZ  PHE   238     130.310  76.870  38.920  1.00  0.00            
ATOM    715  CE2 PHE   238     130.920  75.720  40.650  1.00  0.00            
ATOM    716  HE2 PHE   238     131.130  74.850  40.030  1.00  0.00            
ATOM    717  CD2 PHE   238     130.980  75.630  42.040  1.00  0.00            
ATOM    718  HD2 PHE   238     131.270  74.730  42.570  1.00  0.00            
ATOM    719  C   PHE   238     131.930  77.430  46.350  1.00  0.00            
ATOM    720  O   PHE   238     131.210  78.050  47.140  1.00  0.00            
ATOM    721  N   GLY   239     132.890  76.630  46.840  1.00  0.00            
ATOM    722  H   GLY   239     133.560  76.290  46.170  1.00  0.00            
ATOM    723  CA  GLY   239     133.140  76.410  48.250  1.00  0.00            
ATOM    724  HA1 GLY   239     133.730  75.510  48.440  1.00  0.00            
ATOM    725  HA2 GLY   239     132.180  76.240  48.730  1.00  0.00            
ATOM    726  C   GLY   239     133.910  77.510  48.960  1.00  0.00            
ATOM    727  O   GLY   239     134.260  77.380  50.130  1.00  0.00            
ATOM    728  N   ALA   240     134.030  78.650  48.270  1.00  0.00            
ATOM    729  H   ALA   240     133.840  78.600  47.280  1.00  0.00            
ATOM    730  CA  ALA   240     134.540  79.910  48.790  1.00  0.00            
ATOM    731  HA  ALA   240     134.840  79.770  49.830  1.00  0.00            
ATOM    732  CB  ALA   240     135.790  80.250  47.990  1.00  0.00            
ATOM    733  HB1 ALA   240     136.450  79.390  47.880  1.00  0.00            
ATOM    734  HB2 ALA   240     135.490  80.490  46.970  1.00  0.00            
ATOM    735  HB3 ALA   240     136.240  81.130  48.450  1.00  0.00            
ATOM    736  C   ALA   240     133.480  81.000  48.720  1.00  0.00            
ATOM    737  O   ALA   240     133.730  82.040  49.320  1.00  0.00            
ATOM    738  N   TYR   241     132.300  80.750  48.150  1.00  0.00            
ATOM    739  H   TYR   241     132.120  79.810  47.820  1.00  0.00            
ATOM    740  CA  TYR   241     131.330  81.750  47.760  1.00  0.00            
ATOM    741  HA  TYR   241     131.540  82.750  48.140  1.00  0.00            
ATOM    742  CB  TYR   241     131.200  81.900  46.240  1.00  0.00            
ATOM    743  HB1 TYR   241     130.910  80.920  45.860  1.00  0.00            
ATOM    744  HB2 TYR   241     132.180  82.100  45.820  1.00  0.00            
ATOM    745  CG  TYR   241     130.250  83.040  45.950  1.00  0.00            
ATOM    746  CD1 TYR   241     130.640  84.300  46.410  1.00  0.00            
ATOM    747  HD1 TYR   241     131.660  84.500  46.690  1.00  0.00            
ATOM    748  CE1 TYR   241     129.840  85.440  46.230  1.00  0.00            
ATOM    749  HE1 TYR   241     130.280  86.380  46.530  1.00  0.00            
ATOM    750  CZ  TYR   241     128.610  85.240  45.560  1.00  0.00            
ATOM    751  OH  TYR   241     127.860  86.310  45.190  1.00  0.00            
ATOM    752  HH  TYR   241     127.090  86.260  44.620  1.00  0.00            
ATOM    753  CE2 TYR   241     128.150  83.960  45.190  1.00  0.00            
ATOM    754  HE2 TYR   241     127.260  83.860  44.590  1.00  0.00            
ATOM    755  CD2 TYR   241     128.960  82.840  45.450  1.00  0.00            
ATOM    756  HD2 TYR   241     128.600  81.840  45.240  1.00  0.00            
ATOM    757  C   TYR   241     129.970  81.410  48.360  1.00  0.00            
ATOM    758  O   TYR   241     129.260  82.360  48.680  1.00  0.00            
ATOM    759  N   MET   242     129.610  80.130  48.510  1.00  0.00            
ATOM    760  H   MET   242     130.140  79.470  47.950  1.00  0.00            
ATOM    761  CA  MET   242     128.250  79.730  48.820  1.00  0.00            
ATOM    762  HA  MET   242     127.700  80.340  48.110  1.00  0.00            
ATOM    763  CB  MET   242     128.050  78.260  48.480  1.00  0.00            
ATOM    764  HB1 MET   242     127.140  77.890  48.950  1.00  0.00            
ATOM    765  HB2 MET   242     128.850  77.680  48.940  1.00  0.00            
ATOM    766  CG  MET   242     127.740  77.850  47.040  1.00  0.00            
ATOM    767  HG1 MET   242     127.830  76.770  47.050  1.00  0.00            
ATOM    768  HG2 MET   242     128.600  78.170  46.450  1.00  0.00            
ATOM    769  SD  MET   242     126.160  78.290  46.270  1.00  0.00            
ATOM    770  CE  MET   242     124.960  77.340  47.240  1.00  0.00            
ATOM    771  HE1 MET   242     123.980  77.720  46.930  1.00  0.00            
ATOM    772  HE2 MET   242     124.930  76.340  46.820  1.00  0.00            
ATOM    773  HE3 MET   242     125.100  77.390  48.320  1.00  0.00            
ATOM    774  C   MET   242     127.890  80.090  50.260  1.00  0.00            
ATOM    775  O   MET   242     126.720  80.430  50.430  1.00  0.00            
ATOM    776  N   SER   243     128.860  80.180  51.170  1.00  0.00            
ATOM    777  H   SER   243     129.780  79.800  51.010  1.00  0.00            
ATOM    778  CA  SER   243     128.660  80.730  52.500  1.00  0.00            
ATOM    779  HA  SER   243     127.840  80.280  53.040  1.00  0.00            
ATOM    780  CB  SER   243     129.910  80.490  53.340  1.00  0.00            
ATOM    781  HB1 SER   243     130.140  79.420  53.390  1.00  0.00            
ATOM    782  HB2 SER   243     129.690  80.790  54.360  1.00  0.00            
ATOM    783  OG  SER   243     131.020  81.280  53.000  1.00  0.00            
ATOM    784  HG  SER   243     131.780  81.010  53.520  1.00  0.00            
ATOM    785  C   SER   243     128.270  82.200  52.510  1.00  0.00            
ATOM    786  O   SER   243     127.510  82.620  53.380  1.00  0.00            
ATOM    787  N   LYS   244     128.730  82.980  51.530  1.00  0.00            
ATOM    788  H   LYS   244     129.210  82.480  50.790  1.00  0.00            
ATOM    789  CA  LYS   244     128.540  84.410  51.360  1.00  0.00            
ATOM    790  HA  LYS   244     128.650  84.820  52.360  1.00  0.00            
ATOM    791  CB  LYS   244     129.670  85.010  50.520  1.00  0.00            
ATOM    792  HB1 LYS   244     129.520  86.070  50.300  1.00  0.00            
ATOM    793  HB2 LYS   244     129.630  84.460  49.580  1.00  0.00            
ATOM    794  CG  LYS   244     131.070  84.860  51.100  1.00  0.00            
ATOM    795  HG1 LYS   244     131.320  83.810  51.280  1.00  0.00            
ATOM    796  HG2 LYS   244     131.180  85.470  51.990  1.00  0.00            
ATOM    797  CD  LYS   244     132.120  85.340  50.100  1.00  0.00            
ATOM    798  HD1 LYS   244     131.970  86.380  49.810  1.00  0.00            
ATOM    799  HD2 LYS   244     132.180  84.780  49.170  1.00  0.00            
ATOM    800  CE  LYS   244     133.490  85.300  50.770  1.00  0.00            
ATOM    801  HE1 LYS   244     133.340  86.070  51.520  1.00  0.00            
ATOM    802  HE2 LYS   244     134.230  85.580  50.020  1.00  0.00            
ATOM    803  NZ  LYS   244     133.920  84.020  51.360  1.00  0.00            
ATOM    804  HZ1 LYS   244     134.930  84.060  51.410  1.00  0.00            
ATOM    805  HZ2 LYS   244     133.540  83.890  52.280  1.00  0.00            
ATOM    806  HZ3 LYS   244     133.760  83.190  50.800  1.00  0.00            
ATOM    807  C   LYS   244     127.180  84.750  50.770  1.00  0.00            
ATOM    808  O   LYS   244     126.520  85.640  51.300  1.00  0.00            
ATOM    809  N   ALA   245     126.860  84.100  49.650  1.00  0.00            
ATOM    810  H   ALA   245     127.570  83.500  49.260  1.00  0.00            
ATOM    811  CA  ALA   245     125.640  84.190  48.860  1.00  0.00            
ATOM    812  HA  ALA   245     125.530  85.260  48.700  1.00  0.00            
ATOM    813  CB  ALA   245     125.900  83.820  47.400  1.00  0.00            
ATOM    814  HB1 ALA   245     125.060  83.920  46.710  1.00  0.00            
ATOM    815  HB2 ALA   245     126.530  84.620  47.000  1.00  0.00            
ATOM    816  HB3 ALA   245     126.270  82.810  47.250  1.00  0.00            
ATOM    817  C   ALA   245     124.440  83.560  49.550  1.00  0.00            
ATOM    818  O   ALA   245     123.320  84.070  49.490  1.00  0.00            
ATOM    819  N   HIS   246     124.650  82.380  50.130  1.00  0.00            
ATOM    820  H   HIS   246     125.560  81.940  50.050  1.00  0.00            
ATOM    821  CA  HIS   246     123.590  81.530  50.630  1.00  0.00            
ATOM    822  HA  HIS   246     122.610  82.000  50.650  1.00  0.00            
ATOM    823  CB  HIS   246     123.530  80.510  49.500  1.00  0.00            
ATOM    824  HB1 HIS   246     122.860  79.710  49.820  1.00  0.00            
ATOM    825  HB2 HIS   246     124.510  80.050  49.390  1.00  0.00            
ATOM    826  CG  HIS   246     122.970  81.070  48.220  1.00  0.00            
ATOM    827  ND1 HIS   246     121.710  81.580  47.890  1.00  0.00            
ATOM    828  CE1 HIS   246     121.780  82.000  46.620  1.00  0.00            
ATOM    829  HE1 HIS   246     120.940  82.330  46.030  1.00  0.00            
ATOM    830  NE2 HIS   246     123.000  81.750  46.110  1.00  0.00            
ATOM    831  HE2 HIS   246     123.200  81.940  45.140  1.00  0.00            
ATOM    832  CD2 HIS   246     123.760  81.170  47.100  1.00  0.00            
ATOM    833  HD2 HIS   246     124.800  80.870  47.040  1.00  0.00            
ATOM    834  C   HIS   246     123.760  80.870  51.990  1.00  0.00            
ATOM    835  O   HIS   246     122.890  80.050  52.300  1.00  0.00            
ATOM    836  N   GLY   247     124.820  80.970  52.790  1.00  0.00            
ATOM    837  H   GLY   247     125.670  81.380  52.420  1.00  0.00            
ATOM    838  CA  GLY   247     124.970  80.470  54.140  1.00  0.00            
ATOM    839  HA1 GLY   247     124.140  80.840  54.740  1.00  0.00            
ATOM    840  HA2 GLY   247     125.960  80.700  54.540  1.00  0.00            
ATOM    841  C   GLY   247     124.830  78.960  54.210  1.00  0.00            
ATOM    842  O   GLY   247     124.260  78.370  55.140  1.00  0.00            
ATOM    843  N   ILE   248     125.270  78.280  53.150  1.00  0.00            
ATOM    844  H   ILE   248     125.810  78.870  52.530  1.00  0.00            
ATOM    845  CA  ILE   248     125.500  76.860  52.970  1.00  0.00            
ATOM    846  HA  ILE   248     125.060  76.270  53.770  1.00  0.00            
ATOM    847  CB  ILE   248     124.860  76.190  51.760  1.00  0.00            
ATOM    848  HB  ILE   248     125.310  76.620  50.870  1.00  0.00            
ATOM    849  CG2 ILE   248     125.230  74.710  51.730  1.00  0.00            
ATOM    850 1HG2 ILE   248     126.320  74.590  51.680  1.00  0.00            
ATOM    851 2HG2 ILE   248     124.830  74.160  52.580  1.00  0.00            
ATOM    852 3HG2 ILE   248     124.880  74.240  50.810  1.00  0.00            
ATOM    853  CG1 ILE   248     123.340  76.310  51.800  1.00  0.00            
ATOM    854 1HG1 ILE   248     123.020  77.350  51.890  1.00  0.00            
ATOM    855 2HG1 ILE   248     122.910  75.790  52.650  1.00  0.00            
ATOM    856  CD  ILE   248     122.600  75.970  50.510  1.00  0.00            
ATOM    857  HD1 ILE   248     122.720  74.880  50.430  1.00  0.00            
ATOM    858  HD2 ILE   248     121.560  76.250  50.670  1.00  0.00            
ATOM    859  HD3 ILE   248     122.860  76.510  49.600  1.00  0.00            
ATOM    860  C   ILE   248     127.010  76.690  52.950  1.00  0.00            
ATOM    861  O   ILE   248     127.750  77.380  52.250  1.00  0.00            
ATOM    862  N   ASP   249     127.580  75.630  53.550  1.00  0.00            
ATOM    863  H   ASP   249     126.890  75.050  54.000  1.00  0.00            
ATOM    864  CA  ASP   249     128.940  75.170  53.360  1.00  0.00            
ATOM    865  HA  ASP   249     129.560  75.890  52.830  1.00  0.00            
ATOM    866  CB  ASP   249     129.580  75.090  54.740  1.00  0.00            
ATOM    867  HB1 ASP   249     129.070  74.310  55.300  1.00  0.00            
ATOM    868  HB2 ASP   249     129.250  76.040  55.160  1.00  0.00            
ATOM    869  CG  ASP   249     131.090  75.000  54.930  1.00  0.00            
ATOM    870  OD1 ASP   249     131.620  74.880  56.060  1.00  0.00            
ATOM    871  OD2 ASP   249     131.880  74.910  53.960  1.00  0.00            
ATOM    872  C   ASP   249     129.000  73.890  52.550  1.00  0.00            
ATOM    873  O   ASP   249     128.990  72.800  53.120  1.00  0.00            
ATOM    874  N   PRO   250     128.980  73.890  51.210  1.00  0.00            
ATOM    875  CD  PRO   250     129.030  75.090  50.400  1.00  0.00            
ATOM    876  HD1 PRO   250     129.770  75.880  50.560  1.00  0.00            
ATOM    877  HD2 PRO   250     128.040  75.530  50.450  1.00  0.00            
ATOM    878  CG  PRO   250     129.230  74.600  48.960  1.00  0.00            
ATOM    879  HG1 PRO   250     130.300  74.700  48.800  1.00  0.00            
ATOM    880  HG2 PRO   250     128.640  75.200  48.270  1.00  0.00            
ATOM    881  CB  PRO   250     128.720  73.160  48.970  1.00  0.00            
ATOM    882  HB1 PRO   250     129.240  72.560  48.220  1.00  0.00            
ATOM    883  HB2 PRO   250     127.650  73.170  48.720  1.00  0.00            
ATOM    884  CA  PRO   250     128.900  72.690  50.410  1.00  0.00            
ATOM    885  HA  PRO   250     128.000  72.210  50.790  1.00  0.00            
ATOM    886  C   PRO   250     130.100  71.770  50.520  1.00  0.00            
ATOM    887  O   PRO   250     131.220  72.240  50.750  1.00  0.00            
ATOM    888  N   ASN   251     129.860  70.470  50.330  1.00  0.00            
ATOM    889  H   ASN   251     128.900  70.170  50.350  1.00  0.00            
ATOM    890  CA  ASN   251     130.930  69.540  50.030  1.00  0.00            
ATOM    891  HA  ASN   251     131.770  69.620  50.720  1.00  0.00            
ATOM    892  CB  ASN   251     130.400  68.110  50.060  1.00  0.00            
ATOM    893  HB1 ASN   251     131.150  67.320  50.030  1.00  0.00            
ATOM    894  HB2 ASN   251     129.720  67.870  49.240  1.00  0.00            
ATOM    895  CG  ASN   251     129.770  67.720  51.390  1.00  0.00            
ATOM    896  OD1 ASN   251     130.370  67.220  52.340  1.00  0.00            
ATOM    897  ND2 ASN   251     128.450  67.870  51.500  1.00  0.00            
ATOM    898 1HD2 ASN   251     127.970  68.130  50.650  1.00  0.00            
ATOM    899 2HD2 ASN   251     128.030  67.570  52.370  1.00  0.00            
ATOM    900  C   ASN   251     131.480  69.780  48.630  1.00  0.00            
ATOM    901  O   ASN   251     130.660  70.040  47.750  1.00  0.00            
ATOM    902  N   ILE   252     132.770  69.590  48.360  1.00  0.00            
ATOM    903  H   ILE   252     133.380  69.280  49.110  1.00  0.00            
ATOM    904  CA  ILE   252     133.410  69.980  47.120  1.00  0.00            
ATOM    905  HA  ILE   252     132.640  70.120  46.370  1.00  0.00            
ATOM    906  CB  ILE   252     134.130  71.310  47.320  1.00  0.00            
ATOM    907  HB  ILE   252     134.780  71.230  48.200  1.00  0.00            
ATOM    908  CG2 ILE   252     134.990  71.600  46.090  1.00  0.00            
ATOM    909 1HG2 ILE   252     135.850  70.940  46.140  1.00  0.00            
ATOM    910 2HG2 ILE   252     134.510  71.430  45.120  1.00  0.00            
ATOM    911 3HG2 ILE   252     135.330  72.630  46.100  1.00  0.00            
ATOM    912  CG1 ILE   252     133.220  72.470  47.700  1.00  0.00            
ATOM    913 1HG1 ILE   252     133.760  73.390  47.940  1.00  0.00            
ATOM    914 2HG1 ILE   252     132.880  72.260  48.710  1.00  0.00            
ATOM    915  CD  ILE   252     132.080  72.820  46.750  1.00  0.00            
ATOM    916  HD1 ILE   252     132.490  73.300  45.860  1.00  0.00            
ATOM    917  HD2 ILE   252     131.470  71.960  46.490  1.00  0.00            
ATOM    918  HD3 ILE   252     131.400  73.540  47.200  1.00  0.00            
ATOM    919  C   ILE   252     134.410  68.870  46.790  1.00  0.00            
ATOM    920  O   ILE   252     135.150  68.400  47.650  1.00  0.00            
ATOM    921  N   ARG   253     134.310  68.380  45.560  1.00  0.00            
ATOM    922  H   ARG   253     133.450  68.640  45.100  1.00  0.00            
ATOM    923  CA  ARG   253     135.040  67.240  45.030  1.00  0.00            
ATOM    924  HA  ARG   253     135.880  67.030  45.680  1.00  0.00            
ATOM    925  CB  ARG   253     134.100  66.030  45.010  1.00  0.00            
ATOM    926  HB1 ARG   253     134.550  65.140  44.580  1.00  0.00            
ATOM    927  HB2 ARG   253     133.200  66.250  44.430  1.00  0.00            
ATOM    928  CG  ARG   253     133.660  65.610  46.400  1.00  0.00            
ATOM    929  HG1 ARG   253     133.100  66.450  46.830  1.00  0.00            
ATOM    930  HG2 ARG   253     134.580  65.410  46.940  1.00  0.00            
ATOM    931  CD  ARG   253     132.790  64.350  46.470  1.00  0.00            
ATOM    932  HD1 ARG   253     131.940  64.450  45.800  1.00  0.00            
ATOM    933  HD2 ARG   253     132.450  64.260  47.510  1.00  0.00            
ATOM    934  NE  ARG   253     133.490  63.100  46.180  1.00  0.00            
ATOM    935  HE  ARG   253     133.340  62.670  45.280  1.00  0.00            
ATOM    936  CZ  ARG   253     134.320  62.340  46.910  1.00  0.00            
ATOM    937  NH1 ARG   253     134.600  62.500  48.210  1.00  0.00            
ATOM    938 1HH1 ARG   253     134.080  63.190  48.710  1.00  0.00            
ATOM    939 2HH1 ARG   253     135.020  61.730  48.710  1.00  0.00            
ATOM    940  NH2 ARG   253     135.020  61.360  46.310  1.00  0.00            
ATOM    941 1HH2 ARG   253     134.800  61.130  45.360  1.00  0.00            
ATOM    942 2HH2 ARG   253     135.720  60.860  46.840  1.00  0.00            
ATOM    943  C   ARG   253     135.610  67.380  43.620  1.00  0.00            
ATOM    944  O   ARG   253     134.960  67.660  42.620  1.00  0.00            
ATOM    945  N   THR   254     136.880  66.990  43.540  1.00  0.00            
ATOM    946  H   THR   254     137.370  66.930  44.430  1.00  0.00            
ATOM    947  CA  THR   254     137.680  67.040  42.340  1.00  0.00            
ATOM    948  HA  THR   254     137.020  66.870  41.490  1.00  0.00            
ATOM    949  CB  THR   254     138.370  68.390  42.140  1.00  0.00            
ATOM    950  HB  THR   254     138.930  68.440  41.200  1.00  0.00            
ATOM    951  CG2 THR   254     137.470  69.620  42.150  1.00  0.00            
ATOM    952 1HG2 THR   254     138.130  70.450  41.910  1.00  0.00            
ATOM    953 2HG2 THR   254     136.790  69.510  41.300  1.00  0.00            
ATOM    954 3HG2 THR   254     136.980  69.800  43.110  1.00  0.00            
ATOM    955  OG1 THR   254     139.340  68.590  43.150  1.00  0.00            
ATOM    956  HG1 THR   254     138.880  68.710  43.980  1.00  0.00            
ATOM    957  C   THR   254     138.780  66.000  42.460  1.00  0.00            
ATOM    958  O   THR   254     138.950  65.260  43.430  1.00  0.00            
ATOM    959  N   GLY   255     139.630  65.900  41.430  1.00  0.00            
ATOM    960  H   GLY   255     139.470  66.510  40.640  1.00  0.00            
ATOM    961  CA  GLY   255     140.750  65.000  41.290  1.00  0.00            
ATOM    962  HA1 GLY   255     141.170  64.990  40.280  1.00  0.00            
ATOM    963  HA2 GLY   255     140.460  63.990  41.550  1.00  0.00            
ATOM    964  C   GLY   255     141.950  65.490  42.090  1.00  0.00            
ATOM    965  O   GLY   255     142.980  64.820  42.240  1.00  0.00            
ATOM    966  N   VAL   256     141.980  66.770  42.460  1.00  0.00            
ATOM    967  H   VAL   256     141.140  67.290  42.250  1.00  0.00            
ATOM    968  CA  VAL   256     143.110  67.390  43.130  1.00  0.00            
ATOM    969  HA  VAL   256     143.920  66.670  43.290  1.00  0.00            
ATOM    970  CB  VAL   256     143.770  68.560  42.410  1.00  0.00            
ATOM    971  HB  VAL   256     144.550  69.030  43.020  1.00  0.00            
ATOM    972  CG1 VAL   256     144.480  68.120  41.140  1.00  0.00            
ATOM    973 1HG1 VAL   256     143.770  67.970  40.330  1.00  0.00            
ATOM    974 2HG1 VAL   256     145.100  68.970  40.830  1.00  0.00            
ATOM    975 3HG1 VAL   256     145.160  67.300  41.370  1.00  0.00            
ATOM    976  CG2 VAL   256     142.840  69.700  42.020  1.00  0.00            
ATOM    977 1HG2 VAL   256     142.060  69.270  41.390  1.00  0.00            
ATOM    978 2HG2 VAL   256     142.390  70.130  42.920  1.00  0.00            
ATOM    979 3HG2 VAL   256     143.420  70.420  41.440  1.00  0.00            
ATOM    980  C   VAL   256     142.810  67.920  44.520  1.00  0.00            
ATOM    981  O   VAL   256     143.730  68.060  45.320  1.00  0.00            
ATOM    982  N   ARG   257     141.540  68.110  44.910  1.00  0.00            
ATOM    983  H   ARG   257     140.900  67.930  44.150  1.00  0.00            
ATOM    984  CA  ARG   257     141.200  68.700  46.190  1.00  0.00            
ATOM    985  HA  ARG   257     141.870  68.280  46.950  1.00  0.00            
ATOM    986  CB  ARG   257     141.210  70.220  46.150  1.00  0.00            
ATOM    987  HB1 ARG   257     140.490  70.600  46.870  1.00  0.00            
ATOM    988  HB2 ARG   257     141.030  70.620  45.150  1.00  0.00            
ATOM    989  CG  ARG   257     142.590  70.720  46.590  1.00  0.00            
ATOM    990  HG1 ARG   257     143.340  70.640  45.800  1.00  0.00            
ATOM    991  HG2 ARG   257     142.990  70.120  47.400  1.00  0.00            
ATOM    992  CD  ARG   257     142.610  72.200  46.960  1.00  0.00            
ATOM    993  HD1 ARG   257     143.420  72.350  47.680  1.00  0.00            
ATOM    994  HD2 ARG   257     141.660  72.600  47.310  1.00  0.00            
ATOM    995  NE  ARG   257     142.970  73.050  45.820  1.00  0.00            
ATOM    996  HE  ARG   257     143.530  72.660  45.090  1.00  0.00            
ATOM    997  CZ  ARG   257     142.660  74.350  45.720  1.00  0.00            
ATOM    998  NH1 ARG   257     141.770  75.010  46.480  1.00  0.00            
ATOM    999 1HH1 ARG   257     141.240  74.540  47.200  1.00  0.00            
ATOM   1000 2HH1 ARG   257     141.580  75.940  46.140  1.00  0.00            
ATOM   1001  NH2 ARG   257     143.310  75.070  44.790  1.00  0.00            
ATOM   1002 1HH2 ARG   257     144.240  74.780  44.560  1.00  0.00            
ATOM   1003 2HH2 ARG   257     143.090  76.050  44.660  1.00  0.00            
ATOM   1004  C   ARG   257     139.800  68.350  46.660  1.00  0.00            
ATOM   1005  O   ARG   257     138.910  68.260  45.810  1.00  0.00            
ATOM   1006  N   THR   258     139.630  68.160  47.970  1.00  0.00            
ATOM   1007  H   THR   258     140.470  68.120  48.540  1.00  0.00            
ATOM   1008  CA  THR   258     138.430  67.630  48.580  1.00  0.00            
ATOM   1009  HA  THR   258     137.540  67.640  47.950  1.00  0.00            
ATOM   1010  CB  THR   258     138.510  66.150  48.960  1.00  0.00            
ATOM   1011  HB  THR   258     139.320  66.010  49.680  1.00  0.00            
ATOM   1012  CG2 THR   258     137.310  65.480  49.620  1.00  0.00            
ATOM   1013 1HG2 THR   258     137.510  64.410  49.620  1.00  0.00            
ATOM   1014 2HG2 THR   258     137.140  65.780  50.650  1.00  0.00            
ATOM   1015 3HG2 THR   258     136.400  65.570  49.030  1.00  0.00            
ATOM   1016  OG1 THR   258     138.670  65.340  47.820  1.00  0.00            
ATOM   1017  HG1 THR   258     139.610  65.390  47.640  1.00  0.00            
ATOM   1018  C   THR   258     137.980  68.420  49.800  1.00  0.00            
ATOM   1019  O   THR   258     138.800  68.670  50.690  1.00  0.00            
ATOM   1020  N   ILE   259     136.690  68.710  49.940  1.00  0.00            
ATOM   1021  H   ILE   259     136.080  68.590  49.140  1.00  0.00            
ATOM   1022  CA  ILE   259     136.080  69.240  51.140  1.00  0.00            
ATOM   1023  HA  ILE   259     136.770  69.010  51.950  1.00  0.00            
ATOM   1024  CB  ILE   259     135.890  70.750  51.060  1.00  0.00            
ATOM   1025  HB  ILE   259     135.150  70.990  50.290  1.00  0.00            
ATOM   1026  CG2 ILE   259     135.490  71.280  52.430  1.00  0.00            
ATOM   1027 1HG2 ILE   259     135.290  72.350  52.420  1.00  0.00            
ATOM   1028 2HG2 ILE   259     134.570  70.840  52.820  1.00  0.00            
ATOM   1029 3HG2 ILE   259     136.220  71.050  53.210  1.00  0.00            
ATOM   1030  CG1 ILE   259     137.190  71.480  50.730  1.00  0.00            
ATOM   1031 1HG1 ILE   259     138.050  71.080  51.250  1.00  0.00            
ATOM   1032 2HG1 ILE   259     137.060  72.510  51.080  1.00  0.00            
ATOM   1033  CD  ILE   259     137.480  71.680  49.240  1.00  0.00            
ATOM   1034  HD1 ILE   259     137.400  70.740  48.690  1.00  0.00            
ATOM   1035  HD2 ILE   259     136.790  72.390  48.770  1.00  0.00            
ATOM   1036  HD3 ILE   259     138.450  72.150  49.130  1.00  0.00            
ATOM   1037  C   ILE   259     134.810  68.470  51.470  1.00  0.00            
ATOM   1038  O   ILE   259     133.830  68.450  50.720  1.00  0.00            
ATOM   1039  N   THR   260     134.850  67.880  52.660  1.00  0.00            
ATOM   1040  H   THR   260     135.580  68.100  53.320  1.00  0.00            
ATOM   1041  CA  THR   260     133.700  67.230  53.250  1.00  0.00            
ATOM   1042  HA  THR   260     132.840  67.200  52.590  1.00  0.00            
ATOM   1043  CB  THR   260     133.900  65.780  53.690  1.00  0.00            
ATOM   1044  HB  THR   260     134.670  65.800  54.460  1.00  0.00            
ATOM   1045  CG2 THR   260     132.800  64.960  54.360  1.00  0.00            
ATOM   1046 1HG2 THR   260     132.080  64.860  53.550  1.00  0.00            
ATOM   1047 2HG2 THR   260     133.100  63.960  54.680  1.00  0.00            
ATOM   1048 3HG2 THR   260     132.340  65.450  55.220  1.00  0.00            
ATOM   1049  OG1 THR   260     134.350  64.970  52.620  1.00  0.00            
ATOM   1050  HG1 THR   260     135.280  65.160  52.450  1.00  0.00            
ATOM   1051  C   THR   260     133.150  68.010  54.440  1.00  0.00            
ATOM   1052  O   THR   260     133.900  68.550  55.250  1.00  0.00            
ATOM   1053  N   THR   261     131.840  68.250  54.510  1.00  0.00            
ATOM   1054  H   THR   261     131.290  68.020  53.700  1.00  0.00            
ATOM   1055  CA  THR   261     131.190  69.110  55.480  1.00  0.00            
ATOM   1056  HA  THR   261     131.880  69.310  56.300  1.00  0.00            
ATOM   1057  CB  THR   261     130.740  70.400  54.800  1.00  0.00            
ATOM   1058  HB  THR   261     130.170  70.900  55.580  1.00  0.00            
ATOM   1059  CG2 THR   261     131.850  71.340  54.350  1.00  0.00            
ATOM   1060 1HG2 THR   261     132.170  71.130  53.320  1.00  0.00            
ATOM   1061 2HG2 THR   261     131.470  72.350  54.440  1.00  0.00            
ATOM   1062 3HG2 THR   261     132.680  71.210  55.040  1.00  0.00            
ATOM   1063  OG1 THR   261     129.850  70.190  53.730  1.00  0.00            
ATOM   1064  HG1 THR   261     129.600  71.070  53.450  1.00  0.00            
ATOM   1065  C   THR   261     129.960  68.520  56.160  1.00  0.00            
ATOM   1066  O   THR   261     129.550  69.180  57.120  1.00  0.00            
ATOM   1067  N   GLY   262     129.450  67.400  55.650  1.00  0.00            
ATOM   1068  H   GLY   262     129.980  66.950  54.920  1.00  0.00            
ATOM   1069  CA  GLY   262     128.100  66.960  55.960  1.00  0.00            
ATOM   1070  HA1 GLY   262     127.970  66.900  57.040  1.00  0.00            
ATOM   1071  HA2 GLY   262     127.980  65.960  55.520  1.00  0.00            
ATOM   1072  C   GLY   262     126.950  67.810  55.430  1.00  0.00            
ATOM   1073  O   GLY   262     125.840  67.670  55.950  1.00  0.00            
ATOM   1074  N   ALA   263     127.230  68.840  54.640  1.00  0.00            
ATOM   1075  H   ALA   263     128.130  68.860  54.180  1.00  0.00            
ATOM   1076  CA  ALA   263     126.200  69.670  54.050  1.00  0.00            
ATOM   1077  HA  ALA   263     125.560  70.050  54.850  1.00  0.00            
ATOM   1078  CB  ALA   263     126.860  70.800  53.270  1.00  0.00            
ATOM   1079  HB1 ALA   263     127.490  71.340  53.990  1.00  0.00            
ATOM   1080  HB2 ALA   263     127.410  70.470  52.390  1.00  0.00            
ATOM   1081  HB3 ALA   263     126.100  71.500  52.930  1.00  0.00            
ATOM   1082  C   ALA   263     125.330  68.910  53.050  1.00  0.00            
ATOM   1083  O   ALA   263     125.890  68.050  52.380  1.00  0.00            
ATOM   1084  N   PRO   264     124.080  69.320  52.820  1.00  0.00            
ATOM   1085  CD  PRO   264     123.290  70.250  53.600  1.00  0.00            
ATOM   1086  HD1 PRO   264     123.820  71.200  53.740  1.00  0.00            
ATOM   1087  HD2 PRO   264     123.080  69.870  54.600  1.00  0.00            
ATOM   1088  CG  PRO   264     121.930  70.430  52.940  1.00  0.00            
ATOM   1089  HG1 PRO   264     122.120  71.110  52.110  1.00  0.00            
ATOM   1090  HG2 PRO   264     121.130  70.780  53.590  1.00  0.00            
ATOM   1091  CB  PRO   264     121.780  69.080  52.250  1.00  0.00            
ATOM   1092  HB1 PRO   264     121.060  69.120  51.430  1.00  0.00            
ATOM   1093  HB2 PRO   264     121.400  68.410  53.020  1.00  0.00            
ATOM   1094  CA  PRO   264     123.200  68.730  51.840  1.00  0.00            
ATOM   1095  HA  PRO   264     123.180  67.640  51.910  1.00  0.00            
ATOM   1096  C   PRO   264     123.560  69.090  50.400  1.00  0.00            
ATOM   1097  O   PRO   264     123.030  68.440  49.500  1.00  0.00            
ATOM   1098  N   VAL   265     124.420  70.090  50.180  1.00  0.00            
ATOM   1099  H   VAL   265     125.000  70.500  50.890  1.00  0.00            
ATOM   1100  CA  VAL   265     124.860  70.390  48.830  1.00  0.00            
ATOM   1101  HA  VAL   265     124.280  69.830  48.100  1.00  0.00            
ATOM   1102  CB  VAL   265     124.870  71.890  48.590  1.00  0.00            
ATOM   1103  HB  VAL   265     125.580  72.410  49.230  1.00  0.00            
ATOM   1104  CG1 VAL   265     125.050  72.290  47.120  1.00  0.00            
ATOM   1105 1HG1 VAL   265     124.290  71.780  46.520  1.00  0.00            
ATOM   1106 2HG1 VAL   265     124.920  73.360  46.980  1.00  0.00            
ATOM   1107 3HG1 VAL   265     126.040  71.910  46.850  1.00  0.00            
ATOM   1108  CG2 VAL   265     123.440  72.380  48.830  1.00  0.00            
ATOM   1109 1HG2 VAL   265     123.110  72.250  49.860  1.00  0.00            
ATOM   1110 2HG2 VAL   265     123.420  73.460  48.740  1.00  0.00            
ATOM   1111 3HG2 VAL   265     122.630  72.030  48.190  1.00  0.00            
ATOM   1112  C   VAL   265     126.250  69.830  48.580  1.00  0.00            
ATOM   1113  O   VAL   265     127.080  69.990  49.470  1.00  0.00            
ATOM   1114  N   THR   266     126.460  69.190  47.420  1.00  0.00            
ATOM   1115  H   THR   266     125.630  68.830  46.980  1.00  0.00            
ATOM   1116  CA  THR   266     127.790  68.790  47.010  1.00  0.00            
ATOM   1117  HA  THR   266     128.530  69.170  47.710  1.00  0.00            
ATOM   1118  CB  THR   266     127.920  67.270  47.030  1.00  0.00            
ATOM   1119  HB  THR   266     127.330  66.920  46.180  1.00  0.00            
ATOM   1120  CG2 THR   266     129.310  66.880  46.550  1.00  0.00            
ATOM   1121 1HG2 THR   266     129.590  65.840  46.730  1.00  0.00            
ATOM   1122 2HG2 THR   266     129.310  67.020  45.470  1.00  0.00            
ATOM   1123 3HG2 THR   266     130.110  67.560  46.840  1.00  0.00            
ATOM   1124  OG1 THR   266     127.670  66.650  48.270  1.00  0.00            
ATOM   1125  HG1 THR   266     127.290  65.790  48.080  1.00  0.00            
ATOM   1126  C   THR   266     128.050  69.440  45.660  1.00  0.00            
ATOM   1127  O   THR   266     127.160  69.490  44.810  1.00  0.00            
ATOM   1128  N   TYR   267     129.250  69.950  45.350  1.00  0.00            
ATOM   1129  H   TYR   267     130.020  69.950  46.000  1.00  0.00            
ATOM   1130  CA  TYR   267     129.800  69.950  44.020  1.00  0.00            
ATOM   1131  HA  TYR   267     129.040  69.850  43.240  1.00  0.00            
ATOM   1132  CB  TYR   267     130.410  71.300  43.640  1.00  0.00            
ATOM   1133  HB1 TYR   267     130.720  71.080  42.620  1.00  0.00            
ATOM   1134  HB2 TYR   267     131.230  71.400  44.350  1.00  0.00            
ATOM   1135  CG  TYR   267     129.500  72.500  43.680  1.00  0.00            
ATOM   1136  CD1 TYR   267     129.090  73.050  44.900  1.00  0.00            
ATOM   1137  HD1 TYR   267     129.330  72.560  45.840  1.00  0.00            
ATOM   1138  CE1 TYR   267     128.220  74.150  44.940  1.00  0.00            
ATOM   1139  HE1 TYR   267     127.860  74.580  45.860  1.00  0.00            
ATOM   1140  CZ  TYR   267     127.850  74.750  43.720  1.00  0.00            
ATOM   1141  OH  TYR   267     126.930  75.760  43.770  1.00  0.00            
ATOM   1142  HH  TYR   267     126.700  76.110  42.910  1.00  0.00            
ATOM   1143  CE2 TYR   267     128.280  74.230  42.490  1.00  0.00            
ATOM   1144  HE2 TYR   267     127.980  74.820  41.640  1.00  0.00            
ATOM   1145  CD2 TYR   267     129.110  73.100  42.480  1.00  0.00            
ATOM   1146  HD2 TYR   267     129.530  72.750  41.550  1.00  0.00            
ATOM   1147  C   TYR   267     130.780  68.800  43.780  1.00  0.00            
ATOM   1148  O   TYR   267     131.550  68.520  44.700  1.00  0.00            
ATOM   1149  N   SER   268     130.690  68.200  42.590  1.00  0.00            
ATOM   1150  H   SER   268     129.930  68.470  42.000  1.00  0.00            
ATOM   1151  CA  SER   268     131.680  67.300  42.030  1.00  0.00            
ATOM   1152  HA  SER   268     132.620  67.560  42.520  1.00  0.00            
ATOM   1153  CB  SER   268     131.240  65.850  42.220  1.00  0.00            
ATOM   1154  HB1 SER   268     130.770  65.450  41.320  1.00  0.00            
ATOM   1155  HB2 SER   268     130.700  65.680  43.150  1.00  0.00            
ATOM   1156  OG  SER   268     132.430  65.080  42.280  1.00  0.00            
ATOM   1157  HG  SER   268     132.190  64.260  42.720  1.00  0.00            
ATOM   1158  C   SER   268     131.930  67.600  40.560  1.00  0.00            
ATOM   1159  O   SER   268     131.130  68.080  39.760  1.00  0.00            
ATOM   1160  N   THR   269     133.180  67.360  40.160  1.00  0.00            
ATOM   1161  H   THR   269     133.810  66.940  40.820  1.00  0.00            
ATOM   1162  CA  THR   269     133.560  67.410  38.760  1.00  0.00            
ATOM   1163  HA  THR   269     133.110  68.310  38.370  1.00  0.00            
ATOM   1164  CB  THR   269     135.050  67.500  38.430  1.00  0.00            
ATOM   1165  HB  THR   269     135.080  67.400  37.350  1.00  0.00            
ATOM   1166  CG2 THR   269     135.660  68.860  38.780  1.00  0.00            
ATOM   1167 1HG2 THR   269     135.320  69.680  38.160  1.00  0.00            
ATOM   1168 2HG2 THR   269     135.510  69.180  39.810  1.00  0.00            
ATOM   1169 3HG2 THR   269     136.720  68.740  38.580  1.00  0.00            
ATOM   1170  OG1 THR   269     135.920  66.510  38.950  1.00  0.00            
ATOM   1171  HG1 THR   269     136.790  66.770  38.660  1.00  0.00            
ATOM   1172  C   THR   269     132.980  66.200  38.040  1.00  0.00            
ATOM   1173  O   THR   269     132.950  65.130  38.640  1.00  0.00            
ATOM   1174  N   TYR   270     132.640  66.360  36.760  1.00  0.00            
ATOM   1175  H   TYR   270     132.720  67.280  36.350  1.00  0.00            
ATOM   1176  CA  TYR   270     132.030  65.280  36.020  1.00  0.00            
ATOM   1177  HA  TYR   270     131.130  65.090  36.610  1.00  0.00            
ATOM   1178  CB  TYR   270     131.820  65.670  34.560  1.00  0.00            
ATOM   1179  HB1 TYR   270     131.940  64.760  33.970  1.00  0.00            
ATOM   1180  HB2 TYR   270     132.590  66.350  34.200  1.00  0.00            
ATOM   1181  CG  TYR   270     130.490  66.360  34.370  1.00  0.00            
ATOM   1182  CD1 TYR   270     129.300  65.630  34.400  1.00  0.00            
ATOM   1183  HD1 TYR   270     129.300  64.550  34.450  1.00  0.00            
ATOM   1184  CE1 TYR   270     128.070  66.280  34.280  1.00  0.00            
ATOM   1185  HE1 TYR   270     127.130  65.780  34.470  1.00  0.00            
ATOM   1186  CZ  TYR   270     128.040  67.690  34.170  1.00  0.00            
ATOM   1187  OH  TYR   270     126.850  68.350  34.150  1.00  0.00            
ATOM   1188  HH  TYR   270     126.890  69.290  33.950  1.00  0.00            
ATOM   1189  CE2 TYR   270     129.250  68.420  34.120  1.00  0.00            
ATOM   1190  HE2 TYR   270     129.250  69.470  33.880  1.00  0.00            
ATOM   1191  CD2 TYR   270     130.470  67.740  34.130  1.00  0.00            
ATOM   1192  HD2 TYR   270     131.410  68.260  34.020  1.00  0.00            
ATOM   1193  C   TYR   270     132.800  63.970  36.070  1.00  0.00            
ATOM   1194  O   TYR   270     132.220  62.890  35.940  1.00  0.00            
ATOM   1195  N   GLY   271     134.130  63.980  36.140  1.00  0.00            
ATOM   1196  H   GLY   271     134.580  64.850  36.370  1.00  0.00            
ATOM   1197  CA  GLY   271     135.020  62.840  36.020  1.00  0.00            
ATOM   1198  HA1 GLY   271     135.930  62.910  35.430  1.00  0.00            
ATOM   1199  HA2 GLY   271     134.470  62.080  35.470  1.00  0.00            
ATOM   1200  C   GLY   271     135.400  62.360  37.420  1.00  0.00            
ATOM   1201  O   GLY   271     135.500  61.140  37.540  1.00  0.00            
ATOM   1202  N   LYS   272     135.420  63.210  38.450  1.00  0.00            
ATOM   1203  H   LYS   272     135.180  64.160  38.230  1.00  0.00            
ATOM   1204  CA  LYS   272     135.380  62.690  39.800  1.00  0.00            
ATOM   1205  HA  LYS   272     136.280  62.070  39.880  1.00  0.00            
ATOM   1206  CB  LYS   272     135.510  63.870  40.750  1.00  0.00            
ATOM   1207  HB1 LYS   272     134.560  64.410  40.800  1.00  0.00            
ATOM   1208  HB2 LYS   272     136.300  64.570  40.450  1.00  0.00            
ATOM   1209  CG  LYS   272     135.740  63.510  42.220  1.00  0.00            
ATOM   1210  HG1 LYS   272     134.820  63.060  42.600  1.00  0.00            
ATOM   1211  HG2 LYS   272     136.010  64.370  42.820  1.00  0.00            
ATOM   1212  CD  LYS   272     136.850  62.460  42.320  1.00  0.00            
ATOM   1213  HD1 LYS   272     137.740  62.920  41.900  1.00  0.00            
ATOM   1214  HD2 LYS   272     136.530  61.550  41.810  1.00  0.00            
ATOM   1215  CE  LYS   272     137.210  62.190  43.770  1.00  0.00            
ATOM   1216  HE1 LYS   272     136.330  62.030  44.400  1.00  0.00            
ATOM   1217  HE2 LYS   272     137.700  63.050  44.230  1.00  0.00            
ATOM   1218  NZ  LYS   272     138.090  61.020  43.910  1.00  0.00            
ATOM   1219  HZ1 LYS   272     138.380  60.760  44.840  1.00  0.00            
ATOM   1220  HZ2 LYS   272     137.810  60.150  43.480  1.00  0.00            
ATOM   1221  HZ3 LYS   272     138.950  61.190  43.410  1.00  0.00            
ATOM   1222  C   LYS   272     134.140  61.860  40.100  1.00  0.00            
ATOM   1223  O   LYS   272     134.260  60.820  40.740  1.00  0.00            
ATOM   1224  N   PHE   273     133.010  62.280  39.530  1.00  0.00            
ATOM   1225  H   PHE   273     133.090  63.060  38.900  1.00  0.00            
ATOM   1226  CA  PHE   273     131.710  61.660  39.650  1.00  0.00            
ATOM   1227  HA  PHE   273     131.640  61.560  40.740  1.00  0.00            
ATOM   1228  CB  PHE   273     130.600  62.580  39.150  1.00  0.00            
ATOM   1229  HB1 PHE   273     130.910  62.850  38.140  1.00  0.00            
ATOM   1230  HB2 PHE   273     130.690  63.540  39.650  1.00  0.00            
ATOM   1231  CG  PHE   273     129.220  61.970  39.130  1.00  0.00            
ATOM   1232  CD1 PHE   273     128.440  61.850  40.290  1.00  0.00            
ATOM   1233  HD1 PHE   273     128.930  62.290  41.150  1.00  0.00            
ATOM   1234  CE1 PHE   273     127.160  61.300  40.310  1.00  0.00            
ATOM   1235  HE1 PHE   273     126.710  61.060  41.260  1.00  0.00            
ATOM   1236  CZ  PHE   273     126.660  60.860  39.070  1.00  0.00            
ATOM   1237  HZ  PHE   273     125.630  60.550  38.960  1.00  0.00            
ATOM   1238  CE2 PHE   273     127.410  60.930  37.890  1.00  0.00            
ATOM   1239  HE2 PHE   273     127.040  60.670  36.910  1.00  0.00            
ATOM   1240  CD2 PHE   273     128.670  61.520  37.920  1.00  0.00            
ATOM   1241  HD2 PHE   273     129.190  61.720  37.000  1.00  0.00            
ATOM   1242  C   PHE   273     131.620  60.320  38.940  1.00  0.00            
ATOM   1243  O   PHE   273     130.940  59.410  39.410  1.00  0.00            
ATOM   1244  N   LEU   274     132.470  60.080  37.930  1.00  0.00            
ATOM   1245  H   LEU   274     133.070  60.850  37.660  1.00  0.00            
ATOM   1246  CA  LEU   274     132.680  58.820  37.260  1.00  0.00            
ATOM   1247  HA  LEU   274     131.740  58.280  37.130  1.00  0.00            
ATOM   1248  CB  LEU   274     133.170  59.010  35.830  1.00  0.00            
ATOM   1249  HB1 LEU   274     133.470  58.040  35.450  1.00  0.00            
ATOM   1250  HB2 LEU   274     133.960  59.760  35.810  1.00  0.00            
ATOM   1251  CG  LEU   274     132.220  59.690  34.850  1.00  0.00            
ATOM   1252  HG  LEU   274     131.710  60.540  35.300  1.00  0.00            
ATOM   1253  CD1 LEU   274     133.030  60.080  33.620  1.00  0.00            
ATOM   1254 1HD1 LEU   274     133.560  59.220  33.210  1.00  0.00            
ATOM   1255 2HD1 LEU   274     132.390  60.320  32.770  1.00  0.00            
ATOM   1256 3HD1 LEU   274     133.680  60.940  33.780  1.00  0.00            
ATOM   1257  CD2 LEU   274     131.190  58.620  34.460  1.00  0.00            
ATOM   1258 1HD2 LEU   274     130.730  58.190  35.350  1.00  0.00            
ATOM   1259 2HD2 LEU   274     130.510  59.130  33.780  1.00  0.00            
ATOM   1260 3HD2 LEU   274     131.650  57.830  33.870  1.00  0.00            
ATOM   1261  C   LEU   274     133.670  57.920  38.000  1.00  0.00            
ATOM   1262  O   LEU   274     133.400  56.720  38.010  1.00  0.00            
ATOM   1263  N   ALA   275     134.780  58.440  38.540  1.00  0.00            
ATOM   1264  H   ALA   275     134.980  59.390  38.270  1.00  0.00            
ATOM   1265  CA  ALA   275     135.620  57.740  39.490  1.00  0.00            
ATOM   1266  HA  ALA   275     135.960  56.830  39.000  1.00  0.00            
ATOM   1267  CB  ALA   275     136.750  58.660  39.960  1.00  0.00            
ATOM   1268  HB1 ALA   275     137.150  59.100  39.050  1.00  0.00            
ATOM   1269  HB2 ALA   275     136.370  59.420  40.640  1.00  0.00            
ATOM   1270  HB3 ALA   275     137.530  58.100  40.460  1.00  0.00            
ATOM   1271  C   ALA   275     134.740  57.330  40.670  1.00  0.00            
ATOM   1272  O   ALA   275     134.970  56.220  41.150  1.00  0.00            
ATOM   1273  N   ASP   276     133.940  58.220  41.250  1.00  0.00            
ATOM   1274  H   ASP   276     134.090  59.160  40.890  1.00  0.00            
ATOM   1275  CA  ASP   276     133.010  57.950  42.330  1.00  0.00            
ATOM   1276  HA  ASP   276     133.550  57.430  43.120  1.00  0.00            
ATOM   1277  CB  ASP   276     132.630  59.250  43.030  1.00  0.00            
ATOM   1278  HB1 ASP   276     131.950  58.980  43.840  1.00  0.00            
ATOM   1279  HB2 ASP   276     132.120  59.960  42.380  1.00  0.00            
ATOM   1280  CG  ASP   276     133.820  59.910  43.710  1.00  0.00            
ATOM   1281  OD1 ASP   276     133.830  61.140  43.900  1.00  0.00            
ATOM   1282  OD2 ASP   276     134.720  59.190  44.220  1.00  0.00            
ATOM   1283  C   ASP   276     131.830  57.050  42.010  1.00  0.00            
ATOM   1284  O   ASP   276     130.960  56.810  42.850  1.00  0.00            
ATOM   1285  N   GLY   277     131.800  56.430  40.830  1.00  0.00            
ATOM   1286  H   GLY   277     132.550  56.640  40.190  1.00  0.00            
ATOM   1287  CA  GLY   277     130.830  55.390  40.540  1.00  0.00            
ATOM   1288  HA1 GLY   277     130.770  54.630  41.320  1.00  0.00            
ATOM   1289  HA2 GLY   277     131.270  54.960  39.640  1.00  0.00            
ATOM   1290  C   GLY   277     129.420  55.880  40.290  1.00  0.00            
ATOM   1291  O   GLY   277     128.490  55.090  40.400  1.00  0.00            
ATOM   1292  N   GLY   278     129.210  57.090  39.750  1.00  0.00            
ATOM   1293  H   GLY   278     129.960  57.740  39.590  1.00  0.00            
ATOM   1294  CA  GLY   278     127.850  57.510  39.460  1.00  0.00            
ATOM   1295  HA1 GLY   278     127.390  56.870  38.700  1.00  0.00            
ATOM   1296  HA2 GLY   278     127.860  58.430  38.870  1.00  0.00            
ATOM   1297  C   GLY   278     126.940  57.560  40.670  1.00  0.00            
ATOM   1298  O   GLY   278     127.330  57.940  41.780  1.00  0.00            
ATOM   1299  N   CYS   279     125.640  57.330  40.480  1.00  0.00            
ATOM   1300  H   CYS   279     125.380  56.900  39.600  1.00  0.00            
ATOM   1301  CA  CYS   279     124.730  57.480  41.600  1.00  0.00            
ATOM   1302  HA  CYS   279     124.830  58.470  42.030  1.00  0.00            
ATOM   1303  CB  CYS   279     123.350  57.530  40.940  1.00  0.00            
ATOM   1304  HB1 CYS   279     122.540  57.830  41.600  1.00  0.00            
ATOM   1305  HB2 CYS   279     123.100  56.650  40.340  1.00  0.00            
ATOM   1306  SG  CYS   279     123.400  58.880  39.740  1.00  0.00            
ATOM   1307  HG  CYS   279     124.240  58.150  39.010  1.00  0.00            
ATOM   1308  C   CYS   279     124.870  56.420  42.680  1.00  0.00            
ATOM   1309  O   CYS   279     125.260  55.300  42.330  1.00  0.00            
ATOM   1310  N   SER   280     124.350  56.720  43.870  1.00  0.00            
ATOM   1311  H   SER   280     124.160  57.690  44.060  1.00  0.00            
ATOM   1312  CA  SER   280     124.100  55.760  44.920  1.00  0.00            
ATOM   1313  HA  SER   280     124.060  54.770  44.450  1.00  0.00            
ATOM   1314  CB  SER   280     125.270  55.700  45.900  1.00  0.00            
ATOM   1315  HB1 SER   280     126.250  55.510  45.480  1.00  0.00            
ATOM   1316  HB2 SER   280     125.050  54.870  46.580  1.00  0.00            
ATOM   1317  OG  SER   280     125.500  56.900  46.610  1.00  0.00            
ATOM   1318  HG  SER   280     125.890  57.530  46.000  1.00  0.00            
ATOM   1319  C   SER   280     122.770  55.940  45.640  1.00  0.00            
ATOM   1320  O   SER   280     122.230  57.050  45.670  1.00  0.00            
ATOM   1321  N   GLY   281     122.190  54.830  46.100  1.00  0.00            
ATOM   1322  H   GLY   281     122.730  53.990  46.210  1.00  0.00            
ATOM   1323  CA  GLY   281     120.820  54.780  46.560  1.00  0.00            
ATOM   1324  HA1 GLY   281     120.580  53.720  46.730  1.00  0.00            
ATOM   1325  HA2 GLY   281     120.100  55.020  45.780  1.00  0.00            
ATOM   1326  C   GLY   281     120.490  55.660  47.760  1.00  0.00            
ATOM   1327  O   GLY   281     121.220  55.620  48.750  1.00  0.00            
ATOM   1328  N   GLY   282     119.530  56.570  47.560  1.00  0.00            
ATOM   1329  H   GLY   282     119.100  56.650  46.650  1.00  0.00            
ATOM   1330  CA  GLY   282     119.120  57.420  48.660  1.00  0.00            
ATOM   1331  HA1 GLY   282     118.910  56.800  49.540  1.00  0.00            
ATOM   1332  HA2 GLY   282     118.140  57.800  48.380  1.00  0.00            
ATOM   1333  C   GLY   282     120.150  58.470  49.020  1.00  0.00            
ATOM   1334  O   GLY   282     119.910  59.160  50.010  1.00  0.00            
ATOM   1335  N   ALA   283     121.270  58.620  48.310  1.00  0.00            
ATOM   1336  H   ALA   283     121.420  57.940  47.580  1.00  0.00            
ATOM   1337  CA  ALA   283     122.320  59.560  48.630  1.00  0.00            
ATOM   1338  HA  ALA   283     122.670  59.460  49.660  1.00  0.00            
ATOM   1339  CB  ALA   283     123.450  59.150  47.690  1.00  0.00            
ATOM   1340  HB1 ALA   283     124.240  59.900  47.820  1.00  0.00            
ATOM   1341  HB2 ALA   283     123.810  58.180  48.040  1.00  0.00            
ATOM   1342  HB3 ALA   283     123.050  59.170  46.680  1.00  0.00            
ATOM   1343  C   ALA   283     121.940  61.010  48.350  1.00  0.00            
ATOM   1344  O   ALA   283     122.470  61.920  48.980  1.00  0.00            
ATOM   1345  N   TYR   284     120.930  61.190  47.490  1.00  0.00            
ATOM   1346  H   TYR   284     120.610  60.370  46.990  1.00  0.00            
ATOM   1347  CA  TYR   284     120.430  62.490  47.080  1.00  0.00            
ATOM   1348  HA  TYR   284     120.540  63.330  47.770  1.00  0.00            
ATOM   1349  CB  TYR   284     121.210  62.910  45.840  1.00  0.00            
ATOM   1350  HB1 TYR   284     120.740  63.830  45.470  1.00  0.00            
ATOM   1351  HB2 TYR   284     121.180  62.110  45.100  1.00  0.00            
ATOM   1352  CG  TYR   284     122.640  63.190  46.230  1.00  0.00            
ATOM   1353  CD1 TYR   284     122.980  64.330  46.970  1.00  0.00            
ATOM   1354  HD1 TYR   284     122.210  64.990  47.350  1.00  0.00            
ATOM   1355  CE1 TYR   284     124.310  64.560  47.360  1.00  0.00            
ATOM   1356  HE1 TYR   284     124.570  65.410  47.970  1.00  0.00            
ATOM   1357  CZ  TYR   284     125.360  63.750  46.890  1.00  0.00            
ATOM   1358  OH  TYR   284     126.610  63.940  47.400  1.00  0.00            
ATOM   1359  HH  TYR   284     127.200  63.200  47.220  1.00  0.00            
ATOM   1360  CE2 TYR   284     125.040  62.580  46.180  1.00  0.00            
ATOM   1361  HE2 TYR   284     125.850  61.900  45.950  1.00  0.00            
ATOM   1362  CD2 TYR   284     123.700  62.360  45.850  1.00  0.00            
ATOM   1363  HD2 TYR   284     123.540  61.440  45.310  1.00  0.00            
ATOM   1364  C   TYR   284     118.940  62.410  46.820  1.00  0.00            
ATOM   1365  O   TYR   284     118.470  61.330  46.490  1.00  0.00            
ATOM   1366  N   ASP   285     118.250  63.550  46.960  1.00  0.00            
ATOM   1367  H   ASP   285     118.730  64.390  47.230  1.00  0.00            
ATOM   1368  CA  ASP   285     116.890  63.630  46.460  1.00  0.00            
ATOM   1369  HA  ASP   285     116.480  62.630  46.340  1.00  0.00            
ATOM   1370  CB  ASP   285     115.970  64.290  47.490  1.00  0.00            
ATOM   1371  HB1 ASP   285     114.960  64.030  47.190  1.00  0.00            
ATOM   1372  HB2 ASP   285     116.190  65.350  47.370  1.00  0.00            
ATOM   1373  CG  ASP   285     116.160  63.730  48.890  1.00  0.00            
ATOM   1374  OD1 ASP   285     115.850  62.560  49.180  1.00  0.00            
ATOM   1375  OD2 ASP   285     116.670  64.520  49.720  1.00  0.00            
ATOM   1376  C   ASP   285     116.830  64.330  45.110  1.00  0.00            
ATOM   1377  O   ASP   285     115.870  64.130  44.380  1.00  0.00            
ATOM   1378  N   ILE   286     117.840  65.050  44.610  1.00  0.00            
ATOM   1379  H   ILE   286     118.650  65.100  45.210  1.00  0.00            
ATOM   1380  CA  ILE   286     117.890  65.800  43.380  1.00  0.00            
ATOM   1381  HA  ILE   286     117.230  65.350  42.640  1.00  0.00            
ATOM   1382  CB  ILE   286     117.510  67.260  43.630  1.00  0.00            
ATOM   1383  HB  ILE   286     118.220  67.640  44.370  1.00  0.00            
ATOM   1384  CG2 ILE   286     117.750  68.090  42.370  1.00  0.00            
ATOM   1385 1HG2 ILE   286     117.520  67.560  41.440  1.00  0.00            
ATOM   1386 2HG2 ILE   286     117.230  69.040  42.450  1.00  0.00            
ATOM   1387 3HG2 ILE   286     118.840  68.160  42.330  1.00  0.00            
ATOM   1388  CG1 ILE   286     116.140  67.500  44.240  1.00  0.00            
ATOM   1389 1HG1 ILE   286     116.270  67.200  45.280  1.00  0.00            
ATOM   1390 2HG1 ILE   286     115.420  66.870  43.730  1.00  0.00            
ATOM   1391  CD  ILE   286     115.560  68.910  44.320  1.00  0.00            
ATOM   1392  HD1 ILE   286     115.440  69.130  43.260  1.00  0.00            
ATOM   1393  HD2 ILE   286     114.600  68.880  44.840  1.00  0.00            
ATOM   1394  HD3 ILE   286     116.290  69.580  44.790  1.00  0.00            
ATOM   1395  C   ILE   286     119.310  65.760  42.830  1.00  0.00            
ATOM   1396  O   ILE   286     120.260  65.940  43.590  1.00  0.00            
ATOM   1397  N   ILE   287     119.430  65.560  41.520  1.00  0.00            
ATOM   1398  H   ILE   287     118.590  65.440  40.960  1.00  0.00            
ATOM   1399  CA  ILE   287     120.700  65.720  40.850  1.00  0.00            
ATOM   1400  HA  ILE   287     121.500  66.000  41.530  1.00  0.00            
ATOM   1401  CB  ILE   287     121.130  64.370  40.270  1.00  0.00            
ATOM   1402  HB  ILE   287     120.450  64.160  39.450  1.00  0.00            
ATOM   1403  CG2 ILE   287     122.550  64.380  39.720  1.00  0.00            
ATOM   1404 1HG2 ILE   287     122.590  65.180  38.980  1.00  0.00            
ATOM   1405 2HG2 ILE   287     123.320  64.510  40.480  1.00  0.00            
ATOM   1406 3HG2 ILE   287     122.830  63.510  39.140  1.00  0.00            
ATOM   1407  CG1 ILE   287     121.040  63.180  41.220  1.00  0.00            
ATOM   1408 1HG1 ILE   287     120.030  62.930  41.530  1.00  0.00            
ATOM   1409 2HG1 ILE   287     121.430  63.410  42.210  1.00  0.00            
ATOM   1410  CD  ILE   287     121.650  61.900  40.660  1.00  0.00            
ATOM   1411  HD1 ILE   287     122.730  61.910  40.520  1.00  0.00            
ATOM   1412  HD2 ILE   287     121.480  61.050  41.320  1.00  0.00            
ATOM   1413  HD3 ILE   287     121.150  61.640  39.720  1.00  0.00            
ATOM   1414  C   ILE   287     120.590  66.820  39.800  1.00  0.00            
ATOM   1415  O   ILE   287     119.580  66.980  39.120  1.00  0.00            
ATOM   1416  N   ILE   288     121.630  67.650  39.700  1.00  0.00            
ATOM   1417  H   ILE   288     122.480  67.350  40.150  1.00  0.00            
ATOM   1418  CA  ILE   288     121.770  68.650  38.660  1.00  0.00            
ATOM   1419  HA  ILE   288     120.930  68.570  37.970  1.00  0.00            
ATOM   1420  CB  ILE   288     121.710  70.000  39.370  1.00  0.00            
ATOM   1421  HB  ILE   288     122.650  70.160  39.890  1.00  0.00            
ATOM   1422  CG2 ILE   288     121.670  71.150  38.370  1.00  0.00            
ATOM   1423 1HG2 ILE   288     122.190  71.980  38.850  1.00  0.00            
ATOM   1424 2HG2 ILE   288     122.340  70.880  37.550  1.00  0.00            
ATOM   1425 3HG2 ILE   288     120.650  71.280  38.030  1.00  0.00            
ATOM   1426  CG1 ILE   288     120.640  70.130  40.450  1.00  0.00            
ATOM   1427 1HG1 ILE   288     120.760  69.410  41.250  1.00  0.00            
ATOM   1428 2HG1 ILE   288     119.640  69.970  40.040  1.00  0.00            
ATOM   1429  CD  ILE   288     120.650  71.500  41.110  1.00  0.00            
ATOM   1430  HD1 ILE   288     120.150  72.200  40.440  1.00  0.00            
ATOM   1431  HD2 ILE   288     120.050  71.570  42.020  1.00  0.00            
ATOM   1432  HD3 ILE   288     121.650  71.860  41.330  1.00  0.00            
ATOM   1433  C   ILE   288     123.030  68.300  37.880  1.00  0.00            
ATOM   1434  O   ILE   288     124.080  68.160  38.510  1.00  0.00            
ATOM   1435  N   CYS   289     122.870  68.240  36.550  1.00  0.00            
ATOM   1436  H   CYS   289     121.910  68.330  36.230  1.00  0.00            
ATOM   1437  CA  CYS   289     123.940  68.150  35.580  1.00  0.00            
ATOM   1438  HA  CYS   289     124.850  68.130  36.170  1.00  0.00            
ATOM   1439  CB  CYS   289     123.720  66.920  34.700  1.00  0.00            
ATOM   1440  HB1 CYS   289     124.700  66.760  34.250  1.00  0.00            
ATOM   1441  HB2 CYS   289     122.980  67.090  33.910  1.00  0.00            
ATOM   1442  SG  CYS   289     123.260  65.380  35.520  1.00  0.00            
ATOM   1443  HG  CYS   289     122.050  65.850  35.830  1.00  0.00            
ATOM   1444  C   CYS   289     124.040  69.390  34.710  1.00  0.00            
ATOM   1445  O   CYS   289     123.240  69.580  33.800  1.00  0.00            
ATOM   1446  N   ASP   290     124.880  70.320  35.170  1.00  0.00            
ATOM   1447  H   ASP   290     125.540  70.060  35.880  1.00  0.00            
ATOM   1448  CA  ASP   290     125.010  71.720  34.820  1.00  0.00            
ATOM   1449  HA  ASP   290     124.050  71.980  34.380  1.00  0.00            
ATOM   1450  CB  ASP   290     125.300  72.480  36.110  1.00  0.00            
ATOM   1451  HB1 ASP   290     126.350  72.290  36.330  1.00  0.00            
ATOM   1452  HB2 ASP   290     124.630  72.060  36.860  1.00  0.00            
ATOM   1453  CG  ASP   290     125.040  73.980  36.090  1.00  0.00            
ATOM   1454  OD1 ASP   290     124.770  74.550  35.020  1.00  0.00            
ATOM   1455  OD2 ASP   290     125.320  74.580  37.160  1.00  0.00            
ATOM   1456  C   ASP   290     126.110  71.920  33.780  1.00  0.00            
ATOM   1457  O   ASP   290     126.870  71.010  33.480  1.00  0.00            
ATOM   1458  N   GLU   291     126.050  73.080  33.120  1.00  0.00            
ATOM   1459  H   GLU   291     125.400  73.790  33.410  1.00  0.00            
ATOM   1460  CA  GLU   291     126.930  73.360  32.000  1.00  0.00            
ATOM   1461  HA  GLU   291     126.500  74.280  31.620  1.00  0.00            
ATOM   1462  CB  GLU   291     128.360  73.680  32.430  1.00  0.00            
ATOM   1463  HB1 GLU   291     128.880  74.140  31.590  1.00  0.00            
ATOM   1464  HB2 GLU   291     128.840  72.720  32.580  1.00  0.00            
ATOM   1465  CG  GLU   291     128.540  74.520  33.690  1.00  0.00            
ATOM   1466  HG1 GLU   291     129.580  74.810  33.830  1.00  0.00            
ATOM   1467  HG2 GLU   291     128.280  73.930  34.560  1.00  0.00            
ATOM   1468  CD  GLU   291     127.820  75.860  33.820  1.00  0.00            
ATOM   1469  OE1 GLU   291     127.000  76.210  32.940  1.00  0.00            
ATOM   1470  OE2 GLU   291     127.980  76.560  34.830  1.00  0.00            
ATOM   1471  C   GLU   291     126.840  72.380  30.840  1.00  0.00            
ATOM   1472  O   GLU   291     127.710  72.190  29.990  1.00  0.00            
ATOM   1473  N   CYS   292     125.650  71.790  30.690  1.00  0.00            
ATOM   1474  H   CYS   292     124.920  72.030  31.350  1.00  0.00            
ATOM   1475  CA  CYS   292     125.500  70.630  29.840  1.00  0.00            
ATOM   1476  HA  CYS   292     126.280  69.930  30.150  1.00  0.00            
ATOM   1477  CB  CYS   292     124.190  69.880  30.050  1.00  0.00            
ATOM   1478  HB1 CYS   292     124.030  69.580  31.090  1.00  0.00            
ATOM   1479  HB2 CYS   292     124.250  68.990  29.410  1.00  0.00            
ATOM   1480  SG  CYS   292     122.780  70.800  29.420  1.00  0.00            
ATOM   1481  HG  CYS   292     123.010  71.820  30.260  1.00  0.00            
ATOM   1482  C   CYS   292     125.790  70.860  28.370  1.00  0.00            
ATOM   1483  O   CYS   292     125.750  69.890  27.610  1.00  0.00            
ATOM   1484  N   HIS   293     125.970  72.100  27.900  1.00  0.00            
ATOM   1485  H   HIS   293     125.950  72.810  28.620  1.00  0.00            
ATOM   1486  CA  HIS   293     126.620  72.500  26.670  1.00  0.00            
ATOM   1487  HA  HIS   293     126.120  72.040  25.820  1.00  0.00            
ATOM   1488  CB  HIS   293     126.300  73.990  26.510  1.00  0.00            
ATOM   1489  HB1 HIS   293     125.220  74.020  26.330  1.00  0.00            
ATOM   1490  HB2 HIS   293     126.600  74.500  25.600  1.00  0.00            
ATOM   1491  CG  HIS   293     126.570  74.800  27.740  1.00  0.00            
ATOM   1492  ND1 HIS   293     125.680  75.440  28.600  1.00  0.00            
ATOM   1493  CE1 HIS   293     126.380  75.950  29.620  1.00  0.00            
ATOM   1494  HE1 HIS   293     125.980  76.620  30.370  1.00  0.00            
ATOM   1495  NE2 HIS   293     127.690  75.750  29.390  1.00  0.00            
ATOM   1496  HE2 HIS   293     128.370  76.100  30.050  1.00  0.00            
ATOM   1497  CD2 HIS   293     127.840  75.040  28.210  1.00  0.00            
ATOM   1498  HD2 HIS   293     128.830  74.810  27.840  1.00  0.00            
ATOM   1499  C   HIS   293     128.090  72.150  26.450  1.00  0.00            
ATOM   1500  O   HIS   293     128.570  72.130  25.320  1.00  0.00            
ATOM   1501  N   SER   294     128.810  71.790  27.510  1.00  0.00            
ATOM   1502  H   SER   294     128.530  71.940  28.460  1.00  0.00            
ATOM   1503  CA  SER   294     130.160  71.300  27.290  1.00  0.00            
ATOM   1504  HA  SER   294     130.730  72.050  26.740  1.00  0.00            
ATOM   1505  CB  SER   294     130.820  71.180  28.660  1.00  0.00            
ATOM   1506  HB1 SER   294     130.400  70.360  29.240  1.00  0.00            
ATOM   1507  HB2 SER   294     130.710  72.110  29.220  1.00  0.00            
ATOM   1508  OG  SER   294     132.210  70.980  28.530  1.00  0.00            
ATOM   1509  HG  SER   294     132.430  70.050  28.680  1.00  0.00            
ATOM   1510  C   SER   294     130.170  69.940  26.610  1.00  0.00            
ATOM   1511  O   SER   294     129.420  69.040  27.000  1.00  0.00            
ATOM   1512  N   THR   295     131.040  69.770  25.610  1.00  0.00            
ATOM   1513  H   THR   295     131.670  70.520  25.350  1.00  0.00            
ATOM   1514  CA  THR   295     131.050  68.580  24.780  1.00  0.00            
ATOM   1515  HA  THR   295     130.270  67.890  25.110  1.00  0.00            
ATOM   1516  CB  THR   295     130.690  68.920  23.340  1.00  0.00            
ATOM   1517  HB  THR   295     130.800  68.100  22.630  1.00  0.00            
ATOM   1518  CG2 THR   295     129.200  69.140  23.100  1.00  0.00            
ATOM   1519 1HG2 THR   295     128.810  70.040  23.590  1.00  0.00            
ATOM   1520 2HG2 THR   295     129.080  69.150  22.020  1.00  0.00            
ATOM   1521 3HG2 THR   295     128.620  68.310  23.500  1.00  0.00            
ATOM   1522  OG1 THR   295     131.440  69.960  22.750  1.00  0.00            
ATOM   1523  HG1 THR   295     131.090  70.780  23.100  1.00  0.00            
ATOM   1524  C   THR   295     132.330  67.760  24.820  1.00  0.00            
ATOM   1525  O   THR   295     132.740  67.220  23.800  1.00  0.00            
ATOM   1526  N   ASP   296     133.000  67.650  25.970  1.00  0.00            
ATOM   1527  H   ASP   296     132.660  68.160  26.770  1.00  0.00            
ATOM   1528  CA  ASP   296     134.000  66.660  26.310  1.00  0.00            
ATOM   1529  HA  ASP   296     134.590  66.400  25.420  1.00  0.00            
ATOM   1530  CB  ASP   296     134.940  67.240  27.360  1.00  0.00            
ATOM   1531  HB1 ASP   296     135.480  68.060  26.880  1.00  0.00            
ATOM   1532  HB2 ASP   296     135.750  66.570  27.660  1.00  0.00            
ATOM   1533  CG  ASP   296     134.210  67.710  28.610  1.00  0.00            
ATOM   1534  OD1 ASP   296     133.240  68.500  28.540  1.00  0.00            
ATOM   1535  OD2 ASP   296     134.640  67.310  29.710  1.00  0.00            
ATOM   1536  C   ASP   296     133.370  65.360  26.780  1.00  0.00            
ATOM   1537  O   ASP   296     132.320  65.280  27.410  1.00  0.00            
ATOM   1538  N   SER   297     134.100  64.270  26.510  1.00  0.00            
ATOM   1539  H   SER   297     135.040  64.360  26.150  1.00  0.00            
ATOM   1540  CA  SER   297     133.640  62.940  26.830  1.00  0.00            
ATOM   1541  HA  SER   297     132.760  62.700  26.220  1.00  0.00            
ATOM   1542  CB  SER   297     134.720  61.910  26.510  1.00  0.00            
ATOM   1543  HB1 SER   297     134.670  61.860  25.430  1.00  0.00            
ATOM   1544  HB2 SER   297     134.370  61.000  27.010  1.00  0.00            
ATOM   1545  OG  SER   297     135.930  62.210  27.180  1.00  0.00            
ATOM   1546  HG  SER   297     136.540  62.350  26.440  1.00  0.00            
ATOM   1547  C   SER   297     133.140  62.780  28.260  1.00  0.00            
ATOM   1548  O   SER   297     132.080  62.220  28.550  1.00  0.00            
ATOM   1549  N   THR   298     133.900  63.240  29.250  1.00  0.00            
ATOM   1550  H   THR   298     134.740  63.730  28.990  1.00  0.00            
ATOM   1551  CA  THR   298     133.630  63.370  30.670  1.00  0.00            
ATOM   1552  HA  THR   298     133.670  62.350  31.050  1.00  0.00            
ATOM   1553  CB  THR   298     134.700  64.200  31.350  1.00  0.00            
ATOM   1554  HB  THR   298     134.530  65.270  31.170  1.00  0.00            
ATOM   1555  CG2 THR   298     134.930  64.140  32.860  1.00  0.00            
ATOM   1556 1HG2 THR   298     133.980  64.240  33.390  1.00  0.00            
ATOM   1557 2HG2 THR   298     135.380  63.180  33.110  1.00  0.00            
ATOM   1558 3HG2 THR   298     135.620  64.950  33.070  1.00  0.00            
ATOM   1559  OG1 THR   298     135.940  63.830  30.770  1.00  0.00            
ATOM   1560  HG1 THR   298     136.460  64.630  30.780  1.00  0.00            
ATOM   1561  C   THR   298     132.240  63.940  30.950  1.00  0.00            
ATOM   1562  O   THR   298     131.530  63.350  31.760  1.00  0.00            
ATOM   1563  N   THR   299     131.800  65.020  30.300  1.00  0.00            
ATOM   1564  H   THR   299     132.340  65.420  29.550  1.00  0.00            
ATOM   1565  CA  THR   299     130.470  65.600  30.430  1.00  0.00            
ATOM   1566  HA  THR   299     130.190  65.730  31.470  1.00  0.00            
ATOM   1567  CB  THR   299     130.420  67.030  29.900  1.00  0.00            
ATOM   1568  HB  THR   299     130.580  67.110  28.820  1.00  0.00            
ATOM   1569  CG2 THR   299     129.180  67.750  30.410  1.00  0.00            
ATOM   1570 1HG2 THR   299     128.250  67.290  30.070  1.00  0.00            
ATOM   1571 2HG2 THR   299     129.160  67.830  31.490  1.00  0.00            
ATOM   1572 3HG2 THR   299     129.280  68.810  30.140  1.00  0.00            
ATOM   1573  OG1 THR   299     131.570  67.620  30.440  1.00  0.00            
ATOM   1574  HG1 THR   299     132.200  67.830  29.750  1.00  0.00            
ATOM   1575  C   THR   299     129.450  64.680  29.770  1.00  0.00            
ATOM   1576  O   THR   299     128.430  64.500  30.430  1.00  0.00            
ATOM   1577  N   ILE   300     129.730  64.110  28.600  1.00  0.00            
ATOM   1578  H   ILE   300     130.620  64.340  28.160  1.00  0.00            
ATOM   1579  CA  ILE   300     128.780  63.260  27.920  1.00  0.00            
ATOM   1580  HA  ILE   300     127.840  63.800  27.810  1.00  0.00            
ATOM   1581  CB  ILE   300     129.180  62.960  26.480  1.00  0.00            
ATOM   1582  HB  ILE   300     130.210  62.610  26.450  1.00  0.00            
ATOM   1583  CG2 ILE   300     128.520  61.810  25.730  1.00  0.00            
ATOM   1584 1HG2 ILE   300     128.790  61.800  24.670  1.00  0.00            
ATOM   1585 2HG2 ILE   300     128.880  60.880  26.160  1.00  0.00            
ATOM   1586 3HG2 ILE   300     127.460  61.750  25.940  1.00  0.00            
ATOM   1587  CG1 ILE   300     129.060  64.280  25.720  1.00  0.00            
ATOM   1588 1HG1 ILE   300     128.990  65.150  26.370  1.00  0.00            
ATOM   1589 2HG1 ILE   300     128.110  64.300  25.180  1.00  0.00            
ATOM   1590  CD  ILE   300     130.250  64.530  24.800  1.00  0.00            
ATOM   1591  HD1 ILE   300     130.260  65.440  24.200  1.00  0.00            
ATOM   1592  HD2 ILE   300     131.180  64.550  25.380  1.00  0.00            
ATOM   1593  HD3 ILE   300     130.430  63.640  24.190  1.00  0.00            
ATOM   1594  C   ILE   300     128.440  61.990  28.690  1.00  0.00            
ATOM   1595  O   ILE   300     127.250  61.720  28.870  1.00  0.00            
ATOM   1596  N   LEU   301     129.500  61.290  29.100  1.00  0.00            
ATOM   1597  H   LEU   301     130.410  61.650  28.880  1.00  0.00            
ATOM   1598  CA  LEU   301     129.480  60.090  29.910  1.00  0.00            
ATOM   1599  HA  LEU   301     128.720  59.400  29.540  1.00  0.00            
ATOM   1600  CB  LEU   301     130.850  59.420  29.890  1.00  0.00            
ATOM   1601  HB1 LEU   301     131.640  60.070  30.270  1.00  0.00            
ATOM   1602  HB2 LEU   301     131.020  59.170  28.850  1.00  0.00            
ATOM   1603  CG  LEU   301     131.070  58.170  30.740  1.00  0.00            
ATOM   1604  HG  LEU   301     131.020  58.340  31.810  1.00  0.00            
ATOM   1605  CD1 LEU   301     130.020  57.080  30.510  1.00  0.00            
ATOM   1606 1HD1 LEU   301     129.910  56.860  29.440  1.00  0.00            
ATOM   1607 2HD1 LEU   301     130.390  56.210  31.040  1.00  0.00            
ATOM   1608 3HD1 LEU   301     129.090  57.300  31.040  1.00  0.00            
ATOM   1609  CD2 LEU   301     132.490  57.680  30.510  1.00  0.00            
ATOM   1610 1HD2 LEU   301     132.620  57.550  29.440  1.00  0.00            
ATOM   1611 2HD2 LEU   301     133.220  58.350  30.980  1.00  0.00            
ATOM   1612 3HD2 LEU   301     132.720  56.790  31.090  1.00  0.00            
ATOM   1613  C   LEU   301     128.980  60.470  31.300  1.00  0.00            
ATOM   1614  O   LEU   301     128.070  59.880  31.880  1.00  0.00            
ATOM   1615  N   GLY   302     129.540  61.510  31.910  1.00  0.00            
ATOM   1616  H   GLY   302     130.380  61.950  31.560  1.00  0.00            
ATOM   1617  CA  GLY   302     129.110  61.990  33.210  1.00  0.00            
ATOM   1618  HA1 GLY   302     129.690  62.830  33.600  1.00  0.00            
ATOM   1619  HA2 GLY   302     129.240  61.140  33.870  1.00  0.00            
ATOM   1620  C   GLY   302     127.640  62.340  33.360  1.00  0.00            
ATOM   1621  O   GLY   302     127.030  62.020  34.380  1.00  0.00            
ATOM   1622  N   ILE   303     126.980  62.810  32.300  1.00  0.00            
ATOM   1623  H   ILE   303     127.510  63.020  31.460  1.00  0.00            
ATOM   1624  CA  ILE   303     125.550  63.020  32.220  1.00  0.00            
ATOM   1625  HA  ILE   303     125.230  63.420  33.190  1.00  0.00            
ATOM   1626  CB  ILE   303     125.290  64.050  31.130  1.00  0.00            
ATOM   1627  HB  ILE   303     125.870  63.780  30.250  1.00  0.00            
ATOM   1628  CG2 ILE   303     123.840  64.000  30.680  1.00  0.00            
ATOM   1629 1HG2 ILE   303     123.130  64.310  31.450  1.00  0.00            
ATOM   1630 2HG2 ILE   303     123.670  64.680  29.850  1.00  0.00            
ATOM   1631 3HG2 ILE   303     123.370  63.090  30.300  1.00  0.00            
ATOM   1632  CG1 ILE   303     125.620  65.460  31.640  1.00  0.00            
ATOM   1633 1HG1 ILE   303     126.660  65.380  31.980  1.00  0.00            
ATOM   1634 2HG1 ILE   303     125.070  65.680  32.550  1.00  0.00            
ATOM   1635  CD  ILE   303     125.420  66.680  30.760  1.00  0.00            
ATOM   1636  HD1 ILE   303     124.380  67.010  30.780  1.00  0.00            
ATOM   1637  HD2 ILE   303     125.940  67.520  31.220  1.00  0.00            
ATOM   1638  HD3 ILE   303     125.800  66.500  29.750  1.00  0.00            
ATOM   1639  C   ILE   303     124.840  61.700  31.950  1.00  0.00            
ATOM   1640  O   ILE   303     123.810  61.390  32.550  1.00  0.00            
ATOM   1641  N   GLY   304     125.300  60.830  31.040  1.00  0.00            
ATOM   1642  H   GLY   304     126.060  61.190  30.480  1.00  0.00            
ATOM   1643  CA  GLY   304     124.670  59.560  30.800  1.00  0.00            
ATOM   1644  HA1 GLY   304     125.300  59.020  30.090  1.00  0.00            
ATOM   1645  HA2 GLY   304     123.650  59.600  30.390  1.00  0.00            
ATOM   1646  C   GLY   304     124.610  58.610  31.990  1.00  0.00            
ATOM   1647  O   GLY   304     123.630  57.910  32.200  1.00  0.00            
ATOM   1648  N   THR   305     125.700  58.560  32.760  1.00  0.00            
ATOM   1649  H   THR   305     126.470  59.160  32.520  1.00  0.00            
ATOM   1650  CA  THR   305     125.810  58.020  34.100  1.00  0.00            
ATOM   1651  HA  THR   305     125.850  56.940  34.200  1.00  0.00            
ATOM   1652  CB  THR   305     127.100  58.540  34.730  1.00  0.00            
ATOM   1653  HB  THR   305     127.110  59.620  34.880  1.00  0.00            
ATOM   1654  CG2 THR   305     127.360  57.960  36.120  1.00  0.00            
ATOM   1655 1HG2 THR   305     128.400  58.080  36.430  1.00  0.00            
ATOM   1656 2HG2 THR   305     126.760  58.470  36.880  1.00  0.00            
ATOM   1657 3HG2 THR   305     127.080  56.910  36.040  1.00  0.00            
ATOM   1658  OG1 THR   305     128.170  58.100  33.930  1.00  0.00            
ATOM   1659  HG1 THR   305     128.060  58.550  33.090  1.00  0.00            
ATOM   1660  C   THR   305     124.740  58.490  35.070  1.00  0.00            
ATOM   1661  O   THR   305     124.120  57.610  35.680  1.00  0.00            
ATOM   1662  N   VAL   306     124.450  59.790  35.140  1.00  0.00            
ATOM   1663  H   VAL   306     124.990  60.420  34.570  1.00  0.00            
ATOM   1664  CA  VAL   306     123.210  60.130  35.810  1.00  0.00            
ATOM   1665  HA  VAL   306     123.320  59.680  36.790  1.00  0.00            
ATOM   1666  CB  VAL   306     123.180  61.660  35.910  1.00  0.00            
ATOM   1667  HB  VAL   306     123.370  62.190  34.980  1.00  0.00            
ATOM   1668  CG1 VAL   306     121.930  62.080  36.680  1.00  0.00            
ATOM   1669 1HG1 VAL   306     121.880  63.120  37.030  1.00  0.00            
ATOM   1670 2HG1 VAL   306     121.080  62.040  35.990  1.00  0.00            
ATOM   1671 3HG1 VAL   306     121.780  61.460  37.560  1.00  0.00            
ATOM   1672  CG2 VAL   306     124.270  62.130  36.860  1.00  0.00            
ATOM   1673 1HG2 VAL   306     124.230  61.500  37.750  1.00  0.00            
ATOM   1674 2HG2 VAL   306     125.280  62.130  36.450  1.00  0.00            
ATOM   1675 3HG2 VAL   306     124.000  63.140  37.160  1.00  0.00            
ATOM   1676  C   VAL   306     121.900  59.650  35.210  1.00  0.00            
ATOM   1677  O   VAL   306     121.070  59.090  35.920  1.00  0.00            
ATOM   1678  N   LEU   307     121.730  59.700  33.880  1.00  0.00            
ATOM   1679  H   LEU   307     122.510  60.220  33.490  1.00  0.00            
ATOM   1680  CA  LEU   307     120.590  59.260  33.110  1.00  0.00            
ATOM   1681  HA  LEU   307     119.670  59.630  33.560  1.00  0.00            
ATOM   1682  CB  LEU   307     120.560  59.960  31.750  1.00  0.00            
ATOM   1683  HB1 LEU   307     119.660  59.590  31.250  1.00  0.00            
ATOM   1684  HB2 LEU   307     121.400  59.520  31.210  1.00  0.00            
ATOM   1685  CG  LEU   307     120.580  61.480  31.730  1.00  0.00            
ATOM   1686  HG  LEU   307     121.230  61.910  32.490  1.00  0.00            
ATOM   1687  CD1 LEU   307     120.970  62.020  30.360  1.00  0.00            
ATOM   1688 1HD1 LEU   307     121.190  63.080  30.480  1.00  0.00            
ATOM   1689 2HD1 LEU   307     121.800  61.440  29.950  1.00  0.00            
ATOM   1690 3HD1 LEU   307     120.110  61.990  29.700  1.00  0.00            
ATOM   1691  CD2 LEU   307     119.150  61.940  32.010  1.00  0.00            
ATOM   1692 1HD2 LEU   307     119.180  63.020  32.100  1.00  0.00            
ATOM   1693 2HD2 LEU   307     118.500  61.470  31.270  1.00  0.00            
ATOM   1694 3HD2 LEU   307     118.760  61.570  32.960  1.00  0.00            
ATOM   1695  C   LEU   307     120.200  57.790  33.140  1.00  0.00            
ATOM   1696  O   LEU   307     119.060  57.390  33.380  1.00  0.00            
ATOM   1697  N   ASP   308     121.200  56.920  33.060  1.00  0.00            
ATOM   1698  H   ASP   308     122.100  57.310  32.800  1.00  0.00            
ATOM   1699  CA  ASP   308     121.060  55.480  33.200  1.00  0.00            
ATOM   1700  HA  ASP   308     120.310  55.070  32.520  1.00  0.00            
ATOM   1701  CB  ASP   308     122.380  54.890  32.730  1.00  0.00            
ATOM   1702  HB1 ASP   308     123.180  55.280  33.370  1.00  0.00            
ATOM   1703  HB2 ASP   308     122.560  55.160  31.690  1.00  0.00            
ATOM   1704  CG  ASP   308     122.580  53.380  32.760  1.00  0.00            
ATOM   1705  OD1 ASP   308     123.710  52.950  33.060  1.00  0.00            
ATOM   1706  OD2 ASP   308     121.590  52.620  32.690  1.00  0.00            
ATOM   1707  C   ASP   308     120.750  55.120  34.640  1.00  0.00            
ATOM   1708  O   ASP   308     120.250  54.020  34.860  1.00  0.00            
ATOM   1709  N   GLN   309     121.000  55.990  35.620  1.00  0.00            
ATOM   1710  H   GLN   309     121.280  56.950  35.430  1.00  0.00            
ATOM   1711  CA  GLN   309     121.070  55.540  36.990  1.00  0.00            
ATOM   1712  HA  GLN   309     120.920  54.470  37.130  1.00  0.00            
ATOM   1713  CB  GLN   309     122.500  55.760  37.470  1.00  0.00            
ATOM   1714  HB1 GLN   309     122.450  55.530  38.540  1.00  0.00            
ATOM   1715  HB2 GLN   309     122.770  56.820  37.420  1.00  0.00            
ATOM   1716  CG  GLN   309     123.430  54.770  36.780  1.00  0.00            
ATOM   1717  HG1 GLN   309     123.540  55.070  35.740  1.00  0.00            
ATOM   1718  HG2 GLN   309     123.020  53.770  36.710  1.00  0.00            
ATOM   1719  CD  GLN   309     124.750  54.680  37.540  1.00  0.00            
ATOM   1720  OE1 GLN   309     125.030  55.430  38.470  1.00  0.00            
ATOM   1721  NE2 GLN   309     125.690  53.840  37.100  1.00  0.00            
ATOM   1722 1HE2 GLN   309     125.620  53.240  36.290  1.00  0.00            
ATOM   1723 2HE2 GLN   309     126.540  53.850  37.650  1.00  0.00            
ATOM   1724  C   GLN   309     120.150  56.230  37.990  1.00  0.00            
ATOM   1725  O   GLN   309     120.010  55.740  39.100  1.00  0.00            
ATOM   1726  N   ALA   310     119.580  57.400  37.690  1.00  0.00            
ATOM   1727  H   ALA   310     119.850  57.800  36.810  1.00  0.00            
ATOM   1728  CA  ALA   310     119.050  58.240  38.750  1.00  0.00            
ATOM   1729  HA  ALA   310     119.720  58.170  39.610  1.00  0.00            
ATOM   1730  CB  ALA   310     118.960  59.710  38.330  1.00  0.00            
ATOM   1731  HB1 ALA   310     118.420  60.300  39.060  1.00  0.00            
ATOM   1732  HB2 ALA   310     119.950  60.160  38.310  1.00  0.00            
ATOM   1733  HB3 ALA   310     118.410  59.790  37.390  1.00  0.00            
ATOM   1734  C   ALA   310     117.700  57.800  39.300  1.00  0.00            
ATOM   1735  O   ALA   310     117.580  57.780  40.520  1.00  0.00            
ATOM   1736  N   GLU   311     116.790  57.280  38.470  1.00  0.00            
ATOM   1737  H   GLU   311     116.880  57.520  37.500  1.00  0.00            
ATOM   1738  CA  GLU   311     115.540  56.700  38.950  1.00  0.00            
ATOM   1739  HA  GLU   311     115.090  57.470  39.580  1.00  0.00            
ATOM   1740  CB  GLU   311     114.650  56.570  37.720  1.00  0.00            
ATOM   1741  HB1 GLU   311     115.000  55.840  36.980  1.00  0.00            
ATOM   1742  HB2 GLU   311     114.690  57.560  37.270  1.00  0.00            
ATOM   1743  CG  GLU   311     113.190  56.200  37.950  1.00  0.00            
ATOM   1744  HG1 GLU   311     112.880  56.890  38.740  1.00  0.00            
ATOM   1745  HG2 GLU   311     113.150  55.210  38.390  1.00  0.00            
ATOM   1746  CD  GLU   311     112.340  56.340  36.690  1.00  0.00            
ATOM   1747  OE1 GLU   311     112.960  56.200  35.620  1.00  0.00            
ATOM   1748  OE2 GLU   311     111.100  56.480  36.790  1.00  0.00            
ATOM   1749  C   GLU   311     115.780  55.410  39.720  1.00  0.00            
ATOM   1750  O   GLU   311     115.110  55.240  40.740  1.00  0.00            
ATOM   1751  N   THR   312     116.690  54.490  39.410  1.00  0.00            
ATOM   1752  H   THR   312     117.240  54.730  38.590  1.00  0.00            
ATOM   1753  CA  THR   312     117.080  53.360  40.230  1.00  0.00            
ATOM   1754  HA  THR   312     116.260  52.780  40.660  1.00  0.00            
ATOM   1755  CB  THR   312     117.960  52.330  39.540  1.00  0.00            
ATOM   1756  HB  THR   312     118.330  51.600  40.250  1.00  0.00            
ATOM   1757  CG2 THR   312     117.160  51.500  38.540  1.00  0.00            
ATOM   1758 1HG2 THR   312     116.260  51.110  39.000  1.00  0.00            
ATOM   1759 2HG2 THR   312     116.750  52.180  37.800  1.00  0.00            
ATOM   1760 3HG2 THR   312     117.730  50.660  38.150  1.00  0.00            
ATOM   1761  OG1 THR   312     118.900  53.110  38.830  1.00  0.00            
ATOM   1762  HG1 THR   312     119.670  53.200  39.400  1.00  0.00            
ATOM   1763  C   THR   312     117.790  53.740  41.520  1.00  0.00            
ATOM   1764  O   THR   312     117.540  53.080  42.530  1.00  0.00            
ATOM   1765  N   ALA   313     118.580  54.810  41.600  1.00  0.00            
ATOM   1766  H   ALA   313     118.760  55.340  40.760  1.00  0.00            
ATOM   1767  CA  ALA   313     119.100  55.390  42.820  1.00  0.00            
ATOM   1768  HA  ALA   313     119.420  54.530  43.410  1.00  0.00            
ATOM   1769  CB  ALA   313     120.420  56.100  42.580  1.00  0.00            
ATOM   1770  HB1 ALA   313     121.310  55.560  42.250  1.00  0.00            
ATOM   1771  HB2 ALA   313     120.350  56.920  41.870  1.00  0.00            
ATOM   1772  HB3 ALA   313     120.770  56.520  43.530  1.00  0.00            
ATOM   1773  C   ALA   313     118.160  56.250  43.650  1.00  0.00            
ATOM   1774  O   ALA   313     118.500  56.710  44.740  1.00  0.00            
ATOM   1775  N   GLY   314     116.930  56.490  43.180  1.00  0.00            
ATOM   1776  H   GLY   314     116.700  56.310  42.210  1.00  0.00            
ATOM   1777  CA  GLY   314     115.850  57.000  44.000  1.00  0.00            
ATOM   1778  HA1 GLY   314     116.040  56.690  45.020  1.00  0.00            
ATOM   1779  HA2 GLY   314     114.940  56.490  43.660  1.00  0.00            
ATOM   1780  C   GLY   314     115.720  58.520  44.050  1.00  0.00            
ATOM   1781  O   GLY   314     115.020  59.080  44.890  1.00  0.00            
ATOM   1782  N   ALA   315     116.490  59.250  43.240  1.00  0.00            
ATOM   1783  H   ALA   315     117.040  58.820  42.510  1.00  0.00            
ATOM   1784  CA  ALA   315     116.390  60.690  43.140  1.00  0.00            
ATOM   1785  HA  ALA   315     116.420  61.130  44.140  1.00  0.00            
ATOM   1786  CB  ALA   315     117.610  61.110  42.330  1.00  0.00            
ATOM   1787  HB1 ALA   315     117.640  62.190  42.240  1.00  0.00            
ATOM   1788  HB2 ALA   315     118.580  60.800  42.720  1.00  0.00            
ATOM   1789  HB3 ALA   315     117.440  60.640  41.360  1.00  0.00            
ATOM   1790  C   ALA   315     115.100  61.090  42.430  1.00  0.00            
ATOM   1791  O   ALA   315     114.500  60.370  41.630  1.00  0.00            
ATOM   1792  N   ARG   316     114.630  62.250  42.900  1.00  0.00            
ATOM   1793  H   ARG   316     115.110  62.790  43.600  1.00  0.00            
ATOM   1794  CA  ARG   316     113.320  62.700  42.480  1.00  0.00            
ATOM   1795  HA  ARG   316     112.690  61.820  42.350  1.00  0.00            
ATOM   1796  CB  ARG   316     112.760  63.580  43.590  1.00  0.00            
ATOM   1797  HB1 ARG   316     111.720  63.840  43.370  1.00  0.00            
ATOM   1798  HB2 ARG   316     113.370  64.480  43.670  1.00  0.00            
ATOM   1799  CG  ARG   316     112.780  62.910  44.960  1.00  0.00            
ATOM   1800  HG1 ARG   316     113.830  62.720  45.210  1.00  0.00            
ATOM   1801  HG2 ARG   316     112.280  61.940  44.960  1.00  0.00            
ATOM   1802  CD  ARG   316     112.090  63.850  45.950  1.00  0.00            
ATOM   1803  HD1 ARG   316     112.540  64.840  45.860  1.00  0.00            
ATOM   1804  HD2 ARG   316     112.380  63.500  46.940  1.00  0.00            
ATOM   1805  NE  ARG   316     110.640  63.950  45.820  1.00  0.00            
ATOM   1806  HE  ARG   316     110.360  63.840  44.860  1.00  0.00            
ATOM   1807  CZ  ARG   316     109.680  64.040  46.750  1.00  0.00            
ATOM   1808  NH1 ARG   316     109.910  63.980  48.070  1.00  0.00            
ATOM   1809 1HH1 ARG   316     110.870  63.850  48.340  1.00  0.00            
ATOM   1810 2HH1 ARG   316     109.250  64.130  48.820  1.00  0.00            
ATOM   1811  NH2 ARG   316     108.400  64.180  46.380  1.00  0.00            
ATOM   1812 1HH2 ARG   316     108.090  63.980  45.440  1.00  0.00            
ATOM   1813 2HH2 ARG   316     107.720  64.110  47.110  1.00  0.00            
ATOM   1814  C   ARG   316     113.340  63.340  41.100  1.00  0.00            
ATOM   1815  O   ARG   316     112.330  63.420  40.400  1.00  0.00            
ATOM   1816  N   LEU   317     114.510  63.920  40.840  1.00  0.00            
ATOM   1817  H   LEU   317     115.180  64.020  41.590  1.00  0.00            
ATOM   1818  CA  LEU   317     114.590  65.010  39.890  1.00  0.00            
ATOM   1819  HA  LEU   317     113.910  64.830  39.060  1.00  0.00            
ATOM   1820  CB  LEU   317     114.260  66.300  40.640  1.00  0.00            
ATOM   1821  HB1 LEU   317     114.930  66.240  41.490  1.00  0.00            
ATOM   1822  HB2 LEU   317     113.260  66.290  41.070  1.00  0.00            
ATOM   1823  CG  LEU   317     114.310  67.530  39.740  1.00  0.00            
ATOM   1824  HG  LEU   317     115.280  67.610  39.270  1.00  0.00            
ATOM   1825  CD1 LEU   317     113.140  67.420  38.770  1.00  0.00            
ATOM   1826 1HD1 LEU   317     113.170  68.270  38.090  1.00  0.00            
ATOM   1827 2HD1 LEU   317     113.090  66.490  38.190  1.00  0.00            
ATOM   1828 3HD1 LEU   317     112.250  67.470  39.400  1.00  0.00            
ATOM   1829  CD2 LEU   317     114.140  68.810  40.570  1.00  0.00            
ATOM   1830 1HD2 LEU   317     114.370  69.660  39.940  1.00  0.00            
ATOM   1831 2HD2 LEU   317     113.140  68.790  41.010  1.00  0.00            
ATOM   1832 3HD2 LEU   317     114.830  68.790  41.410  1.00  0.00            
ATOM   1833  C   LEU   317     115.980  65.080  39.260  1.00  0.00            
ATOM   1834  O   LEU   317     116.980  65.250  39.950  1.00  0.00            
ATOM   1835  N   VAL   318     116.070  65.080  37.930  1.00  0.00            
ATOM   1836  H   VAL   318     115.180  65.060  37.440  1.00  0.00            
ATOM   1837  CA  VAL   318     117.300  65.280  37.180  1.00  0.00            
ATOM   1838  HA  VAL   318     118.040  65.440  37.970  1.00  0.00            
ATOM   1839  CB  VAL   318     117.820  64.080  36.400  1.00  0.00            
ATOM   1840  HB  VAL   318     117.000  63.610  35.840  1.00  0.00            
ATOM   1841  CG1 VAL   318     118.920  64.390  35.390  1.00  0.00            
ATOM   1842 1HG1 VAL   318     119.380  63.480  35.020  1.00  0.00            
ATOM   1843 2HG1 VAL   318     118.380  64.950  34.620  1.00  0.00            
ATOM   1844 3HG1 VAL   318     119.670  64.980  35.910  1.00  0.00            
ATOM   1845  CG2 VAL   318     118.230  63.040  37.440  1.00  0.00            
ATOM   1846 1HG2 VAL   318     118.450  62.150  36.860  1.00  0.00            
ATOM   1847 2HG2 VAL   318     119.060  63.400  38.040  1.00  0.00            
ATOM   1848 3HG2 VAL   318     117.400  62.780  38.110  1.00  0.00            
ATOM   1849  C   VAL   318     117.180  66.550  36.350  1.00  0.00            
ATOM   1850  O   VAL   318     116.390  66.670  35.420  1.00  0.00            
ATOM   1851  N   VAL   319     117.980  67.560  36.700  1.00  0.00            
ATOM   1852  H   VAL   319     118.550  67.460  37.520  1.00  0.00            
ATOM   1853  CA  VAL   319     117.930  68.900  36.140  1.00  0.00            
ATOM   1854  HA  VAL   319     117.050  69.060  35.510  1.00  0.00            
ATOM   1855  CB  VAL   319     118.030  70.060  37.130  1.00  0.00            
ATOM   1856  HB  VAL   319     118.880  69.800  37.760  1.00  0.00            
ATOM   1857  CG1 VAL   319     118.310  71.440  36.540  1.00  0.00            
ATOM   1858 1HG1 VAL   319     118.030  72.120  37.340  1.00  0.00            
ATOM   1859 2HG1 VAL   319     119.380  71.630  36.500  1.00  0.00            
ATOM   1860 3HG1 VAL   319     117.800  71.640  35.600  1.00  0.00            
ATOM   1861  CG2 VAL   319     116.710  70.060  37.890  1.00  0.00            
ATOM   1862 1HG2 VAL   319     115.960  69.840  37.130  1.00  0.00            
ATOM   1863 2HG2 VAL   319     116.810  69.150  38.480  1.00  0.00            
ATOM   1864 3HG2 VAL   319     116.550  70.890  38.580  1.00  0.00            
ATOM   1865  C   VAL   319     119.100  69.010  35.180  1.00  0.00            
ATOM   1866  O   VAL   319     120.240  68.890  35.640  1.00  0.00            
ATOM   1867  N   LEU   320     118.800  69.130  33.880  1.00  0.00            
ATOM   1868  H   LEU   320     117.900  69.040  33.440  1.00  0.00            
ATOM   1869  CA  LEU   320     119.850  69.430  32.930  1.00  0.00            
ATOM   1870  HA  LEU   320     120.790  68.980  33.270  1.00  0.00            
ATOM   1871  CB  LEU   320     119.590  68.630  31.660  1.00  0.00            
ATOM   1872  HB1 LEU   320     120.450  68.770  31.000  1.00  0.00            
ATOM   1873  HB2 LEU   320     118.710  69.080  31.190  1.00  0.00            
ATOM   1874  CG  LEU   320     119.420  67.130  31.820  1.00  0.00            
ATOM   1875  HG  LEU   320     118.470  66.990  32.340  1.00  0.00            
ATOM   1876  CD1 LEU   320     119.270  66.490  30.440  1.00  0.00            
ATOM   1877 1HD1 LEU   320     118.530  67.050  29.860  1.00  0.00            
ATOM   1878 2HD1 LEU   320     120.190  66.510  29.840  1.00  0.00            
ATOM   1879 3HD1 LEU   320     118.950  65.450  30.460  1.00  0.00            
ATOM   1880  CD2 LEU   320     120.530  66.460  32.640  1.00  0.00            
ATOM   1881 1HD2 LEU   320     120.530  66.910  33.630  1.00  0.00            
ATOM   1882 2HD2 LEU   320     120.410  65.380  32.700  1.00  0.00            
ATOM   1883 3HD2 LEU   320     121.550  66.550  32.280  1.00  0.00            
ATOM   1884  C   LEU   320     119.920  70.920  32.610  1.00  0.00            
ATOM   1885  O   LEU   320     118.980  71.490  32.060  1.00  0.00            
ATOM   1886  N   ALA   321     120.940  71.600  33.140  1.00  0.00            
ATOM   1887  H   ALA   321     121.660  71.090  33.630  1.00  0.00            
ATOM   1888  CA  ALA   321     121.040  73.040  33.090  1.00  0.00            
ATOM   1889  HA  ALA   321     120.000  73.310  32.890  1.00  0.00            
ATOM   1890  CB  ALA   321     121.430  73.700  34.410  1.00  0.00            
ATOM   1891  HB1 ALA   321     122.450  73.540  34.750  1.00  0.00            
ATOM   1892  HB2 ALA   321     121.410  74.790  34.300  1.00  0.00            
ATOM   1893  HB3 ALA   321     120.760  73.550  35.260  1.00  0.00            
ATOM   1894  C   ALA   321     121.920  73.500  31.940  1.00  0.00            
ATOM   1895  O   ALA   321     123.000  72.940  31.790  1.00  0.00            
ATOM   1896  N   THR   322     121.510  74.570  31.250  1.00  0.00            
ATOM   1897  H   THR   322     120.580  74.950  31.420  1.00  0.00            
ATOM   1898  CA  THR   322     122.240  75.180  30.170  1.00  0.00            
ATOM   1899  HA  THR   322     123.290  74.910  30.310  1.00  0.00            
ATOM   1900  CB  THR   322     121.760  74.580  28.850  1.00  0.00            
ATOM   1901  HB  THR   322     121.730  73.490  28.910  1.00  0.00            
ATOM   1902  CG2 THR   322     120.360  75.030  28.430  1.00  0.00            
ATOM   1903 1HG2 THR   322     120.230  76.080  28.710  1.00  0.00            
ATOM   1904 2HG2 THR   322     120.160  74.800  27.380  1.00  0.00            
ATOM   1905 3HG2 THR   322     119.660  74.440  29.010  1.00  0.00            
ATOM   1906  OG1 THR   322     122.590  74.900  27.750  1.00  0.00            
ATOM   1907  HG1 THR   322     122.470  74.150  27.170  1.00  0.00            
ATOM   1908  C   THR   322     122.200  76.700  30.130  1.00  0.00            
ATOM   1909  O   THR   322     121.310  77.340  30.680  1.00  0.00            
ATOM   1910  N   ALA   323     123.070  77.180  29.240  1.00  0.00            
ATOM   1911  H   ALA   323     123.630  76.510  28.720  1.00  0.00            
ATOM   1912  CA  ALA   323     122.950  78.490  28.630  1.00  0.00            
ATOM   1913  HA  ALA   323     122.020  78.930  28.990  1.00  0.00            
ATOM   1914  CB  ALA   323     124.190  79.270  29.070  1.00  0.00            
ATOM   1915  HB1 ALA   323     125.150  78.770  28.940  1.00  0.00            
ATOM   1916  HB2 ALA   323     124.250  80.180  28.480  1.00  0.00            
ATOM   1917  HB3 ALA   323     124.070  79.440  30.140  1.00  0.00            
ATOM   1918  C   ALA   323     122.770  78.400  27.120  1.00  0.00            
ATOM   1919  O   ALA   323     122.250  79.380  26.580  1.00  0.00            
ATOM   1920  N   THR   324     123.270  77.350  26.470  1.00  0.00            
ATOM   1921  H   THR   324     123.590  76.530  26.960  1.00  0.00            
ATOM   1922  CA  THR   324     123.160  77.200  25.040  1.00  0.00            
ATOM   1923  HA  THR   324     122.600  78.030  24.600  1.00  0.00            
ATOM   1924  CB  THR   324     124.490  77.230  24.280  1.00  0.00            
ATOM   1925  HB  THR   324     125.120  76.450  24.690  1.00  0.00            
ATOM   1926  CG2 THR   324     124.240  77.090  22.780  1.00  0.00            
ATOM   1927 1HG2 THR   324     123.990  76.070  22.480  1.00  0.00            
ATOM   1928 2HG2 THR   324     123.380  77.720  22.580  1.00  0.00            
ATOM   1929 3HG2 THR   324     125.180  77.310  22.280  1.00  0.00            
ATOM   1930  OG1 THR   324     125.030  78.480  24.630  1.00  0.00            
ATOM   1931  HG1 THR   324     124.590  79.150  24.110  1.00  0.00            
ATOM   1932  C   THR   324     122.410  75.930  24.690  1.00  0.00            
ATOM   1933  O   THR   324     122.990  74.860  24.860  1.00  0.00            
ATOM   1934  N   PRO   325     121.140  75.990  24.280  1.00  0.00            
ATOM   1935  CD  PRO   325     120.220  77.100  24.440  1.00  0.00            
ATOM   1936  HD1 PRO   325     120.270  77.790  23.600  1.00  0.00            
ATOM   1937  HD2 PRO   325     120.460  77.690  25.330  1.00  0.00            
ATOM   1938  CG  PRO   325     118.860  76.440  24.590  1.00  0.00            
ATOM   1939  HG1 PRO   325     117.970  77.000  24.280  1.00  0.00            
ATOM   1940  HG2 PRO   325     118.720  75.950  25.560  1.00  0.00            
ATOM   1941  CB  PRO   325     118.980  75.380  23.510  1.00  0.00            
ATOM   1942  HB1 PRO   325     118.930  75.910  22.560  1.00  0.00            
ATOM   1943  HB2 PRO   325     118.230  74.610  23.690  1.00  0.00            
ATOM   1944  CA  PRO   325     120.400  74.860  23.750  1.00  0.00            
ATOM   1945  HA  PRO   325     120.290  74.080  24.500  1.00  0.00            
ATOM   1946  C   PRO   325     120.920  74.400  22.390  1.00  0.00            
ATOM   1947  O   PRO   325     121.490  75.120  21.580  1.00  0.00            
ATOM   1948  N   PRO   326     120.620  73.160  21.990  1.00  0.00            
ATOM   1949  CD  PRO   326     120.270  72.130  22.940  1.00  0.00            
ATOM   1950  HD1 PRO   326     119.230  72.130  23.270  1.00  0.00            
ATOM   1951  HD2 PRO   326     120.940  72.090  23.800  1.00  0.00            
ATOM   1952  CG  PRO   326     120.590  70.820  22.230  1.00  0.00            
ATOM   1953  HG1 PRO   326     119.810  70.070  22.390  1.00  0.00            
ATOM   1954  HG2 PRO   326     121.470  70.270  22.570  1.00  0.00            
ATOM   1955  CB  PRO   326     120.640  71.140  20.740  1.00  0.00            
ATOM   1956  HB1 PRO   326     119.610  71.130  20.370  1.00  0.00            
ATOM   1957  HB2 PRO   326     121.380  70.520  20.240  1.00  0.00            
ATOM   1958  CA  PRO   326     121.100  72.590  20.740  1.00  0.00            
ATOM   1959  HA  PRO   326     122.180  72.720  20.800  1.00  0.00            
ATOM   1960  C   PRO   326     120.570  73.340  19.520  1.00  0.00            
ATOM   1961  O   PRO   326     119.430  73.790  19.610  1.00  0.00            
ATOM   1962  N   GLY   327     121.340  73.330  18.430  1.00  0.00            
ATOM   1963  H   GLY   327     122.300  73.040  18.550  1.00  0.00            
ATOM   1964  CA  GLY   327     121.020  74.030  17.210  1.00  0.00            
ATOM   1965  HA1 GLY   327     119.970  73.810  17.000  1.00  0.00            
ATOM   1966  HA2 GLY   327     121.700  73.780  16.390  1.00  0.00            
ATOM   1967  C   GLY   327     120.990  75.530  17.430  1.00  0.00            
ATOM   1968  O   GLY   327     119.940  76.150  17.270  1.00  0.00            
ATOM   1969  N   SER   328     122.150  76.100  17.750  1.00  0.00            
ATOM   1970  H   SER   328     122.820  75.460  18.160  1.00  0.00            
ATOM   1971  CA  SER   328     122.320  77.500  18.120  1.00  0.00            
ATOM   1972  HA  SER   328     121.450  78.080  17.790  1.00  0.00            
ATOM   1973  CB  SER   328     122.360  77.630  19.640  1.00  0.00            
ATOM   1974  HB1 SER   328     122.810  78.590  19.920  1.00  0.00            
ATOM   1975  HB2 SER   328     123.050  76.920  20.090  1.00  0.00            
ATOM   1976  OG  SER   328     121.130  77.410  20.280  1.00  0.00            
ATOM   1977  HG  SER   328     121.140  76.600  20.810  1.00  0.00            
ATOM   1978  C   SER   328     123.480  78.240  17.490  1.00  0.00            
ATOM   1979  O   SER   328     124.610  77.790  17.320  1.00  0.00            
ATOM   1980  N   VAL   329     123.350  79.540  17.210  1.00  0.00            
ATOM   1981  H   VAL   329     122.400  79.880  17.280  1.00  0.00            
ATOM   1982  CA  VAL   329     124.380  80.520  16.950  1.00  0.00            
ATOM   1983  HA  VAL   329     125.320  79.980  16.840  1.00  0.00            
ATOM   1984  CB  VAL   329     124.000  81.340  15.720  1.00  0.00            
ATOM   1985  HB  VAL   329     124.800  82.080  15.660  1.00  0.00            
ATOM   1986  CG1 VAL   329     124.230  80.580  14.420  1.00  0.00            
ATOM   1987 1HG1 VAL   329     123.570  79.750  14.180  1.00  0.00            
ATOM   1988 2HG1 VAL   329     124.160  81.330  13.630  1.00  0.00            
ATOM   1989 3HG1 VAL   329     125.230  80.130  14.440  1.00  0.00            
ATOM   1990  CG2 VAL   329     122.680  82.090  15.510  1.00  0.00            
ATOM   1991 1HG2 VAL   329     122.540  82.430  14.480  1.00  0.00            
ATOM   1992 2HG2 VAL   329     121.850  81.430  15.790  1.00  0.00            
ATOM   1993 3HG2 VAL   329     122.680  82.960  16.170  1.00  0.00            
ATOM   1994  C   VAL   329     124.600  81.380  18.190  1.00  0.00            
ATOM   1995  O   VAL   329     123.840  81.270  19.140  1.00  0.00            
ATOM   1996  N   THR   330     125.610  82.250  18.180  1.00  0.00            
ATOM   1997  H   THR   330     126.020  82.500  17.290  1.00  0.00            
ATOM   1998  CA  THR   330     125.830  83.160  19.290  1.00  0.00            
ATOM   1999  HA  THR   330     125.710  82.590  20.210  1.00  0.00            
ATOM   2000  CB  THR   330     127.250  83.700  19.270  1.00  0.00            
ATOM   2001  HB  THR   330     127.230  84.560  18.590  1.00  0.00            
ATOM   2002  CG2 THR   330     127.640  84.320  20.610  1.00  0.00            
ATOM   2003 1HG2 THR   330     127.060  83.950  21.460  1.00  0.00            
ATOM   2004 2HG2 THR   330     128.720  84.220  20.760  1.00  0.00            
ATOM   2005 3HG2 THR   330     127.370  85.370  20.540  1.00  0.00            
ATOM   2006  OG1 THR   330     128.290  82.840  18.870  1.00  0.00            
ATOM   2007  HG1 THR   330     128.420  82.980  17.930  1.00  0.00            
ATOM   2008  C   THR   330     124.860  84.320  19.390  1.00  0.00            
ATOM   2009  O   THR   330     124.630  85.030  18.410  1.00  0.00            
ATOM   2010  N   VAL   331     124.360  84.630  20.590  1.00  0.00            
ATOM   2011  H   VAL   331     124.650  84.110  21.410  1.00  0.00            
ATOM   2012  CA  VAL   331     123.380  85.680  20.730  1.00  0.00            
ATOM   2013  HA  VAL   331     123.240  86.190  19.780  1.00  0.00            
ATOM   2014  CB  VAL   331     121.980  85.150  21.020  1.00  0.00            
ATOM   2015  HB  VAL   331     121.340  86.020  21.180  1.00  0.00            
ATOM   2016  CG1 VAL   331     121.350  84.550  19.760  1.00  0.00            
ATOM   2017 1HG1 VAL   331     121.780  83.580  19.510  1.00  0.00            
ATOM   2018 2HG1 VAL   331     120.270  84.500  19.910  1.00  0.00            
ATOM   2019 3HG1 VAL   331     121.510  85.320  19.010  1.00  0.00            
ATOM   2020  CG2 VAL   331     121.940  84.190  22.200  1.00  0.00            
ATOM   2021 1HG2 VAL   331     122.320  84.730  23.060  1.00  0.00            
ATOM   2022 2HG2 VAL   331     120.890  83.880  22.250  1.00  0.00            
ATOM   2023 3HG2 VAL   331     122.550  83.310  21.970  1.00  0.00            
ATOM   2024  C   VAL   331     123.760  86.790  21.710  1.00  0.00            
ATOM   2025  O   VAL   331     124.320  86.460  22.740  1.00  0.00            
ATOM   2026  N   PRO   332     123.440  88.070  21.500  1.00  0.00            
ATOM   2027  CD  PRO   332     122.630  88.550  20.400  1.00  0.00            
ATOM   2028  HD1 PRO   332     121.550  88.450  20.540  1.00  0.00            
ATOM   2029  HD2 PRO   332     122.840  88.000  19.490  1.00  0.00            
ATOM   2030  CG  PRO   332     123.050  90.010  20.240  1.00  0.00            
ATOM   2031  HG1 PRO   332     122.420  90.680  19.660  1.00  0.00            
ATOM   2032  HG2 PRO   332     124.070  90.100  19.880  1.00  0.00            
ATOM   2033  CB  PRO   332     123.090  90.380  21.720  1.00  0.00            
ATOM   2034  HB1 PRO   332     122.080  90.420  22.130  1.00  0.00            
ATOM   2035  HB2 PRO   332     123.710  91.270  21.790  1.00  0.00            
ATOM   2036  CA  PRO   332     123.800  89.180  22.360  1.00  0.00            
ATOM   2037  HA  PRO   332     124.870  89.370  22.270  1.00  0.00            
ATOM   2038  C   PRO   332     123.460  88.970  23.820  1.00  0.00            
ATOM   2039  O   PRO   332     122.330  88.590  24.140  1.00  0.00            
ATOM   2040  N   HIS   333     124.290  89.450  24.740  1.00  0.00            
ATOM   2041  H   HIS   333     125.140  89.890  24.400  1.00  0.00            
ATOM   2042  CA  HIS   333     124.080  89.330  26.170  1.00  0.00            
ATOM   2043  HA  HIS   333     123.260  88.640  26.320  1.00  0.00            
ATOM   2044  CB  HIS   333     125.320  88.620  26.720  1.00  0.00            
ATOM   2045  HB1 HIS   333     126.060  89.390  26.510  1.00  0.00            
ATOM   2046  HB2 HIS   333     125.400  87.700  26.150  1.00  0.00            
ATOM   2047  CG  HIS   333     125.110  88.320  28.180  1.00  0.00            
ATOM   2048  ND1 HIS   333     125.050  89.230  29.230  1.00  0.00            
ATOM   2049  CE1 HIS   333     124.800  88.540  30.340  1.00  0.00            
ATOM   2050  HE1 HIS   333     124.540  88.960  31.300  1.00  0.00            
ATOM   2051  NE2 HIS   333     124.880  87.220  30.070  1.00  0.00            
ATOM   2052  HE2 HIS   333     124.940  86.530  30.800  1.00  0.00            
ATOM   2053  CD2 HIS   333     125.100  87.060  28.720  1.00  0.00            
ATOM   2054  HD2 HIS   333     125.300  86.120  28.210  1.00  0.00            
ATOM   2055  C   HIS   333     123.800  90.680  26.830  1.00  0.00            
ATOM   2056  O   HIS   333     124.540  91.610  26.500  1.00  0.00            
ATOM   2057  N   PRO   334     122.790  90.820  27.690  1.00  0.00            
ATOM   2058  CD  PRO   334     121.690  89.890  27.860  1.00  0.00            
ATOM   2059  HD1 PRO   334     122.030  89.100  28.540  1.00  0.00            
ATOM   2060  HD2 PRO   334     121.390  89.560  26.870  1.00  0.00            
ATOM   2061  CG  PRO   334     120.570  90.660  28.550  1.00  0.00            
ATOM   2062  HG1 PRO   334     120.210  90.000  29.330  1.00  0.00            
ATOM   2063  HG2 PRO   334     119.870  90.940  27.760  1.00  0.00            
ATOM   2064  CB  PRO   334     121.230  91.910  29.140  1.00  0.00            
ATOM   2065  HB1 PRO   334     121.460  91.770  30.190  1.00  0.00            
ATOM   2066  HB2 PRO   334     120.610  92.810  29.130  1.00  0.00            
ATOM   2067  CA  PRO   334     122.450  92.110  28.240  1.00  0.00            
ATOM   2068  HA  PRO   334     122.290  92.800  27.410  1.00  0.00            
ATOM   2069  C   PRO   334     123.490  92.810  29.110  1.00  0.00            
ATOM   2070  O   PRO   334     123.360  94.010  29.340  1.00  0.00            
ATOM   2071  N   ASN   335     124.530  92.130  29.590  1.00  0.00            
ATOM   2072  H   ASN   335     124.560  91.140  29.410  1.00  0.00            
ATOM   2073  CA  ASN   335     125.560  92.640  30.470  1.00  0.00            
ATOM   2074  HA  ASN   335     125.300  93.680  30.670  1.00  0.00            
ATOM   2075  CB  ASN   335     125.330  91.920  31.790  1.00  0.00            
ATOM   2076  HB1 ASN   335     125.660  90.890  31.670  1.00  0.00            
ATOM   2077  HB2 ASN   335     124.250  91.900  31.890  1.00  0.00            
ATOM   2078  CG  ASN   335     125.930  92.640  33.000  1.00  0.00            
ATOM   2079  OD1 ASN   335     126.560  92.020  33.850  1.00  0.00            
ATOM   2080  ND2 ASN   335     125.590  93.920  33.190  1.00  0.00            
ATOM   2081 1HD2 ASN   335     125.040  94.520  32.590  1.00  0.00            
ATOM   2082 2HD2 ASN   335     125.930  94.230  34.090  1.00  0.00            
ATOM   2083  C   ASN   335     127.000  92.530  29.980  1.00  0.00            
ATOM   2084  O   ASN   335     127.910  92.370  30.790  1.00  0.00            
ATOM   2085  N   ILE   336     127.270  92.540  28.670  1.00  0.00            
ATOM   2086  H   ILE   336     126.460  92.720  28.090  1.00  0.00            
ATOM   2087  CA  ILE   336     128.530  92.370  27.970  1.00  0.00            
ATOM   2088  HA  ILE   336     129.240  92.720  28.720  1.00  0.00            
ATOM   2089  CB  ILE   336     128.850  90.940  27.550  1.00  0.00            
ATOM   2090  HB  ILE   336     128.180  90.550  26.780  1.00  0.00            
ATOM   2091  CG2 ILE   336     130.310  90.790  27.140  1.00  0.00            
ATOM   2092 1HG2 ILE   336     130.920  90.670  28.040  1.00  0.00            
ATOM   2093 2HG2 ILE   336     130.430  89.940  26.460  1.00  0.00            
ATOM   2094 3HG2 ILE   336     130.610  91.660  26.550  1.00  0.00            
ATOM   2095  CG1 ILE   336     128.630  90.060  28.780  1.00  0.00            
ATOM   2096 1HG1 ILE   336     127.560  90.050  28.950  1.00  0.00            
ATOM   2097 2HG1 ILE   336     129.150  90.350  29.690  1.00  0.00            
ATOM   2098  CD  ILE   336     128.910  88.570  28.600  1.00  0.00            
ATOM   2099  HD1 ILE   336     129.980  88.380  28.540  1.00  0.00            
ATOM   2100  HD2 ILE   336     128.400  87.960  29.350  1.00  0.00            
ATOM   2101  HD3 ILE   336     128.470  88.300  27.640  1.00  0.00            
ATOM   2102  C   ILE   336     128.560  93.270  26.750  1.00  0.00            
ATOM   2103  O   ILE   336     127.630  93.210  25.950  1.00  0.00            
ATOM   2104  N   GLU   337     129.560  94.140  26.550  1.00  0.00            
ATOM   2105  H   GLU   337     130.200  94.110  27.320  1.00  0.00            
ATOM   2106  CA  GLU   337     129.740  94.870  25.300  1.00  0.00            
ATOM   2107  HA  GLU   337     128.760  94.870  24.820  1.00  0.00            
ATOM   2108  CB  GLU   337     130.020  96.330  25.640  1.00  0.00            
ATOM   2109  HB1 GLU   337     129.980  96.910  24.720  1.00  0.00            
ATOM   2110  HB2 GLU   337     130.990  96.560  26.080  1.00  0.00            
ATOM   2111  CG  GLU   337     128.990  96.770  26.670  1.00  0.00            
ATOM   2112  HG1 GLU   337     129.160  96.440  27.700  1.00  0.00            
ATOM   2113  HG2 GLU   337     128.000  96.410  26.400  1.00  0.00            
ATOM   2114  CD  GLU   337     129.090  98.290  26.780  1.00  0.00            
ATOM   2115  OE1 GLU   337     128.100  98.940  27.160  1.00  0.00            
ATOM   2116  OE2 GLU   337     130.180  98.890  26.720  1.00  0.00            
ATOM   2117  C   GLU   337     130.710  94.240  24.300  1.00  0.00            
ATOM   2118  O   GLU   337     131.850  94.080  24.720  1.00  0.00            
ATOM   2119  N   GLU   338     130.240  93.870  23.110  1.00  0.00            
ATOM   2120  H   GLU   338     129.290  94.070  22.820  1.00  0.00            
ATOM   2121  CA  GLU   338     131.030  93.010  22.260  1.00  0.00            
ATOM   2122  HA  GLU   338     131.810  92.580  22.890  1.00  0.00            
ATOM   2123  CB  GLU   338     130.310  91.820  21.640  1.00  0.00            
ATOM   2124  HB1 GLU   338     131.060  91.130  21.250  1.00  0.00            
ATOM   2125  HB2 GLU   338     129.620  92.030  20.820  1.00  0.00            
ATOM   2126  CG  GLU   338     129.530  90.940  22.610  1.00  0.00            
ATOM   2127  HG1 GLU   338     128.660  91.450  23.030  1.00  0.00            
ATOM   2128  HG2 GLU   338     130.150  90.440  23.350  1.00  0.00            
ATOM   2129  CD  GLU   338     128.940  89.810  21.770  1.00  0.00            
ATOM   2130  OE1 GLU   338     129.550  88.720  21.830  1.00  0.00            
ATOM   2131  OE2 GLU   338     127.910  90.060  21.110  1.00  0.00            
ATOM   2132  C   GLU   338     131.710  93.900  21.230  1.00  0.00            
ATOM   2133  O   GLU   338     131.020  94.660  20.550  1.00  0.00            
ATOM   2134  N   VAL   339     133.020  93.810  21.040  1.00  0.00            
ATOM   2135  H   VAL   339     133.530  93.240  21.710  1.00  0.00            
ATOM   2136  CA  VAL   339     133.810  94.780  20.310  1.00  0.00            
ATOM   2137  HA  VAL   339     133.150  95.210  19.550  1.00  0.00            
ATOM   2138  CB  VAL   339     134.410  95.830  21.230  1.00  0.00            
ATOM   2139  HB  VAL   339     135.230  96.380  20.760  1.00  0.00            
ATOM   2140  CG1 VAL   339     133.420  96.880  21.720  1.00  0.00            
ATOM   2141 1HG1 VAL   339     132.960  97.390  20.870  1.00  0.00            
ATOM   2142 2HG1 VAL   339     132.530  96.460  22.180  1.00  0.00            
ATOM   2143 3HG1 VAL   339     134.000  97.630  22.260  1.00  0.00            
ATOM   2144  CG2 VAL   339     134.930  95.300  22.560  1.00  0.00            
ATOM   2145 1HG2 VAL   339     134.190  94.920  23.260  1.00  0.00            
ATOM   2146 2HG2 VAL   339     135.670  94.530  22.350  1.00  0.00            
ATOM   2147 3HG2 VAL   339     135.410  96.150  23.060  1.00  0.00            
ATOM   2148  C   VAL   339     134.950  94.060  19.600  1.00  0.00            
ATOM   2149  O   VAL   339     135.560  93.130  20.130  1.00  0.00            
ATOM   2150  N   ALA   340     135.300  94.480  18.380  1.00  0.00            
ATOM   2151  H   ALA   340     134.740  95.240  18.020  1.00  0.00            
ATOM   2152  CA  ALA   340     136.530  94.020  17.770  1.00  0.00            
ATOM   2153  HA  ALA   340     136.560  92.930  17.770  1.00  0.00            
ATOM   2154  CB  ALA   340     136.390  94.370  16.290  1.00  0.00            
ATOM   2155  HB1 ALA   340     136.230  95.440  16.110  1.00  0.00            
ATOM   2156  HB2 ALA   340     137.290  94.130  15.720  1.00  0.00            
ATOM   2157  HB3 ALA   340     135.640  93.760  15.800  1.00  0.00            
ATOM   2158  C   ALA   340     137.830  94.600  18.310  1.00  0.00            
ATOM   2159  O   ALA   340     137.800  95.770  18.680  1.00  0.00            
ATOM   2160  N   LEU   341     138.950  93.880  18.310  1.00  0.00            
ATOM   2161  H   LEU   341     138.810  92.890  18.150  1.00  0.00            
ATOM   2162  CA  LEU   341     140.290  94.420  18.240  1.00  0.00            
ATOM   2163  HA  LEU   341     140.450  95.270  18.920  1.00  0.00            
ATOM   2164  CB  LEU   341     141.280  93.310  18.570  1.00  0.00            
ATOM   2165  HB1 LEU   341     142.280  93.740  18.470  1.00  0.00            
ATOM   2166  HB2 LEU   341     141.200  92.530  17.810  1.00  0.00            
ATOM   2167  CG  LEU   341     141.100  92.770  19.990  1.00  0.00            
ATOM   2168  HG  LEU   341     140.130  92.290  20.120  1.00  0.00            
ATOM   2169  CD1 LEU   341     142.210  91.760  20.260  1.00  0.00            
ATOM   2170 1HD1 LEU   341     142.050  90.980  19.520  1.00  0.00            
ATOM   2171 2HD1 LEU   341     143.190  92.240  20.170  1.00  0.00            
ATOM   2172 3HD1 LEU   341     142.010  91.250  21.200  1.00  0.00            
ATOM   2173  CD2 LEU   341     141.300  93.830  21.060  1.00  0.00            
ATOM   2174 1HD2 LEU   341     140.570  94.630  21.000  1.00  0.00            
ATOM   2175 2HD2 LEU   341     141.020  93.430  22.040  1.00  0.00            
ATOM   2176 3HD2 LEU   341     142.330  94.190  21.140  1.00  0.00            
ATOM   2177  C   LEU   341     140.530  94.980  16.850  1.00  0.00            
ATOM   2178  O   LEU   341     140.060  94.390  15.870  1.00  0.00            
ATOM   2179  N   SER   342     141.350  96.030  16.820  1.00  0.00            
ATOM   2180  H   SER   342     141.610  96.370  17.740  1.00  0.00            
ATOM   2181  CA  SER   342     141.920  96.630  15.640  1.00  0.00            
ATOM   2182  HA  SER   342     141.460  96.260  14.720  1.00  0.00            
ATOM   2183  CB  SER   342     141.770  98.150  15.710  1.00  0.00            
ATOM   2184  HB1 SER   342     140.760  98.430  15.970  1.00  0.00            
ATOM   2185  HB2 SER   342     141.990  98.660  14.770  1.00  0.00            
ATOM   2186  OG  SER   342     142.680  98.730  16.620  1.00  0.00            
ATOM   2187  HG  SER   342     142.240  99.500  16.990  1.00  0.00            
ATOM   2188  C   SER   342     143.400  96.300  15.430  1.00  0.00            
ATOM   2189  O   SER   342     144.030  95.730  16.320  1.00  0.00            
ATOM   2190  N   ASN   343     144.020  96.830  14.380  1.00  0.00            
ATOM   2191  H   ASN   343     143.430  97.310  13.720  1.00  0.00            
ATOM   2192  CA  ASN   343     145.460  96.870  14.190  1.00  0.00            
ATOM   2193  HA  ASN   343     145.850  95.850  14.210  1.00  0.00            
ATOM   2194  CB  ASN   343     145.570  97.500  12.810  1.00  0.00            
ATOM   2195  HB1 ASN   343     144.940  96.970  12.090  1.00  0.00            
ATOM   2196  HB2 ASN   343     146.590  97.350  12.450  1.00  0.00            
ATOM   2197  CG  ASN   343     145.440  99.010  12.720  1.00  0.00            
ATOM   2198  OD1 ASN   343     144.480  99.640  13.160  1.00  0.00            
ATOM   2199  ND2 ASN   343     146.470  99.730  12.280  1.00  0.00            
ATOM   2200 1HD2 ASN   343     147.360  99.290  12.130  1.00  0.00            
ATOM   2201 2HD2 ASN   343     146.340 100.730  12.300  1.00  0.00            
ATOM   2202  C   ASN   343     146.230  97.740  15.170  1.00  0.00            
ATOM   2203  O   ASN   343     147.450  97.860  15.100  1.00  0.00            
ATOM   2204  N   THR   344     145.550  98.440  16.090  1.00  0.00            
ATOM   2205  H   THR   344     144.570  98.200  16.070  1.00  0.00            
ATOM   2206  CA  THR   344     146.090  99.450  16.980  1.00  0.00            
ATOM   2207  HA  THR   344     147.110  99.720  16.730  1.00  0.00            
ATOM   2208  CB  THR   344     145.330 100.770  16.900  1.00  0.00            
ATOM   2209  HB  THR   344     144.280 100.550  17.080  1.00  0.00            
ATOM   2210  CG2 THR   344     145.820 101.880  17.830  1.00  0.00            
ATOM   2211 1HG2 THR   344     146.690 102.350  17.360  1.00  0.00            
ATOM   2212 2HG2 THR   344     145.110 102.670  18.070  1.00  0.00            
ATOM   2213 3HG2 THR   344     146.060 101.520  18.830  1.00  0.00            
ATOM   2214  OG1 THR   344     145.550 101.170  15.570  1.00  0.00            
ATOM   2215  HG1 THR   344     145.000 100.650  14.960  1.00  0.00            
ATOM   2216  C   THR   344     146.010  99.050  18.450  1.00  0.00            
ATOM   2217  O   THR   344     144.920  98.900  19.000  1.00  0.00            
ATOM   2218  N   GLY   345     147.160  98.760  19.050  1.00  0.00            
ATOM   2219  H   GLY   345     147.980  98.840  18.460  1.00  0.00            
ATOM   2220  CA  GLY   345     147.270  98.330  20.430  1.00  0.00            
ATOM   2221  HA1 GLY   345     146.760  97.380  20.610  1.00  0.00            
ATOM   2222  HA2 GLY   345     146.760  99.080  21.040  1.00  0.00            
ATOM   2223  C   GLY   345     148.710  98.210  20.910  1.00  0.00            
ATOM   2224  O   GLY   345     149.630  98.670  20.240  1.00  0.00            
ATOM   2225  N   GLU   346     148.910  97.650  22.110  1.00  0.00            
ATOM   2226  H   GLU   346     148.070  97.290  22.540  1.00  0.00            
ATOM   2227  CA  GLU   346     150.230  97.440  22.660  1.00  0.00            
ATOM   2228  HA  GLU   346     150.810  98.330  22.390  1.00  0.00            
ATOM   2229  CB  GLU   346     150.140  97.400  24.180  1.00  0.00            
ATOM   2230  HB1 GLU   346     151.170  97.430  24.540  1.00  0.00            
ATOM   2231  HB2 GLU   346     149.650  96.500  24.550  1.00  0.00            
ATOM   2232  CG  GLU   346     149.420  98.640  24.700  1.00  0.00            
ATOM   2233  HG1 GLU   346     149.640  98.620  25.770  1.00  0.00            
ATOM   2234  HG2 GLU   346     148.350  98.540  24.570  1.00  0.00            
ATOM   2235  CD  GLU   346     149.930  99.970  24.160  1.00  0.00            
ATOM   2236  OE1 GLU   346     149.110 100.820  23.760  1.00  0.00            
ATOM   2237  OE2 GLU   346     151.150 100.260  24.220  1.00  0.00            
ATOM   2238  C   GLU   346     150.900  96.190  22.110  1.00  0.00            
ATOM   2239  O   GLU   346     152.060  96.280  21.720  1.00  0.00            
ATOM   2240  N   ILE   347     150.150  95.090  22.000  1.00  0.00            
ATOM   2241  H   ILE   347     149.150  95.080  22.170  1.00  0.00            
ATOM   2242  CA  ILE   347     150.710  93.780  21.730  1.00  0.00            
ATOM   2243  HA  ILE   347     151.790  93.920  21.590  1.00  0.00            
ATOM   2244  CB  ILE   347     150.370  92.760  22.810  1.00  0.00            
ATOM   2245  HB  ILE   347     149.290  92.670  22.680  1.00  0.00            
ATOM   2246  CG2 ILE   347     150.820  91.330  22.520  1.00  0.00            
ATOM   2247 1HG2 ILE   347     151.870  91.320  22.230  1.00  0.00            
ATOM   2248 2HG2 ILE   347     150.510  90.620  23.290  1.00  0.00            
ATOM   2249 3HG2 ILE   347     150.220  90.930  21.710  1.00  0.00            
ATOM   2250  CG1 ILE   347     150.480  93.080  24.300  1.00  0.00            
ATOM   2251 1HG1 ILE   347     150.100  92.270  24.920  1.00  0.00            
ATOM   2252 2HG1 ILE   347     149.840  93.940  24.510  1.00  0.00            
ATOM   2253  CD  ILE   347     151.870  93.400  24.820  1.00  0.00            
ATOM   2254  HD1 ILE   347     151.840  93.750  25.850  1.00  0.00            
ATOM   2255  HD2 ILE   347     152.590  92.580  24.780  1.00  0.00            
ATOM   2256  HD3 ILE   347     152.280  94.060  24.060  1.00  0.00            
ATOM   2257  C   ILE   347     150.070  93.320  20.430  1.00  0.00            
ATOM   2258  O   ILE   347     148.850  93.170  20.360  1.00  0.00            
ATOM   2259  N   PRO   348     150.750  92.890  19.360  1.00  0.00            
ATOM   2260  CD  PRO   348     152.190  92.950  19.230  1.00  0.00            
ATOM   2261  HD1 PRO   348     152.710  92.560  20.110  1.00  0.00            
ATOM   2262  HD2 PRO   348     152.530  93.970  19.120  1.00  0.00            
ATOM   2263  CG  PRO   348     152.670  92.130  18.040  1.00  0.00            
ATOM   2264  HG1 PRO   348     153.120  91.220  18.430  1.00  0.00            
ATOM   2265  HG2 PRO   348     153.320  92.700  17.380  1.00  0.00            
ATOM   2266  CB  PRO   348     151.360  91.750  17.350  1.00  0.00            
ATOM   2267  HB1 PRO   348     151.360  90.670  17.150  1.00  0.00            
ATOM   2268  HB2 PRO   348     151.250  92.320  16.430  1.00  0.00            
ATOM   2269  CA  PRO   348     150.200  92.110  18.270  1.00  0.00            
ATOM   2270  HA  PRO   348     149.540  92.770  17.700  1.00  0.00            
ATOM   2271  C   PRO   348     149.470  90.840  18.680  1.00  0.00            
ATOM   2272  O   PRO   348     150.080  90.070  19.420  1.00  0.00            
ATOM   2273  N   PHE   349     148.200  90.660  18.310  1.00  0.00            
ATOM   2274  H   PHE   349     147.750  91.350  17.730  1.00  0.00            
ATOM   2275  CA  PHE   349     147.530  89.400  18.560  1.00  0.00            
ATOM   2276  HA  PHE   349     148.310  88.670  18.770  1.00  0.00            
ATOM   2277  CB  PHE   349     146.880  89.530  19.930  1.00  0.00            
ATOM   2278  HB1 PHE   349     146.200  90.370  19.770  1.00  0.00            
ATOM   2279  HB2 PHE   349     147.700  89.760  20.610  1.00  0.00            
ATOM   2280  CG  PHE   349     146.120  88.390  20.570  1.00  0.00            
ATOM   2281  CD1 PHE   349     146.760  87.290  21.160  1.00  0.00            
ATOM   2282  HD1 PHE   349     147.830  87.320  21.290  1.00  0.00            
ATOM   2283  CE1 PHE   349     146.000  86.280  21.750  1.00  0.00            
ATOM   2284  HE1 PHE   349     146.490  85.480  22.290  1.00  0.00            
ATOM   2285  CZ  PHE   349     144.600  86.360  21.820  1.00  0.00            
ATOM   2286  HZ  PHE   349     143.970  85.700  22.390  1.00  0.00            
ATOM   2287  CE2 PHE   349     143.950  87.410  21.160  1.00  0.00            
ATOM   2288  HE2 PHE   349     142.870  87.430  21.120  1.00  0.00            
ATOM   2289  CD2 PHE   349     144.720  88.360  20.490  1.00  0.00            
ATOM   2290  HD2 PHE   349     144.210  89.180  20.020  1.00  0.00            
ATOM   2291  C   PHE   349     146.580  88.850  17.500  1.00  0.00            
ATOM   2292  O   PHE   349     145.500  89.400  17.290  1.00  0.00            
ATOM   2293  N   TYR   350     147.030  87.760  16.880  1.00  0.00            
ATOM   2294  H   TYR   350     147.980  87.470  17.030  1.00  0.00            
ATOM   2295  CA  TYR   350     146.320  87.180  15.750  1.00  0.00            
ATOM   2296  HA  TYR   350     147.070  86.620  15.190  1.00  0.00            
ATOM   2297  CB  TYR   350     145.340  86.150  16.300  1.00  0.00            
ATOM   2298  HB1 TYR   350     144.900  85.720  15.400  1.00  0.00            
ATOM   2299  HB2 TYR   350     144.580  86.630  16.910  1.00  0.00            
ATOM   2300  CG  TYR   350     145.850  84.930  17.050  1.00  0.00            
ATOM   2301  CD1 TYR   350     146.060  84.980  18.430  1.00  0.00            
ATOM   2302  HD1 TYR   350     145.690  85.840  18.980  1.00  0.00            
ATOM   2303  CE1 TYR   350     146.560  83.850  19.070  1.00  0.00            
ATOM   2304  HE1 TYR   350     146.560  83.860  20.150  1.00  0.00            
ATOM   2305  CZ  TYR   350     147.070  82.730  18.390  1.00  0.00            
ATOM   2306  OH  TYR   350     147.690  81.690  19.030  1.00  0.00            
ATOM   2307  HH  TYR   350     147.980  81.100  18.330  1.00  0.00            
ATOM   2308  CE2 TYR   350     146.730  82.660  17.020  1.00  0.00            
ATOM   2309  HE2 TYR   350     146.870  81.750  16.460  1.00  0.00            
ATOM   2310  CD2 TYR   350     146.060  83.720  16.380  1.00  0.00            
ATOM   2311  HD2 TYR   350     145.870  83.530  15.340  1.00  0.00            
ATOM   2312  C   TYR   350     145.660  88.110  14.740  1.00  0.00            
ATOM   2313  O   TYR   350     144.450  88.220  14.570  1.00  0.00            
ATOM   2314  N   GLY   351     146.530  88.880  14.080  1.00  0.00            
ATOM   2315  H   GLY   351     147.520  88.850  14.260  1.00  0.00            
ATOM   2316  CA  GLY   351     146.000  89.680  12.990  1.00  0.00            
ATOM   2317  HA1 GLY   351     145.140  89.130  12.610  1.00  0.00            
ATOM   2318  HA2 GLY   351     146.690  89.840  12.160  1.00  0.00            
ATOM   2319  C   GLY   351     145.490  91.040  13.450  1.00  0.00            
ATOM   2320  O   GLY   351     145.350  91.950  12.640  1.00  0.00            
ATOM   2321  N   LYS   352     145.330  91.230  14.760  1.00  0.00            
ATOM   2322  H   LYS   352     145.650  90.450  15.310  1.00  0.00            
ATOM   2323  CA  LYS   352     144.880  92.420  15.460  1.00  0.00            
ATOM   2324  HA  LYS   352     144.890  93.260  14.760  1.00  0.00            
ATOM   2325  CB  LYS   352     143.470  92.320  16.030  1.00  0.00            
ATOM   2326  HB1 LYS   352     143.130  93.350  16.170  1.00  0.00            
ATOM   2327  HB2 LYS   352     143.450  91.830  17.000  1.00  0.00            
ATOM   2328  CG  LYS   352     142.420  91.690  15.120  1.00  0.00            
ATOM   2329  HG1 LYS   352     141.610  91.630  15.840  1.00  0.00            
ATOM   2330  HG2 LYS   352     142.710  90.650  14.930  1.00  0.00            
ATOM   2331  CD  LYS   352     142.160  92.420  13.810  1.00  0.00            
ATOM   2332  HD1 LYS   352     143.120  92.720  13.380  1.00  0.00            
ATOM   2333  HD2 LYS   352     141.590  93.340  13.960  1.00  0.00            
ATOM   2334  CE  LYS   352     141.270  91.580  12.900  1.00  0.00            
ATOM   2335  HE1 LYS   352     140.270  91.530  13.320  1.00  0.00            
ATOM   2336  HE2 LYS   352     141.670  90.570  12.800  1.00  0.00            
ATOM   2337  NZ  LYS   352     141.180  92.130  11.530  1.00  0.00            
ATOM   2338  HZ1 LYS   352     140.520  91.610  10.980  1.00  0.00            
ATOM   2339  HZ2 LYS   352     140.890  93.100  11.510  1.00  0.00            
ATOM   2340  HZ3 LYS   352     142.040  92.020  11.010  1.00  0.00            
ATOM   2341  C   LYS   352     145.930  92.960  16.430  1.00  0.00            
ATOM   2342  O   LYS   352     147.100  92.610  16.290  1.00  0.00            
ATOM   2343  N   ALA   353     145.590  93.730  17.460  1.00  0.00            
ATOM   2344  H   ALA   353     144.640  94.080  17.470  1.00  0.00            
ATOM   2345  CA  ALA   353     146.460  94.170  18.540  1.00  0.00            
ATOM   2346  HA  ALA   353     147.250  93.440  18.700  1.00  0.00            
ATOM   2347  CB  ALA   353     147.150  95.450  18.060  1.00  0.00            
ATOM   2348  HB1 ALA   353     146.450  96.260  17.830  1.00  0.00            
ATOM   2349  HB2 ALA   353     147.890  95.800  18.780  1.00  0.00            
ATOM   2350  HB3 ALA   353     147.720  95.290  17.150  1.00  0.00            
ATOM   2351  C   ALA   353     145.690  94.350  19.840  1.00  0.00            
ATOM   2352  O   ALA   353     144.610  94.940  19.840  1.00  0.00            
ATOM   2353  N   ILE   354     146.220  93.850  20.960  1.00  0.00            
ATOM   2354  H   ILE   354     147.000  93.210  20.850  1.00  0.00            
ATOM   2355  CA  ILE   354     145.610  94.070  22.250  1.00  0.00            
ATOM   2356  HA  ILE   354     144.540  93.940  22.070  1.00  0.00            
ATOM   2357  CB  ILE   354     146.030  93.020  23.280  1.00  0.00            
ATOM   2358  HB  ILE   354     146.990  93.330  23.680  1.00  0.00            
ATOM   2359  CG2 ILE   354     145.120  93.090  24.500  1.00  0.00            
ATOM   2360 1HG2 ILE   354     145.560  92.560  25.350  1.00  0.00            
ATOM   2361 2HG2 ILE   354     145.030  94.130  24.820  1.00  0.00            
ATOM   2362 3HG2 ILE   354     144.120  92.730  24.300  1.00  0.00            
ATOM   2363  CG1 ILE   354     146.220  91.640  22.650  1.00  0.00            
ATOM   2364 1HG1 ILE   354     146.950  91.690  21.840  1.00  0.00            
ATOM   2365 2HG1 ILE   354     145.240  91.290  22.340  1.00  0.00            
ATOM   2366  CD  ILE   354     146.790  90.590  23.610  1.00  0.00            
ATOM   2367  HD1 ILE   354     147.680  90.990  24.080  1.00  0.00            
ATOM   2368  HD2 ILE   354     146.090  90.350  24.400  1.00  0.00            
ATOM   2369  HD3 ILE   354     147.190  89.710  23.110  1.00  0.00            
ATOM   2370  C   ILE   354     145.830  95.480  22.800  1.00  0.00            
ATOM   2371  O   ILE   354     146.990  95.840  22.680  1.00  0.00            
ATOM   2372  N   PRO   355     144.840  96.270  23.230  1.00  0.00            
ATOM   2373  CD  PRO   355     143.430  96.070  22.960  1.00  0.00            
ATOM   2374  HD1 PRO   355     143.040  95.160  23.420  1.00  0.00            
ATOM   2375  HD2 PRO   355     143.360  96.000  21.880  1.00  0.00            
ATOM   2376  CG  PRO   355     142.680  97.350  23.330  1.00  0.00            
ATOM   2377  HG1 PRO   355     142.470  97.350  24.400  1.00  0.00            
ATOM   2378  HG2 PRO   355     141.770  97.470  22.740  1.00  0.00            
ATOM   2379  CB  PRO   355     143.770  98.390  23.110  1.00  0.00            
ATOM   2380  HB1 PRO   355     143.520  99.320  23.620  1.00  0.00            
ATOM   2381  HB2 PRO   355     143.860  98.680  22.070  1.00  0.00            
ATOM   2382  CA  PRO   355     145.030  97.670  23.580  1.00  0.00            
ATOM   2383  HA  PRO   355     145.960  97.970  23.090  1.00  0.00            
ATOM   2384  C   PRO   355     145.250  97.910  25.070  1.00  0.00            
ATOM   2385  O   PRO   355     144.920  96.990  25.820  1.00  0.00            
ATOM   2386  N   ILE   356     145.740  99.050  25.560  1.00  0.00            
ATOM   2387  H   ILE   356     145.950  99.780  24.900  1.00  0.00            
ATOM   2388  CA  ILE   356     146.080  99.310  26.940  1.00  0.00            
ATOM   2389  HA  ILE   356     146.840  98.610  27.280  1.00  0.00            
ATOM   2390  CB  ILE   356     146.810 100.630  27.180  1.00  0.00            
ATOM   2391  HB  ILE   356     147.620 100.650  26.440  1.00  0.00            
ATOM   2392  CG2 ILE   356     145.920 101.840  26.880  1.00  0.00            
ATOM   2393 1HG2 ILE   356     145.600 101.730  25.840  1.00  0.00            
ATOM   2394 2HG2 ILE   356     145.120 101.840  27.620  1.00  0.00            
ATOM   2395 3HG2 ILE   356     146.510 102.740  27.020  1.00  0.00            
ATOM   2396  CG1 ILE   356     147.570 100.880  28.480  1.00  0.00            
ATOM   2397 1HG1 ILE   356     146.890 100.740  29.320  1.00  0.00            
ATOM   2398 2HG1 ILE   356     147.870 101.930  28.510  1.00  0.00            
ATOM   2399  CD  ILE   356     148.810 100.010  28.710  1.00  0.00            
ATOM   2400  HD1 ILE   356     149.700 100.480  28.310  1.00  0.00            
ATOM   2401  HD2 ILE   356     148.900  99.830  29.780  1.00  0.00            
ATOM   2402  HD3 ILE   356     148.730  99.020  28.250  1.00  0.00            
ATOM   2403  C   ILE   356     144.900  99.080  27.880  1.00  0.00            
ATOM   2404  O   ILE   356     145.200  98.620  28.980  1.00  0.00            
ATOM   2405  N   GLU   357     143.670  99.460  27.530  1.00  0.00            
ATOM   2406  H   GLU   357     143.450  99.850  26.620  1.00  0.00            
ATOM   2407  CA  GLU   357     142.540  99.140  28.370  1.00  0.00            
ATOM   2408  HA  GLU   357     142.820  99.480  29.370  1.00  0.00            
ATOM   2409  CB  GLU   357     141.410 100.070  27.930  1.00  0.00            
ATOM   2410  HB1 GLU   357     141.700 101.110  28.090  1.00  0.00            
ATOM   2411  HB2 GLU   357     140.500  99.890  28.500  1.00  0.00            
ATOM   2412  CG  GLU   357     140.940  99.870  26.490  1.00  0.00            
ATOM   2413  HG1 GLU   357     140.530  98.860  26.450  1.00  0.00            
ATOM   2414  HG2 GLU   357     141.770 100.010  25.810  1.00  0.00            
ATOM   2415  CD  GLU   357     139.910 100.940  26.160  1.00  0.00            
ATOM   2416  OE1 GLU   357     140.260 102.130  26.030  1.00  0.00            
ATOM   2417  OE2 GLU   357     138.700 100.620  26.060  1.00  0.00            
ATOM   2418  C   GLU   357     142.130  97.680  28.470  1.00  0.00            
ATOM   2419  O   GLU   357     141.100  97.480  29.110  1.00  0.00            
ATOM   2420  N   ALA   358     142.860  96.720  27.890  1.00  0.00            
ATOM   2421  H   ALA   358     143.590  97.040  27.270  1.00  0.00            
ATOM   2422  CA  ALA   358     142.680  95.300  28.060  1.00  0.00            
ATOM   2423  HA  ALA   358     141.850  95.220  28.760  1.00  0.00            
ATOM   2424  CB  ALA   358     142.360  94.690  26.690  1.00  0.00            
ATOM   2425  HB1 ALA   358     143.120  94.890  25.930  1.00  0.00            
ATOM   2426  HB2 ALA   358     142.200  93.630  26.860  1.00  0.00            
ATOM   2427  HB3 ALA   358     141.470  95.020  26.170  1.00  0.00            
ATOM   2428  C   ALA   358     143.860  94.570  28.710  1.00  0.00            
ATOM   2429  O   ALA   358     143.820  93.350  28.790  1.00  0.00            
ATOM   2430  N   ILE   359     144.940  95.250  29.110  1.00  0.00            
ATOM   2431  H   ILE   359     144.950  96.200  28.780  1.00  0.00            
ATOM   2432  CA  ILE   359     146.100  94.690  29.780  1.00  0.00            
ATOM   2433  HA  ILE   359     145.870  93.650  30.000  1.00  0.00            
ATOM   2434  CB  ILE   359     147.240  94.590  28.770  1.00  0.00            
ATOM   2435  HB  ILE   359     148.140  94.390  29.350  1.00  0.00            
ATOM   2436  CG2 ILE   359     146.980  93.400  27.850  1.00  0.00            
ATOM   2437 1HG2 ILE   359     146.370  93.630  26.970  1.00  0.00            
ATOM   2438 2HG2 ILE   359     147.890  93.020  27.380  1.00  0.00            
ATOM   2439 3HG2 ILE   359     146.650  92.520  28.400  1.00  0.00            
ATOM   2440  CG1 ILE   359     147.630  95.840  28.000  1.00  0.00            
ATOM   2441 1HG1 ILE   359     147.440  96.740  28.590  1.00  0.00            
ATOM   2442 2HG1 ILE   359     146.950  95.930  27.160  1.00  0.00            
ATOM   2443  CD  ILE   359     149.080  95.870  27.510  1.00  0.00            
ATOM   2444  HD1 ILE   359     149.270  96.800  26.990  1.00  0.00            
ATOM   2445  HD2 ILE   359     149.760  95.810  28.360  1.00  0.00            
ATOM   2446  HD3 ILE   359     149.170  95.000  26.860  1.00  0.00            
ATOM   2447  C   ILE   359     146.420  95.450  31.060  1.00  0.00            
ATOM   2448  O   ILE   359     147.000  94.830  31.950  1.00  0.00            
ATOM   2449  N   ARG   360     146.030  96.710  31.210  1.00  0.00            
ATOM   2450  H   ARG   360     145.520  97.160  30.470  1.00  0.00            
ATOM   2451  CA  ARG   360     146.140  97.560  32.380  1.00  0.00            
ATOM   2452  HA  ARG   360     146.670  97.020  33.170  1.00  0.00            
ATOM   2453  CB  ARG   360     147.140  98.640  31.970  1.00  0.00            
ATOM   2454  HB1 ARG   360     146.740  99.040  31.040  1.00  0.00            
ATOM   2455  HB2 ARG   360     148.060  98.150  31.630  1.00  0.00            
ATOM   2456  CG  ARG   360     147.350  99.810  32.920  1.00  0.00            
ATOM   2457  HG1 ARG   360     147.960  99.450  33.750  1.00  0.00            
ATOM   2458  HG2 ARG   360     146.470 100.130  33.500  1.00  0.00            
ATOM   2459  CD  ARG   360     148.020 101.040  32.310  1.00  0.00            
ATOM   2460  HD1 ARG   360     147.560 101.450  31.410  1.00  0.00            
ATOM   2461  HD2 ARG   360     149.040 100.740  32.070  1.00  0.00            
ATOM   2462  NE  ARG   360     148.290 102.120  33.250  1.00  0.00            
ATOM   2463  HE  ARG   360     149.240 102.110  33.590  1.00  0.00            
ATOM   2464  CZ  ARG   360     147.420 103.070  33.630  1.00  0.00            
ATOM   2465  NH1 ARG   360     146.230 103.250  33.040  1.00  0.00            
ATOM   2466 1HH1 ARG   360     145.890 102.520  32.430  1.00  0.00            
ATOM   2467 2HH1 ARG   360     145.600 104.000  33.300  1.00  0.00            
ATOM   2468  NH2 ARG   360     147.600 103.870  34.680  1.00  0.00            
ATOM   2469 1HH2 ARG   360     148.470 103.710  35.190  1.00  0.00            
ATOM   2470 2HH2 ARG   360     146.950 104.570  35.010  1.00  0.00            
ATOM   2471  C   ARG   360     144.810  98.140  32.840  1.00  0.00            
ATOM   2472  O   ARG   360     143.950  98.610  32.090  1.00  0.00            
ATOM   2473  N   GLY   361     144.720  98.260  34.160  1.00  0.00            
ATOM   2474  H   GLY   361     145.490  98.010  34.760  1.00  0.00            
ATOM   2475  CA  GLY   361     143.740  99.060  34.880  1.00  0.00            
ATOM   2476  HA1 GLY   361     143.500  99.880  34.200  1.00  0.00            
ATOM   2477  HA2 GLY   361     144.080  99.480  35.830  1.00  0.00            
ATOM   2478  C   GLY   361     142.490  98.310  35.310  1.00  0.00            
ATOM   2479  O   GLY   361     141.620  98.980  35.860  1.00  0.00            
ATOM   2480  N   GLY   362     142.450  96.990  35.090  1.00  0.00            
ATOM   2481  H   GLY   362     143.330  96.580  34.800  1.00  0.00            
ATOM   2482  CA  GLY   362     141.330  96.110  35.390  1.00  0.00            
ATOM   2483  HA1 GLY   362     140.610  95.980  34.590  1.00  0.00            
ATOM   2484  HA2 GLY   362     140.810  96.470  36.280  1.00  0.00            
ATOM   2485  C   GLY   362     141.780  94.730  35.820  1.00  0.00            
ATOM   2486  O   GLY   362     142.980  94.480  36.000  1.00  0.00            
ATOM   2487  N   ARG   363     140.760  93.880  36.000  1.00  0.00            
ATOM   2488  H   ARG   363     139.870  94.280  35.760  1.00  0.00            
ATOM   2489  CA  ARG   363     140.900  92.450  36.150  1.00  0.00            
ATOM   2490  HA  ARG   363     141.890  92.020  36.300  1.00  0.00            
ATOM   2491  CB  ARG   363     140.000  91.860  37.240  1.00  0.00            
ATOM   2492  HB1 ARG   363     139.990  90.770  37.240  1.00  0.00            
ATOM   2493  HB2 ARG   363     138.990  92.210  37.020  1.00  0.00            
ATOM   2494  CG  ARG   363     140.570  92.310  38.580  1.00  0.00            
ATOM   2495  HG1 ARG   363     140.460  93.390  38.650  1.00  0.00            
ATOM   2496  HG2 ARG   363     141.610  92.020  38.740  1.00  0.00            
ATOM   2497  CD  ARG   363     139.810  91.770  39.790  1.00  0.00            
ATOM   2498  HD1 ARG   363     138.740  91.980  39.780  1.00  0.00            
ATOM   2499  HD2 ARG   363     140.100  92.210  40.740  1.00  0.00            
ATOM   2500  NE  ARG   363     139.840  90.310  39.900  1.00  0.00            
ATOM   2501  HE  ARG   363     138.960  89.850  39.720  1.00  0.00            
ATOM   2502  CZ  ARG   363     140.820  89.470  40.250  1.00  0.00            
ATOM   2503  NH1 ARG   363     142.070  89.880  40.510  1.00  0.00            
ATOM   2504 1HH1 ARG   363     142.110  90.890  40.560  1.00  0.00            
ATOM   2505 2HH1 ARG   363     142.750  89.220  40.860  1.00  0.00            
ATOM   2506  NH2 ARG   363     140.630  88.150  40.390  1.00  0.00            
ATOM   2507 1HH2 ARG   363     139.700  87.780  40.240  1.00  0.00            
ATOM   2508 2HH2 ARG   363     141.410  87.560  40.650  1.00  0.00            
ATOM   2509  C   ARG   363     140.530  91.830  34.810  1.00  0.00            
ATOM   2510  O   ARG   363     139.370  91.990  34.430  1.00  0.00            
ATOM   2511  N   HIS   364     141.490  91.270  34.080  1.00  0.00            
ATOM   2512  H   HIS   364     142.430  91.150  34.430  1.00  0.00            
ATOM   2513  CA  HIS   364     141.190  90.780  32.750  1.00  0.00            
ATOM   2514  HA  HIS   364     140.120  90.780  32.550  1.00  0.00            
ATOM   2515  CB  HIS   364     141.790  91.630  31.640  1.00  0.00            
ATOM   2516  HB1 HIS   364     141.170  91.500  30.760  1.00  0.00            
ATOM   2517  HB2 HIS   364     142.840  91.450  31.420  1.00  0.00            
ATOM   2518  CG  HIS   364     141.940  93.110  31.880  1.00  0.00            
ATOM   2519  ND1 HIS   364     140.960  94.090  31.940  1.00  0.00            
ATOM   2520  HD1 HIS   364     139.960  93.980  32.000  1.00  0.00            
ATOM   2521  CE1 HIS   364     141.540  95.300  32.000  1.00  0.00            
ATOM   2522  HE1 HIS   364     140.890  96.160  32.130  1.00  0.00            
ATOM   2523  NE2 HIS   364     142.860  95.160  32.050  1.00  0.00            
ATOM   2524  CD2 HIS   364     143.130  93.800  31.900  1.00  0.00            
ATOM   2525  HD2 HIS   364     144.100  93.380  31.690  1.00  0.00            
ATOM   2526  C   HIS   364     141.650  89.350  32.500  1.00  0.00            
ATOM   2527  O   HIS   364     142.450  88.870  33.310  1.00  0.00            
ATOM   2528  N   LEU   365     141.120  88.730  31.450  1.00  0.00            
ATOM   2529  H   LEU   365     140.410  89.170  30.880  1.00  0.00            
ATOM   2530  CA  LEU   365     141.760  87.490  31.050  1.00  0.00            
ATOM   2531  HA  LEU   365     142.830  87.580  31.260  1.00  0.00            
ATOM   2532  CB  LEU   365     140.990  86.370  31.740  1.00  0.00            
ATOM   2533  HB1 LEU   365     139.980  86.770  31.890  1.00  0.00            
ATOM   2534  HB2 LEU   365     141.340  86.270  32.770  1.00  0.00            
ATOM   2535  CG  LEU   365     140.890  85.030  31.020  1.00  0.00            
ATOM   2536  HG  LEU   365     140.570  85.160  29.990  1.00  0.00            
ATOM   2537  CD1 LEU   365     142.200  84.270  31.140  1.00  0.00            
ATOM   2538 1HD1 LEU   365     142.320  83.900  32.160  1.00  0.00            
ATOM   2539 2HD1 LEU   365     142.250  83.440  30.440  1.00  0.00            
ATOM   2540 3HD1 LEU   365     143.050  84.940  31.010  1.00  0.00            
ATOM   2541  CD2 LEU   365     139.740  84.260  31.660  1.00  0.00            
ATOM   2542 1HD2 LEU   365     139.950  84.010  32.700  1.00  0.00            
ATOM   2543 2HD2 LEU   365     138.840  84.870  31.560  1.00  0.00            
ATOM   2544 3HD2 LEU   365     139.560  83.360  31.070  1.00  0.00            
ATOM   2545  C   LEU   365     141.650  87.410  29.540  1.00  0.00            
ATOM   2546  O   LEU   365     140.650  87.760  28.920  1.00  0.00            
ATOM   2547  N   ILE   366     142.690  86.810  28.950  1.00  0.00            
ATOM   2548  H   ILE   366     143.450  86.500  29.540  1.00  0.00            
ATOM   2549  CA  ILE   366     142.900  86.570  27.530  1.00  0.00            
ATOM   2550  HA  ILE   366     142.020  86.990  27.040  1.00  0.00            
ATOM   2551  CB  ILE   366     144.250  87.120  27.110  1.00  0.00            
ATOM   2552  HB  ILE   366     145.090  86.540  27.510  1.00  0.00            
ATOM   2553  CG2 ILE   366     144.390  86.920  25.600  1.00  0.00            
ATOM   2554 1HG2 ILE   366     145.410  87.220  25.360  1.00  0.00            
ATOM   2555 2HG2 ILE   366     144.400  85.870  25.290  1.00  0.00            
ATOM   2556 3HG2 ILE   366     143.720  87.420  24.900  1.00  0.00            
ATOM   2557  CG1 ILE   366     144.390  88.610  27.380  1.00  0.00            
ATOM   2558 1HG1 ILE   366     143.720  88.920  28.180  1.00  0.00            
ATOM   2559 2HG1 ILE   366     144.120  89.190  26.490  1.00  0.00            
ATOM   2560  CD  ILE   366     145.820  89.080  27.670  1.00  0.00            
ATOM   2561  HD1 ILE   366     145.860  90.170  27.730  1.00  0.00            
ATOM   2562  HD2 ILE   366     146.310  88.630  28.530  1.00  0.00            
ATOM   2563  HD3 ILE   366     146.450  88.850  26.810  1.00  0.00            
ATOM   2564  C   ILE   366     142.870  85.060  27.310  1.00  0.00            
ATOM   2565  O   ILE   366     143.760  84.380  27.820  1.00  0.00            
ATOM   2566  N   PHE   367     141.920  84.570  26.510  1.00  0.00            
ATOM   2567  H   PHE   367     141.320  85.260  26.100  1.00  0.00            
ATOM   2568  CA  PHE   367     141.860  83.190  26.070  1.00  0.00            
ATOM   2569  HA  PHE   367     142.110  82.600  26.950  1.00  0.00            
ATOM   2570  CB  PHE   367     140.430  82.870  25.640  1.00  0.00            
ATOM   2571  HB1 PHE   367     140.450  81.980  25.020  1.00  0.00            
ATOM   2572  HB2 PHE   367     139.950  83.690  25.110  1.00  0.00            
ATOM   2573  CG  PHE   367     139.480  82.620  26.790  1.00  0.00            
ATOM   2574  CD1 PHE   367     139.740  81.540  27.630  1.00  0.00            
ATOM   2575  HD1 PHE   367     140.560  80.880  27.390  1.00  0.00            
ATOM   2576  CE1 PHE   367     138.970  81.190  28.750  1.00  0.00            
ATOM   2577  HE1 PHE   367     139.190  80.260  29.260  1.00  0.00            
ATOM   2578  CZ  PHE   367     138.030  82.130  29.190  1.00  0.00            
ATOM   2579  HZ  PHE   367     137.450  81.950  30.080  1.00  0.00            
ATOM   2580  CE2 PHE   367     137.790  83.260  28.400  1.00  0.00            
ATOM   2581  HE2 PHE   367     137.080  84.030  28.660  1.00  0.00            
ATOM   2582  CD2 PHE   367     138.510  83.530  27.220  1.00  0.00            
ATOM   2583  HD2 PHE   367     138.300  84.430  26.670  1.00  0.00            
ATOM   2584  C   PHE   367     142.800  82.830  24.930  1.00  0.00            
ATOM   2585  O   PHE   367     143.000  83.620  24.000  1.00  0.00            
ATOM   2586  N   CYS   368     143.320  81.610  24.950  1.00  0.00            
ATOM   2587  H   CYS   368     143.140  81.060  25.780  1.00  0.00            
ATOM   2588  CA  CYS   368     144.420  81.060  24.170  1.00  0.00            
ATOM   2589  HA  CYS   368     144.550  81.620  23.240  1.00  0.00            
ATOM   2590  CB  CYS   368     145.740  81.300  24.900  1.00  0.00            
ATOM   2591  HB1 CYS   368     146.440  80.590  24.450  1.00  0.00            
ATOM   2592  HB2 CYS   368     145.610  81.150  25.970  1.00  0.00            
ATOM   2593  SG  CYS   368     146.380  82.940  24.500  1.00  0.00            
ATOM   2594  HG  CYS   368     147.610  82.700  24.950  1.00  0.00            
ATOM   2595  C   CYS   368     144.050  79.660  23.730  1.00  0.00            
ATOM   2596  O   CYS   368     143.390  78.940  24.480  1.00  0.00            
ATOM   2597  N   HIS   369     144.640  79.180  22.630  1.00  0.00            
ATOM   2598  H   HIS   369     145.350  79.790  22.230  1.00  0.00            
ATOM   2599  CA  HIS   369     144.540  77.860  22.050  1.00  0.00            
ATOM   2600  HA  HIS   369     143.740  77.320  22.550  1.00  0.00            
ATOM   2601  CB  HIS   369     144.220  77.880  20.560  1.00  0.00            
ATOM   2602  HB1 HIS   369     143.390  78.550  20.310  1.00  0.00            
ATOM   2603  HB2 HIS   369     143.980  76.850  20.280  1.00  0.00            
ATOM   2604  CG  HIS   369     145.430  78.270  19.770  1.00  0.00            
ATOM   2605  ND1 HIS   369     146.550  77.450  19.650  1.00  0.00            
ATOM   2606  HD1 HIS   369     146.660  76.560  20.120  1.00  0.00            
ATOM   2607  CE1 HIS   369     147.340  77.960  18.690  1.00  0.00            
ATOM   2608  HE1 HIS   369     148.160  77.360  18.330  1.00  0.00            
ATOM   2609  NE2 HIS   369     146.770  79.030  18.140  1.00  0.00            
ATOM   2610  CD2 HIS   369     145.570  79.250  18.820  1.00  0.00            
ATOM   2611  HD2 HIS   369     144.790  79.970  18.630  1.00  0.00            
ATOM   2612  C   HIS   369     145.710  76.990  22.490  1.00  0.00            
ATOM   2613  O   HIS   369     145.820  75.840  22.060  1.00  0.00            
ATOM   2614  N   SER   370     146.690  77.560  23.190  1.00  0.00            
ATOM   2615  H   SER   370     146.810  78.550  23.380  1.00  0.00            
ATOM   2616  CA  SER   370     147.840  76.780  23.590  1.00  0.00            
ATOM   2617  HA  SER   370     147.500  75.760  23.820  1.00  0.00            
ATOM   2618  CB  SER   370     148.820  76.740  22.420  1.00  0.00            
ATOM   2619  HB1 SER   370     148.230  76.320  21.600  1.00  0.00            
ATOM   2620  HB2 SER   370     149.630  76.060  22.660  1.00  0.00            
ATOM   2621  OG  SER   370     149.290  78.020  22.070  1.00  0.00            
ATOM   2622  HG  SER   370     149.470  78.020  21.130  1.00  0.00            
ATOM   2623  C   SER   370     148.490  77.220  24.890  1.00  0.00            
ATOM   2624  O   SER   370     148.530  78.400  25.240  1.00  0.00            
ATOM   2625  N   LYS   371     149.110  76.280  25.620  1.00  0.00            
ATOM   2626  H   LYS   371     149.150  75.350  25.210  1.00  0.00            
ATOM   2627  CA  LYS   371     149.840  76.530  26.840  1.00  0.00            
ATOM   2628  HA  LYS   371     149.280  77.030  27.630  1.00  0.00            
ATOM   2629  CB  LYS   371     150.150  75.150  27.410  1.00  0.00            
ATOM   2630  HB1 LYS   371     150.980  75.230  28.100  1.00  0.00            
ATOM   2631  HB2 LYS   371     150.540  74.450  26.670  1.00  0.00            
ATOM   2632  CG  LYS   371     148.910  74.490  28.010  1.00  0.00            
ATOM   2633  HG1 LYS   371     148.130  74.340  27.260  1.00  0.00            
ATOM   2634  HG2 LYS   371     148.440  75.160  28.720  1.00  0.00            
ATOM   2635  CD  LYS   371     149.040  73.140  28.720  1.00  0.00            
ATOM   2636  HD1 LYS   371     148.080  73.090  29.230  1.00  0.00            
ATOM   2637  HD2 LYS   371     149.960  73.150  29.290  1.00  0.00            
ATOM   2638  CE  LYS   371     149.060  72.000  27.700  1.00  0.00            
ATOM   2639  HE1 LYS   371     150.120  71.800  27.540  1.00  0.00            
ATOM   2640  HE2 LYS   371     148.540  72.280  26.790  1.00  0.00            
ATOM   2641  NZ  LYS   371     148.510  70.740  28.220  1.00  0.00            
ATOM   2642  HZ1 LYS   371     148.530  70.000  27.540  1.00  0.00            
ATOM   2643  HZ2 LYS   371     149.090  70.570  29.040  1.00  0.00            
ATOM   2644  HZ3 LYS   371     147.610  70.900  28.640  1.00  0.00            
ATOM   2645  C   LYS   371     151.120  77.340  26.650  1.00  0.00            
ATOM   2646  O   LYS   371     151.250  78.360  27.310  1.00  0.00            
ATOM   2647  N   LYS   372     151.830  77.110  25.550  1.00  0.00            
ATOM   2648  H   LYS   372     151.590  76.300  24.990  1.00  0.00            
ATOM   2649  CA  LYS   372     153.000  77.820  25.050  1.00  0.00            
ATOM   2650  HA  LYS   372     153.720  77.770  25.860  1.00  0.00            
ATOM   2651  CB  LYS   372     153.660  77.100  23.870  1.00  0.00            
ATOM   2652  HB1 LYS   372     153.770  76.040  24.130  1.00  0.00            
ATOM   2653  HB2 LYS   372     154.640  77.570  23.840  1.00  0.00            
ATOM   2654  CG  LYS   372     153.050  77.080  22.470  1.00  0.00            
ATOM   2655  HG1 LYS   372     153.160  78.120  22.170  1.00  0.00            
ATOM   2656  HG2 LYS   372     151.980  76.850  22.500  1.00  0.00            
ATOM   2657  CD  LYS   372     153.830  76.180  21.530  1.00  0.00            
ATOM   2658  HD1 LYS   372     153.180  75.300  21.530  1.00  0.00            
ATOM   2659  HD2 LYS   372     154.800  76.000  22.010  1.00  0.00            
ATOM   2660  CE  LYS   372     154.050  76.760  20.130  1.00  0.00            
ATOM   2661  HE1 LYS   372     154.320  77.810  20.170  1.00  0.00            
ATOM   2662  HE2 LYS   372     153.040  76.590  19.750  1.00  0.00            
ATOM   2663  NZ  LYS   372     154.920  76.040  19.190  1.00  0.00            
ATOM   2664  HZ1 LYS   372     154.860  76.350  18.240  1.00  0.00            
ATOM   2665  HZ2 LYS   372     155.870  76.200  19.490  1.00  0.00            
ATOM   2666  HZ3 LYS   372     154.650  75.070  19.260  1.00  0.00            
ATOM   2667  C   LYS   372     152.760  79.310  24.840  1.00  0.00            
ATOM   2668  O   LYS   372     153.590  80.100  25.290  1.00  0.00            
ATOM   2669  N   LYS   373     151.630  79.650  24.220  1.00  0.00            
ATOM   2670  H   LYS   373     151.180  78.890  23.730  1.00  0.00            
ATOM   2671  CA  LYS   373     151.340  80.980  23.750  1.00  0.00            
ATOM   2672  HA  LYS   373     152.250  81.460  23.390  1.00  0.00            
ATOM   2673  CB  LYS   373     150.310  81.080  22.620  1.00  0.00            
ATOM   2674  HB1 LYS   373     149.320  80.910  23.040  1.00  0.00            
ATOM   2675  HB2 LYS   373     150.580  80.270  21.950  1.00  0.00            
ATOM   2676  CG  LYS   373     150.160  82.400  21.860  1.00  0.00            
ATOM   2677  HG1 LYS   373     149.880  83.220  22.510  1.00  0.00            
ATOM   2678  HG2 LYS   373     149.350  82.340  21.130  1.00  0.00            
ATOM   2679  CD  LYS   373     151.450  82.830  21.180  1.00  0.00            
ATOM   2680  HD1 LYS   373     151.730  82.100  20.410  1.00  0.00            
ATOM   2681  HD2 LYS   373     152.250  82.920  21.910  1.00  0.00            
ATOM   2682  CE  LYS   373     151.290  84.220  20.560  1.00  0.00            
ATOM   2683  HE1 LYS   373     151.110  84.930  21.380  1.00  0.00            
ATOM   2684  HE2 LYS   373     150.440  84.210  19.880  1.00  0.00            
ATOM   2685  NZ  LYS   373     152.510  84.570  19.820  1.00  0.00            
ATOM   2686  HZ1 LYS   373     152.420  85.500  19.430  1.00  0.00            
ATOM   2687  HZ2 LYS   373     153.330  84.670  20.390  1.00  0.00            
ATOM   2688  HZ3 LYS   373     152.660  83.800  19.180  1.00  0.00            
ATOM   2689  C   LYS   373     150.920  81.810  24.960  1.00  0.00            
ATOM   2690  O   LYS   373     151.210  83.000  25.050  1.00  0.00            
ATOM   2691  N   CYS   374     150.320  81.150  25.950  1.00  0.00            
ATOM   2692  H   CYS   374     150.280  80.140  25.960  1.00  0.00            
ATOM   2693  CA  CYS   374     150.040  81.760  27.240  1.00  0.00            
ATOM   2694  HA  CYS   374     149.470  82.690  27.190  1.00  0.00            
ATOM   2695  CB  CYS   374     149.410  80.780  28.230  1.00  0.00            
ATOM   2696  HB1 CYS   374     149.140  81.320  29.130  1.00  0.00            
ATOM   2697  HB2 CYS   374     150.090  79.970  28.500  1.00  0.00            
ATOM   2698  SG  CYS   374     147.850  80.060  27.640  1.00  0.00            
ATOM   2699  HG  CYS   374     148.290  79.680  26.440  1.00  0.00            
ATOM   2700  C   CYS   374     151.320  82.210  27.930  1.00  0.00            
ATOM   2701  O   CYS   374     151.350  83.320  28.460  1.00  0.00            
ATOM   2702  N   ASP   375     152.310  81.330  28.030  1.00  0.00            
ATOM   2703  H   ASP   375     152.250  80.410  27.610  1.00  0.00            
ATOM   2704  CA  ASP   375     153.550  81.540  28.750  1.00  0.00            
ATOM   2705  HA  ASP   375     153.440  81.970  29.750  1.00  0.00            
ATOM   2706  CB  ASP   375     154.290  80.210  28.830  1.00  0.00            
ATOM   2707  HB1 ASP   375     154.190  79.750  27.840  1.00  0.00            
ATOM   2708  HB2 ASP   375     153.790  79.550  29.540  1.00  0.00            
ATOM   2709  CG  ASP   375     155.750  80.330  29.240  1.00  0.00            
ATOM   2710  OD1 ASP   375     156.640  80.160  28.380  1.00  0.00            
ATOM   2711  OD2 ASP   375     156.060  80.610  30.420  1.00  0.00            
ATOM   2712  C   ASP   375     154.460  82.500  28.010  1.00  0.00            
ATOM   2713  O   ASP   375     155.140  83.350  28.590  1.00  0.00            
ATOM   2714  N   GLU   376     154.420  82.550  26.680  1.00  0.00            
ATOM   2715  H   GLU   376     153.840  81.840  26.250  1.00  0.00            
ATOM   2716  CA  GLU   376     154.970  83.580  25.830  1.00  0.00            
ATOM   2717  HA  GLU   376     156.010  83.620  26.150  1.00  0.00            
ATOM   2718  CB  GLU   376     154.770  83.300  24.350  1.00  0.00            
ATOM   2719  HB1 GLU   376     153.720  83.140  24.100  1.00  0.00            
ATOM   2720  HB2 GLU   376     155.300  82.370  24.160  1.00  0.00            
ATOM   2721  CG  GLU   376     155.400  84.360  23.440  1.00  0.00            
ATOM   2722  HG1 GLU   376     156.480  84.410  23.560  1.00  0.00            
ATOM   2723  HG2 GLU   376     155.070  85.350  23.740  1.00  0.00            
ATOM   2724  CD  GLU   376     155.010  84.160  21.980  1.00  0.00            
ATOM   2725  OE1 GLU   376     154.990  83.020  21.460  1.00  0.00            
ATOM   2726  OE2 GLU   376     154.920  85.240  21.360  1.00  0.00            
ATOM   2727  C   GLU   376     154.440  84.950  26.220  1.00  0.00            
ATOM   2728  O   GLU   376     155.160  85.880  26.570  1.00  0.00            
ATOM   2729  N   LEU   377     153.120  85.060  26.020  1.00  0.00            
ATOM   2730  H   LEU   377     152.690  84.190  25.730  1.00  0.00            
ATOM   2731  CA  LEU   377     152.290  86.230  26.210  1.00  0.00            
ATOM   2732  HA  LEU   377     152.640  86.990  25.500  1.00  0.00            
ATOM   2733  CB  LEU   377     150.820  85.970  25.880  1.00  0.00            
ATOM   2734  HB1 LEU   377     150.200  86.560  26.560  1.00  0.00            
ATOM   2735  HB2 LEU   377     150.540  84.960  26.180  1.00  0.00            
ATOM   2736  CG  LEU   377     150.360  86.190  24.440  1.00  0.00            
ATOM   2737  HG  LEU   377     151.000  85.700  23.710  1.00  0.00            
ATOM   2738  CD1 LEU   377     148.960  85.610  24.240  1.00  0.00            
ATOM   2739 1HD1 LEU   377     148.950  84.550  24.460  1.00  0.00            
ATOM   2740 2HD1 LEU   377     148.200  86.160  24.790  1.00  0.00            
ATOM   2741 3HD1 LEU   377     148.660  85.670  23.190  1.00  0.00            
ATOM   2742  CD2 LEU   377     150.350  87.680  24.120  1.00  0.00            
ATOM   2743 1HD2 LEU   377     149.790  88.260  24.850  1.00  0.00            
ATOM   2744 2HD2 LEU   377     151.340  88.130  24.080  1.00  0.00            
ATOM   2745 3HD2 LEU   377     149.900  87.900  23.150  1.00  0.00            
ATOM   2746  C   LEU   377     152.470  86.780  27.620  1.00  0.00            
ATOM   2747  O   LEU   377     152.850  87.950  27.680  1.00  0.00            
ATOM   2748  N   ALA   378     152.250  86.040  28.710  1.00  0.00            
ATOM   2749  H   ALA   378     151.990  85.070  28.560  1.00  0.00            
ATOM   2750  CA  ALA   378     152.430  86.440  30.090  1.00  0.00            
ATOM   2751  HA  ALA   378     151.730  87.170  30.480  1.00  0.00            
ATOM   2752  CB  ALA   378     152.170  85.180  30.900  1.00  0.00            
ATOM   2753  HB1 ALA   378     152.770  84.330  30.570  1.00  0.00            
ATOM   2754  HB2 ALA   378     152.440  85.350  31.940  1.00  0.00            
ATOM   2755  HB3 ALA   378     151.100  84.950  30.840  1.00  0.00            
ATOM   2756  C   ALA   378     153.810  87.020  30.390  1.00  0.00            
ATOM   2757  O   ALA   378     153.940  88.000  31.120  1.00  0.00            
ATOM   2758  N   ALA   379     154.840  86.480  29.740  1.00  0.00            
ATOM   2759  H   ALA   379     154.630  85.680  29.160  1.00  0.00            
ATOM   2760  CA  ALA   379     156.200  86.950  29.900  1.00  0.00            
ATOM   2761  HA  ALA   379     156.400  87.040  30.970  1.00  0.00            
ATOM   2762  CB  ALA   379     157.140  85.850  29.410  1.00  0.00            
ATOM   2763  HB1 ALA   379     158.160  86.250  29.410  1.00  0.00            
ATOM   2764  HB2 ALA   379     157.140  85.060  30.160  1.00  0.00            
ATOM   2765  HB3 ALA   379     156.820  85.510  28.430  1.00  0.00            
ATOM   2766  C   ALA   379     156.430  88.250  29.160  1.00  0.00            
ATOM   2767  O   ALA   379     157.090  89.080  29.770  1.00  0.00            
ATOM   2768  N   LYS   380     155.940  88.460  27.930  1.00  0.00            
ATOM   2769  H   LYS   380     155.380  87.710  27.540  1.00  0.00            
ATOM   2770  CA  LYS   380     156.050  89.690  27.180  1.00  0.00            
ATOM   2771  HA  LYS   380     157.080  90.010  27.070  1.00  0.00            
ATOM   2772  CB  LYS   380     155.420  89.510  25.790  1.00  0.00            
ATOM   2773  HB1 LYS   380     155.230  90.480  25.330  1.00  0.00            
ATOM   2774  HB2 LYS   380     154.460  89.020  25.910  1.00  0.00            
ATOM   2775  CG  LYS   380     156.360  88.710  24.900  1.00  0.00            
ATOM   2776  HG1 LYS   380     156.490  87.730  25.370  1.00  0.00            
ATOM   2777  HG2 LYS   380     157.320  89.180  24.720  1.00  0.00            
ATOM   2778  CD  LYS   380     155.890  88.270  23.510  1.00  0.00            
ATOM   2779  HD1 LYS   380     155.810  89.200  22.940  1.00  0.00            
ATOM   2780  HD2 LYS   380     154.900  87.820  23.610  1.00  0.00            
ATOM   2781  CE  LYS   380     156.880  87.360  22.800  1.00  0.00            
ATOM   2782  HE1 LYS   380     156.470  86.990  21.860  1.00  0.00            
ATOM   2783  HE2 LYS   380     157.140  86.520  23.440  1.00  0.00            
ATOM   2784  NZ  LYS   380     158.110  88.090  22.450  1.00  0.00            
ATOM   2785  HZ1 LYS   380     158.580  87.550  21.740  1.00  0.00            
ATOM   2786  HZ2 LYS   380     157.770  88.960  22.080  1.00  0.00            
ATOM   2787  HZ3 LYS   380     158.770  88.310  23.190  1.00  0.00            
ATOM   2788  C   LYS   380     155.220  90.840  27.720  1.00  0.00            
ATOM   2789  O   LYS   380     155.730  91.960  27.610  1.00  0.00            
ATOM   2790  N   LEU   381     154.160  90.530  28.470  1.00  0.00            
ATOM   2791  H   LEU   381     153.810  89.590  28.340  1.00  0.00            
ATOM   2792  CA  LEU   381     153.350  91.460  29.230  1.00  0.00            
ATOM   2793  HA  LEU   381     153.130  92.310  28.590  1.00  0.00            
ATOM   2794  CB  LEU   381     152.070  90.730  29.610  1.00  0.00            
ATOM   2795  HB1 LEU   381     151.610  91.230  30.460  1.00  0.00            
ATOM   2796  HB2 LEU   381     152.260  89.740  30.020  1.00  0.00            
ATOM   2797  CG  LEU   381     151.010  90.760  28.510  1.00  0.00            
ATOM   2798  HG  LEU   381     151.360  90.420  27.540  1.00  0.00            
ATOM   2799  CD1 LEU   381     149.900  89.810  28.920  1.00  0.00            
ATOM   2800 1HD1 LEU   381     150.310  88.800  28.890  1.00  0.00            
ATOM   2801 2HD1 LEU   381     149.540  90.130  29.890  1.00  0.00            
ATOM   2802 3HD1 LEU   381     149.020  89.960  28.280  1.00  0.00            
ATOM   2803  CD2 LEU   381     150.330  92.120  28.350  1.00  0.00            
ATOM   2804 1HD2 LEU   381     151.140  92.820  28.140  1.00  0.00            
ATOM   2805 2HD2 LEU   381     149.800  92.130  27.390  1.00  0.00            
ATOM   2806 3HD2 LEU   381     149.610  92.440  29.100  1.00  0.00            
ATOM   2807  C   LEU   381     154.130  91.960  30.440  1.00  0.00            
ATOM   2808  O   LEU   381     154.180  93.170  30.660  1.00  0.00            
ATOM   2809  N   SER   382     154.840  91.070  31.140  1.00  0.00            
ATOM   2810  H   SER   382     154.670  90.080  31.020  1.00  0.00            
ATOM   2811  CA  SER   382     155.760  91.440  32.190  1.00  0.00            
ATOM   2812  HA  SER   382     155.220  92.050  32.920  1.00  0.00            
ATOM   2813  CB  SER   382     156.180  90.190  32.960  1.00  0.00            
ATOM   2814  HB1 SER   382     156.830  90.390  33.810  1.00  0.00            
ATOM   2815  HB2 SER   382     156.660  89.560  32.220  1.00  0.00            
ATOM   2816  OG  SER   382     155.110  89.520  33.590  1.00  0.00            
ATOM   2817  HG  SER   382     155.070  89.940  34.450  1.00  0.00            
ATOM   2818  C   SER   382     156.960  92.290  31.770  1.00  0.00            
ATOM   2819  O   SER   382     157.290  93.150  32.580  1.00  0.00            
ATOM   2820  N   GLY   383     157.510  92.120  30.570  1.00  0.00            
ATOM   2821  H   GLY   383     157.190  91.320  30.040  1.00  0.00            
ATOM   2822  CA  GLY   383     158.510  92.970  29.940  1.00  0.00            
ATOM   2823  HA1 GLY   383     158.600  92.640  28.910  1.00  0.00            
ATOM   2824  HA2 GLY   383     159.410  92.810  30.540  1.00  0.00            
ATOM   2825  C   GLY   383     158.100  94.440  30.010  1.00  0.00            
ATOM   2826  O   GLY   383     158.930  95.330  29.810  1.00  0.00            
ATOM   2827  N   LEU   384     156.840  94.800  30.220  1.00  0.00            
ATOM   2828  H   LEU   384     156.210  94.030  30.360  1.00  0.00            
ATOM   2829  CA  LEU   384     156.250  96.130  30.180  1.00  0.00            
ATOM   2830  HA  LEU   384     157.080  96.770  29.890  1.00  0.00            
ATOM   2831  CB  LEU   384     155.060  96.100  29.220  1.00  0.00            
ATOM   2832  HB1 LEU   384     154.610  97.080  29.410  1.00  0.00            
ATOM   2833  HB2 LEU   384     154.450  95.230  29.430  1.00  0.00            
ATOM   2834  CG  LEU   384     155.380  96.010  27.730  1.00  0.00            
ATOM   2835  HG  LEU   384     155.820  95.010  27.630  1.00  0.00            
ATOM   2836  CD1 LEU   384     154.030  95.970  27.010  1.00  0.00            
ATOM   2837 1HD1 LEU   384     154.280  95.850  25.960  1.00  0.00            
ATOM   2838 2HD1 LEU   384     153.510  95.050  27.290  1.00  0.00            
ATOM   2839 3HD1 LEU   384     153.380  96.840  27.030  1.00  0.00            
ATOM   2840  CD2 LEU   384     156.360  97.080  27.270  1.00  0.00            
ATOM   2841 1HD2 LEU   384     156.270  98.020  27.810  1.00  0.00            
ATOM   2842 2HD2 LEU   384     157.330  96.700  27.570  1.00  0.00            
ATOM   2843 3HD2 LEU   384     156.270  97.210  26.190  1.00  0.00            
ATOM   2844  C   LEU   384     155.810  96.660  31.540  1.00  0.00            
ATOM   2845  O   LEU   384     155.420  97.820  31.590  1.00  0.00            
ATOM   2846  N   GLY   385     155.880  95.840  32.590  1.00  0.00            
ATOM   2847  H   GLY   385     156.070  94.860  32.420  1.00  0.00            
ATOM   2848  CA  GLY   385     155.560  96.270  33.930  1.00  0.00            
ATOM   2849  HA1 GLY   385     155.710  97.350  34.070  1.00  0.00            
ATOM   2850  HA2 GLY   385     156.210  95.680  34.570  1.00  0.00            
ATOM   2851  C   GLY   385     154.110  96.030  34.330  1.00  0.00            
ATOM   2852  O   GLY   385     153.540  96.710  35.180  1.00  0.00            
ATOM   2853  N   ILE   386     153.400  95.170  33.600  1.00  0.00            
ATOM   2854  H   ILE   386     153.890  94.620  32.900  1.00  0.00            
ATOM   2855  CA  ILE   386     152.000  94.880  33.860  1.00  0.00            
ATOM   2856  HA  ILE   386     151.510  95.770  34.270  1.00  0.00            
ATOM   2857  CB  ILE   386     151.280  94.470  32.580  1.00  0.00            
ATOM   2858  HB  ILE   386     151.650  93.470  32.380  1.00  0.00            
ATOM   2859  CG2 ILE   386     149.760  94.350  32.700  1.00  0.00            
ATOM   2860 1HG2 ILE   386     149.300  95.180  33.240  1.00  0.00            
ATOM   2861 2HG2 ILE   386     149.360  94.430  31.690  1.00  0.00            
ATOM   2862 3HG2 ILE   386     149.380  93.440  33.160  1.00  0.00            
ATOM   2863  CG1 ILE   386     151.660  95.340  31.390  1.00  0.00            
ATOM   2864 1HG1 ILE   386     151.240  94.970  30.450  1.00  0.00            
ATOM   2865 2HG1 ILE   386     152.730  95.310  31.210  1.00  0.00            
ATOM   2866  CD  ILE   386     151.380  96.820  31.600  1.00  0.00            
ATOM   2867  HD1 ILE   386     151.230  97.360  30.660  1.00  0.00            
ATOM   2868  HD2 ILE   386     150.490  96.890  32.230  1.00  0.00            
ATOM   2869  HD3 ILE   386     152.180  97.390  32.090  1.00  0.00            
ATOM   2870  C   ILE   386     151.950  93.670  34.790  1.00  0.00            
ATOM   2871  O   ILE   386     152.730  92.740  34.650  1.00  0.00            
ATOM   2872  N   ASN   387     150.910  93.650  35.620  1.00  0.00            
ATOM   2873  H   ASN   387     150.280  94.430  35.600  1.00  0.00            
ATOM   2874  CA  ASN   387     150.620  92.570  36.540  1.00  0.00            
ATOM   2875  HA  ASN   387     151.570  92.180  36.920  1.00  0.00            
ATOM   2876  CB  ASN   387     149.680  93.120  37.610  1.00  0.00            
ATOM   2877  HB1 ASN   387     148.650  93.380  37.360  1.00  0.00            
ATOM   2878  HB2 ASN   387     150.190  94.010  37.970  1.00  0.00            
ATOM   2879  CG  ASN   387     149.660  92.260  38.870  1.00  0.00            
ATOM   2880  OD1 ASN   387     150.670  91.660  39.240  1.00  0.00            
ATOM   2881  ND2 ASN   387     148.530  92.260  39.570  1.00  0.00            
ATOM   2882 1HD2 ASN   387     147.680  92.700  39.220  1.00  0.00            
ATOM   2883 2HD2 ASN   387     148.480  91.770  40.450  1.00  0.00            
ATOM   2884  C   ASN   387     150.020  91.380  35.800  1.00  0.00            
ATOM   2885  O   ASN   387     148.830  91.070  35.870  1.00  0.00            
ATOM   2886  N   ALA   388     150.840  90.630  35.060  1.00  0.00            
ATOM   2887  H   ALA   388     151.810  90.910  35.060  1.00  0.00            
ATOM   2888  CA  ALA   388     150.520  89.570  34.130  1.00  0.00            
ATOM   2889  HA  ALA   388     149.440  89.630  34.000  1.00  0.00            
ATOM   2890  CB  ALA   388     151.120  90.060  32.810  1.00  0.00            
ATOM   2891  HB1 ALA   388     150.700  89.490  31.990  1.00  0.00            
ATOM   2892  HB2 ALA   388     150.750  91.070  32.600  1.00  0.00            
ATOM   2893  HB3 ALA   388     152.200  89.950  32.880  1.00  0.00            
ATOM   2894  C   ALA   388     150.900  88.150  34.520  1.00  0.00            
ATOM   2895  O   ALA   388     152.070  88.060  34.900  1.00  0.00            
ATOM   2896  N   VAL   389     150.000  87.180  34.410  1.00  0.00            
ATOM   2897  H   VAL   389     149.120  87.440  33.980  1.00  0.00            
ATOM   2898  CA  VAL   389     150.190  85.840  34.910  1.00  0.00            
ATOM   2899  HA  VAL   389     151.270  85.670  34.940  1.00  0.00            
ATOM   2900  CB  VAL   389     149.670  85.690  36.330  1.00  0.00            
ATOM   2901  HB  VAL   389     149.850  84.640  36.550  1.00  0.00            
ATOM   2902  CG1 VAL   389     150.350  86.650  37.300  1.00  0.00            
ATOM   2903 1HG1 VAL   389     151.430  86.770  37.250  1.00  0.00            
ATOM   2904 2HG1 VAL   389     149.970  87.630  37.030  1.00  0.00            
ATOM   2905 3HG1 VAL   389     150.060  86.470  38.340  1.00  0.00            
ATOM   2906  CG2 VAL   389     148.190  86.040  36.420  1.00  0.00            
ATOM   2907 1HG2 VAL   389     147.960  87.080  36.150  1.00  0.00            
ATOM   2908 2HG2 VAL   389     147.590  85.490  35.690  1.00  0.00            
ATOM   2909 3HG2 VAL   389     147.810  85.850  37.430  1.00  0.00            
ATOM   2910  C   VAL   389     149.640  84.840  33.900  1.00  0.00            
ATOM   2911  O   VAL   389     148.700  85.150  33.160  1.00  0.00            
ATOM   2912  N   ALA   390     150.130  83.600  33.950  1.00  0.00            
ATOM   2913  H   ALA   390     150.800  83.480  34.690  1.00  0.00            
ATOM   2914  CA  ALA   390     149.750  82.500  33.090  1.00  0.00            
ATOM   2915  HA  ALA   390     148.970  82.820  32.410  1.00  0.00            
ATOM   2916  CB  ALA   390     150.970  81.990  32.320  1.00  0.00            
ATOM   2917  HB1 ALA   390     151.480  82.890  31.990  1.00  0.00            
ATOM   2918  HB2 ALA   390     151.640  81.300  32.830  1.00  0.00            
ATOM   2919  HB3 ALA   390     150.580  81.490  31.430  1.00  0.00            
ATOM   2920  C   ALA   390     149.140  81.340  33.860  1.00  0.00            
ATOM   2921  O   ALA   390     149.580  80.940  34.940  1.00  0.00            
ATOM   2922  N   TYR   391     148.170  80.650  33.250  1.00  0.00            
ATOM   2923  H   TYR   391     147.900  81.000  32.350  1.00  0.00            
ATOM   2924  CA  TYR   391     147.480  79.520  33.860  1.00  0.00            
ATOM   2925  HA  TYR   391     148.120  79.010  34.570  1.00  0.00            
ATOM   2926  CB  TYR   391     146.300  79.970  34.710  1.00  0.00            
ATOM   2927  HB1 TYR   391     145.570  80.370  34.010  1.00  0.00            
ATOM   2928  HB2 TYR   391     146.570  80.730  35.450  1.00  0.00            
ATOM   2929  CG  TYR   391     145.620  78.850  35.470  1.00  0.00            
ATOM   2930  CD1 TYR   391     146.110  78.300  36.660  1.00  0.00            
ATOM   2931  HD1 TYR   391     147.110  78.580  36.950  1.00  0.00            
ATOM   2932  CE1 TYR   391     145.560  77.200  37.330  1.00  0.00            
ATOM   2933  HE1 TYR   391     146.010  76.830  38.240  1.00  0.00            
ATOM   2934  CZ  TYR   391     144.340  76.720  36.800  1.00  0.00            
ATOM   2935  OH  TYR   391     143.710  75.850  37.640  1.00  0.00            
ATOM   2936  HH  TYR   391     142.830  75.540  37.410  1.00  0.00            
ATOM   2937  CE2 TYR   391     143.810  77.280  35.620  1.00  0.00            
ATOM   2938  HE2 TYR   391     142.840  76.970  35.270  1.00  0.00            
ATOM   2939  CD2 TYR   391     144.420  78.350  34.960  1.00  0.00            
ATOM   2940  HD2 TYR   391     143.970  78.900  34.140  1.00  0.00            
ATOM   2941  C   TYR   391     147.130  78.490  32.790  1.00  0.00            
ATOM   2942  O   TYR   391     146.710  78.860  31.700  1.00  0.00            
ATOM   2943  N   TYR   392     147.080  77.220  33.190  1.00  0.00            
ATOM   2944  H   TYR   392     147.280  77.090  34.180  1.00  0.00            
ATOM   2945  CA  TYR   392     146.850  76.000  32.440  1.00  0.00            
ATOM   2946  HA  TYR   392     145.930  76.150  31.860  1.00  0.00            
ATOM   2947  CB  TYR   392     147.990  75.570  31.530  1.00  0.00            
ATOM   2948  HB1 TYR   392     147.800  76.150  30.630  1.00  0.00            
ATOM   2949  HB2 TYR   392     147.820  74.590  31.080  1.00  0.00            
ATOM   2950  CG  TYR   392     149.380  75.920  32.020  1.00  0.00            
ATOM   2951  CD1 TYR   392     150.120  74.930  32.680  1.00  0.00            
ATOM   2952  HD1 TYR   392     149.660  73.960  32.810  1.00  0.00            
ATOM   2953  CE1 TYR   392     151.440  75.180  33.070  1.00  0.00            
ATOM   2954  HE1 TYR   392     151.940  74.330  33.520  1.00  0.00            
ATOM   2955  CZ  TYR   392     151.990  76.470  32.910  1.00  0.00            
ATOM   2956  OH  TYR   392     153.210  76.580  33.500  1.00  0.00            
ATOM   2957  HH  TYR   392     153.690  77.340  33.170  1.00  0.00            
ATOM   2958  CE2 TYR   392     151.240  77.460  32.240  1.00  0.00            
ATOM   2959  HE2 TYR   392     151.670  78.440  32.100  1.00  0.00            
ATOM   2960  CD2 TYR   392     149.920  77.200  31.860  1.00  0.00            
ATOM   2961  HD2 TYR   392     149.430  77.990  31.300  1.00  0.00            
ATOM   2962  C   TYR   392     146.620  74.810  33.350  1.00  0.00            
ATOM   2963  O   TYR   392     146.930  74.880  34.540  1.00  0.00            
ATOM   2964  N   ARG   393     146.180  73.700  32.760  1.00  0.00            
ATOM   2965  H   ARG   393     145.800  73.890  31.840  1.00  0.00            
ATOM   2966  CA  ARG   393     145.900  72.440  33.430  1.00  0.00            
ATOM   2967  HA  ARG   393     145.060  72.540  34.120  1.00  0.00            
ATOM   2968  CB  ARG   393     145.660  71.400  32.340  1.00  0.00            
ATOM   2969  HB1 ARG   393     146.490  71.260  31.640  1.00  0.00            
ATOM   2970  HB2 ARG   393     144.840  71.820  31.770  1.00  0.00            
ATOM   2971  CG  ARG   393     145.330  70.020  32.910  1.00  0.00            
ATOM   2972  HG1 ARG   393     146.240  69.530  33.260  1.00  0.00            
ATOM   2973  HG2 ARG   393     144.990  69.410  32.080  1.00  0.00            
ATOM   2974  CD  ARG   393     144.310  70.050  34.050  1.00  0.00            
ATOM   2975  HD1 ARG   393     143.480  70.720  33.840  1.00  0.00            
ATOM   2976  HD2 ARG   393     144.730  70.520  34.940  1.00  0.00            
ATOM   2977  NE  ARG   393     143.990  68.680  34.470  1.00  0.00            
ATOM   2978  HE  ARG   393     144.460  67.860  34.130  1.00  0.00            
ATOM   2979  CZ  ARG   393     143.090  68.360  35.410  1.00  0.00            
ATOM   2980  NH1 ARG   393     142.260  69.190  36.050  1.00  0.00            
ATOM   2981 1HH1 ARG   393     142.250  70.150  35.720  1.00  0.00            
ATOM   2982 2HH1 ARG   393     141.590  68.760  36.670  1.00  0.00            
ATOM   2983  NH2 ARG   393     142.840  67.060  35.650  1.00  0.00            
ATOM   2984 1HH2 ARG   393     143.370  66.380  35.130  1.00  0.00            
ATOM   2985 2HH2 ARG   393     142.200  66.760  36.380  1.00  0.00            
ATOM   2986  C   ARG   393     147.130  71.950  34.170  1.00  0.00            
ATOM   2987  O   ARG   393     148.200  71.840  33.570  1.00  0.00            
ATOM   2988  N   GLY   394     147.040  71.590  35.450  1.00  0.00            
ATOM   2989  H   GLY   394     146.150  71.670  35.930  1.00  0.00            
ATOM   2990  CA  GLY   394     148.210  71.120  36.160  1.00  0.00            
ATOM   2991  HA1 GLY   394     149.020  70.770  35.520  1.00  0.00            
ATOM   2992  HA2 GLY   394     147.880  70.230  36.700  1.00  0.00            
ATOM   2993  C   GLY   394     148.790  72.130  37.150  1.00  0.00            
ATOM   2994  O   GLY   394     149.600  71.720  37.980  1.00  0.00            
ATOM   2995  N   LEU   395     148.270  73.360  37.170  1.00  0.00            
ATOM   2996  H   LEU   395     147.640  73.680  36.450  1.00  0.00            
ATOM   2997  CA  LEU   395     148.600  74.360  38.160  1.00  0.00            
ATOM   2998  HA  LEU   395     149.460  74.030  38.750  1.00  0.00            
ATOM   2999  CB  LEU   395     148.900  75.730  37.570  1.00  0.00            
ATOM   3000  HB1 LEU   395     149.060  76.430  38.390  1.00  0.00            
ATOM   3001  HB2 LEU   395     148.000  75.960  36.990  1.00  0.00            
ATOM   3002  CG  LEU   395     150.050  75.970  36.590  1.00  0.00            
ATOM   3003  HG  LEU   395     149.800  75.490  35.650  1.00  0.00            
ATOM   3004  CD1 LEU   395     150.170  77.450  36.250  1.00  0.00            
ATOM   3005 1HD1 LEU   395     149.180  77.800  35.970  1.00  0.00            
ATOM   3006 2HD1 LEU   395     150.630  78.020  37.050  1.00  0.00            
ATOM   3007 3HD1 LEU   395     150.860  77.490  35.400  1.00  0.00            
ATOM   3008  CD2 LEU   395     151.380  75.450  37.110  1.00  0.00            
ATOM   3009 1HD2 LEU   395     151.250  74.390  37.360  1.00  0.00            
ATOM   3010 2HD2 LEU   395     152.210  75.700  36.450  1.00  0.00            
ATOM   3011 3HD2 LEU   395     151.590  75.860  38.100  1.00  0.00            
ATOM   3012  C   LEU   395     147.510  74.310  39.220  1.00  0.00            
ATOM   3013  O   LEU   395     146.320  74.060  39.010  1.00  0.00            
ATOM   3014  N   ASP   396     147.900  74.770  40.410  1.00  0.00            
ATOM   3015  H   ASP   396     148.860  74.710  40.700  1.00  0.00            
ATOM   3016  CA  ASP   396     147.040  75.280  41.460  1.00  0.00            
ATOM   3017  HA  ASP   396     146.150  74.660  41.440  1.00  0.00            
ATOM   3018  CB  ASP   396     147.690  75.130  42.840  1.00  0.00            
ATOM   3019  HB1 ASP   396     148.590  75.740  42.870  1.00  0.00            
ATOM   3020  HB2 ASP   396     147.990  74.100  43.020  1.00  0.00            
ATOM   3021  CG  ASP   396     146.710  75.480  43.950  1.00  0.00            
ATOM   3022  OD1 ASP   396     146.090  74.600  44.580  1.00  0.00            
ATOM   3023  OD2 ASP   396     146.520  76.710  44.090  1.00  0.00            
ATOM   3024  C   ASP   396     146.620  76.710  41.160  1.00  0.00            
ATOM   3025  O   ASP   396     147.420  77.600  40.890  1.00  0.00            
ATOM   3026  N   VAL   397     145.330  77.010  41.350  1.00  0.00            
ATOM   3027  H   VAL   397     144.730  76.220  41.510  1.00  0.00            
ATOM   3028  CA  VAL   397     144.740  78.240  40.870  1.00  0.00            
ATOM   3029  HA  VAL   397     145.210  78.460  39.910  1.00  0.00            
ATOM   3030  CB  VAL   397     143.250  78.110  40.620  1.00  0.00            
ATOM   3031  HB  VAL   397     143.100  77.130  40.170  1.00  0.00            
ATOM   3032  CG1 VAL   397     142.340  78.210  41.840  1.00  0.00            
ATOM   3033 1HG1 VAL   397     141.380  77.700  41.750  1.00  0.00            
ATOM   3034 2HG1 VAL   397     142.860  77.640  42.610  1.00  0.00            
ATOM   3035 3HG1 VAL   397     142.230  79.250  42.150  1.00  0.00            
ATOM   3036  CG2 VAL   397     142.770  79.110  39.570  1.00  0.00            
ATOM   3037 1HG2 VAL   397     141.850  78.670  39.160  1.00  0.00            
ATOM   3038 2HG2 VAL   397     142.450  80.070  39.980  1.00  0.00            
ATOM   3039 3HG2 VAL   397     143.480  79.260  38.760  1.00  0.00            
ATOM   3040  C   VAL   397     145.150  79.510  41.610  1.00  0.00            
ATOM   3041  O   VAL   397     145.050  80.580  41.010  1.00  0.00            
ATOM   3042  N   SER   398     145.710  79.360  42.810  1.00  0.00            
ATOM   3043  H   SER   398     145.910  78.400  43.040  1.00  0.00            
ATOM   3044  CA  SER   398     146.190  80.400  43.700  1.00  0.00            
ATOM   3045  HA  SER   398     145.320  81.010  43.920  1.00  0.00            
ATOM   3046  CB  SER   398     146.700  79.710  44.970  1.00  0.00            
ATOM   3047  HB1 SER   398     146.790  80.540  45.670  1.00  0.00            
ATOM   3048  HB2 SER   398     147.690  79.310  44.750  1.00  0.00            
ATOM   3049  OG  SER   398     145.840  78.740  45.520  1.00  0.00            
ATOM   3050  HG  SER   398     146.150  78.010  44.990  1.00  0.00            
ATOM   3051  C   SER   398     147.260  81.260  43.040  1.00  0.00            
ATOM   3052  O   SER   398     147.550  82.320  43.600  1.00  0.00            
ATOM   3053  N   VAL   399     147.780  80.930  41.860  1.00  0.00            
ATOM   3054  H   VAL   399     147.340  80.110  41.450  1.00  0.00            
ATOM   3055  CA  VAL   399     148.520  81.830  41.000  1.00  0.00            
ATOM   3056  HA  VAL   399     149.350  82.320  41.510  1.00  0.00            
ATOM   3057  CB  VAL   399     149.140  81.060  39.840  1.00  0.00            
ATOM   3058  HB  VAL   399     149.570  80.250  40.420  1.00  0.00            
ATOM   3059  CG1 VAL   399     148.110  80.580  38.820  1.00  0.00            
ATOM   3060 1HG1 VAL   399     147.700  81.470  38.350  1.00  0.00            
ATOM   3061 2HG1 VAL   399     148.560  79.990  38.020  1.00  0.00            
ATOM   3062 3HG1 VAL   399     147.440  79.920  39.360  1.00  0.00            
ATOM   3063  CG2 VAL   399     150.280  81.790  39.120  1.00  0.00            
ATOM   3064 1HG2 VAL   399     149.970  82.790  38.820  1.00  0.00            
ATOM   3065 2HG2 VAL   399     151.080  81.930  39.840  1.00  0.00            
ATOM   3066 3HG2 VAL   399     150.600  81.240  38.230  1.00  0.00            
ATOM   3067  C   VAL   399     147.750  83.080  40.620  1.00  0.00            
ATOM   3068  O   VAL   399     148.340  84.150  40.460  1.00  0.00            
ATOM   3069  N   ILE   400     146.430  82.940  40.480  1.00  0.00            
ATOM   3070  H   ILE   400     146.080  82.000  40.460  1.00  0.00            
ATOM   3071  CA  ILE   400     145.520  84.040  40.210  1.00  0.00            
ATOM   3072  HA  ILE   400     146.040  84.710  39.520  1.00  0.00            
ATOM   3073  CB  ILE   400     144.300  83.600  39.400  1.00  0.00            
ATOM   3074  HB  ILE   400     143.990  82.700  39.930  1.00  0.00            
ATOM   3075  CG2 ILE   400     143.140  84.590  39.360  1.00  0.00            
ATOM   3076 1HG2 ILE   400     143.330  85.480  38.770  1.00  0.00            
ATOM   3077 2HG2 ILE   400     142.200  84.180  38.980  1.00  0.00            
ATOM   3078 3HG2 ILE   400     142.920  84.980  40.360  1.00  0.00            
ATOM   3079  CG1 ILE   400     144.810  83.130  38.050  1.00  0.00            
ATOM   3080 1HG1 ILE   400     145.600  82.370  38.120  1.00  0.00            
ATOM   3081 2HG1 ILE   400     145.240  84.000  37.560  1.00  0.00            
ATOM   3082  CD  ILE   400     143.800  82.610  37.030  1.00  0.00            
ATOM   3083  HD1 ILE   400     143.040  83.370  36.860  1.00  0.00            
ATOM   3084  HD2 ILE   400     144.320  82.360  36.100  1.00  0.00            
ATOM   3085  HD3 ILE   400     143.380  81.710  37.480  1.00  0.00            
ATOM   3086  C   ILE   400     145.160  84.730  41.520  1.00  0.00            
ATOM   3087  O   ILE   400     144.470  84.120  42.340  1.00  0.00            
ATOM   3088  N   PRO   401     145.570  85.980  41.730  1.00  0.00            
ATOM   3089  CD  PRO   401     146.330  86.850  40.860  1.00  0.00            
ATOM   3090  HD1 PRO   401     145.890  86.780  39.860  1.00  0.00            
ATOM   3091  HD2 PRO   401     147.360  86.520  40.970  1.00  0.00            
ATOM   3092  CG  PRO   401     146.220  88.270  41.400  1.00  0.00            
ATOM   3093  HG1 PRO   401     145.430  88.820  40.890  1.00  0.00            
ATOM   3094  HG2 PRO   401     147.180  88.770  41.310  1.00  0.00            
ATOM   3095  CB  PRO   401     145.830  88.030  42.860  1.00  0.00            
ATOM   3096  HB1 PRO   401     145.160  88.850  43.120  1.00  0.00            
ATOM   3097  HB2 PRO   401     146.720  88.040  43.490  1.00  0.00            
ATOM   3098  CA  PRO   401     145.050  86.710  42.870  1.00  0.00            
ATOM   3099  HA  PRO   401     145.330  86.190  43.790  1.00  0.00            
ATOM   3100  C   PRO   401     143.570  87.050  42.760  1.00  0.00            
ATOM   3101  O   PRO   401     143.060  87.470  41.730  1.00  0.00            
ATOM   3102  N   THR   402     142.860  87.030  43.890  1.00  0.00            
ATOM   3103  H   THR   402     143.270  86.840  44.790  1.00  0.00            
ATOM   3104  CA  THR   402     141.420  87.120  43.990  1.00  0.00            
ATOM   3105  HA  THR   402     140.900  86.750  43.100  1.00  0.00            
ATOM   3106  CB  THR   402     140.940  86.470  45.290  1.00  0.00            
ATOM   3107  HB  THR   402     139.860  86.330  45.260  1.00  0.00            
ATOM   3108  CG2 THR   402     141.610  85.130  45.540  1.00  0.00            
ATOM   3109 1HG2 THR   402     141.200  84.720  46.460  1.00  0.00            
ATOM   3110 2HG2 THR   402     141.370  84.400  44.760  1.00  0.00            
ATOM   3111 3HG2 THR   402     142.670  85.320  45.720  1.00  0.00            
ATOM   3112  OG1 THR   402     141.320  87.150  46.470  1.00  0.00            
ATOM   3113  HG1 THR   402     140.780  86.850  47.200  1.00  0.00            
ATOM   3114  C   THR   402     140.980  88.570  43.960  1.00  0.00            
ATOM   3115  O   THR   402     139.850  88.820  43.540  1.00  0.00            
ATOM   3116  N   ILE   403     141.870  89.530  44.240  1.00  0.00            
ATOM   3117  H   ILE   403     142.830  89.280  44.410  1.00  0.00            
ATOM   3118  CA  ILE   403     141.520  90.910  44.510  1.00  0.00            
ATOM   3119  HA  ILE   403     140.590  91.150  43.990  1.00  0.00            
ATOM   3120  CB  ILE   403     141.460  91.220  46.000  1.00  0.00            
ATOM   3121  HB  ILE   403     142.300  90.710  46.460  1.00  0.00            
ATOM   3122  CG2 ILE   403     141.670  92.690  46.330  1.00  0.00            
ATOM   3123 1HG2 ILE   403     142.630  93.090  46.020  1.00  0.00            
ATOM   3124 2HG2 ILE   403     140.850  93.290  45.940  1.00  0.00            
ATOM   3125 3HG2 ILE   403     141.680  92.890  47.410  1.00  0.00            
ATOM   3126  CG1 ILE   403     140.190  90.690  46.660  1.00  0.00            
ATOM   3127 1HG1 ILE   403     140.230  90.900  47.730  1.00  0.00            
ATOM   3128 2HG1 ILE   403     140.170  89.620  46.480  1.00  0.00            
ATOM   3129  CD  ILE   403     138.860  91.280  46.180  1.00  0.00            
ATOM   3130  HD1 ILE   403     138.070  90.800  46.760  1.00  0.00            
ATOM   3131  HD2 ILE   403     138.830  92.350  46.410  1.00  0.00            
ATOM   3132  HD3 ILE   403     138.730  91.100  45.110  1.00  0.00            
ATOM   3133  C   ILE   403     142.590  91.720  43.790  1.00  0.00            
ATOM   3134  O   ILE   403     143.780  91.410  43.770  1.00  0.00            
ATOM   3135  N   GLY   404     142.240  92.880  43.220  1.00  0.00            
ATOM   3136  H   GLY   404     141.280  93.130  43.400  1.00  0.00            
ATOM   3137  CA  GLY   404     143.120  93.840  42.580  1.00  0.00            
ATOM   3138  HA1 GLY   404     144.060  93.940  43.120  1.00  0.00            
ATOM   3139  HA2 GLY   404     142.590  94.790  42.660  1.00  0.00            
ATOM   3140  C   GLY   404     143.260  93.720  41.070  1.00  0.00            
ATOM   3141  O   GLY   404     142.940  92.640  40.570  1.00  0.00            
ATOM   3142  N   ASP   405     143.720  94.740  40.340  1.00  0.00            
ATOM   3143  H   ASP   405     143.810  95.610  40.850  1.00  0.00            
ATOM   3144  CA  ASP   405     143.980  94.680  38.920  1.00  0.00            
ATOM   3145  HA  ASP   405     143.080  94.350  38.400  1.00  0.00            
ATOM   3146  CB  ASP   405     144.300  96.040  38.310  1.00  0.00            
ATOM   3147  HB1 ASP   405     143.410  96.660  38.360  1.00  0.00            
ATOM   3148  HB2 ASP   405     144.640  95.770  37.310  1.00  0.00            
ATOM   3149  CG  ASP   405     145.410  96.780  39.060  1.00  0.00            
ATOM   3150  OD1 ASP   405     146.530  96.800  38.510  1.00  0.00            
ATOM   3151  OD2 ASP   405     145.110  97.450  40.070  1.00  0.00            
ATOM   3152  C   ASP   405     145.050  93.650  38.600  1.00  0.00            
ATOM   3153  O   ASP   405     146.040  93.500  39.310  1.00  0.00            
ATOM   3154  N   VAL   406     144.850  92.850  37.550  1.00  0.00            
ATOM   3155  H   VAL   406     143.980  92.970  37.060  1.00  0.00            
ATOM   3156  CA  VAL   406     145.670  91.770  37.020  1.00  0.00            
ATOM   3157  HA  VAL   406     146.710  92.080  36.980  1.00  0.00            
ATOM   3158  CB  VAL   406     145.510  90.550  37.920  1.00  0.00            
ATOM   3159  HB  VAL   406     145.550  90.850  38.960  1.00  0.00            
ATOM   3160  CG1 VAL   406     144.150  89.880  37.710  1.00  0.00            
ATOM   3161 1HG1 VAL   406     144.040  89.120  38.480  1.00  0.00            
ATOM   3162 2HG1 VAL   406     143.360  90.620  37.760  1.00  0.00            
ATOM   3163 3HG1 VAL   406     144.160  89.420  36.720  1.00  0.00            
ATOM   3164  CG2 VAL   406     146.620  89.500  37.870  1.00  0.00            
ATOM   3165 1HG2 VAL   406     147.580  89.960  38.070  1.00  0.00            
ATOM   3166 2HG2 VAL   406     146.460  88.730  38.620  1.00  0.00            
ATOM   3167 3HG2 VAL   406     146.630  89.040  36.880  1.00  0.00            
ATOM   3168  C   VAL   406     145.260  91.480  35.590  1.00  0.00            
ATOM   3169  O   VAL   406     144.080  91.620  35.280  1.00  0.00            
ATOM   3170  N   VAL   407     146.100  90.870  34.750  1.00  0.00            
ATOM   3171  H   VAL   407     147.070  90.710  35.000  1.00  0.00            
ATOM   3172  CA  VAL   407     145.710  90.240  33.500  1.00  0.00            
ATOM   3173  HA  VAL   407     144.630  90.300  33.420  1.00  0.00            
ATOM   3174  CB  VAL   407     146.240  90.890  32.230  1.00  0.00            
ATOM   3175  HB  VAL   407     145.830  91.900  32.200  1.00  0.00            
ATOM   3176  CG1 VAL   407     147.760  90.990  32.190  1.00  0.00            
ATOM   3177 1HG1 VAL   407     148.130  91.430  33.110  1.00  0.00            
ATOM   3178 2HG1 VAL   407     148.180  90.020  31.910  1.00  0.00            
ATOM   3179 3HG1 VAL   407     148.050  91.640  31.370  1.00  0.00            
ATOM   3180  CG2 VAL   407     145.670  90.180  31.000  1.00  0.00            
ATOM   3181 1HG2 VAL   407     146.260  89.290  30.790  1.00  0.00            
ATOM   3182 2HG2 VAL   407     144.600  90.010  31.160  1.00  0.00            
ATOM   3183 3HG2 VAL   407     145.710  90.840  30.130  1.00  0.00            
ATOM   3184  C   VAL   407     146.220  88.800  33.560  1.00  0.00            
ATOM   3185  O   VAL   407     147.380  88.500  33.840  1.00  0.00            
ATOM   3186  N   VAL   408     145.260  87.880  33.450  1.00  0.00            
ATOM   3187  H   VAL   408     144.270  88.110  33.390  1.00  0.00            
ATOM   3188  CA  VAL   408     145.500  86.460  33.270  1.00  0.00            
ATOM   3189  HA  VAL   408     146.400  86.090  33.740  1.00  0.00            
ATOM   3190  CB  VAL   408     144.390  85.610  33.870  1.00  0.00            
ATOM   3191  HB  VAL   408     143.520  85.750  33.220  1.00  0.00            
ATOM   3192  CG1 VAL   408     144.820  84.140  33.920  1.00  0.00            
ATOM   3193 1HG1 VAL   408     145.100  83.740  32.940  1.00  0.00            
ATOM   3194 2HG1 VAL   408     145.650  83.960  34.600  1.00  0.00            
ATOM   3195 3HG1 VAL   408     143.990  83.550  34.290  1.00  0.00            
ATOM   3196  CG2 VAL   408     143.970  85.970  35.290  1.00  0.00            
ATOM   3197 1HG2 VAL   408     143.720  87.030  35.240  1.00  0.00            
ATOM   3198 2HG2 VAL   408     143.170  85.350  35.670  1.00  0.00            
ATOM   3199 3HG2 VAL   408     144.810  85.880  35.990  1.00  0.00            
ATOM   3200  C   VAL   408     145.640  86.050  31.810  1.00  0.00            
ATOM   3201  O   VAL   408     144.920  86.590  30.970  1.00  0.00            
ATOM   3202  N   VAL   409     146.520  85.130  31.430  1.00  0.00            
ATOM   3203  H   VAL   409     146.950  84.610  32.180  1.00  0.00            
ATOM   3204  CA  VAL   409     146.450  84.410  30.170  1.00  0.00            
ATOM   3205  HA  VAL   409     145.530  84.770  29.720  1.00  0.00            
ATOM   3206  CB  VAL   409     147.540  84.750  29.150  1.00  0.00            
ATOM   3207  HB  VAL   409     148.370  84.100  29.410  1.00  0.00            
ATOM   3208  CG1 VAL   409     147.240  84.380  27.700  1.00  0.00            
ATOM   3209 1HG1 VAL   409     148.160  84.380  27.120  1.00  0.00            
ATOM   3210 2HG1 VAL   409     146.830  83.390  27.540  1.00  0.00            
ATOM   3211 3HG1 VAL   409     146.630  85.140  27.210  1.00  0.00            
ATOM   3212  CG2 VAL   409     148.050  86.180  29.250  1.00  0.00            
ATOM   3213 1HG2 VAL   409     147.210  86.870  29.180  1.00  0.00            
ATOM   3214 2HG2 VAL   409     148.600  86.330  30.180  1.00  0.00            
ATOM   3215 3HG2 VAL   409     148.730  86.370  28.420  1.00  0.00            
ATOM   3216  C   VAL   409     146.280  82.900  30.320  1.00  0.00            
ATOM   3217  O   VAL   409     146.990  82.330  31.140  1.00  0.00            
ATOM   3218  N   ALA   410     145.320  82.240  29.670  1.00  0.00            
ATOM   3219  H   ALA   410     144.590  82.770  29.210  1.00  0.00            
ATOM   3220  CA  ALA   410     144.870  80.890  29.940  1.00  0.00            
ATOM   3221  HA  ALA   410     145.740  80.330  30.310  1.00  0.00            
ATOM   3222  CB  ALA   410     143.820  80.930  31.050  1.00  0.00            
ATOM   3223  HB1 ALA   410     143.500  79.890  31.140  1.00  0.00            
ATOM   3224  HB2 ALA   410     144.160  81.230  32.040  1.00  0.00            
ATOM   3225  HB3 ALA   410     143.050  81.630  30.740  1.00  0.00            
ATOM   3226  C   ALA   410     144.300  80.250  28.690  1.00  0.00            
ATOM   3227  O   ALA   410     143.580  80.830  27.870  1.00  0.00            
ATOM   3228  N   THR   411     144.570  78.940  28.680  1.00  0.00            
ATOM   3229  H   THR   411     145.040  78.520  29.470  1.00  0.00            
ATOM   3230  CA  THR   411     143.750  77.940  28.040  1.00  0.00            
ATOM   3231  HA  THR   411     143.780  78.090  26.960  1.00  0.00            
ATOM   3232  CB  THR   411     144.270  76.510  28.190  1.00  0.00            
ATOM   3233  HB  THR   411     143.560  75.830  27.730  1.00  0.00            
ATOM   3234  CG2 THR   411     145.630  76.230  27.560  1.00  0.00            
ATOM   3235 1HG2 THR   411     146.390  76.950  27.890  1.00  0.00            
ATOM   3236 2HG2 THR   411     145.920  75.260  27.960  1.00  0.00            
ATOM   3237 3HG2 THR   411     145.510  76.190  26.480  1.00  0.00            
ATOM   3238  OG1 THR   411     144.380  76.090  29.530  1.00  0.00            
ATOM   3239  HG1 THR   411     144.830  75.240  29.540  1.00  0.00            
ATOM   3240  C   THR   411     142.290  77.910  28.470  1.00  0.00            
ATOM   3241  O   THR   411     141.860  78.530  29.440  1.00  0.00            
ATOM   3242  N   ASP   412     141.500  77.070  27.810  1.00  0.00            
ATOM   3243  H   ASP   412     141.930  76.550  27.050  1.00  0.00            
ATOM   3244  CA  ASP   412     140.120  76.740  28.110  1.00  0.00            
ATOM   3245  HA  ASP   412     139.600  77.690  28.120  1.00  0.00            
ATOM   3246  CB  ASP   412     139.510  75.910  26.980  1.00  0.00            
ATOM   3247  HB1 ASP   412     138.470  75.700  27.210  1.00  0.00            
ATOM   3248  HB2 ASP   412     140.040  74.970  26.810  1.00  0.00            
ATOM   3249  CG  ASP   412     139.590  76.690  25.680  1.00  0.00            
ATOM   3250  OD1 ASP   412     138.830  77.680  25.550  1.00  0.00            
ATOM   3251  OD2 ASP   412     140.280  76.330  24.710  1.00  0.00            
ATOM   3252  C   ASP   412     139.950  76.210  29.530  1.00  0.00            
ATOM   3253  O   ASP   412     138.830  75.770  29.810  1.00  0.00            
ATOM   3254  N   ALA   413     141.000  76.040  30.330  1.00  0.00            
ATOM   3255  H   ALA   413     141.910  76.220  29.920  1.00  0.00            
ATOM   3256  CA  ALA   413     141.030  75.650  31.720  1.00  0.00            
ATOM   3257  HA  ALA   413     140.560  74.680  31.900  1.00  0.00            
ATOM   3258  CB  ALA   413     142.450  75.720  32.260  1.00  0.00            
ATOM   3259  HB1 ALA   413     143.210  75.220  31.660  1.00  0.00            
ATOM   3260  HB2 ALA   413     142.760  76.760  32.360  1.00  0.00            
ATOM   3261  HB3 ALA   413     142.450  75.250  33.250  1.00  0.00            
ATOM   3262  C   ALA   413     140.200  76.650  32.520  1.00  0.00            
ATOM   3263  O   ALA   413     139.640  76.280  33.550  1.00  0.00            
ATOM   3264  N   LEU   414     140.040  77.890  32.050  1.00  0.00            
ATOM   3265  H   LEU   414     140.560  78.110  31.210  1.00  0.00            
ATOM   3266  CA  LEU   414     139.270  78.970  32.620  1.00  0.00            
ATOM   3267  HA  LEU   414     138.870  78.530  33.530  1.00  0.00            
ATOM   3268  CB  LEU   414     140.070  80.200  33.050  1.00  0.00            
ATOM   3269  HB1 LEU   414     139.400  80.980  33.410  1.00  0.00            
ATOM   3270  HB2 LEU   414     140.540  80.600  32.160  1.00  0.00            
ATOM   3271  CG  LEU   414     141.100  79.920  34.140  1.00  0.00            
ATOM   3272  HG  LEU   414     141.840  79.200  33.800  1.00  0.00            
ATOM   3273  CD1 LEU   414     141.860  81.220  34.430  1.00  0.00            
ATOM   3274 1HD1 LEU   414     141.140  82.010  34.640  1.00  0.00            
ATOM   3275 2HD1 LEU   414     142.680  81.130  35.130  1.00  0.00            
ATOM   3276 3HD1 LEU   414     142.440  81.630  33.610  1.00  0.00            
ATOM   3277  CD2 LEU   414     140.540  79.340  35.440  1.00  0.00            
ATOM   3278 1HD2 LEU   414     141.300  79.490  36.200  1.00  0.00            
ATOM   3279 2HD2 LEU   414     139.700  79.940  35.790  1.00  0.00            
ATOM   3280 3HD2 LEU   414     140.280  78.290  35.380  1.00  0.00            
ATOM   3281  C   LEU   414     137.980  79.320  31.890  1.00  0.00            
ATOM   3282  O   LEU   414     137.330  80.310  32.220  1.00  0.00            
ATOM   3283  N   MET   415     137.590  78.560  30.870  1.00  0.00            
ATOM   3284  H   MET   415     138.160  77.760  30.650  1.00  0.00            
ATOM   3285  CA  MET   415     136.530  78.890  29.930  1.00  0.00            
ATOM   3286  HA  MET   415     136.660  79.950  29.750  1.00  0.00            
ATOM   3287  CB  MET   415     136.730  78.120  28.630  1.00  0.00            
ATOM   3288  HB1 MET   415     136.850  77.110  29.030  1.00  0.00            
ATOM   3289  HB2 MET   415     137.640  78.500  28.160  1.00  0.00            
ATOM   3290  CG  MET   415     135.630  78.090  27.570  1.00  0.00            
ATOM   3291  HG1 MET   415     135.380  79.130  27.370  1.00  0.00            
ATOM   3292  HG2 MET   415     134.740  77.660  28.040  1.00  0.00            
ATOM   3293  SD  MET   415     135.950  77.130  26.070  1.00  0.00            
ATOM   3294  CE  MET   415     135.050  75.630  26.530  1.00  0.00            
ATOM   3295  HE1 MET   415     135.470  75.090  27.380  1.00  0.00            
ATOM   3296  HE2 MET   415     134.030  75.910  26.770  1.00  0.00            
ATOM   3297  HE3 MET   415     135.070  74.970  25.660  1.00  0.00            
ATOM   3298  C   MET   415     135.070  78.700  30.340  1.00  0.00            
ATOM   3299  O   MET   415     134.300  79.560  29.930  1.00  0.00            
ATOM   3300  N   THR   416     134.740  77.720  31.180  1.00  0.00            
ATOM   3301  H   THR   416     135.470  77.080  31.450  1.00  0.00            
ATOM   3302  CA  THR   416     133.420  77.180  31.480  1.00  0.00            
ATOM   3303  HA  THR   416     132.770  77.810  30.870  1.00  0.00            
ATOM   3304  CB  THR   416     133.150  75.710  31.170  1.00  0.00            
ATOM   3305  HB  THR   416     133.780  75.100  31.810  1.00  0.00            
ATOM   3306  CG2 THR   416     131.720  75.250  31.430  1.00  0.00            
ATOM   3307 1HG2 THR   416     131.520  74.360  30.830  1.00  0.00            
ATOM   3308 2HG2 THR   416     131.620  74.840  32.440  1.00  0.00            
ATOM   3309 3HG2 THR   416     131.010  76.040  31.220  1.00  0.00            
ATOM   3310  OG1 THR   416     133.470  75.410  29.830  1.00  0.00            
ATOM   3311  HG1 THR   416     133.780  74.510  29.750  1.00  0.00            
ATOM   3312  C   THR   416     133.050  77.510  32.920  1.00  0.00            
ATOM   3313  O   THR   416     133.830  77.190  33.810  1.00  0.00            
ATOM   3314  N   GLY   417     131.950  78.210  33.190  1.00  0.00            
ATOM   3315  H   GLY   417     131.390  78.640  32.470  1.00  0.00            
ATOM   3316  CA  GLY   417     131.310  78.240  34.490  1.00  0.00            
ATOM   3317  HA1 GLY   417     131.070  77.270  34.930  1.00  0.00            
ATOM   3318  HA2 GLY   417     130.330  78.700  34.350  1.00  0.00            
ATOM   3319  C   GLY   417     132.010  79.020  35.590  1.00  0.00            
ATOM   3320  O   GLY   417     131.450  79.150  36.680  1.00  0.00            
ATOM   3321  N   TYR   418     133.200  79.590  35.370  1.00  0.00            
ATOM   3322  H   TYR   418     133.590  79.290  34.490  1.00  0.00            
ATOM   3323  CA  TYR   418     134.000  80.360  36.300  1.00  0.00            
ATOM   3324  HA  TYR   418     133.830  79.890  37.260  1.00  0.00            
ATOM   3325  CB  TYR   418     135.430  80.080  35.860  1.00  0.00            
ATOM   3326  HB1 TYR   418     135.600  80.360  34.820  1.00  0.00            
ATOM   3327  HB2 TYR   418     135.580  79.000  35.920  1.00  0.00            
ATOM   3328  CG  TYR   418     136.520  80.760  36.650  1.00  0.00            
ATOM   3329  CD1 TYR   418     136.690  80.280  37.960  1.00  0.00            
ATOM   3330  HD1 TYR   418     135.970  79.530  38.260  1.00  0.00            
ATOM   3331  CE1 TYR   418     137.680  80.730  38.830  1.00  0.00            
ATOM   3332  HE1 TYR   418     137.680  80.430  39.870  1.00  0.00            
ATOM   3333  CZ  TYR   418     138.550  81.730  38.350  1.00  0.00            
ATOM   3334  OH  TYR   418     139.440  82.400  39.140  1.00  0.00            
ATOM   3335  HH  TYR   418     139.420  81.950  39.980  1.00  0.00            
ATOM   3336  CE2 TYR   418     138.510  82.070  36.980  1.00  0.00            
ATOM   3337  HE2 TYR   418     139.250  82.750  36.570  1.00  0.00            
ATOM   3338  CD2 TYR   418     137.520  81.580  36.130  1.00  0.00            
ATOM   3339  HD2 TYR   418     137.520  81.810  35.070  1.00  0.00            
ATOM   3340  C   TYR   418     133.670  81.830  36.480  1.00  0.00            
ATOM   3341  O   TYR   418     133.290  82.580  35.580  1.00  0.00            
ATOM   3342  N   THR   419     134.000  82.330  37.680  1.00  0.00            
ATOM   3343  H   THR   419     134.410  81.750  38.400  1.00  0.00            
ATOM   3344  CA  THR   419     134.170  83.740  37.960  1.00  0.00            
ATOM   3345  HA  THR   419     134.040  84.330  37.050  1.00  0.00            
ATOM   3346  CB  THR   419     133.170  84.210  39.010  1.00  0.00            
ATOM   3347  HB  THR   419     133.260  83.710  39.970  1.00  0.00            
ATOM   3348  CG2 THR   419     133.350  85.700  39.270  1.00  0.00            
ATOM   3349 1HG2 THR   419     134.070  85.860  40.070  1.00  0.00            
ATOM   3350 2HG2 THR   419     133.720  86.110  38.330  1.00  0.00            
ATOM   3351 3HG2 THR   419     132.360  86.110  39.500  1.00  0.00            
ATOM   3352  OG1 THR   419     131.830  83.880  38.700  1.00  0.00            
ATOM   3353  HG1 THR   419     131.750  82.990  39.030  1.00  0.00            
ATOM   3354  C   THR   419     135.600  83.940  38.430  1.00  0.00            
ATOM   3355  O   THR   419     135.940  83.370  39.470  1.00  0.00            
ATOM   3356  N   GLY   420     136.320  84.900  37.840  1.00  0.00            
ATOM   3357  H   GLY   420     135.830  85.470  37.170  1.00  0.00            
ATOM   3358  CA  GLY   420     137.470  85.550  38.450  1.00  0.00            
ATOM   3359  HA1 GLY   420     138.330  85.390  37.800  1.00  0.00            
ATOM   3360  HA2 GLY   420     137.750  85.090  39.400  1.00  0.00            
ATOM   3361  C   GLY   420     137.280  87.040  38.740  1.00  0.00            
ATOM   3362  O   GLY   420     138.320  87.660  38.980  1.00  0.00            
ATOM   3363  N   ASP   421     136.050  87.530  38.800  1.00  0.00            
ATOM   3364  H   ASP   421     135.260  86.910  38.890  1.00  0.00            
ATOM   3365  CA  ASP   421     135.770  88.950  38.880  1.00  0.00            
ATOM   3366  HA  ASP   421     134.680  89.030  38.970  1.00  0.00            
ATOM   3367  CB  ASP   421     136.150  89.450  40.280  1.00  0.00            
ATOM   3368  HB1 ASP   421     135.750  90.450  40.390  1.00  0.00            
ATOM   3369  HB2 ASP   421     137.240  89.540  40.320  1.00  0.00            
ATOM   3370  CG  ASP   421     135.630  88.560  41.390  1.00  0.00            
ATOM   3371  OD1 ASP   421     134.540  87.950  41.260  1.00  0.00            
ATOM   3372  OD2 ASP   421     136.370  88.430  42.400  1.00  0.00            
ATOM   3373  C   ASP   421     136.310  89.760  37.720  1.00  0.00            
ATOM   3374  O   ASP   421     136.670  90.920  37.920  1.00  0.00            
ATOM   3375  N   PHE   422     136.530  89.220  36.520  1.00  0.00            
ATOM   3376  H   PHE   422     136.240  88.260  36.410  1.00  0.00            
ATOM   3377  CA  PHE   422     137.120  89.900  35.380  1.00  0.00            
ATOM   3378  HA  PHE   422     138.040  90.390  35.720  1.00  0.00            
ATOM   3379  CB  PHE   422     137.420  88.890  34.270  1.00  0.00            
ATOM   3380  HB1 PHE   422     138.020  89.470  33.570  1.00  0.00            
ATOM   3381  HB2 PHE   422     136.460  88.590  33.850  1.00  0.00            
ATOM   3382  CG  PHE   422     138.240  87.700  34.730  1.00  0.00            
ATOM   3383  CD1 PHE   422     137.820  86.370  34.600  1.00  0.00            
ATOM   3384  HD1 PHE   422     136.820  86.190  34.230  1.00  0.00            
ATOM   3385  CE1 PHE   422     138.650  85.300  34.930  1.00  0.00            
ATOM   3386  HE1 PHE   422     138.370  84.270  34.780  1.00  0.00            
ATOM   3387  CZ  PHE   422     139.910  85.540  35.510  1.00  0.00            
ATOM   3388  HZ  PHE   422     140.450  84.720  35.950  1.00  0.00            
ATOM   3389  CE2 PHE   422     140.330  86.870  35.650  1.00  0.00            
ATOM   3390  HE2 PHE   422     141.340  87.040  36.000  1.00  0.00            
ATOM   3391  CD2 PHE   422     139.510  87.940  35.270  1.00  0.00            
ATOM   3392  HD2 PHE   422     139.930  88.920  35.380  1.00  0.00            
ATOM   3393  C   PHE   422     136.200  91.000  34.890  1.00  0.00            
ATOM   3394  O   PHE   422     135.000  90.760  34.810  1.00  0.00            
ATOM   3395  N   ASP   423     136.650  92.210  34.540  1.00  0.00            
ATOM   3396  H   ASP   423     137.660  92.280  34.590  1.00  0.00            
ATOM   3397  CA  ASP   423     135.850  93.220  33.880  1.00  0.00            
ATOM   3398  HA  ASP   423     134.820  93.200  34.250  1.00  0.00            
ATOM   3399  CB  ASP   423     136.360  94.560  34.410  1.00  0.00            
ATOM   3400  HB1 ASP   423     136.050  94.620  35.450  1.00  0.00            
ATOM   3401  HB2 ASP   423     135.760  95.340  33.940  1.00  0.00            
ATOM   3402  CG  ASP   423     137.840  94.820  34.180  1.00  0.00            
ATOM   3403  OD1 ASP   423     138.370  94.590  33.070  1.00  0.00            
ATOM   3404  OD2 ASP   423     138.400  95.320  35.170  1.00  0.00            
ATOM   3405  C   ASP   423     135.920  93.100  32.360  1.00  0.00            
ATOM   3406  O   ASP   423     135.150  93.810  31.720  1.00  0.00            
ATOM   3407  N   SER   424     136.870  92.370  31.770  1.00  0.00            
ATOM   3408  H   SER   424     137.530  91.910  32.380  1.00  0.00            
ATOM   3409  CA  SER   424     137.120  92.180  30.360  1.00  0.00            
ATOM   3410  HA  SER   424     136.280  92.480  29.730  1.00  0.00            
ATOM   3411  CB  SER   424     138.320  93.040  29.950  1.00  0.00            
ATOM   3412  HB1 SER   424     138.420  93.020  28.870  1.00  0.00            
ATOM   3413  HB2 SER   424     139.210  92.530  30.310  1.00  0.00            
ATOM   3414  OG  SER   424     138.160  94.340  30.480  1.00  0.00            
ATOM   3415  HG  SER   424     138.130  94.410  31.440  1.00  0.00            
ATOM   3416  C   SER   424     137.550  90.750  30.050  1.00  0.00            
ATOM   3417  O   SER   424     138.350  90.210  30.800  1.00  0.00            
ATOM   3418  N   VAL   425     137.090  90.230  28.910  1.00  0.00            
ATOM   3419  H   VAL   425     136.380  90.750  28.420  1.00  0.00            
ATOM   3420  CA  VAL   425     137.440  89.000  28.230  1.00  0.00            
ATOM   3421  HA  VAL   425     138.250  88.480  28.750  1.00  0.00            
ATOM   3422  CB  VAL   425     136.320  87.980  28.070  1.00  0.00            
ATOM   3423  HB  VAL   425     135.430  88.430  27.640  1.00  0.00            
ATOM   3424  CG1 VAL   425     136.760  86.830  27.170  1.00  0.00            
ATOM   3425 1HG1 VAL   425     137.650  86.390  27.630  1.00  0.00            
ATOM   3426 2HG1 VAL   425     136.030  86.020  27.240  1.00  0.00            
ATOM   3427 3HG1 VAL   425     136.760  87.230  26.160  1.00  0.00            
ATOM   3428  CG2 VAL   425     135.930  87.410  29.430  1.00  0.00            
ATOM   3429 1HG2 VAL   425     135.100  86.720  29.290  1.00  0.00            
ATOM   3430 2HG2 VAL   425     136.830  87.040  29.930  1.00  0.00            
ATOM   3431 3HG2 VAL   425     135.500  88.180  30.070  1.00  0.00            
ATOM   3432  C   VAL   425     137.970  89.350  26.850  1.00  0.00            
ATOM   3433  O   VAL   425     137.450  90.260  26.200  1.00  0.00            
ATOM   3434  N   ILE   426     139.100  88.730  26.510  1.00  0.00            
ATOM   3435  H   ILE   426     139.590  88.110  27.140  1.00  0.00            
ATOM   3436  CA  ILE   426     139.810  88.830  25.250  1.00  0.00            
ATOM   3437  HA  ILE   426     139.200  89.420  24.570  1.00  0.00            
ATOM   3438  CB  ILE   426     141.180  89.490  25.450  1.00  0.00            
ATOM   3439  HB  ILE   426     141.720  88.830  26.130  1.00  0.00            
ATOM   3440  CG2 ILE   426     141.890  89.680  24.120  1.00  0.00            
ATOM   3441 1HG2 ILE   426     142.840  90.210  24.230  1.00  0.00            
ATOM   3442 2HG2 ILE   426     142.080  88.780  23.540  1.00  0.00            
ATOM   3443 3HG2 ILE   426     141.380  90.380  23.450  1.00  0.00            
ATOM   3444  CG1 ILE   426     141.060  90.880  26.060  1.00  0.00            
ATOM   3445 1HG1 ILE   426     140.160  91.450  25.830  1.00  0.00            
ATOM   3446 2HG1 ILE   426     141.860  91.510  25.670  1.00  0.00            
ATOM   3447  CD  ILE   426     141.150  90.900  27.580  1.00  0.00            
ATOM   3448  HD1 ILE   426     141.040  91.910  27.960  1.00  0.00            
ATOM   3449  HD2 ILE   426     140.450  90.260  28.120  1.00  0.00            
ATOM   3450  HD3 ILE   426     142.150  90.540  27.850  1.00  0.00            
ATOM   3451  C   ILE   426     139.920  87.440  24.650  1.00  0.00            
ATOM   3452  O   ILE   426     140.160  86.500  25.410  1.00  0.00            
ATOM   3453  N   ASP   427     139.780  87.240  23.340  1.00  0.00            
ATOM   3454  H   ASP   427     139.550  88.060  22.790  1.00  0.00            
ATOM   3455  CA  ASP   427     139.650  85.930  22.750  1.00  0.00            
ATOM   3456  HA  ASP   427     140.160  85.170  23.330  1.00  0.00            
ATOM   3457  CB  ASP   427     138.160  85.620  22.800  1.00  0.00            
ATOM   3458  HB1 ASP   427     137.630  86.390  22.230  1.00  0.00            
ATOM   3459  HB2 ASP   427     137.780  85.690  23.820  1.00  0.00            
ATOM   3460  CG  ASP   427     137.680  84.270  22.260  1.00  0.00            
ATOM   3461  OD1 ASP   427     138.520  83.430  21.890  1.00  0.00            
ATOM   3462  OD2 ASP   427     136.440  84.130  22.240  1.00  0.00            
ATOM   3463  C   ASP   427     140.230  85.880  21.340  1.00  0.00            
ATOM   3464  O   ASP   427     139.810  86.690  20.510  1.00  0.00            
ATOM   3465  N   CYS   428     141.140  84.940  21.080  1.00  0.00            
ATOM   3466  H   CYS   428     141.440  84.350  21.840  1.00  0.00            
ATOM   3467  CA  CYS   428     141.710  84.650  19.780  1.00  0.00            
ATOM   3468  HA  CYS   428     142.160  85.520  19.310  1.00  0.00            
ATOM   3469  CB  CYS   428     142.880  83.710  20.080  1.00  0.00            
ATOM   3470  HB1 CYS   428     143.620  84.260  20.660  1.00  0.00            
ATOM   3471  HB2 CYS   428     143.410  83.440  19.170  1.00  0.00            
ATOM   3472  SG  CYS   428     142.440  82.200  20.960  1.00  0.00            
ATOM   3473  HG  CYS   428     142.440  82.670  22.210  1.00  0.00            
ATOM   3474  C   CYS   428     140.760  83.960  18.810  1.00  0.00            
ATOM   3475  O   CYS   428     141.060  83.690  17.650  1.00  0.00            
ATOM   3476  N   ASN   429     139.610  83.490  19.310  1.00  0.00            
ATOM   3477  H   ASN   429     139.390  83.670  20.280  1.00  0.00            
ATOM   3478  CA  ASN   429     138.520  82.870  18.590  1.00  0.00            
ATOM   3479  HA  ASN   429     137.820  82.580  19.380  1.00  0.00            
ATOM   3480  CB  ASN   429     137.800  83.810  17.620  1.00  0.00            
ATOM   3481  HB1 ASN   429     136.770  83.520  17.430  1.00  0.00            
ATOM   3482  HB2 ASN   429     138.390  83.940  16.710  1.00  0.00            
ATOM   3483  CG  ASN   429     137.540  85.180  18.230  1.00  0.00            
ATOM   3484  OD1 ASN   429     137.900  86.220  17.660  1.00  0.00            
ATOM   3485  ND2 ASN   429     136.810  85.350  19.330  1.00  0.00            
ATOM   3486 1HD2 ASN   429     136.330  84.630  19.860  1.00  0.00            
ATOM   3487 2HD2 ASN   429     136.610  86.290  19.630  1.00  0.00            
ATOM   3488  C   ASN   429     138.950  81.530  18.000  1.00  0.00            
ATOM   3489  O   ASN   429     138.390  81.000  17.050  1.00  0.00            
ATOM   3490  N   THR   430     140.020  80.930  18.510  1.00  0.00            
ATOM   3491  H   THR   430     140.630  81.520  19.060  1.00  0.00            
ATOM   3492  CA  THR   430     140.500  79.650  18.030  1.00  0.00            
ATOM   3493  HA  THR   430     139.830  79.220  17.280  1.00  0.00            
ATOM   3494  CB  THR   430     141.950  79.810  17.570  1.00  0.00            
ATOM   3495  HB  THR   430     142.510  80.170  18.440  1.00  0.00            
ATOM   3496  CG2 THR   430     142.580  78.500  17.120  1.00  0.00            
ATOM   3497 1HG2 THR   430     141.960  78.120  16.310  1.00  0.00            
ATOM   3498 2HG2 THR   430     143.620  78.620  16.810  1.00  0.00            
ATOM   3499 3HG2 THR   430     142.620  77.820  17.980  1.00  0.00            
ATOM   3500  OG1 THR   430     142.070  80.790  16.560  1.00  0.00            
ATOM   3501  HG1 THR   430     141.450  81.450  16.880  1.00  0.00            
ATOM   3502  C   THR   430     140.500  78.680  19.210  1.00  0.00            
ATOM   3503  O   THR   430     140.790  79.070  20.340  1.00  0.00            
ATOM   3504  N   CYS   431     140.150  77.420  18.940  1.00  0.00            
ATOM   3505  H   CYS   431     140.040  77.170  17.970  1.00  0.00            
ATOM   3506  CA  CYS   431     140.230  76.300  19.860  1.00  0.00            
ATOM   3507  HA  CYS   431     140.770  76.550  20.780  1.00  0.00            
ATOM   3508  CB  CYS   431     138.800  76.150  20.360  1.00  0.00            
ATOM   3509  HB1 CYS   431     138.470  77.070  20.840  1.00  0.00            
ATOM   3510  HB2 CYS   431     138.810  75.330  21.080  1.00  0.00            
ATOM   3511  SG  CYS   431     137.670  75.810  18.990  1.00  0.00            
ATOM   3512  HG  CYS   431     138.060  76.710  18.080  1.00  0.00            
ATOM   3513  C   CYS   431     140.880  75.040  19.320  1.00  0.00            
ATOM   3514  O   CYS   431     140.970  74.960  18.100  1.00  0.00            
ATOM   3515  N   VAL   432     141.320  74.080  20.140  1.00  0.00            
ATOM   3516  H   VAL   432     141.290  74.260  21.130  1.00  0.00            
ATOM   3517  CA  VAL   432     141.840  72.780  19.770  1.00  0.00            
ATOM   3518  HA  VAL   432     142.170  72.800  18.730  1.00  0.00            
ATOM   3519  CB  VAL   432     143.040  72.380  20.630  1.00  0.00            
ATOM   3520  HB  VAL   432     142.670  72.340  21.660  1.00  0.00            
ATOM   3521  CG1 VAL   432     143.690  71.050  20.290  1.00  0.00            
ATOM   3522 1HG1 VAL   432     144.650  71.010  20.810  1.00  0.00            
ATOM   3523 2HG1 VAL   432     143.020  70.260  20.630  1.00  0.00            
ATOM   3524 3HG1 VAL   432     143.760  70.950  19.210  1.00  0.00            
ATOM   3525  CG2 VAL   432     144.120  73.440  20.490  1.00  0.00            
ATOM   3526 1HG2 VAL   432     144.860  73.320  21.280  1.00  0.00            
ATOM   3527 2HG2 VAL   432     144.590  73.390  19.510  1.00  0.00            
ATOM   3528 3HG2 VAL   432     143.740  74.460  20.610  1.00  0.00            
ATOM   3529  C   VAL   432     140.780  71.700  19.900  1.00  0.00            
ATOM   3530  O   VAL   432     139.980  71.690  20.840  1.00  0.00            
ATOM   3531  N   THR   433     140.740  70.710  19.000  1.00  0.00            
ATOM   3532  H   THR   433     141.350  70.830  18.210  1.00  0.00            
ATOM   3533  CA  THR   433     139.970  69.480  19.010  1.00  0.00            
ATOM   3534  HA  THR   433     139.680  69.330  20.050  1.00  0.00            
ATOM   3535  CB  THR   433     138.700  69.790  18.220  1.00  0.00            
ATOM   3536  HB  THR   433     138.380  70.800  18.460  1.00  0.00            
ATOM   3537  CG2 THR   433     138.740  69.700  16.700  1.00  0.00            
ATOM   3538 1HG2 THR   433     137.880  70.080  16.150  1.00  0.00            
ATOM   3539 2HG2 THR   433     139.650  70.180  16.350  1.00  0.00            
ATOM   3540 3HG2 THR   433     138.880  68.680  16.330  1.00  0.00            
ATOM   3541  OG1 THR   433     137.760  68.780  18.510  1.00  0.00            
ATOM   3542  HG1 THR   433     136.910  69.240  18.520  1.00  0.00            
ATOM   3543  C   THR   433     140.650  68.210  18.530  1.00  0.00            
ATOM   3544  O   THR   433     141.680  68.330  17.860  1.00  0.00            
ATOM   3545  N   GLN   434     140.140  67.010  18.830  1.00  0.00            
ATOM   3546  H   GLN   434     139.270  67.000  19.340  1.00  0.00            
ATOM   3547  CA  GLN   434     140.660  65.740  18.360  1.00  0.00            
ATOM   3548  HA  GLN   434     141.620  65.960  17.880  1.00  0.00            
ATOM   3549  CB  GLN   434     140.810  64.760  19.520  1.00  0.00            
ATOM   3550  HB1 GLN   434     141.000  63.740  19.180  1.00  0.00            
ATOM   3551  HB2 GLN   434     139.930  64.760  20.160  1.00  0.00            
ATOM   3552  CG  GLN   434     141.930  65.250  20.430  1.00  0.00            
ATOM   3553  HG1 GLN   434     141.840  66.320  20.610  1.00  0.00            
ATOM   3554  HG2 GLN   434     142.880  65.210  19.910  1.00  0.00            
ATOM   3555  CD  GLN   434     141.920  64.550  21.780  1.00  0.00            
ATOM   3556  OE1 GLN   434     141.170  64.940  22.680  1.00  0.00            
ATOM   3557  NE2 GLN   434     142.450  63.330  21.880  1.00  0.00            
ATOM   3558 1HE2 GLN   434     143.060  62.970  21.160  1.00  0.00            
ATOM   3559 2HE2 GLN   434     142.210  62.830  22.720  1.00  0.00            
ATOM   3560  C   GLN   434     139.720  65.270  17.260  1.00  0.00            
ATOM   3561  O   GLN   434     138.540  65.620  17.180  1.00  0.00            
ATOM   3562  N   THR   435     140.190  64.410  16.350  1.00  0.00            
ATOM   3563  H   THR   435     141.160  64.120  16.340  1.00  0.00            
ATOM   3564  CA  THR   435     139.490  63.890  15.190  1.00  0.00            
ATOM   3565  HA  THR   435     138.410  63.960  15.350  1.00  0.00            
ATOM   3566  CB  THR   435     139.860  64.800  14.030  1.00  0.00            
ATOM   3567  HB  THR   435     140.940  64.910  13.930  1.00  0.00            
ATOM   3568  CG2 THR   435     139.200  64.330  12.740  1.00  0.00            
ATOM   3569 1HG2 THR   435     139.460  63.300  12.490  1.00  0.00            
ATOM   3570 2HG2 THR   435     138.130  64.470  12.900  1.00  0.00            
ATOM   3571 3HG2 THR   435     139.430  64.940  11.860  1.00  0.00            
ATOM   3572  OG1 THR   435     139.330  66.110  14.060  1.00  0.00            
ATOM   3573  HG1 THR   435     139.970  66.590  14.590  1.00  0.00            
ATOM   3574  C   THR   435     139.960  62.480  14.860  1.00  0.00            
ATOM   3575  O   THR   435     141.140  62.150  15.000  1.00  0.00            
ATOM   3576  N   VAL   436     139.160  61.590  14.280  1.00  0.00            
ATOM   3577  H   VAL   436     138.210  61.930  14.210  1.00  0.00            
ATOM   3578  CA  VAL   436     139.490  60.260  13.830  1.00  0.00            
ATOM   3579  HA  VAL   436     140.570  60.200  13.670  1.00  0.00            
ATOM   3580  CB  VAL   436     139.090  59.230  14.880  1.00  0.00            
ATOM   3581  HB  VAL   436     139.700  59.580  15.710  1.00  0.00            
ATOM   3582  CG1 VAL   436     137.630  59.200  15.310  1.00  0.00            
ATOM   3583 1HG1 VAL   436     137.040  58.580  14.640  1.00  0.00            
ATOM   3584 2HG1 VAL   436     137.550  58.780  16.310  1.00  0.00            
ATOM   3585 3HG1 VAL   436     137.330  60.240  15.440  1.00  0.00            
ATOM   3586  CG2 VAL   436     139.460  57.780  14.540  1.00  0.00            
ATOM   3587 1HG2 VAL   436     140.520  57.820  14.290  1.00  0.00            
ATOM   3588 2HG2 VAL   436     139.410  57.090  15.380  1.00  0.00            
ATOM   3589 3HG2 VAL   436     138.850  57.460  13.700  1.00  0.00            
ATOM   3590  C   VAL   436     138.900  60.020  12.450  1.00  0.00            
ATOM   3591  O   VAL   436     137.740  60.360  12.240  1.00  0.00            
ATOM   3592  N   ASP   437     139.610  59.360  11.530  1.00  0.00            
ATOM   3593  H   ASP   437     140.380  58.890  11.970  1.00  0.00            
ATOM   3594  CA  ASP   437     139.100  59.060  10.210  1.00  0.00            
ATOM   3595  HA  ASP   437     138.010  59.170  10.180  1.00  0.00            
ATOM   3596  CB  ASP   437     139.590  60.040   9.140  1.00  0.00            
ATOM   3597  HB1 ASP   437     140.640  59.840   8.900  1.00  0.00            
ATOM   3598  HB2 ASP   437     139.760  61.060   9.490  1.00  0.00            
ATOM   3599  CG  ASP   437     138.780  59.970   7.860  1.00  0.00            
ATOM   3600  OD1 ASP   437     137.610  59.540   7.860  1.00  0.00            
ATOM   3601  OD2 ASP   437     139.400  60.490   6.900  1.00  0.00            
ATOM   3602  C   ASP   437     139.330  57.610   9.790  1.00  0.00            
ATOM   3603  O   ASP   437     140.370  57.050  10.150  1.00  0.00            
ATOM   3604  N   PHE   438     138.470  56.960   9.020  1.00  0.00            
ATOM   3605  H   PHE   438     137.710  57.460   8.580  1.00  0.00            
ATOM   3606  CA  PHE   438     138.600  55.570   8.630  1.00  0.00            
ATOM   3607  HA  PHE   438     139.180  55.020   9.370  1.00  0.00            
ATOM   3608  CB  PHE   438     137.140  55.120   8.550  1.00  0.00            
ATOM   3609  HB1 PHE   438     137.020  54.110   8.160  1.00  0.00            
ATOM   3610  HB2 PHE   438     136.650  55.700   7.770  1.00  0.00            
ATOM   3611  CG  PHE   438     136.320  55.160   9.820  1.00  0.00            
ATOM   3612  CD1 PHE   438     135.450  56.220  10.060  1.00  0.00            
ATOM   3613  HD1 PHE   438     135.340  56.940   9.260  1.00  0.00            
ATOM   3614  CE1 PHE   438     134.800  56.290  11.300  1.00  0.00            
ATOM   3615  HE1 PHE   438     134.190  57.110  11.650  1.00  0.00            
ATOM   3616  CZ  PHE   438     135.100  55.300  12.250  1.00  0.00            
ATOM   3617  HZ  PHE   438     134.670  55.440  13.230  1.00  0.00            
ATOM   3618  CE2 PHE   438     135.930  54.200  12.030  1.00  0.00            
ATOM   3619  HE2 PHE   438     136.140  53.530  12.850  1.00  0.00            
ATOM   3620  CD2 PHE   438     136.640  54.230  10.820  1.00  0.00            
ATOM   3621  HD2 PHE   438     137.430  53.530  10.610  1.00  0.00            
ATOM   3622  C   PHE   438     139.390  55.430   7.340  1.00  0.00            
ATOM   3623  O   PHE   438     138.840  55.480   6.250  1.00  0.00            
ATOM   3624  N   SER   439     140.720  55.350   7.500  1.00  0.00            
ATOM   3625  H   SER   439     141.140  55.450   8.410  1.00  0.00            
ATOM   3626  CA  SER   439     141.600  55.320   6.350  1.00  0.00            
ATOM   3627  HA  SER   439     141.080  55.740   5.490  1.00  0.00            
ATOM   3628  CB  SER   439     142.650  56.390   6.620  1.00  0.00            
ATOM   3629  HB1 SER   439     142.260  57.370   6.870  1.00  0.00            
ATOM   3630  HB2 SER   439     143.390  56.490   5.830  1.00  0.00            
ATOM   3631  OG  SER   439     143.400  56.030   7.760  1.00  0.00            
ATOM   3632  HG  SER   439     144.130  55.470   7.470  1.00  0.00            
ATOM   3633  C   SER   439     142.010  53.920   5.900  1.00  0.00            
ATOM   3634  O   SER   439     142.700  53.920   4.880  1.00  0.00            
ATOM   3635  N   LEU   440     141.560  52.850   6.560  1.00  0.00            
ATOM   3636  H   LEU   440     141.040  52.990   7.410  1.00  0.00            
ATOM   3637  CA  LEU   440     141.740  51.450   6.220  1.00  0.00            
ATOM   3638  HA  LEU   440     141.450  50.880   7.100  1.00  0.00            
ATOM   3639  CB  LEU   440     140.810  51.030   5.090  1.00  0.00            
ATOM   3640  HB1 LEU   440     140.890  49.960   4.950  1.00  0.00            
ATOM   3641  HB2 LEU   440     141.210  51.510   4.200  1.00  0.00            
ATOM   3642  CG  LEU   440     139.350  51.510   5.090  1.00  0.00            
ATOM   3643  HG  LEU   440     139.310  52.600   5.070  1.00  0.00            
ATOM   3644  CD1 LEU   440     138.620  50.930   3.880  1.00  0.00            
ATOM   3645 1HD1 LEU   440     137.660  51.440   3.820  1.00  0.00            
ATOM   3646 2HD1 LEU   440     139.090  51.250   2.950  1.00  0.00            
ATOM   3647 3HD1 LEU   440     138.660  49.840   3.850  1.00  0.00            
ATOM   3648  CD2 LEU   440     138.690  50.970   6.360  1.00  0.00            
ATOM   3649 1HD2 LEU   440     139.220  51.380   7.220  1.00  0.00            
ATOM   3650 2HD2 LEU   440     137.650  51.280   6.380  1.00  0.00            
ATOM   3651 3HD2 LEU   440     138.720  49.880   6.460  1.00  0.00            
ATOM   3652  C   LEU   440     143.190  51.060   5.960  1.00  0.00            
ATOM   3653  O   LEU   440     143.430  49.990   5.420  1.00  0.00            
ATOM   3654  N   ASP   441     144.150  51.840   6.480  1.00  0.00            
ATOM   3655  H   ASP   441     143.920  52.690   6.970  1.00  0.00            
ATOM   3656  CA  ASP   441     145.590  51.710   6.390  1.00  0.00            
ATOM   3657  HA  ASP   441     145.660  50.760   5.860  1.00  0.00            
ATOM   3658  CB  ASP   441     146.200  52.710   5.410  1.00  0.00            
ATOM   3659  HB1 ASP   441     145.670  52.640   4.460  1.00  0.00            
ATOM   3660  HB2 ASP   441     147.240  52.460   5.240  1.00  0.00            
ATOM   3661  CG  ASP   441     146.190  54.130   5.940  1.00  0.00            
ATOM   3662  OD1 ASP   441     145.370  54.350   6.860  1.00  0.00            
ATOM   3663  OD2 ASP   441     147.110  54.940   5.690  1.00  0.00            
ATOM   3664  C   ASP   441     146.250  51.600   7.760  1.00  0.00            
ATOM   3665  O   ASP   441     147.330  52.160   7.920  1.00  0.00            
ATOM   3666  N   PRO   442     145.730  50.850   8.730  1.00  0.00            
ATOM   3667  CD  PRO   442     146.540  50.540   9.890  1.00  0.00            
ATOM   3668  HD1 PRO   442     146.500  51.320  10.650  1.00  0.00            
ATOM   3669  HD2 PRO   442     147.580  50.440   9.590  1.00  0.00            
ATOM   3670  CG  PRO   442     146.120  49.170  10.440  1.00  0.00            
ATOM   3671  HG1 PRO   442     145.370  49.410  11.200  1.00  0.00            
ATOM   3672  HG2 PRO   442     147.050  48.770  10.830  1.00  0.00            
ATOM   3673  CB  PRO   442     145.580  48.500   9.190  1.00  0.00            
ATOM   3674  HB1 PRO   442     144.960  47.620   9.340  1.00  0.00            
ATOM   3675  HB2 PRO   442     146.440  48.190   8.590  1.00  0.00            
ATOM   3676  CA  PRO   442     144.890  49.690   8.530  1.00  0.00            
ATOM   3677  HA  PRO   442     144.790  49.410   7.480  1.00  0.00            
ATOM   3678  C   PRO   442     143.460  49.740   9.040  1.00  0.00            
ATOM   3679  O   PRO   442     142.590  49.050   8.500  1.00  0.00            
ATOM   3680  N   THR   443     143.170  50.740   9.870  1.00  0.00            
ATOM   3681  H   THR   443     143.780  51.540  10.010  1.00  0.00            
ATOM   3682  CA  THR   443     141.810  50.830  10.370  1.00  0.00            
ATOM   3683  HA  THR   443     141.110  50.290   9.730  1.00  0.00            
ATOM   3684  CB  THR   443     141.630  50.050  11.670  1.00  0.00            
ATOM   3685  HB  THR   443     140.570  50.150  11.890  1.00  0.00            
ATOM   3686  CG2 THR   443     141.970  48.560  11.630  1.00  0.00            
ATOM   3687 1HG2 THR   443     143.030  48.390  11.480  1.00  0.00            
ATOM   3688 2HG2 THR   443     141.670  48.160  12.610  1.00  0.00            
ATOM   3689 3HG2 THR   443     141.530  48.110  10.750  1.00  0.00            
ATOM   3690  OG1 THR   443     142.400  50.640  12.700  1.00  0.00            
ATOM   3691  HG1 THR   443     142.900  49.900  13.060  1.00  0.00            
ATOM   3692  C   THR   443     141.280  52.250  10.400  1.00  0.00            
ATOM   3693  O   THR   443     140.470  52.640   9.560  1.00  0.00            
ATOM   3694  N   PHE   444     141.870  53.100  11.240  1.00  0.00            
ATOM   3695  H   PHE   444     142.660  52.720  11.750  1.00  0.00            
ATOM   3696  CA  PHE   444     141.550  54.510  11.310  1.00  0.00            
ATOM   3697  HA  PHE   444     141.310  54.890  10.320  1.00  0.00            
ATOM   3698  CB  PHE   444     140.320  54.730  12.190  1.00  0.00            
ATOM   3699  HB1 PHE   444     139.470  54.270  11.690  1.00  0.00            
ATOM   3700  HB2 PHE   444     140.050  55.790  12.190  1.00  0.00            
ATOM   3701  CG  PHE   444     140.320  54.190  13.600  1.00  0.00            
ATOM   3702  CD1 PHE   444     139.680  52.980  13.900  1.00  0.00            
ATOM   3703  HD1 PHE   444     139.170  52.420  13.130  1.00  0.00            
ATOM   3704  CE1 PHE   444     139.660  52.500  15.220  1.00  0.00            
ATOM   3705  HE1 PHE   444     139.000  51.730  15.560  1.00  0.00            
ATOM   3706  CZ  PHE   444     140.330  53.250  16.200  1.00  0.00            
ATOM   3707  HZ  PHE   444     140.240  52.970  17.230  1.00  0.00            
ATOM   3708  CE2 PHE   444     141.040  54.410  15.880  1.00  0.00            
ATOM   3709  HE2 PHE   444     141.570  54.950  16.660  1.00  0.00            
ATOM   3710  CD2 PHE   444     141.040  54.900  14.570  1.00  0.00            
ATOM   3711  HD2 PHE   444     141.690  55.740  14.390  1.00  0.00            
ATOM   3712  C   PHE   444     142.740  55.290  11.850  1.00  0.00            
ATOM   3713  O   PHE   444     143.610  54.700  12.490  1.00  0.00            
ATOM   3714  N   THR   445     142.860  56.580  11.530  1.00  0.00            
ATOM   3715  H   THR   445     142.200  56.810  10.800  1.00  0.00            
ATOM   3716  CA  THR   445     143.950  57.440  11.950  1.00  0.00            
ATOM   3717  HA  THR   445     144.660  56.830  12.490  1.00  0.00            
ATOM   3718  CB  THR   445     144.620  57.920  10.670  1.00  0.00            
ATOM   3719  HB  THR   445     145.010  57.110  10.050  1.00  0.00            
ATOM   3720  CG2 THR   445     143.710  58.800   9.810  1.00  0.00            
ATOM   3721 1HG2 THR   445     142.700  58.420   9.700  1.00  0.00            
ATOM   3722 2HG2 THR   445     143.620  59.820  10.190  1.00  0.00            
ATOM   3723 3HG2 THR   445     144.050  58.760   8.770  1.00  0.00            
ATOM   3724  OG1 THR   445     145.690  58.750  11.060  1.00  0.00            
ATOM   3725  HG1 THR   445     145.530  59.620  10.680  1.00  0.00            
ATOM   3726  C   THR   445     143.540  58.620  12.820  1.00  0.00            
ATOM   3727  O   THR   445     142.490  59.210  12.570  1.00  0.00            
ATOM   3728  N   ILE   446     144.300  58.820  13.900  1.00  0.00            
ATOM   3729  H   ILE   446     145.090  58.200  13.960  1.00  0.00            
ATOM   3730  CA  ILE   446     144.070  59.870  14.870  1.00  0.00            
ATOM   3731  HA  ILE   446     143.030  60.170  14.780  1.00  0.00            
ATOM   3732  CB  ILE   446     144.260  59.380  16.300  1.00  0.00            
ATOM   3733  HB  ILE   446     145.300  59.030  16.310  1.00  0.00            
ATOM   3734  CG2 ILE   446     144.100  60.520  17.300  1.00  0.00            
ATOM   3735 1HG2 ILE   446     143.120  60.990  17.330  1.00  0.00            
ATOM   3736 2HG2 ILE   446     144.450  60.050  18.210  1.00  0.00            
ATOM   3737 3HG2 ILE   446     144.800  61.340  17.130  1.00  0.00            
ATOM   3738  CG1 ILE   446     143.350  58.170  16.540  1.00  0.00            
ATOM   3739 1HG1 ILE   446     143.880  57.350  16.060  1.00  0.00            
ATOM   3740 2HG1 ILE   446     142.360  58.330  16.140  1.00  0.00            
ATOM   3741  CD  ILE   446     143.140  57.840  18.020  1.00  0.00            
ATOM   3742  HD1 ILE   446     142.590  56.920  18.200  1.00  0.00            
ATOM   3743  HD2 ILE   446     144.140  57.690  18.440  1.00  0.00            
ATOM   3744  HD3 ILE   446     142.640  58.690  18.480  1.00  0.00            
ATOM   3745  C   ILE   446     144.870  61.140  14.580  1.00  0.00            
ATOM   3746  O   ILE   446     146.060  61.070  14.290  1.00  0.00            
ATOM   3747  N   GLU   447     144.190  62.270  14.760  1.00  0.00            
ATOM   3748  H   GLU   447     143.300  62.180  15.240  1.00  0.00            
ATOM   3749  CA  GLU   447     144.540  63.650  14.470  1.00  0.00            
ATOM   3750  HA  GLU   447     145.630  63.650  14.370  1.00  0.00            
ATOM   3751  CB  GLU   447     143.960  64.010  13.110  1.00  0.00            
ATOM   3752  HB1 GLU   447     142.880  64.000  13.230  1.00  0.00            
ATOM   3753  HB2 GLU   447     144.350  63.310  12.370  1.00  0.00            
ATOM   3754  CG  GLU   447     144.310  65.400  12.560  1.00  0.00            
ATOM   3755  HG1 GLU   447     143.870  66.170  13.190  1.00  0.00            
ATOM   3756  HG2 GLU   447     143.860  65.590  11.590  1.00  0.00            
ATOM   3757  CD  GLU   447     145.790  65.670  12.420  1.00  0.00            
ATOM   3758  OE1 GLU   447     146.620  65.640  13.350  1.00  0.00            
ATOM   3759  OE2 GLU   447     146.220  65.810  11.250  1.00  0.00            
ATOM   3760  C   GLU   447     144.080  64.590  15.570  1.00  0.00            
ATOM   3761  O   GLU   447     143.060  64.340  16.210  1.00  0.00            
ATOM   3762  N   THR   448     144.680  65.780  15.670  1.00  0.00            
ATOM   3763  H   THR   448     145.310  65.990  14.910  1.00  0.00            
ATOM   3764  CA  THR   448     144.380  66.870  16.570  1.00  0.00            
ATOM   3765  HA  THR   448     143.310  66.910  16.730  1.00  0.00            
ATOM   3766  CB  THR   448     145.130  66.710  17.890  1.00  0.00            
ATOM   3767  HB  THR   448     146.160  67.050  17.770  1.00  0.00            
ATOM   3768  CG2 THR   448     144.570  67.720  18.890  1.00  0.00            
ATOM   3769 1HG2 THR   448     143.620  67.380  19.320  1.00  0.00            
ATOM   3770 2HG2 THR   448     145.240  67.770  19.740  1.00  0.00            
ATOM   3771 3HG2 THR   448     144.470  68.730  18.490  1.00  0.00            
ATOM   3772  OG1 THR   448     145.110  65.410  18.450  1.00  0.00            
ATOM   3773  HG1 THR   448     145.710  64.810  18.000  1.00  0.00            
ATOM   3774  C   THR   448     144.740  68.170  15.860  1.00  0.00            
ATOM   3775  O   THR   448     145.890  68.330  15.450  1.00  0.00            
ATOM   3776  N   THR   449     143.830  69.140  15.800  1.00  0.00            
ATOM   3777  H   THR   449     143.040  69.000  16.410  1.00  0.00            
ATOM   3778  CA  THR   449     143.930  70.430  15.140  1.00  0.00            
ATOM   3779  HA  THR   449     144.960  70.570  14.810  1.00  0.00            
ATOM   3780  CB  THR   449     143.260  70.370  13.770  1.00  0.00            
ATOM   3781  HB  THR   449     143.180  71.350  13.310  1.00  0.00            
ATOM   3782  CG2 THR   449     143.830  69.430  12.700  1.00  0.00            
ATOM   3783 1HG2 THR   449     144.360  68.660  13.260  1.00  0.00            
ATOM   3784 2HG2 THR   449     143.080  68.950  12.070  1.00  0.00            
ATOM   3785 3HG2 THR   449     144.590  70.000  12.160  1.00  0.00            
ATOM   3786  OG1 THR   449     141.930  69.940  13.900  1.00  0.00            
ATOM   3787  HG1 THR   449     141.460  70.070  13.070  1.00  0.00            
ATOM   3788  C   THR   449     143.550  71.690  15.900  1.00  0.00            
ATOM   3789  O   THR   449     142.890  71.620  16.940  1.00  0.00            
ATOM   3790  N   THR   450     143.940  72.850  15.380  1.00  0.00            
ATOM   3791  H   THR   450     144.520  72.860  14.560  1.00  0.00            
ATOM   3792  CA  THR   450     143.260  74.100  15.700  1.00  0.00            
ATOM   3793  HA  THR   450     142.840  74.070  16.710  1.00  0.00            
ATOM   3794  CB  THR   450     144.190  75.310  15.720  1.00  0.00            
ATOM   3795  HB  THR   450     143.660  76.260  15.660  1.00  0.00            
ATOM   3796  CG2 THR   450     144.990  75.480  17.010  1.00  0.00            
ATOM   3797 1HG2 THR   450     145.310  76.510  17.150  1.00  0.00            
ATOM   3798 2HG2 THR   450     144.420  75.070  17.840  1.00  0.00            
ATOM   3799 3HG2 THR   450     145.810  74.770  16.890  1.00  0.00            
ATOM   3800  OG1 THR   450     145.060  75.310  14.610  1.00  0.00            
ATOM   3801  HG1 THR   450     145.520  76.150  14.690  1.00  0.00            
ATOM   3802  C   THR   450     142.080  74.210  14.750  1.00  0.00            
ATOM   3803  O   THR   450     142.160  73.820  13.580  1.00  0.00            
ATOM   3804  N   VAL   451     140.930  74.670  15.250  1.00  0.00            
ATOM   3805  H   VAL   451     140.860  74.980  16.210  1.00  0.00            
ATOM   3806  CA  VAL   451     139.690  74.930  14.540  1.00  0.00            
ATOM   3807  HA  VAL   451     139.930  74.860  13.480  1.00  0.00            
ATOM   3808  CB  VAL   451     138.640  73.890  14.920  1.00  0.00            
ATOM   3809  HB  VAL   451     137.730  74.370  14.590  1.00  0.00            
ATOM   3810  CG1 VAL   451     138.920  72.590  14.170  1.00  0.00            
ATOM   3811 1HG1 VAL   451     138.230  71.790  14.430  1.00  0.00            
ATOM   3812 2HG1 VAL   451     138.760  72.870  13.130  1.00  0.00            
ATOM   3813 3HG1 VAL   451     139.930  72.220  14.340  1.00  0.00            
ATOM   3814  CG2 VAL   451     138.390  73.570  16.390  1.00  0.00            
ATOM   3815 1HG2 VAL   451     137.660  72.790  16.610  1.00  0.00            
ATOM   3816 2HG2 VAL   451     139.370  73.350  16.820  1.00  0.00            
ATOM   3817 3HG2 VAL   451     138.260  74.460  17.000  1.00  0.00            
ATOM   3818  C   VAL   451     139.220  76.320  14.920  1.00  0.00            
ATOM   3819  O   VAL   451     139.470  76.820  16.010  1.00  0.00            
ATOM   3820  N   PRO   452     138.370  76.940  14.080  1.00  0.00            
ATOM   3821  CD  PRO   452     138.010  76.580  12.730  1.00  0.00            
ATOM   3822  HD1 PRO   452     137.800  75.530  12.530  1.00  0.00            
ATOM   3823  HD2 PRO   452     138.760  76.900  12.000  1.00  0.00            
ATOM   3824  CG  PRO   452     136.740  77.360  12.400  1.00  0.00            
ATOM   3825  HG1 PRO   452     135.830  76.920  12.810  1.00  0.00            
ATOM   3826  HG2 PRO   452     136.620  77.440  11.320  1.00  0.00            
ATOM   3827  CB  PRO   452     137.160  78.670  13.040  1.00  0.00            
ATOM   3828  HB1 PRO   452     136.390  79.430  13.160  1.00  0.00            
ATOM   3829  HB2 PRO   452     137.950  79.130  12.430  1.00  0.00            
ATOM   3830  CA  PRO   452     137.700  78.190  14.380  1.00  0.00            
ATOM   3831  HA  PRO   452     138.390  78.970  14.690  1.00  0.00            
ATOM   3832  C   PRO   452     136.570  78.040  15.400  1.00  0.00            
ATOM   3833  O   PRO   452     136.020  76.960  15.550  1.00  0.00            
ATOM   3834  N   GLN   453     136.230  79.070  16.170  1.00  0.00            
ATOM   3835  H   GLN   453     136.740  79.930  15.990  1.00  0.00            
ATOM   3836  CA  GLN   453     135.370  79.000  17.330  1.00  0.00            
ATOM   3837  HA  GLN   453     135.710  78.160  17.940  1.00  0.00            
ATOM   3838  CB  GLN   453     135.720  80.250  18.120  1.00  0.00            
ATOM   3839  HB1 GLN   453     135.950  81.090  17.460  1.00  0.00            
ATOM   3840  HB2 GLN   453     136.650  80.090  18.670  1.00  0.00            
ATOM   3841  CG  GLN   453     134.670  80.770  19.100  1.00  0.00            
ATOM   3842  HG1 GLN   453     134.470  80.030  19.870  1.00  0.00            
ATOM   3843  HG2 GLN   453     133.770  81.060  18.560  1.00  0.00            
ATOM   3844  CD  GLN   453     135.230  81.960  19.860  1.00  0.00            
ATOM   3845  OE1 GLN   453     134.960  83.110  19.520  1.00  0.00            
ATOM   3846  NE2 GLN   453     136.070  81.770  20.880  1.00  0.00            
ATOM   3847 1HE2 GLN   453     136.410  80.860  21.160  1.00  0.00            
ATOM   3848 2HE2 GLN   453     136.450  82.600  21.310  1.00  0.00            
ATOM   3849  C   GLN   453     133.880  78.800  17.070  1.00  0.00            
ATOM   3850  O   GLN   453     133.330  79.370  16.130  1.00  0.00            
ATOM   3851  N   ASP   454     133.250  78.000  17.940  1.00  0.00            
ATOM   3852  H   ASP   454     133.800  77.540  18.650  1.00  0.00            
ATOM   3853  CA  ASP   454     131.860  77.610  17.890  1.00  0.00            
ATOM   3854  HA  ASP   454     131.510  77.650  16.860  1.00  0.00            
ATOM   3855  CB  ASP   454     131.700  76.120  18.170  1.00  0.00            
ATOM   3856  HB1 ASP   454     132.300  75.470  17.520  1.00  0.00            
ATOM   3857  HB2 ASP   454     130.730  75.770  17.840  1.00  0.00            
ATOM   3858  CG  ASP   454     132.030  75.750  19.610  1.00  0.00            
ATOM   3859  OD1 ASP   454     133.200  75.430  19.930  1.00  0.00            
ATOM   3860  OD2 ASP   454     131.110  75.790  20.460  1.00  0.00            
ATOM   3861  C   ASP   454     130.930  78.450  18.760  1.00  0.00            
ATOM   3862  O   ASP   454     131.290  79.180  19.680  1.00  0.00            
ATOM   3863  N   ALA   455     129.620  78.350  18.520  1.00  0.00            
ATOM   3864  H   ALA   455     129.340  77.830  17.700  1.00  0.00            
ATOM   3865  CA  ALA   455     128.590  79.050  19.250  1.00  0.00            
ATOM   3866  HA  ALA   455     128.750  80.130  19.130  1.00  0.00            
ATOM   3867  CB  ALA   455     127.260  78.650  18.620  1.00  0.00            
ATOM   3868  HB1 ALA   455     126.370  79.020  19.130  1.00  0.00            
ATOM   3869  HB2 ALA   455     127.270  78.910  17.560  1.00  0.00            
ATOM   3870  HB3 ALA   455     127.060  77.580  18.610  1.00  0.00            
ATOM   3871  C   ALA   455     128.710  78.810  20.750  1.00  0.00            
ATOM   3872  O   ALA   455     128.640  79.770  21.510  1.00  0.00            
ATOM   3873  N   VAL   456     128.990  77.590  21.230  1.00  0.00            
ATOM   3874  H   VAL   456     129.240  76.850  20.590  1.00  0.00            
ATOM   3875  CA  VAL   456     129.090  77.300  22.640  1.00  0.00            
ATOM   3876  HA  VAL   456     128.300  77.870  23.120  1.00  0.00            
ATOM   3877  CB  VAL   456     128.990  75.810  22.940  1.00  0.00            
ATOM   3878  HB  VAL   456     129.840  75.280  22.510  1.00  0.00            
ATOM   3879  CG1 VAL   456     128.930  75.630  24.450  1.00  0.00            
ATOM   3880 1HG1 VAL   456     128.100  76.200  24.880  1.00  0.00            
ATOM   3881 2HG1 VAL   456     128.820  74.560  24.620  1.00  0.00            
ATOM   3882 3HG1 VAL   456     129.890  75.980  24.850  1.00  0.00            
ATOM   3883  CG2 VAL   456     127.690  75.260  22.360  1.00  0.00            
ATOM   3884 1HG2 VAL   456     127.880  75.220  21.280  1.00  0.00            
ATOM   3885 2HG2 VAL   456     127.470  74.290  22.800  1.00  0.00            
ATOM   3886 3HG2 VAL   456     126.830  75.870  22.630  1.00  0.00            
ATOM   3887  C   VAL   456     130.320  77.940  23.270  1.00  0.00            
ATOM   3888  O   VAL   456     130.240  78.670  24.260  1.00  0.00            
ATOM   3889  N   SER   457     131.480  77.760  22.630  1.00  0.00            
ATOM   3890  H   SER   457     131.520  77.180  21.810  1.00  0.00            
ATOM   3891  CA  SER   457     132.760  78.170  23.160  1.00  0.00            
ATOM   3892  HA  SER   457     132.800  77.990  24.240  1.00  0.00            
ATOM   3893  CB  SER   457     133.960  77.460  22.540  1.00  0.00            
ATOM   3894  HB1 SER   457     133.920  76.390  22.700  1.00  0.00            
ATOM   3895  HB2 SER   457     134.860  77.880  22.990  1.00  0.00            
ATOM   3896  OG  SER   457     134.040  77.690  21.150  1.00  0.00            
ATOM   3897  HG  SER   457     133.430  77.070  20.740  1.00  0.00            
ATOM   3898  C   SER   457     132.860  79.690  23.060  1.00  0.00            
ATOM   3899  O   SER   457     133.360  80.200  24.060  1.00  0.00            
ATOM   3900  N   ARG   458     132.360  80.370  22.030  1.00  0.00            
ATOM   3901  H   ARG   458     131.890  79.840  21.300  1.00  0.00            
ATOM   3902  CA  ARG   458     132.190  81.810  22.100  1.00  0.00            
ATOM   3903  HA  ARG   458     133.160  82.290  22.250  1.00  0.00            
ATOM   3904  CB  ARG   458     131.650  82.390  20.800  1.00  0.00            
ATOM   3905  HB1 ARG   458     130.640  82.050  20.550  1.00  0.00            
ATOM   3906  HB2 ARG   458     132.280  81.930  20.040  1.00  0.00            
ATOM   3907  CG  ARG   458     131.800  83.890  20.600  1.00  0.00            
ATOM   3908  HG1 ARG   458     132.760  84.300  20.920  1.00  0.00            
ATOM   3909  HG2 ARG   458     131.100  84.410  21.260  1.00  0.00            
ATOM   3910  CD  ARG   458     131.620  84.290  19.140  1.00  0.00            
ATOM   3911  HD1 ARG   458     130.600  84.090  18.820  1.00  0.00            
ATOM   3912  HD2 ARG   458     132.350  83.730  18.570  1.00  0.00            
ATOM   3913  NE  ARG   458     131.940  85.700  18.890  1.00  0.00            
ATOM   3914  HE  ARG   458     131.180  86.340  19.070  1.00  0.00            
ATOM   3915  CZ  ARG   458     133.010  86.220  18.270  1.00  0.00            
ATOM   3916  NH1 ARG   458     134.110  85.500  18.000  1.00  0.00            
ATOM   3917 1HH1 ARG   458     134.240  84.600  18.430  1.00  0.00            
ATOM   3918 2HH1 ARG   458     134.910  85.890  17.530  1.00  0.00            
ATOM   3919  NH2 ARG   458     133.040  87.490  17.850  1.00  0.00            
ATOM   3920 1HH2 ARG   458     132.310  88.150  18.070  1.00  0.00            
ATOM   3921 2HH2 ARG   458     133.780  87.740  17.220  1.00  0.00            
ATOM   3922  C   ARG   458     131.340  82.200  23.300  1.00  0.00            
ATOM   3923  O   ARG   458     131.780  83.050  24.070  1.00  0.00            
ATOM   3924  N   SER   459     130.170  81.610  23.560  1.00  0.00            
ATOM   3925  H   SER   459     129.880  80.810  23.020  1.00  0.00            
ATOM   3926  CA  SER   459     129.310  82.080  24.630  1.00  0.00            
ATOM   3927  HA  SER   459     129.170  83.150  24.490  1.00  0.00            
ATOM   3928  CB  SER   459     127.900  81.520  24.500  1.00  0.00            
ATOM   3929  HB1 SER   459     127.230  82.050  25.170  1.00  0.00            
ATOM   3930  HB2 SER   459     127.910  80.480  24.840  1.00  0.00            
ATOM   3931  OG  SER   459     127.430  81.670  23.180  1.00  0.00            
ATOM   3932  HG  SER   459     127.780  80.920  22.690  1.00  0.00            
ATOM   3933  C   SER   459     129.950  81.920  26.010  1.00  0.00            
ATOM   3934  O   SER   459     129.750  82.780  26.860  1.00  0.00            
ATOM   3935  N   GLN   460     130.660  80.810  26.230  1.00  0.00            
ATOM   3936  H   GLN   460     130.760  80.170  25.460  1.00  0.00            
ATOM   3937  CA  GLN   460     131.310  80.470  27.480  1.00  0.00            
ATOM   3938  HA  GLN   460     130.620  80.670  28.300  1.00  0.00            
ATOM   3939  CB  GLN   460     131.740  79.010  27.640  1.00  0.00            
ATOM   3940  HB1 GLN   460     132.540  78.860  28.360  1.00  0.00            
ATOM   3941  HB2 GLN   460     132.200  78.850  26.660  1.00  0.00            
ATOM   3942  CG  GLN   460     130.540  78.110  27.910  1.00  0.00            
ATOM   3943  HG1 GLN   460     130.890  77.090  27.970  1.00  0.00            
ATOM   3944  HG2 GLN   460     129.870  78.100  27.040  1.00  0.00            
ATOM   3945  CD  GLN   460     129.720  78.460  29.150  1.00  0.00            
ATOM   3946  OE1 GLN   460     130.300  78.420  30.230  1.00  0.00            
ATOM   3947  NE2 GLN   460     128.490  78.970  29.020  1.00  0.00            
ATOM   3948 1HE2 GLN   460     128.050  79.040  28.110  1.00  0.00            
ATOM   3949 2HE2 GLN   460     128.000  79.170  29.880  1.00  0.00            
ATOM   3950  C   GLN   460     132.530  81.340  27.750  1.00  0.00            
ATOM   3951  O   GLN   460     132.450  81.980  28.800  1.00  0.00            
ATOM   3952  N   ARG   461     133.480  81.400  26.810  1.00  0.00            
ATOM   3953  H   ARG   461     133.370  80.890  25.940  1.00  0.00            
ATOM   3954  CA  ARG   461     134.590  82.320  26.940  1.00  0.00            
ATOM   3955  HA  ARG   461     135.240  82.010  27.760  1.00  0.00            
ATOM   3956  CB  ARG   461     135.530  82.460  25.750  1.00  0.00            
ATOM   3957  HB1 ARG   461     136.280  83.180  26.050  1.00  0.00            
ATOM   3958  HB2 ARG   461     135.030  82.820  24.850  1.00  0.00            
ATOM   3959  CG  ARG   461     136.300  81.180  25.440  1.00  0.00            
ATOM   3960  HG1 ARG   461     135.580  80.430  25.090  1.00  0.00            
ATOM   3961  HG2 ARG   461     136.690  80.690  26.330  1.00  0.00            
ATOM   3962  CD  ARG   461     137.330  81.390  24.340  1.00  0.00            
ATOM   3963  HD1 ARG   461     138.070  82.140  24.630  1.00  0.00            
ATOM   3964  HD2 ARG   461     136.880  81.780  23.430  1.00  0.00            
ATOM   3965  NE  ARG   461     138.060  80.160  24.040  1.00  0.00            
ATOM   3966  HE  ARG   461     138.140  79.440  24.750  1.00  0.00            
ATOM   3967  CZ  ARG   461     139.010  80.010  23.100  1.00  0.00            
ATOM   3968  NH1 ARG   461     139.180  80.860  22.080  1.00  0.00            
ATOM   3969 1HH1 ARG   461     138.710  81.760  22.070  1.00  0.00            
ATOM   3970 2HH1 ARG   461     139.890  80.620  21.400  1.00  0.00            
ATOM   3971  NH2 ARG   461     139.830  78.960  23.200  1.00  0.00            
ATOM   3972 1HH2 ARG   461     139.640  78.290  23.930  1.00  0.00            
ATOM   3973 2HH2 ARG   461     140.690  78.920  22.670  1.00  0.00            
ATOM   3974  C   ARG   461     134.040  83.690  27.300  1.00  0.00            
ATOM   3975  O   ARG   461     134.500  84.330  28.240  1.00  0.00            
ATOM   3976  N   ARG   462     133.110  84.160  26.460  1.00  0.00            
ATOM   3977  H   ARG   462     132.840  83.680  25.610  1.00  0.00            
ATOM   3978  CA  ARG   462     132.480  85.460  26.570  1.00  0.00            
ATOM   3979  HA  ARG   462     133.290  86.180  26.430  1.00  0.00            
ATOM   3980  CB  ARG   462     131.560  85.700  25.380  1.00  0.00            
ATOM   3981  HB1 ARG   462     130.870  84.860  25.370  1.00  0.00            
ATOM   3982  HB2 ARG   462     132.130  85.780  24.460  1.00  0.00            
ATOM   3983  CG  ARG   462     130.710  86.950  25.600  1.00  0.00            
ATOM   3984  HG1 ARG   462     131.470  87.740  25.560  1.00  0.00            
ATOM   3985  HG2 ARG   462     130.190  87.050  26.560  1.00  0.00            
ATOM   3986  CD  ARG   462     129.670  87.260  24.530  1.00  0.00            
ATOM   3987  HD1 ARG   462     130.170  87.220  23.560  1.00  0.00            
ATOM   3988  HD2 ARG   462     129.240  88.240  24.750  1.00  0.00            
ATOM   3989  NE  ARG   462     128.610  86.250  24.510  1.00  0.00            
ATOM   3990  HE  ARG   462     128.490  85.610  25.280  1.00  0.00            
ATOM   3991  CZ  ARG   462     127.570  86.290  23.670  1.00  0.00            
ATOM   3992  NH1 ARG   462     127.540  87.040  22.570  1.00  0.00            
ATOM   3993 1HH1 ARG   462     128.320  87.470  22.100  1.00  0.00            
ATOM   3994 2HH1 ARG   462     126.670  87.150  22.050  1.00  0.00            
ATOM   3995  NH2 ARG   462     126.520  85.540  24.030  1.00  0.00            
ATOM   3996 1HH2 ARG   462     126.510  85.010  24.890  1.00  0.00            
ATOM   3997 2HH2 ARG   462     125.710  85.660  23.440  1.00  0.00            
ATOM   3998  C   ARG   462     131.860  85.590  27.960  1.00  0.00            
ATOM   3999  O   ARG   462     132.350  86.500  28.620  1.00  0.00            
ATOM   4000  N   GLY   463     130.960  84.730  28.440  1.00  0.00            
ATOM   4001  H   GLY   463     130.590  84.020  27.820  1.00  0.00            
ATOM   4002  CA  GLY   463     130.310  84.850  29.730  1.00  0.00            
ATOM   4003  HA1 GLY   463     129.620  84.010  29.800  1.00  0.00            
ATOM   4004  HA2 GLY   463     129.810  85.820  29.760  1.00  0.00            
ATOM   4005  C   GLY   463     131.180  84.780  30.970  1.00  0.00            
ATOM   4006  O   GLY   463     130.610  84.840  32.060  1.00  0.00            
ATOM   4007  N   ARG   464     132.510  84.680  30.890  1.00  0.00            
ATOM   4008  H   ARG   464     132.920  84.530  29.980  1.00  0.00            
ATOM   4009  CA  ARG   464     133.370  84.900  32.030  1.00  0.00            
ATOM   4010  HA  ARG   464     133.030  84.290  32.860  1.00  0.00            
ATOM   4011  CB  ARG   464     134.770  84.430  31.630  1.00  0.00            
ATOM   4012  HB1 ARG   464     135.440  84.750  32.430  1.00  0.00            
ATOM   4013  HB2 ARG   464     135.050  84.970  30.720  1.00  0.00            
ATOM   4014  CG  ARG   464     134.930  82.940  31.350  1.00  0.00            
ATOM   4015  HG1 ARG   464     135.960  82.600  31.420  1.00  0.00            
ATOM   4016  HG2 ARG   464     134.610  82.810  30.320  1.00  0.00            
ATOM   4017  CD  ARG   464     134.060  82.060  32.250  1.00  0.00            
ATOM   4018  HD1 ARG   464     133.970  82.480  33.250  1.00  0.00            
ATOM   4019  HD2 ARG   464     134.620  81.120  32.260  1.00  0.00            
ATOM   4020  NE  ARG   464     132.860  81.590  31.560  1.00  0.00            
ATOM   4021  HE  ARG   464     132.860  81.420  30.570  1.00  0.00            
ATOM   4022  CZ  ARG   464     131.610  81.610  32.050  1.00  0.00            
ATOM   4023  NH1 ARG   464     131.450  81.880  33.350  1.00  0.00            
ATOM   4024 1HH1 ARG   464     132.220  82.120  33.960  1.00  0.00            
ATOM   4025 2HH1 ARG   464     130.530  81.670  33.700  1.00  0.00            
ATOM   4026  NH2 ARG   464     130.500  81.280  31.380  1.00  0.00            
ATOM   4027 1HH2 ARG   464     130.460  80.990  30.410  1.00  0.00            
ATOM   4028 2HH2 ARG   464     129.700  81.220  31.990  1.00  0.00            
ATOM   4029  C   ARG   464     133.450  86.360  32.450  1.00  0.00            
ATOM   4030  O   ARG   464     134.160  86.570  33.430  1.00  0.00            
ATOM   4031  N   THR   465     132.770  87.290  31.770  1.00  0.00            
ATOM   4032  H   THR   465     132.280  87.000  30.940  1.00  0.00            
ATOM   4033  CA  THR   465     132.430  88.600  32.290  1.00  0.00            
ATOM   4034  HA  THR   465     132.580  88.640  33.370  1.00  0.00            
ATOM   4035  CB  THR   465     133.390  89.670  31.770  1.00  0.00            
ATOM   4036  HB  THR   465     134.400  89.290  31.910  1.00  0.00            
ATOM   4037  CG2 THR   465     133.220  90.130  30.330  1.00  0.00            
ATOM   4038 1HG2 THR   465     133.350  89.340  29.590  1.00  0.00            
ATOM   4039 2HG2 THR   465     132.250  90.610  30.140  1.00  0.00            
ATOM   4040 3HG2 THR   465     134.000  90.870  30.180  1.00  0.00            
ATOM   4041  OG1 THR   465     133.280  90.810  32.600  1.00  0.00            
ATOM   4042  HG1 THR   465     133.800  90.600  33.380  1.00  0.00            
ATOM   4043  C   THR   465     130.950  88.870  32.060  1.00  0.00            
ATOM   4044  O   THR   465     130.320  88.060  31.390  1.00  0.00            
ATOM   4045  N   GLY   466     130.420  89.970  32.610  1.00  0.00            
ATOM   4046  H   GLY   466     131.030  90.620  33.090  1.00  0.00            
ATOM   4047  CA  GLY   466     129.000  90.250  32.570  1.00  0.00            
ATOM   4048  HA1 GLY   466     128.570  89.900  31.620  1.00  0.00            
ATOM   4049  HA2 GLY   466     128.810  91.310  32.690  1.00  0.00            
ATOM   4050  C   GLY   466     128.100  89.450  33.500  1.00  0.00            
ATOM   4051  O   GLY   466     127.200  88.690  33.150  1.00  0.00            
ATOM   4052  N   ARG   467     128.530  89.460  34.760  1.00  0.00            
ATOM   4053  H   ARG   467     129.230  90.130  35.050  1.00  0.00            
ATOM   4054  CA  ARG   467     127.980  88.580  35.760  1.00  0.00            
ATOM   4055  HA  ARG   467     127.220  87.870  35.410  1.00  0.00            
ATOM   4056  CB  ARG   467     129.090  87.720  36.370  1.00  0.00            
ATOM   4057  HB1 ARG   467     128.620  86.940  36.970  1.00  0.00            
ATOM   4058  HB2 ARG   467     129.680  88.350  37.020  1.00  0.00            
ATOM   4059  CG  ARG   467     130.000  87.020  35.360  1.00  0.00            
ATOM   4060  HG1 ARG   467     130.470  87.920  34.960  1.00  0.00            
ATOM   4061  HG2 ARG   467     129.330  86.610  34.610  1.00  0.00            
ATOM   4062  CD  ARG   467     131.130  86.090  35.810  1.00  0.00            
ATOM   4063  HD1 ARG   467     131.720  86.550  36.600  1.00  0.00            
ATOM   4064  HD2 ARG   467     131.770  85.880  34.950  1.00  0.00            
ATOM   4065  NE  ARG   467     130.600  84.870  36.420  1.00  0.00            
ATOM   4066  HE  ARG   467     131.040  84.520  37.260  1.00  0.00            
ATOM   4067  CZ  ARG   467     129.950  83.970  35.680  1.00  0.00            
ATOM   4068  NH1 ARG   467     129.610  84.090  34.390  1.00  0.00            
ATOM   4069 1HH1 ARG   467     130.120  84.650  33.730  1.00  0.00            
ATOM   4070 2HH1 ARG   467     129.300  83.200  34.030  1.00  0.00            
ATOM   4071  NH2 ARG   467     129.610  82.780  36.200  1.00  0.00            
ATOM   4072 1HH2 ARG   467     129.930  82.580  37.140  1.00  0.00            
ATOM   4073 2HH2 ARG   467     128.950  82.160  35.750  1.00  0.00            
ATOM   4074  C   ARG   467     127.310  89.480  36.790  1.00  0.00            
ATOM   4075  O   ARG   467     127.310  89.080  37.950  1.00  0.00            
ATOM   4076  N   GLY   468     126.620  90.570  36.460  1.00  0.00            
ATOM   4077  H   GLY   468     126.720  90.830  35.490  1.00  0.00            
ATOM   4078  CA  GLY   468     126.000  91.520  37.360  1.00  0.00            
ATOM   4079  HA1 GLY   468     126.170  91.210  38.390  1.00  0.00            
ATOM   4080  HA2 GLY   468     124.920  91.550  37.220  1.00  0.00            
ATOM   4081  C   GLY   468     126.480  92.930  37.050  1.00  0.00            
ATOM   4082  O   GLY   468     125.680  93.850  36.820  1.00  0.00            
ATOM   4083  N   ARG   469     127.800  93.070  36.990  1.00  0.00            
ATOM   4084  H   ARG   469     128.330  92.280  37.320  1.00  0.00            
ATOM   4085  CA  ARG   469     128.590  94.240  36.640  1.00  0.00            
ATOM   4086  HA  ARG   469     128.040  95.180  36.700  1.00  0.00            
ATOM   4087  CB  ARG   469     129.820  94.410  37.520  1.00  0.00            
ATOM   4088  HB1 ARG   469     130.530  93.610  37.320  1.00  0.00            
ATOM   4089  HB2 ARG   469     129.480  94.480  38.560  1.00  0.00            
ATOM   4090  CG  ARG   469     130.630  95.690  37.320  1.00  0.00            
ATOM   4091  HG1 ARG   469     130.040  96.530  37.670  1.00  0.00            
ATOM   4092  HG2 ARG   469     130.970  95.680  36.290  1.00  0.00            
ATOM   4093  CD  ARG   469     131.840  95.630  38.240  1.00  0.00            
ATOM   4094  HD1 ARG   469     132.020  94.570  38.430  1.00  0.00            
ATOM   4095  HD2 ARG   469     131.600  96.200  39.140  1.00  0.00            
ATOM   4096  NE  ARG   469     133.000  96.280  37.630  1.00  0.00            
ATOM   4097  HE  ARG   469     132.870  96.990  36.910  1.00  0.00            
ATOM   4098  CZ  ARG   469     134.250  96.060  38.040  1.00  0.00            
ATOM   4099  NH1 ARG   469     134.450  95.530  39.250  1.00  0.00            
ATOM   4100 1HH1 ARG   469     133.680  95.160  39.790  1.00  0.00            
ATOM   4101 2HH1 ARG   469     135.400  95.530  39.590  1.00  0.00            
ATOM   4102  NH2 ARG   469     135.310  96.410  37.290  1.00  0.00            
ATOM   4103 1HH2 ARG   469     135.090  96.760  36.370  1.00  0.00            
ATOM   4104 2HH2 ARG   469     136.230  96.030  37.480  1.00  0.00            
ATOM   4105  C   ARG   469     128.930  94.030  35.170  1.00  0.00            
ATOM   4106  O   ARG   469     129.550  93.020  34.850  1.00  0.00            
ATOM   4107  N   ARG   470     128.530  95.020  34.370  1.00  0.00            
ATOM   4108  H   ARG   470     127.980  95.790  34.720  1.00  0.00            
ATOM   4109  CA  ARG   470     128.670  94.980  32.920  1.00  0.00            
ATOM   4110  HA  ARG   470     128.060  94.160  32.530  1.00  0.00            
ATOM   4111  CB  ARG   470     128.150  96.260  32.290  1.00  0.00            
ATOM   4112  HB1 ARG   470     128.720  97.160  32.540  1.00  0.00            
ATOM   4113  HB2 ARG   470     127.110  96.300  32.620  1.00  0.00            
ATOM   4114  CG  ARG   470     128.160  96.080  30.780  1.00  0.00            
ATOM   4115  HG1 ARG   470     127.540  95.220  30.540  1.00  0.00            
ATOM   4116  HG2 ARG   470     129.170  95.910  30.400  1.00  0.00            
ATOM   4117  CD  ARG   470     127.680  97.330  30.040  1.00  0.00            
ATOM   4118  HD1 ARG   470     127.480  96.990  29.020  1.00  0.00            
ATOM   4119  HD2 ARG   470     128.510  98.030  29.940  1.00  0.00            
ATOM   4120  NE  ARG   470     126.500  97.960  30.620  1.00  0.00            
ATOM   4121  HE  ARG   470     126.260  97.590  31.530  1.00  0.00            
ATOM   4122  CZ  ARG   470     125.870  99.030  30.120  1.00  0.00            
ATOM   4123  NH1 ARG   470     126.060  99.630  28.940  1.00  0.00            
ATOM   4124 1HH1 ARG   470     126.730  99.250  28.290  1.00  0.00            
ATOM   4125 2HH1 ARG   470     125.700 100.540  28.710  1.00  0.00            
ATOM   4126  NH2 ARG   470     124.890  99.590  30.840  1.00  0.00            
ATOM   4127 1HH2 ARG   470     124.560  99.030  31.620  1.00  0.00            
ATOM   4128 2HH2 ARG   470     124.180 100.190  30.450  1.00  0.00            
ATOM   4129  C   ARG   470     130.120  94.710  32.520  1.00  0.00            
ATOM   4130  O   ARG   470     131.010  95.430  32.960  1.00  0.00            
ATOM   4131  N   GLY   471     130.400  93.730  31.660  1.00  0.00            
ATOM   4132  H   GLY   471     129.640  93.290  31.160  1.00  0.00            
ATOM   4133  CA  GLY   471     131.700  93.280  31.230  1.00  0.00            
ATOM   4134  HA1 GLY   471     131.780  92.200  31.260  1.00  0.00            
ATOM   4135  HA2 GLY   471     132.450  93.740  31.870  1.00  0.00            
ATOM   4136  C   GLY   471     131.920  93.740  29.790  1.00  0.00            
ATOM   4137  O   GLY   471     131.040  94.290  29.130  1.00  0.00            
ATOM   4138  N   ILE   472     133.140  93.570  29.290  1.00  0.00            
ATOM   4139  H   ILE   472     133.810  93.130  29.910  1.00  0.00            
ATOM   4140  CA  ILE   472     133.490  93.680  27.880  1.00  0.00            
ATOM   4141  HA  ILE   472     132.640  94.070  27.310  1.00  0.00            
ATOM   4142  CB  ILE   472     134.610  94.710  27.840  1.00  0.00            
ATOM   4143  HB  ILE   472     135.270  94.260  28.590  1.00  0.00            
ATOM   4144  CG2 ILE   472     135.410  94.920  26.560  1.00  0.00            
ATOM   4145 1HG2 ILE   472     135.850  93.990  26.190  1.00  0.00            
ATOM   4146 2HG2 ILE   472     134.700  95.200  25.780  1.00  0.00            
ATOM   4147 3HG2 ILE   472     136.190  95.680  26.500  1.00  0.00            
ATOM   4148  CG1 ILE   472     134.100  96.060  28.330  1.00  0.00            
ATOM   4149 1HG1 ILE   472     133.560  95.960  29.270  1.00  0.00            
ATOM   4150 2HG1 ILE   472     133.340  96.430  27.650  1.00  0.00            
ATOM   4151  CD  ILE   472     135.130  97.170  28.520  1.00  0.00            
ATOM   4152  HD1 ILE   472     135.570  97.560  27.600  1.00  0.00            
ATOM   4153  HD2 ILE   472     134.750  97.970  29.160  1.00  0.00            
ATOM   4154  HD3 ILE   472     135.890  96.660  29.110  1.00  0.00            
ATOM   4155  C   ILE   472     133.990  92.360  27.320  1.00  0.00            
ATOM   4156  O   ILE   472     134.600  91.500  27.950  1.00  0.00            
ATOM   4157  N   TYR   473     133.740  92.150  26.030  1.00  0.00            
ATOM   4158  H   TYR   473     133.070  92.760  25.580  1.00  0.00            
ATOM   4159  CA  TYR   473     134.200  91.040  25.230  1.00  0.00            
ATOM   4160  HA  TYR   473     134.980  90.560  25.830  1.00  0.00            
ATOM   4161  CB  TYR   473     133.060  90.070  24.910  1.00  0.00            
ATOM   4162  HB1 TYR   473     132.260  90.490  24.300  1.00  0.00            
ATOM   4163  HB2 TYR   473     132.610  89.720  25.840  1.00  0.00            
ATOM   4164  CG  TYR   473     133.480  88.900  24.060  1.00  0.00            
ATOM   4165  CD1 TYR   473     134.390  87.970  24.570  1.00  0.00            
ATOM   4166  HD1 TYR   473     134.840  88.080  25.550  1.00  0.00            
ATOM   4167  CE1 TYR   473     134.780  86.940  23.710  1.00  0.00            
ATOM   4168  HE1 TYR   473     135.620  86.360  24.080  1.00  0.00            
ATOM   4169  CZ  TYR   473     134.220  86.730  22.430  1.00  0.00            
ATOM   4170  OH  TYR   473     134.660  85.780  21.550  1.00  0.00            
ATOM   4171  HH  TYR   473     135.360  85.220  21.900  1.00  0.00            
ATOM   4172  CE2 TYR   473     133.220  87.630  22.040  1.00  0.00            
ATOM   4173  HE2 TYR   473     132.790  87.400  21.070  1.00  0.00            
ATOM   4174  CD2 TYR   473     132.880  88.750  22.800  1.00  0.00            
ATOM   4175  HD2 TYR   473     132.210  89.500  22.410  1.00  0.00            
ATOM   4176  C   TYR   473     134.890  91.420  23.930  1.00  0.00            
ATOM   4177  O   TYR   473     134.300  92.210  23.190  1.00  0.00            
ATOM   4178  N   ARG   474     136.210  91.260  23.790  1.00  0.00            
ATOM   4179  H   ARG   474     136.630  90.780  24.580  1.00  0.00            
ATOM   4180  CA  ARG   474     137.090  91.710  22.740  1.00  0.00            
ATOM   4181  HA  ARG   474     136.580  92.400  22.070  1.00  0.00            
ATOM   4182  CB  ARG   474     138.250  92.530  23.300  1.00  0.00            
ATOM   4183  HB1 ARG   474     138.670  93.030  22.420  1.00  0.00            
ATOM   4184  HB2 ARG   474     139.080  91.900  23.630  1.00  0.00            
ATOM   4185  CG  ARG   474     137.840  93.660  24.230  1.00  0.00            
ATOM   4186  HG1 ARG   474     137.590  93.140  25.160  1.00  0.00            
ATOM   4187  HG2 ARG   474     136.990  94.220  23.860  1.00  0.00            
ATOM   4188  CD  ARG   474     139.030  94.600  24.440  1.00  0.00            
ATOM   4189  HD1 ARG   474     139.290  94.980  23.460  1.00  0.00            
ATOM   4190  HD2 ARG   474     139.830  93.950  24.810  1.00  0.00            
ATOM   4191  NE  ARG   474     138.700  95.680  25.370  1.00  0.00            
ATOM   4192  HE  ARG   474     138.880  95.580  26.360  1.00  0.00            
ATOM   4193  CZ  ARG   474     138.180  96.900  25.140  1.00  0.00            
ATOM   4194  NH1 ARG   474     137.760  97.350  23.950  1.00  0.00            
ATOM   4195 1HH1 ARG   474     137.970  96.710  23.190  1.00  0.00            
ATOM   4196 2HH1 ARG   474     137.430  98.290  23.800  1.00  0.00            
ATOM   4197  NH2 ARG   474     138.030  97.720  26.190  1.00  0.00            
ATOM   4198 1HH2 ARG   474     138.240  97.380  27.120  1.00  0.00            
ATOM   4199 2HH2 ARG   474     138.070  98.700  25.940  1.00  0.00            
ATOM   4200  C   ARG   474     137.520  90.530  21.890  1.00  0.00            
ATOM   4201  O   ARG   474     138.430  89.790  22.260  1.00  0.00            
ATOM   4202  N   PHE   475     137.070  90.490  20.640  1.00  0.00            
ATOM   4203  H   PHE   475     136.550  91.300  20.320  1.00  0.00            
ATOM   4204  CA  PHE   475     137.380  89.390  19.750  1.00  0.00            
ATOM   4205  HA  PHE   475     137.810  88.600  20.370  1.00  0.00            
ATOM   4206  CB  PHE   475     136.060  88.930  19.140  1.00  0.00            
ATOM   4207  HB1 PHE   475     135.460  88.430  19.900  1.00  0.00            
ATOM   4208  HB2 PHE   475     136.290  88.160  18.410  1.00  0.00            
ATOM   4209  CG  PHE   475     135.160  89.990  18.540  1.00  0.00            
ATOM   4210  CD1 PHE   475     134.000  90.370  19.220  1.00  0.00            
ATOM   4211  HD1 PHE   475     133.830  90.050  20.240  1.00  0.00            
ATOM   4212  CE1 PHE   475     133.070  91.170  18.540  1.00  0.00            
ATOM   4213  HE1 PHE   475     132.370  91.690  19.170  1.00  0.00            
ATOM   4214  CZ  PHE   475     133.280  91.580  17.220  1.00  0.00            
ATOM   4215  HZ  PHE   475     132.640  92.320  16.760  1.00  0.00            
ATOM   4216  CE2 PHE   475     134.440  91.160  16.560  1.00  0.00            
ATOM   4217  HE2 PHE   475     134.660  91.540  15.580  1.00  0.00            
ATOM   4218  CD2 PHE   475     135.430  90.440  17.240  1.00  0.00            
ATOM   4219  HD2 PHE   475     136.310  90.150  16.700  1.00  0.00            
ATOM   4220  C   PHE   475     138.430  89.880  18.750  1.00  0.00            
ATOM   4221  O   PHE   475     138.630  91.070  18.550  1.00  0.00            
ATOM   4222  N   VAL   476     138.990  88.920  18.020  1.00  0.00            
ATOM   4223  H   VAL   476     138.760  87.960  18.210  1.00  0.00            
ATOM   4224  CA  VAL   476     139.770  89.160  16.810  1.00  0.00            
ATOM   4225  HA  VAL   476     140.070  90.200  16.880  1.00  0.00            
ATOM   4226  CB  VAL   476     141.000  88.260  16.810  1.00  0.00            
ATOM   4227  HB  VAL   476     141.420  88.380  15.810  1.00  0.00            
ATOM   4228  CG1 VAL   476     142.050  88.720  17.820  1.00  0.00            
ATOM   4229 1HG1 VAL   476     142.130  89.790  17.650  1.00  0.00            
ATOM   4230 2HG1 VAL   476     141.680  88.500  18.820  1.00  0.00            
ATOM   4231 3HG1 VAL   476     142.940  88.180  17.520  1.00  0.00            
ATOM   4232  CG2 VAL   476     140.740  86.760  16.890  1.00  0.00            
ATOM   4233 1HG2 VAL   476     141.610  86.200  16.540  1.00  0.00            
ATOM   4234 2HG2 VAL   476     140.360  86.360  17.830  1.00  0.00            
ATOM   4235 3HG2 VAL   476     140.060  86.430  16.100  1.00  0.00            
ATOM   4236  C   VAL   476     139.020  89.020  15.490  1.00  0.00            
ATOM   4237  O   VAL   476     139.310  89.660  14.490  1.00  0.00            
ATOM   4238  N   THR   477     138.010  88.150  15.510  1.00  0.00            
ATOM   4239  H   THR   477     137.880  87.650  16.370  1.00  0.00            
ATOM   4240  CA  THR   477     137.100  87.780  14.440  1.00  0.00            
ATOM   4241  HA  THR   477     137.190  88.580  13.700  1.00  0.00            
ATOM   4242  CB  THR   477     137.550  86.470  13.800  1.00  0.00            
ATOM   4243  HB  THR   477     137.630  85.720  14.580  1.00  0.00            
ATOM   4244  CG2 THR   477     136.690  85.950  12.650  1.00  0.00            
ATOM   4245 1HG2 THR   477     137.130  85.020  12.290  1.00  0.00            
ATOM   4246 2HG2 THR   477     135.780  85.580  13.120  1.00  0.00            
ATOM   4247 3HG2 THR   477     136.530  86.700  11.880  1.00  0.00            
ATOM   4248  OG1 THR   477     138.760  86.600  13.100  1.00  0.00            
ATOM   4249  HG1 THR   477     139.180  85.740  13.020  1.00  0.00            
ATOM   4250  C   THR   477     135.650  87.660  14.900  1.00  0.00            
ATOM   4251  O   THR   477     135.310  87.000  15.880  1.00  0.00            
ATOM   4252  N   PRO   478     134.750  88.330  14.180  1.00  0.00            
ATOM   4253  CD  PRO   478     135.030  89.220  13.070  1.00  0.00            
ATOM   4254  HD1 PRO   478     135.560  88.650  12.310  1.00  0.00            
ATOM   4255  HD2 PRO   478     135.570  90.150  13.290  1.00  0.00            
ATOM   4256  CG  PRO   478     133.670  89.600  12.490  1.00  0.00            
ATOM   4257  HG1 PRO   478     133.450  88.880  11.720  1.00  0.00            
ATOM   4258  HG2 PRO   478     133.700  90.630  12.110  1.00  0.00            
ATOM   4259  CB  PRO   478     132.760  89.450  13.710  1.00  0.00            
ATOM   4260  HB1 PRO   478     131.700  89.340  13.480  1.00  0.00            
ATOM   4261  HB2 PRO   478     132.980  90.280  14.390  1.00  0.00            
ATOM   4262  CA  PRO   478     133.320  88.180  14.330  1.00  0.00            
ATOM   4263  HA  PRO   478     133.060  88.040  15.380  1.00  0.00            
ATOM   4264  C   PRO   478     132.820  86.880  13.700  1.00  0.00            
ATOM   4265  O   PRO   478     133.370  86.470  12.680  1.00  0.00            
ATOM   4266  N   GLY   479     131.940  86.140  14.380  1.00  0.00            
ATOM   4267  H   GLY   479     131.520  86.730  15.080  1.00  0.00            
ATOM   4268  CA  GLY   479     131.270  84.960  13.860  1.00  0.00            
ATOM   4269  HA1 GLY   479     131.440  84.800  12.800  1.00  0.00            
ATOM   4270  HA2 GLY   479     130.200  85.120  13.980  1.00  0.00            
ATOM   4271  C   GLY   479     131.620  83.690  14.620  1.00  0.00            
ATOM   4272  O   GLY   479     132.490  83.600  15.480  1.00  0.00            
ATOM   4273  N   GLU   480     130.900  82.640  14.220  1.00  0.00            
ATOM   4274  H   GLU   480     130.100  82.850  13.650  1.00  0.00            
ATOM   4275  CA  GLU   480     131.000  81.360  14.900  1.00  0.00            
ATOM   4276  HA  GLU   480     131.990  81.320  15.350  1.00  0.00            
ATOM   4277  CB  GLU   480     130.070  81.230  16.110  1.00  0.00            
ATOM   4278  HB1 GLU   480     130.250  81.970  16.890  1.00  0.00            
ATOM   4279  HB2 GLU   480     130.230  80.320  16.690  1.00  0.00            
ATOM   4280  CG  GLU   480     128.570  81.290  15.840  1.00  0.00            
ATOM   4281  HG1 GLU   480     128.060  81.130  16.790  1.00  0.00            
ATOM   4282  HG2 GLU   480     128.350  80.450  15.180  1.00  0.00            
ATOM   4283  CD  GLU   480     127.900  82.550  15.310  1.00  0.00            
ATOM   4284  OE1 GLU   480     127.200  83.220  16.100  1.00  0.00            
ATOM   4285  OE2 GLU   480     128.030  82.780  14.080  1.00  0.00            
ATOM   4286  C   GLU   480     130.900  80.200  13.930  1.00  0.00            
ATOM   4287  O   GLU   480     130.850  80.330  12.710  1.00  0.00            
ATOM   4288  N   ARG   481     131.020  78.950  14.390  1.00  0.00            
ATOM   4289  H   ARG   481     131.430  78.810  15.300  1.00  0.00            
ATOM   4290  CA  ARG   481     130.370  77.770  13.850  1.00  0.00            
ATOM   4291  HA  ARG   481     130.010  77.930  12.830  1.00  0.00            
ATOM   4292  CB  ARG   481     131.390  76.640  13.840  1.00  0.00            
ATOM   4293  HB1 ARG   481     130.850  75.700  13.680  1.00  0.00            
ATOM   4294  HB2 ARG   481     131.830  76.580  14.830  1.00  0.00            
ATOM   4295  CG  ARG   481     132.490  76.690  12.780  1.00  0.00            
ATOM   4296  HG1 ARG   481     133.200  77.470  13.040  1.00  0.00            
ATOM   4297  HG2 ARG   481     132.150  76.690  11.750  1.00  0.00            
ATOM   4298  CD  ARG   481     133.330  75.420  12.920  1.00  0.00            
ATOM   4299  HD1 ARG   481     134.040  75.360  12.100  1.00  0.00            
ATOM   4300  HD2 ARG   481     132.640  74.590  12.730  1.00  0.00            
ATOM   4301  NE  ARG   481     134.040  75.340  14.200  1.00  0.00            
ATOM   4302  HE  ARG   481     134.880  75.890  14.270  1.00  0.00            
ATOM   4303  CZ  ARG   481     133.840  74.490  15.220  1.00  0.00            
ATOM   4304  NH1 ARG   481     132.930  73.500  15.290  1.00  0.00            
ATOM   4305 1HH1 ARG   481     132.340  73.240  14.510  1.00  0.00            
ATOM   4306 2HH1 ARG   481     132.720  73.110  16.190  1.00  0.00            
ATOM   4307  NH2 ARG   481     134.600  74.580  16.310  1.00  0.00            
ATOM   4308 1HH2 ARG   481     135.390  75.210  16.190  1.00  0.00            
ATOM   4309 2HH2 ARG   481     134.450  73.990  17.120  1.00  0.00            
ATOM   4310  C   ARG   481     129.130  77.440  14.670  1.00  0.00            
ATOM   4311  O   ARG   481     129.300  77.270  15.870  1.00  0.00            
ATOM   4312  N   PRO   482     127.980  77.160  14.050  1.00  0.00            
ATOM   4313  CD  PRO   482     127.700  77.580  12.690  1.00  0.00            
ATOM   4314  HD1 PRO   482     128.140  76.810  12.040  1.00  0.00            
ATOM   4315  HD2 PRO   482     128.030  78.540  12.310  1.00  0.00            
ATOM   4316  CG  PRO   482     126.180  77.560  12.490  1.00  0.00            
ATOM   4317  HG1 PRO   482     125.920  77.140  11.520  1.00  0.00            
ATOM   4318  HG2 PRO   482     125.710  78.540  12.510  1.00  0.00            
ATOM   4319  CB  PRO   482     125.710  76.680  13.650  1.00  0.00            
ATOM   4320  HB1 PRO   482     125.720  75.650  13.280  1.00  0.00            
ATOM   4321  HB2 PRO   482     124.760  76.980  14.090  1.00  0.00            
ATOM   4322  CA  PRO   482     126.780  76.730  14.730  1.00  0.00            
ATOM   4323  HA  PRO   482     126.520  77.500  15.470  1.00  0.00            
ATOM   4324  C   PRO   482     126.850  75.360  15.380  1.00  0.00            
ATOM   4325  O   PRO   482     127.630  74.530  14.910  1.00  0.00            
ATOM   4326  N   SER   483     126.060  75.110  16.430  1.00  0.00            
ATOM   4327  H   SER   483     125.510  75.910  16.680  1.00  0.00            
ATOM   4328  CA  SER   483     126.340  74.070  17.400  1.00  0.00            
ATOM   4329  HA  SER   483     127.090  73.420  16.960  1.00  0.00            
ATOM   4330  CB  SER   483     126.940  74.640  18.690  1.00  0.00            
ATOM   4331  HB1 SER   483     126.930  73.920  19.510  1.00  0.00            
ATOM   4332  HB2 SER   483     126.170  75.370  18.930  1.00  0.00            
ATOM   4333  OG  SER   483     128.210  75.210  18.430  1.00  0.00            
ATOM   4334  HG  SER   483     128.790  74.540  18.060  1.00  0.00            
ATOM   4335  C   SER   483     125.150  73.150  17.590  1.00  0.00            
ATOM   4336  O   SER   483     124.040  73.440  17.130  1.00  0.00            
ATOM   4337  N   GLY   484     125.370  72.060  18.340  1.00  0.00            
ATOM   4338  H   GLY   484     126.280  71.900  18.760  1.00  0.00            
ATOM   4339  CA  GLY   484     124.410  70.990  18.490  1.00  0.00            
ATOM   4340  HA1 GLY   484     123.610  71.170  17.770  1.00  0.00            
ATOM   4341  HA2 GLY   484     123.950  71.230  19.440  1.00  0.00            
ATOM   4342  C   GLY   484     124.930  69.560  18.440  1.00  0.00            
ATOM   4343  O   GLY   484     124.120  68.650  18.540  1.00  0.00            
ATOM   4344  N   MET   485     126.250  69.410  18.280  1.00  0.00            
ATOM   4345  H   MET   485     126.760  70.240  18.010  1.00  0.00            
ATOM   4346  CA  MET   485     126.760  68.100  17.920  1.00  0.00            
ATOM   4347  HA  MET   485     126.170  67.350  18.440  1.00  0.00            
ATOM   4348  CB  MET   485     126.930  67.890  16.420  1.00  0.00            
ATOM   4349  HB1 MET   485     125.930  67.970  15.990  1.00  0.00            
ATOM   4350  HB2 MET   485     127.310  66.900  16.170  1.00  0.00            
ATOM   4351  CG  MET   485     127.770  68.930  15.680  1.00  0.00            
ATOM   4352  HG1 MET   485     128.220  68.450  14.810  1.00  0.00            
ATOM   4353  HG2 MET   485     128.640  69.190  16.280  1.00  0.00            
ATOM   4354  SD  MET   485     126.820  70.380  15.170  1.00  0.00            
ATOM   4355  CE  MET   485     127.920  71.070  13.910  1.00  0.00            
ATOM   4356  HE1 MET   485     128.160  70.210  13.290  1.00  0.00            
ATOM   4357  HE2 MET   485     127.430  71.880  13.360  1.00  0.00            
ATOM   4358  HE3 MET   485     128.850  71.300  14.440  1.00  0.00            
ATOM   4359  C   MET   485     128.150  67.900  18.510  1.00  0.00            
ATOM   4360  O   MET   485     128.830  68.840  18.910  1.00  0.00            
ATOM   4361  N   PHE   486     128.580  66.640  18.660  1.00  0.00            
ATOM   4362  H   PHE   486     127.860  65.950  18.530  1.00  0.00            
ATOM   4363  CA  PHE   486     129.930  66.180  18.920  1.00  0.00            
ATOM   4364  HA  PHE   486     130.600  67.030  18.810  1.00  0.00            
ATOM   4365  CB  PHE   486     130.170  65.830  20.380  1.00  0.00            
ATOM   4366  HB1 PHE   486     129.950  66.610  21.100  1.00  0.00            
ATOM   4367  HB2 PHE   486     131.220  65.570  20.530  1.00  0.00            
ATOM   4368  CG  PHE   486     129.290  64.680  20.830  1.00  0.00            
ATOM   4369  CD1 PHE   486     127.960  64.900  21.220  1.00  0.00            
ATOM   4370  HD1 PHE   486     127.540  65.900  21.230  1.00  0.00            
ATOM   4371  CE1 PHE   486     127.260  63.860  21.850  1.00  0.00            
ATOM   4372  HE1 PHE   486     126.230  64.020  22.140  1.00  0.00            
ATOM   4373  CZ  PHE   486     127.860  62.610  22.040  1.00  0.00            
ATOM   4374  HZ  PHE   486     127.240  61.850  22.510  1.00  0.00            
ATOM   4375  CE2 PHE   486     129.110  62.360  21.470  1.00  0.00            
ATOM   4376  HE2 PHE   486     129.550  61.380  21.390  1.00  0.00            
ATOM   4377  CD2 PHE   486     129.850  63.400  20.880  1.00  0.00            
ATOM   4378  HD2 PHE   486     130.880  63.210  20.630  1.00  0.00            
ATOM   4379  C   PHE   486     130.330  65.090  17.940  1.00  0.00            
ATOM   4380  O   PHE   486     129.490  64.430  17.330  1.00  0.00            
ATOM   4381  N   ASP   487     131.610  64.920  17.620  1.00  0.00            
ATOM   4382  H   ASP   487     132.300  65.590  17.940  1.00  0.00            
ATOM   4383  CA  ASP   487     132.150  64.050  16.590  1.00  0.00            
ATOM   4384  HA  ASP   487     131.350  63.860  15.870  1.00  0.00            
ATOM   4385  CB  ASP   487     133.260  64.760  15.820  1.00  0.00            
ATOM   4386  HB1 ASP   487     132.880  65.570  15.200  1.00  0.00            
ATOM   4387  HB2 ASP   487     133.640  64.060  15.090  1.00  0.00            
ATOM   4388  CG  ASP   487     134.400  65.330  16.660  1.00  0.00            
ATOM   4389  OD1 ASP   487     134.180  66.030  17.670  1.00  0.00            
ATOM   4390  OD2 ASP   487     135.590  65.030  16.400  1.00  0.00            
ATOM   4391  C   ASP   487     132.610  62.690  17.090  1.00  0.00            
ATOM   4392  O   ASP   487     132.780  62.550  18.300  1.00  0.00            
ATOM   4393  N   SER   488     132.920  61.700  16.250  1.00  0.00            
ATOM   4394  H   SER   488     132.690  61.820  15.280  1.00  0.00            
ATOM   4395  CA  SER   488     133.270  60.330  16.580  1.00  0.00            
ATOM   4396  HA  SER   488     132.430  59.830  17.050  1.00  0.00            
ATOM   4397  CB  SER   488     133.540  59.590  15.280  1.00  0.00            
ATOM   4398  HB1 SER   488     133.300  58.540  15.430  1.00  0.00            
ATOM   4399  HB2 SER   488     134.600  59.680  15.060  1.00  0.00            
ATOM   4400  OG  SER   488     132.850  60.080  14.150  1.00  0.00            
ATOM   4401  HG  SER   488     133.550  60.030  13.500  1.00  0.00            
ATOM   4402  C   SER   488     134.500  60.270  17.480  1.00  0.00            
ATOM   4403  O   SER   488     134.580  59.360  18.310  1.00  0.00            
ATOM   4404  N   SER   489     135.420  61.240  17.480  1.00  0.00            
ATOM   4405  H   SER   489     135.330  61.970  16.790  1.00  0.00            
ATOM   4406  CA  SER   489     136.570  61.250  18.360  1.00  0.00            
ATOM   4407  HA  SER   489     137.040  60.270  18.270  1.00  0.00            
ATOM   4408  CB  SER   489     137.540  62.330  17.920  1.00  0.00            
ATOM   4409  HB1 SER   489     137.780  62.170  16.870  1.00  0.00            
ATOM   4410  HB2 SER   489     138.440  62.190  18.510  1.00  0.00            
ATOM   4411  OG  SER   489     137.040  63.630  18.160  1.00  0.00            
ATOM   4412  HG  SER   489     136.370  63.840  17.510  1.00  0.00            
ATOM   4413  C   SER   489     136.210  61.430  19.830  1.00  0.00            
ATOM   4414  O   SER   489     136.820  60.790  20.680  1.00  0.00            
ATOM   4415  N   VAL   490     135.210  62.230  20.190  1.00  0.00            
ATOM   4416  H   VAL   490     134.740  62.670  19.400  1.00  0.00            
ATOM   4417  CA  VAL   490     134.680  62.370  21.530  1.00  0.00            
ATOM   4418  HA  VAL   490     135.540  62.490  22.180  1.00  0.00            
ATOM   4419  CB  VAL   490     133.820  63.630  21.590  1.00  0.00            
ATOM   4420  HB  VAL   490     133.050  63.380  20.860  1.00  0.00            
ATOM   4421  CG1 VAL   490     133.140  63.910  22.930  1.00  0.00            
ATOM   4422 1HG1 VAL   490     132.540  64.820  22.840  1.00  0.00            
ATOM   4423 2HG1 VAL   490     132.430  63.130  23.180  1.00  0.00            
ATOM   4424 3HG1 VAL   490     133.900  64.020  23.700  1.00  0.00            
ATOM   4425  CG2 VAL   490     134.520  64.890  21.100  1.00  0.00            
ATOM   4426 1HG2 VAL   490     133.830  65.740  21.100  1.00  0.00            
ATOM   4427 2HG2 VAL   490     135.350  65.160  21.760  1.00  0.00            
ATOM   4428 3HG2 VAL   490     134.990  64.710  20.140  1.00  0.00            
ATOM   4429  C   VAL   490     133.820  61.130  21.780  1.00  0.00            
ATOM   4430  O   VAL   490     133.890  60.580  22.880  1.00  0.00            
ATOM   4431  N   LEU   491     133.120  60.550  20.800  1.00  0.00            
ATOM   4432  H   LEU   491     133.080  60.960  19.880  1.00  0.00            
ATOM   4433  CA  LEU   491     132.300  59.380  21.050  1.00  0.00            
ATOM   4434  HA  LEU   491     131.750  59.580  21.970  1.00  0.00            
ATOM   4435  CB  LEU   491     131.390  59.100  19.850  1.00  0.00            
ATOM   4436  HB1 LEU   491     132.020  58.930  18.980  1.00  0.00            
ATOM   4437  HB2 LEU   491     130.790  59.980  19.620  1.00  0.00            
ATOM   4438  CG  LEU   491     130.380  57.960  19.920  1.00  0.00            
ATOM   4439  HG  LEU   491     130.860  57.090  20.360  1.00  0.00            
ATOM   4440  CD1 LEU   491     129.200  58.320  20.820  1.00  0.00            
ATOM   4441 1HD1 LEU   491     129.580  58.670  21.790  1.00  0.00            
ATOM   4442 2HD1 LEU   491     128.590  59.100  20.370  1.00  0.00            
ATOM   4443 3HD1 LEU   491     128.660  57.390  20.990  1.00  0.00            
ATOM   4444  CD2 LEU   491     129.780  57.590  18.570  1.00  0.00            
ATOM   4445 1HD2 LEU   491     129.280  58.480  18.190  1.00  0.00            
ATOM   4446 2HD2 LEU   491     130.410  57.330  17.720  1.00  0.00            
ATOM   4447 3HD2 LEU   491     129.000  56.840  18.750  1.00  0.00            
ATOM   4448  C   LEU   491     133.130  58.130  21.290  1.00  0.00            
ATOM   4449  O   LEU   491     132.850  57.320  22.160  1.00  0.00            
ATOM   4450  N   CYS   492     134.280  58.040  20.610  1.00  0.00            
ATOM   4451  H   CYS   492     134.430  58.680  19.850  1.00  0.00            
ATOM   4452  CA  CYS   492     135.240  56.980  20.880  1.00  0.00            
ATOM   4453  HA  CYS   492     134.670  56.050  20.880  1.00  0.00            
ATOM   4454  CB  CYS   492     136.130  56.810  19.660  1.00  0.00            
ATOM   4455  HB1 CYS   492     135.490  56.760  18.780  1.00  0.00            
ATOM   4456  HB2 CYS   492     136.460  55.780  19.720  1.00  0.00            
ATOM   4457  SG  CYS   492     137.630  57.780  19.390  1.00  0.00            
ATOM   4458  HG  CYS   492     137.220  58.900  20.000  1.00  0.00            
ATOM   4459  C   CYS   492     136.020  57.160  22.180  1.00  0.00            
ATOM   4460  O   CYS   492     136.590  56.180  22.650  1.00  0.00            
ATOM   4461  N   GLU   493     136.100  58.370  22.720  1.00  0.00            
ATOM   4462  H   GLU   493     135.620  59.200  22.390  1.00  0.00            
ATOM   4463  CA  GLU   493     136.820  58.620  23.950  1.00  0.00            
ATOM   4464  HA  GLU   493     137.800  58.130  24.020  1.00  0.00            
ATOM   4465  CB  GLU   493     137.240  60.080  23.870  1.00  0.00            
ATOM   4466  HB1 GLU   493     136.400  60.770  23.900  1.00  0.00            
ATOM   4467  HB2 GLU   493     137.840  60.160  22.960  1.00  0.00            
ATOM   4468  CG  GLU   493     138.300  60.490  24.890  1.00  0.00            
ATOM   4469  HG1 GLU   493     139.230  59.930  24.750  1.00  0.00            
ATOM   4470  HG2 GLU   493     137.840  60.410  25.870  1.00  0.00            
ATOM   4471  CD  GLU   493     138.600  61.980  24.810  1.00  0.00            
ATOM   4472  OE1 GLU   493     137.850  62.700  25.500  1.00  0.00            
ATOM   4473  OE2 GLU   493     139.410  62.410  23.970  1.00  0.00            
ATOM   4474  C   GLU   493     136.090  58.280  25.240  1.00  0.00            
ATOM   4475  O   GLU   493     136.600  57.950  26.310  1.00  0.00            
ATOM   4476  N   CYS   494     134.760  58.250  25.110  1.00  0.00            
ATOM   4477  H   CYS   494     134.380  58.690  24.280  1.00  0.00            
ATOM   4478  CA  CYS   494     133.820  57.810  26.110  1.00  0.00            
ATOM   4479  HA  CYS   494     134.060  58.370  27.020  1.00  0.00            
ATOM   4480  CB  CYS   494     132.430  58.130  25.560  1.00  0.00            
ATOM   4481  HB1 CYS   494     131.640  57.800  26.230  1.00  0.00            
ATOM   4482  HB2 CYS   494     132.180  57.560  24.670  1.00  0.00            
ATOM   4483  SG  CYS   494     132.160  59.920  25.540  1.00  0.00            
ATOM   4484  HG  CYS   494     132.790  60.250  24.400  1.00  0.00            
ATOM   4485  C   CYS   494     133.980  56.350  26.510  1.00  0.00            
ATOM   4486  O   CYS   494     133.660  55.970  27.630  1.00  0.00            
ATOM   4487  N   TYR   495     134.480  55.560  25.550  1.00  0.00            
ATOM   4488  H   TYR   495     134.500  56.050  24.670  1.00  0.00            
ATOM   4489  CA  TYR   495     134.830  54.160  25.740  1.00  0.00            
ATOM   4490  HA  TYR   495     134.250  53.770  26.570  1.00  0.00            
ATOM   4491  CB  TYR   495     134.550  53.190  24.600  1.00  0.00            
ATOM   4492  HB1 TYR   495     134.910  52.200  24.900  1.00  0.00            
ATOM   4493  HB2 TYR   495     135.230  53.360  23.760  1.00  0.00            
ATOM   4494  CG  TYR   495     133.120  52.980  24.180  1.00  0.00            
ATOM   4495  CD1 TYR   495     132.430  51.810  24.520  1.00  0.00            
ATOM   4496  HD1 TYR   495     132.860  50.980  25.050  1.00  0.00            
ATOM   4497  CE1 TYR   495     131.080  51.650  24.160  1.00  0.00            
ATOM   4498  HE1 TYR   495     130.540  50.790  24.530  1.00  0.00            
ATOM   4499  CZ  TYR   495     130.490  52.690  23.420  1.00  0.00            
ATOM   4500  OH  TYR   495     129.160  52.580  23.130  1.00  0.00            
ATOM   4501  HH  TYR   495     128.760  51.860  23.620  1.00  0.00            
ATOM   4502  CE2 TYR   495     131.180  53.860  23.060  1.00  0.00            
ATOM   4503  HE2 TYR   495     130.700  54.650  22.500  1.00  0.00            
ATOM   4504  CD2 TYR   495     132.540  53.970  23.380  1.00  0.00            
ATOM   4505  HD2 TYR   495     133.100  54.840  23.060  1.00  0.00            
ATOM   4506  C   TYR   495     136.220  54.090  26.370  1.00  0.00            
ATOM   4507  O   TYR   495     136.410  53.430  27.390  1.00  0.00            
ATOM   4508  N   ASP   496     137.210  54.780  25.810  1.00  0.00            
ATOM   4509  H   ASP   496     137.010  55.290  24.960  1.00  0.00            
ATOM   4510  CA  ASP   496     138.620  54.810  26.170  1.00  0.00            
ATOM   4511  HA  ASP   496     139.160  53.880  26.050  1.00  0.00            
ATOM   4512  CB  ASP   496     139.340  55.770  25.230  1.00  0.00            
ATOM   4513  HB1 ASP   496     138.840  56.740  25.180  1.00  0.00            
ATOM   4514  HB2 ASP   496     139.210  55.300  24.250  1.00  0.00            
ATOM   4515  CG  ASP   496     140.830  55.970  25.450  1.00  0.00            
ATOM   4516  OD1 ASP   496     141.110  57.060  25.990  1.00  0.00            
ATOM   4517  OD2 ASP   496     141.670  55.120  25.080  1.00  0.00            
ATOM   4518  C   ASP   496     138.840  55.210  27.620  1.00  0.00            
ATOM   4519  O   ASP   496     139.470  54.460  28.360  1.00  0.00            
ATOM   4520  N   ALA   497     138.190  56.270  28.100  1.00  0.00            
ATOM   4521  H   ALA   497     137.560  56.710  27.440  1.00  0.00            
ATOM   4522  CA  ALA   497     138.190  56.720  29.480  1.00  0.00            
ATOM   4523  HA  ALA   497     139.220  56.700  29.830  1.00  0.00            
ATOM   4524  CB  ALA   497     137.700  58.160  29.500  1.00  0.00            
ATOM   4525  HB1 ALA   497     138.130  58.650  28.630  1.00  0.00            
ATOM   4526  HB2 ALA   497     136.610  58.170  29.410  1.00  0.00            
ATOM   4527  HB3 ALA   497     137.980  58.610  30.450  1.00  0.00            
ATOM   4528  C   ALA   497     137.460  55.800  30.450  1.00  0.00            
ATOM   4529  O   ALA   497     137.900  55.530  31.560  1.00  0.00            
ATOM   4530  N   GLY   498     136.380  55.170  29.990  1.00  0.00            
ATOM   4531  H   GLY   498     136.200  55.250  29.000  1.00  0.00            
ATOM   4532  CA  GLY   498     135.580  54.180  30.700  1.00  0.00            
ATOM   4533  HA1 GLY   498     134.660  53.980  30.150  1.00  0.00            
ATOM   4534  HA2 GLY   498     135.320  54.690  31.630  1.00  0.00            
ATOM   4535  C   GLY   498     136.310  52.900  31.060  1.00  0.00            
ATOM   4536  O   GLY   498     136.380  52.500  32.220  1.00  0.00            
ATOM   4537  N   CYS   499     137.150  52.410  30.150  1.00  0.00            
ATOM   4538  H   CYS   499     137.120  52.830  29.230  1.00  0.00            
ATOM   4539  CA  CYS   499     138.030  51.290  30.420  1.00  0.00            
ATOM   4540  HA  CYS   499     137.480  50.660  31.110  1.00  0.00            
ATOM   4541  CB  CYS   499     138.330  50.480  29.160  1.00  0.00            
ATOM   4542  HB1 CYS   499     138.930  49.670  29.560  1.00  0.00            
ATOM   4543  HB2 CYS   499     138.880  51.070  28.420  1.00  0.00            
ATOM   4544  SG  CYS   499     136.940  49.710  28.290  1.00  0.00            
ATOM   4545  HG  CYS   499     137.620  48.960  27.420  1.00  0.00            
ATOM   4546  C   CYS   499     139.330  51.660  31.130  1.00  0.00            
ATOM   4547  O   CYS   499     139.950  50.810  31.760  1.00  0.00            
ATOM   4548  N   ALA   500     139.870  52.880  31.040  1.00  0.00            
ATOM   4549  H   ALA   500     139.320  53.540  30.510  1.00  0.00            
ATOM   4550  CA  ALA   500     141.140  53.310  31.580  1.00  0.00            
ATOM   4551  HA  ALA   500     141.770  52.410  31.560  1.00  0.00            
ATOM   4552  CB  ALA   500     141.670  54.470  30.750  1.00  0.00            
ATOM   4553  HB1 ALA   500     141.710  54.230  29.680  1.00  0.00            
ATOM   4554  HB2 ALA   500     140.980  55.320  30.850  1.00  0.00            
ATOM   4555  HB3 ALA   500     142.610  54.920  31.070  1.00  0.00            
ATOM   4556  C   ALA   500     141.040  53.720  33.040  1.00  0.00            
ATOM   4557  O   ALA   500     141.840  53.220  33.830  1.00  0.00            
ATOM   4558  N   TRP   501     140.120  54.650  33.310  1.00  0.00            
ATOM   4559  H   TRP   501     139.390  54.840  32.630  1.00  0.00            
ATOM   4560  CA  TRP   501     140.110  55.300  34.600  1.00  0.00            
ATOM   4561  HA  TRP   501     141.060  55.140  35.110  1.00  0.00            
ATOM   4562  CB  TRP   501     139.930  56.800  34.380  1.00  0.00            
ATOM   4563  HB1 TRP   501     140.020  57.280  35.360  1.00  0.00            
ATOM   4564  HB2 TRP   501     138.950  57.080  34.010  1.00  0.00            
ATOM   4565  CG  TRP   501     140.910  57.510  33.490  1.00  0.00            
ATOM   4566  CD1 TRP   501     140.860  57.590  32.150  1.00  0.00            
ATOM   4567  HD1 TRP   501     140.110  57.140  31.510  1.00  0.00            
ATOM   4568  NE1 TRP   501     141.960  58.230  31.630  1.00  0.00            
ATOM   4569  HE1 TRP   501     141.990  58.470  30.650  1.00  0.00            
ATOM   4570  CE2 TRP   501     142.800  58.640  32.650  1.00  0.00            
ATOM   4571  CZ2 TRP   501     143.940  59.450  32.670  1.00  0.00            
ATOM   4572  HZ2 TRP   501     144.440  59.770  31.770  1.00  0.00            
ATOM   4573  CH2 TRP   501     144.540  59.740  33.900  1.00  0.00            
ATOM   4574  HH2 TRP   501     145.560  60.070  33.970  1.00  0.00            
ATOM   4575  CZ3 TRP   501     143.890  59.340  35.080  1.00  0.00            
ATOM   4576  HZ3 TRP   501     144.420  59.440  36.010  1.00  0.00            
ATOM   4577  CE3 TRP   501     142.640  58.700  35.060  1.00  0.00            
ATOM   4578  HE3 TRP   501     142.130  58.480  35.980  1.00  0.00            
ATOM   4579  CD2 TRP   501     142.100  58.280  33.830  1.00  0.00            
ATOM   4580  C   TRP   501     138.970  54.870  35.510  1.00  0.00            
ATOM   4581  O   TRP   501     139.160  54.830  36.720  1.00  0.00            
ATOM   4582  N   TYR   502     137.830  54.490  34.930  1.00  0.00            
ATOM   4583  H   TYR   502     137.800  54.460  33.920  1.00  0.00            
ATOM   4584  CA  TYR   502     136.530  54.460  35.560  1.00  0.00            
ATOM   4585  HA  TYR   502     136.720  54.870  36.560  1.00  0.00            
ATOM   4586  CB  TYR   502     135.480  55.330  34.860  1.00  0.00            
ATOM   4587  HB1 TYR   502     134.570  55.260  35.460  1.00  0.00            
ATOM   4588  HB2 TYR   502     135.300  54.940  33.860  1.00  0.00            
ATOM   4589  CG  TYR   502     135.920  56.770  34.750  1.00  0.00            
ATOM   4590  CD1 TYR   502     136.310  57.480  35.890  1.00  0.00            
ATOM   4591  HD1 TYR   502     136.240  56.960  36.840  1.00  0.00            
ATOM   4592  CE1 TYR   502     136.630  58.840  35.840  1.00  0.00            
ATOM   4593  HE1 TYR   502     137.000  59.410  36.680  1.00  0.00            
ATOM   4594  CZ  TYR   502     136.590  59.510  34.600  1.00  0.00            
ATOM   4595  OH  TYR   502     137.080  60.770  34.420  1.00  0.00            
ATOM   4596  HH  TYR   502     137.050  61.120  33.530  1.00  0.00            
ATOM   4597  CE2 TYR   502     136.210  58.770  33.460  1.00  0.00            
ATOM   4598  HE2 TYR   502     136.230  59.250  32.500  1.00  0.00            
ATOM   4599  CD2 TYR   502     135.830  57.420  33.520  1.00  0.00            
ATOM   4600  HD2 TYR   502     135.550  56.970  32.580  1.00  0.00            
ATOM   4601  C   TYR   502     135.980  53.060  35.790  1.00  0.00            
ATOM   4602  O   TYR   502     134.910  52.980  36.380  1.00  0.00            
ATOM   4603  N   GLU   503     136.740  52.020  35.430  1.00  0.00            
ATOM   4604  H   GLU   503     137.680  52.130  35.080  1.00  0.00            
ATOM   4605  CA  GLU   503     136.320  50.650  35.680  1.00  0.00            
ATOM   4606  HA  GLU   503     137.060  50.070  35.120  1.00  0.00            
ATOM   4607  CB  GLU   503     136.560  50.300  37.140  1.00  0.00            
ATOM   4608  HB1 GLU   503     136.430  49.230  37.250  1.00  0.00            
ATOM   4609  HB2 GLU   503     135.840  50.840  37.760  1.00  0.00            
ATOM   4610  CG  GLU   503     137.960  50.650  37.640  1.00  0.00            
ATOM   4611  HG1 GLU   503     138.220  51.690  37.410  1.00  0.00            
ATOM   4612  HG2 GLU   503     138.710  50.140  37.040  1.00  0.00            
ATOM   4613  CD  GLU   503     138.010  50.430  39.140  1.00  0.00            
ATOM   4614  OE1 GLU   503     138.220  51.470  39.800  1.00  0.00            
ATOM   4615  OE2 GLU   503     137.780  49.310  39.640  1.00  0.00            
ATOM   4616  C   GLU   503     135.060  50.250  34.940  1.00  0.00            
ATOM   4617  O   GLU   503     134.210  49.540  35.490  1.00  0.00            
ATOM   4618  N   LEU   504     134.700  50.850  33.810  1.00  0.00            
ATOM   4619  H   LEU   504     135.380  51.490  33.430  1.00  0.00            
ATOM   4620  CA  LEU   504     133.560  50.470  33.000  1.00  0.00            
ATOM   4621  HA  LEU   504     132.810  50.070  33.680  1.00  0.00            
ATOM   4622  CB  LEU   504     132.780  51.620  32.370  1.00  0.00            
ATOM   4623  HB1 LEU   504     131.770  51.360  32.050  1.00  0.00            
ATOM   4624  HB2 LEU   504     133.310  52.060  31.520  1.00  0.00            
ATOM   4625  CG  LEU   504     132.640  52.780  33.360  1.00  0.00            
ATOM   4626  HG  LEU   504     133.590  53.060  33.810  1.00  0.00            
ATOM   4627  CD1 LEU   504     132.060  54.000  32.650  1.00  0.00            
ATOM   4628 1HD1 LEU   504     131.150  53.670  32.140  1.00  0.00            
ATOM   4629 2HD1 LEU   504     131.980  54.810  33.370  1.00  0.00            
ATOM   4630 3HD1 LEU   504     132.700  54.170  31.790  1.00  0.00            
ATOM   4631  CD2 LEU   504     131.720  52.420  34.520  1.00  0.00            
ATOM   4632 1HD2 LEU   504     131.620  53.200  35.270  1.00  0.00            
ATOM   4633 2HD2 LEU   504     130.740  52.210  34.090  1.00  0.00            
ATOM   4634 3HD2 LEU   504     132.070  51.540  35.070  1.00  0.00            
ATOM   4635  C   LEU   504     133.960  49.430  31.960  1.00  0.00            
ATOM   4636  O   LEU   504     134.980  49.570  31.290  1.00  0.00            
ATOM   4637  N   THR   505     133.200  48.350  31.770  1.00  0.00            
ATOM   4638  H   THR   505     132.330  48.320  32.290  1.00  0.00            
ATOM   4639  CA  THR   505     133.300  47.600  30.530  1.00  0.00            
ATOM   4640  HA  THR   505     134.300  47.750  30.120  1.00  0.00            
ATOM   4641  CB  THR   505     132.900  46.150  30.800  1.00  0.00            
ATOM   4642  HB  THR   505     132.910  45.520  29.920  1.00  0.00            
ATOM   4643  CG2 THR   505     133.640  45.500  31.960  1.00  0.00            
ATOM   4644 1HG2 THR   505     133.170  44.510  32.000  1.00  0.00            
ATOM   4645 2HG2 THR   505     134.690  45.390  31.690  1.00  0.00            
ATOM   4646 3HG2 THR   505     133.560  46.020  32.910  1.00  0.00            
ATOM   4647  OG1 THR   505     131.570  46.050  31.280  1.00  0.00            
ATOM   4648  HG1 THR   505     131.510  46.720  31.960  1.00  0.00            
ATOM   4649  C   THR   505     132.360  48.180  29.480  1.00  0.00            
ATOM   4650  O   THR   505     131.330  48.760  29.820  1.00  0.00            
ATOM   4651  N   PRO   506     132.660  48.010  28.190  1.00  0.00            
ATOM   4652  CD  PRO   506     133.830  47.320  27.660  1.00  0.00            
ATOM   4653  HD1 PRO   506     133.950  46.330  28.080  1.00  0.00            
ATOM   4654  HD2 PRO   506     134.750  47.810  27.970  1.00  0.00            
ATOM   4655  CG  PRO   506     133.750  47.270  26.130  1.00  0.00            
ATOM   4656  HG1 PRO   506     133.710  46.240  25.780  1.00  0.00            
ATOM   4657  HG2 PRO   506     134.450  47.930  25.620  1.00  0.00            
ATOM   4658  CB  PRO   506     132.460  48.020  25.820  1.00  0.00            
ATOM   4659  HB1 PRO   506     131.700  47.280  25.560  1.00  0.00            
ATOM   4660  HB2 PRO   506     132.530  48.770  25.040  1.00  0.00            
ATOM   4661  CA  PRO   506     132.060  48.740  27.100  1.00  0.00            
ATOM   4662  HA  PRO   506     132.530  49.730  27.010  1.00  0.00            
ATOM   4663  C   PRO   506     130.540  48.890  27.070  1.00  0.00            
ATOM   4664  O   PRO   506     130.060  50.010  26.930  1.00  0.00            
ATOM   4665  N   ALA   507     129.850  47.810  27.450  1.00  0.00            
ATOM   4666  H   ALA   507     130.430  46.990  27.530  1.00  0.00            
ATOM   4667  CA  ALA   507     128.410  47.850  27.570  1.00  0.00            
ATOM   4668  HA  ALA   507     128.140  48.310  26.630  1.00  0.00            
ATOM   4669  CB  ALA   507     127.810  46.440  27.610  1.00  0.00            
ATOM   4670  HB1 ALA   507     126.720  46.390  27.580  1.00  0.00            
ATOM   4671  HB2 ALA   507     128.110  45.940  26.690  1.00  0.00            
ATOM   4672  HB3 ALA   507     128.090  45.980  28.550  1.00  0.00            
ATOM   4673  C   ALA   507     127.860  48.770  28.660  1.00  0.00            
ATOM   4674  O   ALA   507     126.780  49.300  28.410  1.00  0.00            
ATOM   4675  N   GLU   508     128.550  48.900  29.790  1.00  0.00            
ATOM   4676  H   GLU   508     129.440  48.420  29.830  1.00  0.00            
ATOM   4677  CA  GLU   508     128.180  49.860  30.820  1.00  0.00            
ATOM   4678  HA  GLU   508     127.120  49.700  31.040  1.00  0.00            
ATOM   4679  CB  GLU   508     128.930  49.650  32.130  1.00  0.00            
ATOM   4680  HB1 GLU   508     128.530  50.290  32.910  1.00  0.00            
ATOM   4681  HB2 GLU   508     129.970  49.960  31.960  1.00  0.00            
ATOM   4682  CG  GLU   508     128.930  48.190  32.570  1.00  0.00            
ATOM   4683  HG1 GLU   508     129.320  47.590  31.750  1.00  0.00            
ATOM   4684  HG2 GLU   508     127.950  47.740  32.700  1.00  0.00            
ATOM   4685  CD  GLU   508     129.830  48.070  33.800  1.00  0.00            
ATOM   4686  OE1 GLU   508     130.850  47.370  33.640  1.00  0.00            
ATOM   4687  OE2 GLU   508     129.450  48.640  34.850  1.00  0.00            
ATOM   4688  C   GLU   508     128.380  51.280  30.320  1.00  0.00            
ATOM   4689  O   GLU   508     127.700  52.160  30.830  1.00  0.00            
ATOM   4690  N   THR   509     129.150  51.490  29.250  1.00  0.00            
ATOM   4691  H   THR   509     129.890  50.820  29.090  1.00  0.00            
ATOM   4692  CA  THR   509     129.280  52.820  28.690  1.00  0.00            
ATOM   4693  HA  THR   509     129.240  53.530  29.510  1.00  0.00            
ATOM   4694  CB  THR   509     130.640  53.020  28.040  1.00  0.00            
ATOM   4695  HB  THR   509     130.930  52.210  27.370  1.00  0.00            
ATOM   4696  CG2 THR   509     130.980  54.250  27.210  1.00  0.00            
ATOM   4697 1HG2 THR   509     130.880  55.060  27.930  1.00  0.00            
ATOM   4698 2HG2 THR   509     132.000  54.230  26.810  1.00  0.00            
ATOM   4699 3HG2 THR   509     130.220  54.490  26.460  1.00  0.00            
ATOM   4700  OG1 THR   509     131.590  53.120  29.080  1.00  0.00            
ATOM   4701  HG1 THR   509     132.400  52.670  28.840  1.00  0.00            
ATOM   4702  C   THR   509     128.120  52.990  27.720  1.00  0.00            
ATOM   4703  O   THR   509     127.410  53.990  27.800  1.00  0.00            
ATOM   4704  N   SER   510     127.890  52.040  26.810  1.00  0.00            
ATOM   4705  H   SER   510     128.370  51.160  26.810  1.00  0.00            
ATOM   4706  CA  SER   510     126.850  52.170  25.800  1.00  0.00            
ATOM   4707  HA  SER   510     127.130  52.940  25.090  1.00  0.00            
ATOM   4708  CB  SER   510     126.730  50.810  25.110  1.00  0.00            
ATOM   4709  HB1 SER   510     125.900  50.920  24.410  1.00  0.00            
ATOM   4710  HB2 SER   510     126.580  50.060  25.890  1.00  0.00            
ATOM   4711  OG  SER   510     127.930  50.450  24.480  1.00  0.00            
ATOM   4712  HG  SER   510     127.900  49.570  24.100  1.00  0.00            
ATOM   4713  C   SER   510     125.500  52.480  26.420  1.00  0.00            
ATOM   4714  O   SER   510     124.710  53.230  25.850  1.00  0.00            
ATOM   4715  N   VAL   511     125.140  51.870  27.560  1.00  0.00            
ATOM   4716  H   VAL   511     125.810  51.290  28.030  1.00  0.00            
ATOM   4717  CA  VAL   511     123.860  52.130  28.200  1.00  0.00            
ATOM   4718  HA  VAL   511     123.090  52.120  27.440  1.00  0.00            
ATOM   4719  CB  VAL   511     123.480  51.020  29.170  1.00  0.00            
ATOM   4720  HB  VAL   511     122.510  51.250  29.610  1.00  0.00            
ATOM   4721  CG1 VAL   511     123.250  49.720  28.400  1.00  0.00            
ATOM   4722 1HG1 VAL   511     122.480  49.920  27.660  1.00  0.00            
ATOM   4723 2HG1 VAL   511     124.110  49.350  27.840  1.00  0.00            
ATOM   4724 3HG1 VAL   511     122.860  48.970  29.100  1.00  0.00            
ATOM   4725  CG2 VAL   511     124.400  51.000  30.390  1.00  0.00            
ATOM   4726 1HG2 VAL   511     123.950  50.370  31.150  1.00  0.00            
ATOM   4727 2HG2 VAL   511     125.280  50.410  30.140  1.00  0.00            
ATOM   4728 3HG2 VAL   511     124.430  52.010  30.810  1.00  0.00            
ATOM   4729  C   VAL   511     123.680  53.500  28.850  1.00  0.00            
ATOM   4730  O   VAL   511     122.610  54.040  29.110  1.00  0.00            
ATOM   4731  N   ARG   512     124.840  54.110  29.120  1.00  0.00            
ATOM   4732  H   ARG   512     125.700  53.660  28.840  1.00  0.00            
ATOM   4733  CA  ARG   512     124.930  55.490  29.530  1.00  0.00            
ATOM   4734  HA  ARG   512     124.040  55.690  30.130  1.00  0.00            
ATOM   4735  CB  ARG   512     126.150  55.690  30.420  1.00  0.00            
ATOM   4736  HB1 ARG   512     126.290  56.750  30.610  1.00  0.00            
ATOM   4737  HB2 ARG   512     127.000  55.360  29.810  1.00  0.00            
ATOM   4738  CG  ARG   512     126.150  54.900  31.730  1.00  0.00            
ATOM   4739  HG1 ARG   512     125.910  53.850  31.620  1.00  0.00            
ATOM   4740  HG2 ARG   512     125.340  55.260  32.360  1.00  0.00            
ATOM   4741  CD  ARG   512     127.550  55.030  32.340  1.00  0.00            
ATOM   4742  HD1 ARG   512     127.860  56.030  32.660  1.00  0.00            
ATOM   4743  HD2 ARG   512     128.230  54.680  31.570  1.00  0.00            
ATOM   4744  NE  ARG   512     127.750  54.150  33.480  1.00  0.00            
ATOM   4745  HE  ARG   512     127.260  53.260  33.510  1.00  0.00            
ATOM   4746  CZ  ARG   512     128.640  54.340  34.460  1.00  0.00            
ATOM   4747  NH1 ARG   512     129.470  55.380  34.600  1.00  0.00            
ATOM   4748 1HH1 ARG   512     129.390  56.220  34.040  1.00  0.00            
ATOM   4749 2HH1 ARG   512     130.010  55.500  35.450  1.00  0.00            
ATOM   4750  NH2 ARG   512     128.820  53.370  35.380  1.00  0.00            
ATOM   4751 1HH2 ARG   512     128.250  52.540  35.330  1.00  0.00            
ATOM   4752 2HH2 ARG   512     129.690  53.300  35.880  1.00  0.00            
ATOM   4753  C   ARG   512     124.880  56.460  28.350  1.00  0.00            
ATOM   4754  O   ARG   512     124.190  57.460  28.450  1.00  0.00            
ATOM   4755  N   LEU   513     125.470  56.090  27.210  1.00  0.00            
ATOM   4756  H   LEU   513     126.050  55.260  27.220  1.00  0.00            
ATOM   4757  CA  LEU   513     125.510  56.910  26.010  1.00  0.00            
ATOM   4758  HA  LEU   513     125.620  57.960  26.260  1.00  0.00            
ATOM   4759  CB  LEU   513     126.670  56.640  25.060  1.00  0.00            
ATOM   4760  HB1 LEU   513     126.750  57.420  24.300  1.00  0.00            
ATOM   4761  HB2 LEU   513     126.620  55.600  24.730  1.00  0.00            
ATOM   4762  CG  LEU   513     128.060  56.620  25.690  1.00  0.00            
ATOM   4763  HG  LEU   513     128.110  55.820  26.430  1.00  0.00            
ATOM   4764  CD1 LEU   513     129.110  56.400  24.600  1.00  0.00            
ATOM   4765 1HD1 LEU   513     128.890  57.120  23.820  1.00  0.00            
ATOM   4766 2HD1 LEU   513     130.140  56.410  24.960  1.00  0.00            
ATOM   4767 3HD1 LEU   513     129.030  55.390  24.180  1.00  0.00            
ATOM   4768  CD2 LEU   513     128.390  57.950  26.360  1.00  0.00            
ATOM   4769 1HD2 LEU   513     128.260  58.710  25.590  1.00  0.00            
ATOM   4770 2HD2 LEU   513     127.630  58.160  27.110  1.00  0.00            
ATOM   4771 3HD2 LEU   513     129.430  57.940  26.680  1.00  0.00            
ATOM   4772  C   LEU   513     124.180  56.910  25.280  1.00  0.00            
ATOM   4773  O   LEU   513     123.710  57.910  24.740  1.00  0.00            
ATOM   4774  N   ARG   514     123.510  55.750  25.330  1.00  0.00            
ATOM   4775  H   ARG   514     123.950  54.890  25.610  1.00  0.00            
ATOM   4776  CA  ARG   514     122.170  55.660  24.790  1.00  0.00            
ATOM   4777  HA  ARG   514     122.230  56.050  23.780  1.00  0.00            
ATOM   4778  CB  ARG   514     121.830  54.180  24.640  1.00  0.00            
ATOM   4779  HB1 ARG   514     121.620  53.660  25.570  1.00  0.00            
ATOM   4780  HB2 ARG   514     122.640  53.630  24.150  1.00  0.00            
ATOM   4781  CG  ARG   514     120.530  53.870  23.900  1.00  0.00            
ATOM   4782  HG1 ARG   514     119.670  54.390  24.310  1.00  0.00            
ATOM   4783  HG2 ARG   514     120.360  52.800  24.000  1.00  0.00            
ATOM   4784  CD  ARG   514     120.530  54.170  22.400  1.00  0.00            
ATOM   4785  HD1 ARG   514     120.510  55.250  22.260  1.00  0.00            
ATOM   4786  HD2 ARG   514     119.610  53.820  21.920  1.00  0.00            
ATOM   4787  NE  ARG   514     121.660  53.640  21.640  1.00  0.00            
ATOM   4788  HE  ARG   514     122.150  52.840  22.020  1.00  0.00            
ATOM   4789  CZ  ARG   514     122.110  54.170  20.490  1.00  0.00            
ATOM   4790  NH1 ARG   514     121.480  55.130  19.800  1.00  0.00            
ATOM   4791 1HH1 ARG   514     120.530  55.360  20.030  1.00  0.00            
ATOM   4792 2HH1 ARG   514     121.740  55.300  18.840  1.00  0.00            
ATOM   4793  NH2 ARG   514     123.210  53.720  19.880  1.00  0.00            
ATOM   4794 1HH2 ARG   514     123.690  52.880  20.170  1.00  0.00            
ATOM   4795 2HH2 ARG   514     123.440  54.150  19.000  1.00  0.00            
ATOM   4796  C   ARG   514     121.110  56.400  25.610  1.00  0.00            
ATOM   4797  O   ARG   514     120.150  56.930  25.050  1.00  0.00            
ATOM   4798  N   ALA   515     121.210  56.480  26.940  1.00  0.00            
ATOM   4799  H   ALA   515     121.930  55.970  27.440  1.00  0.00            
ATOM   4800  CA  ALA   515     120.360  57.300  27.770  1.00  0.00            
ATOM   4801  HA  ALA   515     119.320  56.970  27.680  1.00  0.00            
ATOM   4802  CB  ALA   515     120.690  56.940  29.220  1.00  0.00            
ATOM   4803  HB1 ALA   515     121.620  57.440  29.500  1.00  0.00            
ATOM   4804  HB2 ALA   515     119.870  57.200  29.890  1.00  0.00            
ATOM   4805  HB3 ALA   515     120.760  55.860  29.160  1.00  0.00            
ATOM   4806  C   ALA   515     120.500  58.780  27.450  1.00  0.00            
ATOM   4807  O   ALA   515     119.530  59.500  27.210  1.00  0.00            
ATOM   4808  N   TYR   516     121.730  59.300  27.380  1.00  0.00            
ATOM   4809  H   TYR   516     122.460  58.620  27.540  1.00  0.00            
ATOM   4810  CA  TYR   516     122.110  60.560  26.790  1.00  0.00            
ATOM   4811  HA  TYR   516     121.890  61.410  27.430  1.00  0.00            
ATOM   4812  CB  TYR   516     123.630  60.510  26.650  1.00  0.00            
ATOM   4813  HB1 TYR   516     123.940  59.870  25.820  1.00  0.00            
ATOM   4814  HB2 TYR   516     123.990  59.950  27.520  1.00  0.00            
ATOM   4815  CG  TYR   516     124.210  61.890  26.470  1.00  0.00            
ATOM   4816  CD1 TYR   516     124.310  62.480  25.200  1.00  0.00            
ATOM   4817  HD1 TYR   516     124.020  61.980  24.280  1.00  0.00            
ATOM   4818  CE1 TYR   516     124.820  63.760  25.000  1.00  0.00            
ATOM   4819  HE1 TYR   516     124.880  64.080  23.960  1.00  0.00            
ATOM   4820  CZ  TYR   516     125.300  64.460  26.120  1.00  0.00            
ATOM   4821  OH  TYR   516     125.770  65.720  25.900  1.00  0.00            
ATOM   4822  HH  TYR   516     126.140  66.220  26.630  1.00  0.00            
ATOM   4823  CE2 TYR   516     125.250  63.890  27.410  1.00  0.00            
ATOM   4824  HE2 TYR   516     125.680  64.480  28.200  1.00  0.00            
ATOM   4825  CD2 TYR   516     124.590  62.660  27.570  1.00  0.00            
ATOM   4826  HD2 TYR   516     124.500  62.250  28.570  1.00  0.00            
ATOM   4827  C   TYR   516     121.440  60.820  25.450  1.00  0.00            
ATOM   4828  O   TYR   516     120.760  61.840  25.320  1.00  0.00            
ATOM   4829  N   LEU   517     121.690  59.970  24.450  1.00  0.00            
ATOM   4830  H   LEU   517     122.380  59.250  24.620  1.00  0.00            
ATOM   4831  CA  LEU   517     121.010  60.160  23.190  1.00  0.00            
ATOM   4832  HA  LEU   517     121.110  61.210  22.900  1.00  0.00            
ATOM   4833  CB  LEU   517     121.760  59.250  22.220  1.00  0.00            
ATOM   4834  HB1 LEU   517     121.240  59.310  21.260  1.00  0.00            
ATOM   4835  HB2 LEU   517     121.750  58.230  22.610  1.00  0.00            
ATOM   4836  CG  LEU   517     123.210  59.670  21.990  1.00  0.00            
ATOM   4837  HG  LEU   517     123.720  60.060  22.870  1.00  0.00            
ATOM   4838  CD1 LEU   517     124.020  58.520  21.410  1.00  0.00            
ATOM   4839 1HD1 LEU   517     123.920  57.750  22.180  1.00  0.00            
ATOM   4840 2HD1 LEU   517     123.650  58.170  20.450  1.00  0.00            
ATOM   4841 3HD1 LEU   517     125.080  58.780  21.370  1.00  0.00            
ATOM   4842  CD2 LEU   517     123.260  60.760  20.930  1.00  0.00            
ATOM   4843 1HD2 LEU   517     122.620  61.590  21.220  1.00  0.00            
ATOM   4844 2HD2 LEU   517     124.290  61.130  20.930  1.00  0.00            
ATOM   4845 3HD2 LEU   517     123.040  60.430  19.910  1.00  0.00            
ATOM   4846  C   LEU   517     119.500  59.990  23.140  1.00  0.00            
ATOM   4847  O   LEU   517     118.880  60.300  22.130  1.00  0.00            
ATOM   4848  N   ASN   518     118.900  59.410  24.180  1.00  0.00            
ATOM   4849  H   ASN   518     119.430  59.170  25.000  1.00  0.00            
ATOM   4850  CA  ASN   518     117.460  59.310  24.320  1.00  0.00            
ATOM   4851  HA  ASN   518     117.040  59.550  23.340  1.00  0.00            
ATOM   4852  CB  ASN   518     116.970  57.930  24.740  1.00  0.00            
ATOM   4853  HB1 ASN   518     115.940  58.060  25.070  1.00  0.00            
ATOM   4854  HB2 ASN   518     117.470  57.720  25.690  1.00  0.00            
ATOM   4855  CG  ASN   518     117.180  56.830  23.720  1.00  0.00            
ATOM   4856  OD1 ASN   518     117.250  57.030  22.510  1.00  0.00            
ATOM   4857  ND2 ASN   518     117.330  55.580  24.170  1.00  0.00            
ATOM   4858 1HD2 ASN   518     117.320  55.470  25.170  1.00  0.00            
ATOM   4859 2HD2 ASN   518     117.440  54.800  23.540  1.00  0.00            
ATOM   4860  C   ASN   518     116.940  60.370  25.290  1.00  0.00            
ATOM   4861  O   ASN   518     115.840  60.270  25.840  1.00  0.00            
ATOM   4862  N   THR   519     117.730  61.430  25.480  1.00  0.00            
ATOM   4863  H   THR   519     118.660  61.370  25.090  1.00  0.00            
ATOM   4864  CA  THR   519     117.350  62.520  26.350  1.00  0.00            
ATOM   4865  HA  THR   519     116.290  62.440  26.570  1.00  0.00            
ATOM   4866  CB  THR   519     118.150  62.380  27.640  1.00  0.00            
ATOM   4867  HB  THR   519     119.220  62.310  27.420  1.00  0.00            
ATOM   4868  CG2 THR   519     117.900  63.550  28.590  1.00  0.00            
ATOM   4869 1HG2 THR   519     118.090  63.250  29.620  1.00  0.00            
ATOM   4870 2HG2 THR   519     118.480  64.440  28.380  1.00  0.00            
ATOM   4871 3HG2 THR   519     116.820  63.710  28.600  1.00  0.00            
ATOM   4872  OG1 THR   519     117.690  61.240  28.330  1.00  0.00            
ATOM   4873  HG1 THR   519     118.080  60.450  27.960  1.00  0.00            
ATOM   4874  C   THR   519     117.580  63.840  25.610  1.00  0.00            
ATOM   4875  O   THR   519     118.730  64.200  25.390  1.00  0.00            
ATOM   4876  N   PRO   520     116.500  64.530  25.230  1.00  0.00            
ATOM   4877  CD  PRO   520     115.170  63.950  25.300  1.00  0.00            
ATOM   4878  HD1 PRO   520     114.780  63.550  26.240  1.00  0.00            
ATOM   4879  HD2 PRO   520     115.100  63.140  24.570  1.00  0.00            
ATOM   4880  CG  PRO   520     114.220  65.080  24.910  1.00  0.00            
ATOM   4881  HG1 PRO   520     114.000  65.570  25.860  1.00  0.00            
ATOM   4882  HG2 PRO   520     113.290  64.630  24.550  1.00  0.00            
ATOM   4883  CB  PRO   520     115.030  65.980  23.980  1.00  0.00            
ATOM   4884  HB1 PRO   520     114.740  67.030  24.050  1.00  0.00            
ATOM   4885  HB2 PRO   520     114.970  65.590  22.970  1.00  0.00            
ATOM   4886  CA  PRO   520     116.460  65.740  24.440  1.00  0.00            
ATOM   4887  HA  PRO   520     117.020  65.590  23.520  1.00  0.00            
ATOM   4888  C   PRO   520     117.100  66.940  25.120  1.00  0.00            
ATOM   4889  O   PRO   520     117.240  67.050  26.340  1.00  0.00            
ATOM   4890  N   GLY   521     117.370  67.970  24.320  1.00  0.00            
ATOM   4891  H   GLY   521     117.010  67.890  23.380  1.00  0.00            
ATOM   4892  CA  GLY   521     118.130  69.160  24.680  1.00  0.00            
ATOM   4893  HA1 GLY   521     117.690  69.480  25.620  1.00  0.00            
ATOM   4894  HA2 GLY   521     118.020  69.910  23.900  1.00  0.00            
ATOM   4895  C   GLY   521     119.620  68.980  24.950  1.00  0.00            
ATOM   4896  O   GLY   521     120.250  69.960  25.340  1.00  0.00            
ATOM   4897  N   LEU   522     120.200  67.840  24.570  1.00  0.00            
ATOM   4898  H   LEU   522     119.560  67.190  24.140  1.00  0.00            
ATOM   4899  CA  LEU   522     121.590  67.450  24.630  1.00  0.00            
ATOM   4900  HA  LEU   522     122.280  68.170  25.070  1.00  0.00            
ATOM   4901  CB  LEU   522     121.720  66.160  25.440  1.00  0.00            
ATOM   4902  HB1 LEU   522     122.740  65.800  25.340  1.00  0.00            
ATOM   4903  HB2 LEU   522     121.140  65.350  25.000  1.00  0.00            
ATOM   4904  CG  LEU   522     121.510  66.270  26.940  1.00  0.00            
ATOM   4905  HG  LEU   522     120.500  66.640  27.080  1.00  0.00            
ATOM   4906  CD1 LEU   522     121.530  64.850  27.510  1.00  0.00            
ATOM   4907 1HD1 LEU   522     121.150  64.100  26.810  1.00  0.00            
ATOM   4908 2HD1 LEU   522     122.520  64.420  27.630  1.00  0.00            
ATOM   4909 3HD1 LEU   522     120.930  64.720  28.410  1.00  0.00            
ATOM   4910  CD2 LEU   522     122.450  67.150  27.750  1.00  0.00            
ATOM   4911 1HD2 LEU   522     123.480  66.810  27.660  1.00  0.00            
ATOM   4912 2HD2 LEU   522     122.450  68.190  27.400  1.00  0.00            
ATOM   4913 3HD2 LEU   522     122.120  67.090  28.780  1.00  0.00            
ATOM   4914  C   LEU   522     122.170  67.330  23.230  1.00  0.00            
ATOM   4915  O   LEU   522     121.400  66.810  22.420  1.00  0.00            
ATOM   4916  N   PRO   523     123.400  67.760  22.930  1.00  0.00            
ATOM   4917  CD  PRO   523     124.380  68.270  23.880  1.00  0.00            
ATOM   4918  HD1 PRO   523     124.380  67.660  24.790  1.00  0.00            
ATOM   4919  HD2 PRO   523     124.040  69.250  24.190  1.00  0.00            
ATOM   4920  CG  PRO   523     125.670  68.300  23.060  1.00  0.00            
ATOM   4921  HG1 PRO   523     126.250  67.380  23.110  1.00  0.00            
ATOM   4922  HG2 PRO   523     126.230  69.150  23.450  1.00  0.00            
ATOM   4923  CB  PRO   523     125.260  68.470  21.600  1.00  0.00            
ATOM   4924  HB1 PRO   523     125.920  67.940  20.900  1.00  0.00            
ATOM   4925  HB2 PRO   523     125.120  69.520  21.360  1.00  0.00            
ATOM   4926  CA  PRO   523     123.960  67.670  21.600  1.00  0.00            
ATOM   4927  HA  PRO   523     123.260  68.120  20.900  1.00  0.00            
ATOM   4928  C   PRO   523     124.180  66.220  21.200  1.00  0.00            
ATOM   4929  O   PRO   523     124.100  65.340  22.060  1.00  0.00            
ATOM   4930  N   VAL   524     124.310  65.910  19.910  1.00  0.00            
ATOM   4931  H   VAL   524     124.290  66.650  19.220  1.00  0.00            
ATOM   4932  CA  VAL   524     124.290  64.560  19.380  1.00  0.00            
ATOM   4933  HA  VAL   524     124.470  63.930  20.250  1.00  0.00            
ATOM   4934  CB  VAL   524     122.940  64.150  18.810  1.00  0.00            
ATOM   4935  HB  VAL   524     122.960  63.100  18.480  1.00  0.00            
ATOM   4936  CG1 VAL   524     121.870  64.280  19.900  1.00  0.00            
ATOM   4937 1HG1 VAL   524     121.770  65.280  20.310  1.00  0.00            
ATOM   4938 2HG1 VAL   524     120.820  64.070  19.700  1.00  0.00            
ATOM   4939 3HG1 VAL   524     122.190  63.620  20.710  1.00  0.00            
ATOM   4940  CG2 VAL   524     122.560  65.000  17.600  1.00  0.00            
ATOM   4941 1HG2 VAL   524     122.490  66.070  17.790  1.00  0.00            
ATOM   4942 2HG2 VAL   524     123.330  64.820  16.850  1.00  0.00            
ATOM   4943 3HG2 VAL   524     121.600  64.620  17.270  1.00  0.00            
ATOM   4944  C   VAL   524     125.420  64.130  18.450  1.00  0.00            
ATOM   4945  O   VAL   524     126.150  64.990  17.970  1.00  0.00            
ATOM   4946  N   CYS   525     125.520  62.830  18.170  1.00  0.00            
ATOM   4947  H   CYS   525     124.790  62.200  18.480  1.00  0.00            
ATOM   4948  CA  CYS   525     126.490  62.230  17.270  1.00  0.00            
ATOM   4949  HA  CYS   525     126.960  63.000  16.670  1.00  0.00            
ATOM   4950  CB  CYS   525     127.580  61.660  18.180  1.00  0.00            
ATOM   4951  HB1 CYS   525     127.240  60.690  18.560  1.00  0.00            
ATOM   4952  HB2 CYS   525     127.760  62.360  18.990  1.00  0.00            
ATOM   4953  SG  CYS   525     129.120  61.430  17.250  1.00  0.00            
ATOM   4954  HG  CYS   525     129.160  62.720  16.880  1.00  0.00            
ATOM   4955  C   CYS   525     125.890  61.230  16.290  1.00  0.00            
ATOM   4956  O   CYS   525     124.770  60.780  16.520  1.00  0.00            
ATOM   4957  N   GLN   526     126.700  60.800  15.320  1.00  0.00            
ATOM   4958  H   GLN   526     127.640  61.160  15.300  1.00  0.00            
ATOM   4959  CA  GLN   526     126.260  59.670  14.530  1.00  0.00            
ATOM   4960  HA  GLN   526     125.240  59.770  14.170  1.00  0.00            
ATOM   4961  CB  GLN   526     127.200  59.610  13.330  1.00  0.00            
ATOM   4962  HB1 GLN   526     128.240  59.540  13.650  1.00  0.00            
ATOM   4963  HB2 GLN   526     126.990  60.460  12.680  1.00  0.00            
ATOM   4964  CG  GLN   526     127.000  58.390  12.430  1.00  0.00            
ATOM   4965  HG1 GLN   526     126.000  58.290  12.010  1.00  0.00            
ATOM   4966  HG2 GLN   526     127.220  57.550  13.080  1.00  0.00            
ATOM   4967  CD  GLN   526     127.880  58.430  11.190  1.00  0.00            
ATOM   4968  OE1 GLN   526     128.870  59.150  11.110  1.00  0.00            
ATOM   4969  NE2 GLN   526     127.540  57.620  10.180  1.00  0.00            
ATOM   4970 1HE2 GLN   526     126.680  57.080  10.170  1.00  0.00            
ATOM   4971 2HE2 GLN   526     128.100  57.700   9.350  1.00  0.00            
ATOM   4972  C   GLN   526     126.330  58.320  15.240  1.00  0.00            
ATOM   4973  O   GLN   526     127.330  57.940  15.850  1.00  0.00            
ATOM   4974  N   ASP   527     125.200  57.610  15.240  1.00  0.00            
ATOM   4975  H   ASP   527     124.440  57.990  14.680  1.00  0.00            
ATOM   4976  CA  ASP   527     124.970  56.320  15.840  1.00  0.00            
ATOM   4977  HA  ASP   527     125.220  56.520  16.880  1.00  0.00            
ATOM   4978  CB  ASP   527     123.450  56.140  15.710  1.00  0.00            
ATOM   4979  HB1 ASP   527     123.010  56.110  14.710  1.00  0.00            
ATOM   4980  HB2 ASP   527     123.100  57.050  16.200  1.00  0.00            
ATOM   4981  CG  ASP   527     122.910  55.030  16.590  1.00  0.00            
ATOM   4982  OD1 ASP   527     123.770  54.460  17.300  1.00  0.00            
ATOM   4983  OD2 ASP   527     121.680  54.840  16.560  1.00  0.00            
ATOM   4984  C   ASP   527     125.850  55.230  15.250  1.00  0.00            
ATOM   4985  O   ASP   527     125.470  54.610  14.260  1.00  0.00            
ATOM   4986  N   HIS   528     126.980  54.960  15.910  1.00  0.00            
ATOM   4987  H   HIS   528     127.190  55.480  16.760  1.00  0.00            
ATOM   4988  CA  HIS   528     127.950  53.910  15.680  1.00  0.00            
ATOM   4989  HA  HIS   528     127.440  52.990  15.390  1.00  0.00            
ATOM   4990  CB  HIS   528     128.920  54.120  14.520  1.00  0.00            
ATOM   4991  HB1 HIS   528     128.360  54.350  13.620  1.00  0.00            
ATOM   4992  HB2 HIS   528     129.440  53.190  14.300  1.00  0.00            
ATOM   4993  CG  HIS   528     130.010  55.150  14.650  1.00  0.00            
ATOM   4994  ND1 HIS   528     129.810  56.500  14.880  1.00  0.00            
ATOM   4995  HD1 HIS   528     128.890  56.900  15.030  1.00  0.00            
ATOM   4996  CE1 HIS   528     130.990  57.140  14.830  1.00  0.00            
ATOM   4997  HE1 HIS   528     131.130  58.190  15.040  1.00  0.00            
ATOM   4998  NE2 HIS   528     131.940  56.260  14.510  1.00  0.00            
ATOM   4999  CD2 HIS   528     131.350  55.010  14.380  1.00  0.00            
ATOM   5000  HD2 HIS   528     131.900  54.150  14.010  1.00  0.00            
ATOM   5001  C   HIS   528     128.570  53.500  17.010  1.00  0.00            
ATOM   5002  O   HIS   528     129.750  53.160  17.090  1.00  0.00            
ATOM   5003  N   LEU   529     127.770  53.490  18.080  1.00  0.00            
ATOM   5004  H   LEU   529     126.870  53.930  17.930  1.00  0.00            
ATOM   5005  CA  LEU   529     128.050  52.980  19.410  1.00  0.00            
ATOM   5006  HA  LEU   529     128.940  53.480  19.800  1.00  0.00            
ATOM   5007  CB  LEU   529     126.910  53.360  20.360  1.00  0.00            
ATOM   5008  HB1 LEU   529     127.120  52.880  21.320  1.00  0.00            
ATOM   5009  HB2 LEU   529     125.990  52.960  19.940  1.00  0.00            
ATOM   5010  CG  LEU   529     126.780  54.830  20.720  1.00  0.00            
ATOM   5011  HG  LEU   529     127.810  55.200  20.790  1.00  0.00            
ATOM   5012  CD1 LEU   529     126.230  55.670  19.570  1.00  0.00            
ATOM   5013 1HD1 LEU   529     126.950  55.830  18.770  1.00  0.00            
ATOM   5014 2HD1 LEU   529     125.330  55.310  19.080  1.00  0.00            
ATOM   5015 3HD1 LEU   529     125.990  56.580  20.130  1.00  0.00            
ATOM   5016  CD2 LEU   529     126.040  55.050  22.040  1.00  0.00            
ATOM   5017 1HD2 LEU   529     125.050  54.620  21.890  1.00  0.00            
ATOM   5018 2HD2 LEU   529     126.510  54.490  22.850  1.00  0.00            
ATOM   5019 3HD2 LEU   529     125.970  56.080  22.380  1.00  0.00            
ATOM   5020  C   LEU   529     128.370  51.500  19.360  1.00  0.00            
ATOM   5021  O   LEU   529     129.310  51.020  19.980  1.00  0.00            
ATOM   5022  N   GLU   530     127.630  50.720  18.560  1.00  0.00            
ATOM   5023  H   GLU   530     126.810  51.160  18.170  1.00  0.00            
ATOM   5024  CA  GLU   530     127.830  49.290  18.520  1.00  0.00            
ATOM   5025  HA  GLU   530     127.880  48.950  19.550  1.00  0.00            
ATOM   5026  CB  GLU   530     126.750  48.520  17.770  1.00  0.00            
ATOM   5027  HB1 GLU   530     125.860  48.470  18.400  1.00  0.00            
ATOM   5028  HB2 GLU   530     127.140  47.500  17.780  1.00  0.00            
ATOM   5029  CG  GLU   530     126.480  48.840  16.300  1.00  0.00            
ATOM   5030  HG1 GLU   530     127.050  48.080  15.770  1.00  0.00            
ATOM   5031  HG2 GLU   530     126.840  49.840  16.050  1.00  0.00            
ATOM   5032  CD  GLU   530     124.990  48.850  15.980  1.00  0.00            
ATOM   5033  OE1 GLU   530     124.440  47.740  15.850  1.00  0.00            
ATOM   5034  OE2 GLU   530     124.280  49.880  15.920  1.00  0.00            
ATOM   5035  C   GLU   530     129.180  48.920  17.910  1.00  0.00            
ATOM   5036  O   GLU   530     129.740  47.920  18.350  1.00  0.00            
ATOM   5037  N   PHE   531     129.800  49.790  17.110  1.00  0.00            
ATOM   5038  H   PHE   531     129.290  50.640  16.920  1.00  0.00            
ATOM   5039  CA  PHE   531     131.140  49.590  16.590  1.00  0.00            
ATOM   5040  HA  PHE   531     131.180  48.540  16.310  1.00  0.00            
ATOM   5041  CB  PHE   531     131.280  50.410  15.310  1.00  0.00            
ATOM   5042  HB1 PHE   531     130.740  51.330  15.560  1.00  0.00            
ATOM   5043  HB2 PHE   531     130.820  49.910  14.460  1.00  0.00            
ATOM   5044  CG  PHE   531     132.680  50.730  14.850  1.00  0.00            
ATOM   5045  CD1 PHE   531     133.360  51.890  15.240  1.00  0.00            
ATOM   5046  HD1 PHE   531     132.970  52.600  15.960  1.00  0.00            
ATOM   5047  CE1 PHE   531     134.700  52.000  14.860  1.00  0.00            
ATOM   5048  HE1 PHE   531     135.310  52.810  15.220  1.00  0.00            
ATOM   5049  CZ  PHE   531     135.360  51.030  14.090  1.00  0.00            
ATOM   5050  HZ  PHE   531     136.390  51.100  13.770  1.00  0.00            
ATOM   5051  CE2 PHE   531     134.650  49.900  13.680  1.00  0.00            
ATOM   5052  HE2 PHE   531     135.180  49.100  13.180  1.00  0.00            
ATOM   5053  CD2 PHE   531     133.320  49.740  14.090  1.00  0.00            
ATOM   5054  HD2 PHE   531     132.840  48.810  13.860  1.00  0.00            
ATOM   5055  C   PHE   531     132.230  49.880  17.620  1.00  0.00            
ATOM   5056  O   PHE   531     133.060  49.010  17.880  1.00  0.00            
ATOM   5057  N   TRP   532     132.230  51.040  18.280  1.00  0.00            
ATOM   5058  H   TRP   532     131.480  51.710  18.220  1.00  0.00            
ATOM   5059  CA  TRP   532     133.160  51.170  19.380  1.00  0.00            
ATOM   5060  HA  TRP   532     134.200  50.930  19.140  1.00  0.00            
ATOM   5061  CB  TRP   532     133.080  52.640  19.810  1.00  0.00            
ATOM   5062  HB1 TRP   532     133.760  52.830  20.640  1.00  0.00
[truncated: 133,364 more chars]
