# Supplementary material for: ATP dependent NS3 helicase interaction with RNA: insights from molecular simulations
Source: Nucleic Acids Res. 2015 Oct 10;43(18):8725–34. doi: 10.1093/nar/gkv872 (PMC4605317; doi:10.1093/nar/gkv872)
Supplement: SUPPLEMENTARY DATA [file supp_gkv872_nar-02163-z-2015-File009.zip › pdb-files/1000ns_open-ADP.pdb]

TITLE     t= 1000000.00000
ATOM      1  N   SER   189      79.560 112.720  14.150  1.00  0.00            
ATOM      2  H1  SER   189      79.850 112.870  13.190  1.00  0.00            
ATOM      3  H2  SER   189      80.090 113.300  14.770  1.00  0.00            
ATOM      4  H3  SER   189      79.880 111.800  14.420  1.00  0.00            
ATOM      5  CA  SER   189      78.090 112.750  14.300  1.00  0.00            
ATOM      6  HA  SER   189      77.800 113.800  14.290  1.00  0.00            
ATOM      7  CB  SER   189      77.230 111.990  13.300  1.00  0.00            
ATOM      8  HB1 SER   189      76.200 112.340  13.400  1.00  0.00            
ATOM      9  HB2 SER   189      77.110 110.930  13.520  1.00  0.00            
ATOM     10  OG  SER   189      77.630 112.290  11.980  1.00  0.00            
ATOM     11  HG  SER   189      77.090 111.750  11.400  1.00  0.00            
ATOM     12  C   SER   189      77.590 112.220  15.640  1.00  0.00            
ATOM     13  O   SER   189      78.220 111.280  16.120  1.00  0.00            
ATOM     14  N   PRO   190      76.490 112.730  16.190  1.00  0.00            
ATOM     15  CD  PRO   190      75.620 113.710  15.570  1.00  0.00            
ATOM     16  HD1 PRO   190      74.890 113.180  14.960  1.00  0.00            
ATOM     17  HD2 PRO   190      76.080 114.450  14.920  1.00  0.00            
ATOM     18  CG  PRO   190      74.970 114.440  16.750  1.00  0.00            
ATOM     19  HG1 PRO   190      74.010 114.870  16.480  1.00  0.00            
ATOM     20  HG2 PRO   190      75.720 115.180  17.050  1.00  0.00            
ATOM     21  CB  PRO   190      74.890 113.370  17.830  1.00  0.00            
ATOM     22  HB1 PRO   190      73.860 113.030  17.770  1.00  0.00            
ATOM     23  HB2 PRO   190      74.980 113.770  18.840  1.00  0.00            
ATOM     24  CA  PRO   190      75.950 112.320  17.470  1.00  0.00            
ATOM     25  HA  PRO   190      76.770 112.470  18.160  1.00  0.00            
ATOM     26  C   PRO   190      75.360 110.930  17.580  1.00  0.00            
ATOM     27  O   PRO   190      74.670 110.450  16.680  1.00  0.00            
ATOM     28  N   PRO   191      75.610 110.220  18.690  1.00  0.00            
ATOM     29  CD  PRO   191      76.420 110.610  19.830  1.00  0.00            
ATOM     30  HD1 PRO   191      75.700 111.090  20.500  1.00  0.00            
ATOM     31  HD2 PRO   191      77.280 111.240  19.610  1.00  0.00            
ATOM     32  CG  PRO   191      76.920 109.330  20.490  1.00  0.00            
ATOM     33  HG1 PRO   191      76.970 109.470  21.570  1.00  0.00            
ATOM     34  HG2 PRO   191      77.950 109.190  20.140  1.00  0.00            
ATOM     35  CB  PRO   191      75.920 108.260  20.050  1.00  0.00            
ATOM     36  HB1 PRO   191      75.070 108.340  20.730  1.00  0.00            
ATOM     37  HB2 PRO   191      76.360 107.260  20.000  1.00  0.00            
ATOM     38  CA  PRO   191      75.480 108.780  18.680  1.00  0.00            
ATOM     39  HA  PRO   191      76.140 108.430  17.880  1.00  0.00            
ATOM     40  C   PRO   191      74.060 108.300  18.470  1.00  0.00            
ATOM     41  O   PRO   191      73.110 109.010  18.790  1.00  0.00            
ATOM     42  N   ALA   192      73.850 107.130  17.850  1.00  0.00            
ATOM     43  H   ALA   192      74.670 106.600  17.590  1.00  0.00            
ATOM     44  CA  ALA   192      72.540 106.630  17.480  1.00  0.00            
ATOM     45  HA  ALA   192      71.900 107.450  17.140  1.00  0.00            
ATOM     46  CB  ALA   192      72.570 105.530  16.430  1.00  0.00            
ATOM     47  HB1 ALA   192      71.560 105.140  16.290  1.00  0.00            
ATOM     48  HB2 ALA   192      72.850 105.950  15.460  1.00  0.00            
ATOM     49  HB3 ALA   192      73.260 104.760  16.780  1.00  0.00            
ATOM     50  C   ALA   192      71.810 106.150  18.720  1.00  0.00            
ATOM     51  O   ALA   192      72.370 105.930  19.790  1.00  0.00            
ATOM     52  N   VAL   193      70.480 106.110  18.620  1.00  0.00            
ATOM     53  H   VAL   193      69.990 106.420  17.800  1.00  0.00            
ATOM     54  CA  VAL   193      69.760 105.940  19.870  1.00  0.00            
ATOM     55  HA  VAL   193      70.360 106.120  20.760  1.00  0.00            
ATOM     56  CB  VAL   193      68.590 106.920  19.950  1.00  0.00            
ATOM     57  HB  VAL   193      67.980 106.790  19.060  1.00  0.00            
ATOM     58  CG1 VAL   193      67.780 106.630  21.210  1.00  0.00            
ATOM     59 1HG1 VAL   193      68.320 106.660  22.160  1.00  0.00            
ATOM     60 2HG1 VAL   193      66.960 107.340  21.260  1.00  0.00            
ATOM     61 3HG1 VAL   193      67.340 105.630  21.120  1.00  0.00            
ATOM     62  CG2 VAL   193      69.130 108.350  19.980  1.00  0.00            
ATOM     63 1HG2 VAL   193      69.710 108.620  19.110  1.00  0.00            
ATOM     64 2HG2 VAL   193      68.280 109.030  20.060  1.00  0.00            
ATOM     65 3HG2 VAL   193      69.820 108.460  20.810  1.00  0.00            
ATOM     66  C   VAL   193      69.350 104.470  19.940  1.00  0.00            
ATOM     67  O   VAL   193      68.630 104.140  19.000  1.00  0.00            
ATOM     68  N   PRO   194      69.860 103.650  20.860  1.00  0.00            
ATOM     69  CD  PRO   194      70.800 104.070  21.880  1.00  0.00            
ATOM     70  HD1 PRO   194      70.470 104.940  22.440  1.00  0.00            
ATOM     71  HD2 PRO   194      71.760 104.270  21.400  1.00  0.00            
ATOM     72  CG  PRO   194      70.890 102.870  22.820  1.00  0.00            
ATOM     73  HG1 PRO   194      70.150 102.990  23.610  1.00  0.00            
ATOM     74  HG2 PRO   194      71.880 102.700  23.230  1.00  0.00            
ATOM     75  CB  PRO   194      70.540 101.710  21.890  1.00  0.00            
ATOM     76  HB1 PRO   194      70.290 100.880  22.550  1.00  0.00            
ATOM     77  HB2 PRO   194      71.410 101.380  21.320  1.00  0.00            
ATOM     78  CA  PRO   194      69.500 102.250  20.910  1.00  0.00            
ATOM     79  HA  PRO   194      69.620 101.850  19.900  1.00  0.00            
ATOM     80  C   PRO   194      68.100 101.940  21.430  1.00  0.00            
ATOM     81  O   PRO   194      67.350 102.860  21.720  1.00  0.00            
ATOM     82  N   GLN   195      67.810 100.680  21.760  1.00  0.00            
ATOM     83  H   GLN   195      68.370  99.960  21.310  1.00  0.00            
ATOM     84  CA  GLN   195      66.690 100.260  22.580  1.00  0.00            
ATOM     85  HA  GLN   195      65.860 100.970  22.540  1.00  0.00            
ATOM     86  CB  GLN   195      66.260  98.870  22.120  1.00  0.00            
ATOM     87  HB1 GLN   195      65.520  98.450  22.800  1.00  0.00            
ATOM     88  HB2 GLN   195      67.170  98.290  21.970  1.00  0.00            
ATOM     89  CG  GLN   195      65.590  98.930  20.750  1.00  0.00            
ATOM     90  HG1 GLN   195      66.350  99.120  20.000  1.00  0.00            
ATOM     91  HG2 GLN   195      64.800  99.690  20.760  1.00  0.00            
ATOM     92  CD  GLN   195      64.960  97.630  20.280  1.00  0.00            
ATOM     93  OE1 GLN   195      64.870  96.640  21.000  1.00  0.00            
ATOM     94  NE2 GLN   195      64.460  97.490  19.050  1.00  0.00            
ATOM     95 1HE2 GLN   195      64.410  98.300  18.450  1.00  0.00            
ATOM     96 2HE2 GLN   195      63.980  96.610  18.920  1.00  0.00            
ATOM     97  C   GLN   195      66.990 100.250  24.080  1.00  0.00            
ATOM     98  O   GLN   195      66.170 100.500  24.950  1.00  0.00            
ATOM     99  N   SER   196      68.230 100.020  24.520  1.00  0.00            
ATOM    100  H   SER   196      68.920  99.760  23.830  1.00  0.00            
ATOM    101  CA  SER   196      68.540  99.990  25.930  1.00  0.00            
ATOM    102  HA  SER   196      67.770 100.440  26.560  1.00  0.00            
ATOM    103  CB  SER   196      68.890  98.540  26.240  1.00  0.00            
ATOM    104  HB1 SER   196      69.810  98.360  25.660  1.00  0.00            
ATOM    105  HB2 SER   196      68.110  97.860  25.890  1.00  0.00            
ATOM    106  OG  SER   196      69.120  98.330  27.610  1.00  0.00            
ATOM    107  HG  SER   196      69.680  97.560  27.650  1.00  0.00            
ATOM    108  C   SER   196      69.840 100.770  26.150  1.00  0.00            
ATOM    109  O   SER   196      70.720 100.740  25.290  1.00  0.00            
ATOM    110  N   PHE   197      69.900 101.380  27.330  1.00  0.00            
ATOM    111  H   PHE   197      69.070 101.390  27.900  1.00  0.00            
ATOM    112  CA  PHE   197      70.980 102.160  27.910  1.00  0.00            
ATOM    113  HA  PHE   197      70.690 103.190  27.690  1.00  0.00            
ATOM    114  CB  PHE   197      70.930 102.250  29.440  1.00  0.00            
ATOM    115  HB1 PHE   197      71.110 101.200  29.680  1.00  0.00            
ATOM    116  HB2 PHE   197      69.970 102.540  29.870  1.00  0.00            
ATOM    117  CG  PHE   197      71.930 103.170  30.080  1.00  0.00            
ATOM    118  CD1 PHE   197      71.640 104.500  30.430  1.00  0.00            
ATOM    119  HD1 PHE   197      70.620 104.850  30.370  1.00  0.00            
ATOM    120  CE1 PHE   197      72.640 105.270  31.020  1.00  0.00            
ATOM    121  HE1 PHE   197      72.380 106.240  31.410  1.00  0.00            
ATOM    122  CZ  PHE   197      73.930 104.750  31.170  1.00  0.00            
ATOM    123  HZ  PHE   197      74.710 105.390  31.580  1.00  0.00            
ATOM    124  CE2 PHE   197      74.230 103.430  30.830  1.00  0.00            
ATOM    125  HE2 PHE   197      75.230 103.090  31.060  1.00  0.00            
ATOM    126  CD2 PHE   197      73.240 102.690  30.170  1.00  0.00            
ATOM    127  HD2 PHE   197      73.560 101.700  29.890  1.00  0.00            
ATOM    128  C   PHE   197      72.350 101.900  27.310  1.00  0.00            
ATOM    129  O   PHE   197      72.940 100.820  27.220  1.00  0.00            
ATOM    130  N   GLN   198      72.870 102.990  26.730  1.00  0.00            
ATOM    131  H   GLN   198      72.310 103.830  26.640  1.00  0.00            
ATOM    132  CA  GLN   198      74.260 103.110  26.350  1.00  0.00            
ATOM    133  HA  GLN   198      74.840 102.290  26.780  1.00  0.00            
ATOM    134  CB  GLN   198      74.310 102.870  24.840  1.00  0.00            
ATOM    135  HB1 GLN   198      73.650 103.620  24.400  1.00  0.00            
ATOM    136  HB2 GLN   198      73.910 101.880  24.650  1.00  0.00            
ATOM    137  CG  GLN   198      75.720 103.040  24.280  1.00  0.00            
ATOM    138  HG1 GLN   198      76.390 102.400  24.870  1.00  0.00            
ATOM    139  HG2 GLN   198      76.070 104.060  24.410  1.00  0.00            
ATOM    140  CD  GLN   198      75.640 102.740  22.790  1.00  0.00            
ATOM    141  OE1 GLN   198      74.560 102.670  22.210  1.00  0.00            
ATOM    142  NE2 GLN   198      76.720 102.470  22.060  1.00  0.00            
ATOM    143 1HE2 GLN   198      77.630 102.630  22.470  1.00  0.00            
ATOM    144 2HE2 GLN   198      76.610 102.110  21.120  1.00  0.00            
ATOM    145  C   GLN   198      74.810 104.450  26.810  1.00  0.00            
ATOM    146  O   GLN   198      74.080 105.430  26.870  1.00  0.00            
ATOM    147  N   VAL   199      76.140 104.510  26.910  1.00  0.00            
ATOM    148  H   VAL   199      76.590 103.610  26.790  1.00  0.00            
ATOM    149  CA  VAL   199      76.940 105.710  27.000  1.00  0.00            
ATOM    150  HA  VAL   199      76.280 106.560  26.870  1.00  0.00            
ATOM    151  CB  VAL   199      77.670 105.770  28.340  1.00  0.00            
ATOM    152  HB  VAL   199      78.410 104.970  28.310  1.00  0.00            
ATOM    153  CG1 VAL   199      78.290 107.160  28.520  1.00  0.00            
ATOM    154 1HG1 VAL   199      79.100 107.030  29.240  1.00  0.00            
ATOM    155 2HG1 VAL   199      78.800 107.460  27.600  1.00  0.00            
ATOM    156 3HG1 VAL   199      77.570 107.930  28.790  1.00  0.00            
ATOM    157  CG2 VAL   199      76.870 105.480  29.600  1.00  0.00            
ATOM    158 1HG2 VAL   199      77.510 105.410  30.490  1.00  0.00            
ATOM    159 2HG2 VAL   199      76.100 106.200  29.860  1.00  0.00            
ATOM    160 3HG2 VAL   199      76.430 104.480  29.550  1.00  0.00            
ATOM    161  C   VAL   199      77.850 105.650  25.780  1.00  0.00            
ATOM    162  O   VAL   199      78.490 104.670  25.400  1.00  0.00            
ATOM    163  N   ALA   200      78.010 106.820  25.170  1.00  0.00            
ATOM    164  H   ALA   200      77.440 107.620  25.410  1.00  0.00            
ATOM    165  CA  ALA   200      78.890 107.090  24.050  1.00  0.00            
ATOM    166  HA  ALA   200      79.730 106.400  24.140  1.00  0.00            
ATOM    167  CB  ALA   200      78.220 106.700  22.740  1.00  0.00            
ATOM    168  HB1 ALA   200      78.100 105.620  22.660  1.00  0.00            
ATOM    169  HB2 ALA   200      77.300 107.280  22.650  1.00  0.00            
ATOM    170  HB3 ALA   200      78.900 106.980  21.930  1.00  0.00            
ATOM    171  C   ALA   200      79.440 108.510  24.170  1.00  0.00            
ATOM    172  O   ALA   200      78.790 109.400  24.710  1.00  0.00            
ATOM    173  N   HIS   201      80.680 108.670  23.710  1.00  0.00            
ATOM    174  H   HIS   201      81.160 107.820  23.430  1.00  0.00            
ATOM    175  CA  HIS   201      81.390 109.930  23.750  1.00  0.00            
ATOM    176  HA  HIS   201      80.910 110.730  24.320  1.00  0.00            
ATOM    177  CB  HIS   201      82.750 109.810  24.430  1.00  0.00            
ATOM    178  HB1 HIS   201      83.350 108.990  24.050  1.00  0.00            
ATOM    179  HB2 HIS   201      82.540 109.500  25.450  1.00  0.00            
ATOM    180  CG  HIS   201      83.550 111.070  24.580  1.00  0.00            
ATOM    181  ND1 HIS   201      84.390 111.660  23.630  1.00  0.00            
ATOM    182  CE1 HIS   201      85.100 112.580  24.280  1.00  0.00            
ATOM    183  HE1 HIS   201      85.840 113.210  23.810  1.00  0.00            
ATOM    184  NE2 HIS   201      84.830 112.560  25.600  1.00  0.00            
ATOM    185  HE2 HIS   201      85.240 113.100  26.340  1.00  0.00            
ATOM    186  CD2 HIS   201      83.840 111.620  25.800  1.00  0.00            
ATOM    187  HD2 HIS   201      83.430 111.240  26.730  1.00  0.00            
ATOM    188  C   HIS   201      81.450 110.610  22.390  1.00  0.00            
ATOM    189  O   HIS   201      81.490 109.920  21.370  1.00  0.00            
ATOM    190  N   LEU   202      81.410 111.940  22.370  1.00  0.00            
ATOM    191  H   LEU   202      81.510 112.410  23.260  1.00  0.00            
ATOM    192  CA  LEU   202      81.240 112.820  21.230  1.00  0.00            
ATOM    193  HA  LEU   202      81.520 112.260  20.340  1.00  0.00            
ATOM    194  CB  LEU   202      79.770 113.210  21.140  1.00  0.00            
ATOM    195  HB1 LEU   202      79.590 113.650  22.130  1.00  0.00            
ATOM    196  HB2 LEU   202      79.240 112.270  21.020  1.00  0.00            
ATOM    197  CG  LEU   202      79.330 114.170  20.040  1.00  0.00            
ATOM    198  HG  LEU   202      79.760 115.160  20.200  1.00  0.00            
ATOM    199  CD1 LEU   202      79.730 113.640  18.670  1.00  0.00            
ATOM    200 1HD1 LEU   202      79.370 114.350  17.920  1.00  0.00            
ATOM    201 2HD1 LEU   202      80.800 113.460  18.610  1.00  0.00            
ATOM    202 3HD1 LEU   202      79.220 112.700  18.430  1.00  0.00            
ATOM    203  CD2 LEU   202      77.820 114.330  20.140  1.00  0.00            
ATOM    204 1HD2 LEU   202      77.550 115.130  19.450  1.00  0.00            
ATOM    205 2HD2 LEU   202      77.310 113.430  19.800  1.00  0.00            
ATOM    206 3HD2 LEU   202      77.530 114.670  21.130  1.00  0.00            
ATOM    207  C   LEU   202      82.130 114.050  21.330  1.00  0.00            
ATOM    208  O   LEU   202      81.860 114.980  22.080  1.00  0.00            
ATOM    209  N   HIS   203      83.220 114.090  20.550  1.00  0.00            
ATOM    210  H   HIS   203      83.440 113.280  19.990  1.00  0.00            
ATOM    211  CA  HIS   203      84.120 115.230  20.490  1.00  0.00            
ATOM    212  HA  HIS   203      84.020 115.830  21.390  1.00  0.00            
ATOM    213  CB  HIS   203      85.550 114.700  20.570  1.00  0.00            
ATOM    214  HB1 HIS   203      85.620 113.890  19.830  1.00  0.00            
ATOM    215  HB2 HIS   203      85.820 114.340  21.560  1.00  0.00            
ATOM    216  CG  HIS   203      86.620 115.690  20.210  1.00  0.00            
ATOM    217  ND1 HIS   203      86.780 116.990  20.690  1.00  0.00            
ATOM    218  CE1 HIS   203      87.880 117.510  20.140  1.00  0.00            
ATOM    219  HE1 HIS   203      88.080 118.570  20.110  1.00  0.00            
ATOM    220  NE2 HIS   203      88.410 116.620  19.290  1.00  0.00            
ATOM    221  HE2 HIS   203      89.110 116.850  18.600  1.00  0.00            
ATOM    222  CD2 HIS   203      87.610 115.500  19.280  1.00  0.00            
ATOM    223  HD2 HIS   203      87.810 114.550  18.810  1.00  0.00            
ATOM    224  C   HIS   203      83.900 116.080  19.240  1.00  0.00            
ATOM    225  O   HIS   203      83.920 115.460  18.180  1.00  0.00            
ATOM    226  N   ALA   204      83.670 117.390  19.340  1.00  0.00            
ATOM    227  H   ALA   204      83.460 117.710  20.280  1.00  0.00            
ATOM    228  CA  ALA   204      83.400 118.310  18.260  1.00  0.00            
ATOM    229  HA  ALA   204      83.980 117.940  17.420  1.00  0.00            
ATOM    230  CB  ALA   204      81.930 118.240  17.850  1.00  0.00            
ATOM    231  HB1 ALA   204      81.750 118.780  16.920  1.00  0.00            
ATOM    232  HB2 ALA   204      81.600 117.220  17.650  1.00  0.00            
ATOM    233  HB3 ALA   204      81.330 118.670  18.650  1.00  0.00            
ATOM    234  C   ALA   204      83.820 119.730  18.610  1.00  0.00            
ATOM    235  O   ALA   204      83.860 120.080  19.780  1.00  0.00            
ATOM    236  N   PRO   205      84.320 120.480  17.620  1.00  0.00            
ATOM    237  CD  PRO   205      84.270 120.200  16.200  1.00  0.00            
ATOM    238  HD1 PRO   205      83.260 119.960  15.880  1.00  0.00            
ATOM    239  HD2 PRO   205      85.010 119.430  15.980  1.00  0.00            
ATOM    240  CG  PRO   205      84.630 121.540  15.550  1.00  0.00            
ATOM    241  HG1 PRO   205      83.710 122.110  15.480  1.00  0.00            
ATOM    242  HG2 PRO   205      85.150 121.400  14.600  1.00  0.00            
ATOM    243  CB  PRO   205      85.480 122.310  16.550  1.00  0.00            
ATOM    244  HB1 PRO   205      85.510 123.380  16.380  1.00  0.00            
ATOM    245  HB2 PRO   205      86.500 121.980  16.360  1.00  0.00            
ATOM    246  CA  PRO   205      85.020 121.730  17.880  1.00  0.00            
ATOM    247  HA  PRO   205      85.900 121.530  18.490  1.00  0.00            
ATOM    248  C   PRO   205      84.150 122.750  18.600  1.00  0.00            
ATOM    249  O   PRO   205      82.930 122.630  18.620  1.00  0.00            
ATOM    250  N   THR   206      84.670 123.860  19.110  1.00  0.00            
ATOM    251  H   THR   206      85.640 124.050  18.900  1.00  0.00            
ATOM    252  CA  THR   206      83.920 125.030  19.530  1.00  0.00            
ATOM    253  HA  THR   206      83.210 124.790  20.320  1.00  0.00            
ATOM    254  CB  THR   206      84.770 126.100  20.210  1.00  0.00            
ATOM    255  HB  THR   206      84.040 126.840  20.550  1.00  0.00            
ATOM    256  CG2 THR   206      85.440 125.530  21.460  1.00  0.00            
ATOM    257 1HG2 THR   206      85.780 126.380  22.060  1.00  0.00            
ATOM    258 2HG2 THR   206      84.720 124.990  22.090  1.00  0.00            
ATOM    259 3HG2 THR   206      86.280 124.850  21.380  1.00  0.00            
ATOM    260  OG1 THR   206      85.820 126.600  19.420  1.00  0.00            
ATOM    261  HG1 THR   206      85.390 127.390  19.100  1.00  0.00            
ATOM    262  C   THR   206      83.180 125.700  18.390  1.00  0.00            
ATOM    263  O   THR   206      83.730 125.920  17.310  1.00  0.00            
ATOM    264  N   GLY   207      81.870 125.920  18.530  1.00  0.00            
ATOM    265  H   GLY   207      81.440 125.610  19.390  1.00  0.00            
ATOM    266  CA  GLY   207      80.940 126.310  17.490  1.00  0.00            
ATOM    267  HA1 GLY   207      81.500 127.000  16.870  1.00  0.00            
ATOM    268  HA2 GLY   207      80.020 126.670  17.950  1.00  0.00            
ATOM    269  C   GLY   207      80.310 125.200  16.650  1.00  0.00            
ATOM    270  O   GLY   207      79.790 125.480  15.570  1.00  0.00            
ATOM    271  N   SER   208      80.290 123.950  17.110  1.00  0.00            
ATOM    272  H   SER   208      80.460 123.770  18.090  1.00  0.00            
ATOM    273  CA  SER   208      79.810 122.900  16.250  1.00  0.00            
ATOM    274  HA  SER   208      79.950 123.240  15.230  1.00  0.00            
ATOM    275  CB  SER   208      80.700 121.660  16.280  1.00  0.00            
ATOM    276  HB1 SER   208      81.730 121.960  16.080  1.00  0.00            
ATOM    277  HB2 SER   208      80.310 120.900  15.600  1.00  0.00            
ATOM    278  OG  SER   208      80.620 121.170  17.600  1.00  0.00            
ATOM    279  HG  SER   208      80.770 121.940  18.160  1.00  0.00            
ATOM    280  C   SER   208      78.340 122.520  16.380  1.00  0.00            
ATOM    281  O   SER   208      77.620 122.240  15.420  1.00  0.00            
ATOM    282  N   GLY   209      77.850 122.600  17.620  1.00  0.00            
ATOM    283  H   GLY   209      78.520 122.770  18.350  1.00  0.00            
ATOM    284  CA  GLY   209      76.460 122.490  18.020  1.00  0.00            
ATOM    285  HA1 GLY   209      75.830 122.100  17.220  1.00  0.00            
ATOM    286  HA2 GLY   209      76.090 123.490  18.280  1.00  0.00            
ATOM    287  C   GLY   209      76.110 121.670  19.250  1.00  0.00            
ATOM    288  O   GLY   209      75.000 121.170  19.410  1.00  0.00            
ATOM    289  N   LYS   210      77.120 121.400  20.090  1.00  0.00            
ATOM    290  H   LYS   210      78.040 121.760  19.900  1.00  0.00            
ATOM    291  CA  LYS   210      77.000 120.380  21.110  1.00  0.00            
ATOM    292  HA  LYS   210      76.580 119.470  20.680  1.00  0.00            
ATOM    293  CB  LYS   210      78.350 120.110  21.780  1.00  0.00            
ATOM    294  HB1 LYS   210      78.210 119.360  22.560  1.00  0.00            
ATOM    295  HB2 LYS   210      78.700 121.090  22.110  1.00  0.00            
ATOM    296  CG  LYS   210      79.420 119.510  20.890  1.00  0.00            
ATOM    297  HG1 LYS   210      79.620 120.140  20.020  1.00  0.00            
ATOM    298  HG2 LYS   210      79.190 118.470  20.650  1.00  0.00            
ATOM    299  CD  LYS   210      80.720 119.230  21.640  1.00  0.00            
ATOM    300  HD1 LYS   210      81.440 118.790  20.940  1.00  0.00            
ATOM    301  HD2 LYS   210      80.650 118.480  22.430  1.00  0.00            
ATOM    302  CE  LYS   210      81.350 120.520  22.150  1.00  0.00            
ATOM    303  HE1 LYS   210      82.170 120.180  22.790  1.00  0.00            
ATOM    304  HE2 LYS   210      80.770 121.130  22.840  1.00  0.00            
ATOM    305  NZ  LYS   210      81.900 121.430  21.130  1.00  0.00            
ATOM    306  HZ1 LYS   210      82.210 122.290  21.570  1.00  0.00            
ATOM    307  HZ2 LYS   210      82.720 120.980  20.750  1.00  0.00            
ATOM    308  HZ3 LYS   210      81.300 121.550  20.330  1.00  0.00            
ATOM    309  C   LYS   210      75.980 120.780  22.170  1.00  0.00            
ATOM    310  O   LYS   210      75.580 119.880  22.900  1.00  0.00            
ATOM    311  N   SER   211      75.550 122.040  22.160  1.00  0.00            
ATOM    312  H   SER   211      76.000 122.660  21.500  1.00  0.00            
ATOM    313  CA  SER   211      74.610 122.560  23.130  1.00  0.00            
ATOM    314  HA  SER   211      74.320 121.740  23.790  1.00  0.00            
ATOM    315  CB  SER   211      75.290 123.690  23.890  1.00  0.00            
ATOM    316  HB1 SER   211      74.930 123.680  24.910  1.00  0.00            
ATOM    317  HB2 SER   211      75.120 124.570  23.260  1.00  0.00            
ATOM    318  OG  SER   211      76.670 123.430  24.020  1.00  0.00            
ATOM    319  HG  SER   211      76.770 122.630  24.550  1.00  0.00            
ATOM    320  C   SER   211      73.390 123.160  22.440  1.00  0.00            
ATOM    321  O   SER   211      72.490 123.660  23.090  1.00  0.00            
ATOM    322  N   THR   212      73.350 123.000  21.110  1.00  0.00            
ATOM    323  H   THR   212      74.180 122.790  20.590  1.00  0.00            
ATOM    324  CA  THR   212      72.280 123.510  20.270  1.00  0.00            
ATOM    325  HA  THR   212      71.410 123.650  20.900  1.00  0.00            
ATOM    326  CB  THR   212      72.610 124.890  19.700  1.00  0.00            
ATOM    327  HB  THR   212      71.810 125.080  18.980  1.00  0.00            
ATOM    328  CG2 THR   212      72.770 125.960  20.770  1.00  0.00            
ATOM    329 1HG2 THR   212      73.610 125.740  21.430  1.00  0.00            
ATOM    330 2HG2 THR   212      72.910 126.950  20.320  1.00  0.00            
ATOM    331 3HG2 THR   212      71.870 125.880  21.390  1.00  0.00            
ATOM    332  OG1 THR   212      73.840 124.800  19.010  1.00  0.00            
ATOM    333  HG1 THR   212      74.550 124.610  19.630  1.00  0.00            
ATOM    334  C   THR   212      71.930 122.540  19.150  1.00  0.00            
ATOM    335  O   THR   212      70.810 122.020  19.230  1.00  0.00            
ATOM    336  N   LYS   213      72.740 122.430  18.100  1.00  0.00            
ATOM    337  H   LYS   213      73.560 123.020  18.130  1.00  0.00            
ATOM    338  CA  LYS   213      72.370 121.620  16.950  1.00  0.00            
ATOM    339  HA  LYS   213      71.420 121.910  16.500  1.00  0.00            
ATOM    340  CB  LYS   213      73.430 121.800  15.860  1.00  0.00            
ATOM    341  HB1 LYS   213      74.060 120.950  16.120  1.00  0.00            
ATOM    342  HB2 LYS   213      73.950 122.740  16.020  1.00  0.00            
ATOM    343  CG  LYS   213      72.890 121.800  14.440  1.00  0.00            
ATOM    344  HG1 LYS   213      72.160 122.600  14.330  1.00  0.00            
ATOM    345  HG2 LYS   213      72.480 120.790  14.310  1.00  0.00            
ATOM    346  CD  LYS   213      74.020 122.060  13.450  1.00  0.00            
ATOM    347  HD1 LYS   213      74.820 121.330  13.570  1.00  0.00            
ATOM    348  HD2 LYS   213      74.420 123.070  13.540  1.00  0.00            
ATOM    349  CE  LYS   213      73.520 121.800  12.030  1.00  0.00            
ATOM    350  HE1 LYS   213      72.910 122.540  11.510  1.00  0.00            
ATOM    351  HE2 LYS   213      72.820 120.970  12.070  1.00  0.00            
ATOM    352  NZ  LYS   213      74.590 121.440  11.090  1.00  0.00            
ATOM    353  HZ1 LYS   213      75.290 122.140  10.900  1.00  0.00            
ATOM    354  HZ2 LYS   213      75.090 120.590  11.300  1.00  0.00            
ATOM    355  HZ3 LYS   213      74.160 121.270  10.190  1.00  0.00            
ATOM    356  C   LYS   213      72.170 120.150  17.280  1.00  0.00            
ATOM    357  O   LYS   213      71.490 119.430  16.550  1.00  0.00            
ATOM    358  N   VAL   214      72.750 119.730  18.400  1.00  0.00            
ATOM    359  H   VAL   214      73.400 120.420  18.760  1.00  0.00            
ATOM    360  CA  VAL   214      72.760 118.350  18.840  1.00  0.00            
ATOM    361  HA  VAL   214      72.700 117.660  18.000  1.00  0.00            
ATOM    362  CB  VAL   214      74.040 117.940  19.560  1.00  0.00            
ATOM    363  HB  VAL   214      74.300 118.620  20.380  1.00  0.00            
ATOM    364  CG1 VAL   214      73.930 116.450  19.880  1.00  0.00            
ATOM    365 1HG1 VAL   214      74.880 116.070  20.280  1.00  0.00            
ATOM    366 2HG1 VAL   214      73.100 116.340  20.580  1.00  0.00            
ATOM    367 3HG1 VAL   214      73.720 115.910  18.960  1.00  0.00            
ATOM    368  CG2 VAL   214      75.270 117.960  18.650  1.00  0.00            
ATOM    369 1HG2 VAL   214      75.460 118.970  18.310  1.00  0.00            
ATOM    370 2HG2 VAL   214      76.150 117.500  19.100  1.00  0.00            
ATOM    371 3HG2 VAL   214      75.050 117.420  17.730  1.00  0.00            
ATOM    372  C   VAL   214      71.490 118.110  19.640  1.00  0.00            
ATOM    373  O   VAL   214      70.800 117.180  19.240  1.00  0.00            
ATOM    374  N   PRO   215      70.990 118.980  20.520  1.00  0.00            
ATOM    375  CD  PRO   215      71.860 119.790  21.360  1.00  0.00            
ATOM    376  HD1 PRO   215      72.210 120.680  20.830  1.00  0.00            
ATOM    377  HD2 PRO   215      72.770 119.300  21.680  1.00  0.00            
ATOM    378  CG  PRO   215      70.960 120.140  22.540  1.00  0.00            
ATOM    379  HG1 PRO   215      70.990 121.210  22.720  1.00  0.00            
ATOM    380  HG2 PRO   215      71.140 119.540  23.430  1.00  0.00            
ATOM    381  CB  PRO   215      69.510 119.820  22.190  1.00  0.00            
ATOM    382  HB1 PRO   215      69.170 120.750  21.720  1.00  0.00            
ATOM    383  HB2 PRO   215      68.850 119.450  22.980  1.00  0.00            
ATOM    384  CA  PRO   215      69.660 118.800  21.070  1.00  0.00            
ATOM    385  HA  PRO   215      69.690 117.840  21.590  1.00  0.00            
ATOM    386  C   PRO   215      68.540 118.800  20.050  1.00  0.00            
ATOM    387  O   PRO   215      67.560 118.050  20.080  1.00  0.00            
ATOM    388  N   ALA   216      68.740 119.680  19.060  1.00  0.00            
ATOM    389  H   ALA   216      69.480 120.360  19.120  1.00  0.00            
ATOM    390  CA  ALA   216      67.900 119.830  17.890  1.00  0.00            
ATOM    391  HA  ALA   216      66.940 120.230  18.200  1.00  0.00            
ATOM    392  CB  ALA   216      68.490 120.870  16.940  1.00  0.00            
ATOM    393  HB1 ALA   216      69.580 120.780  16.890  1.00  0.00            
ATOM    394  HB2 ALA   216      67.970 120.820  15.980  1.00  0.00            
ATOM    395  HB3 ALA   216      68.440 121.880  17.350  1.00  0.00            
ATOM    396  C   ALA   216      67.740 118.580  17.030  1.00  0.00            
ATOM    397  O   ALA   216      66.660 118.320  16.490  1.00  0.00            
ATOM    398  N   ALA   217      68.830 117.830  16.910  1.00  0.00            
ATOM    399  H   ALA   217      69.730 118.220  17.120  1.00  0.00            
ATOM    400  CA  ALA   217      68.840 116.650  16.070  1.00  0.00            
ATOM    401  HA  ALA   217      68.240 116.910  15.200  1.00  0.00            
ATOM    402  CB  ALA   217      70.260 116.280  15.660  1.00  0.00            
ATOM    403  HB1 ALA   217      70.290 115.570  14.840  1.00  0.00            
ATOM    404  HB2 ALA   217      70.800 117.190  15.390  1.00  0.00            
ATOM    405  HB3 ALA   217      70.730 115.920  16.580  1.00  0.00            
ATOM    406  C   ALA   217      68.220 115.490  16.840  1.00  0.00            
ATOM    407  O   ALA   217      67.730 114.600  16.140  1.00  0.00            
ATOM    408  N   TYR   218      68.170 115.520  18.170  1.00  0.00            
ATOM    409  H   TYR   218      68.560 116.360  18.570  1.00  0.00            
ATOM    410  CA  TYR   218      67.440 114.540  18.950  1.00  0.00            
ATOM    411  HA  TYR   218      67.450 113.560  18.470  1.00  0.00            
ATOM    412  CB  TYR   218      68.170 114.270  20.260  1.00  0.00            
ATOM    413  HB1 TYR   218      67.460 113.740  20.900  1.00  0.00            
ATOM    414  HB2 TYR   218      68.300 115.250  20.700  1.00  0.00            
ATOM    415  CG  TYR   218      69.450 113.480  20.080  1.00  0.00            
ATOM    416  CD1 TYR   218      70.630 114.010  20.640  1.00  0.00            
ATOM    417  HD1 TYR   218      70.510 115.000  21.050  1.00  0.00            
ATOM    418  CE1 TYR   218      71.840 113.320  20.510  1.00  0.00            
ATOM    419  HE1 TYR   218      72.700 113.650  21.080  1.00  0.00            
ATOM    420  CZ  TYR   218      71.860 112.020  19.970  1.00  0.00            
ATOM    421  OH  TYR   218      73.020 111.320  20.060  1.00  0.00            
ATOM    422  HH  TYR   218      72.990 110.460  19.620  1.00  0.00            
ATOM    423  CE2 TYR   218      70.680 111.470  19.440  1.00  0.00            
ATOM    424  HE2 TYR   218      70.700 110.490  18.960  1.00  0.00            
ATOM    425  CD2 TYR   218      69.500 112.210  19.510  1.00  0.00            
ATOM    426  HD2 TYR   218      68.530 111.870  19.160  1.00  0.00            
ATOM    427  C   TYR   218      65.960 114.850  19.150  1.00  0.00            
ATOM    428  O   TYR   218      65.120 113.950  19.090  1.00  0.00            
ATOM    429  N   ALA   219      65.620 116.140  19.250  1.00  0.00            
ATOM    430  H   ALA   219      66.330 116.850  19.190  1.00  0.00            
ATOM    431  CA  ALA   219      64.250 116.620  19.160  1.00  0.00            
ATOM    432  HA  ALA   219      63.670 116.290  20.020  1.00  0.00            
ATOM    433  CB  ALA   219      64.300 118.140  19.220  1.00  0.00            
ATOM    434  HB1 ALA   219      63.290 118.530  19.390  1.00  0.00            
ATOM    435  HB2 ALA   219      64.950 118.550  20.000  1.00  0.00            
ATOM    436  HB3 ALA   219      64.720 118.480  18.270  1.00  0.00            
ATOM    437  C   ALA   219      63.630 116.160  17.850  1.00  0.00            
ATOM    438  O   ALA   219      62.470 115.750  17.860  1.00  0.00            
ATOM    439  N   ALA   220      64.300 116.330  16.720  1.00  0.00            
ATOM    440  H   ALA   220      65.160 116.850  16.820  1.00  0.00            
ATOM    441  CA  ALA   220      63.780 115.990  15.410  1.00  0.00            
ATOM    442  HA  ALA   220      62.760 116.330  15.240  1.00  0.00            
ATOM    443  CB  ALA   220      64.790 116.690  14.510  1.00  0.00            
ATOM    444  HB1 ALA   220      65.750 116.190  14.620  1.00  0.00            
ATOM    445  HB2 ALA   220      64.320 116.760  13.530  1.00  0.00            
ATOM    446  HB3 ALA   220      64.910 117.770  14.640  1.00  0.00            
ATOM    447  C   ALA   220      63.730 114.490  15.120  1.00  0.00            
ATOM    448  O   ALA   220      63.100 114.080  14.140  1.00  0.00            
ATOM    449  N   GLN   221      64.270 113.640  15.990  1.00  0.00            
ATOM    450  H   GLN   221      64.880 114.150  16.610  1.00  0.00            
ATOM    451  CA  GLN   221      64.150 112.200  15.950  1.00  0.00            
ATOM    452  HA  GLN   221      63.960 111.770  14.970  1.00  0.00            
ATOM    453  CB  GLN   221      65.440 111.570  16.470  1.00  0.00            
ATOM    454  HB1 GLN   221      65.310 110.530  16.780  1.00  0.00            
ATOM    455  HB2 GLN   221      65.710 112.250  17.280  1.00  0.00            
ATOM    456  CG  GLN   221      66.480 111.530  15.360  1.00  0.00            
ATOM    457  HG1 GLN   221      66.550 112.430  14.750  1.00  0.00            
ATOM    458  HG2 GLN   221      66.130 110.830  14.610  1.00  0.00            
ATOM    459  CD  GLN   221      67.840 111.110  15.910  1.00  0.00            
ATOM    460  OE1 GLN   221      68.040 109.910  16.080  1.00  0.00            
ATOM    461  NE2 GLN   221      68.850 111.930  16.190  1.00  0.00            
ATOM    462 1HE2 GLN   221      68.750 112.930  16.130  1.00  0.00            
ATOM    463 2HE2 GLN   221      69.790 111.620  16.410  1.00  0.00            
ATOM    464  C   GLN   221      62.950 111.750  16.780  1.00  0.00            
ATOM    465  O   GLN   221      62.510 110.600  16.790  1.00  0.00            
ATOM    466  N   GLY   222      62.290 112.710  17.440  1.00  0.00            
ATOM    467  H   GLY   222      62.720 113.620  17.550  1.00  0.00            
ATOM    468  CA  GLY   222      61.210 112.410  18.360  1.00  0.00            
ATOM    469  HA1 GLY   222      60.760 111.470  18.040  1.00  0.00            
ATOM    470  HA2 GLY   222      60.400 113.130  18.380  1.00  0.00            
ATOM    471  C   GLY   222      61.580 112.120  19.810  1.00  0.00            
ATOM    472  O   GLY   222      60.670 111.690  20.530  1.00  0.00            
ATOM    473  N   TYR   223      62.870 112.220  20.140  1.00  0.00            
ATOM    474  H   TYR   223      63.390 112.770  19.480  1.00  0.00            
ATOM    475  CA  TYR   223      63.250 111.970  21.510  1.00  0.00            
ATOM    476  HA  TYR   223      62.550 111.290  22.010  1.00  0.00            
ATOM    477  CB  TYR   223      64.560 111.190  21.630  1.00  0.00            
ATOM    478  HB1 TYR   223      64.660 110.900  22.670  1.00  0.00            
ATOM    479  HB2 TYR   223      65.390 111.880  21.470  1.00  0.00            
ATOM    480  CG  TYR   223      64.670 109.980  20.740  1.00  0.00            
ATOM    481  CD1 TYR   223      63.930 108.820  21.020  1.00  0.00            
ATOM    482  HD1 TYR   223      63.250 108.810  21.860  1.00  0.00            
ATOM    483  CE1 TYR   223      64.140 107.620  20.330  1.00  0.00            
ATOM    484  HE1 TYR   223      63.660 106.700  20.610  1.00  0.00            
ATOM    485  CZ  TYR   223      64.970 107.680  19.200  1.00  0.00            
ATOM    486  OH  TYR   223      65.110 106.590  18.380  1.00  0.00            
ATOM    487  HH  TYR   223      65.600 106.700  17.560  1.00  0.00            
ATOM    488  CE2 TYR   223      65.580 108.880  18.790  1.00  0.00            
ATOM    489  HE2 TYR   223      66.280 108.850  17.970  1.00  0.00            
ATOM    490  CD2 TYR   223      65.540 110.000  19.640  1.00  0.00            
ATOM    491  HD2 TYR   223      66.170 110.860  19.470  1.00  0.00            
ATOM    492  C   TYR   223      63.190 113.210  22.390  1.00  0.00            
ATOM    493  O   TYR   223      63.100 114.340  21.920  1.00  0.00            
ATOM    494  N   LYS   224      63.270 113.040  23.710  1.00  0.00            
ATOM    495  H   LYS   224      63.320 112.120  24.120  1.00  0.00            
ATOM    496  CA  LYS   224      63.110 114.130  24.650  1.00  0.00            
ATOM    497  HA  LYS   224      63.130 115.060  24.070  1.00  0.00            
ATOM    498  CB  LYS   224      61.780 114.020  25.380  1.00  0.00            
ATOM    499  HB1 LYS   224      61.760 113.010  25.770  1.00  0.00            
ATOM    500  HB2 LYS   224      60.920 114.230  24.750  1.00  0.00            
ATOM    501  CG  LYS   224      61.610 114.960  26.570  1.00  0.00            
ATOM    502  HG1 LYS   224      61.220 115.900  26.180  1.00  0.00            
ATOM    503  HG2 LYS   224      62.560 115.080  27.080  1.00  0.00            
ATOM    504  CD  LYS   224      60.590 114.400  27.570  1.00  0.00            
ATOM    505  HD1 LYS   224      60.990 113.420  27.830  1.00  0.00            
ATOM    506  HD2 LYS   224      59.650 114.290  27.040  1.00  0.00            
ATOM    507  CE  LYS   224      60.480 115.210  28.860  1.00  0.00            
ATOM    508  HE1 LYS   224      61.410 115.080  29.410  1.00  0.00            
ATOM    509  HE2 LYS   224      59.640 114.760  29.380  1.00  0.00            
ATOM    510  NZ  LYS   224      60.190 116.630  28.640  1.00  0.00            
ATOM    511  HZ1 LYS   224      60.770 117.010  27.920  1.00  0.00            
ATOM    512  HZ2 LYS   224      59.320 116.680  28.130  1.00  0.00            
ATOM    513  HZ3 LYS   224      60.080 117.270  29.420  1.00  0.00            
ATOM    514  C   LYS   224      64.340 114.060  25.540  1.00  0.00            
ATOM    515  O   LYS   224      64.740 113.050  26.120  1.00  0.00            
ATOM    516  N   VAL   225      64.940 115.230  25.730  1.00  0.00            
ATOM    517  H   VAL   225      64.470 116.030  25.320  1.00  0.00            
ATOM    518  CA  VAL   225      66.340 115.450  26.050  1.00  0.00            
ATOM    519  HA  VAL   225      66.790 114.530  26.400  1.00  0.00            
ATOM    520  CB  VAL   225      67.180 116.030  24.920  1.00  0.00            
ATOM    521  HB  VAL   225      66.860 117.050  24.690  1.00  0.00            
ATOM    522  CG1 VAL   225      68.680 116.190  25.170  1.00  0.00            
ATOM    523 1HG1 VAL   225      69.110 115.350  25.710  1.00  0.00            
ATOM    524 2HG1 VAL   225      69.390 116.250  24.340  1.00  0.00            
ATOM    525 3HG1 VAL   225      68.940 117.020  25.820  1.00  0.00            
ATOM    526  CG2 VAL   225      67.150 115.250  23.610  1.00  0.00            
ATOM    527 1HG2 VAL   225      67.780 114.360  23.660  1.00  0.00            
ATOM    528 2HG2 VAL   225      66.140 115.000  23.290  1.00  0.00            
ATOM    529 3HG2 VAL   225      67.570 115.930  22.870  1.00  0.00            
ATOM    530  C   VAL   225      66.450 116.370  27.260  1.00  0.00            
ATOM    531  O   VAL   225      65.810 117.420  27.280  1.00  0.00            
ATOM    532  N   LEU   226      67.380 116.050  28.160  1.00  0.00            
ATOM    533  H   LEU   226      67.830 115.160  28.010  1.00  0.00            
ATOM    534  CA  LEU   226      67.900 116.990  29.130  1.00  0.00            
ATOM    535  HA  LEU   226      67.250 117.860  29.110  1.00  0.00            
ATOM    536  CB  LEU   226      67.860 116.300  30.490  1.00  0.00            
ATOM    537  HB1 LEU   226      68.080 115.250  30.320  1.00  0.00            
ATOM    538  HB2 LEU   226      66.800 116.170  30.730  1.00  0.00            
ATOM    539  CG  LEU   226      68.730 116.720  31.670  1.00  0.00            
ATOM    540  HG  LEU   226      69.770 116.830  31.350  1.00  0.00            
ATOM    541  CD1 LEU   226      68.370 118.060  32.320  1.00  0.00            
ATOM    542 1HD1 LEU   226      67.400 118.080  32.810  1.00  0.00            
ATOM    543 2HD1 LEU   226      69.140 118.280  33.060  1.00  0.00            
ATOM    544 3HD1 LEU   226      68.510 118.790  31.520  1.00  0.00            
ATOM    545  CD2 LEU   226      68.710 115.640  32.750  1.00  0.00            
ATOM    546 1HD2 LEU   226      69.520 115.810  33.450  1.00  0.00            
ATOM    547 2HD2 LEU   226      67.770 115.610  33.310  1.00  0.00            
ATOM    548 3HD2 LEU   226      68.810 114.620  32.400  1.00  0.00            
ATOM    549  C   LEU   226      69.340 117.330  28.780  1.00  0.00            
ATOM    550  O   LEU   226      70.110 116.520  28.270  1.00  0.00            
ATOM    551  N   VAL   227      69.810 118.570  28.950  1.00  0.00            
ATOM    552  H   VAL   227      69.170 119.230  29.370  1.00  0.00            
ATOM    553  CA  VAL   227      71.080 119.190  28.670  1.00  0.00            
ATOM    554  HA  VAL   227      71.760 118.430  28.290  1.00  0.00            
ATOM    555  CB  VAL   227      70.930 120.160  27.490  1.00  0.00            
ATOM    556  HB  VAL   227      70.290 120.960  27.870  1.00  0.00            
ATOM    557  CG1 VAL   227      72.320 120.780  27.330  1.00  0.00            
ATOM    558 1HG1 VAL   227      73.100 120.070  27.070  1.00  0.00            
ATOM    559 2HG1 VAL   227      72.320 121.540  26.560  1.00  0.00            
ATOM    560 3HG1 VAL   227      72.550 121.400  28.200  1.00  0.00            
ATOM    561  CG2 VAL   227      70.410 119.650  26.150  1.00  0.00            
ATOM    562 1HG2 VAL   227      69.390 119.330  26.390  1.00  0.00            
ATOM    563 2HG2 VAL   227      70.340 120.530  25.520  1.00  0.00            
ATOM    564 3HG2 VAL   227      71.030 118.860  25.730  1.00  0.00            
ATOM    565  C   VAL   227      71.710 119.680  29.970  1.00  0.00            
ATOM    566  O   VAL   227      71.190 120.610  30.590  1.00  0.00            
ATOM    567  N   LEU   228      72.860 119.090  30.280  1.00  0.00            
ATOM    568  H   LEU   228      73.260 118.350  29.730  1.00  0.00            
ATOM    569  CA  LEU   228      73.610 119.510  31.450  1.00  0.00            
ATOM    570  HA  LEU   228      72.940 120.040  32.130  1.00  0.00            
ATOM    571  CB  LEU   228      74.200 118.310  32.180  1.00  0.00            
ATOM    572  HB1 LEU   228      74.750 118.650  33.060  1.00  0.00            
ATOM    573  HB2 LEU   228      74.730 117.620  31.530  1.00  0.00            
ATOM    574  CG  LEU   228      73.080 117.470  32.810  1.00  0.00            
ATOM    575  HG  LEU   228      72.410 117.130  32.020  1.00  0.00            
ATOM    576  CD1 LEU   228      73.670 116.200  33.400  1.00  0.00            
ATOM    577 1HD1 LEU   228      74.350 115.740  32.670  1.00  0.00            
ATOM    578 2HD1 LEU   228      74.260 116.290  34.310  1.00  0.00            
ATOM    579 3HD1 LEU   228      72.770 115.640  33.640  1.00  0.00            
ATOM    580  CD2 LEU   228      72.320 118.100  33.970  1.00  0.00            
ATOM    581 1HD2 LEU   228      71.490 117.420  34.120  1.00  0.00            
ATOM    582 2HD2 LEU   228      72.920 118.160  34.880  1.00  0.00            
ATOM    583 3HD2 LEU   228      71.890 119.080  33.750  1.00  0.00            
ATOM    584  C   LEU   228      74.650 120.560  31.060  1.00  0.00            
ATOM    585  O   LEU   228      75.340 120.340  30.070  1.00  0.00            
ATOM    586  N   ASN   229      74.820 121.680  31.760  1.00  0.00            
ATOM    587  H   ASN   229      74.290 121.810  32.610  1.00  0.00            
ATOM    588  CA  ASN   229      75.780 122.730  31.490  1.00  0.00            
ATOM    589  HA  ASN   229      76.550 122.340  30.830  1.00  0.00            
ATOM    590  CB  ASN   229      75.070 123.860  30.740  1.00  0.00            
ATOM    591  HB1 ASN   229      74.280 124.330  31.320  1.00  0.00            
ATOM    592  HB2 ASN   229      74.570 123.480  29.850  1.00  0.00            
ATOM    593  CG  ASN   229      76.040 124.920  30.250  1.00  0.00            
ATOM    594  OD1 ASN   229      76.570 125.800  30.930  1.00  0.00            
ATOM    595  ND2 ASN   229      76.330 124.850  28.940  1.00  0.00            
ATOM    596 1HD2 ASN   229      75.830 124.130  28.430  1.00  0.00            
ATOM    597 2HD2 ASN   229      77.070 125.420  28.560  1.00  0.00            
ATOM    598  C   ASN   229      76.540 123.190  32.730  1.00  0.00            
ATOM    599  O   ASN   229      75.890 123.180  33.780  1.00  0.00            
ATOM    600  N   PRO   230      77.810 123.600  32.700  1.00  0.00            
ATOM    601  CD  PRO   230      78.830 123.150  31.780  1.00  0.00            
ATOM    602  HD1 PRO   230      78.950 123.930  31.030  1.00  0.00            
ATOM    603  HD2 PRO   230      78.630 122.240  31.210  1.00  0.00            
ATOM    604  CG  PRO   230      80.090 122.810  32.570  1.00  0.00            
ATOM    605  HG1 PRO   230      80.940 122.830  31.880  1.00  0.00            
ATOM    606  HG2 PRO   230      79.910 121.860  33.070  1.00  0.00            
ATOM    607  CB  PRO   230      80.020 123.930  33.600  1.00  0.00            
ATOM    608  HB1 PRO   230      80.380 124.860  33.170  1.00  0.00            
ATOM    609  HB2 PRO   230      80.640 123.670  34.460  1.00  0.00            
ATOM    610  CA  PRO   230      78.520 123.960  33.910  1.00  0.00            
ATOM    611  HA  PRO   230      78.370 123.180  34.650  1.00  0.00            
ATOM    612  C   PRO   230      78.020 125.270  34.490  1.00  0.00            
ATOM    613  O   PRO   230      77.960 125.360  35.720  1.00  0.00            
ATOM    614  N   SER   231      77.710 126.300  33.700  1.00  0.00            
ATOM    615  H   SER   231      77.410 126.150  32.750  1.00  0.00            
ATOM    616  CA  SER   231      77.510 127.700  34.050  1.00  0.00            
ATOM    617  HA  SER   231      77.910 127.860  35.050  1.00  0.00            
ATOM    618  CB  SER   231      78.420 128.530  33.150  1.00  0.00            
ATOM    619  HB1 SER   231      78.320 129.590  33.390  1.00  0.00            
ATOM    620  HB2 SER   231      78.090 128.490  32.110  1.00  0.00            
ATOM    621  OG  SER   231      79.790 128.180  33.180  1.00  0.00            
ATOM    622  HG  SER   231      80.350 128.770  33.690  1.00  0.00            
ATOM    623  C   SER   231      76.080 128.150  33.820  1.00  0.00            
ATOM    624  O   SER   231      75.400 127.920  32.830  1.00  0.00            
ATOM    625  N   VAL   232      75.690 128.990  34.790  1.00  0.00            
ATOM    626  H   VAL   232      76.470 129.280  35.370  1.00  0.00            
ATOM    627  CA  VAL   232      74.370 129.570  34.920  1.00  0.00            
ATOM    628  HA  VAL   232      73.670 128.730  34.910  1.00  0.00            
ATOM    629  CB  VAL   232      74.130 130.290  36.240  1.00  0.00            
ATOM    630  HB  VAL   232      75.080 130.810  36.390  1.00  0.00            
ATOM    631  CG1 VAL   232      72.940 131.250  36.220  1.00  0.00            
ATOM    632 1HG1 VAL   232      72.030 130.740  35.900  1.00  0.00            
ATOM    633 2HG1 VAL   232      72.790 131.620  37.230  1.00  0.00            
ATOM    634 3HG1 VAL   232      73.030 132.100  35.550  1.00  0.00            
ATOM    635  CG2 VAL   232      74.030 129.320  37.420  1.00  0.00            
ATOM    636 1HG2 VAL   232      74.830 128.580  37.410  1.00  0.00            
ATOM    637 2HG2 VAL   232      74.010 129.960  38.300  1.00  0.00            
ATOM    638 3HG2 VAL   232      73.130 128.720  37.310  1.00  0.00            
ATOM    639  C   VAL   232      74.050 130.530  33.790  1.00  0.00            
ATOM    640  O   VAL   232      73.020 130.370  33.130  1.00  0.00            
ATOM    641  N   ALA   233      74.930 131.510  33.600  1.00  0.00            
ATOM    642  H   ALA   233      75.710 131.670  34.220  1.00  0.00            
ATOM    643  CA  ALA   233      74.660 132.470  32.540  1.00  0.00            
ATOM    644  HA  ALA   233      73.650 132.830  32.740  1.00  0.00            
ATOM    645  CB  ALA   233      75.570 133.680  32.650  1.00  0.00            
ATOM    646  HB1 ALA   233      75.250 134.400  31.890  1.00  0.00            
ATOM    647  HB2 ALA   233      75.620 134.180  33.620  1.00  0.00            
ATOM    648  HB3 ALA   233      76.590 133.440  32.320  1.00  0.00            
ATOM    649  C   ALA   233      74.640 131.790  31.180  1.00  0.00            
ATOM    650  O   ALA   233      73.770 132.170  30.390  1.00  0.00            
ATOM    651  N   ALA   234      75.450 130.760  30.940  1.00  0.00            
ATOM    652  H   ALA   234      76.110 130.490  31.650  1.00  0.00            
ATOM    653  CA  ALA   234      75.320 130.030  29.690  1.00  0.00            
ATOM    654  HA  ALA   234      75.170 130.780  28.910  1.00  0.00            
ATOM    655  CB  ALA   234      76.570 129.210  29.410  1.00  0.00            
ATOM    656  HB1 ALA   234      76.650 128.530  30.250  1.00  0.00            
ATOM    657  HB2 ALA   234      76.350 128.770  28.440  1.00  0.00            
ATOM    658  HB3 ALA   234      77.450 129.860  29.310  1.00  0.00            
ATOM    659  C   ALA   234      74.010 129.240  29.660  1.00  0.00            
ATOM    660  O   ALA   234      73.360 129.260  28.620  1.00  0.00            
ATOM    661  N   THR   235      73.620 128.560  30.740  1.00  0.00            
ATOM    662  H   THR   235      74.160 128.610  31.600  1.00  0.00            
ATOM    663  CA  THR   235      72.460 127.700  30.820  1.00  0.00            
ATOM    664  HA  THR   235      72.540 126.780  30.250  1.00  0.00            
ATOM    665  CB  THR   235      72.200 127.140  32.220  1.00  0.00            
ATOM    666  HB  THR   235      72.280 128.010  32.870  1.00  0.00            
ATOM    667  CG2 THR   235      70.940 126.310  32.420  1.00  0.00            
ATOM    668 1HG2 THR   235      70.870 125.530  31.660  1.00  0.00            
ATOM    669 2HG2 THR   235      70.900 125.760  33.360  1.00  0.00            
ATOM    670 3HG2 THR   235      70.070 126.970  32.390  1.00  0.00            
ATOM    671  OG1 THR   235      73.290 126.400  32.720  1.00  0.00            
ATOM    672  HG1 THR   235      74.090 126.930  32.680  1.00  0.00            
ATOM    673  C   THR   235      71.230 128.530  30.440  1.00  0.00            
ATOM    674  O   THR   235      70.340 128.040  29.750  1.00  0.00            
ATOM    675  N   LEU   236      71.140 129.810  30.790  1.00  0.00            
ATOM    676  H   LEU   236      72.010 130.210  31.110  1.00  0.00            
ATOM    677  CA  LEU   236      70.020 130.720  30.620  1.00  0.00            
ATOM    678  HA  LEU   236      69.140 130.090  30.750  1.00  0.00            
ATOM    679  CB  LEU   236      70.080 131.860  31.630  1.00  0.00            
ATOM    680  HB1 LEU   236      69.320 132.570  31.290  1.00  0.00            
ATOM    681  HB2 LEU   236      70.970 132.490  31.590  1.00  0.00            
ATOM    682  CG  LEU   236      69.910 131.410  33.080  1.00  0.00            
ATOM    683  HG  LEU   236      70.300 130.400  33.220  1.00  0.00            
ATOM    684  CD1 LEU   236      70.410 132.460  34.070  1.00  0.00            
ATOM    685 1HD1 LEU   236      69.820 133.370  34.010  1.00  0.00            
ATOM    686 2HD1 LEU   236      70.210 132.080  35.080  1.00  0.00            
ATOM    687 3HD1 LEU   236      71.430 132.780  33.860  1.00  0.00            
ATOM    688  CD2 LEU   236      68.450 131.300  33.480  1.00  0.00            
ATOM    689 1HD2 LEU   236      68.290 130.750  34.400  1.00  0.00            
ATOM    690 2HD2 LEU   236      68.120 132.340  33.590  1.00  0.00            
ATOM    691 3HD2 LEU   236      67.940 130.760  32.680  1.00  0.00            
ATOM    692  C   LEU   236      69.960 131.120  29.160  1.00  0.00            
ATOM    693  O   LEU   236      68.900 131.050  28.530  1.00  0.00            
ATOM    694  N   GLY   237      71.120 131.500  28.610  1.00  0.00            
ATOM    695  H   GLY   237      71.910 131.400  29.230  1.00  0.00            
ATOM    696  CA  GLY   237      71.250 132.080  27.290  1.00  0.00            
ATOM    697  HA1 GLY   237      72.300 132.290  27.110  1.00  0.00            
ATOM    698  HA2 GLY   237      70.640 132.980  27.250  1.00  0.00            
ATOM    699  C   GLY   237      70.650 131.290  26.130  1.00  0.00            
ATOM    700  O   GLY   237      70.140 131.990  25.250  1.00  0.00            
ATOM    701  N   PHE   238      70.540 129.980  26.300  1.00  0.00            
ATOM    702  H   PHE   238      70.930 129.540  27.120  1.00  0.00            
ATOM    703  CA  PHE   238      69.850 129.110  25.370  1.00  0.00            
ATOM    704  HA  PHE   238      70.480 129.240  24.490  1.00  0.00            
ATOM    705  CB  PHE   238      69.920 127.630  25.740  1.00  0.00            
ATOM    706  HB1 PHE   238      69.250 127.120  25.050  1.00  0.00            
ATOM    707  HB2 PHE   238      69.590 127.420  26.760  1.00  0.00            
ATOM    708  CG  PHE   238      71.330 127.080  25.760  1.00  0.00            
ATOM    709  CD1 PHE   238      71.960 126.880  24.520  1.00  0.00            
ATOM    710  HD1 PHE   238      71.430 127.110  23.610  1.00  0.00            
ATOM    711  CE1 PHE   238      73.270 126.410  24.560  1.00  0.00            
ATOM    712  HE1 PHE   238      73.810 126.180  23.640  1.00  0.00            
ATOM    713  CZ  PHE   238      73.940 126.200  25.770  1.00  0.00            
ATOM    714  HZ  PHE   238      74.960 125.860  25.750  1.00  0.00            
ATOM    715  CE2 PHE   238      73.350 126.450  27.020  1.00  0.00            
ATOM    716  HE2 PHE   238      73.870 126.350  27.960  1.00  0.00            
ATOM    717  CD2 PHE   238      71.990 126.770  26.950  1.00  0.00            
ATOM    718  HD2 PHE   238      71.570 127.010  27.910  1.00  0.00            
ATOM    719  C   PHE   238      68.440 129.550  25.010  1.00  0.00            
ATOM    720  O   PHE   238      68.100 129.540  23.830  1.00  0.00            
ATOM    721  N   GLY   239      67.650 129.980  26.000  1.00  0.00            
ATOM    722  H   GLY   239      68.080 129.900  26.910  1.00  0.00            
ATOM    723  CA  GLY   239      66.250 130.320  25.850  1.00  0.00            
ATOM    724  HA1 GLY   239      65.820 130.670  26.790  1.00  0.00            
ATOM    725  HA2 GLY   239      65.800 129.390  25.520  1.00  0.00            
ATOM    726  C   GLY   239      66.030 131.370  24.780  1.00  0.00            
ATOM    727  O   GLY   239      65.070 131.190  24.030  1.00  0.00            
ATOM    728  N   ALA   240      66.880 132.400  24.700  1.00  0.00            
ATOM    729  H   ALA   240      67.690 132.440  25.300  1.00  0.00            
ATOM    730  CA  ALA   240      66.730 133.500  23.770  1.00  0.00            
ATOM    731  HA  ALA   240      65.690 133.530  23.430  1.00  0.00            
ATOM    732  CB  ALA   240      67.020 134.770  24.560  1.00  0.00            
ATOM    733  HB1 ALA   240      66.330 134.730  25.400  1.00  0.00            
ATOM    734  HB2 ALA   240      68.040 134.890  24.930  1.00  0.00            
ATOM    735  HB3 ALA   240      66.880 135.650  23.930  1.00  0.00            
ATOM    736  C   ALA   240      67.590 133.330  22.520  1.00  0.00            
ATOM    737  O   ALA   240      67.590 134.350  21.830  1.00  0.00            
ATOM    738  N   TYR   241      68.270 132.210  22.300  1.00  0.00            
ATOM    739  H   TYR   241      68.430 131.480  22.990  1.00  0.00            
ATOM    740  CA  TYR   241      68.820 131.900  20.990  1.00  0.00            
ATOM    741  HA  TYR   241      68.780 132.790  20.370  1.00  0.00            
ATOM    742  CB  TYR   241      70.270 131.440  21.140  1.00  0.00            
ATOM    743  HB1 TYR   241      70.260 130.530  21.740  1.00  0.00            
ATOM    744  HB2 TYR   241      70.830 132.280  21.530  1.00  0.00            
ATOM    745  CG  TYR   241      70.910 131.110  19.810  1.00  0.00            
ATOM    746  CD1 TYR   241      71.190 132.160  18.930  1.00  0.00            
ATOM    747  HD1 TYR   241      70.980 133.140  19.350  1.00  0.00            
ATOM    748  CE1 TYR   241      71.770 131.910  17.690  1.00  0.00            
ATOM    749  HE1 TYR   241      72.000 132.710  17.010  1.00  0.00            
ATOM    750  CZ  TYR   241      72.020 130.580  17.300  1.00  0.00            
ATOM    751  OH  TYR   241      72.430 130.340  16.020  1.00  0.00            
ATOM    752  HH  TYR   241      72.600 129.430  15.760  1.00  0.00            
ATOM    753  CE2 TYR   241      71.650 129.540  18.180  1.00  0.00            
ATOM    754  HE2 TYR   241      71.740 128.530  17.780  1.00  0.00            
ATOM    755  CD2 TYR   241      70.970 129.780  19.370  1.00  0.00            
ATOM    756  HD2 TYR   241      70.800 128.970  20.060  1.00  0.00            
ATOM    757  C   TYR   241      68.050 130.820  20.240  1.00  0.00            
ATOM    758  O   TYR   241      67.810 130.960  19.040  1.00  0.00            
ATOM    759  N   MET   242      67.580 129.770  20.920  1.00  0.00            
ATOM    760  H   MET   242      67.600 129.680  21.930  1.00  0.00            
ATOM    761  CA  MET   242      66.870 128.660  20.330  1.00  0.00            
ATOM    762  HA  MET   242      67.560 128.280  19.580  1.00  0.00            
ATOM    763  CB  MET   242      66.660 127.520  21.330  1.00  0.00            
ATOM    764  HB1 MET   242      66.080 126.680  20.940  1.00  0.00            
ATOM    765  HB2 MET   242      66.080 127.950  22.150  1.00  0.00            
ATOM    766  CG  MET   242      67.850 126.770  21.920  1.00  0.00            
ATOM    767  HG1 MET   242      67.630 126.070  22.720  1.00  0.00            
ATOM    768  HG2 MET   242      68.440 127.590  22.340  1.00  0.00            
ATOM    769  SD  MET   242      69.010 126.040  20.730  1.00  0.00            
ATOM    770  CE  MET   242      68.470 124.310  20.690  1.00  0.00            
ATOM    771  HE1 MET   242      68.330 123.970  21.710  1.00  0.00            
ATOM    772  HE2 MET   242      67.540 124.130  20.150  1.00  0.00            
ATOM    773  HE3 MET   242      69.270 123.720  20.240  1.00  0.00            
ATOM    774  C   MET   242      65.590 129.000  19.590  1.00  0.00            
ATOM    775  O   MET   242      65.280 128.420  18.550  1.00  0.00            
ATOM    776  N   SER   243      64.750 129.910  20.100  1.00  0.00            
ATOM    777  H   SER   243      65.040 130.360  20.950  1.00  0.00            
ATOM    778  CA  SER   243      63.440 130.220  19.550  1.00  0.00            
ATOM    779  HA  SER   243      62.890 129.280  19.560  1.00  0.00            
ATOM    780  CB  SER   243      62.690 131.250  20.400  1.00  0.00            
ATOM    781  HB1 SER   243      62.380 130.720  21.300  1.00  0.00            
ATOM    782  HB2 SER   243      61.790 131.530  19.840  1.00  0.00            
ATOM    783  OG  SER   243      63.520 132.330  20.750  1.00  0.00            
ATOM    784  HG  SER   243      63.500 133.050  20.110  1.00  0.00            
ATOM    785  C   SER   243      63.630 130.800  18.150  1.00  0.00            
ATOM    786  O   SER   243      62.910 130.430  17.230  1.00  0.00            
ATOM    787  N   LYS   244      64.590 131.710  17.970  1.00  0.00            
ATOM    788  H   LYS   244      65.020 132.090  18.800  1.00  0.00            
ATOM    789  CA  LYS   244      65.030 132.130  16.650  1.00  0.00            
ATOM    790  HA  LYS   244      64.130 132.250  16.040  1.00  0.00            
ATOM    791  CB  LYS   244      65.600 133.540  16.750  1.00  0.00            
ATOM    792  HB1 LYS   244      64.790 134.250  16.880  1.00  0.00            
ATOM    793  HB2 LYS   244      65.900 133.780  15.730  1.00  0.00            
ATOM    794  CG  LYS   244      66.720 133.880  17.730  1.00  0.00            
ATOM    795  HG1 LYS   244      67.510 133.140  17.610  1.00  0.00            
ATOM    796  HG2 LYS   244      66.270 133.950  18.720  1.00  0.00            
ATOM    797  CD  LYS   244      67.220 135.280  17.390  1.00  0.00            
ATOM    798  HD1 LYS   244      66.490 136.080  17.470  1.00  0.00            
ATOM    799  HD2 LYS   244      67.560 135.260  16.360  1.00  0.00            
ATOM    800  CE  LYS   244      68.290 135.560  18.440  1.00  0.00            
ATOM    801  HE1 LYS   244      69.060 134.830  18.200  1.00  0.00            
ATOM    802  HE2 LYS   244      67.890 135.360  19.440  1.00  0.00            
ATOM    803  NZ  LYS   244      68.680 136.980  18.350  1.00  0.00            
ATOM    804  HZ1 LYS   244      67.910 137.560  18.670  1.00  0.00            
ATOM    805  HZ2 LYS   244      69.450 137.210  18.950  1.00  0.00            
ATOM    806  HZ3 LYS   244      68.900 137.220  17.390  1.00  0.00            
ATOM    807  C   LYS   244      65.730 131.080  15.790  1.00  0.00            
ATOM    808  O   LYS   244      65.240 130.790  14.700  1.00  0.00            
ATOM    809  N   ALA   245      66.820 130.490  16.290  1.00  0.00            
ATOM    810  H   ALA   245      67.120 130.870  17.170  1.00  0.00            
ATOM    811  CA  ALA   245      67.670 129.630  15.480  1.00  0.00            
ATOM    812  HA  ALA   245      67.830 130.050  14.490  1.00  0.00            
ATOM    813  CB  ALA   245      69.090 129.670  16.040  1.00  0.00            
ATOM    814  HB1 ALA   245      69.450 130.700  16.140  1.00  0.00            
ATOM    815  HB2 ALA   245      69.070 129.310  17.070  1.00  0.00            
ATOM    816  HB3 ALA   245      69.770 129.030  15.490  1.00  0.00            
ATOM    817  C   ALA   245      67.310 128.160  15.370  1.00  0.00            
ATOM    818  O   ALA   245      67.640 127.560  14.340  1.00  0.00            
ATOM    819  N   HIS   246      66.730 127.540  16.400  1.00  0.00            
ATOM    820  H   HIS   246      66.540 128.090  17.220  1.00  0.00            
ATOM    821  CA  HIS   246      66.280 126.170  16.350  1.00  0.00            
ATOM    822  HA  HIS   246      66.470 125.740  15.370  1.00  0.00            
ATOM    823  CB  HIS   246      67.100 125.330  17.330  1.00  0.00            
ATOM    824  HB1 HIS   246      66.580 124.420  17.590  1.00  0.00            
ATOM    825  HB2 HIS   246      67.240 125.930  18.230  1.00  0.00            
ATOM    826  CG  HIS   246      68.400 124.900  16.720  1.00  0.00            
ATOM    827  ND1 HIS   246      68.440 123.890  15.760  1.00  0.00            
ATOM    828  CE1 HIS   246      69.720 123.790  15.400  1.00  0.00            
ATOM    829  HE1 HIS   246      70.090 123.120  14.640  1.00  0.00            
ATOM    830  NE2 HIS   246      70.500 124.630  16.110  1.00  0.00            
ATOM    831  HE2 HIS   246      71.500 124.620  16.190  1.00  0.00            
ATOM    832  CD2 HIS   246      69.670 125.360  16.940  1.00  0.00            
ATOM    833  HD2 HIS   246      69.980 126.110  17.660  1.00  0.00            
ATOM    834  C   HIS   246      64.770 125.950  16.360  1.00  0.00            
ATOM    835  O   HIS   246      64.240 124.860  16.160  1.00  0.00            
ATOM    836  N   GLY   247      64.000 126.980  16.720  1.00  0.00            
ATOM    837  H   GLY   247      64.510 127.780  17.070  1.00  0.00            
ATOM    838  CA  GLY   247      62.560 127.080  16.620  1.00  0.00            
ATOM    839  HA1 GLY   247      62.280 126.460  15.770  1.00  0.00            
ATOM    840  HA2 GLY   247      62.200 128.070  16.330  1.00  0.00            
ATOM    841  C   GLY   247      61.730 126.660  17.830  1.00  0.00            
ATOM    842  O   GLY   247      60.530 126.930  17.880  1.00  0.00            
ATOM    843  N   ILE   248      62.330 126.020  18.830  1.00  0.00            
ATOM    844  H   ILE   248      63.280 125.730  18.680  1.00  0.00            
ATOM    845  CA  ILE   248      61.750 125.660  20.110  1.00  0.00            
ATOM    846  HA  ILE   248      60.670 125.620  19.970  1.00  0.00            
ATOM    847  CB  ILE   248      62.040 124.240  20.600  1.00  0.00            
ATOM    848  HB  ILE   248      61.510 124.050  21.530  1.00  0.00            
ATOM    849  CG2 ILE   248      61.670 123.180  19.560  1.00  0.00            
ATOM    850 1HG2 ILE   248      60.610 123.310  19.350  1.00  0.00            
ATOM    851 2HG2 ILE   248      62.200 123.350  18.620  1.00  0.00            
ATOM    852 3HG2 ILE   248      61.750 122.140  19.870  1.00  0.00            
ATOM    853  CG1 ILE   248      63.530 124.220  20.930  1.00  0.00            
ATOM    854 1HG1 ILE   248      63.710 124.810  21.820  1.00  0.00            
ATOM    855 2HG1 ILE   248      64.160 124.650  20.140  1.00  0.00            
ATOM    856  CD  ILE   248      64.020 122.820  21.300  1.00  0.00            
ATOM    857  HD1 ILE   248      63.290 122.230  21.850  1.00  0.00            
ATOM    858  HD2 ILE   248      64.060 122.310  20.340  1.00  0.00            
ATOM    859  HD3 ILE   248      64.960 122.890  21.840  1.00  0.00            
ATOM    860  C   ILE   248      61.960 126.730  21.160  1.00  0.00            
ATOM    861  O   ILE   248      62.930 127.490  21.120  1.00  0.00            
ATOM    862  N   ASP   249      61.100 126.850  22.180  1.00  0.00            
ATOM    863  H   ASP   249      60.380 126.130  22.150  1.00  0.00            
ATOM    864  CA  ASP   249      61.210 127.670  23.360  1.00  0.00            
ATOM    865  HA  ASP   249      62.100 128.290  23.220  1.00  0.00            
ATOM    866  CB  ASP   249      60.030 128.610  23.580  1.00  0.00            
ATOM    867  HB1 ASP   249      59.140 127.970  23.620  1.00  0.00            
ATOM    868  HB2 ASP   249      59.960 129.340  22.780  1.00  0.00            
ATOM    869  CG  ASP   249      60.130 129.380  24.890  1.00  0.00            
ATOM    870  OD1 ASP   249      61.280 129.700  25.260  1.00  0.00            
ATOM    871  OD2 ASP   249      59.040 129.750  25.380  1.00  0.00            
ATOM    872  C   ASP   249      61.620 126.760  24.510  1.00  0.00            
ATOM    873  O   ASP   249      60.720 126.170  25.100  1.00  0.00            
ATOM    874  N   PRO   250      62.920 126.650  24.800  1.00  0.00            
ATOM    875  CD  PRO   250      64.090 127.280  24.220  1.00  0.00            
ATOM    876  HD1 PRO   250      64.120 128.370  24.260  1.00  0.00            
ATOM    877  HD2 PRO   250      64.210 127.030  23.160  1.00  0.00            
ATOM    878  CG  PRO   250      65.280 126.620  24.910  1.00  0.00            
ATOM    879  HG1 PRO   250      65.550 127.060  25.870  1.00  0.00            
ATOM    880  HG2 PRO   250      66.160 126.610  24.270  1.00  0.00            
ATOM    881  CB  PRO   250      64.740 125.260  25.340  1.00  0.00            
ATOM    882  HB1 PRO   250      65.210 124.720  26.160  1.00  0.00            
ATOM    883  HB2 PRO   250      64.810 124.670  24.430  1.00  0.00            
ATOM    884  CA  PRO   250      63.280 125.540  25.660  1.00  0.00            
ATOM    885  HA  PRO   250      62.630 124.690  25.460  1.00  0.00            
ATOM    886  C   PRO   250      63.000 125.840  27.130  1.00  0.00            
ATOM    887  O   PRO   250      63.140 126.920  27.690  1.00  0.00            
ATOM    888  N   ASN   251      62.670 124.780  27.880  1.00  0.00            
ATOM    889  H   ASN   251      62.650 123.890  27.410  1.00  0.00            
ATOM    890  CA  ASN   251      62.730 124.770  29.330  1.00  0.00            
ATOM    891  HA  ASN   251      62.060 125.540  29.710  1.00  0.00            
ATOM    892  CB  ASN   251      62.260 123.420  29.860  1.00  0.00            
ATOM    893  HB1 ASN   251      62.040 123.540  30.920  1.00  0.00            
ATOM    894  HB2 ASN   251      63.090 122.740  29.670  1.00  0.00            
ATOM    895  CG  ASN   251      61.040 122.870  29.150  1.00  0.00            
ATOM    896  OD1 ASN   251      59.890 123.060  29.520  1.00  0.00            
ATOM    897  ND2 ASN   251      61.180 122.110  28.050  1.00  0.00            
ATOM    898 1HD2 ASN   251      62.110 121.920  27.700  1.00  0.00            
ATOM    899 2HD2 ASN   251      60.370 121.740  27.590  1.00  0.00            
ATOM    900  C   ASN   251      64.140 124.980  29.870  1.00  0.00            
ATOM    901  O   ASN   251      65.070 124.430  29.270  1.00  0.00            
ATOM    902  N   ILE   252      64.290 125.500  31.090  1.00  0.00            
ATOM    903  H   ILE   252      63.430 125.800  31.530  1.00  0.00            
ATOM    904  CA  ILE   252      65.540 125.810  31.760  1.00  0.00            
ATOM    905  HA  ILE   252      66.310 125.110  31.470  1.00  0.00            
ATOM    906  CB  ILE   252      65.950 127.260  31.520  1.00  0.00            
ATOM    907  HB  ILE   252      65.320 127.960  32.060  1.00  0.00            
ATOM    908  CG2 ILE   252      67.430 127.470  31.870  1.00  0.00            
ATOM    909 1HG2 ILE   252      67.650 128.500  32.150  1.00  0.00            
ATOM    910 2HG2 ILE   252      67.800 126.950  32.750  1.00  0.00            
ATOM    911 3HG2 ILE   252      67.960 127.100  30.990  1.00  0.00            
ATOM    912  CG1 ILE   252      65.850 127.640  30.040  1.00  0.00            
ATOM    913 1HG1 ILE   252      64.780 127.560  29.840  1.00  0.00            
ATOM    914 2HG1 ILE   252      66.380 126.910  29.430  1.00  0.00            
ATOM    915  CD  ILE   252      66.300 129.030  29.600  1.00  0.00            
ATOM    916  HD1 ILE   252      65.820 129.740  30.270  1.00  0.00            
ATOM    917  HD2 ILE   252      67.370 129.150  29.490  1.00  0.00            
ATOM    918  HD3 ILE   252      65.950 129.190  28.580  1.00  0.00            
ATOM    919  C   ILE   252      65.290 125.620  33.250  1.00  0.00            
ATOM    920  O   ILE   252      64.210 125.980  33.730  1.00  0.00            
ATOM    921  N   ARG   253      66.320 125.260  34.000  1.00  0.00            
ATOM    922  H   ARG   253      67.200 125.010  33.580  1.00  0.00            
ATOM    923  CA  ARG   253      66.430 125.350  35.450  1.00  0.00            
ATOM    924  HA  ARG   253      65.740 126.050  35.920  1.00  0.00            
ATOM    925  CB  ARG   253      66.070 124.050  36.150  1.00  0.00            
ATOM    926  HB1 ARG   253      65.000 124.020  35.960  1.00  0.00            
ATOM    927  HB2 ARG   253      66.190 124.280  37.210  1.00  0.00            
ATOM    928  CG  ARG   253      66.710 122.740  35.690  1.00  0.00            
ATOM    929  HG1 ARG   253      67.580 122.610  36.340  1.00  0.00            
ATOM    930  HG2 ARG   253      67.050 122.800  34.660  1.00  0.00            
ATOM    931  CD  ARG   253      65.710 121.600  35.810  1.00  0.00            
ATOM    932  HD1 ARG   253      66.220 120.670  35.560  1.00  0.00            
ATOM    933  HD2 ARG   253      64.870 121.750  35.130  1.00  0.00            
ATOM    934  NE  ARG   253      65.220 121.450  37.180  1.00  0.00            
ATOM    935  HE  ARG   253      65.880 120.830  37.630  1.00  0.00            
ATOM    936  CZ  ARG   253      63.970 121.610  37.630  1.00  0.00            
ATOM    937  NH1 ARG   253      62.980 122.090  36.870  1.00  0.00            
ATOM    938 1HH1 ARG   253      63.190 122.340  35.920  1.00  0.00            
ATOM    939 2HH1 ARG   253      62.070 122.350  37.220  1.00  0.00            
ATOM    940  NH2 ARG   253      63.690 121.460  38.930  1.00  0.00            
ATOM    941 1HH2 ARG   253      64.400 121.020  39.490  1.00  0.00            
ATOM    942 2HH2 ARG   253      62.720 121.460  39.220  1.00  0.00            
ATOM    943  C   ARG   253      67.830 125.820  35.810  1.00  0.00            
ATOM    944  O   ARG   253      68.800 125.400  35.180  1.00  0.00            
ATOM    945  N   THR   254      67.880 126.760  36.760  1.00  0.00            
ATOM    946  H   THR   254      66.970 127.040  37.080  1.00  0.00            
ATOM    947  CA  THR   254      69.080 127.230  37.430  1.00  0.00            
ATOM    948  HA  THR   254      69.820 126.440  37.490  1.00  0.00            
ATOM    949  CB  THR   254      69.540 128.520  36.750  1.00  0.00            
ATOM    950  HB  THR   254      70.420 128.940  37.240  1.00  0.00            
ATOM    951  CG2 THR   254      69.950 128.320  35.300  1.00  0.00            
ATOM    952 1HG2 THR   254      70.680 129.100  35.090  1.00  0.00            
ATOM    953 2HG2 THR   254      70.380 127.320  35.200  1.00  0.00            
ATOM    954 3HG2 THR   254      69.160 128.280  34.560  1.00  0.00            
ATOM    955  OG1 THR   254      68.560 129.530  36.630  1.00  0.00            
ATOM    956  HG1 THR   254      67.750 129.100  36.320  1.00  0.00            
ATOM    957  C   THR   254      68.730 127.620  38.860  1.00  0.00            
ATOM    958  O   THR   254      67.580 127.620  39.310  1.00  0.00            
ATOM    959  N   GLY   255      69.730 128.000  39.660  1.00  0.00            
ATOM    960  H   GLY   255      70.640 127.800  39.280  1.00  0.00            
ATOM    961  CA  GLY   255      69.690 128.700  40.920  1.00  0.00            
ATOM    962  HA1 GLY   255      70.670 128.700  41.390  1.00  0.00            
ATOM    963  HA2 GLY   255      69.130 128.130  41.660  1.00  0.00            
ATOM    964  C   GLY   255      69.140 130.110  41.080  1.00  0.00            
ATOM    965  O   GLY   255      69.390 130.750  42.100  1.00  0.00            
ATOM    966  N   VAL   256      68.360 130.590  40.110  1.00  0.00            
ATOM    967  H   VAL   256      68.110 129.920  39.400  1.00  0.00            
ATOM    968  CA  VAL   256      67.790 131.930  40.110  1.00  0.00            
ATOM    969  HA  VAL   256      67.610 132.240  41.140  1.00  0.00            
ATOM    970  CB  VAL   256      68.820 132.910  39.550  1.00  0.00            
ATOM    971  HB  VAL   256      69.770 132.590  39.960  1.00  0.00            
ATOM    972  CG1 VAL   256      69.220 132.790  38.080  1.00  0.00            
ATOM    973 1HG1 VAL   256      68.390 132.980  37.390  1.00  0.00            
ATOM    974 2HG1 VAL   256      69.960 133.550  37.860  1.00  0.00            
ATOM    975 3HG1 VAL   256      69.600 131.780  37.950  1.00  0.00            
ATOM    976  CG2 VAL   256      68.530 134.370  39.890  1.00  0.00            
ATOM    977 1HG2 VAL   256      69.440 134.960  39.770  1.00  0.00            
ATOM    978 2HG2 VAL   256      67.740 134.650  39.190  1.00  0.00            
ATOM    979 3HG2 VAL   256      68.210 134.330  40.930  1.00  0.00            
ATOM    980  C   VAL   256      66.530 132.030  39.270  1.00  0.00            
ATOM    981  O   VAL   256      65.710 132.910  39.550  1.00  0.00            
ATOM    982  N   ARG   257      66.520 131.190  38.230  1.00  0.00            
ATOM    983  H   ARG   257      67.340 130.730  37.880  1.00  0.00            
ATOM    984  CA  ARG   257      65.400 131.040  37.320  1.00  0.00            
ATOM    985  HA  ARG   257      64.500 131.500  37.730  1.00  0.00            
ATOM    986  CB  ARG   257      65.570 131.840  36.030  1.00  0.00            
ATOM    987  HB1 ARG   257      65.800 131.140  35.220  1.00  0.00            
ATOM    988  HB2 ARG   257      66.380 132.570  36.070  1.00  0.00            
ATOM    989  CG  ARG   257      64.300 132.600  35.650  1.00  0.00            
ATOM    990  HG1 ARG   257      64.110 133.310  36.460  1.00  0.00            
ATOM    991  HG2 ARG   257      63.490 131.890  35.530  1.00  0.00            
ATOM    992  CD  ARG   257      64.460 133.370  34.340  1.00  0.00            
ATOM    993  HD1 ARG   257      64.640 132.630  33.560  1.00  0.00            
ATOM    994  HD2 ARG   257      65.370 133.940  34.550  1.00  0.00            
ATOM    995  NE  ARG   257      63.300 134.190  34.010  1.00  0.00            
ATOM    996  HE  ARG   257      62.520 134.200  34.650  1.00  0.00            
ATOM    997  CZ  ARG   257      63.320 135.110  33.030  1.00  0.00            
ATOM    998  NH1 ARG   257      64.360 135.380  32.220  1.00  0.00            
ATOM    999 1HH1 ARG   257      65.230 134.900  32.410  1.00  0.00            
ATOM   1000 2HH1 ARG   257      64.420 136.060  31.480  1.00  0.00            
ATOM   1001  NH2 ARG   257      62.260 135.910  32.910  1.00  0.00            
ATOM   1002 1HH2 ARG   257      61.440 135.500  33.340  1.00  0.00            
ATOM   1003 2HH2 ARG   257      62.190 136.530  32.120  1.00  0.00            
ATOM   1004  C   ARG   257      64.970 129.640  36.910  1.00  0.00            
ATOM   1005  O   ARG   257      65.810 128.750  36.740  1.00  0.00            
ATOM   1006  N   THR   258      63.660 129.420  36.790  1.00  0.00            
ATOM   1007  H   THR   258      63.080 130.230  36.950  1.00  0.00            
ATOM   1008  CA  THR   258      62.980 128.200  36.420  1.00  0.00            
ATOM   1009  HA  THR   258      63.780 127.580  36.000  1.00  0.00            
ATOM   1010  CB  THR   258      62.400 127.450  37.610  1.00  0.00            
ATOM   1011  HB  THR   258      61.760 128.090  38.210  1.00  0.00            
ATOM   1012  CG2 THR   258      61.780 126.140  37.130  1.00  0.00            
ATOM   1013 1HG2 THR   258      60.760 126.430  36.840  1.00  0.00            
ATOM   1014 2HG2 THR   258      62.360 125.760  36.290  1.00  0.00            
ATOM   1015 3HG2 THR   258      61.620 125.400  37.910  1.00  0.00            
ATOM   1016  OG1 THR   258      63.500 127.070  38.420  1.00  0.00            
ATOM   1017  HG1 THR   258      63.860 127.870  38.810  1.00  0.00            
ATOM   1018  C   THR   258      61.880 128.420  35.390  1.00  0.00            
ATOM   1019  O   THR   258      60.840 129.020  35.660  1.00  0.00            
ATOM   1020  N   ILE   259      62.130 127.910  34.180  1.00  0.00            
ATOM   1021  H   ILE   259      62.870 127.240  34.000  1.00  0.00            
ATOM   1022  CA  ILE   259      61.140 127.930  33.130  1.00  0.00            
ATOM   1023  HA  ILE   259      60.220 128.400  33.470  1.00  0.00            
ATOM   1024  CB  ILE   259      61.740 128.730  31.970  1.00  0.00            
ATOM   1025  HB  ILE   259      62.780 128.430  31.830  1.00  0.00            
ATOM   1026  CG2 ILE   259      60.960 128.660  30.670  1.00  0.00            
ATOM   1027 1HG2 ILE   259      60.030 129.210  30.810  1.00  0.00            
ATOM   1028 2HG2 ILE   259      61.540 129.150  29.880  1.00  0.00            
ATOM   1029 3HG2 ILE   259      60.870 127.630  30.320  1.00  0.00            
ATOM   1030  CG1 ILE   259      61.750 130.220  32.310  1.00  0.00            
ATOM   1031 1HG1 ILE   259      62.280 130.310  33.260  1.00  0.00            
ATOM   1032 2HG1 ILE   259      60.750 130.590  32.530  1.00  0.00            
ATOM   1033  CD  ILE   259      62.490 131.060  31.280  1.00  0.00            
ATOM   1034  HD1 ILE   259      62.890 131.950  31.780  1.00  0.00            
ATOM   1035  HD2 ILE   259      63.250 130.480  30.760  1.00  0.00            
ATOM   1036  HD3 ILE   259      61.780 131.530  30.600  1.00  0.00            
ATOM   1037  C   ILE   259      60.740 126.500  32.810  1.00  0.00            
ATOM   1038  O   ILE   259      61.640 125.750  32.430  1.00  0.00            
ATOM   1039  N   THR   260      59.430 126.240  32.750  1.00  0.00            
ATOM   1040  H   THR   260      58.810 126.890  33.200  1.00  0.00            
ATOM   1041  CA  THR   260      58.780 125.200  31.970  1.00  0.00            
ATOM   1042  HA  THR   260      59.600 124.580  31.610  1.00  0.00            
ATOM   1043  CB  THR   260      57.810 124.270  32.680  1.00  0.00            
ATOM   1044  HB  THR   260      56.940 124.860  32.970  1.00  0.00            
ATOM   1045  CG2 THR   260      57.450 123.050  31.830  1.00  0.00            
ATOM   1046 1HG2 THR   260      56.690 122.440  32.330  1.00  0.00            
ATOM   1047 2HG2 THR   260      56.940 123.340  30.910  1.00  0.00            
ATOM   1048 3HG2 THR   260      58.340 122.470  31.630  1.00  0.00            
ATOM   1049  OG1 THR   260      58.410 123.680  33.810  1.00  0.00            
ATOM   1050  HG1 THR   260      58.160 124.230  34.560  1.00  0.00            
ATOM   1051  C   THR   260      58.160 125.790  30.710  1.00  0.00            
ATOM   1052  O   THR   260      57.600 126.890  30.780  1.00  0.00            
ATOM   1053  N   THR   261      58.070 125.070  29.600  1.00  0.00            
ATOM   1054  H   THR   261      58.650 124.250  29.470  1.00  0.00            
ATOM   1055  CA  THR   261      57.420 125.510  28.380  1.00  0.00            
ATOM   1056  HA  THR   261      56.620 126.200  28.660  1.00  0.00            
ATOM   1057  CB  THR   261      58.440 126.070  27.400  1.00  0.00            
ATOM   1058  HB  THR   261      57.910 126.470  26.540  1.00  0.00            
ATOM   1059  CG2 THR   261      59.380 127.150  27.960  1.00  0.00            
ATOM   1060 1HG2 THR   261      60.030 127.520  27.160  1.00  0.00            
ATOM   1061 2HG2 THR   261      58.850 127.980  28.400  1.00  0.00            
ATOM   1062 3HG2 THR   261      60.090 126.710  28.660  1.00  0.00            
ATOM   1063  OG1 THR   261      59.190 125.060  26.770  1.00  0.00            
ATOM   1064  HG1 THR   261      59.860 125.440  26.190  1.00  0.00            
ATOM   1065  C   THR   261      56.730 124.370  27.640  1.00  0.00            
ATOM   1066  O   THR   261      56.060 124.550  26.630  1.00  0.00            
ATOM   1067  N   GLY   262      57.050 123.110  27.960  1.00  0.00            
ATOM   1068  H   GLY   262      57.560 122.960  28.820  1.00  0.00            
ATOM   1069  CA  GLY   262      56.640 121.960  27.180  1.00  0.00            
ATOM   1070  HA1 GLY   262      55.610 122.170  26.910  1.00  0.00            
ATOM   1071  HA2 GLY   262      56.670 121.120  27.870  1.00  0.00            
ATOM   1072  C   GLY   262      57.570 121.520  26.060  1.00  0.00            
ATOM   1073  O   GLY   262      57.270 120.500  25.440  1.00  0.00            
ATOM   1074  N   ALA   263      58.710 122.150  25.760  1.00  0.00            
ATOM   1075  H   ALA   263      58.950 123.010  26.240  1.00  0.00            
ATOM   1076  CA  ALA   263      59.560 121.770  24.650  1.00  0.00            
ATOM   1077  HA  ALA   263      58.920 121.660  23.780  1.00  0.00            
ATOM   1078  CB  ALA   263      60.500 122.940  24.380  1.00  0.00            
ATOM   1079  HB1 ALA   263      59.970 123.750  23.870  1.00  0.00            
ATOM   1080  HB2 ALA   263      60.830 123.510  25.250  1.00  0.00            
ATOM   1081  HB3 ALA   263      61.420 122.760  23.830  1.00  0.00            
ATOM   1082  C   ALA   263      60.320 120.470  24.800  1.00  0.00            
ATOM   1083  O   ALA   263      60.590 120.050  25.920  1.00  0.00            
ATOM   1084  N   PRO   264      60.810 119.870  23.710  1.00  0.00            
ATOM   1085  CD  PRO   264      60.920 120.410  22.370  1.00  0.00            
ATOM   1086  HD1 PRO   264      61.590 121.260  22.330  1.00  0.00            
ATOM   1087  HD2 PRO   264      59.930 120.640  21.980  1.00  0.00            
ATOM   1088  CG  PRO   264      61.590 119.390  21.450  1.00  0.00            
ATOM   1089  HG1 PRO   264      62.640 119.590  21.220  1.00  0.00            
ATOM   1090  HG2 PRO   264      61.030 119.120  20.550  1.00  0.00            
ATOM   1091  CB  PRO   264      61.560 118.150  22.320  1.00  0.00            
ATOM   1092  HB1 PRO   264      62.420 117.510  22.120  1.00  0.00            
ATOM   1093  HB2 PRO   264      60.680 117.580  22.010  1.00  0.00            
ATOM   1094  CA  PRO   264      61.560 118.630  23.770  1.00  0.00            
ATOM   1095  HA  PRO   264      61.030 117.920  24.400  1.00  0.00            
ATOM   1096  C   PRO   264      62.990 118.740  24.290  1.00  0.00            
ATOM   1097  O   PRO   264      63.760 117.810  24.030  1.00  0.00            
ATOM   1098  N   VAL   265      63.340 119.820  24.980  1.00  0.00            
ATOM   1099  H   VAL   265      62.680 120.560  25.200  1.00  0.00            
ATOM   1100  CA  VAL   265      64.660 120.110  25.510  1.00  0.00            
ATOM   1101  HA  VAL   265      65.150 119.140  25.640  1.00  0.00            
ATOM   1102  CB  VAL   265      65.510 120.850  24.490  1.00  0.00            
ATOM   1103  HB  VAL   265      65.000 121.770  24.200  1.00  0.00            
ATOM   1104  CG1 VAL   265      66.940 121.210  24.910  1.00  0.00            
ATOM   1105 1HG1 VAL   265      67.530 121.570  24.070  1.00  0.00            
ATOM   1106 2HG1 VAL   265      66.940 121.770  25.840  1.00  0.00            
ATOM   1107 3HG1 VAL   265      67.330 120.230  25.180  1.00  0.00            
ATOM   1108  CG2 VAL   265      65.700 120.180  23.140  1.00  0.00            
ATOM   1109 1HG2 VAL   265      64.730 120.080  22.650  1.00  0.00            
ATOM   1110 2HG2 VAL   265      66.440 120.620  22.460  1.00  0.00            
ATOM   1111 3HG2 VAL   265      66.070 119.180  23.370  1.00  0.00            
ATOM   1112  C   VAL   265      64.540 120.830  26.850  1.00  0.00            
ATOM   1113  O   VAL   265      63.730 121.750  26.900  1.00  0.00            
ATOM   1114  N   THR   266      65.420 120.480  27.790  1.00  0.00            
ATOM   1115  H   THR   266      66.020 119.710  27.530  1.00  0.00            
ATOM   1116  CA  THR   266      65.470 121.160  29.070  1.00  0.00            
ATOM   1117  HA  THR   266      65.110 122.180  29.010  1.00  0.00            
ATOM   1118  CB  THR   266      64.740 120.400  30.180  1.00  0.00            
ATOM   1119  HB  THR   266      65.360 119.510  30.240  1.00  0.00            
ATOM   1120  CG2 THR   266      64.690 121.180  31.490  1.00  0.00            
ATOM   1121 1HG2 THR   266      64.370 120.510  32.300  1.00  0.00            
ATOM   1122 2HG2 THR   266      65.630 121.660  31.780  1.00  0.00            
ATOM   1123 3HG2 THR   266      63.920 121.950  31.480  1.00  0.00            
ATOM   1124  OG1 THR   266      63.430 120.240  29.690  1.00  0.00            
ATOM   1125  HG1 THR   266      62.930 120.180  30.510  1.00  0.00            
ATOM   1126  C   THR   266      66.920 121.310  29.490  1.00  0.00            
ATOM   1127  O   THR   266      67.610 120.290  29.590  1.00  0.00            
ATOM   1128  N   TYR   267      67.350 122.540  29.770  1.00  0.00            
ATOM   1129  H   TYR   267      66.630 123.240  29.770  1.00  0.00            
ATOM   1130  CA  TYR   267      68.700 122.960  30.080  1.00  0.00            
ATOM   1131  HA  TYR   267      69.450 122.260  29.720  1.00  0.00            
ATOM   1132  CB  TYR   267      69.000 124.290  29.390  1.00  0.00            
ATOM   1133  HB1 TYR   267      69.940 124.710  29.760  1.00  0.00            
ATOM   1134  HB2 TYR   267      68.200 125.000  29.610  1.00  0.00            
ATOM   1135  CG  TYR   267      69.160 124.140  27.900  1.00  0.00            
ATOM   1136  CD1 TYR   267      70.460 124.000  27.390  1.00  0.00            
ATOM   1137  HD1 TYR   267      71.230 124.040  28.150  1.00  0.00            
ATOM   1138  CE1 TYR   267      70.730 123.820  26.030  1.00  0.00            
ATOM   1139  HE1 TYR   267      71.690 123.510  25.630  1.00  0.00            
ATOM   1140  CZ  TYR   267      69.640 124.020  25.180  1.00  0.00            
ATOM   1141  OH  TYR   267      69.850 123.800  23.850  1.00  0.00            
ATOM   1142  HH  TYR   267      70.800 123.640  23.830  1.00  0.00            
ATOM   1143  CE2 TYR   267      68.340 124.340  25.640  1.00  0.00            
ATOM   1144  HE2 TYR   267      67.600 124.390  24.850  1.00  0.00            
ATOM   1145  CD2 TYR   267      68.110 124.400  27.010  1.00  0.00            
ATOM   1146  HD2 TYR   267      67.100 124.600  27.360  1.00  0.00            
ATOM   1147  C   TYR   267      68.810 123.170  31.590  1.00  0.00            
ATOM   1148  O   TYR   267      67.930 123.760  32.220  1.00  0.00            
ATOM   1149  N   SER   268      69.740 122.460  32.230  1.00  0.00            
ATOM   1150  H   SER   268      70.400 121.940  31.680  1.00  0.00            
ATOM   1151  CA  SER   268      70.010 122.440  33.650  1.00  0.00            
ATOM   1152  HA  SER   268      69.480 123.250  34.150  1.00  0.00            
ATOM   1153  CB  SER   268      69.620 121.030  34.090  1.00  0.00            
ATOM   1154  HB1 SER   268      70.160 120.300  33.480  1.00  0.00            
ATOM   1155  HB2 SER   268      68.590 120.810  33.820  1.00  0.00            
ATOM   1156  OG  SER   268      69.670 120.930  35.500  1.00  0.00            
ATOM   1157  HG  SER   268      70.620 120.900  35.630  1.00  0.00            
ATOM   1158  C   SER   268      71.470 122.810  33.870  1.00  0.00            
ATOM   1159  O   SER   268      72.260 122.330  33.070  1.00  0.00            
ATOM   1160  N   THR   269      71.860 123.450  34.980  1.00  0.00            
ATOM   1161  H   THR   269      71.130 123.710  35.630  1.00  0.00            
ATOM   1162  CA  THR   269      73.170 123.330  35.580  1.00  0.00            
ATOM   1163  HA  THR   269      73.920 123.710  34.890  1.00  0.00            
ATOM   1164  CB  THR   269      73.390 124.260  36.770  1.00  0.00            
ATOM   1165  HB  THR   269      74.270 123.900  37.300  1.00  0.00            
ATOM   1166  CG2 THR   269      73.890 125.660  36.380  1.00  0.00            
ATOM   1167 1HG2 THR   269      74.900 125.490  36.010  1.00  0.00            
ATOM   1168 2HG2 THR   269      73.240 126.160  35.670  1.00  0.00            
ATOM   1169 3HG2 THR   269      73.830 126.330  37.240  1.00  0.00            
ATOM   1170  OG1 THR   269      72.190 124.440  37.490  1.00  0.00            
ATOM   1171  HG1 THR   269      72.240 125.250  37.990  1.00  0.00            
ATOM   1172  C   THR   269      73.440 121.880  35.970  1.00  0.00            
ATOM   1173  O   THR   269      72.460 121.210  36.280  1.00  0.00            
ATOM   1174  N   TYR   270      74.700 121.440  36.050  1.00  0.00            
ATOM   1175  H   TYR   270      75.440 122.100  35.890  1.00  0.00            
ATOM   1176  CA  TYR   270      74.960 120.150  36.670  1.00  0.00            
ATOM   1177  HA  TYR   270      74.390 119.370  36.160  1.00  0.00            
ATOM   1178  CB  TYR   270      76.450 119.820  36.560  1.00  0.00            
ATOM   1179  HB1 TYR   270      76.750 119.110  37.330  1.00  0.00            
ATOM   1180  HB2 TYR   270      77.080 120.710  36.620  1.00  0.00            
ATOM   1181  CG  TYR   270      76.850 119.210  35.240  1.00  0.00            
ATOM   1182  CD1 TYR   270      76.760 117.820  35.060  1.00  0.00            
ATOM   1183  HD1 TYR   270      76.340 117.180  35.820  1.00  0.00            
ATOM   1184  CE1 TYR   270      77.180 117.240  33.860  1.00  0.00            
ATOM   1185  HE1 TYR   270      77.030 116.190  33.670  1.00  0.00            
ATOM   1186  CZ  TYR   270      77.720 118.020  32.820  1.00  0.00            
ATOM   1187  OH  TYR   270      78.240 117.470  31.680  1.00  0.00            
ATOM   1188  HH  TYR   270      78.730 118.090  31.140  1.00  0.00            
ATOM   1189  CE2 TYR   270      77.740 119.420  33.010  1.00  0.00            
ATOM   1190  HE2 TYR   270      78.160 120.050  32.240  1.00  0.00            
ATOM   1191  CD2 TYR   270      77.390 120.010  34.220  1.00  0.00            
ATOM   1192  HD2 TYR   270      77.600 121.050  34.420  1.00  0.00            
ATOM   1193  C   TYR   270      74.510 120.190  38.120  1.00  0.00            
ATOM   1194  O   TYR   270      73.890 119.240  38.590  1.00  0.00            
ATOM   1195  N   GLY   271      74.720 121.320  38.810  1.00  0.00            
ATOM   1196  H   GLY   271      75.160 122.050  38.260  1.00  0.00            
ATOM   1197  CA  GLY   271      74.390 121.530  40.210  1.00  0.00            
ATOM   1198  HA1 GLY   271      74.840 122.490  40.470  1.00  0.00            
ATOM   1199  HA2 GLY   271      75.050 120.880  40.790  1.00  0.00            
ATOM   1200  C   GLY   271      72.900 121.550  40.470  1.00  0.00            
ATOM   1201  O   GLY   271      72.450 121.090  41.520  1.00  0.00            
ATOM   1202  N   LYS   272      72.020 122.110  39.630  1.00  0.00            
ATOM   1203  H   LYS   272      72.330 122.590  38.800  1.00  0.00            
ATOM   1204  CA  LYS   272      70.590 121.960  39.800  1.00  0.00            
ATOM   1205  HA  LYS   272      70.310 122.310  40.790  1.00  0.00            
ATOM   1206  CB  LYS   272      69.890 122.950  38.880  1.00  0.00            
ATOM   1207  HB1 LYS   272      70.000 122.560  37.860  1.00  0.00            
ATOM   1208  HB2 LYS   272      70.210 123.990  38.890  1.00  0.00            
ATOM   1209  CG  LYS   272      68.410 123.100  39.200  1.00  0.00            
ATOM   1210  HG1 LYS   272      68.000 122.090  39.150  1.00  0.00            
ATOM   1211  HG2 LYS   272      68.050 123.890  38.540  1.00  0.00            
ATOM   1212  CD  LYS   272      68.290 123.700  40.600  1.00  0.00            
ATOM   1213  HD1 LYS   272      68.930 124.580  40.640  1.00  0.00            
ATOM   1214  HD2 LYS   272      68.450 123.020  41.430  1.00  0.00            
ATOM   1215  CE  LYS   272      66.930 124.310  40.920  1.00  0.00            
ATOM   1216  HE1 LYS   272      66.560 124.830  40.030  1.00  0.00            
ATOM   1217  HE2 LYS   272      67.070 124.970  41.780  1.00  0.00            
ATOM   1218  NZ  LYS   272      65.920 123.270  41.150  1.00  0.00            
ATOM   1219  HZ1 LYS   272      66.130 122.460  40.580  1.00  0.00            
ATOM   1220  HZ2 LYS   272      66.060 122.910  42.080  1.00  0.00            
ATOM   1221  HZ3 LYS   272      65.040 123.750  41.020  1.00  0.00            
ATOM   1222  C   LYS   272      70.140 120.520  39.580  1.00  0.00            
ATOM   1223  O   LYS   272      69.350 120.070  40.410  1.00  0.00            
ATOM   1224  N   PHE   273      70.760 119.800  38.640  1.00  0.00            
ATOM   1225  H   PHE   273      71.580 120.160  38.190  1.00  0.00            
ATOM   1226  CA  PHE   273      70.420 118.400  38.460  1.00  0.00            
ATOM   1227  HA  PHE   273      69.350 118.320  38.320  1.00  0.00            
ATOM   1228  CB  PHE   273      71.180 117.900  37.230  1.00  0.00            
ATOM   1229  HB1 PHE   273      72.260 117.960  37.420  1.00  0.00            
ATOM   1230  HB2 PHE   273      71.100 118.570  36.380  1.00  0.00            
ATOM   1231  CG  PHE   273      70.930 116.450  36.890  1.00  0.00            
ATOM   1232  CD1 PHE   273      69.740 116.130  36.220  1.00  0.00            
ATOM   1233  HD1 PHE   273      68.990 116.880  36.000  1.00  0.00            
ATOM   1234  CE1 PHE   273      69.520 114.800  35.860  1.00  0.00            
ATOM   1235  HE1 PHE   273      68.630 114.570  35.290  1.00  0.00            
ATOM   1236  CZ  PHE   273      70.350 113.760  36.300  1.00  0.00            
ATOM   1237  HZ  PHE   273      70.160 112.770  35.920  1.00  0.00            
ATOM   1238  CE2 PHE   273      71.540 114.110  36.950  1.00  0.00            
ATOM   1239  HE2 PHE   273      72.280 113.340  37.140  1.00  0.00            
ATOM   1240  CD2 PHE   273      71.860 115.450  37.200  1.00  0.00            
ATOM   1241  HD2 PHE   273      72.680 115.640  37.880  1.00  0.00            
ATOM   1242  C   PHE   273      70.750 117.640  39.730  1.00  0.00            
ATOM   1243  O   PHE   273      69.920 116.860  40.200  1.00  0.00            
ATOM   1244  N   LEU   274      71.920 117.930  40.300  1.00  0.00            
ATOM   1245  H   LEU   274      72.560 118.530  39.780  1.00  0.00            
ATOM   1246  CA  LEU   274      72.300 117.370  41.580  1.00  0.00            
ATOM   1247  HA  LEU   274      72.210 116.290  41.540  1.00  0.00            
ATOM   1248  CB  LEU   274      73.700 117.890  41.900  1.00  0.00            
ATOM   1249  HB1 LEU   274      73.810 117.600  42.950  1.00  0.00            
ATOM   1250  HB2 LEU   274      73.730 118.970  41.780  1.00  0.00            
ATOM   1251  CG  LEU   274      74.850 117.270  41.120  1.00  0.00            
ATOM   1252  HG  LEU   274      74.630 117.470  40.070  1.00  0.00            
ATOM   1253  CD1 LEU   274      76.220 117.770  41.580  1.00  0.00            
ATOM   1254 1HD1 LEU   274      76.890 117.240  40.910  1.00  0.00            
ATOM   1255 2HD1 LEU   274      76.320 118.850  41.510  1.00  0.00            
ATOM   1256 3HD1 LEU   274      76.410 117.510  42.620  1.00  0.00            
ATOM   1257  CD2 LEU   274      74.850 115.790  41.510  1.00  0.00            
ATOM   1258 1HD2 LEU   274      75.690 115.300  41.020  1.00  0.00            
ATOM   1259 2HD2 LEU   274      74.900 115.750  42.590  1.00  0.00            
ATOM   1260 3HD2 LEU   274      73.930 115.290  41.220  1.00  0.00            
ATOM   1261  C   LEU   274      71.410 117.770  42.750  1.00  0.00            
ATOM   1262  O   LEU   274      71.140 116.930  43.600  1.00  0.00            
ATOM   1263  N   ALA   275      70.810 118.950  42.870  1.00  0.00            
ATOM   1264  H   ALA   275      71.050 119.680  42.210  1.00  0.00            
ATOM   1265  CA  ALA   275      69.840 119.310  43.890  1.00  0.00            
ATOM   1266  HA  ALA   275      70.150 118.970  44.880  1.00  0.00            
ATOM   1267  CB  ALA   275      69.850 120.840  43.890  1.00  0.00            
ATOM   1268  HB1 ALA   275      69.740 121.250  42.890  1.00  0.00            
ATOM   1269  HB2 ALA   275      68.970 121.200  44.420  1.00  0.00            
ATOM   1270  HB3 ALA   275      70.760 121.150  44.410  1.00  0.00            
ATOM   1271  C   ALA   275      68.390 118.870  43.710  1.00  0.00            
ATOM   1272  O   ALA   275      67.680 118.690  44.690  1.00  0.00            
ATOM   1273  N   ASP   276      67.980 118.660  42.460  1.00  0.00            
ATOM   1274  H   ASP   276      68.590 118.970  41.720  1.00  0.00            
ATOM   1275  CA  ASP   276      66.830 117.870  42.050  1.00  0.00            
ATOM   1276  HA  ASP   276      65.960 118.250  42.600  1.00  0.00            
ATOM   1277  CB  ASP   276      66.540 118.110  40.580  1.00  0.00            
ATOM   1278  HB1 ASP   276      65.730 117.490  40.170  1.00  0.00            
ATOM   1279  HB2 ASP   276      67.420 117.780  40.030  1.00  0.00            
ATOM   1280  CG  ASP   276      66.340 119.500  39.980  1.00  0.00            
ATOM   1281  OD1 ASP   276      65.670 120.330  40.620  1.00  0.00            
ATOM   1282  OD2 ASP   276      66.690 119.800  38.820  1.00  0.00            
ATOM   1283  C   ASP   276      66.950 116.400  42.400  1.00  0.00            
ATOM   1284  O   ASP   276      66.050 115.570  42.300  1.00  0.00            
ATOM   1285  N   GLY   277      68.120 115.940  42.870  1.00  0.00            
ATOM   1286  H   GLY   277      68.880 116.580  42.720  1.00  0.00            
ATOM   1287  CA  GLY   277      68.450 114.560  43.170  1.00  0.00            
ATOM   1288  HA1 GLY   277      67.570 114.220  43.700  1.00  0.00            
ATOM   1289  HA2 GLY   277      69.310 114.530  43.840  1.00  0.00            
ATOM   1290  C   GLY   277      68.580 113.690  41.930  1.00  0.00            
ATOM   1291  O   GLY   277      68.290 112.500  42.010  1.00  0.00            
ATOM   1292  N   GLY   278      68.900 114.220  40.740  1.00  0.00            
ATOM   1293  H   GLY   278      68.990 115.230  40.750  1.00  0.00            
ATOM   1294  CA  GLY   278      68.980 113.610  39.430  1.00  0.00            
ATOM   1295  HA1 GLY   278      69.250 112.550  39.460  1.00  0.00            
ATOM   1296  HA2 GLY   278      69.740 114.180  38.900  1.00  0.00            
ATOM   1297  C   GLY   278      67.640 113.600  38.700  1.00  0.00            
ATOM   1298  O   GLY   278      66.990 114.640  38.710  1.00  0.00            
ATOM   1299  N   CYS   279      67.370 112.610  37.850  1.00  0.00            
ATOM   1300  H   CYS   279      67.930 111.780  38.000  1.00  0.00            
ATOM   1301  CA  CYS   279      66.420 112.520  36.760  1.00  0.00            
ATOM   1302  HA  CYS   279      66.760 113.280  36.060  1.00  0.00            
ATOM   1303  CB  CYS   279      66.580 111.120  36.180  1.00  0.00            
ATOM   1304  HB1 CYS   279      65.970 111.010  35.290  1.00  0.00            
ATOM   1305  HB2 CYS   279      66.260 110.360  36.900  1.00  0.00            
ATOM   1306  SG  CYS   279      68.260 110.670  35.670  1.00  0.00            
ATOM   1307  HG  CYS   279      68.130 111.090  34.410  1.00  0.00            
ATOM   1308  C   CYS   279      64.970 112.690  37.190  1.00  0.00            
ATOM   1309  O   CYS   279      64.120 113.230  36.470  1.00  0.00            
ATOM   1310  N   SER   280      64.610 112.280  38.410  1.00  0.00            
ATOM   1311  H   SER   280      65.330 111.810  38.940  1.00  0.00            
ATOM   1312  CA  SER   280      63.400 112.690  39.090  1.00  0.00            
ATOM   1313  HA  SER   280      63.300 111.990  39.930  1.00  0.00            
ATOM   1314  CB  SER   280      63.500 114.000  39.860  1.00  0.00            
ATOM   1315  HB1 SER   280      62.600 114.310  40.380  1.00  0.00            
ATOM   1316  HB2 SER   280      63.710 114.780  39.130  1.00  0.00            
ATOM   1317  OG  SER   280      64.490 113.820  40.850  1.00  0.00            
ATOM   1318  HG  SER   280      65.000 114.590  41.120  1.00  0.00            
ATOM   1319  C   SER   280      62.100 112.450  38.330  1.00  0.00            
ATOM   1320  O   SER   280      61.180 113.260  38.340  1.00  0.00            
ATOM   1321  N   GLY   281      62.020 111.340  37.580  1.00  0.00            
ATOM   1322  H   GLY   281      62.830 110.750  37.460  1.00  0.00            
ATOM   1323  CA  GLY   281      60.840 110.810  36.930  1.00  0.00            
ATOM   1324  HA1 GLY   281      60.010 110.830  37.640  1.00  0.00            
ATOM   1325  HA2 GLY   281      60.970 109.760  36.670  1.00  0.00            
ATOM   1326  C   GLY   281      60.440 111.560  35.670  1.00  0.00            
ATOM   1327  O   GLY   281      59.280 111.450  35.290  1.00  0.00            
ATOM   1328  N   GLY   282      61.350 112.400  35.160  1.00  0.00            
ATOM   1329  H   GLY   282      62.260 112.230  35.550  1.00  0.00            
ATOM   1330  CA  GLY   282      61.200 113.370  34.100  1.00  0.00            
ATOM   1331  HA1 GLY   282      62.090 114.010  34.100  1.00  0.00            
ATOM   1332  HA2 GLY   282      60.260 113.880  34.310  1.00  0.00            
ATOM   1333  C   GLY   282      61.080 112.820  32.690  1.00  0.00            
ATOM   1334  O   GLY   282      60.880 113.560  31.730  1.00  0.00            
ATOM   1335  N   ALA   283      61.250 111.500  32.550  1.00  0.00            
ATOM   1336  H   ALA   283      61.360 110.960  33.400  1.00  0.00            
ATOM   1337  CA  ALA   283      61.160 110.720  31.330  1.00  0.00            
ATOM   1338  HA  ALA   283      61.620 109.790  31.660  1.00  0.00            
ATOM   1339  CB  ALA   283      59.670 110.550  31.070  1.00  0.00            
ATOM   1340  HB1 ALA   283      59.210 111.540  31.000  1.00  0.00            
ATOM   1341  HB2 ALA   283      59.460 110.110  30.100  1.00  0.00            
ATOM   1342  HB3 ALA   283      59.200 109.910  31.820  1.00  0.00            
ATOM   1343  C   ALA   283      61.960 111.240  30.140  1.00  0.00            
ATOM   1344  O   ALA   283      61.480 111.190  29.010  1.00  0.00            
ATOM   1345  N   TYR   284      63.210 111.610  30.420  1.00  0.00            
ATOM   1346  H   TYR   284      63.540 111.530  31.370  1.00  0.00            
ATOM   1347  CA  TYR   284      64.220 112.030  29.470  1.00  0.00            
ATOM   1348  HA  TYR   284      63.850 112.500  28.560  1.00  0.00            
ATOM   1349  CB  TYR   284      65.230 113.000  30.090  1.00  0.00            
ATOM   1350  HB1 TYR   284      65.840 113.300  29.240  1.00  0.00            
ATOM   1351  HB2 TYR   284      65.750 112.490  30.900  1.00  0.00            
ATOM   1352  CG  TYR   284      64.660 114.220  30.770  1.00  0.00            
ATOM   1353  CD1 TYR   284      64.080 115.210  29.950  1.00  0.00            
ATOM   1354  HD1 TYR   284      64.020 115.100  28.880  1.00  0.00            
ATOM   1355  CE1 TYR   284      63.590 116.400  30.510  1.00  0.00            
ATOM   1356  HE1 TYR   284      63.220 117.200  29.890  1.00  0.00            
ATOM   1357  CZ  TYR   284      63.690 116.610  31.900  1.00  0.00            
ATOM   1358  OH  TYR   284      63.290 117.810  32.390  1.00  0.00            
ATOM   1359  HH  TYR   284      63.460 117.990  33.320  1.00  0.00            
ATOM   1360  CE2 TYR   284      64.230 115.610  32.720  1.00  0.00            
ATOM   1361  HE2 TYR   284      64.330 115.800  33.780  1.00  0.00            
ATOM   1362  CD2 TYR   284      64.700 114.420  32.150  1.00  0.00            
ATOM   1363  HD2 TYR   284      64.920 113.630  32.860  1.00  0.00            
ATOM   1364  C   TYR   284      64.880 110.760  28.940  1.00  0.00            
ATOM   1365  O   TYR   284      65.530 110.040  29.700  1.00  0.00            
ATOM   1366  N   ASP   285      64.840 110.580  27.620  1.00  0.00            
ATOM   1367  H   ASP   285      64.620 111.400  27.080  1.00  0.00            
ATOM   1368  CA  ASP   285      65.360 109.470  26.840  1.00  0.00            
ATOM   1369  HA  ASP   285      65.160 108.510  27.310  1.00  0.00            
ATOM   1370  CB  ASP   285      64.600 109.350  25.520  1.00  0.00            
ATOM   1371  HB1 ASP   285      64.980 108.460  25.020  1.00  0.00            
ATOM   1372  HB2 ASP   285      64.920 110.150  24.850  1.00  0.00            
ATOM   1373  CG  ASP   285      63.080 109.310  25.550  1.00  0.00            
ATOM   1374  OD1 ASP   285      62.470 110.170  24.860  1.00  0.00            
ATOM   1375  OD2 ASP   285      62.540 108.390  26.190  1.00  0.00            
ATOM   1376  C   ASP   285      66.830 109.580  26.470  1.00  0.00            
ATOM   1377  O   ASP   285      67.510 108.560  26.340  1.00  0.00            
ATOM   1378  N   ILE   286      67.260 110.820  26.220  1.00  0.00            
ATOM   1379  H   ILE   286      66.530 111.520  26.310  1.00  0.00            
ATOM   1380  CA  ILE   286      68.610 111.290  26.010  1.00  0.00            
ATOM   1381  HA  ILE   286      69.290 110.430  25.980  1.00  0.00            
ATOM   1382  CB  ILE   286      68.860 111.960  24.660  1.00  0.00            
ATOM   1383  HB  ILE   286      68.510 112.970  24.840  1.00  0.00            
ATOM   1384  CG2 ILE   286      70.340 111.940  24.280  1.00  0.00            
ATOM   1385 1HG2 ILE   286      70.930 112.240  25.150  1.00  0.00            
ATOM   1386 2HG2 ILE   286      70.690 110.940  24.000  1.00  0.00            
ATOM   1387 3HG2 ILE   286      70.540 112.640  23.480  1.00  0.00            
ATOM   1388  CG1 ILE   286      68.050 111.520  23.440  1.00  0.00            
ATOM   1389 1HG1 ILE   286      68.200 112.280  22.680  1.00  0.00            
ATOM   1390 2HG1 ILE   286      67.000 111.640  23.690  1.00  0.00            
ATOM   1391  CD  ILE   286      68.280 110.080  22.970  1.00  0.00            
ATOM   1392  HD1 ILE   286      67.590 109.940  22.140  1.00  0.00            
ATOM   1393  HD2 ILE   286      69.290 109.940  22.590  1.00  0.00            
ATOM   1394  HD3 ILE   286      68.030 109.360  23.750  1.00  0.00            
ATOM   1395  C   ILE   286      69.010 112.210  27.160  1.00  0.00            
ATOM   1396  O   ILE   286      68.230 113.070  27.530  1.00  0.00            
ATOM   1397  N   ILE   287      70.220 112.040  27.700  1.00  0.00            
ATOM   1398  H   ILE   287      70.740 111.300  27.250  1.00  0.00            
ATOM   1399  CA  ILE   287      70.820 112.960  28.650  1.00  0.00            
ATOM   1400  HA  ILE   287      70.190 113.840  28.730  1.00  0.00            
ATOM   1401  CB  ILE   287      70.770 112.410  30.080  1.00  0.00            
ATOM   1402  HB  ILE   287      71.420 111.550  29.920  1.00  0.00            
ATOM   1403  CG2 ILE   287      71.450 113.340  31.080  1.00  0.00            
ATOM   1404 1HG2 ILE   287      71.950 114.170  30.570  1.00  0.00            
ATOM   1405 2HG2 ILE   287      70.740 113.720  31.810  1.00  0.00            
ATOM   1406 3HG2 ILE   287      72.220 112.740  31.580  1.00  0.00            
ATOM   1407  CG1 ILE   287      69.360 112.110  30.560  1.00  0.00            
ATOM   1408 1HG1 ILE   287      68.730 111.700  29.760  1.00  0.00            
ATOM   1409 2HG1 ILE   287      68.850 113.040  30.810  1.00  0.00            
ATOM   1410  CD  ILE   287      69.230 111.230  31.800  1.00  0.00            
ATOM   1411  HD1 ILE   287      69.630 110.230  31.650  1.00  0.00            
ATOM   1412  HD2 ILE   287      69.830 111.640  32.610  1.00  0.00            
ATOM   1413  HD3 ILE   287      68.190 111.190  32.120  1.00  0.00            
ATOM   1414  C   ILE   287      72.160 113.360  28.060  1.00  0.00            
ATOM   1415  O   ILE   287      73.070 112.560  27.870  1.00  0.00            
ATOM   1416  N   ILE   288      72.260 114.620  27.620  1.00  0.00            
ATOM   1417  H   ILE   288      71.640 115.340  27.950  1.00  0.00            
ATOM   1418  CA  ILE   288      73.440 115.310  27.130  1.00  0.00            
ATOM   1419  HA  ILE   288      74.070 114.620  26.570  1.00  0.00            
ATOM   1420  CB  ILE   288      73.190 116.380  26.080  1.00  0.00            
ATOM   1421  HB  ILE   288      72.550 117.160  26.500  1.00  0.00            
ATOM   1422  CG2 ILE   288      74.530 116.950  25.640  1.00  0.00            
ATOM   1423 1HG2 ILE   288      74.480 117.810  24.970  1.00  0.00            
ATOM   1424 2HG2 ILE   288      74.960 117.530  26.450  1.00  0.00            
ATOM   1425 3HG2 ILE   288      75.160 116.150  25.250  1.00  0.00            
ATOM   1426  CG1 ILE   288      72.450 115.580  25.000  1.00  0.00            
ATOM   1427 1HG1 ILE   288      71.440 115.300  25.320  1.00  0.00            
ATOM   1428 2HG1 ILE   288      72.960 114.630  24.880  1.00  0.00            
ATOM   1429  CD  ILE   288      72.150 116.220  23.650  1.00  0.00            
ATOM   1430  HD1 ILE   288      73.030 116.580  23.110  1.00  0.00            
ATOM   1431  HD2 ILE   288      71.730 115.570  22.890  1.00  0.00            
ATOM   1432  HD3 ILE   288      71.380 116.990  23.680  1.00  0.00            
ATOM   1433  C   ILE   288      74.230 115.740  28.360  1.00  0.00            
ATOM   1434  O   ILE   288      73.870 116.700  29.040  1.00  0.00            
ATOM   1435  N   CYS   289      75.360 115.060  28.580  1.00  0.00            
ATOM   1436  H   CYS   289      75.490 114.240  28.010  1.00  0.00            
ATOM   1437  CA  CYS   289      76.450 115.640  29.340  1.00  0.00            
ATOM   1438  HA  CYS   289      76.000 116.280  30.100  1.00  0.00            
ATOM   1439  CB  CYS   289      77.270 114.590  30.060  1.00  0.00            
ATOM   1440  HB1 CYS   289      77.960 115.100  30.730  1.00  0.00            
ATOM   1441  HB2 CYS   289      77.840 113.950  29.380  1.00  0.00            
ATOM   1442  SG  CYS   289      76.200 113.580  31.110  1.00  0.00            
ATOM   1443  HG  CYS   289      77.160 112.920  31.760  1.00  0.00            
ATOM   1444  C   CYS   289      77.320 116.490  28.410  1.00  0.00            
ATOM   1445  O   CYS   289      77.970 115.940  27.530  1.00  0.00            
ATOM   1446  N   ASP   290      77.300 117.820  28.520  1.00  0.00            
ATOM   1447  H   ASP   290      76.710 118.060  29.310  1.00  0.00            
ATOM   1448  CA  ASP   290      78.130 118.780  27.820  1.00  0.00            
ATOM   1449  HA  ASP   290      78.460 118.270  26.920  1.00  0.00            
ATOM   1450  CB  ASP   290      77.320 119.970  27.320  1.00  0.00            
ATOM   1451  HB1 ASP   290      77.220 120.740  28.090  1.00  0.00            
ATOM   1452  HB2 ASP   290      76.340 119.610  26.990  1.00  0.00            
ATOM   1453  CG  ASP   290      78.030 120.670  26.170  1.00  0.00            
ATOM   1454  OD1 ASP   290      77.480 121.730  25.800  1.00  0.00            
ATOM   1455  OD2 ASP   290      79.080 120.260  25.630  1.00  0.00            
ATOM   1456  C   ASP   290      79.360 119.210  28.600  1.00  0.00            
ATOM   1457  O   ASP   290      79.330 119.250  29.830  1.00  0.00            
ATOM   1458  N   GLU   291      80.400 119.800  27.990  1.00  0.00            
ATOM   1459  H   GLU   291      80.260 119.950  27.000  1.00  0.00            
ATOM   1460  CA  GLU   291      81.620 120.340  28.550  1.00  0.00            
ATOM   1461  HA  GLU   291      82.210 120.710  27.720  1.00  0.00            
ATOM   1462  CB  GLU   291      81.440 121.680  29.260  1.00  0.00            
ATOM   1463  HB1 GLU   291      82.440 121.990  29.560  1.00  0.00            
ATOM   1464  HB2 GLU   291      80.940 121.560  30.220  1.00  0.00            
ATOM   1465  CG  GLU   291      80.800 122.810  28.450  1.00  0.00            
ATOM   1466  HG1 GLU   291      80.550 123.540  29.220  1.00  0.00            
ATOM   1467  HG2 GLU   291      79.920 122.510  27.900  1.00  0.00            
ATOM   1468  CD  GLU   291      81.750 123.400  27.420  1.00  0.00            
ATOM   1469  OE1 GLU   291      81.660 123.100  26.210  1.00  0.00            
ATOM   1470  OE2 GLU   291      82.520 124.280  27.870  1.00  0.00            
ATOM   1471  C   GLU   291      82.460 119.260  29.220  1.00  0.00            
ATOM   1472  O   GLU   291      83.310 119.600  30.040  1.00  0.00            
ATOM   1473  N   CYS   292      82.360 117.970  28.910  1.00  0.00            
ATOM   1474  H   CYS   292      81.540 117.760  28.350  1.00  0.00            
ATOM   1475  CA  CYS   292      83.050 116.930  29.640  1.00  0.00            
ATOM   1476  HA  CYS   292      82.770 116.940  30.690  1.00  0.00            
ATOM   1477  CB  CYS   292      82.650 115.580  29.050  1.00  0.00            
ATOM   1478  HB1 CYS   292      83.110 114.910  29.770  1.00  0.00            
ATOM   1479  HB2 CYS   292      82.960 115.380  28.020  1.00  0.00            
ATOM   1480  SG  CYS   292      80.860 115.320  29.190  1.00  0.00            
ATOM   1481  HG  CYS   292      80.440 116.010  28.140  1.00  0.00            
ATOM   1482  C   CYS   292      84.570 117.010  29.650  1.00  0.00            
ATOM   1483  O   CYS   292      85.240 116.360  30.450  1.00  0.00            
ATOM   1484  N   HIS   293      85.240 117.910  28.930  1.00  0.00            
ATOM   1485  H   HIS   293      84.790 118.440  28.200  1.00  0.00            
ATOM   1486  CA  HIS   293      86.590 118.370  29.200  1.00  0.00            
ATOM   1487  HA  HIS   293      87.330 117.570  29.150  1.00  0.00            
ATOM   1488  CB  HIS   293      87.020 119.300  28.070  1.00  0.00            
ATOM   1489  HB1 HIS   293      87.140 118.730  27.150  1.00  0.00            
ATOM   1490  HB2 HIS   293      88.000 119.690  28.350  1.00  0.00            
ATOM   1491  CG  HIS   293      86.000 120.360  27.730  1.00  0.00            
ATOM   1492  ND1 HIS   293      85.240 120.490  26.570  1.00  0.00            
ATOM   1493  CE1 HIS   293      84.510 121.590  26.760  1.00  0.00            
ATOM   1494  HE1 HIS   293      83.840 121.990  26.010  1.00  0.00            
ATOM   1495  NE2 HIS   293      84.860 122.170  27.920  1.00  0.00            
ATOM   1496  HE2 HIS   293      84.530 123.040  28.310  1.00  0.00            
ATOM   1497  CD2 HIS   293      85.810 121.420  28.580  1.00  0.00            
ATOM   1498  HD2 HIS   293      86.280 121.500  29.550  1.00  0.00            
ATOM   1499  C   HIS   293      86.860 119.120  30.490  1.00  0.00            
ATOM   1500  O   HIS   293      88.000 119.180  30.960  1.00  0.00            
ATOM   1501  N   SER   294      85.810 119.560  31.190  1.00  0.00            
ATOM   1502  H   SER   294      84.900 119.340  30.820  1.00  0.00            
ATOM   1503  CA  SER   294      85.790 120.420  32.350  1.00  0.00            
ATOM   1504  HA  SER   294      86.540 121.210  32.220  1.00  0.00            
ATOM   1505  CB  SER   294      84.440 121.090  32.560  1.00  0.00            
ATOM   1506  HB1 SER   294      84.500 121.670  33.480  1.00  0.00            
ATOM   1507  HB2 SER   294      83.670 120.330  32.710  1.00  0.00            
ATOM   1508  OG  SER   294      84.110 121.860  31.420  1.00  0.00            
ATOM   1509  HG  SER   294      83.870 121.200  30.760  1.00  0.00            
ATOM   1510  C   SER   294      86.160 119.520  33.520  1.00  0.00            
ATOM   1511  O   SER   294      85.680 118.390  33.520  1.00  0.00            
ATOM   1512  N   THR   295      86.950 120.050  34.460  1.00  0.00            
ATOM   1513  H   THR   295      87.270 121.000  34.370  1.00  0.00            
ATOM   1514  CA  THR   295      87.560 119.410  35.610  1.00  0.00            
ATOM   1515  HA  THR   295      87.010 118.480  35.780  1.00  0.00            
ATOM   1516  CB  THR   295      88.980 119.010  35.230  1.00  0.00            
ATOM   1517  HB  THR   295      89.480 118.740  36.170  1.00  0.00            
ATOM   1518  CG2 THR   295      89.030 117.740  34.380  1.00  0.00            
ATOM   1519 1HG2 THR   295      88.420 117.830  33.480  1.00  0.00            
ATOM   1520 2HG2 THR   295      90.080 117.520  34.200  1.00  0.00            
ATOM   1521 3HG2 THR   295      88.620 116.990  35.050  1.00  0.00            
ATOM   1522  OG1 THR   295      89.770 119.990  34.610  1.00  0.00            
ATOM   1523  HG1 THR   295      90.700 119.810  34.730  1.00  0.00            
ATOM   1524  C   THR   295      87.310 120.060  36.960  1.00  0.00            
ATOM   1525  O   THR   295      87.810 119.670  38.010  1.00  0.00            
ATOM   1526  N   ASP   296      86.350 120.980  36.970  1.00  0.00            
ATOM   1527  H   ASP   296      86.010 121.260  36.060  1.00  0.00            
ATOM   1528  CA  ASP   296      85.710 121.570  38.120  1.00  0.00            
ATOM   1529  HA  ASP   296      86.480 121.770  38.860  1.00  0.00            
ATOM   1530  CB  ASP   296      85.070 122.890  37.710  1.00  0.00            
ATOM   1531  HB1 ASP   296      84.280 122.670  36.990  1.00  0.00            
ATOM   1532  HB2 ASP   296      85.800 123.450  37.110  1.00  0.00            
ATOM   1533  CG  ASP   296      84.540 123.790  38.820  1.00  0.00            
ATOM   1534  OD1 ASP   296      83.630 124.620  38.590  1.00  0.00            
ATOM   1535  OD2 ASP   296      84.970 123.650  39.980  1.00  0.00            
ATOM   1536  C   ASP   296      84.720 120.600  38.760  1.00  0.00            
ATOM   1537  O   ASP   296      83.910 119.950  38.110  1.00  0.00            
ATOM   1538  N   SER   297      84.820 120.410  40.070  1.00  0.00            
ATOM   1539  H   SER   297      85.510 120.970  40.560  1.00  0.00            
ATOM   1540  CA  SER   297      84.030 119.570  40.950  1.00  0.00            
ATOM   1541  HA  SER   297      84.430 118.560  40.920  1.00  0.00            
ATOM   1542  CB  SER   297      84.280 120.010  42.390  1.00  0.00            
ATOM   1543  HB1 SER   297      85.350 120.060  42.600  1.00  0.00            
ATOM   1544  HB2 SER   297      83.930 119.250  43.090  1.00  0.00            
ATOM   1545  OG  SER   297      83.700 121.250  42.730  1.00  0.00            
ATOM   1546  HG  SER   297      82.800 121.090  43.040  1.00  0.00            
ATOM   1547  C   SER   297      82.530 119.500  40.690  1.00  0.00            
ATOM   1548  O   SER   297      82.110 118.350  40.700  1.00  0.00            
ATOM   1549  N   THR   298      81.780 120.550  40.360  1.00  0.00            
ATOM   1550  H   THR   298      82.180 121.480  40.430  1.00  0.00            
ATOM   1551  CA  THR   298      80.350 120.350  40.210  1.00  0.00            
ATOM   1552  HA  THR   298      79.840 119.850  41.030  1.00  0.00            
ATOM   1553  CB  THR   298      79.620 121.680  40.070  1.00  0.00            
ATOM   1554  HB  THR   298      79.940 122.250  39.200  1.00  0.00            
ATOM   1555  CG2 THR   298      78.090 121.600  40.070  1.00  0.00            
ATOM   1556 1HG2 THR   298      77.710 121.270  39.110  1.00  0.00            
ATOM   1557 2HG2 THR   298      77.720 120.810  40.740  1.00  0.00            
ATOM   1558 3HG2 THR   298      77.650 122.540  40.410  1.00  0.00            
ATOM   1559  OG1 THR   298      79.910 122.550  41.140  1.00  0.00            
ATOM   1560  HG1 THR   298      80.380 123.340  40.850  1.00  0.00            
ATOM   1561  C   THR   298      80.000 119.470  39.020  1.00  0.00            
ATOM   1562  O   THR   298      79.090 118.650  39.110  1.00  0.00            
ATOM   1563  N   THR   299      80.760 119.590  37.930  1.00  0.00            
ATOM   1564  H   THR   299      81.470 120.310  37.980  1.00  0.00            
ATOM   1565  CA  THR   299      80.640 118.770  36.740  1.00  0.00            
ATOM   1566  HA  THR   299      79.590 118.820  36.480  1.00  0.00            
ATOM   1567  CB  THR   299      81.560 119.390  35.690  1.00  0.00            
ATOM   1568  HB  THR   299      82.570 119.350  36.090  1.00  0.00            
ATOM   1569  CG2 THR   299      81.480 118.760  34.300  1.00  0.00            
ATOM   1570 1HG2 THR   299      82.030 119.300  33.530  1.00  0.00            
ATOM   1571 2HG2 THR   299      81.940 117.770  34.420  1.00  0.00            
ATOM   1572 3HG2 THR   299      80.460 118.620  33.950  1.00  0.00            
ATOM   1573  OG1 THR   299      81.310 120.760  35.460  1.00  0.00            
ATOM   1574  HG1 THR   299      81.960 121.110  34.850  1.00  0.00            
ATOM   1575  C   THR   299      81.060 117.320  36.930  1.00  0.00            
ATOM   1576  O   THR   299      80.510 116.420  36.310  1.00  0.00            
ATOM   1577  N   ILE   300      81.980 117.090  37.870  1.00  0.00            
ATOM   1578  H   ILE   300      82.320 117.840  38.460  1.00  0.00            
ATOM   1579  CA  ILE   300      82.480 115.770  38.180  1.00  0.00            
ATOM   1580  HA  ILE   300      82.660 115.240  37.250  1.00  0.00            
ATOM   1581  CB  ILE   300      83.830 115.840  38.900  1.00  0.00            
ATOM   1582  HB  ILE   300      83.820 116.370  39.850  1.00  0.00            
ATOM   1583  CG2 ILE   300      84.250 114.410  39.220  1.00  0.00            
ATOM   1584 1HG2 ILE   300      85.250 114.280  39.640  1.00  0.00            
ATOM   1585 2HG2 ILE   300      83.640 114.010  40.020  1.00  0.00            
ATOM   1586 3HG2 ILE   300      84.020 113.600  38.520  1.00  0.00            
ATOM   1587  CG1 ILE   300      84.960 116.570  38.180  1.00  0.00            
ATOM   1588 1HG1 ILE   300      85.880 116.490  38.770  1.00  0.00            
ATOM   1589 2HG1 ILE   300      84.710 117.630  38.170  1.00  0.00            
ATOM   1590  CD  ILE   300      85.180 116.090  36.750  1.00  0.00            
ATOM   1591  HD1 ILE   300      85.920 116.680  36.210  1.00  0.00            
ATOM   1592  HD2 ILE   300      85.440 115.040  36.890  1.00  0.00            
ATOM   1593  HD3 ILE   300      84.230 116.200  36.220  1.00  0.00            
ATOM   1594  C   ILE   300      81.410 115.000  38.940  1.00  0.00            
ATOM   1595  O   ILE   300      81.050 113.880  38.580  1.00  0.00            
ATOM   1596  N   LEU   301      80.920 115.580  40.040  1.00  0.00            
ATOM   1597  H   LEU   301      81.220 116.510  40.280  1.00  0.00            
ATOM   1598  CA  LEU   301      79.940 114.980  40.910  1.00  0.00            
ATOM   1599  HA  LEU   301      80.290 113.990  41.200  1.00  0.00            
ATOM   1600  CB  LEU   301      79.760 115.880  42.130  1.00  0.00            
ATOM   1601  HB1 LEU   301      79.490 116.910  41.880  1.00  0.00            
ATOM   1602  HB2 LEU   301      80.780 115.880  42.520  1.00  0.00            
ATOM   1603  CG  LEU   301      78.770 115.460  43.220  1.00  0.00            
ATOM   1604  HG  LEU   301      77.790 115.300  42.780  1.00  0.00            
ATOM   1605  CD1 LEU   301      79.190 114.150  43.880  1.00  0.00            
ATOM   1606 1HD1 LEU   301      78.530 113.840  44.680  1.00  0.00            
ATOM   1607 2HD1 LEU   301      79.310 113.280  43.230  1.00  0.00            
ATOM   1608 3HD1 LEU   301      80.040 114.370  44.530  1.00  0.00            
ATOM   1609  CD2 LEU   301      78.680 116.560  44.270  1.00  0.00            
ATOM   1610 1HD2 LEU   301      77.780 116.320  44.840  1.00  0.00            
ATOM   1611 2HD2 LEU   301      79.560 116.400  44.890  1.00  0.00            
ATOM   1612 3HD2 LEU   301      78.500 117.560  43.870  1.00  0.00            
ATOM   1613  C   LEU   301      78.670 114.830  40.080  1.00  0.00            
ATOM   1614  O   LEU   301      77.960 113.850  40.260  1.00  0.00            
ATOM   1615  N   GLY   302      78.410 115.830  39.220  1.00  0.00            
ATOM   1616  H   GLY   302      79.070 116.590  39.260  1.00  0.00            
ATOM   1617  CA  GLY   302      77.280 115.890  38.310  1.00  0.00            
ATOM   1618  HA1 GLY   302      77.320 116.720  37.600  1.00  0.00            
ATOM   1619  HA2 GLY   302      76.350 115.750  38.860  1.00  0.00            
ATOM   1620  C   GLY   302      77.310 114.700  37.360  1.00  0.00            
ATOM   1621  O   GLY   302      76.460 113.840  37.620  1.00  0.00            
ATOM   1622  N   ILE   303      78.210 114.560  36.390  1.00  0.00            
ATOM   1623  H   ILE   303      78.890 115.300  36.390  1.00  0.00            
ATOM   1624  CA  ILE   303      78.300 113.450  35.460  1.00  0.00            
ATOM   1625  HA  ILE   303      77.380 113.430  34.870  1.00  0.00            
ATOM   1626  CB  ILE   303      79.520 113.680  34.570  1.00  0.00            
ATOM   1627  HB  ILE   303      80.360 113.750  35.260  1.00  0.00            
ATOM   1628  CG2 ILE   303      79.890 112.460  33.730  1.00  0.00            
ATOM   1629 1HG2 ILE   303      78.960 112.260  33.220  1.00  0.00            
ATOM   1630 2HG2 ILE   303      80.790 112.560  33.110  1.00  0.00            
ATOM   1631 3HG2 ILE   303      80.090 111.560  34.310  1.00  0.00            
ATOM   1632  CG1 ILE   303      79.370 114.900  33.670  1.00  0.00            
ATOM   1633 1HG1 ILE   303      79.100 115.800  34.220  1.00  0.00            
ATOM   1634 2HG1 ILE   303      78.610 114.680  32.920  1.00  0.00            
ATOM   1635  CD  ILE   303      80.720 115.220  33.030  1.00  0.00            
ATOM   1636  HD1 ILE   303      80.610 116.160  32.480  1.00  0.00            
ATOM   1637  HD2 ILE   303      81.450 115.220  33.840  1.00  0.00            
ATOM   1638  HD3 ILE   303      81.060 114.410  32.370  1.00  0.00            
ATOM   1639  C   ILE   303      78.320 112.090  36.130  1.00  0.00            
ATOM   1640  O   ILE   303      77.480 111.280  35.750  1.00  0.00            
ATOM   1641  N   GLY   304      79.050 111.900  37.240  1.00  0.00            
ATOM   1642  H   GLY   304      79.600 112.680  37.550  1.00  0.00            
ATOM   1643  CA  GLY   304      79.000 110.760  38.130  1.00  0.00            
ATOM   1644  HA1 GLY   304      79.600 111.040  39.000  1.00  0.00            
ATOM   1645  HA2 GLY   304      79.390 109.860  37.640  1.00  0.00            
ATOM   1646  C   GLY   304      77.610 110.380  38.630  1.00  0.00            
ATOM   1647  O   GLY   304      77.390 109.170  38.610  1.00  0.00            
ATOM   1648  N   THR   305      76.710 111.300  38.970  1.00  0.00            
ATOM   1649  H   THR   305      76.990 112.260  38.830  1.00  0.00            
ATOM   1650  CA  THR   305      75.340 110.990  39.350  1.00  0.00            
ATOM   1651  HA  THR   305      75.380 110.110  39.990  1.00  0.00            
ATOM   1652  CB  THR   305      74.700 112.200  40.030  1.00  0.00            
ATOM   1653  HB  THR   305      74.670 112.960  39.240  1.00  0.00            
ATOM   1654  CG2 THR   305      73.340 111.850  40.600  1.00  0.00            
ATOM   1655 1HG2 THR   305      73.430 111.040  41.320  1.00  0.00            
ATOM   1656 2HG2 THR   305      72.990 112.720  41.170  1.00  0.00            
ATOM   1657 3HG2 THR   305      72.670 111.680  39.760  1.00  0.00            
ATOM   1658  OG1 THR   305      75.500 112.710  41.070  1.00  0.00            
ATOM   1659  HG1 THR   305      76.330 113.050  40.730  1.00  0.00            
ATOM   1660  C   THR   305      74.530 110.500  38.160  1.00  0.00            
ATOM   1661  O   THR   305      73.780 109.530  38.300  1.00  0.00            
ATOM   1662  N   VAL   306      74.800 111.010  36.960  1.00  0.00            
ATOM   1663  H   VAL   306      75.380 111.840  36.880  1.00  0.00            
ATOM   1664  CA  VAL   306      74.120 110.610  35.750  1.00  0.00            
ATOM   1665  HA  VAL   306      73.050 110.710  35.930  1.00  0.00            
ATOM   1666  CB  VAL   306      74.500 111.420  34.510  1.00  0.00            
ATOM   1667  HB  VAL   306      75.580 111.600  34.510  1.00  0.00            
ATOM   1668  CG1 VAL   306      74.050 110.780  33.200  1.00  0.00            
ATOM   1669 1HG1 VAL   306      74.350 111.430  32.380  1.00  0.00            
ATOM   1670 2HG1 VAL   306      74.630 109.890  32.960  1.00  0.00            
ATOM   1671 3HG1 VAL   306      72.990 110.560  33.100  1.00  0.00            
ATOM   1672  CG2 VAL   306      73.910 112.830  34.570  1.00  0.00            
ATOM   1673 1HG2 VAL   306      74.180 113.330  33.640  1.00  0.00            
ATOM   1674 2HG2 VAL   306      72.840 112.860  34.770  1.00  0.00            
ATOM   1675 3HG2 VAL   306      74.420 113.290  35.410  1.00  0.00            
ATOM   1676  C   VAL   306      74.450 109.160  35.430  1.00  0.00            
ATOM   1677  O   VAL   306      73.570 108.320  35.290  1.00  0.00            
ATOM   1678  N   LEU   307      75.760 108.880  35.490  1.00  0.00            
ATOM   1679  H   LEU   307      76.400 109.600  35.770  1.00  0.00            
ATOM   1680  CA  LEU   307      76.330 107.570  35.240  1.00  0.00            
ATOM   1681  HA  LEU   307      75.910 107.290  34.270  1.00  0.00            
ATOM   1682  CB  LEU   307      77.840 107.760  35.190  1.00  0.00            
ATOM   1683  HB1 LEU   307      78.310 106.770  35.150  1.00  0.00            
ATOM   1684  HB2 LEU   307      78.200 108.220  36.110  1.00  0.00            
ATOM   1685  CG  LEU   307      78.270 108.580  33.980  1.00  0.00            
ATOM   1686  HG  LEU   307      77.820 109.580  34.040  1.00  0.00            
ATOM   1687  CD1 LEU   307      79.770 108.820  34.040  1.00  0.00            
ATOM   1688 1HD1 LEU   307      80.460 107.970  34.040  1.00  0.00            
ATOM   1689 2HD1 LEU   307      80.150 109.330  33.150  1.00  0.00            
ATOM   1690 3HD1 LEU   307      79.990 109.470  34.880  1.00  0.00            
ATOM   1691  CD2 LEU   307      77.860 107.940  32.660  1.00  0.00            
ATOM   1692 1HD2 LEU   307      78.050 106.870  32.590  1.00  0.00            
ATOM   1693 2HD2 LEU   307      76.840 108.220  32.380  1.00  0.00            
ATOM   1694 3HD2 LEU   307      78.350 108.430  31.810  1.00  0.00            
ATOM   1695  C   LEU   307      75.960 106.480  36.230  1.00  0.00            
ATOM   1696  O   LEU   307      76.060 105.310  35.860  1.00  0.00            
ATOM   1697  N   ASP   308      75.380 106.830  37.380  1.00  0.00            
ATOM   1698  H   ASP   308      75.420 107.830  37.560  1.00  0.00            
ATOM   1699  CA  ASP   308      74.890 105.940  38.410  1.00  0.00            
ATOM   1700  HA  ASP   308      75.220 104.940  38.130  1.00  0.00            
ATOM   1701  CB  ASP   308      75.610 106.390  39.680  1.00  0.00            
ATOM   1702  HB1 ASP   308      75.140 107.270  40.120  1.00  0.00            
ATOM   1703  HB2 ASP   308      76.660 106.610  39.490  1.00  0.00            
ATOM   1704  CG  ASP   308      75.650 105.280  40.720  1.00  0.00            
ATOM   1705  OD1 ASP   308      76.000 104.110  40.430  1.00  0.00            
ATOM   1706  OD2 ASP   308      75.280 105.400  41.910  1.00  0.00            
ATOM   1707  C   ASP   308      73.400 105.740  38.590  1.00  0.00            
ATOM   1708  O   ASP   308      73.010 104.810  39.300  1.00  0.00            
ATOM   1709  N   GLN   309      72.590 106.680  38.090  1.00  0.00            
ATOM   1710  H   GLN   309      73.020 107.510  37.720  1.00  0.00            
ATOM   1711  CA  GLN   309      71.150 106.750  38.190  1.00  0.00            
ATOM   1712  HA  GLN   309      70.890 105.910  38.840  1.00  0.00            
ATOM   1713  CB  GLN   309      70.770 108.050  38.880  1.00  0.00            
ATOM   1714  HB1 GLN   309      70.900 108.860  38.160  1.00  0.00            
ATOM   1715  HB2 GLN   309      71.350 108.260  39.780  1.00  0.00            
ATOM   1716  CG  GLN   309      69.290 108.100  39.260  1.00  0.00            
ATOM   1717  HG1 GLN   309      69.080 107.410  40.080  1.00  0.00            
ATOM   1718  HG2 GLN   309      68.680 107.900  38.380  1.00  0.00            
ATOM   1719  CD  GLN   309      68.950 109.510  39.720  1.00  0.00            
ATOM   1720  OE1 GLN   309      68.370 110.280  38.950  1.00  0.00            
ATOM   1721  NE2 GLN   309      69.400 110.000  40.870  1.00  0.00            
ATOM   1722 1HE2 GLN   309      69.920 109.340  41.440  1.00  0.00            
ATOM   1723 2HE2 GLN   309      69.170 110.930  41.170  1.00  0.00            
ATOM   1724  C   GLN   309      70.380 106.670  36.880  1.00  0.00            
ATOM   1725  O   GLN   309      69.290 106.110  36.880  1.00  0.00            
ATOM   1726  N   ALA   310      70.950 107.000  35.720  1.00  0.00            
ATOM   1727  H   ALA   310      71.860 107.430  35.770  1.00  0.00            
ATOM   1728  CA  ALA   310      70.270 107.260  34.460  1.00  0.00            
ATOM   1729  HA  ALA   310      69.410 107.890  34.710  1.00  0.00            
ATOM   1730  CB  ALA   310      71.140 108.080  33.520  1.00  0.00            
ATOM   1731  HB1 ALA   310      72.140 107.660  33.400  1.00  0.00            
ATOM   1732  HB2 ALA   310      70.730 108.150  32.510  1.00  0.00            
ATOM   1733  HB3 ALA   310      71.210 109.140  33.760  1.00  0.00            
ATOM   1734  C   ALA   310      69.700 106.000  33.830  1.00  0.00            
ATOM   1735  O   ALA   310      68.660 106.090  33.180  1.00  0.00            
ATOM   1736  N   GLU   311      70.290 104.820  34.000  1.00  0.00            
ATOM   1737  H   GLU   311      71.120 104.780  34.580  1.00  0.00            
ATOM   1738  CA  GLU   311      69.750 103.550  33.550  1.00  0.00            
ATOM   1739  HA  GLU   311      69.570 103.610  32.470  1.00  0.00            
ATOM   1740  CB  GLU   311      70.720 102.380  33.660  1.00  0.00            
ATOM   1741  HB1 GLU   311      71.360 102.330  34.540  1.00  0.00            
ATOM   1742  HB2 GLU   311      71.420 102.480  32.830  1.00  0.00            
ATOM   1743  CG  GLU   311      70.040 101.020  33.460  1.00  0.00            
ATOM   1744  HG1 GLU   311      69.530 101.050  32.500  1.00  0.00            
ATOM   1745  HG2 GLU   311      69.310 100.860  34.250  1.00  0.00            
ATOM   1746  CD  GLU   311      70.910  99.770  33.430  1.00  0.00            
ATOM   1747  OE1 GLU   311      71.090  98.980  34.390  1.00  0.00            
ATOM   1748  OE2 GLU   311      71.440  99.580  32.320  1.00  0.00            
ATOM   1749  C   GLU   311      68.450 103.350  34.300  1.00  0.00            
ATOM   1750  O   GLU   311      67.450 103.030  33.660  1.00  0.00            
ATOM   1751  N   THR   312      68.490 103.530  35.620  1.00  0.00            
ATOM   1752  H   THR   312      69.340 103.720  36.130  1.00  0.00            
ATOM   1753  CA  THR   312      67.300 103.370  36.420  1.00  0.00            
ATOM   1754  HA  THR   312      66.730 102.490  36.130  1.00  0.00            
ATOM   1755  CB  THR   312      67.560 103.190  37.910  1.00  0.00            
ATOM   1756  HB  THR   312      66.600 103.060  38.410  1.00  0.00            
ATOM   1757  CG2 THR   312      68.260 101.860  38.150  1.00  0.00            
ATOM   1758 1HG2 THR   312      69.160 101.740  37.540  1.00  0.00            
ATOM   1759 2HG2 THR   312      68.520 101.800  39.210  1.00  0.00            
ATOM   1760 3HG2 THR   312      67.610 101.030  37.880  1.00  0.00            
ATOM   1761  OG1 THR   312      68.480 104.130  38.440  1.00  0.00            
ATOM   1762  HG1 THR   312      68.740 104.770  37.780  1.00  0.00            
ATOM   1763  C   THR   312      66.250 104.420  36.070  1.00  0.00            
ATOM   1764  O   THR   312      65.060 104.220  36.280  1.00  0.00            
ATOM   1765  N   ALA   313      66.720 105.570  35.580  1.00  0.00            
ATOM   1766  H   ALA   313      67.690 105.700  35.350  1.00  0.00            
ATOM   1767  CA  ALA   313      65.810 106.630  35.180  1.00  0.00            
ATOM   1768  HA  ALA   313      64.950 106.710  35.840  1.00  0.00            
ATOM   1769  CB  ALA   313      66.570 107.940  35.340  1.00  0.00            
ATOM   1770  HB1 ALA   313      65.930 108.810  35.250  1.00  0.00            
ATOM   1771  HB2 ALA   313      67.120 107.920  36.280  1.00  0.00            
ATOM   1772  HB3 ALA   313      67.380 108.000  34.610  1.00  0.00            
ATOM   1773  C   ALA   313      65.250 106.400  33.780  1.00  0.00            
ATOM   1774  O   ALA   313      64.530 107.260  33.270  1.00  0.00            
ATOM   1775  N   GLY   314      65.470 105.210  33.220  1.00  0.00            
ATOM   1776  H   GLY   314      66.100 104.600  33.730  1.00  0.00            
ATOM   1777  CA  GLY   314      64.920 104.590  32.030  1.00  0.00            
ATOM   1778  HA1 GLY   314      63.840 104.590  32.180  1.00  0.00            
ATOM   1779  HA2 GLY   314      65.250 103.560  31.930  1.00  0.00            
ATOM   1780  C   GLY   314      65.350 105.400  30.820  1.00  0.00            
ATOM   1781  O   GLY   314      64.590 105.410  29.850  1.00  0.00            
ATOM   1782  N   ALA   315      66.580 105.930  30.800  1.00  0.00            
ATOM   1783  H   ALA   315      67.100 105.620  31.610  1.00  0.00            
ATOM   1784  CA  ALA   315      67.200 106.610  29.680  1.00  0.00            
ATOM   1785  HA  ALA   315      66.360 107.080  29.170  1.00  0.00            
ATOM   1786  CB  ALA   315      68.150 107.660  30.230  1.00  0.00            
ATOM   1787  HB1 ALA   315      68.520 108.260  29.400  1.00  0.00            
ATOM   1788  HB2 ALA   315      67.570 108.270  30.930  1.00  0.00            
ATOM   1789  HB3 ALA   315      68.990 107.120  30.680  1.00  0.00            
ATOM   1790  C   ALA   315      67.940 105.650  28.770  1.00  0.00            
ATOM   1791  O   ALA   315      68.350 104.620  29.310  1.00  0.00            
ATOM   1792  N   ARG   316      68.080 106.030  27.490  1.00  0.00            
ATOM   1793  H   ARG   316      67.770 106.960  27.260  1.00  0.00            
ATOM   1794  CA  ARG   316      68.470 105.220  26.350  1.00  0.00            
ATOM   1795  HA  ARG   316      68.590 104.230  26.790  1.00  0.00            
ATOM   1796  CB  ARG   316      67.390 105.160  25.270  1.00  0.00            
ATOM   1797  HB1 ARG   316      67.970 105.140  24.350  1.00  0.00            
ATOM   1798  HB2 ARG   316      66.830 106.090  25.280  1.00  0.00            
ATOM   1799  CG  ARG   316      66.420 103.990  25.390  1.00  0.00            
ATOM   1800  HG1 ARG   316      65.900 103.920  26.340  1.00  0.00            
ATOM   1801  HG2 ARG   316      66.970 103.050  25.360  1.00  0.00            
ATOM   1802  CD  ARG   316      65.340 104.000  24.310  1.00  0.00            
ATOM   1803  HD1 ARG   316      64.910 102.990  24.340  1.00  0.00            
ATOM   1804  HD2 ARG   316      65.790 104.080  23.320  1.00  0.00            
ATOM   1805  NE  ARG   316      64.330 105.040  24.540  1.00  0.00            
ATOM   1806  HE  ARG   316      64.270 105.490  25.440  1.00  0.00            
ATOM   1807  CZ  ARG   316      63.210 105.090  23.810  1.00  0.00            
ATOM   1808  NH1 ARG   316      62.910 104.350  22.740  1.00  0.00            
ATOM   1809 1HH1 ARG   316      63.500 103.610  22.370  1.00  0.00            
ATOM   1810 2HH1 ARG   316      62.080 104.530  22.180  1.00  0.00            
ATOM   1811  NH2 ARG   316      62.430 106.100  24.230  1.00  0.00            
ATOM   1812 1HH2 ARG   316      62.800 106.530  25.060  1.00  0.00            
ATOM   1813 2HH2 ARG   316      61.590 106.340  23.720  1.00  0.00            
ATOM   1814  C   ARG   316      69.840 105.590  25.830  1.00  0.00            
ATOM   1815  O   ARG   316      70.680 104.760  25.480  1.00  0.00            
ATOM   1816  N   LEU   317      70.260 106.860  25.820  1.00  0.00            
ATOM   1817  H   LEU   317      69.630 107.570  26.180  1.00  0.00            
ATOM   1818  CA  LEU   317      71.590 107.260  25.430  1.00  0.00            
ATOM   1819  HA  LEU   317      72.290 106.440  25.580  1.00  0.00            
ATOM   1820  CB  LEU   317      71.640 107.690  23.960  1.00  0.00            
ATOM   1821  HB1 LEU   317      70.820 108.360  23.740  1.00  0.00            
ATOM   1822  HB2 LEU   317      71.460 106.820  23.330  1.00  0.00            
ATOM   1823  CG  LEU   317      72.950 108.330  23.500  1.00  0.00            
ATOM   1824  HG  LEU   317      73.260 109.030  24.270  1.00  0.00            
ATOM   1825  CD1 LEU   317      74.050 107.280  23.500  1.00  0.00            
ATOM   1826 1HD1 LEU   317      74.940 107.620  22.970  1.00  0.00            
ATOM   1827 2HD1 LEU   317      74.230 106.930  24.520  1.00  0.00            
ATOM   1828 3HD1 LEU   317      73.700 106.410  22.950  1.00  0.00            
ATOM   1829  CD2 LEU   317      72.710 109.010  22.150  1.00  0.00            
ATOM   1830 1HD2 LEU   317      72.370 108.290  21.400  1.00  0.00            
ATOM   1831 2HD2 LEU   317      71.940 109.780  22.200  1.00  0.00            
ATOM   1832 3HD2 LEU   317      73.600 109.540  21.790  1.00  0.00            
ATOM   1833  C   LEU   317      72.020 108.430  26.310  1.00  0.00            
ATOM   1834  O   LEU   317      71.470 109.530  26.240  1.00  0.00            
ATOM   1835  N   VAL   318      73.160 108.260  26.970  1.00  0.00            
ATOM   1836  H   VAL   318      73.560 107.340  26.910  1.00  0.00            
ATOM   1837  CA  VAL   318      74.010 109.280  27.550  1.00  0.00            
ATOM   1838  HA  VAL   318      73.300 110.090  27.750  1.00  0.00            
ATOM   1839  CB  VAL   318      74.690 108.870  28.850  1.00  0.00            
ATOM   1840  HB  VAL   318      75.310 108.030  28.530  1.00  0.00            
ATOM   1841  CG1 VAL   318      75.460 110.010  29.510  1.00  0.00            
ATOM   1842 1HG1 VAL   318      76.090 109.550  30.260  1.00  0.00            
ATOM   1843 2HG1 VAL   318      76.150 110.420  28.770  1.00  0.00            
ATOM   1844 3HG1 VAL   318      74.800 110.800  29.890  1.00  0.00            
ATOM   1845  CG2 VAL   318      73.760 108.300  29.920  1.00  0.00            
ATOM   1846 1HG2 VAL   318      73.060 109.130  30.090  1.00  0.00            
ATOM   1847 2HG2 VAL   318      73.220 107.420  29.580  1.00  0.00            
ATOM   1848 3HG2 VAL   318      74.320 108.100  30.830  1.00  0.00            
ATOM   1849  C   VAL   318      75.060 109.710  26.520  1.00  0.00            
ATOM   1850  O   VAL   318      75.940 108.910  26.210  1.00  0.00            
ATOM   1851  N   VAL   319      75.070 110.980  26.120  1.00  0.00            
ATOM   1852  H   VAL   319      74.300 111.610  26.290  1.00  0.00            
ATOM   1853  CA  VAL   319      76.160 111.460  25.280  1.00  0.00            
ATOM   1854  HA  VAL   319      76.700 110.650  24.790  1.00  0.00            
ATOM   1855  CB  VAL   319      75.460 112.330  24.250  1.00  0.00            
ATOM   1856  HB  VAL   319      74.760 113.020  24.720  1.00  0.00            
ATOM   1857  CG1 VAL   319      76.480 113.050  23.360  1.00  0.00            
ATOM   1858 1HG1 VAL   319      76.020 113.880  22.820  1.00  0.00            
ATOM   1859 2HG1 VAL   319      77.350 113.500  23.840  1.00  0.00            
ATOM   1860 3HG1 VAL   319      76.870 112.350  22.620  1.00  0.00            
ATOM   1861  CG2 VAL   319      74.650 111.490  23.260  1.00  0.00            
ATOM   1862 1HG2 VAL   319      75.250 110.670  22.870  1.00  0.00            
ATOM   1863 2HG2 VAL   319      73.770 111.090  23.770  1.00  0.00            
ATOM   1864 3HG2 VAL   319      74.220 112.060  22.440  1.00  0.00            
ATOM   1865  C   VAL   319      77.090 112.350  26.080  1.00  0.00            
ATOM   1866  O   VAL   319      76.650 113.350  26.650  1.00  0.00            
ATOM   1867  N   LEU   320      78.350 111.910  26.080  1.00  0.00            
ATOM   1868  H   LEU   320      78.450 111.020  25.610  1.00  0.00            
ATOM   1869  CA  LEU   320      79.470 112.630  26.660  1.00  0.00            
ATOM   1870  HA  LEU   320      79.100 113.320  27.420  1.00  0.00            
ATOM   1871  CB  LEU   320      80.520 111.720  27.280  1.00  0.00            
ATOM   1872  HB1 LEU   320      81.190 112.390  27.830  1.00  0.00            
ATOM   1873  HB2 LEU   320      81.140 111.200  26.550  1.00  0.00            
ATOM   1874  CG  LEU   320      79.920 110.680  28.220  1.00  0.00            
ATOM   1875  HG  LEU   320      79.220 110.030  27.700  1.00  0.00            
ATOM   1876  CD1 LEU   320      81.070 109.790  28.710  1.00  0.00            
ATOM   1877 1HD1 LEU   320      80.610 108.940  29.200  1.00  0.00            
ATOM   1878 2HD1 LEU   320      81.760 109.530  27.910  1.00  0.00            
ATOM   1879 3HD1 LEU   320      81.580 110.240  29.560  1.00  0.00            
ATOM   1880  CD2 LEU   320      79.360 111.300  29.490  1.00  0.00            
ATOM   1881 1HD2 LEU   320      80.020 112.110  29.820  1.00  0.00            
ATOM   1882 2HD2 LEU   320      78.390 111.740  29.290  1.00  0.00            
ATOM   1883 3HD2 LEU   320      79.170 110.700  30.380  1.00  0.00            
ATOM   1884  C   LEU   320      79.950 113.540  25.540  1.00  0.00            
ATOM   1885  O   LEU   320      80.910 113.280  24.820  1.00  0.00            
ATOM   1886  N   ALA   321      79.270 114.680  25.370  1.00  0.00            
ATOM   1887  H   ALA   321      78.620 114.940  26.100  1.00  0.00            
ATOM   1888  CA  ALA   321      79.750 115.770  24.540  1.00  0.00            
ATOM   1889  HA  ALA   321      80.110 115.340  23.600  1.00  0.00            
ATOM   1890  CB  ALA   321      78.470 116.570  24.320  1.00  0.00            
ATOM   1891  HB1 ALA   321      78.690 117.340  23.590  1.00  0.00            
ATOM   1892  HB2 ALA   321      77.530 116.060  24.090  1.00  0.00            
ATOM   1893  HB3 ALA   321      78.250 117.100  25.250  1.00  0.00            
ATOM   1894  C   ALA   321      80.890 116.560  25.160  1.00  0.00            
ATOM   1895  O   ALA   321      80.870 116.810  26.370  1.00  0.00            
ATOM   1896  N   THR   322      81.890 116.950  24.370  1.00  0.00            
ATOM   1897  H   THR   322      81.710 116.600  23.450  1.00  0.00            
ATOM   1898  CA  THR   322      83.150 117.620  24.670  1.00  0.00            
ATOM   1899  HA  THR   322      82.920 118.230  25.540  1.00  0.00            
ATOM   1900  CB  THR   322      84.070 116.540  25.230  1.00  0.00            
ATOM   1901  HB  THR   322      83.510 115.780  25.770  1.00  0.00            
ATOM   1902  CG2 THR   322      84.880 115.820  24.150  1.00  0.00            
ATOM   1903 1HG2 THR   322      85.660 115.320  24.730  1.00  0.00            
ATOM   1904 2HG2 THR   322      84.250 115.160  23.560  1.00  0.00            
ATOM   1905 3HG2 THR   322      85.340 116.520  23.450  1.00  0.00            
ATOM   1906  OG1 THR   322      84.980 117.180  26.090  1.00  0.00            
ATOM   1907  HG1 THR   322      85.310 116.480  26.670  1.00  0.00            
ATOM   1908  C   THR   322      83.750 118.400  23.510  1.00  0.00            
ATOM   1909  O   THR   322      83.300 118.200  22.380  1.00  0.00            
ATOM   1910  N   ALA   323      84.800 119.170  23.820  1.00  0.00            
ATOM   1911  H   ALA   323      84.940 119.280  24.810  1.00  0.00            
ATOM   1912  CA  ALA   323      85.610 119.820  22.820  1.00  0.00            
ATOM   1913  HA  ALA   323      85.440 119.330  21.850  1.00  0.00            
ATOM   1914  CB  ALA   323      85.250 121.300  22.640  1.00  0.00            
ATOM   1915  HB1 ALA   323      85.810 121.820  21.860  1.00  0.00            
ATOM   1916  HB2 ALA   323      84.210 121.440  22.370  1.00  0.00            
ATOM   1917  HB3 ALA   323      85.370 121.740  23.630  1.00  0.00            
ATOM   1918  C   ALA   323      87.090 119.530  23.010  1.00  0.00            
ATOM   1919  O   ALA   323      87.980 120.210  22.500  1.00  0.00            
ATOM   1920  N   THR   324      87.540 118.560  23.810  1.00  0.00            
ATOM   1921  H   THR   324      86.780 118.210  24.370  1.00  0.00            
ATOM   1922  CA  THR   324      88.860 118.070  24.140  1.00  0.00            
ATOM   1923  HA  THR   324      89.530 118.230  23.300  1.00  0.00            
ATOM   1924  CB  THR   324      89.550 118.960  25.160  1.00  0.00            
ATOM   1925  HB  THR   324      88.890 119.180  26.000  1.00  0.00            
ATOM   1926  CG2 THR   324      90.850 118.380  25.720  1.00  0.00            
ATOM   1927 1HG2 THR   324      91.590 118.170  24.940  1.00  0.00            
ATOM   1928 2HG2 THR   324      91.320 119.050  26.440  1.00  0.00            
ATOM   1929 3HG2 THR   324      90.460 117.500  26.220  1.00  0.00            
ATOM   1930  OG1 THR   324      89.940 120.170  24.550  1.00  0.00            
ATOM   1931  HG1 THR   324      89.190 120.660  24.220  1.00  0.00            
ATOM   1932  C   THR   324      88.780 116.600  24.540  1.00  0.00            
ATOM   1933  O   THR   324      88.110 116.320  25.540  1.00  0.00            
ATOM   1934  N   PRO   325      89.360 115.700  23.750  1.00  0.00            
ATOM   1935  CD  PRO   325      90.010 115.870  22.470  1.00  0.00            
ATOM   1936  HD1 PRO   325      90.950 116.340  22.770  1.00  0.00            
ATOM   1937  HD2 PRO   325      89.420 116.380  21.710  1.00  0.00            
ATOM   1938  CG  PRO   325      90.350 114.450  22.010  1.00  0.00            
ATOM   1939  HG1 PRO   325      91.410 114.190  21.970  1.00  0.00            
ATOM   1940  HG2 PRO   325      90.040 114.390  20.970  1.00  0.00            
ATOM   1941  CB  PRO   325      89.650 113.460  22.940  1.00  0.00            
ATOM   1942  HB1 PRO   325      90.250 112.580  23.160  1.00  0.00            
ATOM   1943  HB2 PRO   325      88.670 113.460  22.450  1.00  0.00            
ATOM   1944  CA  PRO   325      89.490 114.320  24.190  1.00  0.00            
ATOM   1945  HA  PRO   325      88.540 114.070  24.660  1.00  0.00            
ATOM   1946  C   PRO   325      90.670 114.190  25.150  1.00  0.00            
ATOM   1947  O   PRO   325      91.620 114.960  25.090  1.00  0.00            
ATOM   1948  N   PRO   326      90.670 113.120  25.940  1.00  0.00            
ATOM   1949  CD  PRO   326      89.440 112.480  26.350  1.00  0.00            
ATOM   1950  HD1 PRO   326      89.080 111.750  25.610  1.00  0.00            
ATOM   1951  HD2 PRO   326      88.740 113.240  26.700  1.00  0.00            
ATOM   1952  CG  PRO   326      89.740 111.720  27.640  1.00  0.00            
ATOM   1953  HG1 PRO   326      89.420 110.680  27.660  1.00  0.00            
ATOM   1954  HG2 PRO   326      89.310 112.260  28.490  1.00  0.00            
ATOM   1955  CB  PRO   326      91.260 111.700  27.670  1.00  0.00            
ATOM   1956  HB1 PRO   326      91.550 110.710  27.310  1.00  0.00            
ATOM   1957  HB2 PRO   326      91.660 111.770  28.680  1.00  0.00            
ATOM   1958  CA  PRO   326      91.790 112.850  26.810  1.00  0.00            
ATOM   1959  HA  PRO   326      91.890 113.680  27.510  1.00  0.00            
ATOM   1960  C   PRO   326      93.130 112.550  26.150  1.00  0.00            
ATOM   1961  O   PRO   326      93.250 111.980  25.070  1.00  0.00            
ATOM   1962  N   GLY   327      94.210 112.930  26.820  1.00  0.00            
ATOM   1963  H   GLY   327      94.140 113.620  27.560  1.00  0.00            
ATOM   1964  CA  GLY   327      95.540 112.590  26.350  1.00  0.00            
ATOM   1965  HA1 GLY   327      95.720 111.520  26.280  1.00  0.00            
ATOM   1966  HA2 GLY   327      96.240 112.960  27.100  1.00  0.00            
ATOM   1967  C   GLY   327      95.930 113.230  25.030  1.00  0.00            
ATOM   1968  O   GLY   327      96.880 112.670  24.480  1.00  0.00            
ATOM   1969  N   SER   328      95.260 114.270  24.530  1.00  0.00            
ATOM   1970  H   SER   328      94.520 114.630  25.120  1.00  0.00            
ATOM   1971  CA  SER   328      95.390 114.740  23.170  1.00  0.00            
ATOM   1972  HA  SER   328      96.210 114.280  22.620  1.00  0.00            
ATOM   1973  CB  SER   328      94.100 114.420  22.420  1.00  0.00            
ATOM   1974  HB1 SER   328      94.180 114.910  21.440  1.00  0.00            
ATOM   1975  HB2 SER   328      93.200 114.880  22.840  1.00  0.00            
ATOM   1976  OG  SER   328      94.030 113.010  22.390  1.00  0.00            
ATOM   1977  HG  SER   328      93.750 112.770  23.270  1.00  0.00            
ATOM   1978  C   SER   328      95.670 116.240  23.130  1.00  0.00            
ATOM   1979  O   SER   328      95.430 117.040  24.030  1.00  0.00            
ATOM   1980  N   VAL   329      96.230 116.620  21.980  1.00  0.00            
ATOM   1981  H   VAL   329      96.400 115.840  21.360  1.00  0.00            
ATOM   1982  CA  VAL   329      96.680 117.960  21.670  1.00  0.00            
ATOM   1983  HA  VAL   329      96.500 118.620  22.530  1.00  0.00            
ATOM   1984  CB  VAL   329      98.180 118.000  21.400  1.00  0.00            
ATOM   1985  HB  VAL   329      98.450 119.060  21.420  1.00  0.00            
ATOM   1986  CG1 VAL   329      99.010 117.230  22.430  1.00  0.00            
ATOM   1987 1HG1 VAL   329      98.750 117.520  23.450  1.00  0.00            
ATOM   1988 2HG1 VAL   329      98.950 116.150  22.340  1.00  0.00            
ATOM   1989 3HG1 VAL   329     100.060 117.470  22.270  1.00  0.00            
ATOM   1990  CG2 VAL   329      98.650 117.500  20.040  1.00  0.00            
ATOM   1991 1HG2 VAL   329      99.690 117.820  19.960  1.00  0.00            
ATOM   1992 2HG2 VAL   329      98.640 116.420  19.880  1.00  0.00            
ATOM   1993 3HG2 VAL   329      98.110 117.990  19.230  1.00  0.00            
ATOM   1994  C   VAL   329      95.730 118.670  20.710  1.00  0.00            
ATOM   1995  O   VAL   329      94.910 118.010  20.090  1.00  0.00            
ATOM   1996  N   THR   330      95.810 120.000  20.640  1.00  0.00            
ATOM   1997  H   THR   330      96.460 120.510  21.220  1.00  0.00            
ATOM   1998  CA  THR   330      94.970 120.830  19.800  1.00  0.00            
ATOM   1999  HA  THR   330      93.930 120.500  19.900  1.00  0.00            
ATOM   2000  CB  THR   330      94.960 122.260  20.350  1.00  0.00            
ATOM   2001  HB  THR   330      94.200 122.840  19.830  1.00  0.00            
ATOM   2002  CG2 THR   330      94.470 122.240  21.790  1.00  0.00            
ATOM   2003 1HG2 THR   330      95.310 122.350  22.480  1.00  0.00            
ATOM   2004 2HG2 THR   330      93.840 123.090  22.040  1.00  0.00            
ATOM   2005 3HG2 THR   330      93.860 121.360  22.020  1.00  0.00            
ATOM   2006  OG1 THR   330      96.190 122.940  20.210  1.00  0.00            
ATOM   2007  HG1 THR   330      96.790 122.560  20.850  1.00  0.00            
ATOM   2008  C   THR   330      95.400 120.900  18.340  1.00  0.00            
ATOM   2009  O   THR   330      96.490 120.470  17.980  1.00  0.00            
ATOM   2010  N   VAL   331      94.440 121.320  17.510  1.00  0.00            
ATOM   2011  H   VAL   331      93.700 121.840  17.950  1.00  0.00            
ATOM   2012  CA  VAL   331      94.540 121.470  16.070  1.00  0.00            
ATOM   2013  HA  VAL   331      95.590 121.610  15.840  1.00  0.00            
ATOM   2014  CB  VAL   331      93.830 120.290  15.410  1.00  0.00            
ATOM   2015  HB  VAL   331      93.600 120.490  14.370  1.00  0.00            
ATOM   2016  CG1 VAL   331      94.740 119.060  15.450  1.00  0.00            
ATOM   2017 1HG1 VAL   331      94.930 118.740  16.480  1.00  0.00            
ATOM   2018 2HG1 VAL   331      94.300 118.180  14.990  1.00  0.00            
ATOM   2019 3HG1 VAL   331      95.740 119.240  15.050  1.00  0.00            
ATOM   2020  CG2 VAL   331      92.460 120.040  16.030  1.00  0.00            
ATOM   2021 1HG2 VAL   331      91.900 120.980  16.040  1.00  0.00            
ATOM   2022 2HG2 VAL   331      91.920 119.340  15.400  1.00  0.00            
ATOM   2023 3HG2 VAL   331      92.540 119.630  17.040  1.00  0.00            
ATOM   2024  C   VAL   331      93.860 122.750  15.610  1.00  0.00            
ATOM   2025  O   VAL   331      93.140 123.360  16.400  1.00  0.00            
ATOM   2026  N   PRO   332      94.190 123.150  14.380  1.00  0.00            
ATOM   2027  CD  PRO   332      95.230 122.610  13.520  1.00  0.00            
ATOM   2028  HD1 PRO   332      95.260 121.550  13.320  1.00  0.00            
ATOM   2029  HD2 PRO   332      96.180 122.820  14.010  1.00  0.00            
ATOM   2030  CG  PRO   332      95.250 123.390  12.210  1.00  0.00            
ATOM   2031  HG1 PRO   332      95.170 122.670  11.400  1.00  0.00            
ATOM   2032  HG2 PRO   332      96.110 124.060  12.200  1.00  0.00            
ATOM   2033  CB  PRO   332      93.900 124.110  12.200  1.00  0.00            
ATOM   2034  HB1 PRO   332      93.180 123.540  11.630  1.00  0.00            
ATOM   2035  HB2 PRO   332      94.160 125.070  11.740  1.00  0.00            
ATOM   2036  CA  PRO   332      93.570 124.270  13.680  1.00  0.00            
ATOM   2037  HA  PRO   332      93.920 125.210  14.110  1.00  0.00            
ATOM   2038  C   PRO   332      92.060 124.320  13.820  1.00  0.00            
ATOM   2039  O   PRO   332      91.380 123.310  13.640  1.00  0.00            
ATOM   2040  N   HIS   333      91.460 125.470  14.140  1.00  0.00            
ATOM   2041  H   HIS   333      92.130 126.210  14.300  1.00  0.00            
ATOM   2042  CA  HIS   333      90.040 125.750  14.150  1.00  0.00            
ATOM   2043  HA  HIS   333      89.560 124.930  14.680  1.00  0.00            
ATOM   2044  CB  HIS   333      89.910 127.060  14.920  1.00  0.00            
ATOM   2045  HB1 HIS   333      90.060 127.940  14.290  1.00  0.00            
ATOM   2046  HB2 HIS   333      90.570 127.080  15.780  1.00  0.00            
ATOM   2047  CG  HIS   333      88.500 127.180  15.440  1.00  0.00            
ATOM   2048  ND1 HIS   333      87.480 127.880  14.800  1.00  0.00            
ATOM   2049  CE1 HIS   333      86.380 127.730  15.540  1.00  0.00            
ATOM   2050  HE1 HIS   333      85.420 128.150  15.270  1.00  0.00            
ATOM   2051  NE2 HIS   333      86.670 126.890  16.540  1.00  0.00            
ATOM   2052  HE2 HIS   333      86.000 126.450  17.160  1.00  0.00            
ATOM   2053  CD2 HIS   333      88.030 126.670  16.620  1.00  0.00            
ATOM   2054  HD2 HIS   333      88.530 126.040  17.340  1.00  0.00            
ATOM   2055  C   HIS   333      89.530 125.830  12.720  1.00  0.00            
ATOM   2056  O   HIS   333      90.340 126.270  11.920  1.00  0.00            
ATOM   2057  N   PRO   334      88.270 125.490  12.420  1.00  0.00            
ATOM   2058  CD  PRO   334      87.360 124.800  13.310  1.00  0.00            
ATOM   2059  HD1 PRO   334      87.230 125.190  14.310  1.00  0.00            
ATOM   2060  HD2 PRO   334      87.620 123.750  13.450  1.00  0.00            
ATOM   2061  CG  PRO   334      86.020 124.990  12.600  1.00  0.00            
ATOM   2062  HG1 PRO   334      85.600 125.970  12.810  1.00  0.00            
ATOM   2063  HG2 PRO   334      85.320 124.250  12.990  1.00  0.00            
ATOM   2064  CB  PRO   334      86.420 124.870  11.130  1.00  0.00            
ATOM   2065  HB1 PRO   334      85.660 125.300  10.470  1.00  0.00            
ATOM   2066  HB2 PRO   334      86.690 123.860  10.800  1.00  0.00            
ATOM   2067  CA  PRO   334      87.660 125.760  11.130  1.00  0.00            
ATOM   2068  HA  PRO   334      88.170 125.480  10.210  1.00  0.00            
ATOM   2069  C   PRO   334      87.410 127.240  10.900  1.00  0.00            
ATOM   2070  O   PRO   334      87.370 127.570   9.710  1.00  0.00            
ATOM   2071  N   ASN   335      86.990 128.060  11.860  1.00  0.00            
ATOM   2072  H   ASN   335      87.070 127.750  12.820  1.00  0.00            
ATOM   2073  CA  ASN   335      86.440 129.380  11.660  1.00  0.00            
ATOM   2074  HA  ASN   335      86.520 129.530  10.580  1.00  0.00            
ATOM   2075  CB  ASN   335      84.990 129.260  12.130  1.00  0.00            
ATOM   2076  HB1 ASN   335      85.010 129.080  13.200  1.00  0.00            
ATOM   2077  HB2 ASN   335      84.490 128.440  11.610  1.00  0.00            
ATOM   2078  CG  ASN   335      84.260 130.530  11.720  1.00  0.00            
ATOM   2079  OD1 ASN   335      84.430 131.140  10.670  1.00  0.00            
ATOM   2080  ND2 ASN   335      83.420 130.960  12.660  1.00  0.00            
ATOM   2081 1HD2 ASN   335      83.150 130.270  13.350  1.00  0.00            
ATOM   2082 2HD2 ASN   335      82.750 131.650  12.360  1.00  0.00            
ATOM   2083  C   ASN   335      87.290 130.470  12.300  1.00  0.00            
ATOM   2084  O   ASN   335      86.710 131.460  12.730  1.00  0.00            
ATOM   2085  N   ILE   336      88.620 130.370  12.380  1.00  0.00            
ATOM   2086  H   ILE   336      89.050 129.530  12.030  1.00  0.00            
ATOM   2087  CA  ILE   336      89.480 131.340  13.040  1.00  0.00            
ATOM   2088  HA  ILE   336      89.040 132.330  12.950  1.00  0.00            
ATOM   2089  CB  ILE   336      89.640 131.060  14.530  1.00  0.00            
ATOM   2090  HB  ILE   336      90.220 130.130  14.530  1.00  0.00            
ATOM   2091  CG2 ILE   336      90.520 132.120  15.190  1.00  0.00            
ATOM   2092 1HG2 ILE   336      91.510 132.200  14.740  1.00  0.00            
ATOM   2093 2HG2 ILE   336      89.910 133.010  15.080  1.00  0.00            
ATOM   2094 3HG2 ILE   336      90.650 131.910  16.250  1.00  0.00            
ATOM   2095  CG1 ILE   336      88.320 131.030  15.280  1.00  0.00            
ATOM   2096 1HG1 ILE   336      87.670 130.300  14.800  1.00  0.00            
ATOM   2097 2HG1 ILE   336      87.720 131.940  15.220  1.00  0.00            
ATOM   2098  CD  ILE   336      88.340 130.630  16.750  1.00  0.00            
ATOM   2099  HD1 ILE   336      88.460 131.480  17.420  1.00  0.00            
ATOM   2100  HD2 ILE   336      87.390 130.150  17.000  1.00  0.00            
ATOM   2101  HD3 ILE   336      89.080 129.860  16.940  1.00  0.00            
ATOM   2102  C   ILE   336      90.870 131.390  12.420  1.00  0.00            
ATOM   2103  O   ILE   336      91.430 130.310  12.180  1.00  0.00            
ATOM   2104  N   GLU   337      91.410 132.600  12.260  1.00  0.00            
ATOM   2105  H   GLU   337      90.930 133.450  12.500  1.00  0.00            
ATOM   2106  CA  GLU   337      92.790 132.840  11.870  1.00  0.00            
ATOM   2107  HA  GLU   337      93.180 132.160  11.120  1.00  0.00            
ATOM   2108  CB  GLU   337      92.790 134.170  11.130  1.00  0.00            
ATOM   2109  HB1 GLU   337      92.570 134.880  11.920  1.00  0.00            
ATOM   2110  HB2 GLU   337      91.940 134.220  10.450  1.00  0.00            
ATOM   2111  CG  GLU   337      94.090 134.370  10.340  1.00  0.00            
ATOM   2112  HG1 GLU   337      94.840 134.260  11.120  1.00  0.00            
ATOM   2113  HG2 GLU   337      94.160 135.390   9.960  1.00  0.00            
ATOM   2114  CD  GLU   337      94.210 133.400   9.180  1.00  0.00            
ATOM   2115  OE1 GLU   337      93.210 133.060   8.510  1.00  0.00            
ATOM   2116  OE2 GLU   337      95.320 132.830   9.030  1.00  0.00            
ATOM   2117  C   GLU   337      93.660 132.870  13.120  1.00  0.00            
ATOM   2118  O   GLU   337      93.580 133.750  13.970  1.00  0.00            
ATOM   2119  N   GLU   338      94.730 132.070  13.120  1.00  0.00            
ATOM   2120  H   GLU   338      94.690 131.420  12.350  1.00  0.00            
ATOM   2121  CA  GLU   338      95.590 131.810  14.260  1.00  0.00            
ATOM   2122  HA  GLU   338      95.290 132.420  15.110  1.00  0.00            
ATOM   2123  CB  GLU   338      95.430 130.370  14.720  1.00  0.00            
ATOM   2124  HB1 GLU   338      95.950 130.170  15.660  1.00  0.00            
ATOM   2125  HB2 GLU   338      95.830 129.710  13.950  1.00  0.00            
ATOM   2126  CG  GLU   338      93.950 130.060  14.940  1.00  0.00            
ATOM   2127  HG1 GLU   338      93.480 129.990  13.960  1.00  0.00            
ATOM   2128  HG2 GLU   338      93.570 130.880  15.540  1.00  0.00            
ATOM   2129  CD  GLU   338      93.730 128.700  15.580  1.00  0.00            
ATOM   2130  OE1 GLU   338      93.290 127.760  14.890  1.00  0.00            
ATOM   2131  OE2 GLU   338      94.050 128.420  16.750  1.00  0.00            
ATOM   2132  C   GLU   338      97.070 132.050  13.950  1.00  0.00            
ATOM   2133  O   GLU   338      97.710 131.230  13.290  1.00  0.00            
ATOM   2134  N   VAL   339      97.630 133.100  14.550  1.00  0.00            
ATOM   2135  H   VAL   339      97.140 133.690  15.210  1.00  0.00            
ATOM   2136  CA  VAL   339      98.930 133.650  14.230  1.00  0.00            
ATOM   2137  HA  VAL   339      99.510 132.830  13.800  1.00  0.00            
ATOM   2138  CB  VAL   339      98.970 134.910  13.380  1.00  0.00            
ATOM   2139  HB  VAL   339      98.760 135.810  13.960  1.00  0.00            
ATOM   2140  CG1 VAL   339     100.320 135.230  12.760  1.00  0.00            
ATOM   2141 1HG1 VAL   339     100.580 134.640  11.880  1.00  0.00            
ATOM   2142 2HG1 VAL   339     100.270 136.290  12.500  1.00  0.00            
ATOM   2143 3HG1 VAL   339     101.090 135.170  13.540  1.00  0.00            
ATOM   2144  CG2 VAL   339      98.020 134.820  12.190  1.00  0.00            
ATOM   2145 1HG2 VAL   339      98.200 135.660  11.510  1.00  0.00            
ATOM   2146 2HG2 VAL   339      98.230 133.890  11.670  1.00  0.00            
ATOM   2147 3HG2 VAL   339      96.970 134.830  12.470  1.00  0.00            
ATOM   2148  C   VAL   339      99.630 133.960  15.540  1.00  0.00            
ATOM   2149  O   VAL   339      98.950 134.570  16.360  1.00  0.00            
ATOM   2150  N   ALA   340     100.890 133.580  15.790  1.00  0.00            
ATOM   2151  H   ALA   340     101.380 132.960  15.170  1.00  0.00            
ATOM   2152  CA  ALA   340     101.550 133.820  17.060  1.00  0.00            
ATOM   2153  HA  ALA   340     100.880 133.580  17.890  1.00  0.00            
ATOM   2154  CB  ALA   340     102.760 132.890  17.070  1.00  0.00            
ATOM   2155  HB1 ALA   340     103.340 133.180  16.190  1.00  0.00            
ATOM   2156  HB2 ALA   340     103.210 132.850  18.060  1.00  0.00            
ATOM   2157  HB3 ALA   340     102.380 131.880  16.950  1.00  0.00            
ATOM   2158  C   ALA   340     101.950 135.280  17.200  1.00  0.00            
ATOM   2159  O   ALA   340     102.160 135.960  16.200  1.00  0.00            
ATOM   2160  N   LEU   341     102.200 135.700  18.450  1.00  0.00            
ATOM   2161  H   LEU   341     101.860 135.230  19.280  1.00  0.00            
ATOM   2162  CA  LEU   341     102.890 136.960  18.650  1.00  0.00            
ATOM   2163  HA  LEU   341     102.590 137.710  17.930  1.00  0.00            
ATOM   2164  CB  LEU   341     102.730 137.560  20.050  1.00  0.00            
ATOM   2165  HB1 LEU   341     103.330 138.470  20.120  1.00  0.00            
ATOM   2166  HB2 LEU   341     103.090 136.810  20.760  1.00  0.00            
ATOM   2167  CG  LEU   341     101.260 137.800  20.350  1.00  0.00            
ATOM   2168  HG  LEU   341     100.610 136.920  20.240  1.00  0.00            
ATOM   2169  CD1 LEU   341     101.220 138.280  21.790  1.00  0.00            
ATOM   2170 1HD1 LEU   341     100.230 138.650  22.060  1.00  0.00            
ATOM   2171 2HD1 LEU   341     101.250 137.460  22.510  1.00  0.00            
ATOM   2172 3HD1 LEU   341     102.010 139.010  21.990  1.00  0.00            
ATOM   2173  CD2 LEU   341     100.650 138.880  19.460  1.00  0.00            
ATOM   2174 1HD2 LEU   341     100.620 138.660  18.390  1.00  0.00            
ATOM   2175 2HD2 LEU   341      99.610 138.930  19.770  1.00  0.00            
ATOM   2176 3HD2 LEU   341     101.260 139.780  19.570  1.00  0.00            
ATOM   2177  C   LEU   341     104.380 136.760  18.430  1.00  0.00            
ATOM   2178  O   LEU   341     104.970 135.680  18.480  1.00  0.00            
ATOM   2179  N   SER   342     105.030 137.890  18.160  1.00  0.00            
ATOM   2180  H   SER   342     104.550 138.780  18.130  1.00  0.00            
ATOM   2181  CA  SER   342     106.470 137.990  18.030  1.00  0.00            
ATOM   2182  HA  SER   342     106.950 137.040  18.240  1.00  0.00            
ATOM   2183  CB  SER   342     106.750 138.340  16.570  1.00  0.00            
ATOM   2184  HB1 SER   342     106.230 137.630  15.920  1.00  0.00            
ATOM   2185  HB2 SER   342     107.820 138.160  16.440  1.00  0.00            
ATOM   2186  OG  SER   342     106.490 139.660  16.170  1.00  0.00            
ATOM   2187  HG  SER   342     106.810 139.630  15.260  1.00  0.00            
ATOM   2188  C   SER   342     106.990 139.050  18.990  1.00  0.00            
ATOM   2189  O   SER   342     106.280 139.460  19.910  1.00  0.00            
ATOM   2190  N   ASN   343     108.230 139.500  18.780  1.00  0.00            
ATOM   2191  H   ASN   343     108.750 139.200  17.970  1.00  0.00            
ATOM   2192  CA  ASN   343     108.880 140.560  19.510  1.00  0.00            
ATOM   2193  HA  ASN   343     108.430 140.700  20.490  1.00  0.00            
ATOM   2194  CB  ASN   343     110.380 140.320  19.640  1.00  0.00            
ATOM   2195  HB1 ASN   343     110.960 140.800  18.850  1.00  0.00            
ATOM   2196  HB2 ASN   343     110.650 139.270  19.520  1.00  0.00            
ATOM   2197  CG  ASN   343     110.950 140.810  20.970  1.00  0.00            
ATOM   2198  OD1 ASN   343     111.980 141.480  21.010  1.00  0.00            
ATOM   2199  ND2 ASN   343     110.460 140.290  22.090  1.00  0.00            
ATOM   2200 1HD2 ASN   343     109.640 139.710  22.190  1.00  0.00            
ATOM   2201 2HD2 ASN   343     110.880 140.660  22.930  1.00  0.00            
ATOM   2202  C   ASN   343     108.650 141.910  18.840  1.00  0.00            
ATOM   2203  O   ASN   343     109.080 142.890  19.450  1.00  0.00            
ATOM   2204  N   THR   344     108.010 142.000  17.680  1.00  0.00            
ATOM   2205  H   THR   344     107.840 141.100  17.250  1.00  0.00            
ATOM   2206  CA  THR   344     107.560 143.250  17.080  1.00  0.00            
ATOM   2207  HA  THR   344     108.250 144.020  17.420  1.00  0.00            
ATOM   2208  CB  THR   344     107.570 143.160  15.560  1.00  0.00            
ATOM   2209  HB  THR   344     106.850 142.380  15.320  1.00  0.00            
ATOM   2210  CG2 THR   344     107.100 144.500  15.000  1.00  0.00            
ATOM   2211 1HG2 THR   344     106.140 144.780  15.430  1.00  0.00            
ATOM   2212 2HG2 THR   344     107.820 145.310  15.150  1.00  0.00            
ATOM   2213 3HG2 THR   344     107.010 144.320  13.930  1.00  0.00            
ATOM   2214  OG1 THR   344     108.850 142.870  15.040  1.00  0.00            
ATOM   2215  HG1 THR   344     109.200 142.090  15.480  1.00  0.00            
ATOM   2216  C   THR   344     106.250 143.660  17.710  1.00  0.00            
ATOM   2217  O   THR   344     105.190 143.100  17.450  1.00  0.00            
ATOM   2218  N   GLY   345     106.190 144.740  18.500  1.00  0.00            
ATOM   2219  H   GLY   345     107.010 145.310  18.590  1.00  0.00            
ATOM   2220  CA  GLY   345     104.960 145.250  19.080  1.00  0.00            
ATOM   2221  HA1 GLY   345     104.520 144.430  19.650  1.00  0.00            
ATOM   2222  HA2 GLY   345     104.280 145.570  18.290  1.00  0.00            
ATOM   2223  C   GLY   345     105.310 146.370  20.040  1.00  0.00            
ATOM   2224  O   GLY   345     106.460 146.810  20.090  1.00  0.00            
ATOM   2225  N   GLU   346     104.350 146.870  20.820  1.00  0.00            
ATOM   2226  H   GLU   346     103.440 146.430  20.780  1.00  0.00            
ATOM   2227  CA  GLU   346     104.500 148.090  21.590  1.00  0.00            
ATOM   2228  HA  GLU   346     105.550 148.340  21.690  1.00  0.00            
ATOM   2229  CB  GLU   346     103.810 149.240  20.850  1.00  0.00            
ATOM   2230  HB1 GLU   346     103.520 150.030  21.550  1.00  0.00            
ATOM   2231  HB2 GLU   346     102.890 148.930  20.360  1.00  0.00            
ATOM   2232  CG  GLU   346     104.780 149.840  19.830  1.00  0.00            
ATOM   2233  HG1 GLU   346     104.880 149.020  19.120  1.00  0.00            
ATOM   2234  HG2 GLU   346     105.730 150.130  20.290  1.00  0.00            
ATOM   2235  CD  GLU   346     104.270 151.070  19.090  1.00  0.00            
ATOM   2236  OE1 GLU   346     103.950 150.860  17.900  1.00  0.00            
ATOM   2237  OE2 GLU   346     104.010 152.180  19.610  1.00  0.00            
ATOM   2238  C   GLU   346     104.120 148.010  23.060  1.00  0.00            
ATOM   2239  O   GLU   346     104.760 148.670  23.880  1.00  0.00            
ATOM   2240  N   ILE   347     103.100 147.210  23.370  1.00  0.00            
ATOM   2241  H   ILE   347     102.640 146.640  22.680  1.00  0.00            
ATOM   2242  CA  ILE   347     102.700 146.780  24.690  1.00  0.00            
ATOM   2243  HA  ILE   347     103.140 147.370  25.490  1.00  0.00            
ATOM   2244  CB  ILE   347     101.180 146.730  24.860  1.00  0.00            
ATOM   2245  HB  ILE   347     100.800 145.910  24.260  1.00  0.00            
ATOM   2246  CG2 ILE   347     100.880 146.300  26.290  1.00  0.00            
ATOM   2247 1HG2 ILE   347     101.330 145.330  26.480  1.00  0.00            
ATOM   2248 2HG2 ILE   347     101.090 147.070  27.030  1.00  0.00            
ATOM   2249 3HG2 ILE   347      99.800 146.200  26.440  1.00  0.00            
ATOM   2250  CG1 ILE   347     100.500 148.070  24.560  1.00  0.00            
ATOM   2251 1HG1 ILE   347      99.430 147.870  24.470  1.00  0.00            
ATOM   2252 2HG1 ILE   347     100.780 148.370  23.550  1.00  0.00            
ATOM   2253  CD  ILE   347     100.600 149.230  25.550  1.00  0.00            
ATOM   2254  HD1 ILE   347     100.110 150.070  25.050  1.00  0.00            
ATOM   2255  HD2 ILE   347     100.090 148.960  26.470  1.00  0.00            
ATOM   2256  HD3 ILE   347     101.670 149.420  25.670  1.00  0.00            
ATOM   2257  C   ILE   347     103.380 145.420  24.830  1.00  0.00            
ATOM   2258  O   ILE   347     103.040 144.570  24.010  1.00  0.00            
ATOM   2259  N   PRO   348     104.300 145.230  25.780  1.00  0.00            
ATOM   2260  CD  PRO   348     105.060 146.290  26.410  1.00  0.00            
ATOM   2261  HD1 PRO   348     104.400 146.810  27.100  1.00  0.00            
ATOM   2262  HD2 PRO   348     105.580 147.010  25.780  1.00  0.00            
ATOM   2263  CG  PRO   348     106.180 145.560  27.140  1.00  0.00            
ATOM   2264  HG1 PRO   348     106.360 146.020  28.110  1.00  0.00            
ATOM   2265  HG2 PRO   348     107.160 145.490  26.660  1.00  0.00            
ATOM   2266  CB  PRO   348     105.630 144.160  27.350  1.00  0.00            
ATOM   2267  HB1 PRO   348     105.180 144.090  28.330  1.00  0.00            
ATOM   2268  HB2 PRO   348     106.380 143.360  27.270  1.00  0.00            
ATOM   2269  CA  PRO   348     104.760 143.900  26.120  1.00  0.00            
ATOM   2270  HA  PRO   348     105.420 143.500  25.350  1.00  0.00            
ATOM   2271  C   PRO   348     103.700 142.900  26.520  1.00  0.00            
ATOM   2272  O   PRO   348     102.670 143.320  27.050  1.00  0.00            
ATOM   2273  N   PHE   349     103.940 141.600  26.330  1.00  0.00            
ATOM   2274  H   PHE   349     104.810 141.370  25.860  1.00  0.00            
ATOM   2275  CA  PHE   349     103.050 140.560  26.800  1.00  0.00            
ATOM   2276  HA  PHE   349     102.650 140.770  27.800  1.00  0.00            
ATOM   2277  CB  PHE   349     101.760 140.450  25.990  1.00  0.00            
ATOM   2278  HB1 PHE   349     102.020 140.090  24.990  1.00  0.00            
ATOM   2279  HB2 PHE   349     101.250 141.410  25.900  1.00  0.00            
ATOM   2280  CG  PHE   349     100.600 139.700  26.600  1.00  0.00            
ATOM   2281  CD1 PHE   349      99.840 140.190  27.660  1.00  0.00            
ATOM   2282  HD1 PHE   349     100.160 141.050  28.230  1.00  0.00            
ATOM   2283  CE1 PHE   349      98.680 139.490  28.020  1.00  0.00            
ATOM   2284  HE1 PHE   349      98.160 139.860  28.890  1.00  0.00            
ATOM   2285  CZ  PHE   349      98.360 138.270  27.410  1.00  0.00            
ATOM   2286  HZ  PHE   349      97.600 137.570  27.730  1.00  0.00            
ATOM   2287  CE2 PHE   349      99.180 137.700  26.430  1.00  0.00            
ATOM   2288  HE2 PHE   349      99.000 136.720  26.000  1.00  0.00            
ATOM   2289  CD2 PHE   349     100.250 138.490  26.000  1.00  0.00            
ATOM   2290  HD2 PHE   349     100.910 138.120  25.220  1.00  0.00            
ATOM   2291  C   PHE   349     103.700 139.180  26.860  1.00  0.00            
ATOM   2292  O   PHE   349     103.920 138.600  25.800  1.00  0.00            
ATOM   2293  N   TYR   350     103.830 138.670  28.090  1.00  0.00            
ATOM   2294  H   TYR   350     103.550 139.290  28.830  1.00  0.00            
ATOM   2295  CA  TYR   350     104.250 137.330  28.420  1.00  0.00            
ATOM   2296  HA  TYR   350     104.680 137.350  29.420  1.00  0.00            
ATOM   2297  CB  TYR   350     103.030 136.420  28.550  1.00  0.00            
ATOM   2298  HB1 TYR   350     103.430 135.420  28.410  1.00  0.00            
ATOM   2299  HB2 TYR   350     102.330 136.640  27.750  1.00  0.00            
ATOM   2300  CG  TYR   350     102.210 136.550  29.820  1.00  0.00            
ATOM   2301  CD1 TYR   350     101.460 137.710  29.970  1.00  0.00            
ATOM   2302  HD1 TYR   350     101.600 138.550  29.310  1.00  0.00            
ATOM   2303  CE1 TYR   350     100.550 137.740  31.040  1.00  0.00            
ATOM   2304  HE1 TYR   350     100.040 138.680  31.220  1.00  0.00            
ATOM   2305  CZ  TYR   350     100.460 136.690  31.970  1.00  0.00            
ATOM   2306  OH  TYR   350      99.660 136.770  33.070  1.00  0.00            
ATOM   2307  HH  TYR   350      99.530 135.900  33.450  1.00  0.00            
ATOM   2308  CE2 TYR   350     101.290 135.560  31.820  1.00  0.00            
ATOM   2309  HE2 TYR   350     101.370 134.740  32.510  1.00  0.00            
ATOM   2310  CD2 TYR   350     102.110 135.450  30.680  1.00  0.00            
ATOM   2311  HD2 TYR   350     102.790 134.620  30.590  1.00  0.00            
ATOM   2312  C   TYR   350     105.400 136.800  27.570  1.00  0.00            
ATOM   2313  O   TYR   350     105.270 135.810  26.850  1.00  0.00            
ATOM   2314  N   GLY   351     106.540 137.500  27.490  1.00  0.00            
ATOM   2315  H   GLY   351     106.710 138.080  28.300  1.00  0.00            
ATOM   2316  CA  GLY   351     107.670 137.090  26.680  1.00  0.00            
ATOM   2317  HA1 GLY   351     107.840 136.030  26.840  1.00  0.00            
ATOM   2318  HA2 GLY   351     108.560 137.550  27.120  1.00  0.00            
ATOM   2319  C   GLY   351     107.600 137.390  25.190  1.00  0.00            
ATOM   2320  O   GLY   351     108.590 137.170  24.500  1.00  0.00            
ATOM   2321  N   LYS   352     106.490 137.950  24.700  1.00  0.00            
ATOM   2322  H   LYS   352     105.710 138.020  25.330  1.00  0.00            
ATOM   2323  CA  LYS   352     106.230 138.530  23.400  1.00  0.00            
ATOM   2324  HA  LYS   352     107.160 138.520  22.840  1.00  0.00            
ATOM   2325  CB  LYS   352     105.230 137.670  22.620  1.00  0.00            
ATOM   2326  HB1 LYS   352     105.050 138.120  21.650  1.00  0.00            
ATOM   2327  HB2 LYS   352     104.270 137.730  23.130  1.00  0.00            
ATOM   2328  CG  LYS   352     105.660 136.240  22.310  1.00  0.00            
ATOM   2329  HG1 LYS   352     104.820 135.730  21.850  1.00  0.00            
ATOM   2330  HG2 LYS   352     105.940 135.730  23.230  1.00  0.00            
ATOM   2331  CD  LYS   352     106.890 136.220  21.400  1.00  0.00            
ATOM   2332  HD1 LYS   352     107.810 136.580  21.860  1.00  0.00            
ATOM   2333  HD2 LYS   352     106.620 136.820  20.530  1.00  0.00            
ATOM   2334  CE  LYS   352     106.950 134.820  20.800  1.00  0.00            
ATOM   2335  HE1 LYS   352     107.540 134.820  19.880  1.00  0.00            
ATOM   2336  HE2 LYS   352     105.910 134.510  20.630  1.00  0.00            
ATOM   2337  NZ  LYS   352     107.650 133.910  21.710  1.00  0.00            
ATOM   2338  HZ1 LYS   352     107.200 133.810  22.610  1.00  0.00            
ATOM   2339  HZ2 LYS   352     107.790 132.980  21.340  1.00  0.00            
ATOM   2340  HZ3 LYS   352     108.590 134.200  21.960  1.00  0.00            
ATOM   2341  C   LYS   352     105.850 140.000  23.480  1.00  0.00            
ATOM   2342  O   LYS   352     105.950 140.670  24.500  1.00  0.00            
ATOM   2343  N   ALA   353     105.410 140.650  22.400  1.00  0.00            
ATOM   2344  H   ALA   353     105.490 140.160  21.520  1.00  0.00            
ATOM   2345  CA  ALA   353     104.700 141.910  22.480  1.00  0.00            
ATOM   2346  HA  ALA   353     104.250 142.090  23.450  1.00  0.00            
ATOM   2347  CB  ALA   353     105.700 143.060  22.440  1.00  0.00            
ATOM   2348  HB1 ALA   353     105.250 144.030  22.260  1.00  0.00            
ATOM   2349  HB2 ALA   353     106.230 143.010  23.390  1.00  0.00            
ATOM   2350  HB3 ALA   353     106.490 142.980  21.690  1.00  0.00            
ATOM   2351  C   ALA   353     103.620 142.120  21.420  1.00  0.00            
ATOM   2352  O   ALA   353     103.660 141.540  20.340  1.00  0.00            
ATOM   2353  N   ILE   354     102.660 142.990  21.750  1.00  0.00            
ATOM   2354  H   ILE   354     102.640 143.500  22.620  1.00  0.00            
ATOM   2355  CA  ILE   354     101.450 143.140  20.970  1.00  0.00            
ATOM   2356  HA  ILE   354     101.210 142.220  20.440  1.00  0.00            
ATOM   2357  CB  ILE   354     100.290 143.320  21.940  1.00  0.00            
ATOM   2358  HB  ILE   354     100.420 144.190  22.580  1.00  0.00            
ATOM   2359  CG2 ILE   354      99.010 143.440  21.110  1.00  0.00            
ATOM   2360 1HG2 ILE   354      98.930 144.480  20.790  1.00  0.00            
ATOM   2361 2HG2 ILE   354      99.170 142.810  20.230  1.00  0.00            
ATOM   2362 3HG2 ILE   354      98.080 143.150  21.590  1.00  0.00            
ATOM   2363  CG1 ILE   354     100.120 142.170  22.930  1.00  0.00            
ATOM   2364 1HG1 ILE   354     101.040 142.060  23.490  1.00  0.00            
ATOM   2365 2HG1 ILE   354     100.010 141.230  22.390  1.00  0.00            
ATOM   2366  CD  ILE   354      99.210 142.500  24.110  1.00  0.00            
ATOM   2367  HD1 ILE   354      99.380 141.890  24.990  1.00  0.00            
ATOM   2368  HD2 ILE   354      99.400 143.520  24.440  1.00  0.00            
ATOM   2369  HD3 ILE   354      98.210 142.440  23.660  1.00  0.00            
ATOM   2370  C   ILE   354     101.590 144.400  20.120  1.00  0.00            
ATOM   2371  O   ILE   354     101.930 145.480  20.590  1.00  0.00            
ATOM   2372  N   PRO   355     101.490 144.270  18.790  1.00  0.00            
ATOM   2373  CD  PRO   355     101.200 143.070  18.030  1.00  0.00            
ATOM   2374  HD1 PRO   355     100.260 142.620  18.370  1.00  0.00            
ATOM   2375  HD2 PRO   355     101.970 142.310  18.160  1.00  0.00            
ATOM   2376  CG  PRO   355     100.980 143.380  16.550  1.00  0.00            
ATOM   2377  HG1 PRO   355      99.920 143.520  16.340  1.00  0.00            
ATOM   2378  HG2 PRO   355     101.450 142.630  15.920  1.00  0.00            
ATOM   2379  CB  PRO   355     101.800 144.660  16.460  1.00  0.00            
ATOM   2380  HB1 PRO   355     101.510 145.330  15.660  1.00  0.00            
ATOM   2381  HB2 PRO   355     102.850 144.390  16.370  1.00  0.00            
ATOM   2382  CA  PRO   355     101.510 145.330  17.800  1.00  0.00            
ATOM   2383  HA  PRO   355     102.250 146.100  18.010  1.00  0.00            
ATOM   2384  C   PRO   355     100.130 145.970  17.830  1.00  0.00            
ATOM   2385  O   PRO   355      99.110 145.320  18.060  1.00  0.00            
ATOM   2386  N   ILE   356     100.020 147.290  17.660  1.00  0.00            
ATOM   2387  H   ILE   356     100.870 147.840  17.680  1.00  0.00            
ATOM   2388  CA  ILE   356      98.770 148.010  17.880  1.00  0.00            
ATOM   2389  HA  ILE   356      98.460 147.640  18.850  1.00  0.00            
ATOM   2390  CB  ILE   356      98.940 149.490  18.180  1.00  0.00            
ATOM   2391  HB  ILE   356      99.220 149.920  17.210  1.00  0.00            
ATOM   2392  CG2 ILE   356      97.610 150.150  18.530  1.00  0.00            
ATOM   2393 1HG2 ILE   356      97.130 149.610  19.340  1.00  0.00            
ATOM   2394 2HG2 ILE   356      97.670 151.200  18.800  1.00  0.00            
ATOM   2395 3HG2 ILE   356      96.900 150.040  17.710  1.00  0.00            
ATOM   2396  CG1 ILE   356     100.000 149.710  19.260  1.00  0.00            
ATOM   2397 1HG1 ILE   356      99.990 150.770  19.530  1.00  0.00            
ATOM   2398 2HG1 ILE   356     100.970 149.540  18.780  1.00  0.00            
ATOM   2399  CD  ILE   356      99.930 149.100  20.650  1.00  0.00            
ATOM   2400  HD1 ILE   356      99.110 149.560  21.210  1.00  0.00            
ATOM   2401  HD2 ILE   356      99.810 148.030  20.490  1.00  0.00            
ATOM   2402  HD3 ILE   356     100.810 149.110  21.290  1.00  0.00            
ATOM   2403  C   ILE   356      97.680 147.700  16.870  1.00  0.00            
ATOM   2404  O   ILE   356      96.470 147.780  17.120  1.00  0.00            
ATOM   2405  N   GLU   357      98.030 147.170  15.690  1.00  0.00            
ATOM   2406  H   GLU   357      99.000 147.050  15.460  1.00  0.00            
ATOM   2407  CA  GLU   357      97.190 146.640  14.630  1.00  0.00            
ATOM   2408  HA  GLU   357      96.490 147.410  14.300  1.00  0.00            
ATOM   2409  CB  GLU   357      97.940 146.290  13.350  1.00  0.00            
ATOM   2410  HB1 GLU   357      98.430 147.240  13.140  1.00  0.00            
ATOM   2411  HB2 GLU   357      97.320 145.940  12.530  1.00  0.00            
ATOM   2412  CG  GLU   357      98.990 145.220  13.610  1.00  0.00            
ATOM   2413  HG1 GLU   357      98.570 144.220  13.490  1.00  0.00            
ATOM   2414  HG2 GLU   357      99.450 145.240  14.600  1.00  0.00            
ATOM   2415  CD  GLU   357     100.060 145.210  12.530  1.00  0.00            
ATOM   2416  OE1 GLU   357      99.740 144.750  11.410  1.00  0.00            
ATOM   2417  OE2 GLU   357     101.250 145.490  12.810  1.00  0.00            
ATOM   2418  C   GLU   357      96.380 145.460  15.150  1.00  0.00            
ATOM   2419  O   GLU   357      95.280 145.180  14.670  1.00  0.00            
ATOM   2420  N   ALA   358      96.790 144.750  16.200  1.00  0.00            
ATOM   2421  H   ALA   358      97.690 144.940  16.610  1.00  0.00            
ATOM   2422  CA  ALA   358      96.020 143.660  16.770  1.00  0.00            
ATOM   2423  HA  ALA   358      95.540 143.150  15.940  1.00  0.00            
ATOM   2424  CB  ALA   358      97.050 142.870  17.570  1.00  0.00            
ATOM   2425  HB1 ALA   358      97.370 143.540  18.370  1.00  0.00            
ATOM   2426  HB2 ALA   358      96.610 141.960  17.970  1.00  0.00            
ATOM   2427  HB3 ALA   358      97.740 142.360  16.900  1.00  0.00            
ATOM   2428  C   ALA   358      94.860 144.130  17.650  1.00  0.00            
ATOM   2429  O   ALA   358      94.080 143.250  18.010  1.00  0.00            
ATOM   2430  N   ILE   359      94.800 145.400  18.040  1.00  0.00            
ATOM   2431  H   ILE   359      95.340 146.130  17.610  1.00  0.00            
ATOM   2432  CA  ILE   359      93.950 145.840  19.130  1.00  0.00            
ATOM   2433  HA  ILE   359      93.100 145.170  19.280  1.00  0.00            
ATOM   2434  CB  ILE   359      94.690 145.860  20.460  1.00  0.00            
ATOM   2435  HB  ILE   359      94.050 146.290  21.230  1.00  0.00            
ATOM   2436  CG2 ILE   359      94.900 144.440  20.980  1.00  0.00            
ATOM   2437 1HG2 ILE   359      95.010 144.540  22.060  1.00  0.00            
ATOM   2438 2HG2 ILE   359      94.020 143.830  20.760  1.00  0.00            
ATOM   2439 3HG2 ILE   359      95.700 143.940  20.430  1.00  0.00            
ATOM   2440  CG1 ILE   359      96.000 146.640  20.500  1.00  0.00            
ATOM   2441 1HG1 ILE   359      95.750 147.660  20.220  1.00  0.00            
ATOM   2442 2HG1 ILE   359      96.670 146.240  19.730  1.00  0.00            
ATOM   2443  CD  ILE   359      96.860 146.740  21.760  1.00  0.00            
ATOM   2444  HD1 ILE   359      96.500 147.510  22.430  1.00  0.00            
ATOM   2445  HD2 ILE   359      97.050 145.850  22.370  1.00  0.00            
ATOM   2446  HD3 ILE   359      97.830 147.110  21.420  1.00  0.00            
ATOM   2447  C   ILE   359      93.270 147.190  18.880  1.00  0.00            
ATOM   2448  O   ILE   359      92.850 147.870  19.800  1.00  0.00            
ATOM   2449  N   ARG   360      93.130 147.480  17.580  1.00  0.00            
ATOM   2450  H   ARG   360      93.560 146.800  16.970  1.00  0.00            
ATOM   2451  CA  ARG   360      92.550 148.670  17.000  1.00  0.00            
ATOM   2452  HA  ARG   360      92.290 149.280  17.870  1.00  0.00            
ATOM   2453  CB  ARG   360      93.640 149.330  16.170  1.00  0.00            
ATOM   2454  HB1 ARG   360      93.790 148.620  15.360  1.00  0.00            
ATOM   2455  HB2 ARG   360      94.590 149.290  16.690  1.00  0.00            
ATOM   2456  CG  ARG   360      93.460 150.800  15.790  1.00  0.00            
ATOM   2457  HG1 ARG   360      93.850 151.490  16.540  1.00  0.00            
ATOM   2458  HG2 ARG   360      92.400 150.910  15.570  1.00  0.00            
ATOM   2459  CD  ARG   360      94.330 151.140  14.580  1.00  0.00            
ATOM   2460  HD1 ARG   360      95.370 150.950  14.840  1.00  0.00            
ATOM   2461  HD2 ARG   360      94.270 152.200  14.350  1.00  0.00            
ATOM   2462  NE  ARG   360      93.870 150.460  13.370  1.00  0.00            
ATOM   2463  HE  ARG   360      92.890 150.500  13.130  1.00  0.00            
ATOM   2464  CZ  ARG   360      94.600 149.670  12.570  1.00  0.00            
ATOM   2465  NH1 ARG   360      95.870 149.350  12.820  1.00  0.00            
ATOM   2466 1HH1 ARG   360      96.520 149.840  13.420  1.00  0.00            
ATOM   2467 2HH1 ARG   360      96.380 148.700  12.230  1.00  0.00            
ATOM   2468  NH2 ARG   360      94.040 149.050  11.520  1.00  0.00            
ATOM   2469 1HH2 ARG   360      93.040 149.100  11.350  1.00  0.00            
ATOM   2470 2HH2 ARG   360      94.670 148.470  11.000  1.00  0.00            
ATOM   2471  C   ARG   360      91.220 148.440  16.290  1.00  0.00            
ATOM   2472  O   ARG   360      91.270 147.730  15.290  1.00  0.00            
ATOM   2473  N   GLY   361      90.120 149.070  16.700  1.00  0.00            
ATOM   2474  H   GLY   361      90.200 149.610  17.550  1.00  0.00            
ATOM   2475  CA  GLY   361      88.880 149.350  16.000  1.00  0.00            
ATOM   2476  HA1 GLY   361      89.120 149.440  14.930  1.00  0.00            
ATOM   2477  HA2 GLY   361      88.490 150.310  16.350  1.00  0.00            
ATOM   2478  C   GLY   361      87.750 148.350  16.110  1.00  0.00            
ATOM   2479  O   GLY   361      86.600 148.710  15.840  1.00  0.00            
ATOM   2480  N   GLY   362      88.100 147.110  16.460  1.00  0.00            
ATOM   2481  H   GLY   362      89.060 146.870  16.670  1.00  0.00            
ATOM   2482  CA  GLY   362      87.210 145.980  16.650  1.00  0.00            
ATOM   2483  HA1 GLY   362      87.860 145.160  16.360  1.00  0.00            
ATOM   2484  HA2 GLY   362      86.340 145.920  16.000  1.00  0.00            
ATOM   2485  C   GLY   362      86.780 145.650  18.070  1.00  0.00            
ATOM   2486  O   GLY   362      86.750 146.520  18.940  1.00  0.00            
ATOM   2487  N   ARG   363      86.580 144.370  18.390  1.00  0.00            
ATOM   2488  H   ARG   363      86.540 143.730  17.610  1.00  0.00            
ATOM   2489  CA  ARG   363      86.370 143.810  19.710  1.00  0.00            
ATOM   2490  HA  ARG   363      86.500 144.500  20.540  1.00  0.00            
ATOM   2491  CB  ARG   363      85.020 143.100  19.710  1.00  0.00            
ATOM   2492  HB1 ARG   363      84.850 142.750  20.720  1.00  0.00            
ATOM   2493  HB2 ARG   363      85.000 142.360  18.910  1.00  0.00            
ATOM   2494  CG  ARG   363      83.880 144.090  19.460  1.00  0.00            
ATOM   2495  HG1 ARG   363      84.060 144.690  18.570  1.00  0.00            
ATOM   2496  HG2 ARG   363      83.900 144.860  20.240  1.00  0.00            
ATOM   2497  CD  ARG   363      82.510 143.450  19.310  1.00  0.00            
ATOM   2498  HD1 ARG   363      81.780 144.160  18.940  1.00  0.00            
ATOM   2499  HD2 ARG   363      82.170 143.130  20.300  1.00  0.00            
ATOM   2500  NE  ARG   363      82.470 142.250  18.460  1.00  0.00            
ATOM   2501  HE  ARG   363      83.060 142.290  17.650  1.00  0.00            
ATOM   2502  CZ  ARG   363      81.890 141.070  18.720  1.00  0.00            
ATOM   2503  NH1 ARG   363      80.830 140.950  19.530  1.00  0.00            
ATOM   2504 1HH1 ARG   363      80.430 141.780  19.940  1.00  0.00            
ATOM   2505 2HH1 ARG   363      80.340 140.070  19.620  1.00  0.00            
ATOM   2506  NH2 ARG   363      82.280 139.970  18.060  1.00  0.00            
ATOM   2507 1HH2 ARG   363      83.090 139.990  17.460  1.00  0.00            
ATOM   2508 2HH2 ARG   363      81.740 139.120  18.090  1.00  0.00            
ATOM   2509  C   ARG   363      87.560 142.880  19.930  1.00  0.00            
ATOM   2510  O   ARG   363      87.880 141.980  19.150  1.00  0.00            
ATOM   2511  N   HIS   364      88.270 143.140  21.030  1.00  0.00            
ATOM   2512  H   HIS   364      88.050 143.980  21.560  1.00  0.00            
ATOM   2513  CA  HIS   364      89.510 142.490  21.370  1.00  0.00            
ATOM   2514  HA  HIS   364      89.670 141.670  20.670  1.00  0.00            
ATOM   2515  CB  HIS   364      90.700 143.410  21.100  1.00  0.00            
ATOM   2516  HB1 HIS   364      91.630 142.880  21.260  1.00  0.00            
ATOM   2517  HB2 HIS   364      90.750 144.190  21.860  1.00  0.00            
ATOM   2518  CG  HIS   364      90.560 144.000  19.720  1.00  0.00            
ATOM   2519  ND1 HIS   364      91.090 143.590  18.510  1.00  0.00            
ATOM   2520  HD1 HIS   364      91.610 142.750  18.310  1.00  0.00            
ATOM   2521  CE1 HIS   364      90.850 144.550  17.600  1.00  0.00            
ATOM   2522  HE1 HIS   364      91.220 144.500  16.580  1.00  0.00            
ATOM   2523  NE2 HIS   364      90.240 145.600  18.150  1.00  0.00            
ATOM   2524  CD2 HIS   364      90.060 145.260  19.490  1.00  0.00            
ATOM   2525  HD2 HIS   364      89.650 145.990  20.180  1.00  0.00            
ATOM   2526  C   HIS   364      89.490 142.060  22.830  1.00  0.00            
ATOM   2527  O   HIS   364      88.930 142.730  23.700  1.00  0.00            
ATOM   2528  N   LEU   365      90.030 140.880  23.120  1.00  0.00            
ATOM   2529  H   LEU   365      90.370 140.340  22.340  1.00  0.00            
ATOM   2530  CA  LEU   365      89.950 140.220  24.410  1.00  0.00            
ATOM   2531  HA  LEU   365      89.830 140.980  25.180  1.00  0.00            
ATOM   2532  CB  LEU   365      88.780 139.240  24.350  1.00  0.00            
ATOM   2533  HB1 LEU   365      88.950 138.700  23.420  1.00  0.00            
ATOM   2534  HB2 LEU   365      87.850 139.820  24.260  1.00  0.00            
ATOM   2535  CG  LEU   365      88.780 138.290  25.530  1.00  0.00            
ATOM   2536  HG  LEU   365      89.720 137.730  25.460  1.00  0.00            
ATOM   2537  CD1 LEU   365      88.690 138.950  26.910  1.00  0.00            
ATOM   2538 1HD1 LEU   365      87.700 139.320  27.180  1.00  0.00            
ATOM   2539 2HD1 LEU   365      88.830 138.140  27.630  1.00  0.00            
ATOM   2540 3HD1 LEU   365      89.420 139.740  27.060  1.00  0.00            
ATOM   2541  CD2 LEU   365      87.730 137.180  25.450  1.00  0.00            
ATOM   2542 1HD2 LEU   365      87.930 136.610  24.550  1.00  0.00            
ATOM   2543 2HD2 LEU   365      87.800 136.520  26.310  1.00  0.00            
ATOM   2544 3HD2 LEU   365      86.790 137.740  25.410  1.00  0.00            
ATOM   2545  C   LEU   365      91.280 139.540  24.660  1.00  0.00            
ATOM   2546  O   LEU   365      91.740 138.790  23.800  1.00  0.00            
ATOM   2547  N   ILE   366      91.760 139.590  25.910  1.00  0.00            
ATOM   2548  H   ILE   366      91.160 140.120  26.530  1.00  0.00            
ATOM   2549  CA  ILE   366      93.000 139.010  26.380  1.00  0.00            
ATOM   2550  HA  ILE   366      93.400 138.460  25.530  1.00  0.00            
ATOM   2551  CB  ILE   366      93.960 140.160  26.660  1.00  0.00            
ATOM   2552  HB  ILE   366      93.690 140.720  27.560  1.00  0.00            
ATOM   2553  CG2 ILE   366      95.280 139.520  27.080  1.00  0.00            
ATOM   2554 1HG2 ILE   366      95.650 138.910  26.260  1.00  0.00            
ATOM   2555 2HG2 ILE   366      96.070 140.220  27.350  1.00  0.00            
ATOM   2556 3HG2 ILE   366      95.180 138.940  28.000  1.00  0.00            
ATOM   2557  CG1 ILE   366      94.190 141.150  25.520  1.00  0.00            
ATOM   2558 1HG1 ILE   366      93.280 141.760  25.470  1.00  0.00            
ATOM   2559 2HG1 ILE   366      94.360 140.590  24.600  1.00  0.00            
ATOM   2560  CD  ILE   366      95.340 142.150  25.570  1.00  0.00            
ATOM   2561  HD1 ILE   366      95.140 142.580  26.550  1.00  0.00            
ATOM   2562  HD2 ILE   366      96.340 141.700  25.580  1.00  0.00            
ATOM   2563  HD3 ILE   366      95.210 142.880  24.780  1.00  0.00            
ATOM   2564  C   ILE   366      92.670 138.100  27.560  1.00  0.00            
ATOM   2565  O   ILE   366      92.150 138.600  28.550  1.00  0.00            
ATOM   2566  N   PHE   367      93.170 136.870  27.660  1.00  0.00            
ATOM   2567  H   PHE   367      93.540 136.460  26.810  1.00  0.00            
ATOM   2568  CA  PHE   367      93.220 136.110  28.900  1.00  0.00            
ATOM   2569  HA  PHE   367      92.370 136.370  29.530  1.00  0.00            
ATOM   2570  CB  PHE   367      92.960 134.650  28.560  1.00  0.00            
ATOM   2571  HB1 PHE   367      93.120 134.050  29.450  1.00  0.00            
ATOM   2572  HB2 PHE   367      93.630 134.220  27.820  1.00  0.00            
ATOM   2573  CG  PHE   367      91.510 134.450  28.160  1.00  0.00            
ATOM   2574  CD1 PHE   367      90.600 134.360  29.220  1.00  0.00            
ATOM   2575  HD1 PHE   367      90.950 134.670  30.190  1.00  0.00            
ATOM   2576  CE1 PHE   367      89.240 134.190  28.930  1.00  0.00            
ATOM   2577  HE1 PHE   367      88.560 134.150  29.780  1.00  0.00            
ATOM   2578  CZ  PHE   367      88.750 134.160  27.620  1.00  0.00            
ATOM   2579  HZ  PHE   367      87.680 134.190  27.450  1.00  0.00            
ATOM   2580  CE2 PHE   367      89.710 134.150  26.600  1.00  0.00            
ATOM   2581  HE2 PHE   367      89.360 134.150  25.580  1.00  0.00            
ATOM   2582  CD2 PHE   367      91.080 134.230  26.850  1.00  0.00            
ATOM   2583  HD2 PHE   367      91.850 134.200  26.100  1.00  0.00            
ATOM   2584  C   PHE   367      94.540 136.230  29.640  1.00  0.00            
ATOM   2585  O   PHE   367      95.560 136.100  28.970  1.00  0.00            
ATOM   2586  N   CYS   368      94.510 136.510  30.950  1.00  0.00            
ATOM   2587  H   CYS   368      93.610 136.400  31.380  1.00  0.00            
ATOM   2588  CA  CYS   368      95.620 137.000  31.750  1.00  0.00            
ATOM   2589  HA  CYS   368      96.560 136.610  31.350  1.00  0.00            
ATOM   2590  CB  CYS   368      95.740 138.510  31.600  1.00  0.00            
ATOM   2591  HB1 CYS   368      95.050 139.010  32.280  1.00  0.00            
ATOM   2592  HB2 CYS   368      95.510 138.770  30.560  1.00  0.00            
ATOM   2593  SG  CYS   368      97.410 139.080  31.970  1.00  0.00            
ATOM   2594  HG  CYS   368      97.610 138.240  32.990  1.00  0.00            
ATOM   2595  C   CYS   368      95.610 136.510  33.190  1.00  0.00            
ATOM   2596  O   CYS   368      96.390 136.980  34.010  1.00  0.00            
ATOM   2597  N   HIS   369      94.770 135.530  33.500  1.00  0.00            
ATOM   2598  H   HIS   369      94.260 135.170  32.710  1.00  0.00            
ATOM   2599  CA  HIS   369      94.680 134.600  34.620  1.00  0.00            
ATOM   2600  HA  HIS   369      93.720 134.140  34.380  1.00  0.00            
ATOM   2601  CB  HIS   369      95.680 133.450  34.500  1.00  0.00            
ATOM   2602  HB1 HIS   369      95.690 133.100  33.470  1.00  0.00            
ATOM   2603  HB2 HIS   369      95.230 132.730  35.180  1.00  0.00            
ATOM   2604  CG  HIS   369      97.090 133.820  34.870  1.00  0.00            
ATOM   2605  ND1 HIS   369      97.600 134.060  36.130  1.00  0.00            
ATOM   2606  HD1 HIS   369      97.080 134.210  36.990  1.00  0.00            
ATOM   2607  CE1 HIS   369      98.930 134.240  36.010  1.00  0.00            
ATOM   2608  HE1 HIS   369      99.500 134.540  36.870  1.00  0.00            
ATOM   2609  NE2 HIS   369      99.340 134.140  34.750  1.00  0.00            
ATOM   2610  CD2 HIS   369      98.200 133.740  34.050  1.00  0.00            
ATOM   2611  HD2 HIS   369      98.070 133.470  33.020  1.00  0.00            
ATOM   2612  C   HIS   369      94.460 135.120  36.030  1.00  0.00            
ATOM   2613  O   HIS   369      93.840 134.360  36.780  1.00  0.00            
ATOM   2614  N   SER   370      94.890 136.290  36.490  1.00  0.00            
ATOM   2615  H   SER   370      95.660 136.690  35.970  1.00  0.00            
ATOM   2616  CA  SER   370      94.810 136.870  37.810  1.00  0.00            
ATOM   2617  HA  SER   370      94.180 136.290  38.490  1.00  0.00            
ATOM   2618  CB  SER   370      96.150 136.670  38.510  1.00  0.00            
ATOM   2619  HB1 SER   370      96.030 137.090  39.510  1.00  0.00            
ATOM   2620  HB2 SER   370      96.870 137.250  37.940  1.00  0.00            
ATOM   2621  OG  SER   370      96.420 135.290  38.500  1.00  0.00            
ATOM   2622  HG  SER   370      96.720 134.960  39.350  1.00  0.00            
ATOM   2623  C   SER   370      94.340 138.320  37.800  1.00  0.00            
ATOM   2624  O   SER   370      94.820 139.210  37.110  1.00  0.00            
ATOM   2625  N   LYS   371      93.370 138.630  38.660  1.00  0.00            
ATOM   2626  H   LYS   371      93.100 137.900  39.300  1.00  0.00            
ATOM   2627  CA  LYS   371      92.760 139.920  38.890  1.00  0.00            
ATOM   2628  HA  LYS   371      92.090 140.030  38.040  1.00  0.00            
ATOM   2629  CB  LYS   371      92.070 139.860  40.250  1.00  0.00            
ATOM   2630  HB1 LYS   371      91.710 140.850  40.550  1.00  0.00            
ATOM   2631  HB2 LYS   371      92.720 139.480  41.030  1.00  0.00            
ATOM   2632  CG  LYS   371      90.810 139.020  40.110  1.00  0.00            
ATOM   2633  HG1 LYS   371      91.110 138.050  39.700  1.00  0.00            
ATOM   2634  HG2 LYS   371      90.110 139.360  39.340  1.00  0.00            
ATOM   2635  CD  LYS   371      89.960 138.860  41.360  1.00  0.00            
ATOM   2636  HD1 LYS   371      90.650 138.460  42.110  1.00  0.00            
ATOM   2637  HD2 LYS   371      89.070 138.250  41.210  1.00  0.00            
ATOM   2638  CE  LYS   371      89.400 140.200  41.810  1.00  0.00            
ATOM   2639  HE1 LYS   371      88.910 140.810  41.050  1.00  0.00            
ATOM   2640  HE2 LYS   371      90.200 140.670  42.380  1.00  0.00            
ATOM   2641  NZ  LYS   371      88.370 140.020  42.840  1.00  0.00            
ATOM   2642  HZ1 LYS   371      87.520 139.530  42.590  1.00  0.00            
ATOM   2643  HZ2 LYS   371      88.760 139.480  43.600  1.00  0.00            
ATOM   2644  HZ3 LYS   371      88.070 140.900  43.220  1.00  0.00            
ATOM   2645  C   LYS   371      93.650 141.160  38.900  1.00  0.00            
ATOM   2646  O   LYS   371      93.370 141.980  38.030  1.00  0.00            
ATOM   2647  N   LYS   372      94.750 141.250  39.650  1.00  0.00            
ATOM   2648  H   LYS   372      95.020 140.460  40.210  1.00  0.00            
ATOM   2649  CA  LYS   372      95.560 142.450  39.720  1.00  0.00            
ATOM   2650  HA  LYS   372      95.050 143.410  39.640  1.00  0.00            
ATOM   2651  CB  LYS   372      96.230 142.500  41.080  1.00  0.00            
ATOM   2652  HB1 LYS   372      97.040 141.770  41.100  1.00  0.00            
ATOM   2653  HB2 LYS   372      95.460 142.230  41.800  1.00  0.00            
ATOM   2654  CG  LYS   372      96.760 143.840  41.580  1.00  0.00            
ATOM   2655  HG1 LYS   372      96.580 143.900  42.650  1.00  0.00            
ATOM   2656  HG2 LYS   372      96.220 144.570  40.970  1.00  0.00            
ATOM   2657  CD  LYS   372      98.270 144.050  41.450  1.00  0.00            
ATOM   2658  HD1 LYS   372      98.390 144.160  40.380  1.00  0.00            
ATOM   2659  HD2 LYS   372      98.830 143.230  41.890  1.00  0.00            
ATOM   2660  CE  LYS   372      98.640 145.400  42.070  1.00  0.00            
ATOM   2661  HE1 LYS   372      98.290 145.480  43.100  1.00  0.00            
ATOM   2662  HE2 LYS   372      98.120 146.110  41.430  1.00  0.00            
ATOM   2663  NZ  LYS   372     100.090 145.610  41.950  1.00  0.00            
ATOM   2664  HZ1 LYS   372     100.240 146.600  41.800  1.00  0.00            
ATOM   2665  HZ2 LYS   372     100.520 145.160  42.740  1.00  0.00            
ATOM   2666  HZ3 LYS   372     100.410 145.120  41.120  1.00  0.00            
ATOM   2667  C   LYS   372      96.560 142.550  38.580  1.00  0.00            
ATOM   2668  O   LYS   372      96.780 143.670  38.100  1.00  0.00            
ATOM   2669  N   LYS   373      96.940 141.460  37.910  1.00  0.00            
ATOM   2670  H   LYS   373      96.660 140.590  38.330  1.00  0.00            
ATOM   2671  CA  LYS   373      97.720 141.380  36.690  1.00  0.00            
ATOM   2672  HA  LYS   373      98.550 142.080  36.780  1.00  0.00            
ATOM   2673  CB  LYS   373      98.320 139.980  36.650  1.00  0.00            
ATOM   2674  HB1 LYS   373      97.680 139.110  36.460  1.00  0.00            
ATOM   2675  HB2 LYS   373      98.760 139.960  37.650  1.00  0.00            
ATOM   2676  CG  LYS   373      99.430 139.860  35.610  1.00  0.00            
ATOM   2677  HG1 LYS   373      99.890 140.840  35.790  1.00  0.00            
ATOM   2678  HG2 LYS   373      98.980 139.820  34.620  1.00  0.00            
ATOM   2679  CD  LYS   373     100.420 138.730  35.860  1.00  0.00            
ATOM   2680  HD1 LYS   373      99.960 137.770  35.630  1.00  0.00            
ATOM   2681  HD2 LYS   373     100.730 138.760  36.910  1.00  0.00            
ATOM   2682  CE  LYS   373     101.550 138.900  34.850  1.00  0.00            
ATOM   2683  HE1 LYS   373     102.230 139.610  35.330  1.00  0.00            
ATOM   2684  HE2 LYS   373     101.090 139.320  33.950  1.00  0.00            
ATOM   2685  NZ  LYS   373     102.370 137.700  34.670  1.00  0.00            
ATOM   2686  HZ1 LYS   373     103.310 137.900  34.360  1.00  0.00            
ATOM   2687  HZ2 LYS   373     102.480 137.170  35.520  1.00  0.00            
ATOM   2688  HZ3 LYS   373     102.010 137.090  33.950  1.00  0.00            
ATOM   2689  C   LYS   373      96.980 141.690  35.400  1.00  0.00            
ATOM   2690  O   LYS   373      97.610 142.390  34.610  1.00  0.00            
ATOM   2691  N   CYS   374      95.690 141.340  35.340  1.00  0.00            
ATOM   2692  H   CYS   374      95.340 140.830  36.140  1.00  0.00            
ATOM   2693  CA  CYS   374      94.710 141.840  34.390  1.00  0.00            
ATOM   2694  HA  CYS   374      94.990 141.450  33.410  1.00  0.00            
ATOM   2695  CB  CYS   374      93.400 141.140  34.700  1.00  0.00            
ATOM   2696  HB1 CYS   374      92.520 141.570  34.220  1.00  0.00            
ATOM   2697  HB2 CYS   374      93.110 141.280  35.740  1.00  0.00            
ATOM   2698  SG  CYS   374      93.470 139.350  34.440  1.00  0.00            
ATOM   2699  HG  CYS   374      94.520 138.950  35.180  1.00  0.00            
ATOM   2700  C   CYS   374      94.570 143.350  34.380  1.00  0.00            
ATOM   2701  O   CYS   374      94.590 143.990  33.330  1.00  0.00            
ATOM   2702  N   ASP   375      94.550 143.840  35.620  1.00  0.00            
ATOM   2703  H   ASP   375      94.770 143.260  36.420  1.00  0.00            
ATOM   2704  CA  ASP   375      94.220 145.220  35.900  1.00  0.00            
ATOM   2705  HA  ASP   375      93.260 145.490  35.460  1.00  0.00            
ATOM   2706  CB  ASP   375      94.150 145.480  37.410  1.00  0.00            
ATOM   2707  HB1 ASP   375      95.140 145.280  37.820  1.00  0.00            
ATOM   2708  HB2 ASP   375      93.470 144.810  37.930  1.00  0.00            
ATOM   2709  CG  ASP   375      93.820 146.930  37.730  1.00  0.00            
ATOM   2710  OD1 ASP   375      94.610 147.700  38.300  1.00  0.00            
ATOM   2711  OD2 ASP   375      92.670 147.300  37.410  1.00  0.00            
ATOM   2712  C   ASP   375      95.280 146.180  35.350  1.00  0.00            
ATOM   2713  O   ASP   375      94.920 147.170  34.720  1.00  0.00            
ATOM   2714  N   GLU   376      96.550 145.820  35.540  1.00  0.00            
ATOM   2715  H   GLU   376      96.730 144.990  36.090  1.00  0.00            
ATOM   2716  CA  GLU   376      97.690 146.540  35.010  1.00  0.00            
ATOM   2717  HA  GLU   376      97.700 147.610  35.190  1.00  0.00            
ATOM   2718  CB  GLU   376      98.980 145.990  35.620  1.00  0.00            
ATOM   2719  HB1 GLU   376      99.800 146.510  35.130  1.00  0.00            
ATOM   2720  HB2 GLU   376      99.070 144.920  35.430  1.00  0.00            
ATOM   2721  CG  GLU   376      99.180 146.190  37.120  1.00  0.00            
ATOM   2722  HG1 GLU   376     100.080 145.660  37.420  1.00  0.00            
ATOM   2723  HG2 GLU   376      98.320 145.760  37.640  1.00  0.00            
ATOM   2724  CD  GLU   376      99.160 147.640  37.580  1.00  0.00            
ATOM   2725  OE1 GLU   376      98.670 147.950  38.680  1.00  0.00            
ATOM   2726  OE2 GLU   376      99.600 148.570  36.860  1.00  0.00            
ATOM   2727  C   GLU   376      97.830 146.430  33.490  1.00  0.00            
ATOM   2728  O   GLU   376      98.250 147.390  32.850  1.00  0.00            
ATOM   2729  N   LEU   377      97.500 145.290  32.880  1.00  0.00            
ATOM   2730  H   LEU   377      97.260 144.530  33.510  1.00  0.00            
ATOM   2731  CA  LEU   377      97.470 145.210  31.440  1.00  0.00            
ATOM   2732  HA  LEU   377      98.380 145.640  31.020  1.00  0.00            
ATOM   2733  CB  LEU   377      97.500 143.750  30.990  1.00  0.00            
ATOM   2734  HB1 LEU   377      96.490 143.370  31.180  1.00  0.00            
ATOM   2735  HB2 LEU   377      98.210 143.230  31.640  1.00  0.00            
ATOM   2736  CG  LEU   377      97.900 143.350  29.580  1.00  0.00            
ATOM   2737  HG  LEU   377      98.270 142.330  29.720  1.00  0.00            
ATOM   2738  CD1 LEU   377      96.760 143.280  28.570  1.00  0.00            
ATOM   2739 1HD1 LEU   377      96.090 144.130  28.720  1.00  0.00            
ATOM   2740 2HD1 LEU   377      97.170 143.330  27.560  1.00  0.00            
ATOM   2741 3HD1 LEU   377      96.280 142.340  28.830  1.00  0.00            
ATOM   2742  CD2 LEU   377      98.980 144.220  28.950  1.00  0.00            
ATOM   2743 1HD2 LEU   377      99.680 144.390  29.770  1.00  0.00            
ATOM   2744 2HD2 LEU   377      99.490 143.860  28.050  1.00  0.00            
ATOM   2745 3HD2 LEU   377      98.470 145.170  28.790  1.00  0.00            
ATOM   2746  C   LEU   377      96.310 145.980  30.820  1.00  0.00            
ATOM   2747  O   LEU   377      96.600 146.630  29.820  1.00  0.00            
ATOM   2748  N   ALA   378      95.130 146.120  31.430  1.00  0.00            
ATOM   2749  H   ALA   378      95.040 145.700  32.340  1.00  0.00            
ATOM   2750  CA  ALA   378      94.160 147.120  31.020  1.00  0.00            
ATOM   2751  HA  ALA   378      94.100 147.110  29.930  1.00  0.00            
ATOM   2752  CB  ALA   378      92.840 146.740  31.680  1.00  0.00            
ATOM   2753  HB1 ALA   378      92.850 146.810  32.770  1.00  0.00            
ATOM   2754  HB2 ALA   378      92.050 147.390  31.310  1.00  0.00            
ATOM   2755  HB3 ALA   378      92.540 145.720  31.430  1.00  0.00            
ATOM   2756  C   ALA   378      94.600 148.550  31.280  1.00  0.00            
ATOM   2757  O   ALA   378      94.350 149.410  30.450  1.00  0.00            
ATOM   2758  N   ALA   379      95.250 148.900  32.400  1.00  0.00            
ATOM   2759  H   ALA   379      95.560 148.260  33.110  1.00  0.00            
ATOM   2760  CA  ALA   379      95.860 150.200  32.530  1.00  0.00            
ATOM   2761  HA  ALA   379      95.160 151.030  32.410  1.00  0.00            
ATOM   2762  CB  ALA   379      96.460 150.430  33.920  1.00  0.00            
ATOM   2763  HB1 ALA   379      97.450 149.970  33.850  1.00  0.00            
ATOM   2764  HB2 ALA   379      96.570 151.470  34.230  1.00  0.00            
ATOM   2765  HB3 ALA   379      95.810 149.970  34.670  1.00  0.00            
ATOM   2766  C   ALA   379      96.900 150.540  31.470  1.00  0.00            
ATOM   2767  O   ALA   379      97.150 151.670  31.050  1.00  0.00            
ATOM   2768  N   LYS   380      97.700 149.550  31.060  1.00  0.00            
ATOM   2769  H   LYS   380      97.630 148.700  31.600  1.00  0.00            
ATOM   2770  CA  LYS   380      98.830 149.740  30.180  1.00  0.00            
ATOM   2771  HA  LYS   380      99.370 150.660  30.390  1.00  0.00            
ATOM   2772  CB  LYS   380      99.880 148.640  30.340  1.00  0.00            
ATOM   2773  HB1 LYS   380      99.300 147.720  30.240  1.00  0.00            
ATOM   2774  HB2 LYS   380     100.200 148.670  31.380  1.00  0.00            
ATOM   2775  CG  LYS   380     101.140 148.630  29.490  1.00  0.00            
ATOM   2776  HG1 LYS   380     100.910 149.030  28.500  1.00  0.00            
ATOM   2777  HG2 LYS   380     101.510 147.620  29.330  1.00  0.00            
ATOM   2778  CD  LYS   380     102.260 149.490  30.050  1.00  0.00            
ATOM   2779  HD1 LYS   380     102.430 149.180  31.080  1.00  0.00            
ATOM   2780  HD2 LYS   380     101.820 150.470  30.270  1.00  0.00            
ATOM   2781  CE  LYS   380     103.520 149.590  29.200  1.00  0.00            
ATOM   2782  HE1 LYS   380     103.410 150.320  28.390  1.00  0.00            
ATOM   2783  HE2 LYS   380     103.540 148.670  28.610  1.00  0.00            
ATOM   2784  NZ  LYS   380     104.780 149.860  29.920  1.00  0.00            
ATOM   2785  HZ1 LYS   380     104.610 150.270  30.830  1.00  0.00            
ATOM   2786  HZ2 LYS   380     105.300 149.000  30.040  1.00  0.00            
ATOM   2787  HZ3 LYS   380     105.270 150.570  29.400  1.00  0.00            
ATOM   2788  C   LYS   380      98.390 149.960  28.740  1.00  0.00            
ATOM   2789  O   LYS   380      98.850 150.910  28.110  1.00  0.00            
ATOM   2790  N   LEU   381      97.430 149.170  28.250  1.00  0.00            
ATOM   2791  H   LEU   381      97.230 148.300  28.710  1.00  0.00            
ATOM   2792  CA  LEU   381      96.640 149.400  27.060  1.00  0.00            
ATOM   2793  HA  LEU   381      97.260 149.420  26.160  1.00  0.00            
ATOM   2794  CB  LEU   381      95.500 148.390  27.000  1.00  0.00            
ATOM   2795  HB1 LEU   381      94.740 148.830  26.350  1.00  0.00            
ATOM   2796  HB2 LEU   381      94.990 148.320  27.960  1.00  0.00            
ATOM   2797  CG  LEU   381      95.770 146.930  26.620  1.00  0.00            
ATOM   2798  HG  LEU   381      96.660 146.550  27.130  1.00  0.00            
ATOM   2799  CD1 LEU   381      94.500 146.110  26.840  1.00  0.00            
ATOM   2800 1HD1 LEU   381      93.820 146.310  26.020  1.00  0.00            
ATOM   2801 2HD1 LEU   381      94.700 145.040  26.840  1.00  0.00            
ATOM   2802 3HD1 LEU   381      94.070 146.380  27.800  1.00  0.00            
ATOM   2803  CD2 LEU   381      96.120 146.770  25.150  1.00  0.00            
ATOM   2804 1HD2 LEU   381      97.100 147.190  24.930  1.00  0.00            
ATOM   2805 2HD2 LEU   381      95.900 145.750  24.820  1.00  0.00            
ATOM   2806 3HD2 LEU   381      95.490 147.450  24.570  1.00  0.00            
ATOM   2807  C   LEU   381      96.150 150.840  27.160  1.00  0.00            
ATOM   2808  O   LEU   381      96.410 151.570  26.210  1.00  0.00            
ATOM   2809  N   SER   382      95.620 151.340  28.280  1.00  0.00            
ATOM   2810  H   SER   382      95.560 150.750  29.090  1.00  0.00            
ATOM   2811  CA  SER   382      94.970 152.640  28.370  1.00  0.00            
ATOM   2812  HA  SER   382      94.260 152.690  27.550  1.00  0.00            
ATOM   2813  CB  SER   382      94.260 152.790  29.720  1.00  0.00            
ATOM   2814  HB1 SER   382      94.120 153.870  29.670  1.00  0.00            
ATOM   2815  HB2 SER   382      94.930 152.550  30.550  1.00  0.00            
ATOM   2816  OG  SER   382      93.160 151.960  29.980  1.00  0.00            
ATOM   2817  HG  SER   382      93.500 151.070  30.110  1.00  0.00            
ATOM   2818  C   SER   382      96.020 153.730  28.210  1.00  0.00            
ATOM   2819  O   SER   382      95.710 154.800  27.690  1.00  0.00            
ATOM   2820  N   GLY   383      97.300 153.460  28.470  1.00  0.00            
ATOM   2821  H   GLY   383      97.540 152.570  28.890  1.00  0.00            
ATOM   2822  CA  GLY   383      98.450 154.350  28.380  1.00  0.00            
ATOM   2823  HA1 GLY   383      99.280 153.930  28.950  1.00  0.00            
ATOM   2824  HA2 GLY   383      98.140 155.260  28.900  1.00  0.00            
ATOM   2825  C   GLY   383      98.890 154.640  26.960  1.00  0.00            
ATOM   2826  O   GLY   383      99.460 155.700  26.700  1.00  0.00            
ATOM   2827  N   LEU   384      98.570 153.820  25.950  1.00  0.00            
ATOM   2828  H   LEU   384      98.150 153.020  26.400  1.00  0.00            
ATOM   2829  CA  LEU   384      98.680 154.080  24.530  1.00  0.00            
ATOM   2830  HA  LEU   384      99.460 154.830  24.360  1.00  0.00            
ATOM   2831  CB  LEU   384      99.210 152.880  23.750  1.00  0.00            
ATOM   2832  HB1 LEU   384      98.590 152.760  22.860  1.00  0.00            
ATOM   2833  HB2 LEU   384      99.090 151.970  24.330  1.00  0.00            
ATOM   2834  CG  LEU   384     100.650 153.000  23.280  1.00  0.00            
ATOM   2835  HG  LEU   384     100.660 153.800  22.530  1.00  0.00            
ATOM   2836  CD1 LEU   384     101.740 153.230  24.330  1.00  0.00            
ATOM   2837 1HD1 LEU   384     101.660 154.240  24.720  1.00  0.00            
ATOM   2838 2HD1 LEU   384     101.590 152.480  25.110  1.00  0.00            
ATOM   2839 3HD1 LEU   384     102.720 152.980  23.940  1.00  0.00            
ATOM   2840  CD2 LEU   384     101.100 151.700  22.620  1.00  0.00            
ATOM   2841 1HD2 LEU   384     101.250 150.840  23.260  1.00  0.00            
ATOM   2842 2HD2 LEU   384     100.430 151.490  21.790  1.00  0.00            
ATOM   2843 3HD2 LEU   384     102.090 151.840  22.180  1.00  0.00            
ATOM   2844  C   LEU   384      97.350 154.550  23.970  1.00  0.00            
ATOM   2845  O   LEU   384      97.120 154.510  22.760  1.00  0.00            
ATOM   2846  N   GLY   385      96.370 154.930  24.800  1.00  0.00            
ATOM   2847  H   GLY   385      96.790 155.100  25.700  1.00  0.00            
ATOM   2848  CA  GLY   385      95.050 155.430  24.470  1.00  0.00            
ATOM   2849  HA1 GLY   385      95.160 156.290  23.810  1.00  0.00            
ATOM   2850  HA2 GLY   385      94.480 155.660  25.370  1.00  0.00            
ATOM   2851  C   GLY   385      93.970 154.480  23.970  1.00  0.00            
ATOM   2852  O   GLY   385      93.010 154.880  23.310  1.00  0.00            
ATOM   2853  N   ILE   386      94.240 153.180  24.120  1.00  0.00            
ATOM   2854  H   ILE   386      95.080 153.010  24.650  1.00  0.00            
ATOM   2855  CA  ILE   386      93.400 152.060  23.740  1.00  0.00            
ATOM   2856  HA  ILE   386      92.850 152.220  22.810  1.00  0.00            
ATOM   2857  CB  ILE   386      94.210 150.770  23.690  1.00  0.00            
ATOM   2858  HB  ILE   386      94.570 150.630  24.710  1.00  0.00            
ATOM   2859  CG2 ILE   386      93.420 149.580  23.160  1.00  0.00            
ATOM   2860 1HG2 ILE   386      92.510 149.570  23.770  1.00  0.00            
ATOM   2861 2HG2 ILE   386      93.210 149.680  22.100  1.00  0.00            
ATOM   2862 3HG2 ILE   386      93.960 148.650  23.300  1.00  0.00            
ATOM   2863  CG1 ILE   386      95.600 150.790  23.060  1.00  0.00            
ATOM   2864 1HG1 ILE   386      96.060 149.810  23.200  1.00  0.00            
ATOM   2865 2HG1 ILE   386      96.290 151.450  23.580  1.00  0.00            
ATOM   2866  CD  ILE   386      95.670 150.900  21.540  1.00  0.00            
ATOM   2867  HD1 ILE   386      96.730 150.900  21.250  1.00  0.00            
ATOM   2868  HD2 ILE   386      95.080 150.150  21.020  1.00  0.00            
ATOM   2869  HD3 ILE   386      95.260 151.810  21.100  1.00  0.00            
ATOM   2870  C   ILE   386      92.320 151.920  24.810  1.00  0.00            
ATOM   2871  O   ILE   386      92.730 151.750  25.960  1.00  0.00            
ATOM   2872  N   ASN   387      91.020 151.890  24.530  1.00  0.00            
ATOM   2873  H   ASN   387      90.770 151.990  23.550  1.00  0.00            
ATOM   2874  CA  ASN   387      89.910 151.820  25.460  1.00  0.00            
ATOM   2875  HA  ASN   387      90.190 152.390  26.350  1.00  0.00            
ATOM   2876  CB  ASN   387      88.680 152.380  24.760  1.00  0.00            
ATOM   2877  HB1 ASN   387      87.800 152.200  25.370  1.00  0.00            
ATOM   2878  HB2 ASN   387      88.440 151.800  23.870  1.00  0.00            
ATOM   2879  CG  ASN   387      88.810 153.880  24.510  1.00  0.00            
ATOM   2880  OD1 ASN   387      88.600 154.800  25.310  1.00  0.00            
ATOM   2881  ND2 ASN   387      89.290 154.300  23.340  1.00  0.00            
ATOM   2882 1HD2 ASN   387      89.160 153.670  22.560  1.00  0.00            
ATOM   2883 2HD2 ASN   387      89.270 155.290  23.180  1.00  0.00            
ATOM   2884  C   ASN   387      89.740 150.370  25.910  1.00  0.00            
ATOM   2885  O   ASN   387      89.150 149.550  25.200  1.00  0.00            
ATOM   2886  N   ALA   388      90.410 150.130  27.030  1.00  0.00            
ATOM   2887  H   ALA   388      90.820 150.910  27.520  1.00  0.00            
ATOM   2888  CA  ALA   388      90.530 148.830  27.660  1.00  0.00            
ATOM   2889  HA  ALA   388      89.950 148.100  27.090  1.00  0.00            
ATOM   2890  CB  ALA   388      91.990 148.400  27.530  1.00  0.00            
ATOM   2891  HB1 ALA   388      92.110 147.370  27.860  1.00  0.00            
ATOM   2892  HB2 ALA   388      92.400 148.510  26.530  1.00  0.00            
ATOM   2893  HB3 ALA   388      92.640 149.090  28.060  1.00  0.00            
ATOM   2894  C   ALA   388      90.000 148.850  29.090  1.00  0.00            
ATOM   2895  O   ALA   388      90.250 149.750  29.890  1.00  0.00            
ATOM   2896  N   VAL   389      89.290 147.800  29.520  1.00  0.00            
ATOM   2897  H   VAL   389      89.200 147.020  28.880  1.00  0.00            
ATOM   2898  CA  VAL   389      88.940 147.550  30.900  1.00  0.00            
ATOM   2899  HA  VAL   389      89.570 148.060  31.620  1.00  0.00            
ATOM   2900  CB  VAL   389      87.490 148.000  31.080  1.00  0.00            
ATOM   2901  HB  VAL   389      87.420 148.940  30.530  1.00  0.00            
ATOM   2902  CG1 VAL   389      86.530 146.990  30.450  1.00  0.00            
ATOM   2903 1HG1 VAL   389      86.400 146.070  31.030  1.00  0.00            
ATOM   2904 2HG1 VAL   389      85.620 147.560  30.260  1.00  0.00            
ATOM   2905 3HG1 VAL   389      86.910 146.770  29.460  1.00  0.00            
ATOM   2906  CG2 VAL   389      87.090 148.130  32.540  1.00  0.00            
ATOM   2907 1HG2 VAL   389      87.050 147.160  33.030  1.00  0.00            
ATOM   2908 2HG2 VAL   389      87.670 148.860  33.100  1.00  0.00            
ATOM   2909 3HG2 VAL   389      86.090 148.560  32.460  1.00  0.00            
ATOM   2910  C   VAL   389      89.240 146.090  31.230  1.00  0.00            
ATOM   2911  O   VAL   389      89.400 145.140  30.470  1.00  0.00            
ATOM   2912  N   ALA   390      89.470 145.820  32.520  1.00  0.00            
ATOM   2913  H   ALA   390      89.360 146.570  33.200  1.00  0.00            
ATOM   2914  CA  ALA   390      89.740 144.530  33.100  1.00  0.00            
ATOM   2915  HA  ALA   390      90.140 143.750  32.440  1.00  0.00            
ATOM   2916  CB  ALA   390      90.780 144.710  34.210  1.00  0.00            
ATOM   2917  HB1 ALA   390      91.140 143.760  34.590  1.00  0.00            
ATOM   2918  HB2 ALA   390      91.670 145.210  33.820  1.00  0.00            
ATOM   2919  HB3 ALA   390      90.310 145.090  35.120  1.00  0.00            
ATOM   2920  C   ALA   390      88.520 143.900  33.760  1.00  0.00            
ATOM   2921  O   ALA   390      87.820 144.640  34.450  1.00  0.00            
ATOM   2922  N   TYR   391      88.340 142.590  33.610  1.00  0.00            
ATOM   2923  H   TYR   391      88.830 142.060  32.900  1.00  0.00            
ATOM   2924  CA  TYR   391      87.210 141.840  34.120  1.00  0.00            
ATOM   2925  HA  TYR   391      86.660 142.610  34.650  1.00  0.00            
ATOM   2926  CB  TYR   391      86.230 141.480  33.010  1.00  0.00            
ATOM   2927  HB1 TYR   391      86.750 140.750  32.400  1.00  0.00            
ATOM   2928  HB2 TYR   391      86.070 142.390  32.440  1.00  0.00            
ATOM   2929  CG  TYR   391      84.950 140.880  33.550  1.00  0.00            
ATOM   2930  CD1 TYR   391      83.850 141.640  33.960  1.00  0.00            
ATOM   2931  HD1 TYR   391      83.880 142.700  33.770  1.00  0.00            
ATOM   2932  CE1 TYR   391      82.720 141.010  34.500  1.00  0.00            
ATOM   2933  HE1 TYR   391      81.930 141.530  35.000  1.00  0.00            
ATOM   2934  CZ  TYR   391      82.680 139.610  34.690  1.00  0.00            
ATOM   2935  OH  TYR   391      81.620 138.940  35.230  1.00  0.00            
ATOM   2936  HH  TYR   391      81.080 139.460  35.820  1.00  0.00            
ATOM   2937  CE2 TYR   391      83.720 138.830  34.140  1.00  0.00            
ATOM   2938  HE2 TYR   391      83.630 137.760  34.240  1.00  0.00            
ATOM   2939  CD2 TYR   391      84.820 139.480  33.570  1.00  0.00            
ATOM   2940  HD2 TYR   391      85.620 138.840  33.240  1.00  0.00            
ATOM   2941  C   TYR   391      87.450 140.570  34.930  1.00  0.00            
ATOM   2942  O   TYR   391      88.460 139.940  34.650  1.00  0.00            
ATOM   2943  N   TYR   392      86.560 140.260  35.880  1.00  0.00            
ATOM   2944  H   TYR   392      85.690 140.770  35.850  1.00  0.00            
ATOM   2945  CA  TYR   392      86.610 139.200  36.870  1.00  0.00            
ATOM   2946  HA  TYR   392      86.820 138.290  36.310  1.00  0.00            
ATOM   2947  CB  TYR   392      87.610 139.540  37.970  1.00  0.00            
ATOM   2948  HB1 TYR   392      88.540 139.220  37.490  1.00  0.00            
ATOM   2949  HB2 TYR   392      87.480 138.850  38.800  1.00  0.00            
ATOM   2950  CG  TYR   392      87.620 140.950  38.500  1.00  0.00            
ATOM   2951  CD1 TYR   392      86.810 141.260  39.600  1.00  0.00            
ATOM   2952  HD1 TYR   392      86.310 140.430  40.050  1.00  0.00            
ATOM   2953  CE1 TYR   392      86.870 142.520  40.210  1.00  0.00            
ATOM   2954  HE1 TYR   392      86.290 142.650  41.110  1.00  0.00            
ATOM   2955  CZ  TYR   392      87.720 143.520  39.690  1.00  0.00            
ATOM   2956  OH  TYR   392      87.910 144.650  40.440  1.00  0.00            
ATOM   2957  HH  TYR   392      88.680 145.120  40.140  1.00  0.00            
ATOM   2958  CE2 TYR   392      88.560 143.180  38.620  1.00  0.00            
ATOM   2959  HE2 TYR   392      89.270 143.900  38.240  1.00  0.00            
ATOM   2960  CD2 TYR   392      88.570 141.890  38.070  1.00  0.00            
ATOM   2961  HD2 TYR   392      89.260 141.720  37.260  1.00  0.00            
ATOM   2962  C   TYR   392      85.260 138.980  37.540  1.00  0.00            
ATOM   2963  O   TYR   392      84.340 139.770  37.380  1.00  0.00            
ATOM   2964  N   ARG   393      85.130 137.910  38.330  1.00  0.00            
ATOM   2965  H   ARG   393      85.900 137.270  38.310  1.00  0.00            
ATOM   2966  CA  ARG   393      83.910 137.350  38.880  1.00  0.00            
ATOM   2967  HA  ARG   393      83.270 137.160  38.020  1.00  0.00            
ATOM   2968  CB  ARG   393      84.220 136.000  39.520  1.00  0.00            
ATOM   2969  HB1 ARG   393      84.830 136.190  40.410  1.00  0.00            
ATOM   2970  HB2 ARG   393      84.690 135.410  38.740  1.00  0.00            
ATOM   2971  CG  ARG   393      82.900 135.370  39.960  1.00  0.00            
ATOM   2972  HG1 ARG   393      82.250 135.350  39.080  1.00  0.00            
ATOM   2973  HG2 ARG   393      82.600 135.940  40.840  1.00  0.00            
ATOM   2974  CD  ARG   393      83.140 133.970  40.520  1.00  0.00            
ATOM   2975  HD1 ARG   393      83.660 134.140  41.460  1.00  0.00            
ATOM   2976  HD2 ARG   393      83.650 133.290  39.840  1.00  0.00            
ATOM   2977  NE  ARG   393      81.880 133.290  40.840  1.00  0.00            
ATOM   2978  HE  ARG   393      81.670 133.100  41.800  1.00  0.00            
ATOM   2979  CZ  ARG   393      80.910 132.930  39.980  1.00  0.00            
ATOM   2980  NH1 ARG   393      80.990 132.860  38.640  1.00  0.00            
ATOM   2981 1HH1 ARG   393      81.890 133.110  38.260  1.00  0.00            
ATOM   2982 2HH1 ARG   393      80.260 132.570  38.010  1.00  0.00            
ATOM   2983  NH2 ARG   393      79.760 132.520  40.540  1.00  0.00            
ATOM   2984 1HH2 ARG   393      79.730 132.410  41.540  1.00  0.00            
ATOM   2985 2HH2 ARG   393      79.060 132.180  39.900  1.00  0.00            
ATOM   2986  C   ARG   393      83.260 138.370  39.800  1.00  0.00            
ATOM   2987  O   ARG   393      82.040 138.460  39.670  1.00  0.00            
ATOM   2988  N   GLY   394      84.020 139.170  40.560  1.00  0.00            
ATOM   2989  H   GLY   394      85.010 138.970  40.610  1.00  0.00            
ATOM   2990  CA  GLY   394      83.610 140.270  41.400  1.00  0.00            
ATOM   2991  HA1 GLY   394      84.530 140.580  41.900  1.00  0.00            
ATOM   2992  HA2 GLY   394      83.030 139.870  42.240  1.00  0.00            
ATOM   2993  C   GLY   394      82.960 141.470  40.720  1.00  0.00            
ATOM   2994  O   GLY   394      82.880 142.540  41.300  1.00  0.00            
ATOM   2995  N   LEU   395      82.610 141.320  39.440  1.00  0.00            
ATOM   2996  H   LEU   395      82.870 140.460  38.980  1.00  0.00            
ATOM   2997  CA  LEU   395      82.120 142.380  38.590  1.00  0.00            
ATOM   2998  HA  LEU   395      81.590 143.160  39.130  1.00  0.00            
ATOM   2999  CB  LEU   395      83.240 142.950  37.720  1.00  0.00            
ATOM   3000  HB1 LEU   395      82.860 143.560  36.900  1.00  0.00            
ATOM   3001  HB2 LEU   395      83.840 142.160  37.250  1.00  0.00            
ATOM   3002  CG  LEU   395      84.200 143.880  38.460  1.00  0.00            
ATOM   3003  HG  LEU   395      84.580 143.280  39.280  1.00  0.00            
ATOM   3004  CD1 LEU   395      85.290 144.250  37.470  1.00  0.00            
ATOM   3005 1HD1 LEU   395      85.850 143.390  37.090  1.00  0.00            
ATOM   3006 2HD1 LEU   395      85.050 144.950  36.670  1.00  0.00            
ATOM   3007 3HD1 LEU   395      86.010 144.770  38.120  1.00  0.00            
ATOM   3008  CD2 LEU   395      83.500 145.140  38.950  1.00  0.00            
ATOM   3009 1HD2 LEU   395      84.230 145.910  39.200  1.00  0.00            
ATOM   3010 2HD2 LEU   395      82.940 145.520  38.090  1.00  0.00            
ATOM   3011 3HD2 LEU   395      82.960 144.830  39.850  1.00  0.00            
ATOM   3012  C   LEU   395      81.000 141.860  37.710  1.00  0.00            
ATOM   3013  O   LEU   395      80.820 140.650  37.540  1.00  0.00            
ATOM   3014  N   ASP   396      80.300 142.740  36.980  1.00  0.00            
ATOM   3015  H   ASP   396      80.650 143.680  37.030  1.00  0.00            
ATOM   3016  CA  ASP   396      79.320 142.380  35.980  1.00  0.00            
ATOM   3017  HA  ASP   396      79.250 141.300  35.810  1.00  0.00            
ATOM   3018  CB  ASP   396      77.950 142.840  36.470  1.00  0.00            
ATOM   3019  HB1 ASP   396      77.900 143.920  36.470  1.00  0.00            
ATOM   3020  HB2 ASP   396      77.840 142.530  37.510  1.00  0.00            
ATOM   3021  CG  ASP   396      76.800 142.390  35.590  1.00  0.00            
ATOM   3022  OD1 ASP   396      76.470 141.190  35.670  1.00  0.00            
ATOM   3023  OD2 ASP   396      76.380 143.160  34.690  1.00  0.00            
ATOM   3024  C   ASP   396      79.740 142.950  34.630  1.00  0.00            
ATOM   3025  O   ASP   396      80.330 144.030  34.560  1.00  0.00            
ATOM   3026  N   VAL   397      79.440 142.330  33.490  1.00  0.00            
ATOM   3027  H   VAL   397      79.050 141.410  33.600  1.00  0.00            
ATOM   3028  CA  VAL   397      79.910 142.740  32.180  1.00  0.00            
ATOM   3029  HA  VAL   397      80.940 143.090  32.330  1.00  0.00            
ATOM   3030  CB  VAL   397      79.830 141.610  31.160  1.00  0.00            
ATOM   3031  HB  VAL   397      80.240 141.930  30.200  1.00  0.00            
ATOM   3032  CG1 VAL   397      80.670 140.420  31.580  1.00  0.00            
ATOM   3033 1HG1 VAL   397      80.500 139.500  31.010  1.00  0.00            
ATOM   3034 2HG1 VAL   397      81.730 140.660  31.510  1.00  0.00            
ATOM   3035 3HG1 VAL   397      80.310 140.250  32.600  1.00  0.00            
ATOM   3036  CG2 VAL   397      78.410 141.180  30.790  1.00  0.00            
ATOM   3037 1HG2 VAL   397      77.960 142.020  30.260  1.00  0.00            
ATOM   3038 2HG2 VAL   397      78.320 140.310  30.130  1.00  0.00            
ATOM   3039 3HG2 VAL   397      77.870 141.030  31.720  1.00  0.00            
ATOM   3040  C   VAL   397      79.160 143.960  31.670  1.00  0.00            
ATOM   3041  O   VAL   397      79.600 144.550  30.680  1.00  0.00            
ATOM   3042  N   SER   398      78.080 144.330  32.360  1.00  0.00            
ATOM   3043  H   SER   398      77.890 143.720  33.140  1.00  0.00            
ATOM   3044  CA  SER   398      77.580 145.690  32.320  1.00  0.00            
ATOM   3045  HA  SER   398      77.220 145.890  31.310  1.00  0.00            
ATOM   3046  CB  SER   398      76.440 145.900  33.310  1.00  0.00            
ATOM   3047  HB1 SER   398      75.690 145.160  33.030  1.00  0.00            
ATOM   3048  HB2 SER   398      75.990 146.890  33.210  1.00  0.00            
ATOM   3049  OG  SER   398      76.880 145.570  34.610  1.00  0.00            
ATOM   3050  HG  SER   398      76.550 144.700  34.840  1.00  0.00            
ATOM   3051  C   SER   398      78.550 146.820  32.590  1.00  0.00            
ATOM   3052  O   SER   398      78.260 147.900  32.090  1.00  0.00            
ATOM   3053  N   VAL   399      79.780 146.680  33.100  1.00  0.00            
ATOM   3054  H   VAL   399      79.890 145.810  33.620  1.00  0.00            
ATOM   3055  CA  VAL   399      80.830 147.670  33.170  1.00  0.00            
ATOM   3056  HA  VAL   399      80.400 148.590  33.560  1.00  0.00            
ATOM   3057  CB  VAL   399      81.920 147.190  34.120  1.00  0.00            
ATOM   3058  HB  VAL   399      81.410 146.660  34.920  1.00  0.00            
ATOM   3059  CG1 VAL   399      82.830 146.130  33.510  1.00  0.00            
ATOM   3060 1HG1 VAL   399      83.400 146.500  32.660  1.00  0.00            
ATOM   3061 2HG1 VAL   399      83.450 145.780  34.350  1.00  0.00            
ATOM   3062 3HG1 VAL   399      82.280 145.220  33.290  1.00  0.00            
ATOM   3063  CG2 VAL   399      82.850 148.240  34.710  1.00  0.00            
ATOM   3064 1HG2 VAL   399      83.570 147.760  35.380  1.00  0.00            
ATOM   3065 2HG2 VAL   399      83.450 148.720  33.930  1.00  0.00            
ATOM   3066 3HG2 VAL   399      82.300 148.890  35.390  1.00  0.00            
ATOM   3067  C   VAL   399      81.340 148.090  31.790  1.00  0.00            
ATOM   3068  O   VAL   399      81.860 149.170  31.520  1.00  0.00            
ATOM   3069  N   ILE   400      81.360 147.200  30.810  1.00  0.00            
ATOM   3070  H   ILE   400      80.890 146.310  30.950  1.00  0.00            
ATOM   3071  CA  ILE   400      81.780 147.480  29.450  1.00  0.00            
ATOM   3072  HA  ILE   400      82.720 148.030  29.450  1.00  0.00            
ATOM   3073  CB  ILE   400      82.140 146.150  28.780  1.00  0.00            
ATOM   3074  HB  ILE   400      81.240 145.540  28.700  1.00  0.00            
ATOM   3075  CG2 ILE   400      82.590 146.330  27.340  1.00  0.00            
ATOM   3076 1HG2 ILE   400      83.390 147.070  27.360  1.00  0.00            
ATOM   3077 2HG2 ILE   400      82.860 145.400  26.840  1.00  0.00            
ATOM   3078 3HG2 ILE   400      81.730 146.680  26.760  1.00  0.00            
ATOM   3079  CG1 ILE   400      83.090 145.280  29.580  1.00  0.00            
ATOM   3080 1HG1 ILE   400      82.990 145.340  30.670  1.00  0.00            
ATOM   3081 2HG1 ILE   400      84.090 145.650  29.350  1.00  0.00            
ATOM   3082  CD  ILE   400      83.170 143.820  29.130  1.00  0.00            
ATOM   3083  HD1 ILE   400      82.150 143.460  29.160  1.00  0.00            
ATOM   3084  HD2 ILE   400      83.690 143.710  28.170  1.00  0.00            
ATOM   3085  HD3 ILE   400      83.760 143.220  29.830  1.00  0.00            
ATOM   3086  C   ILE   400      80.660 148.220  28.730  1.00  0.00            
ATOM   3087  O   ILE   400      79.520 147.750  28.780  1.00  0.00            
ATOM   3088  N   PRO   401      80.980 149.250  27.940  1.00  0.00            
ATOM   3089  CD  PRO   401      82.260 149.910  27.780  1.00  0.00            
ATOM   3090  HD1 PRO   401      82.880 149.450  27.010  1.00  0.00            
ATOM   3091  HD2 PRO   401      82.840 149.930  28.700  1.00  0.00            
ATOM   3092  CG  PRO   401      81.960 151.330  27.310  1.00  0.00            
ATOM   3093  HG1 PRO   401      82.630 151.670  26.520  1.00  0.00            
ATOM   3094  HG2 PRO   401      81.900 152.050  28.130  1.00  0.00            
ATOM   3095  CB  PRO   401      80.650 151.170  26.550  1.00  0.00            
ATOM   3096  HB1 PRO   401      80.890 150.930  25.520  1.00  0.00            
ATOM   3097  HB2 PRO   401      80.070 152.100  26.610  1.00  0.00            
ATOM   3098  CA  PRO   401      79.980 149.960  27.180  1.00  0.00            
ATOM   3099  HA  PRO   401      79.140 150.240  27.830  1.00  0.00            
ATOM   3100  C   PRO   401      79.450 149.070  26.060  1.00  0.00            
ATOM   3101  O   PRO   401      80.050 148.090  25.630  1.00  0.00            
ATOM   3102  N   THR   402      78.270 149.470  25.580  1.00  0.00            
ATOM   3103  H   THR   402      77.780 150.240  26.000  1.00  0.00            
ATOM   3104  CA  THR   402      77.510 148.820  24.530  1.00  0.00            
ATOM   3105  HA  THR   402      77.980 147.850  24.390  1.00  0.00            
ATOM   3106  CB  THR   402      76.070 148.550  24.970  1.00  0.00            
ATOM   3107  HB  THR   402      75.690 147.770  24.300  1.00  0.00            
ATOM   3108  CG2 THR   402      76.010 147.740  26.260  1.00  0.00            
ATOM   3109 1HG2 THR   402      76.760 146.950  26.210  1.00  0.00            
ATOM   3110 2HG2 THR   402      76.070 148.410  27.120  1.00  0.00            
ATOM   3111 3HG2 THR   402      75.100 147.140  26.290  1.00  0.00            
ATOM   3112  OG1 THR   402      75.260 149.680  25.170  1.00  0.00            
ATOM   3113  HG1 THR   402      74.360 149.320  25.180  1.00  0.00            
ATOM   3114  C   THR   402      77.620 149.420  23.130  1.00  0.00            
ATOM   3115  O   THR   402      77.640 148.640  22.170  1.00  0.00            
ATOM   3116  N   ILE   403      77.840 150.730  23.080  1.00  0.00            
ATOM   3117  H   ILE   403      77.900 151.110  24.010  1.00  0.00            
ATOM   3118  CA  ILE   403      78.160 151.690  22.040  1.00  0.00            
ATOM   3119  HA  ILE   403      77.670 151.370  21.110  1.00  0.00            
ATOM   3120  CB  ILE   403      77.710 153.120  22.340  1.00  0.00            
ATOM   3121  HB  ILE   403      78.110 153.360  23.330  1.00  0.00            
ATOM   3122  CG2 ILE   403      78.240 154.200  21.410  1.00  0.00            
ATOM   3123 1HG2 ILE   403      79.230 154.390  21.830  1.00  0.00            
ATOM   3124 2HG2 ILE   403      78.250 153.910  20.350  1.00  0.00            
ATOM   3125 3HG2 ILE   403      77.630 155.090  21.540  1.00  0.00            
ATOM   3126  CG1 ILE   403      76.220 153.360  22.530  1.00  0.00            
ATOM   3127 1HG1 ILE   403      76.080 154.360  22.940  1.00  0.00            
ATOM   3128 2HG1 ILE   403      75.850 152.660  23.280  1.00  0.00            
ATOM   3129  CD  ILE   403      75.570 153.110  21.170  1.00  0.00            
ATOM   3130  HD1 ILE   403      75.930 153.770  20.390  1.00  0.00            
ATOM   3131  HD2 ILE   403      75.760 152.100  20.790  1.00  0.00            
ATOM   3132  HD3 ILE   403      74.520 152.990  21.420  1.00  0.00            
ATOM   3133  C   ILE   403      79.630 151.580  21.680  1.00  0.00            
ATOM   3134  O   ILE   403      80.430 151.580  22.620  1.00  0.00            
ATOM   3135  N   GLY   404      79.920 151.460  20.380  1.00  0.00            
ATOM   3136  H   GLY   404      79.140 151.530  19.740  1.00  0.00            
ATOM   3137  CA  GLY   404      81.240 151.370  19.790  1.00  0.00            
ATOM   3138  HA1 GLY   404      81.730 152.330  19.620  1.00  0.00            
ATOM   3139  HA2 GLY   404      81.150 151.170  18.720  1.00  0.00            
ATOM   3140  C   GLY   404      82.220 150.350  20.330  1.00  0.00            
ATOM   3141  O   GLY   404      81.890 149.380  21.000  1.00  0.00            
ATOM   3142  N   ASP   405      83.510 150.640  20.110  1.00  0.00            
ATOM   3143  H   ASP   405      83.820 151.550  19.800  1.00  0.00            
ATOM   3144  CA  ASP   405      84.560 149.650  20.110  1.00  0.00            
ATOM   3145  HA  ASP   405      84.130 148.660  19.970  1.00  0.00            
ATOM   3146  CB  ASP   405      85.540 149.840  18.950  1.00  0.00            
ATOM   3147  HB1 ASP   405      84.960 149.770  18.040  1.00  0.00            
ATOM   3148  HB2 ASP   405      86.260 149.030  19.070  1.00  0.00            
ATOM   3149  CG  ASP   405      86.310 151.150  19.020  1.00  0.00            
ATOM   3150  OD1 ASP   405      87.540 151.160  19.280  1.00  0.00            
ATOM   3151  OD2 ASP   405      85.700 152.170  18.650  1.00  0.00            
ATOM   3152  C   ASP   405      85.270 149.590  21.460  1.00  0.00            
ATOM   3153  O   ASP   405      85.390 150.580  22.160  1.00  0.00            
ATOM   3154  N   VAL   406      85.690 148.360  21.750  1.00  0.00            
ATOM   3155  H   VAL   406      85.650 147.660  21.020  1.00  0.00            
ATOM   3156  CA  VAL   406      86.220 147.950  23.040  1.00  0.00            
ATOM   3157  HA  VAL   406      86.550 148.800  23.630  1.00  0.00            
ATOM   3158  CB  VAL   406      85.120 147.250  23.850  1.00  0.00            
ATOM   3159  HB  VAL   406      85.480 146.890  24.810  1.00  0.00            
ATOM   3160  CG1 VAL   406      83.960 148.180  24.170  1.00  0.00            
ATOM   3161 1HG1 VAL   406      84.290 149.180  24.440  1.00  0.00            
ATOM   3162 2HG1 VAL   406      83.440 148.270  23.210  1.00  0.00            
ATOM   3163 3HG1 VAL   406      83.330 147.710  24.930  1.00  0.00            
ATOM   3164  CG2 VAL   406      84.500 146.020  23.200  1.00  0.00            
ATOM   3165 1HG2 VAL   406      83.640 145.580  23.700  1.00  0.00            
ATOM   3166 2HG2 VAL   406      84.210 146.320  22.190  1.00  0.00            
ATOM   3167 3HG2 VAL   406      85.210 145.190  23.250  1.00  0.00            
ATOM   3168  C   VAL   406      87.370 146.950  22.990  1.00  0.00            
ATOM   3169  O   VAL   406      87.530 146.110  22.110  1.00  0.00            
ATOM   3170  N   VAL   407      88.240 147.080  23.990  1.00  0.00            
ATOM   3171  H   VAL   407      88.160 147.930  24.520  1.00  0.00            
ATOM   3172  CA  VAL   407      89.210 146.080  24.380  1.00  0.00            
ATOM   3173  HA  VAL   407      89.060 145.230  23.700  1.00  0.00            
ATOM   3174  CB  VAL   407      90.650 146.590  24.300  1.00  0.00            
ATOM   3175  HB  VAL   407      90.760 147.340  25.080  1.00  0.00            
ATOM   3176  CG1 VAL   407      91.540 145.400  24.640  1.00  0.00            
ATOM   3177 1HG1 VAL   407      91.040 144.460  24.400  1.00  0.00            
ATOM   3178 2HG1 VAL   407      92.510 145.500  24.150  1.00  0.00            
ATOM   3179 3HG1 VAL   407      91.720 145.420  25.710  1.00  0.00            
ATOM   3180  CG2 VAL   407      90.930 147.070  22.880  1.00  0.00            
ATOM   3181 1HG2 VAL   407      90.450 148.010  22.630  1.00  0.00            
ATOM   3182 2HG2 VAL   407      92.020 147.130  22.790  1.00  0.00            
ATOM   3183 3HG2 VAL   407      90.500 146.370  22.160  1.00  0.00            
ATOM   3184  C   VAL   407      88.840 145.630  25.780  1.00  0.00            
ATOM   3185  O   VAL   407      88.340 146.400  26.600  1.00  0.00            
ATOM   3186  N   VAL   408      89.080 144.340  26.060  1.00  0.00            
ATOM   3187  H   VAL   408      89.280 143.740  25.270  1.00  0.00            
ATOM   3188  CA  VAL   408      88.920 143.760  27.380  1.00  0.00            
ATOM   3189  HA  VAL   408      88.830 144.600  28.070  1.00  0.00            
ATOM   3190  CB  VAL   408      87.650 142.930  27.530  1.00  0.00            
ATOM   3191  HB  VAL   408      87.780 142.020  26.940  1.00  0.00            
ATOM   3192  CG1 VAL   408      87.310 142.530  28.960  1.00  0.00            
ATOM   3193 1HG1 VAL   408      87.950 141.820  29.480  1.00  0.00            
ATOM   3194 2HG1 VAL   408      87.260 143.420  29.590  1.00  0.00            
ATOM   3195 3HG1 VAL   408      86.310 142.100  29.040  1.00  0.00            
ATOM   3196  CG2 VAL   408      86.410 143.630  26.980  1.00  0.00            
ATOM   3197 1HG2 VAL   408      86.520 143.920  25.930  1.00  0.00            
ATOM   3198 2HG2 VAL   408      85.520 142.990  27.020  1.00  0.00            
ATOM   3199 3HG2 VAL   408      86.100 144.490  27.570  1.00  0.00            
ATOM   3200  C   VAL   408      90.120 142.900  27.730  1.00  0.00            
ATOM   3201  O   VAL   408      90.650 142.200  26.860  1.00  0.00            
ATOM   3202  N   VAL   409      90.470 142.790  29.010  1.00  0.00            
ATOM   3203  H   VAL   409      89.970 143.390  29.650  1.00  0.00            
ATOM   3204  CA  VAL   409      91.370 141.840  29.630  1.00  0.00            
ATOM   3205  HA  VAL   409      91.710 141.240  28.790  1.00  0.00            
ATOM   3206  CB  VAL   409      92.630 142.450  30.240  1.00  0.00            
ATOM   3207  HB  VAL   409      92.360 142.830  31.220  1.00  0.00            
ATOM   3208  CG1 VAL   409      93.810 141.490  30.430  1.00  0.00            
ATOM   3209 1HG1 VAL   409      93.450 140.470  30.530  1.00  0.00            
ATOM   3210 2HG1 VAL   409      94.450 141.380  29.550  1.00  0.00            
ATOM   3211 3HG1 VAL   409      94.440 141.840  31.240  1.00  0.00            
ATOM   3212  CG2 VAL   409      93.230 143.520  29.340  1.00  0.00            
ATOM   3213 1HG2 VAL   409      93.280 143.050  28.350  1.00  0.00            
ATOM   3214 2HG2 VAL   409      92.520 144.350  29.300  1.00  0.00            
ATOM   3215 3HG2 VAL   409      94.240 143.810  29.620  1.00  0.00            
ATOM   3216  C   VAL   409      90.630 141.010  30.670  1.00  0.00            
ATOM   3217  O   VAL   409      89.710 141.520  31.300  1.00  0.00            
ATOM   3218  N   ALA   410      90.840 139.700  30.700  1.00  0.00            
ATOM   3219  H   ALA   410      91.520 139.370  30.030  1.00  0.00            
ATOM   3220  CA  ALA   410      90.120 138.700  31.470  1.00  0.00            
ATOM   3221  HA  ALA   410      89.420 139.300  32.060  1.00  0.00            
ATOM   3222  CB  ALA   410      89.250 137.990  30.440  1.00  0.00            
ATOM   3223  HB1 ALA   410      88.760 138.710  29.790  1.00  0.00            
ATOM   3224  HB2 ALA   410      89.880 137.270  29.910  1.00  0.00            
ATOM   3225  HB3 ALA   410      88.400 137.590  31.000  1.00  0.00            
ATOM   3226  C   ALA   410      90.890 137.800  32.410  1.00  0.00            
ATOM   3227  O   ALA   410      91.990 137.330  32.130  1.00  0.00            
ATOM   3228  N   THR   411      90.260 137.410  33.520  1.00  0.00            
ATOM   3229  H   THR   411      89.420 137.950  33.720  1.00  0.00            
ATOM   3230  CA  THR   411      90.480 136.120  34.130  1.00  0.00            
ATOM   3231  HA  THR   411      91.500 135.730  34.150  1.00  0.00            
ATOM   3232  CB  THR   411      90.000 136.040  35.580  1.00  0.00            
ATOM   3233  HB  THR   411      90.140 135.040  35.970  1.00  0.00            
ATOM   3234  CG2 THR   411      90.770 137.030  36.450  1.00  0.00            
ATOM   3235 1HG2 THR   411      90.290 137.020  37.430  1.00  0.00            
ATOM   3236 2HG2 THR   411      91.780 136.640  36.530  1.00  0.00            
ATOM   3237 3HG2 THR   411      90.790 138.000  35.950  1.00  0.00            
ATOM   3238  OG1 THR   411      88.620 136.350  35.670  1.00  0.00            
ATOM   3239  HG1 THR   411      88.430 136.370  36.610  1.00  0.00            
ATOM   3240  C   THR   411      89.700 135.080  33.340  1.00  0.00            
ATOM   3241  O   THR   411      89.090 135.430  32.330  1.00  0.00            
ATOM   3242  N   ASP   412      89.600 133.810  33.730  1.00  0.00            
ATOM   3243  H   ASP   412      90.140 133.450  34.510  1.00  0.00            
ATOM   3244  CA  ASP   412      88.720 132.860  33.090  1.00  0.00            
ATOM   3245  HA  ASP   412      88.690 133.140  32.040  1.00  0.00            
ATOM   3246  CB  ASP   412      89.230 131.430  33.230  1.00  0.00            
ATOM   3247  HB1 ASP   412      88.490 130.880  32.650  1.00  0.00            
ATOM   3248  HB2 ASP   412      89.310 131.080  34.260  1.00  0.00            
ATOM   3249  CG  ASP   412      90.580 131.230  32.550  1.00  0.00            
ATOM   3250  OD1 ASP   412      91.000 132.110  31.770  1.00  0.00            
ATOM   3251  OD2 ASP   412      91.100 130.110  32.690  1.00  0.00            
ATOM   3252  C   ASP   412      87.270 133.040  33.520  1.00  0.00            
ATOM   3253  O   ASP   412      86.340 132.270  33.250  1.00  0.00            
ATOM   3254  N   ALA   413      86.970 134.240  34.030  1.00  0.00            
ATOM   3255  H   ALA   413      87.730 134.860  34.270  1.00  0.00            
ATOM   3256  CA  ALA   413      85.650 134.770  34.300  1.00  0.00            
ATOM   3257  HA  ALA   413      85.210 134.000  34.930  1.00  0.00            
ATOM   3258  CB  ALA   413      85.730 135.980  35.230  1.00  0.00            
ATOM   3259  HB1 ALA   413      86.150 135.770  36.210  1.00  0.00            
ATOM   3260  HB2 ALA   413      86.210 136.740  34.620  1.00  0.00            
ATOM   3261  HB3 ALA   413      84.710 136.320  35.410  1.00  0.00            
ATOM   3262  C   ALA   413      84.830 134.970  33.040  1.00  0.00            
ATOM   3263  O   ALA   413      83.610 135.050  33.080  1.00  0.00            
ATOM   3264  N   LEU   414      85.490 135.130  31.890  1.00  0.00            
ATOM   3265  H   LEU   414      86.490 135.230  31.980  1.00  0.00            
ATOM   3266  CA  LEU   414      84.890 135.300  30.580  1.00  0.00            
ATOM   3267  HA  LEU   414      83.830 135.520  30.720  1.00  0.00            
ATOM   3268  CB  LEU   414      85.530 136.490  29.870  1.00  0.00            
ATOM   3269  HB1 LEU   414      85.410 136.490  28.790  1.00  0.00            
ATOM   3270  HB2 LEU   414      86.610 136.440  30.000  1.00  0.00            
ATOM   3271  CG  LEU   414      85.100 137.890  30.300  1.00  0.00            
ATOM   3272  HG  LEU   414      85.530 138.100  31.280  1.00  0.00            
ATOM   3273  CD1 LEU   414      85.590 138.990  29.360  1.00  0.00            
ATOM   3274 1HD1 LEU   414      86.680 138.950  29.400  1.00  0.00            
ATOM   3275 2HD1 LEU   414      85.200 138.870  28.350  1.00  0.00            
ATOM   3276 3HD1 LEU   414      85.190 139.910  29.780  1.00  0.00            
ATOM   3277  CD2 LEU   414      83.610 138.120  30.530  1.00  0.00            
ATOM   3278 1HD2 LEU   414      83.200 137.400  31.240  1.00  0.00            
ATOM   3279 2HD2 LEU   414      83.400 139.110  30.920  1.00  0.00            
ATOM   3280 3HD2 LEU   414      83.120 138.010  29.560  1.00  0.00            
ATOM   3281  C   LEU   414      84.900 133.990  29.800  1.00  0.00            
ATOM   3282  O   LEU   414      84.740 133.990  28.590  1.00  0.00            
ATOM   3283  N   MET   415      85.230 132.820  30.340  1.00  0.00            
ATOM   3284  H   MET   415      85.530 132.890  31.310  1.00  0.00            
ATOM   3285  CA  MET   415      85.560 131.560  29.710  1.00  0.00            
ATOM   3286  HA  MET   415      85.940 131.760  28.710  1.00  0.00            
ATOM   3287  CB  MET   415      86.730 130.860  30.420  1.00  0.00            
ATOM   3288  HB1 MET   415      86.370 130.400  31.340  1.00  0.00            
ATOM   3289  HB2 MET   415      87.510 131.620  30.540  1.00  0.00            
ATOM   3290  CG  MET   415      87.440 129.890  29.490  1.00  0.00            
ATOM   3291  HG1 MET   415      88.100 130.410  28.800  1.00  0.00            
ATOM   3292  HG2 MET   415      86.760 129.200  28.990  1.00  0.00            
ATOM   3293  SD  MET   415      88.570 128.820  30.420  1.00  0.00            
ATOM   3294  CE  MET   415      87.360 127.750  31.240  1.00  0.00            
ATOM   3295  HE1 MET   415      87.050 128.260  32.160  1.00  0.00            
ATOM   3296  HE2 MET   415      86.530 127.510  30.570  1.00  0.00            
ATOM   3297  HE3 MET   415      87.910 126.960  31.750  1.00  0.00            
ATOM   3298  C   MET   415      84.350 130.660  29.530  1.00  0.00            
ATOM   3299  O   MET   415      84.400 130.000  28.490  1.00  0.00            
ATOM   3300  N   THR   416      83.450 130.490  30.500  1.00  0.00            
ATOM   3301  H   THR   416      83.440 131.170  31.250  1.00  0.00            
ATOM   3302  CA  THR   416      82.410 129.480  30.530  1.00  0.00            
ATOM   3303  HA  THR   416      82.500 129.100  29.510  1.00  0.00            
ATOM   3304  CB  THR   416      82.690 128.390  31.560  1.00  0.00            
ATOM   3305  HB  THR   416      81.980 127.570  31.460  1.00  0.00            
ATOM   3306  CG2 THR   416      84.060 127.740  31.410  1.00  0.00            
ATOM   3307 1HG2 THR   416      84.210 127.000  32.190  1.00  0.00            
ATOM   3308 2HG2 THR   416      84.050 127.410  30.370  1.00  0.00            
ATOM   3309 3HG2 THR   416      84.790 128.550  31.560  1.00  0.00            
ATOM   3310  OG1 THR   416      82.610 129.030  32.810  1.00  0.00            
ATOM   3311  HG1 THR   416      82.540 128.310  33.450  1.00  0.00            
ATOM   3312  C   THR   416      80.990 130.020  30.600  1.00  0.00            
ATOM   3313  O   THR   416      80.100 129.490  29.950  1.00  0.00            
ATOM   3314  N   GLY   417      80.740 131.090  31.360  1.00  0.00            
ATOM   3315  H   GLY   417      81.490 131.440  31.940  1.00  0.00            
ATOM   3316  CA  GLY   417      79.380 131.590  31.480  1.00  0.00            
ATOM   3317  HA1 GLY   417      79.350 132.050  32.470  1.00  0.00            
ATOM   3318  HA2 GLY   417      78.650 130.780  31.510  1.00  0.00            
ATOM   3319  C   GLY   417      79.020 132.660  30.460  1.00  0.00            
ATOM   3320  O   GLY   417      77.860 132.800  30.070  1.00  0.00            
ATOM   3321  N   TYR   418      80.040 133.270  29.870  1.00  0.00            
ATOM   3322  H   TYR   418      80.950 133.160  30.310  1.00  0.00            
ATOM   3323  CA  TYR   418      80.020 134.180  28.740  1.00  0.00            
ATOM   3324  HA  TYR   418      79.200 134.870  28.900  1.00  0.00            
ATOM   3325  CB  TYR   418      81.340 134.950  28.650  1.00  0.00            
ATOM   3326  HB1 TYR   418      82.090 134.370  28.120  1.00  0.00            
ATOM   3327  HB2 TYR   418      81.800 135.200  29.610  1.00  0.00            
ATOM   3328  CG  TYR   418      81.100 136.340  28.110  1.00  0.00            
ATOM   3329  CD1 TYR   418      80.460 137.370  28.820  1.00  0.00            
ATOM   3330  HD1 TYR   418      80.300 137.280  29.880  1.00  0.00            
ATOM   3331  CE1 TYR   418      80.260 138.600  28.190  1.00  0.00            
ATOM   3332  HE1 TYR   418      79.720 139.410  28.660  1.00  0.00            
ATOM   3333  CZ  TYR   418      80.560 138.820  26.830  1.00  0.00            
ATOM   3334  OH  TYR   418      80.150 139.940  26.180  1.00  0.00            
ATOM   3335  HH  TYR   418      80.270 139.770  25.250  1.00  0.00            
ATOM   3336  CE2 TYR   418      81.140 137.750  26.110  1.00  0.00            
ATOM   3337  HE2 TYR   418      81.420 137.940  25.080  1.00  0.00            
ATOM   3338  CD2 TYR   418      81.490 136.580  26.790  1.00  0.00            
ATOM   3339  HD2 TYR   418      81.960 135.790  26.230  1.00  0.00            
ATOM   3340  C   TYR   418      79.720 133.320  27.520  1.00  0.00            
ATOM   3341  O   TYR   418      80.190 132.210  27.280  1.00  0.00            
ATOM   3342  N   THR   419      78.770 133.880  26.760  1.00  0.00            
ATOM   3343  H   THR   419      78.440 134.810  26.970  1.00  0.00            
ATOM   3344  CA  THR   419      78.250 133.180  25.610  1.00  0.00            
ATOM   3345  HA  THR   419      78.940 132.390  25.310  1.00  0.00            
ATOM   3346  CB  THR   419      76.860 132.590  25.810  1.00  0.00            
ATOM   3347  HB  THR   419      76.420 132.170  24.900  1.00  0.00            
ATOM   3348  CG2 THR   419      76.840 131.420  26.790  1.00  0.00            
ATOM   3349 1HG2 THR   419      75.910 130.870  26.670  1.00  0.00            
ATOM   3350 2HG2 THR   419      77.650 130.720  26.610  1.00  0.00            
ATOM   3351 3HG2 THR   419      76.890 131.720  27.830  1.00  0.00            
ATOM   3352  OG1 THR   419      76.030 133.620  26.290  1.00  0.00            
ATOM   3353  HG1 THR   419      76.360 133.860  27.160  1.00  0.00            
ATOM   3354  C   THR   419      78.250 134.010  24.330  1.00  0.00            
ATOM   3355  O   THR   419      78.250 133.450  23.240  1.00  0.00            
ATOM   3356  N   GLY   420      78.470 135.330  24.360  1.00  0.00            
ATOM   3357  H   GLY   420      78.350 135.720  25.290  1.00  0.00            
ATOM   3358  CA  GLY   420      78.970 136.110  23.250  1.00  0.00            
ATOM   3359  HA1 GLY   420      79.130 137.160  23.500  1.00  0.00            
ATOM   3360  HA2 GLY   420      78.270 136.060  22.410  1.00  0.00            
ATOM   3361  C   GLY   420      80.400 135.770  22.830  1.00  0.00            
ATOM   3362  O   GLY   420      81.030 134.840  23.320  1.00  0.00            
ATOM   3363  N   ASP   421      80.970 136.630  21.990  1.00  0.00            
ATOM   3364  H   ASP   421      80.420 137.420  21.680  1.00  0.00            
ATOM   3365  CA  ASP   421      82.260 136.510  21.340  1.00  0.00            
ATOM   3366  HA  ASP   421      82.890 135.940  22.020  1.00  0.00            
ATOM   3367  CB  ASP   421      82.080 135.810  19.990  1.00  0.00            
ATOM   3368  HB1 ASP   421      81.760 134.770  20.060  1.00  0.00            
ATOM   3369  HB2 ASP   421      83.070 135.690  19.550  1.00  0.00            
ATOM   3370  CG  ASP   421      81.110 136.390  18.970  1.00  0.00            
ATOM   3371  OD1 ASP   421      81.170 137.540  18.490  1.00  0.00            
ATOM   3372  OD2 ASP   421      80.270 135.570  18.560  1.00  0.00            
ATOM   3373  C   ASP   421      82.910 137.860  21.110  1.00  0.00            
ATOM   3374  O   ASP   421      82.340 138.940  21.290  1.00  0.00            
ATOM   3375  N   PHE   422      84.190 137.850  20.750  1.00  0.00            
ATOM   3376  H   PHE   422      84.610 136.970  20.510  1.00  0.00            
ATOM   3377  CA  PHE   422      84.920 139.040  20.340  1.00  0.00            
ATOM   3378  HA  PHE   422      84.220 139.860  20.190  1.00  0.00            
ATOM   3379  CB  PHE   422      85.940 139.410  21.400  1.00  0.00            
ATOM   3380  HB1 PHE   422      86.440 140.330  21.100  1.00  0.00            
ATOM   3381  HB2 PHE   422      86.670 138.600  21.490  1.00  0.00            
ATOM   3382  CG  PHE   422      85.390 139.500  22.810  1.00  0.00            
ATOM   3383  CD1 PHE   422      84.940 138.390  23.540  1.00  0.00            
ATOM   3384  HD1 PHE   422      85.000 137.370  23.200  1.00  0.00            
ATOM   3385  CE1 PHE   422      84.400 138.650  24.810  1.00  0.00            
ATOM   3386  HE1 PHE   422      84.140 137.830  25.450  1.00  0.00            
ATOM   3387  CZ  PHE   422      84.330 139.940  25.360  1.00  0.00            
ATOM   3388  HZ  PHE   422      83.880 140.110  26.330  1.00  0.00            
ATOM   3389  CE2 PHE   422      84.790 141.040  24.640  1.00  0.00            
ATOM   3390  HE2 PHE   422      84.630 142.060  24.940  1.00  0.00            
ATOM   3391  CD2 PHE   422      85.310 140.780  23.360  1.00  0.00            
ATOM   3392  HD2 PHE   422      85.590 141.640  22.780  1.00  0.00            
ATOM   3393  C   PHE   422      85.520 138.760  18.970  1.00  0.00            
ATOM   3394  O   PHE   422      85.540 137.670  18.390  1.00  0.00            
ATOM   3395  N   ASP   423      86.240 139.750  18.430  1.00  0.00            
ATOM   3396  H   ASP   423      86.330 140.590  18.970  1.00  0.00            
ATOM   3397  CA  ASP   423      86.850 139.690  17.120  1.00  0.00            
ATOM   3398  HA  ASP   423      86.290 139.030  16.450  1.00  0.00            
ATOM   3399  CB  ASP   423      86.870 141.040  16.390  1.00  0.00            
ATOM   3400  HB1 ASP   423      87.130 140.700  15.390  1.00  0.00            
ATOM   3401  HB2 ASP   423      87.650 141.700  16.760  1.00  0.00            
ATOM   3402  CG  ASP   423      85.500 141.700  16.340  1.00  0.00            
ATOM   3403  OD1 ASP   423      85.410 142.940  16.250  1.00  0.00            
ATOM   3404  OD2 ASP   423      84.470 140.980  16.320  1.00  0.00            
ATOM   3405  C   ASP   423      88.220 139.040  17.100  1.00  0.00            
ATOM   3406  O   ASP   423      88.550 138.280  16.200  1.00  0.00            
ATOM   3407  N   SER   424      89.090 139.340  18.080  1.00  0.00            
ATOM   3408  H   SER   424      88.880 140.100  18.700  1.00  0.00            
ATOM   3409  CA  SER   424      90.380 138.710  18.310  1.00  0.00            
ATOM   3410  HA  SER   424      90.320 137.770  17.760  1.00  0.00            
ATOM   3411  CB  SER   424      91.470 139.690  17.880  1.00  0.00            
ATOM   3412  HB1 SER   424      91.290 140.030  16.860  1.00  0.00            
ATOM   3413  HB2 SER   424      92.440 139.200  17.900  1.00  0.00            
ATOM   3414  OG  SER   424      91.630 140.820  18.710  1.00  0.00            
ATOM   3415  HG  SER   424      91.330 140.610  19.590  1.00  0.00            
ATOM   3416  C   SER   424      90.590 138.250  19.740  1.00  0.00            
ATOM   3417  O   SER   424      90.320 139.030  20.650  1.00  0.00            
ATOM   3418  N   VAL   425      91.030 137.010  19.970  1.00  0.00            
ATOM   3419  H   VAL   425      91.050 136.390  19.170  1.00  0.00            
ATOM   3420  CA  VAL   425      91.430 136.520  21.270  1.00  0.00            
ATOM   3421  HA  VAL   425      91.010 137.260  21.960  1.00  0.00            
ATOM   3422  CB  VAL   425      90.940 135.100  21.540  1.00  0.00            
ATOM   3423  HB  VAL   425      91.310 134.450  20.750  1.00  0.00            
ATOM   3424  CG1 VAL   425      91.530 134.470  22.810  1.00  0.00            
ATOM   3425 1HG1 VAL   425      91.020 135.040  23.580  1.00  0.00            
ATOM   3426 2HG1 VAL   425      91.220 133.430  22.800  1.00  0.00            
ATOM   3427 3HG1 VAL   425      92.620 134.450  22.740  1.00  0.00            
ATOM   3428  CG2 VAL   425      89.420 135.150  21.590  1.00  0.00            
ATOM   3429 1HG2 VAL   425      89.090 134.130  21.430  1.00  0.00            
ATOM   3430 2HG2 VAL   425      89.050 135.560  22.540  1.00  0.00            
ATOM   3431 3HG2 VAL   425      88.990 135.700  20.750  1.00  0.00            
ATOM   3432  C   VAL   425      92.940 136.690  21.370  1.00  0.00            
ATOM   3433  O   VAL   425      93.630 136.660  20.350  1.00  0.00            
ATOM   3434  N   ILE   426      93.450 136.950  22.570  1.00  0.00            
ATOM   3435  H   ILE   426      92.810 137.190  23.310  1.00  0.00            
ATOM   3436  CA  ILE   426      94.850 137.000  22.930  1.00  0.00            
ATOM   3437  HA  ILE   426      95.390 136.500  22.120  1.00  0.00            
ATOM   3438  CB  ILE   426      95.410 138.420  23.030  1.00  0.00            
ATOM   3439  HB  ILE   426      95.010 138.860  23.940  1.00  0.00            
ATOM   3440  CG2 ILE   426      96.900 138.400  23.350  1.00  0.00            
ATOM   3441 1HG2 ILE   426      97.060 137.670  24.150  1.00  0.00            
ATOM   3442 2HG2 ILE   426      97.470 138.170  22.450  1.00  0.00            
ATOM   3443 3HG2 ILE   426      97.310 139.320  23.770  1.00  0.00            
ATOM   3444  CG1 ILE   426      94.900 139.380  21.960  1.00  0.00            
ATOM   3445 1HG1 ILE   426      93.840 139.610  22.130  1.00  0.00            
ATOM   3446 2HG1 ILE   426      94.950 138.790  21.050  1.00  0.00            
ATOM   3447  CD  ILE   426      95.650 140.710  21.890  1.00  0.00            
ATOM   3448  HD1 ILE   426      96.570 140.470  21.370  1.00  0.00            
ATOM   3449  HD2 ILE   426      95.030 141.420  21.350  1.00  0.00            
ATOM   3450  HD3 ILE   426      95.890 141.120  22.870  1.00  0.00            
ATOM   3451  C   ILE   426      95.010 136.210  24.220  1.00  0.00            
ATOM   3452  O   ILE   426      94.190 136.330  25.120  1.00  0.00            
ATOM   3453  N   ASP   427      96.010 135.330  24.330  1.00  0.00            
ATOM   3454  H   ASP   427      96.670 135.270  23.560  1.00  0.00            
ATOM   3455  CA  ASP   427      96.110 134.320  25.350  1.00  0.00            
ATOM   3456  HA  ASP   427      95.400 134.490  26.170  1.00  0.00            
ATOM   3457  CB  ASP   427      95.740 132.970  24.740  1.00  0.00            
ATOM   3458  HB1 ASP   427      96.550 132.680  24.070  1.00  0.00            
ATOM   3459  HB2 ASP   427      94.760 133.010  24.260  1.00  0.00            
ATOM   3460  CG  ASP   427      95.660 131.820  25.730  1.00  0.00            
ATOM   3461  OD1 ASP   427      95.960 132.030  26.920  1.00  0.00            
ATOM   3462  OD2 ASP   427      95.100 130.800  25.270  1.00  0.00            
ATOM   3463  C   ASP   427      97.540 134.290  25.890  1.00  0.00            
ATOM   3464  O   ASP   427      98.490 134.040  25.160  1.00  0.00            
ATOM   3465  N   CYS   428      97.720 134.490  27.200  1.00  0.00            
ATOM   3466  H   CYS   428      96.860 134.760  27.660  1.00  0.00            
ATOM   3467  CA  CYS   428      98.940 134.400  27.970  1.00  0.00            
ATOM   3468  HA  CYS   428      99.750 134.920  27.470  1.00  0.00            
ATOM   3469  CB  CYS   428      98.650 134.900  29.390  1.00  0.00            
ATOM   3470  HB1 CYS   428      98.270 135.910  29.210  1.00  0.00            
ATOM   3471  HB2 CYS   428      99.650 135.000  29.820  1.00  0.00            
ATOM   3472  SG  CYS   428      97.530 133.850  30.340  1.00  0.00            
ATOM   3473  HG  CYS   428      96.380 134.280  29.810  1.00  0.00            
ATOM   3474  C   CYS   428      99.480 132.980  27.980  1.00  0.00            
ATOM   3475  O   CYS   428     100.660 132.780  28.250  1.00  0.00            
ATOM   3476  N   ASN   429      98.680 131.970  27.650  1.00  0.00            
ATOM   3477  H   ASN   429      97.700 132.170  27.490  1.00  0.00            
ATOM   3478  CA  ASN   429      99.050 130.570  27.690  1.00  0.00            
ATOM   3479  HA  ASN   429      98.110 130.040  27.570  1.00  0.00            
ATOM   3480  CB  ASN   429     100.020 130.300  26.540  1.00  0.00            
ATOM   3481  HB1 ASN   429     100.330 129.260  26.560  1.00  0.00            
ATOM   3482  HB2 ASN   429     101.020 130.710  26.710  1.00  0.00            
ATOM   3483  CG  ASN   429      99.480 130.630  25.160  1.00  0.00            
ATOM   3484  OD1 ASN   429     100.240 131.130  24.330  1.00  0.00            
ATOM   3485  ND2 ASN   429      98.220 130.380  24.780  1.00  0.00            
ATOM   3486 1HD2 ASN   429      97.560 129.950  25.390  1.00  0.00            
ATOM   3487 2HD2 ASN   429      97.860 130.810  23.940  1.00  0.00            
ATOM   3488  C   ASN   429      99.450 130.080  29.070  1.00  0.00            
ATOM   3489  O   ASN   429     100.250 129.150  29.230  1.00  0.00            
ATOM   3490  N   THR   430      98.920 130.710  30.120  1.00  0.00            
ATOM   3491  H   THR   430      98.250 131.430  29.910  1.00  0.00            
ATOM   3492  CA  THR   430      99.230 130.460  31.520  1.00  0.00            
ATOM   3493  HA  THR   430      99.530 129.420  31.590  1.00  0.00            
ATOM   3494  CB  THR   430     100.340 131.380  32.000  1.00  0.00            
ATOM   3495  HB  THR   430     100.140 132.420  31.730  1.00  0.00            
ATOM   3496  CG2 THR   430     100.580 131.380  33.510  1.00  0.00            
ATOM   3497 1HG2 THR   430      99.670 131.830  33.900  1.00  0.00            
ATOM   3498 2HG2 THR   430     100.760 130.380  33.910  1.00  0.00            
ATOM   3499 3HG2 THR   430     101.460 131.980  33.760  1.00  0.00            
ATOM   3500  OG1 THR   430     101.550 130.990  31.390  1.00  0.00            
ATOM   3501  HG1 THR   430     101.290 130.860  30.480  1.00  0.00            
ATOM   3502  C   THR   430      97.950 130.560  32.340  1.00  0.00            
ATOM   3503  O   THR   430      97.000 131.310  32.120  1.00  0.00            
ATOM   3504  N   CYS   431      97.860 129.690  33.350  1.00  0.00            
ATOM   3505  H   CYS   431      98.620 129.080  33.600  1.00  0.00            
ATOM   3506  CA  CYS   431      96.610 129.270  33.960  1.00  0.00            
ATOM   3507  HA  CYS   431      95.810 129.950  33.670  1.00  0.00            
ATOM   3508  CB  CYS   431      96.190 127.900  33.420  1.00  0.00            
ATOM   3509  HB1 CYS   431      95.300 127.480  33.900  1.00  0.00            
ATOM   3510  HB2 CYS   431      96.990 127.200  33.630  1.00  0.00            
ATOM   3511  SG  CYS   431      96.000 128.050  31.630  1.00  0.00            
ATOM   3512  HG  CYS   431      95.740 126.740  31.540  1.00  0.00            
ATOM   3513  C   CYS   431      96.790 129.190  35.470  1.00  0.00            
ATOM   3514  O   CYS   431      97.910 128.960  35.900  1.00  0.00            
ATOM   3515  N   VAL   432      95.800 129.390  36.350  1.00  0.00            
ATOM   3516  H   VAL   432      94.940 129.680  35.910  1.00  0.00            
ATOM   3517  CA  VAL   432      95.800 129.140  37.780  1.00  0.00            
ATOM   3518  HA  VAL   432      96.830 128.790  37.920  1.00  0.00            
ATOM   3519  CB  VAL   432      95.550 130.430  38.550  1.00  0.00            
ATOM   3520  HB  VAL   432      94.640 130.970  38.290  1.00  0.00            
ATOM   3521  CG1 VAL   432      95.510 130.120  40.050  1.00  0.00            
ATOM   3522 1HG1 VAL   432      96.410 129.630  40.420  1.00  0.00            
ATOM   3523 2HG1 VAL   432      95.420 131.080  40.540  1.00  0.00            
ATOM   3524 3HG1 VAL   432      94.580 129.570  40.240  1.00  0.00            
ATOM   3525  CG2 VAL   432      96.610 131.520  38.460  1.00  0.00            
ATOM   3526 1HG2 VAL   432      97.600 131.060  38.580  1.00  0.00            
ATOM   3527 2HG2 VAL   432      96.680 131.910  37.450  1.00  0.00            
ATOM   3528 3HG2 VAL   432      96.480 132.310  39.200  1.00  0.00            
ATOM   3529  C   VAL   432      94.880 127.980  38.100  1.00  0.00            
ATOM   3530  O   VAL   432      93.750 127.940  37.620  1.00  0.00            
ATOM   3531  N   THR   433      95.420 127.070  38.920  1.00  0.00            
ATOM   3532  H   THR   433      96.360 127.220  39.240  1.00  0.00            
ATOM   3533  CA  THR   433      94.800 125.800  39.260  1.00  0.00            
ATOM   3534  HA  THR   433      93.730 125.940  39.100  1.00  0.00            
ATOM   3535  CB  THR   433      95.130 124.650  38.310  1.00  0.00            
ATOM   3536  HB  THR   433      95.120 124.920  37.260  1.00  0.00            
ATOM   3537  CG2 THR   433      96.480 123.960  38.510  1.00  0.00            
ATOM   3538 1HG2 THR   433      96.590 123.250  37.680  1.00  0.00            
ATOM   3539 2HG2 THR   433      97.300 124.680  38.560  1.00  0.00            
ATOM   3540 3HG2 THR   433      96.510 123.570  39.530  1.00  0.00            
ATOM   3541  OG1 THR   433      94.220 123.600  38.530  1.00  0.00            
ATOM   3542  HG1 THR   433      94.590 122.840  38.070  1.00  0.00            
ATOM   3543  C   THR   433      95.070 125.490  40.720  1.00  0.00            
ATOM   3544  O   THR   433      96.070 125.900  41.320  1.00  0.00            
ATOM   3545  N   GLN   434      94.200 124.650  41.280  1.00  0.00            
ATOM   3546  H   GLN   434      93.400 124.370  40.730  1.00  0.00            
ATOM   3547  CA  GLN   434      94.210 124.090  42.620  1.00  0.00            
ATOM   3548  HA  GLN   434      94.740 124.810  43.240  1.00  0.00            
ATOM   3549  CB  GLN   434      92.780 124.070  43.160  1.00  0.00            
ATOM   3550  HB1 GLN   434      92.210 123.350  42.570  1.00  0.00            
ATOM   3551  HB2 GLN   434      92.400 125.090  43.070  1.00  0.00            
ATOM   3552  CG  GLN   434      92.690 123.760  44.650  1.00  0.00            
ATOM   3553  HG1 GLN   434      92.850 124.690  45.200  1.00  0.00            
ATOM   3554  HG2 GLN   434      93.350 122.950  44.950  1.00  0.00            
ATOM   3555  CD  GLN   434      91.260 123.320  44.950  1.00  0.00            
ATOM   3556  OE1 GLN   434      90.520 124.110  45.520  1.00  0.00            
ATOM   3557  NE2 GLN   434      90.760 122.150  44.560  1.00  0.00            
ATOM   3558 1HE2 GLN   434      91.350 121.360  44.350  1.00  0.00            
ATOM   3559 2HE2 GLN   434      89.760 122.060  44.640  1.00  0.00            
ATOM   3560  C   GLN   434      94.850 122.710  42.700  1.00  0.00            
ATOM   3561  O   GLN   434      94.680 121.910  41.790  1.00  0.00            
ATOM   3562  N   THR   435      95.540 122.330  43.780  1.00  0.00            
ATOM   3563  H   THR   435      95.600 122.900  44.620  1.00  0.00            
ATOM   3564  CA  THR   435      96.240 121.070  43.900  1.00  0.00            
ATOM   3565  HA  THR   435      95.550 120.390  43.400  1.00  0.00            
ATOM   3566  CB  THR   435      97.560 121.290  43.170  1.00  0.00            
ATOM   3567  HB  THR   435      97.450 121.400  42.090  1.00  0.00            
ATOM   3568  CG2 THR   435      98.420 122.430  43.700  1.00  0.00            
ATOM   3569 1HG2 THR   435      97.840 123.350  43.650  1.00  0.00            
ATOM   3570 2HG2 THR   435      98.920 122.160  44.630  1.00  0.00            
ATOM   3571 3HG2 THR   435      99.200 122.500  42.940  1.00  0.00            
ATOM   3572  OG1 THR   435      98.170 120.020  43.170  1.00  0.00            
ATOM   3573  HG1 THR   435      97.500 119.480  42.760  1.00  0.00            
ATOM   3574  C   THR   435      96.430 120.530  45.320  1.00  0.00            
ATOM   3575  O   THR   435      96.820 121.300  46.190  1.00  0.00            
ATOM   3576  N   VAL   436      96.190 119.260  45.630  1.00  0.00            
ATOM   3577  H   VAL   436      95.890 118.590  44.950  1.00  0.00            
ATOM   3578  CA  VAL   436      96.500 118.680  46.930  1.00  0.00            
ATOM   3579  HA  VAL   436      96.420 119.500  47.640  1.00  0.00            
ATOM   3580  CB  VAL   436      95.370 117.750  47.350  1.00  0.00            
ATOM   3581  HB  VAL   436      94.410 118.180  47.060  1.00  0.00            
ATOM   3582  CG1 VAL   436      95.540 116.340  46.790  1.00  0.00            
ATOM   3583 1HG1 VAL   436      96.470 115.890  47.140  1.00  0.00            
ATOM   3584 2HG1 VAL   436      94.730 115.690  47.110  1.00  0.00            
ATOM   3585 3HG1 VAL   436      95.710 116.300  45.710  1.00  0.00            
ATOM   3586  CG2 VAL   436      95.290 117.450  48.850  1.00  0.00            
ATOM   3587 1HG2 VAL   436      95.230 118.430  49.330  1.00  0.00            
ATOM   3588 2HG2 VAL   436      94.320 116.960  48.940  1.00  0.00            
ATOM   3589 3HG2 VAL   436      96.100 116.780  49.130  1.00  0.00            
ATOM   3590  C   VAL   436      97.920 118.140  47.040  1.00  0.00            
ATOM   3591  O   VAL   436      98.430 117.630  46.050  1.00  0.00            
ATOM   3592  N   ASP   437      98.520 118.000  48.230  1.00  0.00            
ATOM   3593  H   ASP   437      98.100 118.460  49.020  1.00  0.00            
ATOM   3594  CA  ASP   437      99.670 117.190  48.580  1.00  0.00            
ATOM   3595  HA  ASP   437      99.680 116.300  47.950  1.00  0.00            
ATOM   3596  CB  ASP   437     100.960 118.000  48.490  1.00  0.00            
ATOM   3597  HB1 ASP   437     100.950 118.870  49.140  1.00  0.00            
ATOM   3598  HB2 ASP   437     101.000 118.390  47.470  1.00  0.00            
ATOM   3599  CG  ASP   437     102.260 117.250  48.740  1.00  0.00            
ATOM   3600  OD1 ASP   437     103.260 117.760  49.270  1.00  0.00            
ATOM   3601  OD2 ASP   437     102.310 116.040  48.430  1.00  0.00            
ATOM   3602  C   ASP   437      99.490 116.520  49.930  1.00  0.00            
ATOM   3603  O   ASP   437      98.970 117.190  50.830  1.00  0.00            
ATOM   3604  N   PHE   438      99.850 115.250  50.120  1.00  0.00            
ATOM   3605  H   PHE   438     100.240 114.860  49.280  1.00  0.00            
ATOM   3606  CA  PHE   438      99.540 114.500  51.330  1.00  0.00            
ATOM   3607  HA  PHE   438      98.720 114.950  51.890  1.00  0.00            
ATOM   3608  CB  PHE   438      99.100 113.120  50.840  1.00  0.00            
ATOM   3609  HB1 PHE   438      99.010 112.460  51.700  1.00  0.00            
ATOM   3610  HB2 PHE   438      99.800 112.660  50.150  1.00  0.00            
ATOM   3611  CG  PHE   438      97.790 113.160  50.100  1.00  0.00            
ATOM   3612  CD1 PHE   438      96.580 113.510  50.720  1.00  0.00            
ATOM   3613  HD1 PHE   438      96.440 113.560  51.790  1.00  0.00            
ATOM   3614  CE1 PHE   438      95.420 113.560  49.940  1.00  0.00            
ATOM   3615  HE1 PHE   438      94.440 113.770  50.350  1.00  0.00            
ATOM   3616  CZ  PHE   438      95.480 113.330  48.560  1.00  0.00            
ATOM   3617  HZ  PHE   438      94.600 113.450  47.940  1.00  0.00            
ATOM   3618  CE2 PHE   438      96.670 113.020  47.900  1.00  0.00            
ATOM   3619  HE2 PHE   438      96.640 113.000  46.820  1.00  0.00            
ATOM   3620  CD2 PHE   438      97.820 113.030  48.700  1.00  0.00            
ATOM   3621  HD2 PHE   438      98.790 112.820  48.270  1.00  0.00            
ATOM   3622  C   PHE   438     100.660 114.560  52.360  1.00  0.00            
ATOM   3623  O   PHE   438     101.500 113.670  52.460  1.00  0.00            
ATOM   3624  N   SER   439     100.640 115.700  53.040  1.00  0.00            
ATOM   3625  H   SER   439      99.840 116.320  53.010  1.00  0.00            
ATOM   3626  CA  SER   439     101.830 116.400  53.490  1.00  0.00            
ATOM   3627  HA  SER   439     102.710 115.970  53.010  1.00  0.00            
ATOM   3628  CB  SER   439     101.620 117.890  53.280  1.00  0.00            
ATOM   3629  HB1 SER   439     101.600 117.950  52.190  1.00  0.00            
ATOM   3630  HB2 SER   439     102.490 118.430  53.640  1.00  0.00            
ATOM   3631  OG  SER   439     100.460 118.510  53.810  1.00  0.00            
ATOM   3632  HG  SER   439     100.720 119.040  54.560  1.00  0.00            
ATOM   3633  C   SER   439     102.260 116.010  54.900  1.00  0.00            
ATOM   3634  O   SER   439     103.410 116.220  55.260  1.00  0.00            
ATOM   3635  N   LEU   440     101.310 115.460  55.670  1.00  0.00            
ATOM   3636  H   LEU   440     100.350 115.450  55.360  1.00  0.00            
ATOM   3637  CA  LEU   440     101.660 115.020  57.010  1.00  0.00            
ATOM   3638  HA  LEU   440     100.740 114.750  57.530  1.00  0.00            
ATOM   3639  CB  LEU   440     102.480 113.740  56.960  1.00  0.00            
ATOM   3640  HB1 LEU   440     102.700 113.350  57.950  1.00  0.00            
ATOM   3641  HB2 LEU   440     103.450 114.010  56.540  1.00  0.00            
ATOM   3642  CG  LEU   440     101.900 112.630  56.080  1.00  0.00            
ATOM   3643  HG  LEU   440     101.830 112.960  55.040  1.00  0.00            
ATOM   3644  CD1 LEU   440     102.820 111.420  55.920  1.00  0.00            
ATOM   3645 1HD1 LEU   440     103.000 110.850  56.830  1.00  0.00            
ATOM   3646 2HD1 LEU   440     102.340 110.670  55.300  1.00  0.00            
ATOM   3647 3HD1 LEU   440     103.780 111.670  55.470  1.00  0.00            
ATOM   3648  CD2 LEU   440     100.540 112.080  56.500  1.00  0.00            
ATOM   3649 1HD2 LEU   440     100.320 111.190  55.910  1.00  0.00            
ATOM   3650 2HD2 LEU   440     100.580 111.810  57.560  1.00  0.00            
ATOM   3651 3HD2 LEU   440      99.790 112.830  56.280  1.00  0.00            
ATOM   3652  C   LEU   440     102.070 116.140  57.960  1.00  0.00            
ATOM   3653  O   LEU   440     102.790 115.910  58.930  1.00  0.00            
ATOM   3654  N   ASP   441     101.560 117.360  57.770  1.00  0.00            
ATOM   3655  H   ASP   441     101.070 117.600  56.920  1.00  0.00            
ATOM   3656  CA  ASP   441     101.980 118.540  58.500  1.00  0.00            
ATOM   3657  HA  ASP   441     102.590 118.250  59.350  1.00  0.00            
ATOM   3658  CB  ASP   441     102.790 119.420  57.550  1.00  0.00            
ATOM   3659  HB1 ASP   441     103.480 118.720  57.060  1.00  0.00            
ATOM   3660  HB2 ASP   441     103.360 120.140  58.130  1.00  0.00            
ATOM   3661  CG  ASP   441     102.030 120.110  56.430  1.00  0.00            
ATOM   3662  OD1 ASP   441     102.600 121.080  55.870  1.00  0.00            
ATOM   3663  OD2 ASP   441     100.900 119.690  56.130  1.00  0.00            
ATOM   3664  C   ASP   441     100.840 119.390  59.040  1.00  0.00            
ATOM   3665  O   ASP   441     101.130 120.570  59.210  1.00  0.00            
ATOM   3666  N   PRO   442      99.690 118.820  59.420  1.00  0.00            
ATOM   3667  CD  PRO   442      98.590 119.660  59.860  1.00  0.00            
ATOM   3668  HD1 PRO   442      98.100 120.080  58.990  1.00  0.00            
ATOM   3669  HD2 PRO   442      99.010 120.530  60.370  1.00  0.00            
ATOM   3670  CG  PRO   442      97.760 118.850  60.840  1.00  0.00            
ATOM   3671  HG1 PRO   442      96.810 118.470  60.450  1.00  0.00            
ATOM   3672  HG2 PRO   442      97.510 119.430  61.730  1.00  0.00            
ATOM   3673  CB  PRO   442      98.750 117.800  61.330  1.00  0.00            
ATOM   3674  HB1 PRO   442      98.140 116.940  61.620  1.00  0.00            
ATOM   3675  HB2 PRO   442      99.450 118.100  62.110  1.00  0.00            
ATOM   3676  CA  PRO   442      99.520 117.520  60.040  1.00  0.00            
ATOM   3677  HA  PRO   442     100.500 117.170  60.400  1.00  0.00            
ATOM   3678  C   PRO   442      98.860 116.480  59.160  1.00  0.00            
ATOM   3679  O   PRO   442      98.950 115.320  59.550  1.00  0.00            
ATOM   3680  N   THR   443      98.210 116.800  58.030  1.00  0.00            
ATOM   3681  H   THR   443      98.330 117.780  57.850  1.00  0.00            
ATOM   3682  CA  THR   443      97.460 115.910  57.170  1.00  0.00            
ATOM   3683  HA  THR   443      97.920 114.930  57.300  1.00  0.00            
ATOM   3684  CB  THR   443      96.000 115.750  57.600  1.00  0.00            
ATOM   3685  HB  THR   443      95.810 114.840  57.030  1.00  0.00            
ATOM   3686  CG2 THR   443      95.790 115.360  59.060  1.00  0.00            
ATOM   3687 1HG2 THR   443      96.200 114.360  59.200  1.00  0.00            
ATOM   3688 2HG2 THR   443      96.340 115.950  59.790  1.00  0.00            
ATOM   3689 3HG2 THR   443      94.720 115.440  59.260  1.00  0.00            
ATOM   3690  OG1 THR   443      95.160 116.830  57.250  1.00  0.00            
ATOM   3691  HG1 THR   443      94.950 117.240  58.090  1.00  0.00            
ATOM   3692  C   THR   443      97.650 116.170  55.680  1.00  0.00            
ATOM   3693  O   THR   443      98.550 115.510  55.170  1.00  0.00            
ATOM   3694  N   PHE   444      96.950 117.140  55.090  1.00  0.00            
ATOM   3695  H   PHE   444      96.300 117.700  55.620  1.00  0.00            
ATOM   3696  CA  PHE   444      97.130 117.520  53.700  1.00  0.00            
ATOM   3697  HA  PHE   444      98.110 117.250  53.290  1.00  0.00            
ATOM   3698  CB  PHE   444      96.010 116.800  52.960  1.00  0.00            
ATOM   3699  HB1 PHE   444      96.290 115.750  53.090  1.00  0.00            
ATOM   3700  HB2 PHE   444      96.090 117.010  51.900  1.00  0.00            
ATOM   3701  CG  PHE   444      94.580 117.030  53.380  1.00  0.00            
ATOM   3702  CD1 PHE   444      93.920 116.270  54.350  1.00  0.00            
ATOM   3703  HD1 PHE   444      94.420 115.530  54.960  1.00  0.00            
ATOM   3704  CE1 PHE   444      92.520 116.240  54.350  1.00  0.00            
ATOM   3705  HE1 PHE   444      91.980 115.580  55.000  1.00  0.00            
ATOM   3706  CZ  PHE   444      91.790 117.170  53.600  1.00  0.00            
ATOM   3707  HZ  PHE   444      90.740 117.310  53.770  1.00  0.00            
ATOM   3708  CE2 PHE   444      92.510 118.160  52.920  1.00  0.00            
ATOM   3709  HE2 PHE   444      92.100 119.040  52.440  1.00  0.00            
ATOM   3710  CD2 PHE   444      93.880 118.010  52.670  1.00  0.00            
ATOM   3711  HD2 PHE   444      94.350 118.650  51.940  1.00  0.00            
ATOM   3712  C   PHE   444      97.040 119.020  53.470  1.00  0.00            
ATOM   3713  O   PHE   444      96.660 119.830  54.310  1.00  0.00            
ATOM   3714  N   THR   445      97.510 119.400  52.280  1.00  0.00            
ATOM   3715  H   THR   445      97.740 118.710  51.580  1.00  0.00            
ATOM   3716  CA  THR   445      97.550 120.800  51.930  1.00  0.00            
ATOM   3717  HA  THR   445      96.830 121.310  52.570  1.00  0.00            
ATOM   3718  CB  THR   445      98.970 121.360  51.940  1.00  0.00            
ATOM   3719  HB  THR   445      99.470 120.920  51.080  1.00  0.00            
ATOM   3720  CG2 THR   445      99.070 122.880  51.790  1.00  0.00            
ATOM   3721 1HG2 THR   445     100.090 123.240  51.650  1.00  0.00            
ATOM   3722 2HG2 THR   445      98.480 123.140  50.910  1.00  0.00            
ATOM   3723 3HG2 THR   445      98.730 123.410  52.680  1.00  0.00            
ATOM   3724  OG1 THR   445      99.580 121.000  53.160  1.00  0.00            
ATOM   3725  HG1 THR   445      99.760 120.060  53.190  1.00  0.00            
ATOM   3726  C   THR   445      96.970 120.900  50.520  1.00  0.00            
ATOM   3727  O   THR   445      97.490 120.440  49.510  1.00  0.00            
ATOM   3728  N   ILE   446      95.840 121.600  50.450  1.00  0.00            
ATOM   3729  H   ILE   446      95.380 122.000  51.250  1.00  0.00            
ATOM   3730  CA  ILE   446      95.380 122.150  49.190  1.00  0.00            
ATOM   3731  HA  ILE   446      95.710 121.510  48.370  1.00  0.00            
ATOM   3732  CB  ILE   446      93.870 122.190  49.040  1.00  0.00            
ATOM   3733  HB  ILE   446      93.410 122.920  49.710  1.00  0.00            
ATOM   3734  CG2 ILE   446      93.530 122.520  47.590  1.00  0.00            
ATOM   3735 1HG2 ILE   446      94.260 121.960  47.000  1.00  0.00            
ATOM   3736 2HG2 ILE   446      92.490 122.270  47.370  1.00  0.00            
ATOM   3737 3HG2 ILE   446      93.570 123.580  47.360  1.00  0.00            
ATOM   3738  CG1 ILE   446      93.320 120.820  49.440  1.00  0.00            
ATOM   3739 1HG1 ILE   446      93.460 120.570  50.480  1.00  0.00            
ATOM   3740 2HG1 ILE   446      93.800 119.990  48.920  1.00  0.00            
ATOM   3741  CD  ILE   446      91.810 120.720  49.260  1.00  0.00            
ATOM   3742  HD1 ILE   446      91.330 121.570  49.740  1.00  0.00            
ATOM   3743  HD2 ILE   446      91.490 120.780  48.220  1.00  0.00            
ATOM   3744  HD3 ILE   446      91.380 119.840  49.740  1.00  0.00            
ATOM   3745  C   ILE   446      95.860 123.580  48.970  1.00  0.00            
ATOM   3746  O   ILE   446      95.820 124.470  49.820  1.00  0.00            
ATOM   3747  N   GLU   447      96.450 123.660  47.770  1.00  0.00            
ATOM   3748  H   GLU   447      96.450 122.870  47.150  1.00  0.00            
ATOM   3749  CA  GLU   447      97.030 124.910  47.310  1.00  0.00            
ATOM   3750  HA  GLU   447      96.840 125.750  47.980  1.00  0.00            
ATOM   3751  CB  GLU   447      98.550 124.810  47.240  1.00  0.00            
ATOM   3752  HB1 GLU   447      99.020 125.720  46.870  1.00  0.00            
ATOM   3753  HB2 GLU   447      98.760 124.000  46.550  1.00  0.00            
ATOM   3754  CG  GLU   447      99.280 124.610  48.570  1.00  0.00            
ATOM   3755  HG1 GLU   447      99.340 123.560  48.850  1.00  0.00            
ATOM   3756  HG2 GLU   447      98.660 125.050  49.350  1.00  0.00            
ATOM   3757  CD  GLU   447     100.670 125.230  48.600  1.00  0.00            
ATOM   3758  OE1 GLU   447     100.760 126.470  48.730  1.00  0.00            
ATOM   3759  OE2 GLU   447     101.660 124.470  48.650  1.00  0.00            
ATOM   3760  C   GLU   447      96.540 125.430  45.970  1.00  0.00            
ATOM   3761  O   GLU   447      96.020 124.620  45.210  1.00  0.00            
ATOM   3762  N   THR   448      96.780 126.720  45.680  1.00  0.00            
ATOM   3763  H   THR   448      96.970 127.380  46.410  1.00  0.00            
ATOM   3764  CA  THR   448      96.720 127.190  44.310  1.00  0.00            
ATOM   3765  HA  THR   448      96.440 126.400  43.620  1.00  0.00            
ATOM   3766  CB  THR   448      95.700 128.280  44.010  1.00  0.00            
ATOM   3767  HB  THR   448      95.690 128.420  42.930  1.00  0.00            
ATOM   3768  CG2 THR   448      94.280 127.890  44.410  1.00  0.00            
ATOM   3769 1HG2 THR   448      93.680 128.620  43.860  1.00  0.00            
ATOM   3770 2HG2 THR   448      93.950 126.960  43.940  1.00  0.00            
ATOM   3771 3HG2 THR   448      94.160 128.010  45.490  1.00  0.00            
ATOM   3772  OG1 THR   448      95.910 129.530  44.640  1.00  0.00            
ATOM   3773  HG1 THR   448      96.110 129.250  45.540  1.00  0.00            
ATOM   3774  C   THR   448      98.130 127.540  43.830  1.00  0.00            
ATOM   3775  O   THR   448      98.880 128.260  44.480  1.00  0.00            
ATOM   3776  N   THR   449      98.460 127.070  42.620  1.00  0.00            
ATOM   3777  H   THR   449      97.740 126.520  42.180  1.00  0.00            
ATOM   3778  CA  THR   449      99.670 127.350  41.890  1.00  0.00            
ATOM   3779  HA  THR   449     100.090 128.290  42.260  1.00  0.00            
ATOM   3780  CB  THR   449     100.690 126.210  42.010  1.00  0.00            
ATOM   3781  HB  THR   449     100.630 125.790  43.020  1.00  0.00            
ATOM   3782  CG2 THR   449     100.490 125.080  41.010  1.00  0.00            
ATOM   3783 1HG2 THR   449     100.780 125.280  39.980  1.00  0.00            
ATOM   3784 2HG2 THR   449     101.110 124.260  41.370  1.00  0.00            
ATOM   3785 3HG2 THR   449      99.430 124.830  40.970  1.00  0.00            
ATOM   3786  OG1 THR   449     102.040 126.570  41.820  1.00  0.00            
ATOM   3787  HG1 THR   449     102.600 126.220  42.520  1.00  0.00            
ATOM   3788  C   THR   449      99.450 127.640  40.410  1.00  0.00            
ATOM   3789  O   THR   449      98.450 127.230  39.840  1.00  0.00            
ATOM   3790  N   THR   450     100.360 128.370  39.760  1.00  0.00            
ATOM   3791  H   THR   450     101.230 128.490  40.250  1.00  0.00            
ATOM   3792  CA  THR   450     100.290 128.810  38.380  1.00  0.00            
ATOM   3793  HA  THR   450      99.270 128.970  38.030  1.00  0.00            
ATOM   3794  CB  THR   450     101.070 130.100  38.160  1.00  0.00            
ATOM   3795  HB  THR   450     102.120 129.810  38.220  1.00  0.00            
ATOM   3796  CG2 THR   450     100.650 130.740  36.830  1.00  0.00            
ATOM   3797 1HG2 THR   450     101.090 131.710  36.630  1.00  0.00            
ATOM   3798 2HG2 THR   450     101.130 130.140  36.060  1.00  0.00            
ATOM   3799 3HG2 THR   450      99.580 130.600  36.680  1.00  0.00            
ATOM   3800  OG1 THR   450     100.800 131.020  39.190  1.00  0.00            
ATOM   3801  HG1 THR   450     101.440 130.810  39.880  1.00  0.00            
ATOM   3802  C   THR   450     100.900 127.730  37.490  1.00  0.00            
ATOM   3803  O   THR   450     102.010 127.290  37.760  1.00  0.00            
ATOM   3804  N   VAL   451     100.320 127.310  36.360  1.00  0.00            
ATOM   3805  H   VAL   451      99.450 127.700  36.030  1.00  0.00            
ATOM   3806  CA  VAL   451     100.870 126.390  35.380  1.00  0.00            
ATOM   3807  HA  VAL   451     101.930 126.290  35.600  1.00  0.00            
ATOM   3808  CB  VAL   451     100.180 125.030  35.480  1.00  0.00            
ATOM   3809  HB  VAL   451     100.710 124.480  34.700  1.00  0.00            
ATOM   3810  CG1 VAL   451     100.370 124.400  36.860  1.00  0.00            
ATOM   3811 1HG1 VAL   451      99.930 123.400  36.830  1.00  0.00            
ATOM   3812 2HG1 VAL   451     101.430 124.350  37.100  1.00  0.00            
ATOM   3813 3HG1 VAL   451      99.950 125.020  37.650  1.00  0.00            
ATOM   3814  CG2 VAL   451      98.700 125.060  35.140  1.00  0.00            
ATOM   3815 1HG2 VAL   451      98.150 124.120  35.190  1.00  0.00            
ATOM   3816 2HG2 VAL   451      98.290 125.770  35.870  1.00  0.00            
ATOM   3817 3HG2 VAL   451      98.460 125.470  34.160  1.00  0.00            
ATOM   3818  C   VAL   451     100.690 126.930  33.970  1.00  0.00            
ATOM   3819  O   VAL   451      99.740 127.710  33.820  1.00  0.00            
ATOM   3820  N   PRO   452     101.540 126.520  33.030  1.00  0.00            
ATOM   3821  CD  PRO   452     102.870 126.040  33.310  1.00  0.00            
ATOM   3822  HD1 PRO   452     102.990 125.300  34.100  1.00  0.00            
ATOM   3823  HD2 PRO   452     103.640 126.790  33.500  1.00  0.00            
ATOM   3824  CG  PRO   452     103.330 125.290  32.060  1.00  0.00            
ATOM   3825  HG1 PRO   452     103.070 124.230  32.140  1.00  0.00            
ATOM   3826  HG2 PRO   452     104.420 125.250  32.150  1.00  0.00            
ATOM   3827  CB  PRO   452     102.600 126.060  30.970  1.00  0.00            
ATOM   3828  HB1 PRO   452     102.380 125.490  30.070  1.00  0.00            
ATOM   3829  HB2 PRO   452     103.350 126.800  30.690  1.00  0.00            
ATOM   3830  CA  PRO   452     101.350 126.670  31.600  1.00  0.00            
ATOM   3831  HA  PRO   452     101.270 127.730  31.350  1.00  0.00            
ATOM   3832  C   PRO   452     100.090 125.980  31.100  1.00  0.00            
ATOM   3833  O   PRO   452      99.520 125.170  31.820  1.00  0.00            
ATOM   3834  N   GLN   453      99.590 126.420  29.940  1.00  0.00            
ATOM   3835  H   GLN   453      99.960 127.290  29.580  1.00  0.00            
ATOM   3836  CA  GLN   453      98.360 125.940  29.340  1.00  0.00            
ATOM   3837  HA  GLN   453      97.520 126.110  30.020  1.00  0.00            
ATOM   3838  CB  GLN   453      98.070 126.900  28.190  1.00  0.00            
ATOM   3839  HB1 GLN   453      98.730 126.860  27.320  1.00  0.00            
ATOM   3840  HB2 GLN   453      98.100 127.920  28.550  1.00  0.00            
ATOM   3841  CG  GLN   453      96.660 126.690  27.650  1.00  0.00            
ATOM   3842  HG1 GLN   453      95.960 126.580  28.480  1.00  0.00            
ATOM   3843  HG2 GLN   453      96.770 125.840  26.990  1.00  0.00            
ATOM   3844  CD  GLN   453      96.210 127.900  26.840  1.00  0.00            
ATOM   3845  OE1 GLN   453      96.750 128.360  25.840  1.00  0.00            
ATOM   3846  NE2 GLN   453      95.120 128.560  27.260  1.00  0.00            
ATOM   3847 1HE2 GLN   453      94.500 128.270  28.000  1.00  0.00            
ATOM   3848 2HE2 GLN   453      94.870 129.420  26.790  1.00  0.00            
ATOM   3849  C   GLN   453      98.290 124.470  28.970  1.00  0.00            
ATOM   3850  O   GLN   453      99.300 123.890  28.550  1.00  0.00            
ATOM   3851  N   ASP   454      97.100 123.870  29.020  1.00  0.00            
ATOM   3852  H   ASP   454      96.330 124.360  29.460  1.00  0.00            
ATOM   3853  CA  ASP   454      96.820 122.570  28.430  1.00  0.00            
ATOM   3854  HA  ASP   454      97.740 122.090  28.100  1.00  0.00            
ATOM   3855  CB  ASP   454      96.280 121.610  29.490  1.00  0.00            
ATOM   3856  HB1 ASP   454      97.070 121.360  30.200  1.00  0.00            
ATOM   3857  HB2 ASP   454      95.980 120.700  28.960  1.00  0.00            
ATOM   3858  CG  ASP   454      95.060 121.960  30.330  1.00  0.00            
ATOM   3859  OD1 ASP   454      94.520 121.070  31.010  1.00  0.00            
ATOM   3860  OD2 ASP   454      94.860 123.200  30.390  1.00  0.00            
ATOM   3861  C   ASP   454      95.870 122.810  27.260  1.00  0.00            
ATOM   3862  O   ASP   454      95.220 123.850  27.170  1.00  0.00            
ATOM   3863  N   ALA   455      95.610 121.740  26.500  1.00  0.00            
ATOM   3864  H   ALA   455      96.170 120.950  26.770  1.00  0.00            
ATOM   3865  CA  ALA   455      94.740 121.550  25.350  1.00  0.00            
ATOM   3866  HA  ALA   455      95.060 122.160  24.500  1.00  0.00            
ATOM   3867  CB  ALA   455      94.830 120.120  24.830  1.00  0.00            
ATOM   3868  HB1 ALA   455      93.910 120.010  24.250  1.00  0.00            
ATOM   3869  HB2 ALA   455      95.620 120.040  24.090  1.00  0.00            
ATOM   3870  HB3 ALA   455      95.010 119.420  25.650  1.00  0.00            
ATOM   3871  C   ALA   455      93.280 121.930  25.540  1.00  0.00            
ATOM   3872  O   ALA   455      92.670 122.420  24.590  1.00  0.00            
ATOM   3873  N   VAL   456      92.700 121.800  26.740  1.00  0.00            
ATOM   3874  H   VAL   456      93.190 121.330  27.490  1.00  0.00            
ATOM   3875  CA  VAL   456      91.380 122.290  27.080  1.00  0.00            
ATOM   3876  HA  VAL   456      90.740 122.060  26.230  1.00  0.00            
ATOM   3877  CB  VAL   456      90.800 121.550  28.280  1.00  0.00            
ATOM   3878  HB  VAL   456      90.920 120.460  28.260  1.00  0.00            
ATOM   3879  CG1 VAL   456      91.470 121.890  29.610  1.00  0.00            
ATOM   3880 1HG1 VAL   456      91.330 122.940  29.890  1.00  0.00            
ATOM   3881 2HG1 VAL   456      91.120 121.340  30.480  1.00  0.00            
ATOM   3882 3HG1 VAL   456      92.520 121.600  29.540  1.00  0.00            
ATOM   3883  CG2 VAL   456      89.330 121.920  28.400  1.00  0.00            
ATOM   3884 1HG2 VAL   456      88.840 121.370  29.210  1.00  0.00            
ATOM   3885 2HG2 VAL   456      89.100 122.980  28.490  1.00  0.00            
ATOM   3886 3HG2 VAL   456      88.800 121.620  27.500  1.00  0.00            
ATOM   3887  C   VAL   456      91.450 123.800  27.250  1.00  0.00            
ATOM   3888  O   VAL   456      90.560 124.440  26.690  1.00  0.00            
ATOM   3889  N   SER   457      92.400 124.320  28.030  1.00  0.00            
ATOM   3890  H   SER   457      93.150 123.740  28.380  1.00  0.00            
ATOM   3891  CA  SER   457      92.400 125.740  28.290  1.00  0.00            
ATOM   3892  HA  SER   457      91.390 125.970  28.650  1.00  0.00            
ATOM   3893  CB  SER   457      93.310 126.140  29.450  1.00  0.00            
ATOM   3894  HB1 SER   457      94.200 125.540  29.260  1.00  0.00            
ATOM   3895  HB2 SER   457      92.990 125.790  30.430  1.00  0.00            
ATOM   3896  OG  SER   457      93.640 127.510  29.500  1.00  0.00            
ATOM   3897  HG  SER   457      93.540 127.800  30.410  1.00  0.00            
ATOM   3898  C   SER   457      92.570 126.470  26.970  1.00  0.00            
ATOM   3899  O   SER   457      91.800 127.400  26.770  1.00  0.00            
ATOM   3900  N   ARG   458      93.470 125.960  26.110  1.00  0.00            
ATOM   3901  H   ARG   458      94.100 125.230  26.400  1.00  0.00            
ATOM   3902  CA  ARG   458      93.640 126.510  24.780  1.00  0.00            
ATOM   3903  HA  ARG   458      93.920 127.560  24.810  1.00  0.00            
ATOM   3904  CB  ARG   458      94.660 125.700  23.980  1.00  0.00            
ATOM   3905  HB1 ARG   458      94.350 124.660  24.020  1.00  0.00            
ATOM   3906  HB2 ARG   458      95.620 125.790  24.510  1.00  0.00            
ATOM   3907  CG  ARG   458      94.850 126.270  22.580  1.00  0.00            
ATOM   3908  HG1 ARG   458      94.690 127.350  22.600  1.00  0.00            
ATOM   3909  HG2 ARG   458      94.230 125.640  21.940  1.00  0.00            
ATOM   3910  CD  ARG   458      96.320 126.040  22.220  1.00  0.00            
ATOM   3911  HD1 ARG   458      96.390 126.010  21.130  1.00  0.00            
ATOM   3912  HD2 ARG   458      96.630 125.030  22.500  1.00  0.00            
ATOM   3913  NE  ARG   458      97.210 127.060  22.760  1.00  0.00            
ATOM   3914  HE  ARG   458      96.820 127.570  23.550  1.00  0.00            
ATOM   3915  CZ  ARG   458      98.490 127.240  22.400  1.00  0.00            
ATOM   3916  NH1 ARG   458      99.210 126.540  21.520  1.00  0.00            
ATOM   3917 1HH1 ARG   458      98.890 125.620  21.210  1.00  0.00            
ATOM   3918 2HH1 ARG   458     100.200 126.710  21.580  1.00  0.00            
ATOM   3919  NH2 ARG   458      99.140 128.240  23.010  1.00  0.00            
ATOM   3920 1HH2 ARG   458      98.750 128.670  23.830  1.00  0.00            
ATOM   3921 2HH2 ARG   458     100.110 128.460  22.810  1.00  0.00            
ATOM   3922  C   ARG   458      92.320 126.420  24.040  1.00  0.00            
ATOM   3923  O   ARG   458      91.940 127.460  23.490  1.00  0.00            
ATOM   3924  N   SER   459      91.560 125.320  24.010  1.00  0.00            
ATOM   3925  H   SER   459      91.870 124.500  24.510  1.00  0.00            
ATOM   3926  CA  SER   459      90.330 125.220  23.260  1.00  0.00            
ATOM   3927  HA  SER   459      90.560 125.550  22.250  1.00  0.00            
ATOM   3928  CB  SER   459      89.900 123.760  23.100  1.00  0.00            
ATOM   3929  HB1 SER   459      88.940 123.670  22.590  1.00  0.00            
ATOM   3930  HB2 SER   459      89.610 123.310  24.050  1.00  0.00            
ATOM   3931  OG  SER   459      90.960 122.980  22.600  1.00  0.00            
ATOM   3932  HG  SER   459      91.410 122.590  23.360  1.00  0.00            
ATOM   3933  C   SER   459      89.260 126.160  23.800  1.00  0.00            
ATOM   3934  O   SER   459      88.680 126.850  22.970  1.00  0.00            
ATOM   3935  N   GLN   460      89.000 126.290  25.110  1.00  0.00            
ATOM   3936  H   GLN   460      89.420 125.590  25.700  1.00  0.00            
ATOM   3937  CA  GLN   460      87.950 127.110  25.680  1.00  0.00            
ATOM   3938  HA  GLN   460      87.070 126.840  25.100  1.00  0.00            
ATOM   3939  CB  GLN   460      87.770 126.740  27.150  1.00  0.00            
ATOM   3940  HB1 GLN   460      87.100 127.370  27.730  1.00  0.00            
ATOM   3941  HB2 GLN   460      88.770 126.800  27.580  1.00  0.00            
ATOM   3942  CG  GLN   460      87.260 125.320  27.370  1.00  0.00            
ATOM   3943  HG1 GLN   460      87.570 124.840  28.300  1.00  0.00            
ATOM   3944  HG2 GLN   460      87.650 124.650  26.600  1.00  0.00            
ATOM   3945  CD  GLN   460      85.740 125.320  27.290  1.00  0.00            
ATOM   3946  OE1 GLN   460      85.120 125.230  26.230  1.00  0.00            
ATOM   3947  NE2 GLN   460      84.970 125.380  28.380  1.00  0.00            
ATOM   3948 1HE2 GLN   460      85.370 125.340  29.310  1.00  0.00            
ATOM   3949 2HE2 GLN   460      83.980 125.280  28.200  1.00  0.00            
ATOM   3950  C   GLN   460      88.240 128.600  25.570  1.00  0.00            
ATOM   3951  O   GLN   460      87.340 129.420  25.430  1.00  0.00            
ATOM   3952  N   ARG   461      89.520 129.000  25.620  1.00  0.00            
ATOM   3953  H   ARG   461      90.230 128.290  25.560  1.00  0.00            
ATOM   3954  CA  ARG   461      89.860 130.390  25.400  1.00  0.00            
ATOM   3955  HA  ARG   461      89.190 131.030  25.980  1.00  0.00            
ATOM   3956  CB  ARG   461      91.220 130.690  26.040  1.00  0.00            
ATOM   3957  HB1 ARG   461      91.570 131.630  25.620  1.00  0.00            
ATOM   3958  HB2 ARG   461      91.870 129.860  25.750  1.00  0.00            
ATOM   3959  CG  ARG   461      91.290 130.760  27.560  1.00  0.00            
ATOM   3960  HG1 ARG   461      90.900 129.820  27.920  1.00  0.00            
ATOM   3961  HG2 ARG   461      90.660 131.550  27.950  1.00  0.00            
ATOM   3962  CD  ARG   461      92.700 131.060  28.070  1.00  0.00            
ATOM   3963  HD1 ARG   461      93.050 131.960  27.560  1.00  0.00            
ATOM   3964  HD2 ARG   461      93.410 130.260  27.830  1.00  0.00            
ATOM   3965  NE  ARG   461      92.680 131.230  29.520  1.00  0.00            
ATOM   3966  HE  ARG   461      91.800 130.930  29.930  1.00  0.00            
ATOM   3967  CZ  ARG   461      93.750 131.390  30.310  1.00  0.00            
ATOM   3968  NH1 ARG   461      94.950 131.590  29.740  1.00  0.00            
ATOM   3969 1HH1 ARG   461      94.980 131.790  28.750  1.00  0.00            
ATOM   3970 2HH1 ARG   461      95.780 131.600  30.310  1.00  0.00            
ATOM   3971  NH2 ARG   461      93.680 131.310  31.640  1.00  0.00            
ATOM   3972 1HH2 ARG   461      92.780 131.290  32.090  1.00  0.00            
ATOM   3973 2HH2 ARG   461      94.560 131.360  32.140  1.00  0.00            
ATOM   3974  C   ARG   461      89.810 130.790  23.940  1.00  0.00            
ATOM   3975  O   ARG   461      89.470 131.950  23.710  1.00  0.00            
ATOM   3976  N   ARG   462      90.170 129.970  22.960  1.00  0.00            
ATOM   3977  H   ARG   462      90.750 129.190  23.240  1.00  0.00            
ATOM   3978  CA  ARG   462      90.070 130.290  21.550  1.00  0.00            
ATOM   3979  HA  ARG   462      90.460 131.260  21.250  1.00  0.00            
ATOM   3980  CB  ARG   462      90.800 129.220  20.740  1.00  0.00            
ATOM   3981  HB1 ARG   462      90.480 128.230  21.060  1.00  0.00            
ATOM   3982  HB2 ARG   462      91.860 129.320  20.980  1.00  0.00            
ATOM   3983  CG  ARG   462      90.650 129.370  19.230  1.00  0.00            
ATOM   3984  HG1 ARG   462      90.910 130.390  18.950  1.00  0.00            
ATOM   3985  HG2 ARG   462      89.580 129.360  19.020  1.00  0.00            
ATOM   3986  CD  ARG   462      91.570 128.480  18.410  1.00  0.00            
ATOM   3987  HD1 ARG   462      92.590 128.480  18.780  1.00  0.00            
ATOM   3988  HD2 ARG   462      91.450 128.790  17.370  1.00  0.00            
ATOM   3989  NE  ARG   462      91.030 127.110  18.410  1.00  0.00            
ATOM   3990  HE  ARG   462      90.220 126.990  18.990  1.00  0.00            
ATOM   3991  CZ  ARG   462      91.620 126.010  17.930  1.00  0.00            
ATOM   3992  NH1 ARG   462      92.760 126.020  17.230  1.00  0.00            
ATOM   3993 1HH1 ARG   462      93.090 126.920  16.910  1.00  0.00            
ATOM   3994 2HH1 ARG   462      93.090 125.190  16.750  1.00  0.00            
ATOM   3995  NH2 ARG   462      91.060 124.820  18.190  1.00  0.00            
ATOM   3996 1HH2 ARG   462      90.320 124.760  18.870  1.00  0.00            
ATOM   3997 2HH2 ARG   462      91.460 123.960  17.840  1.00  0.00            
ATOM   3998  C   ARG   462      88.600 130.400  21.190  1.00  0.00            
ATOM   3999  O   ARG   462      88.160 131.370  20.580  1.00  0.00            
ATOM   4000  N   GLY   463      87.710 129.560  21.740  1.00  0.00            
ATOM   4001  H   GLY   463      88.090 128.860  22.370  1.00  0.00            
ATOM   4002  CA  GLY   463      86.320 129.400  21.370  1.00  0.00            
ATOM   4003  HA1 GLY   463      85.850 128.610  21.950  1.00  0.00            
ATOM   4004  HA2 GLY   463      86.300 129.200  20.300  1.00  0.00            
ATOM   4005  C   GLY   463      85.430 130.590  21.690  1.00  0.00            
ATOM   4006  O   GLY   463      84.220 130.480  21.530  1.00  0.00            
ATOM   4007  N   ARG   464      85.980 131.680  22.230  1.00  0.00            
ATOM   4008  H   ARG   464      86.980 131.580  22.180  1.00  0.00            
ATOM   4009  CA  ARG   464      85.360 132.970  22.480  1.00  0.00            
ATOM   4010  HA  ARG   464      84.270 132.910  22.540  1.00  0.00            
ATOM   4011  CB  ARG   464      85.900 133.480  23.810  1.00  0.00            
ATOM   4012  HB1 ARG   464      86.650 134.250  23.630  1.00  0.00            
ATOM   4013  HB2 ARG   464      86.420 132.640  24.280  1.00  0.00            
ATOM   4014  CG  ARG   464      84.900 134.060  24.810  1.00  0.00            
ATOM   4015  HG1 ARG   464      84.400 134.930  24.380  1.00  0.00            
ATOM   4016  HG2 ARG   464      85.480 134.400  25.680  1.00  0.00            
ATOM   4017  CD  ARG   464      83.860 133.080  25.340  1.00  0.00            
ATOM   4018  HD1 ARG   464      83.590 133.510  26.300  1.00  0.00            
ATOM   4019  HD2 ARG   464      84.230 132.090  25.580  1.00  0.00            
ATOM   4020  NE  ARG   464      82.640 133.030  24.530  1.00  0.00            
ATOM   4021  HE  ARG   464      82.030 133.820  24.380  1.00  0.00            
ATOM   4022  CZ  ARG   464      82.060 131.880  24.130  1.00  0.00            
ATOM   4023  NH1 ARG   464      82.510 130.640  24.370  1.00  0.00            
ATOM   4024 1HH1 ARG   464      83.410 130.440  24.780  1.00  0.00            
ATOM   4025 2HH1 ARG   464      81.860 129.900  24.200  1.00  0.00            
ATOM   4026  NH2 ARG   464      80.950 131.800  23.380  1.00  0.00            
ATOM   4027 1HH2 ARG   464      80.420 132.640  23.240  1.00  0.00            
ATOM   4028 2HH2 ARG   464      80.410 130.950  23.350  1.00  0.00            
ATOM   4029  C   ARG   464      85.560 133.920  21.310  1.00  0.00            
ATOM   4030  O   ARG   464      85.360 135.130  21.400  1.00  0.00            
ATOM   4031  N   THR   465      86.060 133.430  20.180  1.00  0.00            
ATOM   4032  H   THR   465      86.470 132.520  20.290  1.00  0.00            
ATOM   4033  CA  THR   465      85.760 133.940  18.850  1.00  0.00            
ATOM   4034  HA  THR   465      84.930 134.640  18.830  1.00  0.00            
ATOM   4035  CB  THR   465      86.910 134.870  18.500  1.00  0.00            
ATOM   4036  HB  THR   465      87.060 135.670  19.220  1.00  0.00            
ATOM   4037  CG2 THR   465      88.240 134.190  18.190  1.00  0.00            
ATOM   4038 1HG2 THR   465      88.460 133.520  19.020  1.00  0.00            
ATOM   4039 2HG2 THR   465      88.220 133.640  17.250  1.00  0.00            
ATOM   4040 3HG2 THR   465      89.020 134.940  18.120  1.00  0.00            
ATOM   4041  OG1 THR   465      86.560 135.470  17.270  1.00  0.00            
ATOM   4042  HG1 THR   465      86.450 136.410  17.430  1.00  0.00            
ATOM   4043  C   THR   465      85.460 132.780  17.910  1.00  0.00            
ATOM   4044  O   THR   465      85.450 131.660  18.420  1.00  0.00            
ATOM   4045  N   GLY   466      85.130 132.920  16.630  1.00  0.00            
ATOM   4046  H   GLY   466      85.140 133.860  16.260  1.00  0.00            
ATOM   4047  CA  GLY   466      84.780 131.840  15.730  1.00  0.00            
ATOM   4048  HA1 GLY   466      85.590 131.110  15.670  1.00  0.00            
ATOM   4049  HA2 GLY   466      84.710 132.380  14.780  1.00  0.00            
ATOM   4050  C   GLY   466      83.520 131.080  16.090  1.00  0.00            
ATOM   4051  O   GLY   466      83.540 129.850  16.080  1.00  0.00            
ATOM   4052  N   ARG   467      82.490 131.860  16.410  1.00  0.00            
ATOM   4053  H   ARG   467      82.680 132.860  16.430  1.00  0.00            
ATOM   4054  CA  ARG   467      81.140 131.370  16.580  1.00  0.00            
ATOM   4055  HA  ARG   467      81.160 130.310  16.340  1.00  0.00            
ATOM   4056  CB  ARG   467      80.660 131.540  18.020  1.00  0.00            
ATOM   4057  HB1 ARG   467      79.580 131.540  18.130  1.00  0.00            
ATOM   4058  HB2 ARG   467      80.920 132.480  18.520  1.00  0.00            
ATOM   4059  CG  ARG   467      81.410 130.440  18.780  1.00  0.00            
ATOM   4060  HG1 ARG   467      82.480 130.600  18.630  1.00  0.00            
ATOM   4061  HG2 ARG   467      81.310 129.430  18.400  1.00  0.00            
ATOM   4062  CD  ARG   467      80.990 130.490  20.240  1.00  0.00            
ATOM   4063  HD1 ARG   467      79.900 130.440  20.230  1.00  0.00            
ATOM   4064  HD2 ARG   467      81.290 131.390  20.780  1.00  0.00            
ATOM   4065  NE  ARG   467      81.590 129.400  21.020  1.00  0.00            
ATOM   4066  HE  ARG   467      82.430 129.470  21.570  1.00  0.00            
ATOM   4067  CZ  ARG   467      81.090 128.160  20.980  1.00  0.00            
ATOM   4068  NH1 ARG   467      80.020 127.810  20.240  1.00  0.00            
ATOM   4069 1HH1 ARG   467      79.630 128.460  19.570  1.00  0.00            
ATOM   4070 2HH1 ARG   467      79.520 126.960  20.430  1.00  0.00            
ATOM   4071  NH2 ARG   467      81.600 127.210  21.770  1.00  0.00            
ATOM   4072 1HH2 ARG   467      82.460 127.310  22.300  1.00  0.00            
ATOM   4073 2HH2 ARG   467      81.220 126.290  21.620  1.00  0.00            
ATOM   4074  C   ARG   467      80.210 132.020  15.570  1.00  0.00            
ATOM   4075  O   ARG   467      79.010 132.110  15.780  1.00  0.00            
ATOM   4076  N   GLY   468      80.790 132.540  14.480  1.00  0.00            
ATOM   4077  H   GLY   468      81.780 132.620  14.360  1.00  0.00            
ATOM   4078  CA  GLY   468      80.030 133.260  13.470  1.00  0.00            
ATOM   4079  HA1 GLY   468      79.500 134.080  13.950  1.00  0.00            
ATOM   4080  HA2 GLY   468      79.280 132.580  13.070  1.00  0.00            
ATOM   4081  C   GLY   468      80.850 133.690  12.270  1.00  0.00            
ATOM   4082  O   GLY   468      81.460 132.780  11.720  1.00  0.00            
ATOM   4083  N   ARG   469      81.150 134.990  12.170  1.00  0.00            
ATOM   4084  H   ARG   469      80.790 135.620  12.860  1.00  0.00            
ATOM   4085  CA  ARG   469      82.210 135.510  11.330  1.00  0.00            
ATOM   4086  HA  ARG   469      82.120 135.130  10.310  1.00  0.00            
ATOM   4087  CB  ARG   469      82.160 137.030  11.230  1.00  0.00            
ATOM   4088  HB1 ARG   469      83.090 137.420  10.830  1.00  0.00            
ATOM   4089  HB2 ARG   469      82.040 137.300  12.280  1.00  0.00            
ATOM   4090  CG  ARG   469      80.960 137.570  10.460  1.00  0.00            
ATOM   4091  HG1 ARG   469      80.070 137.130  10.900  1.00  0.00            
ATOM   4092  HG2 ARG   469      81.110 137.190   9.450  1.00  0.00            
ATOM   4093  CD  ARG   469      80.870 139.100  10.490  1.00  0.00            
ATOM   4094  HD1 ARG   469      80.780 139.350  11.550  1.00  0.00            
ATOM   4095  HD2 ARG   469      79.930 139.370  10.010  1.00  0.00            
ATOM   4096  NE  ARG   469      81.980 139.730   9.780  1.00  0.00            
ATOM   4097  HE  ARG   469      82.790 139.140   9.630  1.00  0.00            
ATOM   4098  CZ  ARG   469      82.050 140.940   9.210  1.00  0.00            
ATOM   4099  NH1 ARG   469      81.120 141.880   9.420  1.00  0.00            
ATOM   4100 1HH1 ARG   469      80.510 141.790  10.220  1.00  0.00            
ATOM   4101 2HH1 ARG   469      81.070 142.600   8.720  1.00  0.00            
ATOM   4102  NH2 ARG   469      82.940 141.170   8.240  1.00  0.00            
ATOM   4103 1HH2 ARG   469      83.720 140.530   8.230  1.00  0.00            
ATOM   4104 2HH2 ARG   469      82.960 142.030   7.710  1.00  0.00            
ATOM   4105  C   ARG   469      83.570 135.000  11.790  1.00  0.00            
ATOM   4106  O   ARG   469      83.770 134.710  12.960  1.00  0.00            
ATOM   4107  N   ARG   470      84.560 135.050  10.900  1.00  0.00            
ATOM   4108  H   ARG   470      84.440 135.360   9.950  1.00  0.00            
ATOM   4109  CA  ARG   470      85.890 134.570  11.220  1.00  0.00            
ATOM   4110  HA  ARG   470      85.890 133.550  11.620  1.00  0.00            
ATOM   4111  CB  ARG   470      86.620 134.560   9.880  1.00  0.00            
ATOM   4112  HB1 ARG   470      86.720 135.580   9.510  1.00  0.00            
ATOM   4113  HB2 ARG   470      86.090 133.890   9.200  1.00  0.00            
ATOM   4114  CG  ARG   470      88.050 134.040  10.020  1.00  0.00            
ATOM   4115  HG1 ARG   470      88.120 133.110  10.590  1.00  0.00            
ATOM   4116  HG2 ARG   470      88.630 134.810  10.540  1.00  0.00            
ATOM   4117  CD  ARG   470      88.620 133.840   8.620  1.00  0.00            
ATOM   4118  HD1 ARG   470      88.840 134.860   8.310  1.00  0.00            
ATOM   4119  HD2 ARG   470      87.870 133.390   7.970  1.00  0.00            
ATOM   4120  NE  ARG   470      89.830 133.010   8.560  1.00  0.00            
ATOM   4121  HE  ARG   470      90.690 133.460   8.290  1.00  0.00            
ATOM   4122  CZ  ARG   470      89.950 131.720   8.900  1.00  0.00            
ATOM   4123  NH1 ARG   470      88.920 130.910   9.170  1.00  0.00            
ATOM   4124 1HH1 ARG   470      87.990 131.030   8.790  1.00  0.00            
ATOM   4125 2HH1 ARG   470      89.160 130.040   9.620  1.00  0.00            
ATOM   4126  NH2 ARG   470      91.140 131.120   9.060  1.00  0.00            
ATOM   4127 1HH2 ARG   470      92.000 131.640   8.940  1.00  0.00            
ATOM   4128 2HH2 ARG   470      91.120 130.160   9.380  1.00  0.00            
ATOM   4129  C   ARG   470      86.550 135.360  12.330  1.00  0.00            
ATOM   4130  O   ARG   470      86.840 136.550  12.190  1.00  0.00            
ATOM   4131  N   GLY   471      86.960 134.660  13.390  1.00  0.00            
ATOM   4132  H   GLY   471      86.730 133.680  13.390  1.00  0.00            
ATOM   4133  CA  GLY   471      87.700 135.150  14.540  1.00  0.00            
ATOM   4134  HA1 GLY   471      87.640 134.430  15.350  1.00  0.00            
ATOM   4135  HA2 GLY   471      87.310 136.070  14.970  1.00  0.00            
ATOM   4136  C   GLY   471      89.190 135.310  14.280  1.00  0.00            
ATOM   4137  O   GLY   471      89.680 134.950  13.210  1.00  0.00            
ATOM   4138  N   ILE   472      89.930 135.650  15.330  1.00  0.00            
ATOM   4139  H   ILE   472      89.410 136.090  16.080  1.00  0.00            
ATOM   4140  CA  ILE   472      91.380 135.610  15.430  1.00  0.00            
ATOM   4141  HA  ILE   472      91.800 134.980  14.650  1.00  0.00            
ATOM   4142  CB  ILE   472      91.920 137.030  15.290  1.00  0.00            
ATOM   4143  HB  ILE   472      91.280 137.680  15.890  1.00  0.00            
ATOM   4144  CG2 ILE   472      93.340 137.210  15.810  1.00  0.00            
ATOM   4145 1HG2 ILE   472      93.650 138.250  15.670  1.00  0.00            
ATOM   4146 2HG2 ILE   472      93.400 137.070  16.890  1.00  0.00            
ATOM   4147 3HG2 ILE   472      94.050 136.690  15.170  1.00  0.00            
ATOM   4148  CG1 ILE   472      91.650 137.600  13.900  1.00  0.00            
ATOM   4149 1HG1 ILE   472      90.590 137.520  13.670  1.00  0.00            
ATOM   4150 2HG1 ILE   472      92.110 136.930  13.180  1.00  0.00            
ATOM   4151  CD  ILE   472      92.130 139.020  13.620  1.00  0.00            
ATOM   4152  HD1 ILE   472      93.190 139.030  13.370  1.00  0.00            
ATOM   4153  HD2 ILE   472      91.580 139.450  12.790  1.00  0.00            
ATOM   4154  HD3 ILE   472      91.810 139.610  14.480  1.00  0.00            
ATOM   4155  C   ILE   472      91.830 134.940  16.730  1.00  0.00            
ATOM   4156  O   ILE   472      91.180 135.190  17.740  1.00  0.00            
ATOM   4157  N   TYR   473      92.910 134.160  16.770  1.00  0.00            
ATOM   4158  H   TYR   473      93.370 133.930  15.900  1.00  0.00            
ATOM   4159  CA  TYR   473      93.490 133.740  18.030  1.00  0.00            
ATOM   4160  HA  TYR   473      93.120 134.190  18.950  1.00  0.00            
ATOM   4161  CB  TYR   473      93.160 132.280  18.350  1.00  0.00            
ATOM   4162  HB1 TYR   473      93.200 131.700  17.430  1.00  0.00            
ATOM   4163  HB2 TYR   473      92.090 132.330  18.590  1.00  0.00            
ATOM   4164  CG  TYR   473      93.810 131.590  19.520  1.00  0.00            
ATOM   4165  CD1 TYR   473      93.320 131.770  20.820  1.00  0.00            
ATOM   4166  HD1 TYR   473      92.560 132.530  20.950  1.00  0.00            
ATOM   4167  CE1 TYR   473      93.930 131.160  21.910  1.00  0.00            
ATOM   4168  HE1 TYR   473      93.730 131.260  22.970  1.00  0.00            
ATOM   4169  CZ  TYR   473      95.140 130.470  21.700  1.00  0.00            
ATOM   4170  OH  TYR   473      95.880 129.930  22.710  1.00  0.00            
ATOM   4171  HH  TYR   473      95.520 130.080  23.590  1.00  0.00            
ATOM   4172  CE2 TYR   473      95.620 130.310  20.380  1.00  0.00            
ATOM   4173  HE2 TYR   473      96.580 129.840  20.240  1.00  0.00            
ATOM   4174  CD2 TYR   473      94.980 130.860  19.260  1.00  0.00            
ATOM   4175  HD2 TYR   473      95.430 130.770  18.290  1.00  0.00            
ATOM   4176  C   TYR   473      94.970 134.090  18.020  1.00  0.00            
ATOM   4177  O   TYR   473      95.690 133.780  17.060  1.00  0.00            
ATOM   4178  N   ARG   474      95.470 134.830  19.010  1.00  0.00            
ATOM   4179  H   ARG   474      94.940 135.240  19.770  1.00  0.00            
ATOM   4180  CA  ARG   474      96.870 135.210  19.020  1.00  0.00            
ATOM   4181  HA  ARG   474      97.380 134.810  18.150  1.00  0.00            
ATOM   4182  CB  ARG   474      97.100 136.720  19.080  1.00  0.00            
ATOM   4183  HB1 ARG   474      98.160 136.960  19.080  1.00  0.00            
ATOM   4184  HB2 ARG   474      96.720 137.080  20.040  1.00  0.00            
ATOM   4185  CG  ARG   474      96.340 137.370  17.930  1.00  0.00            
ATOM   4186  HG1 ARG   474      95.260 137.310  18.080  1.00  0.00            
ATOM   4187  HG2 ARG   474      96.580 136.810  17.020  1.00  0.00            
ATOM   4188  CD  ARG   474      96.820 138.790  17.650  1.00  0.00            
ATOM   4189  HD1 ARG   474      97.910 138.820  17.560  1.00  0.00            
ATOM   4190  HD2 ARG   474      96.590 139.350  18.560  1.00  0.00            
ATOM   4191  NE  ARG   474      96.160 139.390  16.490  1.00  0.00            
ATOM   4192  HE  ARG   474      95.210 139.720  16.620  1.00  0.00            
ATOM   4193  CZ  ARG   474      96.650 139.630  15.270  1.00  0.00            
ATOM   4194  NH1 ARG   474      97.800 139.190  14.740  1.00  0.00            
ATOM   4195 1HH1 ARG   474      98.400 138.590  15.290  1.00  0.00            
ATOM   4196 2HH1 ARG   474      98.040 139.470  13.800  1.00  0.00            
ATOM   4197  NH2 ARG   474      95.950 140.440  14.470  1.00  0.00            
ATOM   4198 1HH2 ARG   474      95.050 140.730  14.840  1.00  0.00            
ATOM   4199 2HH2 ARG   474      96.380 140.690  13.590  1.00  0.00            
ATOM   4200  C   ARG   474      97.460 134.600  20.280  1.00  0.00            
ATOM   4201  O   ARG   474      96.870 134.650  21.360  1.00  0.00            
ATOM   4202  N   PHE   475      98.680 134.060  20.180  1.00  0.00            
ATOM   4203  H   PHE   475      99.030 133.970  19.240  1.00  0.00            
ATOM   4204  CA  PHE   475      99.290 133.280  21.240  1.00  0.00            
ATOM   4205  HA  PHE   475      98.690 133.470  22.130  1.00  0.00            
ATOM   4206  CB  PHE   475      99.030 131.790  21.060  1.00  0.00            
ATOM   4207  HB1 PHE   475      97.970 131.590  21.230  1.00  0.00            
ATOM   4208  HB2 PHE   475      99.510 131.280  21.900  1.00  0.00            
ATOM   4209  CG  PHE   475      99.470 131.170  19.760  1.00  0.00            
ATOM   4210  CD1 PHE   475     100.590 130.330  19.710  1.00  0.00            
ATOM   4211  HD1 PHE   475     101.270 130.290  20.550  1.00  0.00            
ATOM   4212  CE1 PHE   475     100.900 129.690  18.510  1.00  0.00            
ATOM   4213  HE1 PHE   475     101.790 129.090  18.390  1.00  0.00            
ATOM   4214  CZ  PHE   475     100.070 129.890  17.390  1.00  0.00            
ATOM   4215  HZ  PHE   475     100.310 129.440  16.440  1.00  0.00            
ATOM   4216  CE2 PHE   475      99.040 130.820  17.370  1.00  0.00            
ATOM   4217  HE2 PHE   475      98.400 130.950  16.510  1.00  0.00            
ATOM   4218  CD2 PHE   475      98.720 131.420  18.600  1.00  0.00            
ATOM   4219  HD2 PHE   475      97.850 132.060  18.710  1.00  0.00            
ATOM   4220  C   PHE   475     100.750 133.620  21.470  1.00  0.00            
ATOM   4221  O   PHE   475     101.390 134.220  20.610  1.00  0.00            
ATOM   4222  N   VAL   476     101.250 133.200  22.640  1.00  0.00            
ATOM   4223  H   VAL   476     100.580 132.850  23.310  1.00  0.00            
ATOM   4224  CA  VAL   476     102.610 133.530  22.990  1.00  0.00            
ATOM   4225  HA  VAL   476     102.980 134.280  22.290  1.00  0.00            
ATOM   4226  CB  VAL   476     102.890 134.210  24.330  1.00  0.00            
ATOM   4227  HB  VAL   476     103.960 134.370  24.440  1.00  0.00            
ATOM   4228  CG1 VAL   476     102.290 135.610  24.470  1.00  0.00            
ATOM   4229 1HG1 VAL   476     102.670 136.250  23.670  1.00  0.00            
ATOM   4230 2HG1 VAL   476     101.200 135.600  24.410  1.00  0.00            
ATOM   4231 3HG1 VAL   476     102.590 136.110  25.390  1.00  0.00            
ATOM   4232  CG2 VAL   476     102.390 133.390  25.520  1.00  0.00            
ATOM   4233 1HG2 VAL   476     101.310 133.250  25.440  1.00  0.00            
ATOM   4234 2HG2 VAL   476     102.910 132.440  25.650  1.00  0.00            
ATOM   4235 3HG2 VAL   476     102.560 133.830  26.500  1.00  0.00            
ATOM   4236  C   VAL   476     103.490 132.300  22.840  1.00  0.00            
ATOM   4237  O   VAL   476     104.680 132.470  22.560  1.00  0.00            
ATOM   4238  N   THR   477     102.940 131.110  23.090  1.00  0.00            
ATOM   4239  H   THR   477     101.980 131.110  23.430  1.00  0.00            
ATOM   4240  CA  THR   477     103.670 129.870  23.200  1.00  0.00            
ATOM   4241  HA  THR   477     104.680 130.080  22.820  1.00  0.00            
ATOM   4242  CB  THR   477     103.970 129.240  24.550  1.00  0.00            
ATOM   4243  HB  THR   477     104.510 128.290  24.430  1.00  0.00            
ATOM   4244  CG2 THR   477     104.880 130.210  25.300  1.00  0.00            
ATOM   4245 1HG2 THR   477     105.040 129.920  26.340  1.00  0.00            
ATOM   4246 2HG2 THR   477     105.880 130.210  24.860  1.00  0.00            
ATOM   4247 3HG2 THR   477     104.570 131.240  25.230  1.00  0.00            
ATOM   4248  OG1 THR   477     102.800 129.000  25.300  1.00  0.00            
ATOM   4249  HG1 THR   477     102.960 129.110  26.240  1.00  0.00            
ATOM   4250  C   THR   477     103.060 128.870  22.220  1.00  0.00            
ATOM   4251  O   THR   477     101.850 128.650  22.260  1.00  0.00            
ATOM   4252  N   PRO   478     103.860 128.330  21.300  1.00  0.00            
ATOM   4253  CD  PRO   478     105.120 128.910  20.880  1.00  0.00            
ATOM   4254  HD1 PRO   478     105.820 128.810  21.710  1.00  0.00            
ATOM   4255  HD2 PRO   478     104.970 129.960  20.600  1.00  0.00            
ATOM   4256  CG  PRO   478     105.560 128.040  19.700  1.00  0.00            
ATOM   4257  HG1 PRO   478     106.380 127.350  19.910  1.00  0.00            
ATOM   4258  HG2 PRO   478     105.840 128.700  18.880  1.00  0.00            
ATOM   4259  CB  PRO   478     104.340 127.270  19.200  1.00  0.00            
ATOM   4260  HB1 PRO   478     104.640 126.270  18.880  1.00  0.00            
ATOM   4261  HB2 PRO   478     103.850 127.760  18.360  1.00  0.00            
ATOM   4262  CA  PRO   478     103.460 127.230  20.450  1.00  0.00            
ATOM   4263  HA  PRO   478     102.420 127.320  20.140  1.00  0.00            
ATOM   4264  C   PRO   478     103.470 125.900  21.200  1.00  0.00            
ATOM   4265  O   PRO   478     104.210 125.750  22.170  1.00  0.00            
ATOM   4266  N   GLY   479     102.590 124.960  20.850  1.00  0.00            
ATOM   4267  H   GLY   479     102.200 125.030  19.920  1.00  0.00            
ATOM   4268  CA  GLY   479     102.290 123.810  21.680  1.00  0.00            
ATOM   4269  HA1 GLY   479     103.190 123.220  21.840  1.00  0.00            
ATOM   4270  HA2 GLY   479     101.700 123.080  21.110  1.00  0.00            
ATOM   4271  C   GLY   479     101.550 124.070  22.980  1.00  0.00            
ATOM   4272  O   GLY   479     101.380 125.200  23.410  1.00  0.00            
ATOM   4273  N   GLU   480     101.090 123.020  23.680  1.00  0.00            
ATOM   4274  H   GLU   480     101.470 122.160  23.320  1.00  0.00            
ATOM   4275  CA  GLU   480     100.380 122.930  24.940  1.00  0.00            
ATOM   4276  HA  GLU   480     100.860 123.600  25.640  1.00  0.00            
ATOM   4277  CB  GLU   480      98.960 123.490  24.800  1.00  0.00            
ATOM   4278  HB1 GLU   480      98.960 124.450  24.280  1.00  0.00            
ATOM   4279  HB2 GLU   480      98.560 123.620  25.810  1.00  0.00            
ATOM   4280  CG  GLU   480      98.030 122.570  24.010  1.00  0.00            
ATOM   4281  HG1 GLU   480      97.010 122.890  24.200  1.00  0.00            
ATOM   4282  HG2 GLU   480      98.090 121.570  24.440  1.00  0.00            
ATOM   4283  CD  GLU   480      98.320 122.580  22.520  1.00  0.00            
ATOM   4284  OE1 GLU   480      97.910 121.600  21.850  1.00  0.00            
ATOM   4285  OE2 GLU   480      98.690 123.580  21.880  1.00  0.00            
ATOM   4286  C   GLU   480     100.450 121.520  25.510  1.00  0.00            
ATOM   4287  O   GLU   480     100.770 120.590  24.780  1.00  0.00            
ATOM   4288  N   ARG   481     100.160 121.370  26.810  1.00  0.00            
ATOM   4289  H   ARG   481      99.860 122.190  27.320  1.00  0.00            
ATOM   4290  CA  ARG   481     100.190 120.080  27.460  1.00  0.00            
ATOM   4291  HA  ARG   481     101.140 119.610  27.180  1.00  0.00            
ATOM   4292  CB  ARG   481     100.120 120.230  28.970  1.00  0.00            
ATOM   4293  HB1 ARG   481     100.230 119.200  29.330  1.00  0.00            
ATOM   4294  HB2 ARG   481      99.120 120.530  29.310  1.00  0.00            
ATOM   4295  CG  ARG   481     101.170 121.170  29.550  1.00  0.00            
ATOM   4296  HG1 ARG   481     101.080 122.170  29.130  1.00  0.00            
ATOM   4297  HG2 ARG   481     102.170 120.800  29.310  1.00  0.00            
ATOM   4298  CD  ARG   481     100.990 121.340  31.060  1.00  0.00            
ATOM   4299  HD1 ARG   481     101.870 121.930  31.310  1.00  0.00            
ATOM   4300  HD2 ARG   481     101.200 120.380  31.540  1.00  0.00            
ATOM   4301  NE  ARG   481      99.790 122.100  31.400  1.00  0.00            
ATOM   4302  HE  ARG   481      99.770 123.030  31.020  1.00  0.00            
ATOM   4303  CZ  ARG   481      98.930 121.740  32.360  1.00  0.00            
ATOM   4304  NH1 ARG   481      98.850 120.490  32.840  1.00  0.00            
ATOM   4305 1HH1 ARG   481      99.170 119.760  32.230  1.00  0.00            
ATOM   4306 2HH1 ARG   481      98.120 120.260  33.500  1.00  0.00            
ATOM   4307  NH2 ARG   481      98.200 122.750  32.850  1.00  0.00            
ATOM   4308 1HH2 ARG   481      98.230 123.630  32.350  1.00  0.00            
ATOM   4309 2HH2 ARG   481      97.680 122.570  33.690  1.00  0.00            
ATOM   4310  C   ARG   481      98.940 119.310  27.040  1.00  0.00            
ATOM   4311  O   ARG   481      97.950 119.920  26.650  1.00  0.00            
ATOM   4312  N   PRO   482      98.920 117.980  27.010  1.00  0.00            
ATOM   4313  CD  PRO   482     100.090 117.130  27.130  1.00  0.00            
ATOM   4314  HD1 PRO   482     100.500 117.160  28.140  1.00  0.00            
ATOM   4315  HD2 PRO   482     100.910 117.310  26.440  1.00  0.00            
ATOM   4316  CG  PRO   482      99.460 115.740  27.070  1.00  0.00            
ATOM   4317  HG1 PRO   482      99.420 115.280  28.060  1.00  0.00            
ATOM   4318  HG2 PRO   482     100.040 115.100  26.390  1.00  0.00            
ATOM   4319  CB  PRO   482      98.080 115.900  26.460  1.00  0.00            
ATOM   4320  HB1 PRO   482      97.360 115.130  26.730  1.00  0.00            
ATOM   4321  HB2 PRO   482      98.160 116.000  25.370  1.00  0.00            
ATOM   4322  CA  PRO   482      97.650 117.300  26.890  1.00  0.00            
ATOM   4323  HA  PRO   482      97.010 117.800  26.170  1.00  0.00            
ATOM   4324  C   PRO   482      96.950 117.310  28.240  1.00  0.00            
ATOM   4325  O   PRO   482      97.560 117.290  29.310  1.00  0.00            
ATOM   4326  N   SER   483      95.620 117.310  28.190  1.00  0.00            
ATOM   4327  H   SER   483      95.260 117.130  27.260  1.00  0.00            
ATOM   4328  CA  SER   483      94.650 117.420  29.260  1.00  0.00            
ATOM   4329  HA  SER   483      95.050 117.980  30.100  1.00  0.00            
ATOM   4330  CB  SER   483      93.420 118.190  28.760  1.00  0.00            
ATOM   4331  HB1 SER   483      92.430 117.880  29.090  1.00  0.00            
ATOM   4332  HB2 SER   483      93.200 117.940  27.730  1.00  0.00            
ATOM   4333  OG  SER   483      93.740 119.560  28.820  1.00  0.00            
ATOM   4334  HG  SER   483      93.760 119.770  29.750  1.00  0.00            
ATOM   4335  C   SER   483      94.250 116.040  29.780  1.00  0.00            
ATOM   4336  O   SER   483      94.560 114.970  29.270  1.00  0.00            
ATOM   4337  N   GLY   484      93.310 116.060  30.730  1.00  0.00            
ATOM   4338  H   GLY   484      93.120 116.970  31.130  1.00  0.00            
ATOM   4339  CA  GLY   484      92.630 114.880  31.210  1.00  0.00            
ATOM   4340  HA1 GLY   484      92.470 114.130  30.440  1.00  0.00            
ATOM   4341  HA2 GLY   484      91.620 115.210  31.480  1.00  0.00            
ATOM   4342  C   GLY   484      93.130 114.280  32.520  1.00  0.00            
ATOM   4343  O   GLY   484      92.360 113.560  33.140  1.00  0.00            
ATOM   4344  N   MET   485      94.300 114.670  33.050  1.00  0.00            
ATOM   4345  H   MET   485      94.970 115.130  32.450  1.00  0.00            
ATOM   4346  CA  MET   485      94.570 114.480  34.460  1.00  0.00            
ATOM   4347  HA  MET   485      94.180 113.500  34.740  1.00  0.00            
ATOM   4348  CB  MET   485      96.080 114.410  34.670  1.00  0.00            
ATOM   4349  HB1 MET   485      96.530 115.260  34.170  1.00  0.00            
ATOM   4350  HB2 MET   485      96.460 113.530  34.140  1.00  0.00            
ATOM   4351  CG  MET   485      96.630 114.320  36.090  1.00  0.00            
ATOM   4352  HG1 MET   485      96.550 115.220  36.700  1.00  0.00            
ATOM   4353  HG2 MET   485      97.690 114.080  36.150  1.00  0.00            
ATOM   4354  SD  MET   485      95.790 112.940  36.910  1.00  0.00            
ATOM   4355  CE  MET   485      96.630 113.120  38.500  1.00  0.00            
ATOM   4356  HE1 MET   485      96.200 112.430  39.230  1.00  0.00            
ATOM   4357  HE2 MET   485      97.640 112.700  38.550  1.00  0.00            
ATOM   4358  HE3 MET   485      96.600 114.100  38.970  1.00  0.00            
ATOM   4359  C   MET   485      93.980 115.510  35.400  1.00  0.00            
ATOM   4360  O   MET   485      94.140 116.710  35.170  1.00  0.00            
ATOM   4361  N   PHE   486      93.260 115.030  36.410  1.00  0.00            
ATOM   4362  H   PHE   486      93.010 114.080  36.630  1.00  0.00            
ATOM   4363  CA  PHE   486      92.640 115.960  37.340  1.00  0.00            
ATOM   4364  HA  PHE   486      93.080 116.950  37.220  1.00  0.00            
ATOM   4365  CB  PHE   486      91.170 116.210  37.010  1.00  0.00            
ATOM   4366  HB1 PHE   486      91.190 116.590  35.990  1.00  0.00            
ATOM   4367  HB2 PHE   486      90.820 117.060  37.600  1.00  0.00            
ATOM   4368  CG  PHE   486      90.180 115.120  37.340  1.00  0.00            
ATOM   4369  CD1 PHE   486      89.870 114.090  36.440  1.00  0.00            
ATOM   4370  HD1 PHE   486      90.320 114.020  35.460  1.00  0.00            
ATOM   4371  CE1 PHE   486      88.760 113.300  36.740  1.00  0.00            
ATOM   4372  HE1 PHE   486      88.560 112.520  36.020  1.00  0.00            
ATOM   4373  CZ  PHE   486      88.040 113.430  37.930  1.00  0.00            
ATOM   4374  HZ  PHE   486      87.210 112.780  38.150  1.00  0.00            
ATOM   4375  CE2 PHE   486      88.430 114.360  38.900  1.00  0.00            
ATOM   4376  HE2 PHE   486      87.930 114.530  39.840  1.00  0.00            
ATOM   4377  CD2 PHE   486      89.510 115.190  38.570  1.00  0.00            
ATOM   4378  HD2 PHE   486      89.880 115.840  39.350  1.00  0.00            
ATOM   4379  C   PHE   486      93.000 115.510  38.740  1.00  0.00            
ATOM   4380  O   PHE   486      93.190 114.340  39.060  1.00  0.00            
ATOM   4381  N   ASP   487      93.140 116.490  39.650  1.00  0.00            
ATOM   4382  H   ASP   487      92.920 117.400  39.270  1.00  0.00            
ATOM   4383  CA  ASP   487      93.720 116.460  40.980  1.00  0.00            
ATOM   4384  HA  ASP   487      94.440 115.650  40.890  1.00  0.00            
ATOM   4385  CB  ASP   487      94.500 117.750  41.200  1.00  0.00            
ATOM   4386  HB1 ASP   487      93.820 118.590  41.040  1.00  0.00            
ATOM   4387  HB2 ASP   487      95.140 117.840  40.320  1.00  0.00            
ATOM   4388  CG  ASP   487      95.170 117.940  42.550  1.00  0.00            
ATOM   4389  OD1 ASP   487      94.440 118.070  43.560  1.00  0.00            
ATOM   4390  OD2 ASP   487      96.410 117.940  42.680  1.00  0.00            
ATOM   4391  C   ASP   487      92.750 116.100  42.090  1.00  0.00            
ATOM   4392  O   ASP   487      91.580 116.490  42.070  1.00  0.00            
ATOM   4393  N   SER   488      93.150 115.320  43.100  1.00  0.00            
ATOM   4394  H   SER   488      94.120 115.020  43.090  1.00  0.00            
ATOM   4395  CA  SER   488      92.380 114.920  44.250  1.00  0.00            
ATOM   4396  HA  SER   488      91.570 114.270  43.900  1.00  0.00            
ATOM   4397  CB  SER   488      93.110 113.950  45.170  1.00  0.00            
ATOM   4398  HB1 SER   488      93.310 114.400  46.140  1.00  0.00            
ATOM   4399  HB2 SER   488      94.080 113.650  44.760  1.00  0.00            
ATOM   4400  OG  SER   488      92.290 112.810  45.330  1.00  0.00            
ATOM   4401  HG  SER   488      92.270 112.350  44.480  1.00  0.00            
ATOM   4402  C   SER   488      91.770 116.070  45.030  1.00  0.00            
ATOM   4403  O   SER   488      90.790 115.910  45.760  1.00  0.00            
ATOM   4404  N   SER   489      92.270 117.310  44.960  1.00  0.00            
ATOM   4405  H   SER   489      93.080 117.390  44.350  1.00  0.00            
ATOM   4406  CA  SER   489      91.710 118.530  45.490  1.00  0.00            
ATOM   4407  HA  SER   489      91.560 118.390  46.570  1.00  0.00            
ATOM   4408  CB  SER   489      92.600 119.760  45.340  1.00  0.00            
ATOM   4409  HB1 SER   489      93.570 119.690  45.830  1.00  0.00            
ATOM   4410  HB2 SER   489      91.930 120.470  45.830  1.00  0.00            
ATOM   4411  OG  SER   489      92.820 120.180  44.010  1.00  0.00            
ATOM   4412  HG  SER   489      93.410 119.520  43.630  1.00  0.00            
ATOM   4413  C   SER   489      90.350 118.840  44.880  1.00  0.00            
ATOM   4414  O   SER   489      89.410 119.160  45.600  1.00  0.00            
ATOM   4415  N   VAL   490      90.120 118.550  43.600  1.00  0.00            
ATOM   4416  H   VAL   490      90.860 118.120  43.070  1.00  0.00            
ATOM   4417  CA  VAL   490      88.820 118.410  42.960  1.00  0.00            
ATOM   4418  HA  VAL   490      88.320 119.360  43.110  1.00  0.00            
ATOM   4419  CB  VAL   490      89.020 118.130  41.470  1.00  0.00            
ATOM   4420  HB  VAL   490      89.430 117.120  41.360  1.00  0.00            
ATOM   4421  CG1 VAL   490      87.670 118.020  40.770  1.00  0.00            
ATOM   4422 1HG1 VAL   490      87.800 117.920  39.690  1.00  0.00            
ATOM   4423 2HG1 VAL   490      87.010 117.200  41.070  1.00  0.00            
ATOM   4424 3HG1 VAL   490      87.090 118.910  41.000  1.00  0.00            
ATOM   4425  CG2 VAL   490      89.910 119.160  40.790  1.00  0.00            
ATOM   4426 1HG2 VAL   490      90.920 119.170  41.200  1.00  0.00            
ATOM   4427 2HG2 VAL   490      90.140 118.830  39.770  1.00  0.00            
ATOM   4428 3HG2 VAL   490      89.530 120.180  40.800  1.00  0.00            
ATOM   4429  C   VAL   490      87.950 117.340  43.600  1.00  0.00            
ATOM   4430  O   VAL   490      86.810 117.670  43.900  1.00  0.00            
ATOM   4431  N   LEU   491      88.450 116.130  43.890  1.00  0.00            
ATOM   4432  H   LEU   491      89.370 115.910  43.540  1.00  0.00            
ATOM   4433  CA  LEU   491      87.770 115.110  44.660  1.00  0.00            
ATOM   4434  HA  LEU   491      86.740 115.070  44.300  1.00  0.00            
ATOM   4435  CB  LEU   491      88.370 113.710  44.720  1.00  0.00            
ATOM   4436  HB1 LEU   491      87.740 113.060  45.330  1.00  0.00            
ATOM   4437  HB2 LEU   491      89.310 113.800  45.280  1.00  0.00            
ATOM   4438  CG  LEU   491      88.670 113.170  43.330  1.00  0.00            
ATOM   4439  HG  LEU   491      89.470 113.760  42.900  1.00  0.00            
ATOM   4440  CD1 LEU   491      89.040 111.690  43.320  1.00  0.00            
ATOM   4441 1HD1 LEU   491      88.200 111.160  43.770  1.00  0.00            
ATOM   4442 2HD1 LEU   491      89.090 111.230  42.330  1.00  0.00            
ATOM   4443 3HD1 LEU   491      89.990 111.420  43.790  1.00  0.00            
ATOM   4444  CD2 LEU   491      87.470 113.360  42.410  1.00  0.00            
ATOM   4445 1HD2 LEU   491      86.570 112.990  42.900  1.00  0.00            
ATOM   4446 2HD2 LEU   491      87.180 114.390  42.230  1.00  0.00            
ATOM   4447 3HD2 LEU   491      87.470 112.800  41.470  1.00  0.00            
ATOM   4448  C   LEU   491      87.490 115.520  46.100  1.00  0.00            
ATOM   4449  O   LEU   491      86.410 115.240  46.610  1.00  0.00            
ATOM   4450  N   CYS   492      88.290 116.400  46.720  1.00  0.00            
ATOM   4451  H   CYS   492      89.230 116.550  46.380  1.00  0.00            
ATOM   4452  CA  CYS   492      88.010 116.940  48.030  1.00  0.00            
ATOM   4453  HA  CYS   492      87.730 116.080  48.640  1.00  0.00            
ATOM   4454  CB  CYS   492      89.280 117.420  48.730  1.00  0.00            
ATOM   4455  HB1 CYS   492      89.750 118.290  48.260  1.00  0.00            
ATOM   4456  HB2 CYS   492      90.080 116.690  48.770  1.00  0.00            
ATOM   4457  SG  CYS   492      89.020 117.710  50.500  1.00  0.00            
ATOM   4458  HG  CYS   492      87.710 117.490  50.420  1.00  0.00            
ATOM   4459  C   CYS   492      86.840 117.910  47.950  1.00  0.00            
ATOM   4460  O   CYS   492      85.940 117.930  48.790  1.00  0.00            
ATOM   4461  N   GLU   493      86.820 118.700  46.870  1.00  0.00            
ATOM   4462  H   GLU   493      87.400 118.460  46.080  1.00  0.00            
ATOM   4463  CA  GLU   493      85.650 119.520  46.650  1.00  0.00            
ATOM   4464  HA  GLU   493      85.530 120.090  47.570  1.00  0.00            
ATOM   4465  CB  GLU   493      85.770 120.510  45.500  1.00  0.00            
ATOM   4466  HB1 GLU   493      84.770 120.940  45.440  1.00  0.00            
ATOM   4467  HB2 GLU   493      86.070 120.010  44.580  1.00  0.00            
ATOM   4468  CG  GLU   493      86.790 121.590  45.880  1.00  0.00            
ATOM   4469  HG1 GLU   493      87.770 121.170  46.110  1.00  0.00            
ATOM   4470  HG2 GLU   493      86.380 122.070  46.760  1.00  0.00            
ATOM   4471  CD  GLU   493      87.050 122.620  44.790  1.00  0.00            
ATOM   4472  OE1 GLU   493      86.140 123.410  44.470  1.00  0.00            
ATOM   4473  OE2 GLU   493      87.970 122.390  43.980  1.00  0.00            
ATOM   4474  C   GLU   493      84.320 118.810  46.450  1.00  0.00            
ATOM   4475  O   GLU   493      83.280 119.440  46.620  1.00  0.00            
ATOM   4476  N   CYS   494      84.200 117.570  45.970  1.00  0.00            
ATOM   4477  H   CYS   494      85.070 117.060  45.860  1.00  0.00            
ATOM   4478  CA  CYS   494      83.000 116.810  45.650  1.00  0.00            
ATOM   4479  HA  CYS   494      82.290 117.430  45.100  1.00  0.00            
ATOM   4480  CB  CYS   494      83.390 115.620  44.780  1.00  0.00            
ATOM   4481  HB1 CYS   494      82.520 114.970  44.640  1.00  0.00            
ATOM   4482  HB2 CYS   494      84.330 115.160  45.060  1.00  0.00            
ATOM   4483  SG  CYS   494      83.700 116.360  43.160  1.00  0.00            
ATOM   4484  HG  CYS   494      84.640 117.220  43.540  1.00  0.00            
ATOM   4485  C   CYS   494      82.350 116.230  46.890  1.00  0.00            
ATOM   4486  O   CYS   494      81.120 116.180  46.910  1.00  0.00            
ATOM   4487  N   TYR   495      83.110 115.800  47.900  1.00  0.00            
ATOM   4488  H   TYR   495      84.110 115.970  47.840  1.00  0.00            
ATOM   4489  CA  TYR   495      82.560 115.220  49.110  1.00  0.00            
ATOM   4490  HA  TYR   495      81.610 114.720  48.930  1.00  0.00            
ATOM   4491  CB  TYR   495      83.490 114.240  49.810  1.00  0.00            
ATOM   4492  HB1 TYR   495      82.970 113.950  50.730  1.00  0.00            
ATOM   4493  HB2 TYR   495      84.520 114.540  50.020  1.00  0.00            
ATOM   4494  CG  TYR   495      83.830 112.920  49.160  1.00  0.00            
ATOM   4495  CD1 TYR   495      83.300 111.750  49.720  1.00  0.00            
ATOM   4496  HD1 TYR   495      82.500 111.740  50.430  1.00  0.00            
ATOM   4497  CE1 TYR   495      83.750 110.530  49.180  1.00  0.00            
ATOM   4498  HE1 TYR   495      83.320 109.610  49.550  1.00  0.00            
ATOM   4499  CZ  TYR   495      84.680 110.440  48.130  1.00  0.00            
ATOM   4500  OH  TYR   495      85.070 109.270  47.550  1.00  0.00            
ATOM   4501  HH  TYR   495      84.510 108.530  47.820  1.00  0.00            
ATOM   4502  CE2 TYR   495      85.270 111.640  47.670  1.00  0.00            
ATOM   4503  HE2 TYR   495      86.100 111.710  46.980  1.00  0.00            
ATOM   4504  CD2 TYR   495      84.790 112.870  48.140  1.00  0.00            
ATOM   4505  HD2 TYR   495      85.280 113.800  47.920  1.00  0.00            
ATOM   4506  C   TYR   495      82.190 116.430  49.940  1.00  0.00            
ATOM   4507  O   TYR   495      81.120 116.310  50.540  1.00  0.00            
ATOM   4508  N   ASP   496      82.940 117.540  49.950  1.00  0.00            
ATOM   4509  H   ASP   496      83.700 117.610  49.290  1.00  0.00            
ATOM   4510  CA  ASP   496      82.470 118.810  50.460  1.00  0.00            
ATOM   4511  HA  ASP   496      82.300 118.700  51.540  1.00  0.00            
ATOM   4512  CB  ASP   496      83.620 119.800  50.290  1.00  0.00            
ATOM   4513  HB1 ASP   496      83.960 119.960  49.270  1.00  0.00            
ATOM   4514  HB2 ASP   496      84.460 119.420  50.870  1.00  0.00            
ATOM   4515  CG  ASP   496      83.190 121.170  50.770  1.00  0.00            
ATOM   4516  OD1 ASP   496      83.630 121.620  51.860  1.00  0.00            
ATOM   4517  OD2 ASP   496      82.370 121.770  50.040  1.00  0.00            
ATOM   4518  C   ASP   496      81.140 119.270  49.900  1.00  0.00            
ATOM   4519  O   ASP   496      80.170 119.210  50.650  1.00  0.00            
ATOM   4520  N   ALA   497      80.950 119.480  48.590  1.00  0.00            
ATOM   4521  H   ALA   497      81.740 119.330  47.980  1.00  0.00            
ATOM   4522  CA  ALA   497      79.720 119.970  48.010  1.00  0.00            
ATOM   4523  HA  ALA   497      79.430 120.900  48.510  1.00  0.00            
ATOM   4524  CB  ALA   497      79.930 120.340  46.550  1.00  0.00            
ATOM   4525  HB1 ALA   497      79.800 119.380  46.050  1.00  0.00            
ATOM   4526  HB2 ALA   497      79.100 120.950  46.190  1.00  0.00            
ATOM   4527  HB3 ALA   497      80.900 120.800  46.330  1.00  0.00            
ATOM   4528  C   ALA   497      78.570 118.990  48.200  1.00  0.00            
ATOM   4529  O   ALA   497      77.390 119.320  48.230  1.00  0.00            
ATOM   4530  N   GLY   498      78.900 117.700  48.220  1.00  0.00            
ATOM   4531  H   GLY   498      79.800 117.310  48.010  1.00  0.00            
ATOM   4532  CA  GLY   498      77.930 116.650  48.460  1.00  0.00            
ATOM   4533  HA1 GLY   498      78.450 115.690  48.470  1.00  0.00            
ATOM   4534  HA2 GLY   498      77.190 116.650  47.660  1.00  0.00            
ATOM   4535  C   GLY   498      77.270 116.720  49.820  1.00  0.00            
ATOM   4536  O   GLY   498      76.050 116.550  49.940  1.00  0.00            
ATOM   4537  N   CYS   499      78.080 116.920  50.870  1.00  0.00            
ATOM   4538  H   CYS   499      79.060 117.070  50.690  1.00  0.00            
ATOM   4539  CA  CYS   499      77.580 116.960  52.230  1.00  0.00            
ATOM   4540  HA  CYS   499      76.940 116.080  52.350  1.00  0.00            
ATOM   4541  CB  CYS   499      78.800 116.850  53.140  1.00  0.00            
ATOM   4542  HB1 CYS   499      78.580 117.280  54.120  1.00  0.00            
ATOM   4543  HB2 CYS   499      79.600 117.530  52.840  1.00  0.00            
ATOM   4544  SG  CYS   499      79.440 115.170  53.340  1.00  0.00            
ATOM   4545  HG  CYS   499      79.890 115.490  54.560  1.00  0.00            
ATOM   4546  C   CYS   499      76.880 118.280  52.480  1.00  0.00            
ATOM   4547  O   CYS   499      75.920 118.330  53.250  1.00  0.00            
ATOM   4548  N   ALA   500      77.240 119.310  51.710  1.00  0.00            
ATOM   4549  H   ALA   500      77.930 119.090  51.010  1.00  0.00            
ATOM   4550  CA  ALA   500      76.760 120.680  51.700  1.00  0.00            
ATOM   4551  HA  ALA   500      76.680 121.090  52.710  1.00  0.00            
ATOM   4552  CB  ALA   500      77.740 121.650  51.060  1.00  0.00            
ATOM   4553  HB1 ALA   500      78.640 121.650  51.680  1.00  0.00            
ATOM   4554  HB2 ALA   500      77.880 121.340  50.030  1.00  0.00            
ATOM   4555  HB3 ALA   500      77.430 122.690  51.130  1.00  0.00            
ATOM   4556  C   ALA   500      75.410 120.940  51.030  1.00  0.00            
ATOM   4557  O   ALA   500      74.470 121.360  51.700  1.00  0.00            
ATOM   4558  N   TRP   501      75.230 120.660  49.740  1.00  0.00            
ATOM   4559  H   TRP   501      76.000 120.330  49.180  1.00  0.00            
ATOM   4560  CA  TRP   501      74.200 121.180  48.870  1.00  0.00            
ATOM   4561  HA  TRP   501      73.670 122.010  49.340  1.00  0.00            
ATOM   4562  CB  TRP   501      74.890 121.730  47.630  1.00  0.00            
ATOM   4563  HB1 TRP   501      74.100 122.030  46.930  1.00  0.00            
ATOM   4564  HB2 TRP   501      75.410 120.900  47.150  1.00  0.00            
ATOM   4565  CG  TRP   501      75.780 122.920  47.830  1.00  0.00            
ATOM   4566  CD1 TRP   501      77.120 122.820  47.690  1.00  0.00            
ATOM   4567  HD1 TRP   501      77.710 121.990  47.350  1.00  0.00            
ATOM   4568  NE1 TRP   501      77.720 124.020  48.010  1.00  0.00            
ATOM   4569  HE1 TRP   501      78.660 124.230  47.720  1.00  0.00            
ATOM   4570  CE2 TRP   501      76.790 124.970  48.400  1.00  0.00            
ATOM   4571  CZ2 TRP   501      76.930 126.300  48.800  1.00  0.00            
ATOM   4572  HZ2 TRP   501      77.900 126.770  48.850  1.00  0.00            
ATOM   4573  CH2 TRP   501      75.790 127.030  49.170  1.00  0.00            
ATOM   4574  HH2 TRP   501      75.770 128.060  49.490  1.00  0.00            
ATOM   4575  CZ3 TRP   501      74.560 126.370  49.060  1.00  0.00            
ATOM   4576  HZ3 TRP   501      73.700 126.930  49.400  1.00  0.00            
ATOM   4577  CE3 TRP   501      74.420 125.040  48.670  1.00  0.00            
ATOM   4578  HE3 TRP   501      73.440 124.600  48.600  1.00  0.00            
ATOM   4579  CD2 TRP   501      75.550 124.280  48.310  1.00  0.00            
ATOM   4580  C   TRP   501      73.210 120.070  48.510  1.00  0.00            
ATOM   4581  O   TRP   501      72.100 120.300  48.050  1.00  0.00            
ATOM   4582  N   TYR   502      73.650 118.840  48.760  1.00  0.00            
ATOM   4583  H   TYR   502      74.440 118.590  49.340  1.00  0.00            
ATOM   4584  CA  TYR   502      73.110 117.710  48.020  1.00  0.00            
ATOM   4585  HA  TYR   502      72.170 117.980  47.550  1.00  0.00            
ATOM   4586  CB  TYR   502      73.960 117.190  46.860  1.00  0.00            
ATOM   4587  HB1 TYR   502      73.350 116.500  46.300  1.00  0.00            
ATOM   4588  HB2 TYR   502      74.810 116.670  47.310  1.00  0.00            
ATOM   4589  CG  TYR   502      74.390 118.240  45.860  1.00  0.00            
ATOM   4590  CD1 TYR   502      73.450 119.000  45.150  1.00  0.00            
ATOM   4591  HD1 TYR   502      72.400 118.760  45.250  1.00  0.00            
ATOM   4592  CE1 TYR   502      73.800 120.050  44.290  1.00  0.00            
ATOM   4593  HE1 TYR   502      73.050 120.620  43.770  1.00  0.00            
ATOM   4594  CZ  TYR   502      75.170 120.390  44.170  1.00  0.00            
ATOM   4595  OH  TYR   502      75.450 121.470  43.390  1.00  0.00            
ATOM   4596  HH  TYR   502      76.370 121.730  43.480  1.00  0.00            
ATOM   4597  CE2 TYR   502      76.150 119.590  44.780  1.00  0.00            
ATOM   4598  HE2 TYR   502      77.160 119.870  44.510  1.00  0.00            
ATOM   4599  CD2 TYR   502      75.730 118.530  45.590  1.00  0.00            
ATOM   4600  HD2 TYR   502      76.520 117.970  46.050  1.00  0.00            
ATOM   4601  C   TYR   502      72.640 116.600  48.950  1.00  0.00            
ATOM   4602  O   TYR   502      71.890 115.710  48.560  1.00  0.00            
ATOM   4603  N   GLU   503      73.030 116.690  50.230  1.00  0.00            
ATOM   4604  H   GLU   503      73.580 117.480  50.540  1.00  0.00            
ATOM   4605  CA  GLU   503      72.620 115.870  51.350  1.00  0.00            
ATOM   4606  HA  GLU   503      73.220 116.070  52.230  1.00  0.00            
ATOM   4607  CB  GLU   503      71.190 116.100  51.840  1.00  0.00            
ATOM   4608  HB1 GLU   503      71.030 115.580  52.790  1.00  0.00            
ATOM   4609  HB2 GLU   503      70.480 115.780  51.090  1.00  0.00            
ATOM   4610  CG  GLU   503      70.890 117.580  52.090  1.00  0.00            
ATOM   4611  HG1 GLU   503      71.030 118.140  51.170  1.00  0.00            
ATOM   4612  HG2 GLU   503      71.540 117.990  52.870  1.00  0.00            
ATOM   4613  CD  GLU   503      69.490 117.900  52.600  1.00  0.00            
ATOM   4614  OE1 GLU   503      68.490 117.330  52.130  1.00  0.00            
ATOM   4615  OE2 GLU   503      69.380 118.690  53.560  1.00  0.00            
ATOM   4616  C   GLU   503      72.990 114.420  51.070  1.00  0.00            
ATOM   4617  O   GLU   503      72.230 113.500  51.360  1.00  0.00            
ATOM   4618  N   LEU   504      74.180 114.280  50.470  1.00  0.00            
ATOM   4619  H   LEU   504      74.680 115.140  50.270  1.00  0.00            
ATOM   4620  CA  LEU   504      74.850 113.020  50.250  1.00  0.00            
ATOM   4621  HA  LEU   504      74.150 112.210  50.040  1.00  0.00            
ATOM   4622  CB  LEU   504      75.740 113.220  49.020  1.00  0.00            
ATOM   4623  HB1 LEU   504      76.290 112.290  48.890  1.00  0.00            
ATOM   4624  HB2 LEU   504      76.530 113.930  49.250  1.00  0.00            
ATOM   4625  CG  LEU   504      75.110 113.670  47.710  1.00  0.00            
ATOM   4626  HG  LEU   504      74.680 114.660  47.850  1.00  0.00            
ATOM   4627  CD1 LEU   504      76.190 113.570  46.630  1.00  0.00            
ATOM   4628 1HD1 LEU   504      77.090 114.060  46.980  1.00  0.00            
ATOM   4629 2HD1 LEU   504      76.290 112.510  46.380  1.00  0.00            
ATOM   4630 3HD1 LEU   504      75.800 113.970  45.690  1.00  0.00            
ATOM   4631  CD2 LEU   504      73.880 112.840  47.370  1.00  0.00            
ATOM   4632 1HD2 LEU   504      74.160 111.810  47.120  1.00  0.00            
ATOM   4633 2HD2 LEU   504      73.170 112.800  48.200  1.00  0.00            
ATOM   4634 3HD2 LEU   504      73.440 113.250  46.460  1.00  0.00            
ATOM   4635  C   LEU   504      75.700 112.600  51.440  1.00  0.00            
ATOM   4636  O   LEU   504      76.390 113.430  52.020  1.00  0.00            
ATOM   4637  N   THR   505      75.580 111.320  51.820  1.00  0.00            
ATOM   4638  H   THR   505      74.920 110.680  51.410  1.00  0.00            
ATOM   4639  CA  THR   505      76.550 110.650  52.650  1.00  0.00            
ATOM   4640  HA  THR   505      76.780 111.310  53.490  1.00  0.00            
ATOM   4641  CB  THR   505      75.910 109.420  53.290  1.00  0.00            
ATOM   4642  HB  THR   505      76.660 108.990  53.940  1.00  0.00            
ATOM   4643  CG2 THR   505      74.710 109.880  54.120  1.00  0.00            
ATOM   4644 1HG2 THR   505      74.500 109.080  54.840  1.00  0.00            
ATOM   4645 2HG2 THR   505      74.910 110.820  54.620  1.00  0.00            
ATOM   4646 3HG2 THR   505      73.840 110.040  53.480  1.00  0.00            
ATOM   4647  OG1 THR   505      75.460 108.560  52.270  1.00  0.00            
ATOM   4648  HG1 THR   505      75.840 107.700  52.490  1.00  0.00            
ATOM   4649  C   THR   505      77.720 110.270  51.750  1.00  0.00            
ATOM   4650  O   THR   505      77.510 109.950  50.580  1.00  0.00            
ATOM   4651  N   PRO   506      78.970 110.310  52.230  1.00  0.00            
ATOM   4652  CD  PRO   506      79.190 110.870  53.550  1.00  0.00            
ATOM   4653  HD1 PRO   506      78.910 110.160  54.330  1.00  0.00            
ATOM   4654  HD2 PRO   506      78.790 111.870  53.690  1.00  0.00            
ATOM   4655  CG  PRO   506      80.720 110.940  53.630  1.00  0.00            
ATOM   4656  HG1 PRO   506      81.060 110.720  54.640  1.00  0.00            
ATOM   4657  HG2 PRO   506      81.070 111.910  53.290  1.00  0.00            
ATOM   4658  CB  PRO   506      81.260 109.910  52.640  1.00  0.00            
ATOM   4659  HB1 PRO   506      81.350 108.900  53.030  1.00  0.00            
ATOM   4660  HB2 PRO   506      82.230 110.130  52.200  1.00  0.00            
ATOM   4661  CA  PRO   506      80.190 109.960  51.540  1.00  0.00            
ATOM   4662  HA  PRO   506      80.510 110.790  50.920  1.00  0.00            
ATOM   4663  C   PRO   506      80.200 108.670  50.730  1.00  0.00            
ATOM   4664  O   PRO   506      80.740 108.640  49.620  1.00  0.00            
ATOM   4665  N   ALA   507      79.560 107.620  51.240  1.00  0.00            
ATOM   4666  H   ALA   507      79.170 107.640  52.170  1.00  0.00            
ATOM   4667  CA  ALA   507      79.480 106.380  50.480  1.00  0.00            
ATOM   4668  HA  ALA   507      80.500 106.300  50.100  1.00  0.00            
ATOM   4669  CB  ALA   507      79.070 105.240  51.400  1.00  0.00            
ATOM   4670  HB1 ALA   507      78.710 104.390  50.810  1.00  0.00            
ATOM   4671  HB2 ALA   507      79.930 104.930  51.980  1.00  0.00            
ATOM   4672  HB3 ALA   507      78.220 105.680  51.920  1.00  0.00            
ATOM   4673  C   ALA   507      78.510 106.430  49.300  1.00  0.00            
ATOM   4674  O   ALA   507      78.480 105.490  48.520  1.00  0.00            
ATOM   4675  N   GLU   508      77.650 107.440  49.120  1.00  0.00            
ATOM   4676  H   GLU   508      77.640 108.240  49.740  1.00  0.00            
ATOM   4677  CA  GLU   508      76.850 107.680  47.940  1.00  0.00            
ATOM   4678  HA  GLU   508      76.510 106.740  47.490  1.00  0.00            
ATOM   4679  CB  GLU   508      75.580 108.440  48.290  1.00  0.00            
ATOM   4680  HB1 GLU   508      75.750 109.460  48.640  1.00  0.00            
ATOM   4681  HB2 GLU   508      75.160 107.900  49.140  1.00  0.00            
ATOM   4682  CG  GLU   508      74.480 108.430  47.240  1.00  0.00            
ATOM   4683  HG1 GLU   508      74.870 108.920  46.350  1.00  0.00            
ATOM   4684  HG2 GLU   508      73.650 109.040  47.610  1.00  0.00            
ATOM   4685  CD  GLU   508      74.000 107.000  47.020  1.00  0.00            
ATOM   4686  OE1 GLU   508      73.780 106.610  45.860  1.00  0.00            
ATOM   4687  OE2 GLU   508      73.720 106.150  47.900  1.00  0.00            
ATOM   4688  C   GLU   508      77.690 108.440  46.930  1.00  0.00            
ATOM   4689  O   GLU   508      77.840 108.010  45.780  1.00  0.00            
ATOM   4690  N   THR   509      78.420 109.470  47.350  1.00  0.00            
ATOM   4691  H   THR   509      78.190 109.820  48.270  1.00  0.00            
ATOM   4692  CA  THR   509      79.380 110.180  46.530  1.00  0.00            
ATOM   4693  HA  THR   509      78.970 110.680  45.650  1.00  0.00            
ATOM   4694  CB  THR   509      80.070 111.280  47.350  1.00  0.00            
ATOM   4695  HB  THR   509      80.490 110.840  48.250  1.00  0.00            
ATOM   4696  CG2 THR   509      81.130 112.140  46.670  1.00  0.00            
ATOM   4697 1HG2 THR   509      80.770 112.590  45.750  1.00  0.00            
ATOM   4698 2HG2 THR   509      81.420 112.940  47.360  1.00  0.00            
ATOM   4699 3HG2 THR   509      82.010 111.540  46.450  1.00  0.00            
ATOM   4700  OG1 THR   509      79.100 112.170  47.860  1.00  0.00            
ATOM   4701  HG1 THR   509      79.420 112.650  48.620  1.00  0.00            
ATOM   4702  C   THR   509      80.410 109.220  45.970  1.00  0.00            
ATOM   4703  O   THR   509      80.640 109.440  44.780  1.00  0.00            
ATOM   4704  N   SER   510      80.980 108.230  46.660  1.00  0.00            
ATOM   4705  H   SER   510      80.950 108.190  47.670  1.00  0.00            
ATOM   4706  CA  SER   510      81.990 107.320  46.160  1.00  0.00            
ATOM   4707  HA  SER   510      82.840 107.890  45.790  1.00  0.00            
ATOM   4708  CB  SER   510      82.490 106.310  47.190  1.00  0.00            
ATOM   4709  HB1 SER   510      83.130 105.610  46.660  1.00  0.00            
ATOM   4710  HB2 SER   510      81.600 105.820  47.590  1.00  0.00            
ATOM   4711  OG  SER   510      83.130 107.020  48.230  1.00  0.00            
ATOM   4712  HG  SER   510      83.010 106.470  49.010  1.00  0.00            
ATOM   4713  C   SER   510      81.470 106.470  45.000  1.00  0.00            
ATOM   4714  O   SER   510      82.280 106.190  44.120  1.00  0.00            
ATOM   4715  N   VAL   511      80.230 105.980  45.060  1.00  0.00            
ATOM   4716  H   VAL   511      79.610 106.470  45.690  1.00  0.00            
ATOM   4717  CA  VAL   511      79.630 105.180  44.010  1.00  0.00            
ATOM   4718  HA  VAL   511      80.370 104.440  43.690  1.00  0.00            
ATOM   4719  CB  VAL   511      78.520 104.260  44.500  1.00  0.00            
ATOM   4720  HB  VAL   511      78.270 103.500  43.750  1.00  0.00            
ATOM   4721  CG1 VAL   511      78.900 103.460  45.730  1.00  0.00            
ATOM   4722 1HG1 VAL   511      78.000 102.990  46.150  1.00  0.00            
ATOM   4723 2HG1 VAL   511      79.620 102.790  45.260  1.00  0.00            
ATOM   4724 3HG1 VAL   511      79.280 104.080  46.540  1.00  0.00            
ATOM   4725  CG2 VAL   511      77.280 105.050  44.920  1.00  0.00            
ATOM   4726 1HG2 VAL   511      76.970 105.790  44.180  1.00  0.00            
ATOM   4727 2HG2 VAL   511      76.450 104.360  45.030  1.00  0.00            
ATOM   4728 3HG2 VAL   511      77.590 105.600  45.810  1.00  0.00            
ATOM   4729  C   VAL   511      79.310 105.970  42.740  1.00  0.00            
ATOM   4730  O   VAL   511      79.360 105.470  41.620  1.00  0.00            
ATOM   4731  N   ARG   512      79.030 107.260  42.920  1.00  0.00            
ATOM   4732  H   ARG   512      78.980 107.610  43.870  1.00  0.00            
ATOM   4733  CA  ARG   512      78.830 108.290  41.920  1.00  0.00            
ATOM   4734  HA  ARG   512      78.160 107.850  41.180  1.00  0.00            
ATOM   4735  CB  ARG   512      78.200 109.580  42.430  1.00  0.00            
ATOM   4736  HB1 ARG   512      78.240 110.290  41.610  1.00  0.00            
ATOM   4737  HB2 ARG   512      78.770 109.960  43.280  1.00  0.00            
ATOM   4738  CG  ARG   512      76.740 109.330  42.800  1.00  0.00            
ATOM   4739  HG1 ARG   512      76.670 108.470  43.470  1.00  0.00            
ATOM   4740  HG2 ARG   512      76.170 109.080  41.910  1.00  0.00            
ATOM   4741  CD  ARG   512      76.130 110.550  43.470  1.00  0.00            
ATOM   4742  HD1 ARG   512      76.210 111.420  42.810  1.00  0.00            
ATOM   4743  HD2 ARG   512      76.720 110.740  44.370  1.00  0.00            
ATOM   4744  NE  ARG   512      74.740 110.280  43.860  1.00  0.00            
ATOM   4745  HE  ARG   512      74.490 109.330  44.080  1.00  0.00            
ATOM   4746  CZ  ARG   512      73.800 111.210  44.040  1.00  0.00            
ATOM   4747  NH1 ARG   512      73.980 112.510  43.770  1.00  0.00            
ATOM   4748 1HH1 ARG   512      74.750 112.690  43.140  1.00  0.00            
ATOM   4749 2HH1 ARG   512      73.260 113.190  43.970  1.00  0.00            
ATOM   4750  NH2 ARG   512      72.630 110.810  44.560  1.00  0.00            
ATOM   4751 1HH2 ARG   512      72.440 109.820  44.630  1.00  0.00            
ATOM   4752 2HH2 ARG   512      71.970 111.560  44.710  1.00  0.00            
ATOM   4753  C   ARG   512      80.160 108.540  41.220  1.00  0.00            
ATOM   4754  O   ARG   512      80.320 108.330  40.020  1.00  0.00            
ATOM   4755  N   LEU   513      81.150 108.940  42.030  1.00  0.00            
ATOM   4756  H   LEU   513      80.910 109.030  43.010  1.00  0.00            
ATOM   4757  CA  LEU   513      82.510 109.180  41.620  1.00  0.00            
ATOM   4758  HA  LEU   513      82.480 109.940  40.840  1.00  0.00            
ATOM   4759  CB  LEU   513      83.310 109.750  42.790  1.00  0.00            
ATOM   4760  HB1 LEU   513      84.360 109.620  42.530  1.00  0.00            
ATOM   4761  HB2 LEU   513      83.050 109.190  43.680  1.00  0.00            
ATOM   4762  CG  LEU   513      83.110 111.220  43.150  1.00  0.00            
ATOM   4763  HG  LEU   513      82.090 111.400  43.490  1.00  0.00            
ATOM   4764  CD1 LEU   513      84.150 111.560  44.210  1.00  0.00            
ATOM   4765 1HD1 LEU   513      84.110 110.840  45.020  1.00  0.00            
ATOM   4766 2HD1 LEU   513      85.190 111.520  43.870  1.00  0.00            
ATOM   4767 3HD1 LEU   513      83.910 112.570  44.530  1.00  0.00            
ATOM   4768  CD2 LEU   513      83.390 112.190  42.000  1.00  0.00            
ATOM   4769 1HD2 LEU   513      82.570 112.040  41.310  1.00  0.00            
ATOM   4770 2HD2 LEU   513      83.350 113.210  42.390  1.00  0.00            
ATOM   4771 3HD2 LEU   513      84.380 112.100  41.540  1.00  0.00            
ATOM   4772  C   LEU   513      83.120 107.990  40.890  1.00  0.00            
ATOM   4773  O   LEU   513      83.760 108.090  39.850  1.00  0.00            
ATOM   4774  N   ARG   514      82.890 106.790  41.430  1.00  0.00            
ATOM   4775  H   ARG   514      82.630 106.880  42.400  1.00  0.00            
ATOM   4776  CA  ARG   514      83.380 105.530  40.910  1.00  0.00            
ATOM   4777  HA  ARG   514      84.450 105.630  40.740  1.00  0.00            
ATOM   4778  CB  ARG   514      83.050 104.340  41.800  1.00  0.00            
ATOM   4779  HB1 ARG   514      82.010 104.510  42.080  1.00  0.00            
ATOM   4780  HB2 ARG   514      83.610 104.450  42.730  1.00  0.00            
ATOM   4781  CG  ARG   514      83.260 102.940  41.230  1.00  0.00            
ATOM   4782  HG1 ARG   514      82.600 102.940  40.370  1.00  0.00            
ATOM   4783  HG2 ARG   514      82.870 102.220  41.950  1.00  0.00            
ATOM   4784  CD  ARG   514      84.680 102.620  40.760  1.00  0.00            
ATOM   4785  HD1 ARG   514      84.910 103.230  39.880  1.00  0.00            
ATOM   4786  HD2 ARG   514      84.760 101.580  40.430  1.00  0.00            
ATOM   4787  NE  ARG   514      85.640 102.810  41.840  1.00  0.00            
ATOM   4788  HE  ARG   514      85.290 102.930  42.780  1.00  0.00            
ATOM   4789  CZ  ARG   514      86.970 102.760  41.760  1.00  0.00            
ATOM   4790  NH1 ARG   514      87.540 102.590  40.560  1.00  0.00            
ATOM   4791 1HH1 ARG   514      86.970 102.760  39.740  1.00  0.00            
ATOM   4792 2HH1 ARG   514      88.520 102.390  40.380  1.00  0.00            
ATOM   4793  NH2 ARG   514      87.800 102.890  42.810  1.00  0.00            
ATOM   4794 1HH2 ARG   514      87.460 102.820  43.750  1.00  0.00            
ATOM   4795 2HH2 ARG   514      88.790 103.020  42.700  1.00  0.00            
ATOM   4796  C   ARG   514      82.780 105.320  39.530  1.00  0.00            
ATOM   4797  O   ARG   514      83.450 104.790  38.650  1.00  0.00            
ATOM   4798  N   ALA   515      81.510 105.680  39.310  1.00  0.00            
ATOM   4799  H   ALA   515      80.920 105.860  40.110  1.00  0.00            
ATOM   4800  CA  ALA   515      80.880 105.440  38.020  1.00  0.00            
ATOM   4801  HA  ALA   515      81.120 104.410  37.780  1.00  0.00            
ATOM   4802  CB  ALA   515      79.370 105.490  38.220  1.00  0.00            
ATOM   4803  HB1 ALA   515      78.840 105.080  37.360  1.00  0.00            
ATOM   4804  HB2 ALA   515      79.270 104.750  39.010  1.00  0.00            
ATOM   4805  HB3 ALA   515      79.040 106.520  38.390  1.00  0.00            
ATOM   4806  C   ALA   515      81.510 106.270  36.910  1.00  0.00            
ATOM   4807  O   ALA   515      81.750 105.760  35.820  1.00  0.00            
ATOM   4808  N   TYR   516      81.810 107.550  37.130  1.00  0.00            
ATOM   4809  H   TYR   516      81.530 108.030  37.970  1.00  0.00            
ATOM   4810  CA  TYR   516      82.660 108.360  36.280  1.00  0.00            
ATOM   4811  HA  TYR   516      82.100 108.530  35.360  1.00  0.00            
ATOM   4812  CB  TYR   516      82.760 109.690  37.030  1.00  0.00            
ATOM   4813  HB1 TYR   516      83.280 109.500  37.970  1.00  0.00            
ATOM   4814  HB2 TYR   516      81.780 110.120  37.230  1.00  0.00            
ATOM   4815  CG  TYR   516      83.580 110.790  36.410  1.00  0.00            
ATOM   4816  CD1 TYR   516      84.980 110.830  36.400  1.00  0.00            
ATOM   4817  HD1 TYR   516      85.540 110.000  36.800  1.00  0.00            
ATOM   4818  CE1 TYR   516      85.610 111.850  35.670  1.00  0.00            
ATOM   4819  HE1 TYR   516      86.680 111.870  35.550  1.00  0.00            
ATOM   4820  CZ  TYR   516      84.860 112.840  35.010  1.00  0.00            
ATOM   4821  OH  TYR   516      85.510 113.750  34.220  1.00  0.00            
ATOM   4822  HH  TYR   516      84.970 114.430  33.800  1.00  0.00            
ATOM   4823  CE2 TYR   516      83.470 112.940  35.210  1.00  0.00            
ATOM   4824  HE2 TYR   516      82.900 113.660  34.640  1.00  0.00            
ATOM   4825  CD2 TYR   516      82.860 111.880  35.900  1.00  0.00            
ATOM   4826  HD2 TYR   516      81.790 111.810  35.960  1.00  0.00            
ATOM   4827  C   TYR   516      84.020 107.720  36.000  1.00  0.00            
ATOM   4828  O   TYR   516      84.490 107.810  34.860  1.00  0.00            
ATOM   4829  N   LEU   517      84.740 107.330  37.050  1.00  0.00            
ATOM   4830  H   LEU   517      84.260 107.460  37.930  1.00  0.00            
ATOM   4831  CA  LEU   517      86.090 106.830  36.910  1.00  0.00            
ATOM   4832  HA  LEU   517      86.520 107.640  36.330  1.00  0.00            
ATOM   4833  CB  LEU   517      86.700 106.670  38.300  1.00  0.00            
ATOM   4834  HB1 LEU   517      86.080 105.960  38.840  1.00  0.00            
ATOM   4835  HB2 LEU   517      86.600 107.590  38.870  1.00  0.00            
ATOM   4836  CG  LEU   517      88.170 106.270  38.440  1.00  0.00            
ATOM   4837  HG  LEU   517      88.340 105.310  37.940  1.00  0.00            
ATOM   4838  CD1 LEU   517      89.110 107.250  37.740  1.00  0.00            
ATOM   4839 1HD1 LEU   517      88.720 108.260  37.830  1.00  0.00            
ATOM   4840 2HD1 LEU   517      90.110 107.140  38.170  1.00  0.00            
ATOM   4841 3HD1 LEU   517      89.230 106.990  36.690  1.00  0.00            
ATOM   4842  CD2 LEU   517      88.480 106.040  39.920  1.00  0.00            
ATOM   4843 1HD2 LEU   517      89.310 105.360  40.060  1.00  0.00            
ATOM   4844 2HD2 LEU   517      88.810 107.000  40.320  1.00  0.00            
ATOM   4845 3HD2 LEU   517      87.600 105.680  40.460  1.00  0.00            
ATOM   4846  C   LEU   517      86.140 105.630  35.980  1.00  0.00            
ATOM   4847  O   LEU   517      87.200 105.510  35.370  1.00  0.00            
ATOM   4848  N   ASN   518      85.080 104.820  35.840  1.00  0.00            
ATOM   4849  H   ASN   518      84.420 105.050  36.570  1.00  0.00            
ATOM   4850  CA  ASN   518      85.080 103.570  35.100  1.00  0.00            
ATOM   4851  HA  ASN   518      86.110 103.250  34.970  1.00  0.00            
ATOM   4852  CB  ASN   518      84.300 102.550  35.920  1.00  0.00            
ATOM   4853  HB1 ASN   518      84.310 101.650  35.300  1.00  0.00            
ATOM   4854  HB2 ASN   518      83.280 102.870  36.110  1.00  0.00            
ATOM   4855  CG  ASN   518      84.960 102.070  37.210  1.00  0.00            
ATOM   4856  OD1 ASN   518      85.930 102.620  37.720  1.00  0.00            
ATOM   4857  ND2 ASN   518      84.490 100.940  37.750  1.00  0.00            
ATOM   4858 1HD2 ASN   518      83.700 100.490  37.310  1.00  0.00            
ATOM   4859 2HD2 ASN   518      85.070 100.400  38.360  1.00  0.00            
ATOM   4860  C   ASN   518      84.540 103.840  33.700  1.00  0.00            
ATOM   4861  O   ASN   518      84.560 102.920  32.880  1.00  0.00            
ATOM   4862  N   THR   519      84.030 105.010  33.340  1.00  0.00            
ATOM   4863  H   THR   519      84.010 105.810  33.960  1.00  0.00            
ATOM   4864  CA  THR   519      83.420 105.280  32.060  1.00  0.00            
ATOM   4865  HA  THR   519      83.000 104.320  31.760  1.00  0.00            
ATOM   4866  CB  THR   519      82.290 106.280  32.320  1.00  0.00            
ATOM   4867  HB  THR   519      82.670 107.220  32.700  1.00  0.00            
ATOM   4868  CG2 THR   519      81.570 106.540  31.000  1.00  0.00            
ATOM   4869 1HG2 THR   519      80.930 107.400  31.220  1.00  0.00            
ATOM   4870 2HG2 THR   519      82.250 106.860  30.210  1.00  0.00            
ATOM   4871 3HG2 THR   519      80.960 105.680  30.730  1.00  0.00            
ATOM   4872  OG1 THR   519      81.410 105.650  33.230  1.00  0.00            
ATOM   4873  HG1 THR   519      81.680 105.870  34.120  1.00  0.00            
ATOM   4874  C   THR   519      84.420 105.860  31.060  1.00  0.00            
ATOM   4875  O   THR   519      84.860 106.980  31.310  1.00  0.00            
ATOM   4876  N   PRO   520      84.710 105.310  29.880  1.00  0.00            
ATOM   4877  CD  PRO   520      83.980 104.190  29.300  1.00  0.00            
ATOM   4878  HD1 PRO   520      82.920 104.290  29.520  1.00  0.00            
ATOM   4879  HD2 PRO   520      84.270 103.290  29.840  1.00  0.00            
ATOM   4880  CG  PRO   520      84.410 104.110  27.840  1.00  0.00            
ATOM   4881  HG1 PRO   520      83.750 104.800  27.320  1.00  0.00            
ATOM   4882  HG2 PRO   520      84.180 103.130  27.420  1.00  0.00            
ATOM   4883  CB  PRO   520      85.800 104.730  27.960  1.00  0.00            
ATOM   4884  HB1 PRO   520      86.210 105.040  27.010  1.00  0.00            
ATOM   4885  HB2 PRO   520      86.520 103.970  28.260  1.00  0.00            
ATOM   4886  CA  PRO   520      85.720 105.850  28.990  1.00  0.00            
ATOM   4887  HA  PRO   520      86.670 105.940  29.510  1.00  0.00            
ATOM   4888  C   PRO   520      85.310 107.170  28.350  1.00  0.00            
ATOM   4889  O   PRO   520      84.160 107.620  28.420  1.00  0.00            
ATOM   4890  N   GLY   521      86.180 107.770  27.540  1.00  0.00            
ATOM   4891  H   GLY   521      87.070 107.320  27.350  1.00  0.00            
ATOM   4892  CA  GLY   521      86.120 109.120  27.010  1.00  0.00            
ATOM   4893  HA1 GLY   521      85.110 109.190  26.610  1.00  0.00            
ATOM   4894  HA2 GLY   521      86.930 109.190  26.280  1.00  0.00            
ATOM   4895  C   GLY   521      86.200 110.300  27.970  1.00  0.00            
ATOM   4896  O   GLY   521      86.520 111.410  27.550  1.00  0.00            
ATOM   4897  N   LEU   522      86.100 110.120  29.290  1.00  0.00            
ATOM   4898  H   LEU   522      86.090 109.140  29.550  1.00  0.00            
ATOM   4899  CA  LEU   522      86.360 111.130  30.300  1.00  0.00            
ATOM   4900  HA  LEU   522      85.850 112.000  29.890  1.00  0.00            
ATOM   4901  CB  LEU   522      85.500 110.700  31.490  1.00  0.00            
ATOM   4902  HB1 LEU   522      85.700 111.420  32.280  1.00  0.00            
ATOM   4903  HB2 LEU   522      85.790 109.730  31.880  1.00  0.00            
ATOM   4904  CG  LEU   522      83.990 110.590  31.260  1.00  0.00            
ATOM   4905  HG  LEU   522      83.760 109.840  30.510  1.00  0.00            
ATOM   4906  CD1 LEU   522      83.240 110.260  32.540  1.00  0.00            
ATOM   4907 1HD1 LEU   522      82.200 109.980  32.370  1.00  0.00            
ATOM   4908 2HD1 LEU   522      83.720 109.470  33.100  1.00  0.00            
ATOM   4909 3HD1 LEU   522      83.260 111.110  33.220  1.00  0.00            
ATOM   4910  CD2 LEU   522      83.440 111.930  30.760  1.00  0.00            
ATOM   4911 1HD2 LEU   522      83.690 112.140  29.720  1.00  0.00            
ATOM   4912 2HD2 LEU   522      82.350 111.950  30.800  1.00  0.00            
ATOM   4913 3HD2 LEU   522      83.890 112.670  31.420  1.00  0.00            
ATOM   4914  C   LEU   522      87.800 111.400  30.700  1.00  0.00            
ATOM   4915  O   LEU   522      88.660 110.540  30.530  1.00  0.00            
ATOM   4916  N   PRO   523      88.120 112.560  31.270  1.00  0.00            
ATOM   4917  CD  PRO   523      87.350 113.790  31.290  1.00  0.00            
ATOM   4918  HD1 PRO   523      86.600 113.690  32.070  1.00  0.00            
ATOM   4919  HD2 PRO   523      86.880 114.080  30.350  1.00  0.00            
ATOM   4920  CG  PRO   523      88.330 114.820  31.850  1.00  0.00            
ATOM   4921  HG1 PRO   523      87.840 115.650  32.360  1.00  0.00            
ATOM   4922  HG2 PRO   523      88.980 115.230  31.080  1.00  0.00            
ATOM   4923  CB  PRO   523      89.170 114.090  32.890  1.00  0.00            
ATOM   4924  HB1 PRO   523      88.550 114.080  33.790  1.00  0.00            
ATOM   4925  HB2 PRO   523      90.150 114.540  33.050  1.00  0.00            
ATOM   4926  CA  PRO   523      89.240 112.740  32.160  1.00  0.00            
ATOM   4927  HA  PRO   523      90.210 112.790  31.670  1.00  0.00            
ATOM   4928  C   PRO   523      89.370 111.680  33.250  1.00  0.00            
ATOM   4929  O   PRO   523      88.410 110.980  33.580  1.00  0.00            
ATOM   4930  N   VAL   524      90.560 111.470  33.810  1.00  0.00            
ATOM   4931  H   VAL   524      91.250 112.150  33.530  1.00  0.00            
ATOM   4932  CA  VAL   524      90.870 110.370  34.700  1.00  0.00            
ATOM   4933  HA  VAL   524      89.990 109.850  35.060  1.00  0.00            
ATOM   4934  CB  VAL   524      91.600 109.260  33.940  1.00  0.00            
ATOM   4935  HB  VAL   524      92.610 109.600  33.710  1.00  0.00            
ATOM   4936  CG1 VAL   524      91.800 108.000  34.760  1.00  0.00            
ATOM   4937 1HG1 VAL   524      92.450 108.350  35.560  1.00  0.00            
ATOM   4938 2HG1 VAL   524      90.880 107.610  35.200  1.00  0.00            
ATOM   4939 3HG1 VAL   524      92.400 107.220  34.300  1.00  0.00            
ATOM   4940  CG2 VAL   524      90.910 108.770  32.670  1.00  0.00            
ATOM   4941 1HG2 VAL   524      91.280 109.380  31.840  1.00  0.00            
ATOM   4942 2HG2 VAL   524      91.190 107.720  32.610  1.00  0.00            
ATOM   4943 3HG2 VAL   524      89.820 108.790  32.710  1.00  0.00            
ATOM   4944  C   VAL   524      91.780 110.900  35.790  1.00  0.00            
ATOM   4945  O   VAL   524      92.780 111.590  35.550  1.00  0.00            
ATOM   4946  N   CYS   525      91.400 110.610  37.040  1.00  0.00            
ATOM   4947  H   CYS   525      90.540 110.130  37.280  1.00  0.00            
ATOM   4948  CA  CYS   525      92.200 110.870  38.210  1.00  0.00            
ATOM   4949  HA  CYS   525      93.080 111.490  38.040  1.00  0.00            
ATOM   4950  CB  CYS   525      91.330 111.680  39.170  1.00  0.00            
ATOM   4951  HB1 CYS   525      91.140 112.580  38.580  1.00  0.00            
ATOM   4952  HB2 CYS   525      91.900 111.980  40.060  1.00  0.00            
ATOM   4953  SG  CYS   525      89.840 110.840  39.750  1.00  0.00            
ATOM   4954  HG  CYS   525      90.350 110.130  40.760  1.00  0.00            
ATOM   4955  C   CYS   525      92.860 109.640  38.810  1.00  0.00            
ATOM   4956  O   CYS   525      92.630 108.510  38.390  1.00  0.00            
ATOM   4957  N   GLN   526      93.640 109.840  39.870  1.00  0.00            
ATOM   4958  H   GLN   526      94.020 110.760  40.050  1.00  0.00            
ATOM   4959  CA  GLN   526      94.110 108.730  40.680  1.00  0.00            
ATOM   4960  HA  GLN   526      94.370 107.900  40.020  1.00  0.00            
ATOM   4961  CB  GLN   526      95.370 109.090  41.460  1.00  0.00            
ATOM   4962  HB1 GLN   526      95.580 108.220  42.090  1.00  0.00            
ATOM   4963  HB2 GLN   526      95.080 109.890  42.140  1.00  0.00            
ATOM   4964  CG  GLN   526      96.580 109.430  40.600  1.00  0.00            
ATOM   4965  HG1 GLN   526      96.450 110.360  40.050  1.00  0.00            
ATOM   4966  HG2 GLN   526      96.820 108.670  39.850  1.00  0.00            
ATOM   4967  CD  GLN   526      97.770 109.430  41.550  1.00  0.00            
ATOM   4968  OE1 GLN   526      98.090 110.530  41.990  1.00  0.00            
ATOM   4969  NE2 GLN   526      98.440 108.320  41.860  1.00  0.00            
ATOM   4970 1HE2 GLN   526      98.150 107.490  41.370  1.00  0.00            
ATOM   4971 2HE2 GLN   526      99.200 108.440  42.510  1.00  0.00            
ATOM   4972  C   GLN   526      92.990 108.330  41.640  1.00  0.00            
ATOM   4973  O   GLN   526      92.230 109.170  42.110  1.00  0.00            
ATOM   4974  N   ASP   527      92.930 107.030  41.930  1.00  0.00            
ATOM   4975  H   ASP   527      93.520 106.380  41.450  1.00  0.00            
ATOM   4976  CA  ASP   527      91.800 106.550  42.700  1.00  0.00            
ATOM   4977  HA  ASP   527      90.860 106.870  42.240  1.00  0.00            
ATOM   4978  CB  ASP   527      91.730 105.050  42.420  1.00  0.00            
ATOM   4979  HB1 ASP   527      92.700 104.660  42.740  1.00  0.00            
ATOM   4980  HB2 ASP   527      91.630 104.890  41.350  1.00  0.00            
ATOM   4981  CG  ASP   527      90.700 104.210  43.150  1.00  0.00            
ATOM   4982  OD1 ASP   527      89.900 104.740  43.950  1.00  0.00            
ATOM   4983  OD2 ASP   527      90.660 103.000  42.830  1.00  0.00            
ATOM   4984  C   ASP   527      91.880 106.720  44.210  1.00  0.00            
ATOM   4985  O   ASP   527      92.800 106.150  44.790  1.00  0.00            
ATOM   4986  N   HIS   528      91.210 107.720  44.790  1.00  0.00            
ATOM   4987  H   HIS   528      90.710 108.380  44.220  1.00  0.00            
ATOM   4988  CA  HIS   528      91.340 108.090  46.180  1.00  0.00            
ATOM   4989  HA  HIS   528      91.900 107.270  46.620  1.00  0.00            
ATOM   4990  CB  HIS   528      92.260 109.290  46.340  1.00  0.00            
ATOM   4991  HB1 HIS   528      92.430 109.670  47.350  1.00  0.00            
ATOM   4992  HB2 HIS   528      91.810 110.160  45.860  1.00  0.00            
ATOM   4993  CG  HIS   528      93.650 109.130  45.780  1.00  0.00            
ATOM   4994  ND1 HIS   528      94.590 108.240  46.250  1.00  0.00            
ATOM   4995  HD1 HIS   528      94.250 107.450  46.780  1.00  0.00            
ATOM   4996  CE1 HIS   528      95.810 108.640  45.860  1.00  0.00            
ATOM   4997  HE1 HIS   528      96.710 108.130  46.200  1.00  0.00            
ATOM   4998  NE2 HIS   528      95.730 109.780  45.180  1.00  0.00            
ATOM   4999  CD2 HIS   528      94.380 110.100  45.120  1.00  0.00            
ATOM   5000  HD2 HIS   528      94.030 111.070  44.790  1.00  0.00            
ATOM   5001  C   HIS   528      89.990 108.050  46.900  1.00  0.00            
ATOM   5002  O   HIS   528      89.760 108.670  47.930  1.00  0.00            
ATOM   5003  N   LEU   529      89.000 107.410  46.270  1.00  0.00            
ATOM   5004  H   LEU   529      89.260 106.730  45.570  1.00  0.00            
ATOM   5005  CA  LEU   529      87.630 107.520  46.710  1.00  0.00            
ATOM   5006  HA  LEU   529      87.420 108.570  46.910  1.00  0.00            
ATOM   5007  CB  LEU   529      86.630 106.870  45.750  1.00  0.00            
ATOM   5008  HB1 LEU   529      85.640 107.130  46.120  1.00  0.00            
ATOM   5009  HB2 LEU   529      86.740 105.790  45.700  1.00  0.00            
ATOM   5010  CG  LEU   529      86.810 107.490  44.360  1.00  0.00            
ATOM   5011  HG  LEU   529      87.810 107.320  43.970  1.00  0.00            
ATOM   5012  CD1 LEU   529      85.840 106.730  43.450  1.00  0.00            
ATOM   5013 1HD1 LEU   529      85.600 107.420  42.640  1.00  0.00            
ATOM   5014 2HD1 LEU   529      86.360 105.880  43.010  1.00  0.00            
ATOM   5015 3HD1 LEU   529      84.980 106.350  43.990  1.00  0.00            
ATOM   5016  CD2 LEU   529      86.550 108.990  44.250  1.00  0.00            
ATOM   5017 1HD2 LEU   529      85.540 109.210  44.590  1.00  0.00            
ATOM   5018 2HD2 LEU   529      87.220 109.480  44.950  1.00  0.00            
ATOM   5019 3HD2 LEU   529      86.640 109.300  43.210  1.00  0.00            
ATOM   5020  C   LEU   529      87.400 106.900  48.090  1.00  0.00            
ATOM   5021  O   LEU   529      86.690 107.370  48.970  1.00  0.00            
ATOM   5022  N   GLU   530      88.120 105.800  48.340  1.00  0.00            
ATOM   5023  H   GLU   530      88.750 105.450  47.630  1.00  0.00            
ATOM   5024  CA  GLU   530      88.150 105.130  49.620  1.00  0.00            
ATOM   5025  HA  GLU   530      87.110 105.020  49.940  1.00  0.00            
ATOM   5026  CB  GLU   530      88.700 103.720  49.450  1.00  0.00            
ATOM   5027  HB1 GLU   530      89.780 103.770  49.300  1.00  0.00            
ATOM   5028  HB2 GLU   530      88.270 103.150  48.630  1.00  0.00            
ATOM   5029  CG  GLU   530      88.590 102.670  50.560  1.00  0.00            
ATOM   5030  HG1 GLU   530      87.540 102.480  50.760  1.00  0.00            
ATOM   5031  HG2 GLU   530      88.940 103.200  51.450  1.00  0.00            
ATOM   5032  CD  GLU   530      89.470 101.450  50.350  1.00  0.00            
ATOM   5033  OE1 GLU   530      89.530 100.910  49.220  1.00  0.00            
ATOM   5034  OE2 GLU   530      90.030 101.000  51.380  1.00  0.00            
ATOM   5035  C   GLU   530      88.810 105.870  50.780  1.00  0.00            
ATOM   5036  O   GLU   530      88.220 105.980  51.850  1.00  0.00            
ATOM   5037  N   PHE   531      89.900 106.530  50.400  1.00  0.00            
ATOM   5038  H   PHE   531      90.290 106.340  49.480  1.00  0.00            
ATOM   5039  CA  PHE   531      90.580 107.470  51.270  1.00  0.00            
ATOM   5040  HA  PHE   531      90.760 107.090  52.270  1.00  0.00            
ATOM   5041  CB  PHE   531      91.880 107.970  50.660  1.00  0.00            
ATOM   5042  HB1 PHE   531      91.790 108.240  49.600  1.00  0.00            
ATOM   5043  HB2 PHE   531      92.600 107.150  50.640  1.00  0.00            
ATOM   5044  CG  PHE   531      92.460 109.170  51.370  1.00  0.00            
ATOM   5045  CD1 PHE   531      92.440 110.440  50.770  1.00  0.00            
ATOM   5046  HD1 PHE   531      92.110 110.590  49.750  1.00  0.00            
ATOM   5047  CE1 PHE   531      92.950 111.500  51.530  1.00  0.00            
ATOM   5048  HE1 PHE   531      92.970 112.520  51.160  1.00  0.00            
ATOM   5049  CZ  PHE   531      93.390 111.370  52.850  1.00  0.00            
ATOM   5050  HZ  PHE   531      93.610 112.280  53.380  1.00  0.00            
ATOM   5051  CE2 PHE   531      93.330 110.090  53.420  1.00  0.00            
ATOM   5052  HE2 PHE   531      93.620 109.940  54.440  1.00  0.00            
ATOM   5053  CD2 PHE   531      92.890 108.980  52.680  1.00  0.00            
ATOM   5054  HD2 PHE   531      92.820 107.960  53.030  1.00  0.00            
ATOM   5055  C   PHE   531      89.590 108.560  51.650  1.00  0.00            
ATOM   5056  O   PHE   531      89.260 108.800  52.810  1.00  0.00            
ATOM   5057  N   TRP   532      89.000 109.190  50.630  1.00  0.00            
ATOM   5058  H   TRP   532      89.310 108.900  49.720  1.00  0.00            
ATOM   5059  CA  TRP   532      88.220 110.390  50.860  1.00  0.00            
ATOM   5060  HA  TRP   532      88.850 111.070  51.440  1.00  0.00            
ATOM   5061  CB  TRP   532      87.860 111.180  49.600  1.00  0.00            
ATOM   5062  HB1 TRP   532      87.020 111.830  49.840  1.00  0.00
[truncated: 133,048 more chars]
