# Supplementary material for: ATP dependent NS3 helicase interaction with RNA: insights from molecular simulations
Source: Nucleic Acids Res. 2015 Oct 10;43(18):8725–34. doi: 10.1093/nar/gkv872 (PMC4605317; doi:10.1093/nar/gkv872)
Supplement: SUPPLEMENTARY DATA [file supp_gkv872_nar-02163-z-2015-File009.zip › pdb-files/1000ns_open-apo.pdb]

TITLE     t= 1000000.00000
ATOM      1  N   SER   189      38.280  50.060  43.300  1.00  0.00            
ATOM      2  H1  SER   189      37.600  49.340  43.460  1.00  0.00            
ATOM      3  H2  SER   189      38.280  50.240  42.300  1.00  0.00            
ATOM      4  H3  SER   189      39.180  49.760  43.650  1.00  0.00            
ATOM      5  CA  SER   189      38.120  51.340  44.010  1.00  0.00            
ATOM      6  HA  SER   189      37.090  51.660  43.840  1.00  0.00            
ATOM      7  CB  SER   189      38.400  51.070  45.480  1.00  0.00            
ATOM      8  HB1 SER   189      38.270  52.060  45.940  1.00  0.00            
ATOM      9  HB2 SER   189      39.420  50.750  45.650  1.00  0.00            
ATOM     10  OG  SER   189      37.480  50.110  45.960  1.00  0.00            
ATOM     11  HG  SER   189      37.530  49.940  46.900  1.00  0.00            
ATOM     12  C   SER   189      39.130  52.400  43.600  1.00  0.00            
ATOM     13  O   SER   189      40.180  52.030  43.080  1.00  0.00            
ATOM     14  N   PRO   190      38.900  53.700  43.800  1.00  0.00            
ATOM     15  CD  PRO   190      37.580  54.290  43.920  1.00  0.00            
ATOM     16  HD1 PRO   190      37.250  54.150  44.950  1.00  0.00            
ATOM     17  HD2 PRO   190      36.890  53.880  43.180  1.00  0.00            
ATOM     18  CG  PRO   190      37.770  55.740  43.470  1.00  0.00            
ATOM     19  HG1 PRO   190      37.060  56.360  44.030  1.00  0.00            
ATOM     20  HG2 PRO   190      37.550  55.820  42.410  1.00  0.00            
ATOM     21  CB  PRO   190      39.250  56.040  43.730  1.00  0.00            
ATOM     22  HB1 PRO   190      39.440  56.410  44.740  1.00  0.00            
ATOM     23  HB2 PRO   190      39.530  56.840  43.050  1.00  0.00            
ATOM     24  CA  PRO   190      39.930  54.690  43.550  1.00  0.00            
ATOM     25  HA  PRO   190      40.190  54.560  42.500  1.00  0.00            
ATOM     26  C   PRO   190      41.220  54.560  44.350  1.00  0.00            
ATOM     27  O   PRO   190      41.220  54.020  45.450  1.00  0.00            
ATOM     28  N   PRO   191      42.370  55.060  43.880  1.00  0.00            
ATOM     29  CD  PRO   191      42.700  55.380  42.510  1.00  0.00            
ATOM     30  HD1 PRO   191      41.950  55.970  41.990  1.00  0.00            
ATOM     31  HD2 PRO   191      42.820  54.470  41.910  1.00  0.00            
ATOM     32  CG  PRO   191      44.050  56.080  42.670  1.00  0.00            
ATOM     33  HG1 PRO   191      43.910  57.140  42.890  1.00  0.00            
ATOM     34  HG2 PRO   191      44.660  55.980  41.780  1.00  0.00            
ATOM     35  CB  PRO   191      44.760  55.320  43.790  1.00  0.00            
ATOM     36  HB1 PRO   191      45.520  55.940  44.260  1.00  0.00            
ATOM     37  HB2 PRO   191      45.110  54.330  43.480  1.00  0.00            
ATOM     38  CA  PRO   191      43.570  54.960  44.680  1.00  0.00            
ATOM     39  HA  PRO   191      43.630  53.890  44.870  1.00  0.00            
ATOM     40  C   PRO   191      43.430  55.760  45.970  1.00  0.00            
ATOM     41  O   PRO   191      42.970  56.900  45.960  1.00  0.00            
ATOM     42  N   ALA   192      43.820  55.100  47.060  1.00  0.00            
ATOM     43  H   ALA   192      44.190  54.170  46.990  1.00  0.00            
ATOM     44  CA  ALA   192      43.970  55.630  48.400  1.00  0.00            
ATOM     45  HA  ALA   192      43.020  56.040  48.730  1.00  0.00            
ATOM     46  CB  ALA   192      44.530  54.490  49.250  1.00  0.00            
ATOM     47  HB1 ALA   192      45.400  54.060  48.730  1.00  0.00            
ATOM     48  HB2 ALA   192      44.890  54.810  50.230  1.00  0.00            
ATOM     49  HB3 ALA   192      43.850  53.650  49.390  1.00  0.00            
ATOM     50  C   ALA   192      44.940  56.790  48.480  1.00  0.00            
ATOM     51  O   ALA   192      45.920  56.810  47.740  1.00  0.00            
ATOM     52  N   VAL   193      44.610  57.790  49.300  1.00  0.00            
ATOM     53  H   VAL   193      43.840  57.660  49.940  1.00  0.00            
ATOM     54  CA  VAL   193      45.470  58.950  49.420  1.00  0.00            
ATOM     55  HA  VAL   193      45.790  59.130  48.400  1.00  0.00            
ATOM     56  CB  VAL   193      44.650  60.180  49.810  1.00  0.00            
ATOM     57  HB  VAL   193      44.370  60.200  50.860  1.00  0.00            
ATOM     58  CG1 VAL   193      45.510  61.430  49.630  1.00  0.00            
ATOM     59 1HG1 VAL   193      44.930  62.280  49.990  1.00  0.00            
ATOM     60 2HG1 VAL   193      46.440  61.400  50.210  1.00  0.00            
ATOM     61 3HG1 VAL   193      45.780  61.530  48.580  1.00  0.00            
ATOM     62  CG2 VAL   193      43.370  60.400  49.010  1.00  0.00            
ATOM     63 1HG2 VAL   193      43.490  60.300  47.930  1.00  0.00            
ATOM     64 2HG2 VAL   193      42.760  59.550  49.310  1.00  0.00            
ATOM     65 3HG2 VAL   193      42.900  61.340  49.300  1.00  0.00            
ATOM     66  C   VAL   193      46.640  58.700  50.360  1.00  0.00            
ATOM     67  O   VAL   193      46.390  58.210  51.460  1.00  0.00            
ATOM     68  N   PRO   194      47.890  58.970  49.990  1.00  0.00            
ATOM     69  CD  PRO   194      48.180  59.460  48.650  1.00  0.00            
ATOM     70  HD1 PRO   194      47.750  60.440  48.460  1.00  0.00            
ATOM     71  HD2 PRO   194      47.910  58.750  47.880  1.00  0.00            
ATOM     72  CG  PRO   194      49.710  59.470  48.650  1.00  0.00            
ATOM     73  HG1 PRO   194      50.140  60.380  49.060  1.00  0.00            
ATOM     74  HG2 PRO   194      50.090  59.350  47.630  1.00  0.00            
ATOM     75  CB  PRO   194      50.110  58.360  49.620  1.00  0.00            
ATOM     76  HB1 PRO   194      51.150  58.290  49.940  1.00  0.00            
ATOM     77  HB2 PRO   194      49.890  57.420  49.110  1.00  0.00            
ATOM     78  CA  PRO   194      49.100  58.650  50.720  1.00  0.00            
ATOM     79  HA  PRO   194      48.920  57.730  51.290  1.00  0.00            
ATOM     80  C   PRO   194      49.510  59.730  51.710  1.00  0.00            
ATOM     81  O   PRO   194      48.880  60.770  51.820  1.00  0.00            
ATOM     82  N   GLN   195      50.640  59.510  52.390  1.00  0.00            
ATOM     83  H   GLN   195      51.110  58.620  52.390  1.00  0.00            
ATOM     84  CA  GLN   195      51.260  60.470  53.280  1.00  0.00            
ATOM     85  HA  GLN   195      50.520  60.930  53.930  1.00  0.00            
ATOM     86  CB  GLN   195      52.170  59.710  54.250  1.00  0.00            
ATOM     87  HB1 GLN   195      52.890  59.060  53.750  1.00  0.00            
ATOM     88  HB2 GLN   195      51.590  59.050  54.890  1.00  0.00            
ATOM     89  CG  GLN   195      52.950  60.680  55.120  1.00  0.00            
ATOM     90  HG1 GLN   195      52.360  61.510  55.510  1.00  0.00            
ATOM     91  HG2 GLN   195      53.670  61.140  54.440  1.00  0.00            
ATOM     92  CD  GLN   195      53.650  60.060  56.320  1.00  0.00            
ATOM     93  OE1 GLN   195      53.630  60.400  57.510  1.00  0.00            
ATOM     94  NE2 GLN   195      54.460  59.060  56.000  1.00  0.00            
ATOM     95 1HE2 GLN   195      54.710  58.720  55.080  1.00  0.00            
ATOM     96 2HE2 GLN   195      55.000  58.710  56.770  1.00  0.00            
ATOM     97  C   GLN   195      51.940  61.570  52.480  1.00  0.00            
ATOM     98  O   GLN   195      51.730  62.750  52.770  1.00  0.00            
ATOM     99  N   SER   196      52.660  61.230  51.410  1.00  0.00            
ATOM    100  H   SER   196      52.810  60.240  51.270  1.00  0.00            
ATOM    101  CA  SER   196      53.340  62.150  50.520  1.00  0.00            
ATOM    102  HA  SER   196      52.990  63.180  50.620  1.00  0.00            
ATOM    103  CB  SER   196      54.820  62.200  50.920  1.00  0.00            
ATOM    104  HB1 SER   196      55.370  62.530  50.040  1.00  0.00            
ATOM    105  HB2 SER   196      55.250  61.230  51.160  1.00  0.00            
ATOM    106  OG  SER   196      55.040  63.190  51.890  1.00  0.00            
ATOM    107  HG  SER   196      55.570  62.770  52.570  1.00  0.00            
ATOM    108  C   SER   196      53.100  61.670  49.100  1.00  0.00            
ATOM    109  O   SER   196      52.520  60.600  48.940  1.00  0.00            
ATOM    110  N   PHE   197      53.660  62.280  48.050  1.00  0.00            
ATOM    111  H   PHE   197      54.240  63.080  48.270  1.00  0.00            
ATOM    112  CA  PHE   197      53.150  62.190  46.700  1.00  0.00            
ATOM    113  HA  PHE   197      52.100  62.480  46.690  1.00  0.00            
ATOM    114  CB  PHE   197      53.930  63.200  45.870  1.00  0.00            
ATOM    115  HB1 PHE   197      54.990  63.200  46.120  1.00  0.00            
ATOM    116  HB2 PHE   197      53.570  64.140  46.280  1.00  0.00            
ATOM    117  CG  PHE   197      53.730  63.390  44.380  1.00  0.00            
ATOM    118  CD1 PHE   197      52.700  64.180  43.850  1.00  0.00            
ATOM    119  HD1 PHE   197      51.920  64.610  44.460  1.00  0.00            
ATOM    120  CE1 PHE   197      52.600  64.310  42.460  1.00  0.00            
ATOM    121  HE1 PHE   197      51.860  64.960  42.000  1.00  0.00            
ATOM    122  CZ  PHE   197      53.560  63.650  41.690  1.00  0.00            
ATOM    123  HZ  PHE   197      53.550  63.760  40.610  1.00  0.00            
ATOM    124  CE2 PHE   197      54.670  62.970  42.200  1.00  0.00            
ATOM    125  HE2 PHE   197      55.480  62.480  41.680  1.00  0.00            
ATOM    126  CD2 PHE   197      54.730  62.820  43.590  1.00  0.00            
ATOM    127  HD2 PHE   197      55.460  62.200  44.090  1.00  0.00            
ATOM    128  C   PHE   197      53.170  60.810  46.050  1.00  0.00            
ATOM    129  O   PHE   197      54.050  59.980  46.290  1.00  0.00            
ATOM    130  N   GLN   198      52.140  60.560  45.240  1.00  0.00            
ATOM    131  H   GLN   198      51.480  61.260  44.950  1.00  0.00            
ATOM    132  CA  GLN   198      52.150  59.390  44.380  1.00  0.00            
ATOM    133  HA  GLN   198      53.170  59.080  44.150  1.00  0.00            
ATOM    134  CB  GLN   198      51.360  58.320  45.130  1.00  0.00            
ATOM    135  HB1 GLN   198      50.320  58.620  45.230  1.00  0.00            
ATOM    136  HB2 GLN   198      51.830  58.090  46.090  1.00  0.00            
ATOM    137  CG  GLN   198      51.260  56.920  44.520  1.00  0.00            
ATOM    138  HG1 GLN   198      52.300  56.610  44.430  1.00  0.00            
ATOM    139  HG2 GLN   198      50.720  56.850  43.580  1.00  0.00            
ATOM    140  CD  GLN   198      50.570  55.910  45.430  1.00  0.00            
ATOM    141  OE1 GLN   198      50.300  56.110  46.620  1.00  0.00            
ATOM    142  NE2 GLN   198      50.270  54.710  44.930  1.00  0.00            
ATOM    143 1HE2 GLN   198      50.490  54.390  44.000  1.00  0.00            
ATOM    144 2HE2 GLN   198      49.860  54.080  45.600  1.00  0.00            
ATOM    145  C   GLN   198      51.560  59.840  43.050  1.00  0.00            
ATOM    146  O   GLN   198      50.650  60.660  42.990  1.00  0.00            
ATOM    147  N   VAL   199      51.890  59.080  42.010  1.00  0.00            
ATOM    148  H   VAL   199      52.730  58.520  42.030  1.00  0.00            
ATOM    149  CA  VAL   199      51.210  58.990  40.730  1.00  0.00            
ATOM    150  HA  VAL   199      50.330  59.620  40.720  1.00  0.00            
ATOM    151  CB  VAL   199      52.100  59.360  39.540  1.00  0.00            
ATOM    152  HB  VAL   199      52.900  58.630  39.470  1.00  0.00            
ATOM    153  CG1 VAL   199      51.250  59.390  38.280  1.00  0.00            
ATOM    154 1HG1 VAL   199      51.910  59.570  37.430  1.00  0.00            
ATOM    155 2HG1 VAL   199      50.720  58.450  38.150  1.00  0.00            
ATOM    156 3HG1 VAL   199      50.560  60.240  38.320  1.00  0.00            
ATOM    157  CG2 VAL   199      52.830  60.680  39.800  1.00  0.00            
ATOM    158 1HG2 VAL   199      53.490  60.550  40.660  1.00  0.00            
ATOM    159 2HG2 VAL   199      53.310  60.910  38.850  1.00  0.00            
ATOM    160 3HG2 VAL   199      52.170  61.530  39.970  1.00  0.00            
ATOM    161  C   VAL   199      50.580  57.630  40.480  1.00  0.00            
ATOM    162  O   VAL   199      51.310  56.650  40.460  1.00  0.00            
ATOM    163  N   ALA   200      49.280  57.490  40.230  1.00  0.00            
ATOM    164  H   ALA   200      48.750  58.340  40.120  1.00  0.00            
ATOM    165  CA  ALA   200      48.620  56.190  40.180  1.00  0.00            
ATOM    166  HA  ALA   200      49.410  55.440  40.140  1.00  0.00            
ATOM    167  CB  ALA   200      47.760  56.040  41.430  1.00  0.00            
ATOM    168  HB1 ALA   200      47.090  56.900  41.490  1.00  0.00            
ATOM    169  HB2 ALA   200      47.230  55.090  41.290  1.00  0.00            
ATOM    170  HB3 ALA   200      48.390  56.030  42.310  1.00  0.00            
ATOM    171  C   ALA   200      47.750  56.050  38.940  1.00  0.00            
ATOM    172  O   ALA   200      47.070  56.980  38.520  1.00  0.00            
ATOM    173  N   HIS   201      47.710  54.820  38.410  1.00  0.00            
ATOM    174  H   HIS   201      48.280  54.050  38.740  1.00  0.00            
ATOM    175  CA  HIS   201      46.770  54.430  37.390  1.00  0.00            
ATOM    176  HA  HIS   201      46.840  55.080  36.510  1.00  0.00            
ATOM    177  CB  HIS   201      47.320  53.090  36.910  1.00  0.00            
ATOM    178  HB1 HIS   201      47.390  52.390  37.740  1.00  0.00            
ATOM    179  HB2 HIS   201      48.340  53.210  36.530  1.00  0.00            
ATOM    180  CG  HIS   201      46.390  52.490  35.890  1.00  0.00            
ATOM    181  ND1 HIS   201      45.630  51.340  36.130  1.00  0.00            
ATOM    182  CE1 HIS   201      45.050  51.100  34.950  1.00  0.00            
ATOM    183  HE1 HIS   201      44.250  50.370  34.830  1.00  0.00            
ATOM    184  NE2 HIS   201      45.390  51.980  34.000  1.00  0.00            
ATOM    185  HE2 HIS   201      45.200  51.890  33.010  1.00  0.00            
ATOM    186  CD2 HIS   201      46.330  52.830  34.570  1.00  0.00            
ATOM    187  HD2 HIS   201      46.990  53.490  34.030  1.00  0.00            
ATOM    188  C   HIS   201      45.340  54.210  37.860  1.00  0.00            
ATOM    189  O   HIS   201      45.190  53.560  38.900  1.00  0.00            
ATOM    190  N   LEU   202      44.360  54.700  37.100  1.00  0.00            
ATOM    191  H   LEU   202      44.620  55.400  36.420  1.00  0.00            
ATOM    192  CA  LEU   202      42.990  54.250  37.250  1.00  0.00            
ATOM    193  HA  LEU   202      42.910  53.280  37.730  1.00  0.00            
ATOM    194  CB  LEU   202      42.320  55.290  38.150  1.00  0.00            
ATOM    195  HB1 LEU   202      42.250  56.260  37.670  1.00  0.00            
ATOM    196  HB2 LEU   202      42.860  55.420  39.080  1.00  0.00            
ATOM    197  CG  LEU   202      40.880  54.830  38.400  1.00  0.00            
ATOM    198  HG  LEU   202      40.350  54.570  37.490  1.00  0.00            
ATOM    199  CD1 LEU   202      40.750  53.700  39.420  1.00  0.00            
ATOM    200 1HD1 LEU   202      40.970  54.090  40.410  1.00  0.00            
ATOM    201 2HD1 LEU   202      39.730  53.320  39.500  1.00  0.00            
ATOM    202 3HD1 LEU   202      41.380  52.840  39.210  1.00  0.00            
ATOM    203  CD2 LEU   202      40.180  56.030  39.050  1.00  0.00            
ATOM    204 1HD2 LEU   202      39.150  55.710  39.230  1.00  0.00            
ATOM    205 2HD2 LEU   202      40.560  56.250  40.050  1.00  0.00            
ATOM    206 3HD2 LEU   202      40.080  56.960  38.490  1.00  0.00            
ATOM    207  C   LEU   202      42.380  53.960  35.880  1.00  0.00            
ATOM    208  O   LEU   202      42.510  54.770  34.960  1.00  0.00            
ATOM    209  N   HIS   203      41.610  52.880  35.800  1.00  0.00            
ATOM    210  H   HIS   203      41.650  52.190  36.540  1.00  0.00            
ATOM    211  CA  HIS   203      40.880  52.530  34.600  1.00  0.00            
ATOM    212  HA  HIS   203      40.870  53.420  33.960  1.00  0.00            
ATOM    213  CB  HIS   203      41.670  51.440  33.880  1.00  0.00            
ATOM    214  HB1 HIS   203      41.980  50.730  34.640  1.00  0.00            
ATOM    215  HB2 HIS   203      42.600  51.820  33.450  1.00  0.00            
ATOM    216  CG  HIS   203      41.010  50.730  32.730  1.00  0.00            
ATOM    217  ND1 HIS   203      41.310  49.380  32.510  1.00  0.00            
ATOM    218  CE1 HIS   203      40.830  49.080  31.300  1.00  0.00            
ATOM    219  HE1 HIS   203      41.160  48.190  30.790  1.00  0.00            
ATOM    220  NE2 HIS   203      40.290  50.150  30.700  1.00  0.00            
ATOM    221  HE2 HIS   203      39.880  50.200  29.780  1.00  0.00            
ATOM    222  CD2 HIS   203      40.420  51.200  31.590  1.00  0.00            
ATOM    223  HD2 HIS   203      40.060  52.200  31.390  1.00  0.00            
ATOM    224  C   HIS   203      39.420  52.170  34.760  1.00  0.00            
ATOM    225  O   HIS   203      38.980  51.900  35.870  1.00  0.00            
ATOM    226  N   ALA   204      38.590  52.420  33.740  1.00  0.00            
ATOM    227  H   ALA   204      39.000  52.650  32.840  1.00  0.00            
ATOM    228  CA  ALA   204      37.210  51.980  33.680  1.00  0.00            
ATOM    229  HA  ALA   204      37.130  51.010  34.170  1.00  0.00            
ATOM    230  CB  ALA   204      36.430  52.990  34.510  1.00  0.00            
ATOM    231  HB1 ALA   204      35.470  53.260  34.050  1.00  0.00            
ATOM    232  HB2 ALA   204      36.290  52.540  35.490  1.00  0.00            
ATOM    233  HB3 ALA   204      36.920  53.970  34.550  1.00  0.00            
ATOM    234  C   ALA   204      36.630  51.960  32.280  1.00  0.00            
ATOM    235  O   ALA   204      37.340  52.400  31.380  1.00  0.00            
ATOM    236  N   PRO   205      35.420  51.460  31.980  1.00  0.00            
ATOM    237  CD  PRO   205      34.460  50.910  32.920  1.00  0.00            
ATOM    238  HD1 PRO   205      33.890  51.600  33.540  1.00  0.00            
ATOM    239  HD2 PRO   205      34.720  50.070  33.570  1.00  0.00            
ATOM    240  CG  PRO   205      33.300  50.380  32.080  1.00  0.00            
ATOM    241  HG1 PRO   205      32.550  51.160  31.980  1.00  0.00            
ATOM    242  HG2 PRO   205      32.870  49.440  32.420  1.00  0.00            
ATOM    243  CB  PRO   205      33.850  50.280  30.660  1.00  0.00            
ATOM    244  HB1 PRO   205      33.150  50.320  29.830  1.00  0.00            
ATOM    245  HB2 PRO   205      34.350  49.310  30.550  1.00  0.00            
ATOM    246  CA  PRO   205      34.920  51.370  30.630  1.00  0.00            
ATOM    247  HA  PRO   205      35.660  51.080  29.890  1.00  0.00            
ATOM    248  C   PRO   205      34.360  52.730  30.210  1.00  0.00            
ATOM    249  O   PRO   205      34.020  53.530  31.080  1.00  0.00            
ATOM    250  N   THR   206      34.260  53.000  28.910  1.00  0.00            
ATOM    251  H   THR   206      34.760  52.380  28.290  1.00  0.00            
ATOM    252  CA  THR   206      33.640  54.170  28.320  1.00  0.00            
ATOM    253  HA  THR   206      34.080  55.010  28.850  1.00  0.00            
ATOM    254  CB  THR   206      33.920  54.210  26.820  1.00  0.00            
ATOM    255  HB  THR   206      33.280  54.980  26.390  1.00  0.00            
ATOM    256  CG2 THR   206      35.350  54.600  26.470  1.00  0.00            
ATOM    257 1HG2 THR   206      35.640  54.640  25.410  1.00  0.00            
ATOM    258 2HG2 THR   206      35.420  55.630  26.830  1.00  0.00            
ATOM    259 3HG2 THR   206      36.090  54.000  26.990  1.00  0.00            
ATOM    260  OG1 THR   206      33.630  52.970  26.210  1.00  0.00            
ATOM    261  HG1 THR   206      32.850  52.640  26.670  1.00  0.00            
ATOM    262  C   THR   206      32.150  54.150  28.640  1.00  0.00            
ATOM    263  O   THR   206      31.560  53.120  28.960  1.00  0.00            
ATOM    264  N   GLY   207      31.530  55.330  28.720  1.00  0.00            
ATOM    265  H   GLY   207      32.060  56.190  28.740  1.00  0.00            
ATOM    266  CA  GLY   207      30.120  55.590  28.980  1.00  0.00            
ATOM    267  HA1 GLY   207      29.490  54.800  28.570  1.00  0.00            
ATOM    268  HA2 GLY   207      29.750  56.410  28.370  1.00  0.00            
ATOM    269  C   GLY   207      29.730  55.720  30.440  1.00  0.00            
ATOM    270  O   GLY   207      29.070  56.710  30.780  1.00  0.00            
ATOM    271  N   SER   208      30.230  54.860  31.330  1.00  0.00            
ATOM    272  H   SER   208      30.950  54.270  30.940  1.00  0.00            
ATOM    273  CA  SER   208      30.120  54.790  32.780  1.00  0.00            
ATOM    274  HA  SER   208      29.140  54.420  33.070  1.00  0.00            
ATOM    275  CB  SER   208      31.150  53.770  33.250  1.00  0.00            
ATOM    276  HB1 SER   208      31.080  52.790  32.780  1.00  0.00            
ATOM    277  HB2 SER   208      30.890  53.590  34.290  1.00  0.00            
ATOM    278  OG  SER   208      32.450  54.280  33.070  1.00  0.00            
ATOM    279  HG  SER   208      32.860  54.080  32.220  1.00  0.00            
ATOM    280  C   SER   208      30.320  56.130  33.470  1.00  0.00            
ATOM    281  O   SER   208      31.040  57.020  33.030  1.00  0.00            
ATOM    282  N   GLY   209      29.670  56.320  34.630  1.00  0.00            
ATOM    283  H   GLY   209      29.070  55.590  35.000  1.00  0.00            
ATOM    284  CA  GLY   209      29.570  57.570  35.340  1.00  0.00            
ATOM    285  HA1 GLY   209      28.870  57.430  36.160  1.00  0.00            
ATOM    286  HA2 GLY   209      29.210  58.370  34.700  1.00  0.00            
ATOM    287  C   GLY   209      30.810  58.160  36.010  1.00  0.00            
ATOM    288  O   GLY   209      30.690  59.090  36.810  1.00  0.00            
ATOM    289  N   LYS   210      31.990  57.570  35.800  1.00  0.00            
ATOM    290  H   LYS   210      31.910  56.730  35.250  1.00  0.00            
ATOM    291  CA  LYS   210      33.250  57.950  36.400  1.00  0.00            
ATOM    292  HA  LYS   210      33.390  57.580  37.420  1.00  0.00            
ATOM    293  CB  LYS   210      34.370  57.310  35.570  1.00  0.00            
ATOM    294  HB1 LYS   210      34.480  56.250  35.810  1.00  0.00            
ATOM    295  HB2 LYS   210      35.280  57.680  36.040  1.00  0.00            
ATOM    296  CG  LYS   210      34.380  57.340  34.040  1.00  0.00            
ATOM    297  HG1 LYS   210      33.490  56.840  33.630  1.00  0.00            
ATOM    298  HG2 LYS   210      35.210  56.690  33.790  1.00  0.00            
ATOM    299  CD  LYS   210      34.490  58.760  33.510  1.00  0.00            
ATOM    300  HD1 LYS   210      35.070  59.390  34.190  1.00  0.00            
ATOM    301  HD2 LYS   210      33.540  59.270  33.380  1.00  0.00            
ATOM    302  CE  LYS   210      35.240  58.750  32.170  1.00  0.00            
ATOM    303  HE1 LYS   210      34.500  58.350  31.490  1.00  0.00            
ATOM    304  HE2 LYS   210      36.070  58.050  32.270  1.00  0.00            
ATOM    305  NZ  LYS   210      35.840  60.050  31.830  1.00  0.00            
ATOM    306  HZ1 LYS   210      36.070  60.030  30.850  1.00  0.00            
ATOM    307  HZ2 LYS   210      35.230  60.850  31.960  1.00  0.00            
ATOM    308  HZ3 LYS   210      36.680  60.230  32.360  1.00  0.00            
ATOM    309  C   LYS   210      33.560  59.420  36.630  1.00  0.00            
ATOM    310  O   LYS   210      33.940  59.810  37.730  1.00  0.00            
ATOM    311  N   SER   211      33.210  60.330  35.720  1.00  0.00            
ATOM    312  H   SER   211      32.930  59.920  34.840  1.00  0.00            
ATOM    313  CA  SER   211      33.600  61.710  35.880  1.00  0.00            
ATOM    314  HA  SER   211      34.690  61.690  35.930  1.00  0.00            
ATOM    315  CB  SER   211      33.480  62.650  34.680  1.00  0.00            
ATOM    316  HB1 SER   211      34.330  63.320  34.760  1.00  0.00            
ATOM    317  HB2 SER   211      32.540  63.200  34.760  1.00  0.00            
ATOM    318  OG  SER   211      33.540  61.920  33.470  1.00  0.00            
ATOM    319  HG  SER   211      33.300  62.550  32.790  1.00  0.00            
ATOM    320  C   SER   211      32.980  62.420  37.070  1.00  0.00            
ATOM    321  O   SER   211      33.440  63.510  37.420  1.00  0.00            
ATOM    322  N   THR   212      31.960  61.860  37.710  1.00  0.00            
ATOM    323  H   THR   212      31.570  61.020  37.300  1.00  0.00            
ATOM    324  CA  THR   212      31.500  62.350  39.000  1.00  0.00            
ATOM    325  HA  THR   212      32.000  63.250  39.360  1.00  0.00            
ATOM    326  CB  THR   212      30.060  62.830  39.140  1.00  0.00            
ATOM    327  HB  THR   212      29.780  62.660  40.180  1.00  0.00            
ATOM    328  CG2 THR   212      29.890  64.270  38.640  1.00  0.00            
ATOM    329 1HG2 THR   212      28.820  64.400  38.460  1.00  0.00            
ATOM    330 2HG2 THR   212      30.190  64.970  39.410  1.00  0.00            
ATOM    331 3HG2 THR   212      30.380  64.330  37.670  1.00  0.00            
ATOM    332  OG1 THR   212      29.130  61.980  38.500  1.00  0.00            
ATOM    333  HG1 THR   212      28.930  62.320  37.630  1.00  0.00            
ATOM    334  C   THR   212      31.790  61.310  40.070  1.00  0.00            
ATOM    335  O   THR   212      32.270  61.740  41.120  1.00  0.00            
ATOM    336  N   LYS   213      31.590  60.020  39.820  1.00  0.00            
ATOM    337  H   LYS   213      31.000  59.800  39.030  1.00  0.00            
ATOM    338  CA  LYS   213      31.950  58.920  40.700  1.00  0.00            
ATOM    339  HA  LYS   213      31.250  58.830  41.530  1.00  0.00            
ATOM    340  CB  LYS   213      31.600  57.640  39.940  1.00  0.00            
ATOM    341  HB1 LYS   213      32.250  57.570  39.060  1.00  0.00            
ATOM    342  HB2 LYS   213      30.570  57.700  39.580  1.00  0.00            
ATOM    343  CG  LYS   213      31.670  56.350  40.750  1.00  0.00            
ATOM    344  HG1 LYS   213      31.130  56.510  41.680  1.00  0.00            
ATOM    345  HG2 LYS   213      32.710  56.190  41.030  1.00  0.00            
ATOM    346  CD  LYS   213      31.040  55.150  40.050  1.00  0.00            
ATOM    347  HD1 LYS   213      31.480  55.070  39.060  1.00  0.00            
ATOM    348  HD2 LYS   213      30.010  55.420  39.790  1.00  0.00            
ATOM    349  CE  LYS   213      31.260  53.880  40.870  1.00  0.00            
ATOM    350  HE1 LYS   213      31.080  54.110  41.920  1.00  0.00            
ATOM    351  HE2 LYS   213      32.240  53.430  40.790  1.00  0.00            
ATOM    352  NZ  LYS   213      30.360  52.760  40.530  1.00  0.00            
ATOM    353  HZ1 LYS   213      30.720  51.930  40.970  1.00  0.00            
ATOM    354  HZ2 LYS   213      29.460  52.930  40.940  1.00  0.00            
ATOM    355  HZ3 LYS   213      30.210  52.560  39.550  1.00  0.00            
ATOM    356  C   LYS   213      33.360  58.950  41.260  1.00  0.00            
ATOM    357  O   LYS   213      33.500  58.870  42.480  1.00  0.00            
ATOM    358  N   VAL   214      34.440  59.010  40.470  1.00  0.00            
ATOM    359  H   VAL   214      34.210  59.010  39.480  1.00  0.00            
ATOM    360  CA  VAL   214      35.800  59.000  40.940  1.00  0.00            
ATOM    361  HA  VAL   214      35.990  58.080  41.500  1.00  0.00            
ATOM    362  CB  VAL   214      36.840  58.820  39.830  1.00  0.00            
ATOM    363  HB  VAL   214      36.740  59.730  39.230  1.00  0.00            
ATOM    364  CG1 VAL   214      38.250  58.730  40.410  1.00  0.00            
ATOM    365 1HG1 VAL   214      39.060  58.650  39.680  1.00  0.00            
ATOM    366 2HG1 VAL   214      38.470  59.650  40.950  1.00  0.00            
ATOM    367 3HG1 VAL   214      38.280  57.880  41.090  1.00  0.00            
ATOM    368  CG2 VAL   214      36.640  57.690  38.820  1.00  0.00            
ATOM    369 1HG2 VAL   214      35.700  57.860  38.310  1.00  0.00            
ATOM    370 2HG2 VAL   214      37.500  57.530  38.170  1.00  0.00            
ATOM    371 3HG2 VAL   214      36.580  56.780  39.430  1.00  0.00            
ATOM    372  C   VAL   214      36.090  60.150  41.900  1.00  0.00            
ATOM    373  O   VAL   214      36.460  59.860  43.030  1.00  0.00            
ATOM    374  N   PRO   215      35.810  61.410  41.560  1.00  0.00            
ATOM    375  CD  PRO   215      35.560  61.960  40.240  1.00  0.00            
ATOM    376  HD1 PRO   215      34.720  61.440  39.770  1.00  0.00            
ATOM    377  HD2 PRO   215      36.460  61.850  39.630  1.00  0.00            
ATOM    378  CG  PRO   215      35.150  63.420  40.330  1.00  0.00            
ATOM    379  HG1 PRO   215      34.060  63.350  40.330  1.00  0.00            
ATOM    380  HG2 PRO   215      35.450  64.120  39.550  1.00  0.00            
ATOM    381  CB  PRO   215      35.680  63.830  41.700  1.00  0.00            
ATOM    382  HB1 PRO   215      35.030  64.500  42.260  1.00  0.00            
ATOM    383  HB2 PRO   215      36.680  64.260  41.730  1.00  0.00            
ATOM    384  CA  PRO   215      35.820  62.530  42.480  1.00  0.00            
ATOM    385  HA  PRO   215      36.820  62.510  42.910  1.00  0.00            
ATOM    386  C   PRO   215      34.950  62.510  43.720  1.00  0.00            
ATOM    387  O   PRO   215      35.270  63.020  44.790  1.00  0.00            
ATOM    388  N   ALA   216      33.680  62.120  43.570  1.00  0.00            
ATOM    389  H   ALA   216      33.460  61.680  42.680  1.00  0.00            
ATOM    390  CA  ALA   216      32.830  61.880  44.720  1.00  0.00            
ATOM    391  HA  ALA   216      32.520  62.810  45.200  1.00  0.00            
ATOM    392  CB  ALA   216      31.600  61.060  44.330  1.00  0.00            
ATOM    393  HB1 ALA   216      31.860  60.060  44.000  1.00  0.00            
ATOM    394  HB2 ALA   216      30.940  61.040  45.200  1.00  0.00            
ATOM    395  HB3 ALA   216      31.130  61.700  43.570  1.00  0.00            
ATOM    396  C   ALA   216      33.480  61.110  45.860  1.00  0.00            
ATOM    397  O   ALA   216      33.390  61.570  47.000  1.00  0.00            
ATOM    398  N   ALA   217      34.310  60.110  45.560  1.00  0.00            
ATOM    399  H   ALA   217      34.450  59.790  44.610  1.00  0.00            
ATOM    400  CA  ALA   217      34.930  59.360  46.640  1.00  0.00            
ATOM    401  HA  ALA   217      34.200  58.970  47.350  1.00  0.00            
ATOM    402  CB  ALA   217      35.590  58.200  45.900  1.00  0.00            
ATOM    403  HB1 ALA   217      34.880  57.720  45.230  1.00  0.00            
ATOM    404  HB2 ALA   217      36.400  58.540  45.260  1.00  0.00            
ATOM    405  HB3 ALA   217      36.040  57.480  46.590  1.00  0.00            
ATOM    406  C   ALA   217      35.990  60.130  47.410  1.00  0.00            
ATOM    407  O   ALA   217      36.360  59.800  48.530  1.00  0.00            
ATOM    408  N   TYR   218      36.740  61.010  46.740  1.00  0.00            
ATOM    409  H   TYR   218      36.490  61.260  45.800  1.00  0.00            
ATOM    410  CA  TYR   218      37.700  61.830  47.460  1.00  0.00            
ATOM    411  HA  TYR   218      38.240  61.140  48.120  1.00  0.00            
ATOM    412  CB  TYR   218      38.730  62.430  46.510  1.00  0.00            
ATOM    413  HB1 TYR   218      39.340  63.200  46.980  1.00  0.00            
ATOM    414  HB2 TYR   218      38.190  62.800  45.640  1.00  0.00            
ATOM    415  CG  TYR   218      39.710  61.480  45.850  1.00  0.00            
ATOM    416  CD1 TYR   218      39.520  61.210  44.480  1.00  0.00            
ATOM    417  HD1 TYR   218      38.850  61.880  43.960  1.00  0.00            
ATOM    418  CE1 TYR   218      40.310  60.200  43.910  1.00  0.00            
ATOM    419  HE1 TYR   218      40.190  59.950  42.870  1.00  0.00            
ATOM    420  CZ  TYR   218      41.210  59.460  44.700  1.00  0.00            
ATOM    421  OH  TYR   218      41.670  58.290  44.170  1.00  0.00            
ATOM    422  HH  TYR   218      42.120  57.780  44.850  1.00  0.00            
ATOM    423  CE2 TYR   218      41.440  59.770  46.050  1.00  0.00            
ATOM    424  HE2 TYR   218      42.180  59.230  46.630  1.00  0.00            
ATOM    425  CD2 TYR   218      40.690  60.820  46.590  1.00  0.00            
ATOM    426  HD2 TYR   218      40.720  61.000  47.660  1.00  0.00            
ATOM    427  C   TYR   218      37.130  63.040  48.190  1.00  0.00            
ATOM    428  O   TYR   218      37.680  63.460  49.200  1.00  0.00            
ATOM    429  N   ALA   219      36.000  63.590  47.730  1.00  0.00            
ATOM    430  H   ALA   219      35.580  63.220  46.890  1.00  0.00            
ATOM    431  CA  ALA   219      35.180  64.580  48.390  1.00  0.00            
ATOM    432  HA  ALA   219      35.780  65.400  48.800  1.00  0.00            
ATOM    433  CB  ALA   219      34.380  65.270  47.290  1.00  0.00            
ATOM    434  HB1 ALA   219      33.800  66.080  47.740  1.00  0.00            
ATOM    435  HB2 ALA   219      34.990  65.520  46.420  1.00  0.00            
ATOM    436  HB3 ALA   219      33.640  64.520  46.990  1.00  0.00            
ATOM    437  C   ALA   219      34.430  64.070  49.620  1.00  0.00            
ATOM    438  O   ALA   219      34.510  64.690  50.680  1.00  0.00            
ATOM    439  N   ALA   220      33.950  62.830  49.650  1.00  0.00            
ATOM    440  H   ALA   220      33.740  62.370  48.770  1.00  0.00            
ATOM    441  CA  ALA   220      33.490  62.090  50.810  1.00  0.00            
ATOM    442  HA  ALA   220      32.730  62.660  51.340  1.00  0.00            
ATOM    443  CB  ALA   220      32.890  60.830  50.190  1.00  0.00            
ATOM    444  HB1 ALA   220      33.500  60.480  49.360  1.00  0.00            
ATOM    445  HB2 ALA   220      32.820  60.000  50.900  1.00  0.00            
ATOM    446  HB3 ALA   220      31.850  61.050  49.950  1.00  0.00            
ATOM    447  C   ALA   220      34.560  61.710  51.820  1.00  0.00            
ATOM    448  O   ALA   220      34.280  61.640  53.020  1.00  0.00            
ATOM    449  N   GLN   221      35.820  61.880  51.410  1.00  0.00            
ATOM    450  H   GLN   221      35.950  62.000  50.420  1.00  0.00            
ATOM    451  CA  GLN   221      37.010  61.760  52.230  1.00  0.00            
ATOM    452  HA  GLN   221      36.700  61.290  53.170  1.00  0.00            
ATOM    453  CB  GLN   221      38.110  60.970  51.550  1.00  0.00            
ATOM    454  HB1 GLN   221      39.130  61.110  51.920  1.00  0.00            
ATOM    455  HB2 GLN   221      38.120  61.280  50.500  1.00  0.00            
ATOM    456  CG  GLN   221      37.880  59.460  51.590  1.00  0.00            
ATOM    457  HG1 GLN   221      36.840  59.260  51.320  1.00  0.00            
ATOM    458  HG2 GLN   221      37.990  59.120  52.620  1.00  0.00            
ATOM    459  CD  GLN   221      38.850  58.580  50.820  1.00  0.00            
ATOM    460  OE1 GLN   221      39.880  58.160  51.350  1.00  0.00            
ATOM    461  NE2 GLN   221      38.590  58.270  49.550  1.00  0.00            
ATOM    462 1HE2 GLN   221      37.850  58.850  49.180  1.00  0.00            
ATOM    463 2HE2 GLN   221      39.270  57.860  48.930  1.00  0.00            
ATOM    464  C   GLN   221      37.590  63.140  52.540  1.00  0.00            
ATOM    465  O   GLN   221      38.660  63.250  53.120  1.00  0.00            
ATOM    466  N   GLY   222      36.900  64.220  52.190  1.00  0.00            
ATOM    467  H   GLY   222      36.040  64.050  51.690  1.00  0.00            
ATOM    468  CA  GLY   222      37.180  65.610  52.520  1.00  0.00            
ATOM    469  HA1 GLY   222      37.440  65.810  53.550  1.00  0.00            
ATOM    470  HA2 GLY   222      36.290  66.190  52.250  1.00  0.00            
ATOM    471  C   GLY   222      38.320  66.290  51.780  1.00  0.00            
ATOM    472  O   GLY   222      38.560  67.440  52.150  1.00  0.00            
ATOM    473  N   TYR   223      39.050  65.670  50.850  1.00  0.00            
ATOM    474  H   TYR   223      38.660  64.820  50.460  1.00  0.00            
ATOM    475  CA  TYR   223      40.230  66.290  50.280  1.00  0.00            
ATOM    476  HA  TYR   223      40.870  66.720  51.050  1.00  0.00            
ATOM    477  CB  TYR   223      40.990  65.150  49.600  1.00  0.00            
ATOM    478  HB1 TYR   223      41.760  65.620  48.990  1.00  0.00            
ATOM    479  HB2 TYR   223      40.240  64.610  49.020  1.00  0.00            
ATOM    480  CG  TYR   223      41.720  64.250  50.560  1.00  0.00            
ATOM    481  CD1 TYR   223      41.250  62.960  50.870  1.00  0.00            
ATOM    482  HD1 TYR   223      40.260  62.660  50.560  1.00  0.00            
ATOM    483  CE1 TYR   223      42.020  62.160  51.710  1.00  0.00            
ATOM    484  HE1 TYR   223      41.700  61.150  51.910  1.00  0.00            
ATOM    485  CZ  TYR   223      43.220  62.650  52.270  1.00  0.00            
ATOM    486  OH  TYR   223      43.940  61.900  53.160  1.00  0.00            
ATOM    487  HH  TYR   223      44.760  62.350  53.390  1.00  0.00            
ATOM    488  CE2 TYR   223      43.700  63.940  51.950  1.00  0.00            
ATOM    489  HE2 TYR   223      44.600  64.280  52.450  1.00  0.00            
ATOM    490  CD2 TYR   223      42.920  64.720  51.090  1.00  0.00            
ATOM    491  HD2 TYR   223      43.180  65.770  50.970  1.00  0.00            
ATOM    492  C   TYR   223      39.910  67.410  49.310  1.00  0.00            
ATOM    493  O   TYR   223      38.860  67.460  48.690  1.00  0.00            
ATOM    494  N   LYS   224      40.870  68.330  49.170  1.00  0.00            
ATOM    495  H   LYS   224      41.770  68.200  49.600  1.00  0.00            
ATOM    496  CA  LYS   224      40.710  69.340  48.150  1.00  0.00            
ATOM    497  HA  LYS   224      39.710  69.780  48.130  1.00  0.00            
ATOM    498  CB  LYS   224      41.580  70.560  48.440  1.00  0.00            
ATOM    499  HB1 LYS   224      41.610  71.220  47.580  1.00  0.00            
ATOM    500  HB2 LYS   224      42.580  70.110  48.470  1.00  0.00            
ATOM    501  CG  LYS   224      41.190  71.310  49.710  1.00  0.00            
ATOM    502  HG1 LYS   224      41.120  70.650  50.580  1.00  0.00            
ATOM    503  HG2 LYS   224      40.210  71.740  49.490  1.00  0.00            
ATOM    504  CD  LYS   224      42.300  72.280  50.080  1.00  0.00            
ATOM    505  HD1 LYS   224      42.160  73.240  49.560  1.00  0.00            
ATOM    506  HD2 LYS   224      43.320  71.960  49.870  1.00  0.00            
ATOM    507  CE  LYS   224      42.270  72.630  51.560  1.00  0.00            
ATOM    508  HE1 LYS   224      42.230  71.780  52.240  1.00  0.00            
ATOM    509  HE2 LYS   224      41.380  73.270  51.610  1.00  0.00            
ATOM    510  NZ  LYS   224      43.400  73.440  52.030  1.00  0.00            
ATOM    511  HZ1 LYS   224      43.190  73.820  52.950  1.00  0.00            
ATOM    512  HZ2 LYS   224      44.090  72.720  52.190  1.00  0.00            
ATOM    513  HZ3 LYS   224      43.730  74.160  51.410  1.00  0.00            
ATOM    514  C   LYS   224      41.050  68.680  46.820  1.00  0.00            
ATOM    515  O   LYS   224      42.060  67.980  46.830  1.00  0.00            
ATOM    516  N   VAL   225      40.310  68.950  45.740  1.00  0.00            
ATOM    517  H   VAL   225      39.650  69.700  45.860  1.00  0.00            
ATOM    518  CA  VAL   225      40.430  68.180  44.520  1.00  0.00            
ATOM    519  HA  VAL   225      41.360  67.610  44.520  1.00  0.00            
ATOM    520  CB  VAL   225      39.300  67.170  44.360  1.00  0.00            
ATOM    521  HB  VAL   225      38.510  67.700  43.820  1.00  0.00            
ATOM    522  CG1 VAL   225      39.720  65.990  43.490  1.00  0.00            
ATOM    523 1HG1 VAL   225      40.180  65.260  44.150  1.00  0.00            
ATOM    524 2HG1 VAL   225      38.830  65.500  43.100  1.00  0.00            
ATOM    525 3HG1 VAL   225      40.470  66.340  42.780  1.00  0.00            
ATOM    526  CG2 VAL   225      38.770  66.520  45.640  1.00  0.00            
ATOM    527 1HG2 VAL   225      39.510  65.980  46.230  1.00  0.00            
ATOM    528 2HG2 VAL   225      38.420  67.330  46.280  1.00  0.00            
ATOM    529 3HG2 VAL   225      37.920  65.890  45.400  1.00  0.00            
ATOM    530  C   VAL   225      40.450  69.090  43.300  1.00  0.00            
ATOM    531  O   VAL   225      39.520  69.870  43.100  1.00  0.00            
ATOM    532  N   LEU   226      41.350  68.780  42.360  1.00  0.00            
ATOM    533  H   LEU   226      42.140  68.160  42.480  1.00  0.00            
ATOM    534  CA  LEU   226      41.230  69.270  41.010  1.00  0.00            
ATOM    535  HA  LEU   226      40.450  70.030  40.920  1.00  0.00            
ATOM    536  CB  LEU   226      42.540  70.020  40.760  1.00  0.00            
ATOM    537  HB1 LEU   226      43.340  69.330  41.000  1.00  0.00            
ATOM    538  HB2 LEU   226      42.600  70.880  41.430  1.00  0.00            
ATOM    539  CG  LEU   226      42.700  70.590  39.350  1.00  0.00            
ATOM    540  HG  LEU   226      42.690  69.750  38.670  1.00  0.00            
ATOM    541  CD1 LEU   226      41.720  71.650  38.830  1.00  0.00            
ATOM    542 1HD1 LEU   226      40.710  71.260  38.830  1.00  0.00            
ATOM    543 2HD1 LEU   226      41.730  72.480  39.540  1.00  0.00            
ATOM    544 3HD1 LEU   226      41.870  71.950  37.800  1.00  0.00            
ATOM    545  CD2 LEU   226      44.080  71.240  39.280  1.00  0.00            
ATOM    546 1HD2 LEU   226      44.870  70.620  39.710  1.00  0.00            
ATOM    547 2HD2 LEU   226      44.220  71.490  38.230  1.00  0.00            
ATOM    548 3HD2 LEU   226      44.080  72.170  39.860  1.00  0.00            
ATOM    549  C   LEU   226      40.880  68.160  40.040  1.00  0.00            
ATOM    550  O   LEU   226      41.450  67.070  40.080  1.00  0.00            
ATOM    551  N   VAL   227      40.050  68.430  39.030  1.00  0.00            
ATOM    552  H   VAL   227      39.560  69.310  39.110  1.00  0.00            
ATOM    553  CA  VAL   227      39.750  67.520  37.940  1.00  0.00            
ATOM    554  HA  VAL   227      40.340  66.620  38.080  1.00  0.00            
ATOM    555  CB  VAL   227      38.280  67.110  38.020  1.00  0.00            
ATOM    556  HB  VAL   227      37.780  68.050  37.760  1.00  0.00            
ATOM    557  CG1 VAL   227      38.020  65.980  37.030  1.00  0.00            
ATOM    558 1HG1 VAL   227      36.980  65.670  37.180  1.00  0.00            
ATOM    559 2HG1 VAL   227      38.160  66.360  36.020  1.00  0.00            
ATOM    560 3HG1 VAL   227      38.670  65.140  37.280  1.00  0.00            
ATOM    561  CG2 VAL   227      37.810  66.680  39.410  1.00  0.00            
ATOM    562 1HG2 VAL   227      37.710  67.460  40.160  1.00  0.00            
ATOM    563 2HG2 VAL   227      36.790  66.320  39.310  1.00  0.00            
ATOM    564 3HG2 VAL   227      38.430  65.910  39.880  1.00  0.00            
ATOM    565  C   VAL   227      39.910  68.220  36.590  1.00  0.00            
ATOM    566  O   VAL   227      39.320  69.280  36.380  1.00  0.00            
ATOM    567  N   LEU   228      40.640  67.570  35.680  1.00  0.00            
ATOM    568  H   LEU   228      41.090  66.740  36.030  1.00  0.00            
ATOM    569  CA  LEU   228      41.180  68.010  34.410  1.00  0.00            
ATOM    570  HA  LEU   228      40.870  69.040  34.230  1.00  0.00            
ATOM    571  CB  LEU   228      42.700  67.960  34.480  1.00  0.00            
ATOM    572  HB1 LEU   228      43.070  68.350  33.530  1.00  0.00            
ATOM    573  HB2 LEU   228      43.020  66.920  34.470  1.00  0.00            
ATOM    574  CG  LEU   228      43.450  68.760  35.540  1.00  0.00            
ATOM    575  HG  LEU   228      43.150  68.390  36.520  1.00  0.00            
ATOM    576  CD1 LEU   228      44.930  68.430  35.390  1.00  0.00            
ATOM    577 1HD1 LEU   228      45.260  68.760  34.400  1.00  0.00            
ATOM    578 2HD1 LEU   228      45.500  68.940  36.160  1.00  0.00            
ATOM    579 3HD1 LEU   228      45.090  67.380  35.650  1.00  0.00            
ATOM    580  CD2 LEU   228      43.220  70.270  35.400  1.00  0.00            
ATOM    581 1HD2 LEU   228      42.180  70.530  35.610  1.00  0.00            
ATOM    582 2HD2 LEU   228      43.860  70.830  36.080  1.00  0.00            
ATOM    583 3HD2 LEU   228      43.400  70.520  34.360  1.00  0.00            
ATOM    584  C   LEU   228      40.630  67.240  33.220  1.00  0.00            
ATOM    585  O   LEU   228      40.720  66.010  33.250  1.00  0.00            
ATOM    586  N   ASN   229      40.110  67.890  32.180  1.00  0.00            
ATOM    587  H   ASN   229      40.020  68.890  32.320  1.00  0.00            
ATOM    588  CA  ASN   229      39.370  67.310  31.070  1.00  0.00            
ATOM    589  HA  ASN   229      39.590  66.250  31.110  1.00  0.00            
ATOM    590  CB  ASN   229      37.890  67.540  31.350  1.00  0.00            
ATOM    591  HB1 ASN   229      37.240  67.040  30.630  1.00  0.00            
ATOM    592  HB2 ASN   229      37.740  68.620  31.280  1.00  0.00            
ATOM    593  CG  ASN   229      37.420  67.310  32.780  1.00  0.00            
ATOM    594  OD1 ASN   229      37.080  66.190  33.170  1.00  0.00            
ATOM    595  ND2 ASN   229      37.220  68.320  33.630  1.00  0.00            
ATOM    596 1HD2 ASN   229      37.410  69.270  33.340  1.00  0.00            
ATOM    597 2HD2 ASN   229      36.960  68.110  34.590  1.00  0.00            
ATOM    598  C   ASN   229      39.830  67.780  29.700  1.00  0.00            
ATOM    599  O   ASN   229      40.260  68.920  29.570  1.00  0.00            
ATOM    600  N   PRO   230      39.540  66.990  28.670  1.00  0.00            
ATOM    601  CD  PRO   230      39.210  65.580  28.720  1.00  0.00            
ATOM    602  HD1 PRO   230      38.130  65.520  28.840  1.00  0.00            
ATOM    603  HD2 PRO   230      39.640  65.100  29.600  1.00  0.00            
ATOM    604  CG  PRO   230      39.850  65.070  27.420  1.00  0.00            
ATOM    605  HG1 PRO   230      39.240  64.230  27.110  1.00  0.00            
ATOM    606  HG2 PRO   230      40.880  64.750  27.540  1.00  0.00            
ATOM    607  CB  PRO   230      39.750  66.230  26.430  1.00  0.00            
ATOM    608  HB1 PRO   230      38.750  66.220  26.000  1.00  0.00            
ATOM    609  HB2 PRO   230      40.450  66.210  25.600  1.00  0.00            
ATOM    610  CA  PRO   230      39.880  67.450  27.330  1.00  0.00            
ATOM    611  HA  PRO   230      40.890  67.830  27.190  1.00  0.00            
ATOM    612  C   PRO   230      39.020  68.630  26.890  1.00  0.00            
ATOM    613  O   PRO   230      39.600  69.650  26.530  1.00  0.00            
ATOM    614  N   SER   231      37.710  68.420  26.920  1.00  0.00            
ATOM    615  H   SER   231      37.350  67.520  27.200  1.00  0.00            
ATOM    616  CA  SER   231      36.770  69.390  26.390  1.00  0.00            
ATOM    617  HA  SER   231      37.330  70.140  25.830  1.00  0.00            
ATOM    618  CB  SER   231      35.740  68.710  25.480  1.00  0.00            
ATOM    619  HB1 SER   231      36.270  68.100  24.750  1.00  0.00            
ATOM    620  HB2 SER   231      35.120  69.420  24.930  1.00  0.00            
ATOM    621  OG  SER   231      34.920  67.850  26.240  1.00  0.00            
ATOM    622  HG  SER   231      35.320  66.970  26.230  1.00  0.00            
ATOM    623  C   SER   231      36.040  70.300  27.370  1.00  0.00            
ATOM    624  O   SER   231      35.930  69.990  28.560  1.00  0.00            
ATOM    625  N   VAL   232      35.530  71.450  26.920  1.00  0.00            
ATOM    626  H   VAL   232      35.690  71.580  25.930  1.00  0.00            
ATOM    627  CA  VAL   232      34.550  72.320  27.520  1.00  0.00            
ATOM    628  HA  VAL   232      34.960  72.630  28.480  1.00  0.00            
ATOM    629  CB  VAL   232      34.210  73.560  26.690  1.00  0.00            
ATOM    630  HB  VAL   232      34.080  73.200  25.670  1.00  0.00            
ATOM    631  CG1 VAL   232      33.170  74.580  27.110  1.00  0.00            
ATOM    632 1HG1 VAL   232      33.580  75.130  27.960  1.00  0.00            
ATOM    633 2HG1 VAL   232      32.940  75.230  26.270  1.00  0.00            
ATOM    634 3HG1 VAL   232      32.230  74.110  27.400  1.00  0.00            
ATOM    635  CG2 VAL   232      35.540  74.320  26.670  1.00  0.00            
ATOM    636 1HG2 VAL   232      35.350  75.140  25.980  1.00  0.00            
ATOM    637 2HG2 VAL   232      35.750  74.740  27.650  1.00  0.00            
ATOM    638 3HG2 VAL   232      36.390  73.790  26.250  1.00  0.00            
ATOM    639  C   VAL   232      33.220  71.610  27.760  1.00  0.00            
ATOM    640  O   VAL   232      32.700  71.850  28.850  1.00  0.00            
ATOM    641  N   ALA   233      32.820  70.640  26.940  1.00  0.00            
ATOM    642  H   ALA   233      33.350  70.560  26.090  1.00  0.00            
ATOM    643  CA  ALA   233      31.580  69.920  27.170  1.00  0.00            
ATOM    644  HA  ALA   233      30.780  70.630  27.370  1.00  0.00            
ATOM    645  CB  ALA   233      31.250  69.170  25.880  1.00  0.00            
ATOM    646  HB1 ALA   233      30.890  69.890  25.150  1.00  0.00            
ATOM    647  HB2 ALA   233      32.080  68.620  25.430  1.00  0.00            
ATOM    648  HB3 ALA   233      30.440  68.470  26.100  1.00  0.00            
ATOM    649  C   ALA   233      31.750  69.080  28.420  1.00  0.00            
ATOM    650  O   ALA   233      30.810  69.000  29.210  1.00  0.00            
ATOM    651  N   ALA   234      32.880  68.410  28.670  1.00  0.00            
ATOM    652  H   ALA   234      33.670  68.430  28.040  1.00  0.00            
ATOM    653  CA  ALA   234      33.140  67.610  29.860  1.00  0.00            
ATOM    654  HA  ALA   234      32.350  66.890  30.050  1.00  0.00            
ATOM    655  CB  ALA   234      34.520  67.030  29.610  1.00  0.00            
ATOM    656  HB1 ALA   234      34.720  66.380  30.460  1.00  0.00            
ATOM    657  HB2 ALA   234      34.530  66.390  28.720  1.00  0.00            
ATOM    658  HB3 ALA   234      35.280  67.800  29.490  1.00  0.00            
ATOM    659  C   ALA   234      33.160  68.520  31.080  1.00  0.00            
ATOM    660  O   ALA   234      32.490  68.220  32.060  1.00  0.00            
ATOM    661  N   THR   235      34.010  69.560  31.140  1.00  0.00            
ATOM    662  H   THR   235      34.540  69.740  30.300  1.00  0.00            
ATOM    663  CA  THR   235      34.190  70.400  32.300  1.00  0.00            
ATOM    664  HA  THR   235      34.620  69.820  33.110  1.00  0.00            
ATOM    665  CB  THR   235      35.260  71.420  31.930  1.00  0.00            
ATOM    666  HB  THR   235      34.880  72.000  31.080  1.00  0.00            
ATOM    667  CG2 THR   235      35.620  72.320  33.100  1.00  0.00            
ATOM    668 1HG2 THR   235      35.980  71.640  33.870  1.00  0.00            
ATOM    669 2HG2 THR   235      36.430  72.990  32.790  1.00  0.00            
ATOM    670 3HG2 THR   235      34.810  72.960  33.470  1.00  0.00            
ATOM    671  OG1 THR   235      36.440  70.830  31.420  1.00  0.00            
ATOM    672  HG1 THR   235      36.410  70.850  30.460  1.00  0.00            
ATOM    673  C   THR   235      32.880  71.020  32.780  1.00  0.00            
ATOM    674  O   THR   235      32.610  70.980  33.970  1.00  0.00            
ATOM    675  N   LEU   236      32.030  71.520  31.880  1.00  0.00            
ATOM    676  H   LEU   236      32.350  71.610  30.930  1.00  0.00            
ATOM    677  CA  LEU   236      30.740  72.080  32.230  1.00  0.00            
ATOM    678  HA  LEU   236      30.810  72.570  33.210  1.00  0.00            
ATOM    679  CB  LEU   236      30.180  73.030  31.180  1.00  0.00            
ATOM    680  HB1 LEU   236      29.220  73.340  31.570  1.00  0.00            
ATOM    681  HB2 LEU   236      29.950  72.500  30.250  1.00  0.00            
ATOM    682  CG  LEU   236      31.080  74.180  30.730  1.00  0.00            
ATOM    683  HG  LEU   236      32.020  73.990  30.210  1.00  0.00            
ATOM    684  CD1 LEU   236      30.360  75.120  29.770  1.00  0.00            
ATOM    685 1HD1 LEU   236      29.780  74.490  29.080  1.00  0.00            
ATOM    686 2HD1 LEU   236      29.530  75.620  30.280  1.00  0.00            
ATOM    687 3HD1 LEU   236      30.970  75.820  29.210  1.00  0.00            
ATOM    688  CD2 LEU   236      31.540  75.010  31.930  1.00  0.00            
ATOM    689 1HD2 LEU   236      30.700  75.130  32.620  1.00  0.00            
ATOM    690 2HD2 LEU   236      32.300  74.470  32.490  1.00  0.00            
ATOM    691 3HD2 LEU   236      31.890  75.970  31.560  1.00  0.00            
ATOM    692  C   LEU   236      29.710  71.020  32.600  1.00  0.00            
ATOM    693  O   LEU   236      28.980  71.250  33.570  1.00  0.00            
ATOM    694  N   GLY   237      29.630  69.860  31.940  1.00  0.00            
ATOM    695  H   GLY   237      30.180  69.760  31.100  1.00  0.00            
ATOM    696  CA  GLY   237      28.550  68.910  32.090  1.00  0.00            
ATOM    697  HA1 GLY   237      28.280  68.470  31.130  1.00  0.00            
ATOM    698  HA2 GLY   237      27.690  69.530  32.370  1.00  0.00            
ATOM    699  C   GLY   237      28.670  68.010  33.310  1.00  0.00            
ATOM    700  O   GLY   237      27.610  67.730  33.860  1.00  0.00            
ATOM    701  N   PHE   238      29.890  67.600  33.680  1.00  0.00            
ATOM    702  H   PHE   238      30.640  67.860  33.050  1.00  0.00            
ATOM    703  CA  PHE   238      30.180  66.760  34.830  1.00  0.00            
ATOM    704  HA  PHE   238      29.490  65.930  34.930  1.00  0.00            
ATOM    705  CB  PHE   238      31.550  66.110  34.660  1.00  0.00            
ATOM    706  HB1 PHE   238      31.800  65.340  35.390  1.00  0.00            
ATOM    707  HB2 PHE   238      32.300  66.890  34.550  1.00  0.00            
ATOM    708  CG  PHE   238      31.630  65.280  33.400  1.00  0.00            
ATOM    709  CD1 PHE   238      32.880  65.200  32.770  1.00  0.00            
ATOM    710  HD1 PHE   238      33.760  65.750  33.060  1.00  0.00            
ATOM    711  CE1 PHE   238      33.010  64.310  31.690  1.00  0.00            
ATOM    712  HE1 PHE   238      33.910  64.310  31.090  1.00  0.00            
ATOM    713  CZ  PHE   238      32.030  63.410  31.270  1.00  0.00            
ATOM    714  HZ  PHE   238      32.080  62.750  30.420  1.00  0.00            
ATOM    715  CE2 PHE   238      30.830  63.530  31.980  1.00  0.00            
ATOM    716  HE2 PHE   238      30.020  62.890  31.660  1.00  0.00            
ATOM    717  CD2 PHE   238      30.640  64.350  33.100  1.00  0.00            
ATOM    718  HD2 PHE   238      29.700  64.310  33.620  1.00  0.00            
ATOM    719  C   PHE   238      30.120  67.610  36.090  1.00  0.00            
ATOM    720  O   PHE   238      29.770  67.140  37.170  1.00  0.00            
ATOM    721  N   GLY   239      30.470  68.900  35.970  1.00  0.00            
ATOM    722  H   GLY   239      30.680  69.340  35.090  1.00  0.00            
ATOM    723  CA  GLY   239      30.490  69.750  37.150  1.00  0.00            
ATOM    724  HA1 GLY   239      31.140  70.580  36.870  1.00  0.00            
ATOM    725  HA2 GLY   239      30.970  69.210  37.960  1.00  0.00            
ATOM    726  C   GLY   239      29.110  70.210  37.600  1.00  0.00            
ATOM    727  O   GLY   239      28.780  70.230  38.780  1.00  0.00            
ATOM    728  N   ALA   240      28.190  70.490  36.670  1.00  0.00            
ATOM    729  H   ALA   240      28.500  70.630  35.720  1.00  0.00            
ATOM    730  CA  ALA   240      26.770  70.620  36.930  1.00  0.00            
ATOM    731  HA  ALA   240      26.560  71.430  37.630  1.00  0.00            
ATOM    732  CB  ALA   240      26.010  71.030  35.670  1.00  0.00            
ATOM    733  HB1 ALA   240      26.160  70.380  34.800  1.00  0.00            
ATOM    734  HB2 ALA   240      24.960  70.950  35.930  1.00  0.00            
ATOM    735  HB3 ALA   240      26.280  72.060  35.450  1.00  0.00            
ATOM    736  C   ALA   240      26.110  69.390  37.520  1.00  0.00            
ATOM    737  O   ALA   240      25.260  69.600  38.380  1.00  0.00            
ATOM    738  N   TYR   241      26.500  68.190  37.090  1.00  0.00            
ATOM    739  H   TYR   241      27.160  68.280  36.330  1.00  0.00            
ATOM    740  CA  TYR   241      26.000  66.920  37.590  1.00  0.00            
ATOM    741  HA  TYR   241      24.920  67.060  37.460  1.00  0.00            
ATOM    742  CB  TYR   241      26.290  65.850  36.550  1.00  0.00            
ATOM    743  HB1 TYR   241      27.310  65.490  36.710  1.00  0.00            
ATOM    744  HB2 TYR   241      26.230  66.270  35.550  1.00  0.00            
ATOM    745  CG  TYR   241      25.290  64.720  36.660  1.00  0.00            
ATOM    746  CD1 TYR   241      24.060  64.760  35.990  1.00  0.00            
ATOM    747  HD1 TYR   241      23.810  65.660  35.440  1.00  0.00            
ATOM    748  CE1 TYR   241      23.180  63.670  36.060  1.00  0.00            
ATOM    749  HE1 TYR   241      22.190  63.740  35.620  1.00  0.00            
ATOM    750  CZ  TYR   241      23.500  62.670  36.990  1.00  0.00            
ATOM    751  OH  TYR   241      22.570  61.700  37.170  1.00  0.00            
ATOM    752  HH  TYR   241      22.910  60.940  37.660  1.00  0.00            
ATOM    753  CE2 TYR   241      24.650  62.660  37.810  1.00  0.00            
ATOM    754  HE2 TYR   241      24.760  61.930  38.600  1.00  0.00            
ATOM    755  CD2 TYR   241      25.560  63.700  37.580  1.00  0.00            
ATOM    756  HD2 TYR   241      26.390  63.790  38.260  1.00  0.00            
ATOM    757  C   TYR   241      26.370  66.590  39.030  1.00  0.00            
ATOM    758  O   TYR   241      25.730  65.800  39.710  1.00  0.00            
ATOM    759  N   MET   242      27.490  67.100  39.550  1.00  0.00            
ATOM    760  H   MET   242      28.140  67.560  38.930  1.00  0.00            
ATOM    761  CA  MET   242      28.110  66.670  40.790  1.00  0.00            
ATOM    762  HA  MET   242      28.250  65.600  40.670  1.00  0.00            
ATOM    763  CB  MET   242      29.500  67.260  41.020  1.00  0.00            
ATOM    764  HB1 MET   242      29.370  68.230  41.490  1.00  0.00            
ATOM    765  HB2 MET   242      30.090  67.390  40.110  1.00  0.00            
ATOM    766  CG  MET   242      30.190  66.290  41.990  1.00  0.00            
ATOM    767  HG1 MET   242      30.590  65.440  41.440  1.00  0.00            
ATOM    768  HG2 MET   242      29.560  65.920  42.790  1.00  0.00            
ATOM    769  SD  MET   242      31.600  67.100  42.780  1.00  0.00            
ATOM    770  CE  MET   242      32.330  65.860  43.870  1.00  0.00            
ATOM    771  HE1 MET   242      31.510  65.510  44.490  1.00  0.00            
ATOM    772  HE2 MET   242      32.820  65.060  43.310  1.00  0.00            
ATOM    773  HE3 MET   242      33.020  66.370  44.550  1.00  0.00            
ATOM    774  C   MET   242      27.230  66.850  42.020  1.00  0.00            
ATOM    775  O   MET   242      27.100  65.980  42.880  1.00  0.00            
ATOM    776  N   SER   243      26.500  67.960  42.110  1.00  0.00            
ATOM    777  H   SER   243      26.570  68.670  41.390  1.00  0.00            
ATOM    778  CA  SER   243      25.640  68.210  43.250  1.00  0.00            
ATOM    779  HA  SER   243      26.110  68.240  44.230  1.00  0.00            
ATOM    780  CB  SER   243      24.960  69.560  43.060  1.00  0.00            
ATOM    781  HB1 SER   243      25.690  70.300  43.380  1.00  0.00            
ATOM    782  HB2 SER   243      24.100  69.610  43.720  1.00  0.00            
ATOM    783  OG  SER   243      24.440  69.740  41.760  1.00  0.00            
ATOM    784  HG  SER   243      25.200  70.060  41.260  1.00  0.00            
ATOM    785  C   SER   243      24.510  67.190  43.310  1.00  0.00            
ATOM    786  O   SER   243      23.770  67.090  44.290  1.00  0.00            
ATOM    787  N   LYS   244      24.340  66.340  42.290  1.00  0.00            
ATOM    788  H   LYS   244      24.860  66.510  41.440  1.00  0.00            
ATOM    789  CA  LYS   244      23.380  65.260  42.280  1.00  0.00            
ATOM    790  HA  LYS   244      22.680  65.320  43.110  1.00  0.00            
ATOM    791  CB  LYS   244      22.510  65.400  41.030  1.00  0.00            
ATOM    792  HB1 LYS   244      23.100  65.080  40.170  1.00  0.00            
ATOM    793  HB2 LYS   244      22.210  66.450  41.000  1.00  0.00            
ATOM    794  CG  LYS   244      21.180  64.650  41.010  1.00  0.00            
ATOM    795  HG1 LYS   244      20.630  64.750  41.940  1.00  0.00            
ATOM    796  HG2 LYS   244      21.420  63.600  40.870  1.00  0.00            
ATOM    797  CD  LYS   244      20.200  65.000  39.880  1.00  0.00            
ATOM    798  HD1 LYS   244      19.880  66.040  39.950  1.00  0.00            
ATOM    799  HD2 LYS   244      19.330  64.350  39.860  1.00  0.00            
ATOM    800  CE  LYS   244      20.840  65.040  38.500  1.00  0.00            
ATOM    801  HE1 LYS   244      21.240  64.050  38.260  1.00  0.00            
ATOM    802  HE2 LYS   244      21.610  65.800  38.530  1.00  0.00            
ATOM    803  NZ  LYS   244      19.830  65.430  37.500  1.00  0.00            
ATOM    804  HZ1 LYS   244      19.570  66.410  37.550  1.00  0.00            
ATOM    805  HZ2 LYS   244      20.090  65.270  36.540  1.00  0.00            
ATOM    806  HZ3 LYS   244      18.920  65.010  37.610  1.00  0.00            
ATOM    807  C   LYS   244      24.010  63.870  42.300  1.00  0.00            
ATOM    808  O   LYS   244      23.420  62.800  42.220  1.00  0.00            
ATOM    809  N   ALA   245      25.340  63.810  42.320  1.00  0.00            
ATOM    810  H   ALA   245      25.890  64.650  42.280  1.00  0.00            
ATOM    811  CA  ALA   245      26.170  62.620  42.300  1.00  0.00            
ATOM    812  HA  ALA   245      25.700  61.640  42.360  1.00  0.00            
ATOM    813  CB  ALA   245      26.840  62.550  40.920  1.00  0.00            
ATOM    814  HB1 ALA   245      27.380  63.460  40.680  1.00  0.00            
ATOM    815  HB2 ALA   245      27.500  61.680  40.880  1.00  0.00            
ATOM    816  HB3 ALA   245      25.950  62.460  40.300  1.00  0.00            
ATOM    817  C   ALA   245      27.080  62.520  43.510  1.00  0.00            
ATOM    818  O   ALA   245      27.620  61.450  43.810  1.00  0.00            
ATOM    819  N   HIS   246      27.170  63.640  44.240  1.00  0.00            
ATOM    820  H   HIS   246      26.660  64.430  43.900  1.00  0.00            
ATOM    821  CA  HIS   246      27.830  63.620  45.530  1.00  0.00            
ATOM    822  HA  HIS   246      27.610  62.660  45.980  1.00  0.00            
ATOM    823  CB  HIS   246      29.290  63.990  45.290  1.00  0.00            
ATOM    824  HB1 HIS   246      29.420  64.860  44.640  1.00  0.00            
ATOM    825  HB2 HIS   246      29.870  63.140  44.940  1.00  0.00            
ATOM    826  CG  HIS   246      30.020  64.420  46.540  1.00  0.00            
ATOM    827  ND1 HIS   246      30.040  65.730  47.020  1.00  0.00            
ATOM    828  CE1 HIS   246      30.510  65.580  48.260  1.00  0.00            
ATOM    829  HE1 HIS   246      30.450  66.280  49.090  1.00  0.00            
ATOM    830  NE2 HIS   246      30.780  64.300  48.560  1.00  0.00            
ATOM    831  HE2 HIS   246      31.020  63.910  49.460  1.00  0.00            
ATOM    832  CD2 HIS   246      30.460  63.520  47.470  1.00  0.00            
ATOM    833  HD2 HIS   246      30.500  62.450  47.350  1.00  0.00            
ATOM    834  C   HIS   246      27.100  64.650  46.390  1.00  0.00            
ATOM    835  O   HIS   246      26.520  64.330  47.420  1.00  0.00            
ATOM    836  N   GLY   247      27.090  65.940  46.030  1.00  0.00            
ATOM    837  H   GLY   247      27.620  66.220  45.220  1.00  0.00            
ATOM    838  CA  GLY   247      26.350  66.950  46.760  1.00  0.00            
ATOM    839  HA1 GLY   247      26.350  66.840  47.840  1.00  0.00            
ATOM    840  HA2 GLY   247      25.300  67.010  46.460  1.00  0.00            
ATOM    841  C   GLY   247      26.930  68.360  46.620  1.00  0.00            
ATOM    842  O   GLY   247      26.150  69.300  46.680  1.00  0.00            
ATOM    843  N   ILE   248      28.230  68.490  46.360  1.00  0.00            
ATOM    844  H   ILE   248      28.820  67.670  46.400  1.00  0.00            
ATOM    845  CA  ILE   248      28.800  69.810  46.190  1.00  0.00            
ATOM    846  HA  ILE   248      28.340  70.400  46.980  1.00  0.00            
ATOM    847  CB  ILE   248      30.310  69.770  46.430  1.00  0.00            
ATOM    848  HB  ILE   248      30.700  69.040  45.710  1.00  0.00            
ATOM    849  CG2 ILE   248      30.950  71.130  46.190  1.00  0.00            
ATOM    850 1HG2 ILE   248      32.030  71.060  46.310  1.00  0.00            
ATOM    851 2HG2 ILE   248      30.810  71.320  45.120  1.00  0.00            
ATOM    852 3HG2 ILE   248      30.470  71.860  46.840  1.00  0.00            
ATOM    853  CG1 ILE   248      30.590  69.250  47.840  1.00  0.00            
ATOM    854 1HG1 ILE   248      30.130  68.270  47.980  1.00  0.00            
ATOM    855 2HG1 ILE   248      30.250  69.940  48.610  1.00  0.00            
ATOM    856  CD  ILE   248      32.070  68.980  48.100  1.00  0.00            
ATOM    857  HD1 ILE   248      32.230  68.410  49.010  1.00  0.00            
ATOM    858  HD2 ILE   248      32.470  68.490  47.220  1.00  0.00            
ATOM    859  HD3 ILE   248      32.580  69.930  48.250  1.00  0.00            
ATOM    860  C   ILE   248      28.620  70.400  44.800  1.00  0.00            
ATOM    861  O   ILE   248      29.070  69.820  43.820  1.00  0.00            
ATOM    862  N   ASP   249      28.100  71.630  44.790  1.00  0.00            
ATOM    863  H   ASP   249      27.620  71.990  45.610  1.00  0.00            
ATOM    864  CA  ASP   249      28.120  72.420  43.580  1.00  0.00            
ATOM    865  HA  ASP   249      27.960  71.720  42.760  1.00  0.00            
ATOM    866  CB  ASP   249      27.050  73.510  43.630  1.00  0.00            
ATOM    867  HB1 ASP   249      27.230  74.230  44.440  1.00  0.00            
ATOM    868  HB2 ASP   249      26.080  73.100  43.920  1.00  0.00            
ATOM    869  CG  ASP   249      26.870  74.120  42.250  1.00  0.00            
ATOM    870  OD1 ASP   249      26.870  75.360  42.140  1.00  0.00            
ATOM    871  OD2 ASP   249      26.770  73.270  41.330  1.00  0.00            
ATOM    872  C   ASP   249      29.480  73.080  43.430  1.00  0.00            
ATOM    873  O   ASP   249      29.890  73.920  44.230  1.00  0.00            
ATOM    874  N   PRO   250      30.300  72.720  42.440  1.00  0.00            
ATOM    875  CD  PRO   250      29.990  71.770  41.400  1.00  0.00            
ATOM    876  HD1 PRO   250      29.380  72.230  40.620  1.00  0.00            
ATOM    877  HD2 PRO   250      29.440  70.880  41.750  1.00  0.00            
ATOM    878  CG  PRO   250      31.270  71.200  40.810  1.00  0.00            
ATOM    879  HG1 PRO   250      31.540  71.640  39.850  1.00  0.00            
ATOM    880  HG2 PRO   250      31.240  70.110  40.820  1.00  0.00            
ATOM    881  CB  PRO   250      32.310  71.720  41.790  1.00  0.00            
ATOM    882  HB1 PRO   250      33.260  71.900  41.290  1.00  0.00            
ATOM    883  HB2 PRO   250      32.360  70.900  42.500  1.00  0.00            
ATOM    884  CA  PRO   250      31.720  73.000  42.380  1.00  0.00            
ATOM    885  HA  PRO   250      32.050  73.030  43.420  1.00  0.00            
ATOM    886  C   PRO   250      32.150  74.280  41.660  1.00  0.00            
ATOM    887  O   PRO   250      31.390  74.720  40.800  1.00  0.00            
ATOM    888  N   ASN   251      33.390  74.710  41.900  1.00  0.00            
ATOM    889  H   ASN   251      33.950  74.280  42.630  1.00  0.00            
ATOM    890  CA  ASN   251      34.040  75.530  40.890  1.00  0.00            
ATOM    891  HA  ASN   251      33.460  76.440  40.760  1.00  0.00            
ATOM    892  CB  ASN   251      35.410  75.950  41.420  1.00  0.00            
ATOM    893  HB1 ASN   251      35.660  76.860  40.870  1.00  0.00            
ATOM    894  HB2 ASN   251      36.120  75.160  41.190  1.00  0.00            
ATOM    895  CG  ASN   251      35.480  76.260  42.910  1.00  0.00            
ATOM    896  OD1 ASN   251      34.970  77.210  43.490  1.00  0.00            
ATOM    897  ND2 ASN   251      36.250  75.410  43.580  1.00  0.00            
ATOM    898 1HD2 ASN   251      36.720  74.660  43.090  1.00  0.00            
ATOM    899 2HD2 ASN   251      36.320  75.480  44.590  1.00  0.00            
ATOM    900  C   ASN   251      34.170  74.960  39.490  1.00  0.00            
ATOM    901  O   ASN   251      34.430  73.760  39.400  1.00  0.00            
ATOM    902  N   ILE   252      34.120  75.810  38.470  1.00  0.00            
ATOM    903  H   ILE   252      33.910  76.790  38.640  1.00  0.00            
ATOM    904  CA  ILE   252      34.180  75.330  37.100  1.00  0.00            
ATOM    905  HA  ILE   252      34.720  74.390  37.060  1.00  0.00            
ATOM    906  CB  ILE   252      32.790  75.030  36.550  1.00  0.00            
ATOM    907  HB  ILE   252      32.330  75.990  36.300  1.00  0.00            
ATOM    908  CG2 ILE   252      32.780  74.350  35.180  1.00  0.00            
ATOM    909 1HG2 ILE   252      33.140  73.320  35.160  1.00  0.00            
ATOM    910 2HG2 ILE   252      31.780  74.420  34.750  1.00  0.00            
ATOM    911 3HG2 ILE   252      33.470  74.960  34.600  1.00  0.00            
ATOM    912  CG1 ILE   252      31.870  74.250  37.480  1.00  0.00            
ATOM    913 1HG1 ILE   252      31.540  74.830  38.340  1.00  0.00            
ATOM    914 2HG1 ILE   252      32.360  73.310  37.770  1.00  0.00            
ATOM    915  CD  ILE   252      30.520  73.740  36.980  1.00  0.00            
ATOM    916  HD1 ILE   252      30.630  72.970  36.220  1.00  0.00            
ATOM    917  HD2 ILE   252      29.920  73.160  37.680  1.00  0.00            
ATOM    918  HD3 ILE   252      29.900  74.580  36.670  1.00  0.00            
ATOM    919  C   ILE   252      34.980  76.350  36.310  1.00  0.00            
ATOM    920  O   ILE   252      34.750  77.560  36.310  1.00  0.00            
ATOM    921  N   ARG   253      36.090  75.860  35.740  1.00  0.00            
ATOM    922  H   ARG   253      36.350  74.910  35.980  1.00  0.00            
ATOM    923  CA  ARG   253      37.130  76.660  35.120  1.00  0.00            
ATOM    924  HA  ARG   253      36.840  77.700  35.230  1.00  0.00            
ATOM    925  CB  ARG   253      38.440  76.530  35.890  1.00  0.00            
ATOM    926  HB1 ARG   253      39.230  77.090  35.380  1.00  0.00            
ATOM    927  HB2 ARG   253      38.740  75.490  35.960  1.00  0.00            
ATOM    928  CG  ARG   253      38.320  76.910  37.360  1.00  0.00            
ATOM    929  HG1 ARG   253      37.690  76.180  37.870  1.00  0.00            
ATOM    930  HG2 ARG   253      37.770  77.860  37.390  1.00  0.00            
ATOM    931  CD  ARG   253      39.650  76.970  38.090  1.00  0.00            
ATOM    932  HD1 ARG   253      40.110  75.990  37.970  1.00  0.00            
ATOM    933  HD2 ARG   253      39.560  77.090  39.170  1.00  0.00            
ATOM    934  NE  ARG   253      40.460  78.120  37.660  1.00  0.00            
ATOM    935  HE  ARG   253      41.240  77.820  37.090  1.00  0.00            
ATOM    936  CZ  ARG   253      40.410  79.440  37.870  1.00  0.00            
ATOM    937  NH1 ARG   253      39.490  79.970  38.680  1.00  0.00            
ATOM    938 1HH1 ARG   253      38.880  79.290  39.110  1.00  0.00            
ATOM    939 2HH1 ARG   253      39.340  80.960  38.830  1.00  0.00            
ATOM    940  NH2 ARG   253      41.380  80.180  37.310  1.00  0.00            
ATOM    941 1HH2 ARG   253      41.960  79.730  36.620  1.00  0.00            
ATOM    942 2HH2 ARG   253      41.200  81.170  37.290  1.00  0.00            
ATOM    943  C   ARG   253      37.260  76.340  33.640  1.00  0.00            
ATOM    944  O   ARG   253      37.920  75.380  33.270  1.00  0.00            
ATOM    945  N   THR   254      36.650  77.110  32.730  1.00  0.00            
ATOM    946  H   THR   254      35.960  77.760  33.100  1.00  0.00            
ATOM    947  CA  THR   254      36.860  77.160  31.300  1.00  0.00            
ATOM    948  HA  THR   254      37.770  76.570  31.210  1.00  0.00            
ATOM    949  CB  THR   254      35.690  76.550  30.540  1.00  0.00            
ATOM    950  HB  THR   254      36.050  76.480  29.520  1.00  0.00            
ATOM    951  CG2 THR   254      35.280  75.130  30.950  1.00  0.00            
ATOM    952 1HG2 THR   254      34.770  75.120  31.910  1.00  0.00            
ATOM    953 2HG2 THR   254      34.500  74.790  30.270  1.00  0.00            
ATOM    954 3HG2 THR   254      36.150  74.470  31.060  1.00  0.00            
ATOM    955  OG1 THR   254      34.500  77.310  30.510  1.00  0.00            
ATOM    956  HG1 THR   254      34.320  77.610  31.410  1.00  0.00            
ATOM    957  C   THR   254      37.210  78.530  30.730  1.00  0.00            
ATOM    958  O   THR   254      36.750  79.550  31.240  1.00  0.00            
ATOM    959  N   GLY   255      37.950  78.550  29.620  1.00  0.00            
ATOM    960  H   GLY   255      38.370  77.670  29.350  1.00  0.00            
ATOM    961  CA  GLY   255      38.250  79.800  28.950  1.00  0.00            
ATOM    962  HA1 GLY   255      39.000  79.710  28.170  1.00  0.00            
ATOM    963  HA2 GLY   255      38.640  80.440  29.740  1.00  0.00            
ATOM    964  C   GLY   255      36.960  80.470  28.520  1.00  0.00            
ATOM    965  O   GLY   255      36.800  81.670  28.700  1.00  0.00            
ATOM    966  N   VAL   256      35.900  79.710  28.220  1.00  0.00            
ATOM    967  H   VAL   256      36.020  78.710  28.140  1.00  0.00            
ATOM    968  CA  VAL   256      34.590  80.220  27.880  1.00  0.00            
ATOM    969  HA  VAL   256      34.760  81.130  27.300  1.00  0.00            
ATOM    970  CB  VAL   256      33.950  79.390  26.770  1.00  0.00            
ATOM    971  HB  VAL   256      33.150  79.980  26.320  1.00  0.00            
ATOM    972  CG1 VAL   256      34.850  79.040  25.590  1.00  0.00            
ATOM    973 1HG1 VAL   256      35.710  78.470  25.940  1.00  0.00            
ATOM    974 2HG1 VAL   256      34.340  78.530  24.770  1.00  0.00            
ATOM    975 3HG1 VAL   256      35.220  79.990  25.190  1.00  0.00            
ATOM    976  CG2 VAL   256      33.370  78.080  27.310  1.00  0.00            
ATOM    977 1HG2 VAL   256      33.110  77.380  26.520  1.00  0.00            
ATOM    978 2HG2 VAL   256      34.100  77.620  27.970  1.00  0.00            
ATOM    979 3HG2 VAL   256      32.560  78.290  28.010  1.00  0.00            
ATOM    980  C   VAL   256      33.600  80.600  28.970  1.00  0.00            
ATOM    981  O   VAL   256      32.600  81.240  28.680  1.00  0.00            
ATOM    982  N   ARG   257      33.770  80.060  30.180  1.00  0.00            
ATOM    983  H   ARG   257      34.520  79.390  30.330  1.00  0.00            
ATOM    984  CA  ARG   257      33.010  80.320  31.390  1.00  0.00            
ATOM    985  HA  ARG   257      32.890  81.400  31.430  1.00  0.00            
ATOM    986  CB  ARG   257      31.630  79.660  31.420  1.00  0.00            
ATOM    987  HB1 ARG   257      31.730  78.600  31.190  1.00  0.00            
ATOM    988  HB2 ARG   257      31.070  80.190  30.640  1.00  0.00            
ATOM    989  CG  ARG   257      30.900  79.830  32.750  1.00  0.00            
ATOM    990  HG1 ARG   257      30.920  80.900  32.970  1.00  0.00            
ATOM    991  HG2 ARG   257      31.390  79.260  33.540  1.00  0.00            
ATOM    992  CD  ARG   257      29.430  79.450  32.720  1.00  0.00            
ATOM    993  HD1 ARG   257      29.330  78.370  32.580  1.00  0.00            
ATOM    994  HD2 ARG   257      28.960  79.960  31.880  1.00  0.00            
ATOM    995  NE  ARG   257      28.720  79.860  33.940  1.00  0.00            
ATOM    996  HE  ARG   257      28.430  80.830  34.000  1.00  0.00            
ATOM    997  CZ  ARG   257      28.310  79.050  34.920  1.00  0.00            
ATOM    998  NH1 ARG   257      28.370  77.710  34.960  1.00  0.00            
ATOM    999 1HH1 ARG   257      28.460  77.230  34.070  1.00  0.00            
ATOM   1000 2HH1 ARG   257      27.960  77.230  35.750  1.00  0.00            
ATOM   1001  NH2 ARG   257      27.720  79.580  35.990  1.00  0.00            
ATOM   1002 1HH2 ARG   257      27.630  80.580  36.090  1.00  0.00            
ATOM   1003 2HH2 ARG   257      27.150  78.980  36.560  1.00  0.00            
ATOM   1004  C   ARG   257      33.830  79.820  32.570  1.00  0.00            
ATOM   1005  O   ARG   257      34.110  78.650  32.840  1.00  0.00            
ATOM   1006  N   THR   258      34.330  80.760  33.370  1.00  0.00            
ATOM   1007  H   THR   258      34.060  81.730  33.280  1.00  0.00            
ATOM   1008  CA  THR   258      34.890  80.520  34.680  1.00  0.00            
ATOM   1009  HA  THR   258      34.950  79.460  34.900  1.00  0.00            
ATOM   1010  CB  THR   258      36.340  80.990  34.750  1.00  0.00            
ATOM   1011  HB  THR   258      36.400  82.050  34.470  1.00  0.00            
ATOM   1012  CG2 THR   258      36.860  80.880  36.180  1.00  0.00            
ATOM   1013 1HG2 THR   258      37.940  80.760  36.280  1.00  0.00            
ATOM   1014 2HG2 THR   258      36.580  81.710  36.830  1.00  0.00            
ATOM   1015 3HG2 THR   258      36.510  79.980  36.700  1.00  0.00            
ATOM   1016  OG1 THR   258      37.210  80.210  33.970  1.00  0.00            
ATOM   1017  HG1 THR   258      36.930  80.210  33.050  1.00  0.00            
ATOM   1018  C   THR   258      33.890  80.990  35.730  1.00  0.00            
ATOM   1019  O   THR   258      33.490  82.150  35.670  1.00  0.00            
ATOM   1020  N   ILE   259      33.560  80.160  36.730  1.00  0.00            
ATOM   1021  H   ILE   259      33.960  79.230  36.720  1.00  0.00            
ATOM   1022  CA  ILE   259      32.930  80.470  38.000  1.00  0.00            
ATOM   1023  HA  ILE   259      33.090  81.520  38.230  1.00  0.00            
ATOM   1024  CB  ILE   259      31.410  80.360  37.990  1.00  0.00            
ATOM   1025  HB  ILE   259      31.010  80.440  39.000  1.00  0.00            
ATOM   1026  CG2 ILE   259      30.890  81.620  37.300  1.00  0.00            
ATOM   1027 1HG2 ILE   259      31.260  82.510  37.790  1.00  0.00            
ATOM   1028 2HG2 ILE   259      31.100  81.600  36.230  1.00  0.00            
ATOM   1029 3HG2 ILE   259      29.800  81.580  37.360  1.00  0.00            
ATOM   1030  CG1 ILE   259      30.810  79.120  37.340  1.00  0.00            
ATOM   1031 1HG1 ILE   259      31.100  78.880  36.320  1.00  0.00            
ATOM   1032 2HG1 ILE   259      29.720  79.180  37.310  1.00  0.00            
ATOM   1033  CD  ILE   259      31.140  77.830  38.090  1.00  0.00            
ATOM   1034  HD1 ILE   259      30.610  77.720  39.030  1.00  0.00            
ATOM   1035  HD2 ILE   259      30.550  77.080  37.560  1.00  0.00            
ATOM   1036  HD3 ILE   259      32.200  77.570  38.160  1.00  0.00            
ATOM   1037  C   ILE   259      33.610  79.740  39.150  1.00  0.00            
ATOM   1038  O   ILE   259      34.240  78.690  38.990  1.00  0.00            
ATOM   1039  N   THR   260      33.460  80.300  40.350  1.00  0.00            
ATOM   1040  H   THR   260      32.910  81.150  40.360  1.00  0.00            
ATOM   1041  CA  THR   260      33.930  79.760  41.610  1.00  0.00            
ATOM   1042  HA  THR   260      34.270  78.750  41.410  1.00  0.00            
ATOM   1043  CB  THR   260      35.010  80.670  42.200  1.00  0.00            
ATOM   1044  HB  THR   260      34.630  81.680  42.060  1.00  0.00            
ATOM   1045  CG2 THR   260      35.400  80.450  43.660  1.00  0.00            
ATOM   1046 1HG2 THR   260      35.740  79.420  43.620  1.00  0.00            
ATOM   1047 2HG2 THR   260      36.280  81.080  43.810  1.00  0.00            
ATOM   1048 3HG2 THR   260      34.480  80.580  44.230  1.00  0.00            
ATOM   1049  OG1 THR   260      36.190  80.490  41.440  1.00  0.00            
ATOM   1050  HG1 THR   260      36.730  81.240  41.700  1.00  0.00            
ATOM   1051  C   THR   260      32.710  79.740  42.520  1.00  0.00            
ATOM   1052  O   THR   260      31.820  80.590  42.460  1.00  0.00            
ATOM   1053  N   THR   261      32.620  78.700  43.350  1.00  0.00            
ATOM   1054  H   THR   261      33.410  78.070  43.320  1.00  0.00            
ATOM   1055  CA  THR   261      31.600  78.640  44.380  1.00  0.00            
ATOM   1056  HA  THR   261      30.790  79.360  44.260  1.00  0.00            
ATOM   1057  CB  THR   261      30.750  77.390  44.120  1.00  0.00            
ATOM   1058  HB  THR   261      30.030  77.190  44.910  1.00  0.00            
ATOM   1059  CG2 THR   261      29.870  77.590  42.890  1.00  0.00            
ATOM   1060 1HG2 THR   261      29.380  76.670  42.580  1.00  0.00            
ATOM   1061 2HG2 THR   261      29.090  78.300  43.160  1.00  0.00            
ATOM   1062 3HG2 THR   261      30.360  78.060  42.040  1.00  0.00            
ATOM   1063  OG1 THR   261      31.530  76.240  43.870  1.00  0.00            
ATOM   1064  HG1 THR   261      30.960  75.470  43.910  1.00  0.00            
ATOM   1065  C   THR   261      32.150  78.670  45.790  1.00  0.00            
ATOM   1066  O   THR   261      31.330  78.630  46.710  1.00  0.00            
ATOM   1067  N   GLY   262      33.470  78.590  45.980  1.00  0.00            
ATOM   1068  H   GLY   262      34.080  78.550  45.170  1.00  0.00            
ATOM   1069  CA  GLY   262      34.130  78.450  47.260  1.00  0.00            
ATOM   1070  HA1 GLY   262      33.560  78.930  48.050  1.00  0.00            
ATOM   1071  HA2 GLY   262      35.070  78.940  47.000  1.00  0.00            
ATOM   1072  C   GLY   262      34.440  76.990  47.560  1.00  0.00            
ATOM   1073  O   GLY   262      35.210  76.770  48.500  1.00  0.00            
ATOM   1074  N   ALA   263      33.890  76.090  46.750  1.00  0.00            
ATOM   1075  H   ALA   263      33.320  76.410  45.980  1.00  0.00            
ATOM   1076  CA  ALA   263      34.060  74.670  46.980  1.00  0.00            
ATOM   1077  HA  ALA   263      33.520  74.320  47.860  1.00  0.00            
ATOM   1078  CB  ALA   263      33.270  73.940  45.900  1.00  0.00            
ATOM   1079  HB1 ALA   263      33.210  72.850  45.970  1.00  0.00            
ATOM   1080  HB2 ALA   263      32.250  74.320  45.950  1.00  0.00            
ATOM   1081  HB3 ALA   263      33.730  74.180  44.940  1.00  0.00            
ATOM   1082  C   ALA   263      35.490  74.130  47.000  1.00  0.00            
ATOM   1083  O   ALA   263      36.450  74.750  46.560  1.00  0.00            
ATOM   1084  N   PRO   264      35.720  73.020  47.700  1.00  0.00            
ATOM   1085  CD  PRO   264      34.800  72.410  48.650  1.00  0.00            
ATOM   1086  HD1 PRO   264      33.840  72.080  48.270  1.00  0.00            
ATOM   1087  HD2 PRO   264      34.590  73.180  49.390  1.00  0.00            
ATOM   1088  CG  PRO   264      35.540  71.260  49.340  1.00  0.00            
ATOM   1089  HG1 PRO   264      35.150  70.320  48.970  1.00  0.00            
ATOM   1090  HG2 PRO   264      35.420  71.380  50.420  1.00  0.00            
ATOM   1091  CB  PRO   264      36.990  71.510  48.950  1.00  0.00            
ATOM   1092  HB1 PRO   264      37.530  70.570  48.880  1.00  0.00            
ATOM   1093  HB2 PRO   264      37.350  72.170  49.740  1.00  0.00            
ATOM   1094  CA  PRO   264      36.990  72.330  47.660  1.00  0.00            
ATOM   1095  HA  PRO   264      37.860  72.980  47.720  1.00  0.00            
ATOM   1096  C   PRO   264      37.250  71.510  46.410  1.00  0.00            
ATOM   1097  O   PRO   264      38.310  70.880  46.380  1.00  0.00            
ATOM   1098  N   VAL   265      36.360  71.410  45.420  1.00  0.00            
ATOM   1099  H   VAL   265      35.570  72.030  45.400  1.00  0.00            
ATOM   1100  CA  VAL   265      36.520  70.630  44.200  1.00  0.00            
ATOM   1101  HA  VAL   265      37.520  70.210  44.110  1.00  0.00            
ATOM   1102  CB  VAL   265      35.470  69.520  44.180  1.00  0.00            
ATOM   1103  HB  VAL   265      34.540  70.090  44.170  1.00  0.00            
ATOM   1104  CG1 VAL   265      35.610  68.640  42.950  1.00  0.00            
ATOM   1105 1HG1 VAL   265      36.690  68.600  42.780  1.00  0.00            
ATOM   1106 2HG1 VAL   265      35.150  67.650  43.010  1.00  0.00            
ATOM   1107 3HG1 VAL   265      35.300  69.040  41.980  1.00  0.00            
ATOM   1108  CG2 VAL   265      35.480  68.600  45.400  1.00  0.00            
ATOM   1109 1HG2 VAL   265      35.360  69.220  46.280  1.00  0.00            
ATOM   1110 2HG2 VAL   265      34.680  67.860  45.340  1.00  0.00            
ATOM   1111 3HG2 VAL   265      36.420  68.060  45.550  1.00  0.00            
ATOM   1112  C   VAL   265      36.330  71.540  42.990  1.00  0.00            
ATOM   1113  O   VAL   265      35.450  72.390  42.990  1.00  0.00            
ATOM   1114  N   THR   266      37.230  71.440  42.010  1.00  0.00            
ATOM   1115  H   THR   266      38.070  70.880  42.140  1.00  0.00            
ATOM   1116  CA  THR   266      37.240  72.170  40.760  1.00  0.00            
ATOM   1117  HA  THR   266      36.390  72.850  40.700  1.00  0.00            
ATOM   1118  CB  THR   266      38.490  73.050  40.780  1.00  0.00            
ATOM   1119  HB  THR   266      39.400  72.460  40.780  1.00  0.00            
ATOM   1120  CG2 THR   266      38.500  73.870  39.490  1.00  0.00            
ATOM   1121 1HG2 THR   266      39.300  74.590  39.640  1.00  0.00            
ATOM   1122 2HG2 THR   266      38.550  73.360  38.530  1.00  0.00            
ATOM   1123 3HG2 THR   266      37.560  74.440  39.500  1.00  0.00            
ATOM   1124  OG1 THR   266      38.450  74.000  41.820  1.00  0.00            
ATOM   1125  HG1 THR   266      39.350  74.200  42.100  1.00  0.00            
ATOM   1126  C   THR   266      37.220  71.170  39.620  1.00  0.00            
ATOM   1127  O   THR   266      38.110  70.330  39.610  1.00  0.00            
ATOM   1128  N   TYR   267      36.400  71.450  38.600  1.00  0.00            
ATOM   1129  H   TYR   267      35.840  72.280  38.700  1.00  0.00            
ATOM   1130  CA  TYR   267      36.530  70.910  37.260  1.00  0.00            
ATOM   1131  HA  TYR   267      37.210  70.050  37.290  1.00  0.00            
ATOM   1132  CB  TYR   267      35.210  70.460  36.650  1.00  0.00            
ATOM   1133  HB1 TYR   267      35.230  70.370  35.560  1.00  0.00            
ATOM   1134  HB2 TYR   267      34.470  71.230  36.870  1.00  0.00            
ATOM   1135  CG  TYR   267      34.590  69.190  37.190  1.00  0.00            
ATOM   1136  CD1 TYR   267      34.660  67.990  36.480  1.00  0.00            
ATOM   1137  HD1 TYR   267      35.070  67.980  35.480  1.00  0.00            
ATOM   1138  CE1 TYR   267      34.140  66.830  37.070  1.00  0.00            
ATOM   1139  HE1 TYR   267      34.140  65.910  36.510  1.00  0.00            
ATOM   1140  CZ  TYR   267      33.500  66.930  38.330  1.00  0.00            
ATOM   1141  OH  TYR   267      32.910  65.830  38.880  1.00  0.00            
ATOM   1142  HH  TYR   267      32.930  65.120  38.250  1.00  0.00            
ATOM   1143  CE2 TYR   267      33.370  68.150  39.020  1.00  0.00            
ATOM   1144  HE2 TYR   267      32.820  68.290  39.940  1.00  0.00            
ATOM   1145  CD2 TYR   267      33.980  69.270  38.440  1.00  0.00            
ATOM   1146  HD2 TYR   267      34.140  70.140  39.060  1.00  0.00            
ATOM   1147  C   TYR   267      37.150  72.000  36.390  1.00  0.00            
ATOM   1148  O   TYR   267      36.870  73.190  36.530  1.00  0.00            
ATOM   1149  N   SER   268      38.090  71.620  35.530  1.00  0.00            
ATOM   1150  H   SER   268      38.410  70.670  35.650  1.00  0.00            
ATOM   1151  CA  SER   268      38.850  72.540  34.720  1.00  0.00            
ATOM   1152  HA  SER   268      38.310  73.470  34.550  1.00  0.00            
ATOM   1153  CB  SER   268      40.230  72.880  35.280  1.00  0.00            
ATOM   1154  HB1 SER   268      40.980  72.100  35.140  1.00  0.00            
ATOM   1155  HB2 SER   268      40.130  73.060  36.350  1.00  0.00            
ATOM   1156  OG  SER   268      40.650  74.100  34.700  1.00  0.00            
ATOM   1157  HG  SER   268      41.220  73.940  33.940  1.00  0.00            
ATOM   1158  C   SER   268      39.080  71.800  33.410  1.00  0.00            
ATOM   1159  O   SER   268      39.360  70.610  33.420  1.00  0.00            
ATOM   1160  N   THR   269      39.150  72.540  32.290  1.00  0.00            
ATOM   1161  H   THR   269      39.030  73.540  32.360  1.00  0.00            
ATOM   1162  CA  THR   269      39.940  72.070  31.170  1.00  0.00            
ATOM   1163  HA  THR   269      39.590  71.040  31.080  1.00  0.00            
ATOM   1164  CB  THR   269      39.620  72.760  29.850  1.00  0.00            
ATOM   1165  HB  THR   269      40.190  72.350  29.010  1.00  0.00            
ATOM   1166  CG2 THR   269      38.150  72.680  29.440  1.00  0.00            
ATOM   1167 1HG2 THR   269      37.990  71.610  29.280  1.00  0.00            
ATOM   1168 2HG2 THR   269      37.480  73.040  30.210  1.00  0.00            
ATOM   1169 3HG2 THR   269      37.920  73.150  28.480  1.00  0.00            
ATOM   1170  OG1 THR   269      40.010  74.100  30.030  1.00  0.00            
ATOM   1171  HG1 THR   269      39.600  74.690  29.400  1.00  0.00            
ATOM   1172  C   THR   269      41.430  71.980  31.460  1.00  0.00            
ATOM   1173  O   THR   269      41.930  72.770  32.260  1.00  0.00            
ATOM   1174  N   TYR   270      42.160  71.110  30.750  1.00  0.00            
ATOM   1175  H   TYR   270      41.710  70.600  30.010  1.00  0.00            
ATOM   1176  CA  TYR   270      43.610  71.150  30.810  1.00  0.00            
ATOM   1177  HA  TYR   270      43.820  71.090  31.870  1.00  0.00            
ATOM   1178  CB  TYR   270      44.370  70.040  30.100  1.00  0.00            
ATOM   1179  HB1 TYR   270      45.450  70.190  30.110  1.00  0.00            
ATOM   1180  HB2 TYR   270      44.200  70.040  29.020  1.00  0.00            
ATOM   1181  CG  TYR   270      44.140  68.620  30.560  1.00  0.00            
ATOM   1182  CD1 TYR   270      44.990  68.080  31.540  1.00  0.00            
ATOM   1183  HD1 TYR   270      45.780  68.710  31.920  1.00  0.00            
ATOM   1184  CE1 TYR   270      44.870  66.770  32.020  1.00  0.00            
ATOM   1185  HE1 TYR   270      45.620  66.430  32.720  1.00  0.00            
ATOM   1186  CZ  TYR   270      43.810  66.020  31.490  1.00  0.00            
ATOM   1187  OH  TYR   270      43.610  64.760  31.990  1.00  0.00            
ATOM   1188  HH  TYR   270      42.800  64.410  31.610  1.00  0.00            
ATOM   1189  CE2 TYR   270      42.950  66.520  30.500  1.00  0.00            
ATOM   1190  HE2 TYR   270      42.280  65.780  30.090  1.00  0.00            
ATOM   1191  CD2 TYR   270      43.110  67.830  30.030  1.00  0.00            
ATOM   1192  HD2 TYR   270      42.580  68.120  29.130  1.00  0.00            
ATOM   1193  C   TYR   270      44.060  72.500  30.260  1.00  0.00            
ATOM   1194  O   TYR   270      44.930  73.050  30.930  1.00  0.00            
ATOM   1195  N   GLY   271      43.470  73.040  29.190  1.00  0.00            
ATOM   1196  H   GLY   271      42.900  72.410  28.640  1.00  0.00            
ATOM   1197  CA  GLY   271      43.830  74.370  28.750  1.00  0.00            
ATOM   1198  HA1 GLY   271      43.220  74.500  27.860  1.00  0.00            
ATOM   1199  HA2 GLY   271      44.850  74.400  28.370  1.00  0.00            
ATOM   1200  C   GLY   271      43.630  75.540  29.710  1.00  0.00            
ATOM   1201  O   GLY   271      44.480  76.430  29.820  1.00  0.00            
ATOM   1202  N   LYS   272      42.520  75.540  30.450  1.00  0.00            
ATOM   1203  H   LYS   272      41.810  74.830  30.390  1.00  0.00            
ATOM   1204  CA  LYS   272      42.250  76.590  31.400  1.00  0.00            
ATOM   1205  HA  LYS   272      42.500  77.480  30.820  1.00  0.00            
ATOM   1206  CB  LYS   272      40.760  76.700  31.750  1.00  0.00            
ATOM   1207  HB1 LYS   272      40.420  75.800  32.270  1.00  0.00            
ATOM   1208  HB2 LYS   272      40.240  76.670  30.790  1.00  0.00            
ATOM   1209  CG  LYS   272      40.480  77.970  32.530  1.00  0.00            
ATOM   1210  HG1 LYS   272      40.890  77.870  33.540  1.00  0.00            
ATOM   1211  HG2 LYS   272      39.410  78.110  32.650  1.00  0.00            
ATOM   1212  CD  LYS   272      40.990  79.310  31.990  1.00  0.00            
ATOM   1213  HD1 LYS   272      40.550  79.530  31.020  1.00  0.00            
ATOM   1214  HD2 LYS   272      42.060  79.300  31.800  1.00  0.00            
ATOM   1215  CE  LYS   272      40.710  80.470  32.930  1.00  0.00            
ATOM   1216  HE1 LYS   272      40.730  80.090  33.950  1.00  0.00            
ATOM   1217  HE2 LYS   272      39.730  80.840  32.630  1.00  0.00            
ATOM   1218  NZ  LYS   272      41.780  81.480  32.840  1.00  0.00            
ATOM   1219  HZ1 LYS   272      42.590  81.090  33.290  1.00  0.00            
ATOM   1220  HZ2 LYS   272      41.910  81.690  31.860  1.00  0.00            
ATOM   1221  HZ3 LYS   272      41.460  82.280  33.370  1.00  0.00            
ATOM   1222  C   LYS   272      43.260  76.460  32.530  1.00  0.00            
ATOM   1223  O   LYS   272      43.850  77.470  32.900  1.00  0.00            
ATOM   1224  N   PHE   273      43.560  75.260  33.030  1.00  0.00            
ATOM   1225  H   PHE   273      42.960  74.520  32.700  1.00  0.00            
ATOM   1226  CA  PHE   273      44.530  74.920  34.040  1.00  0.00            
ATOM   1227  HA  PHE   273      44.340  75.420  34.990  1.00  0.00            
ATOM   1228  CB  PHE   273      44.540  73.420  34.300  1.00  0.00            
ATOM   1229  HB1 PHE   273      44.460  72.960  33.310  1.00  0.00            
ATOM   1230  HB2 PHE   273      43.680  73.190  34.940  1.00  0.00            
ATOM   1231  CG  PHE   273      45.760  72.850  34.980  1.00  0.00            
ATOM   1232  CD1 PHE   273      45.910  72.900  36.370  1.00  0.00            
ATOM   1233  HD1 PHE   273      45.220  73.500  36.950  1.00  0.00            
ATOM   1234  CE1 PHE   273      47.060  72.360  36.960  1.00  0.00            
ATOM   1235  HE1 PHE   273      47.170  72.380  38.030  1.00  0.00            
ATOM   1236  CZ  PHE   273      48.020  71.700  36.180  1.00  0.00            
ATOM   1237  HZ  PHE   273      48.880  71.250  36.660  1.00  0.00            
ATOM   1238  CE2 PHE   273      47.830  71.600  34.790  1.00  0.00            
ATOM   1239  HE2 PHE   273      48.510  71.090  34.120  1.00  0.00            
ATOM   1240  CD2 PHE   273      46.710  72.180  34.190  1.00  0.00            
ATOM   1241  HD2 PHE   273      46.460  72.010  33.160  1.00  0.00            
ATOM   1242  C   PHE   273      45.920  75.380  33.610  1.00  0.00            
ATOM   1243  O   PHE   273      46.700  75.950  34.370  1.00  0.00            
ATOM   1244  N   LEU   274      46.240  75.280  32.320  1.00  0.00            
ATOM   1245  H   LEU   274      45.660  74.740  31.690  1.00  0.00            
ATOM   1246  CA  LEU   274      47.400  75.960  31.770  1.00  0.00            
ATOM   1247  HA  LEU   274      48.300  75.750  32.340  1.00  0.00            
ATOM   1248  CB  LEU   274      47.710  75.250  30.460  1.00  0.00            
ATOM   1249  HB1 LEU   274      48.490  75.810  29.940  1.00  0.00            
ATOM   1250  HB2 LEU   274      46.780  75.340  29.890  1.00  0.00            
ATOM   1251  CG  LEU   274      48.170  73.810  30.620  1.00  0.00            
ATOM   1252  HG  LEU   274      47.700  73.240  31.420  1.00  0.00            
ATOM   1253  CD1 LEU   274      47.950  73.130  29.270  1.00  0.00            
ATOM   1254 1HD1 LEU   274      46.890  72.930  29.120  1.00  0.00            
ATOM   1255 2HD1 LEU   274      48.280  73.810  28.480  1.00  0.00            
ATOM   1256 3HD1 LEU   274      48.470  72.180  29.150  1.00  0.00            
ATOM   1257  CD2 LEU   274      49.650  73.700  30.970  1.00  0.00            
ATOM   1258 1HD2 LEU   274      49.950  72.650  31.080  1.00  0.00            
ATOM   1259 2HD2 LEU   274      50.270  74.220  30.240  1.00  0.00            
ATOM   1260 3HD2 LEU   274      49.840  74.170  31.940  1.00  0.00            
ATOM   1261  C   LEU   274      47.370  77.470  31.620  1.00  0.00            
ATOM   1262  O   LEU   274      48.400  78.080  31.900  1.00  0.00            
ATOM   1263  N   ALA   275      46.270  78.110  31.210  1.00  0.00            
ATOM   1264  H   ALA   275      45.540  77.540  30.790  1.00  0.00            
ATOM   1265  CA  ALA   275      46.160  79.550  31.150  1.00  0.00            
ATOM   1266  HA  ALA   275      47.000  79.980  30.600  1.00  0.00            
ATOM   1267  CB  ALA   275      44.860  79.890  30.420  1.00  0.00            
ATOM   1268  HB1 ALA   275      44.600  80.940  30.350  1.00  0.00            
ATOM   1269  HB2 ALA   275      44.870  79.520  29.400  1.00  0.00            
ATOM   1270  HB3 ALA   275      44.020  79.530  31.020  1.00  0.00            
ATOM   1271  C   ALA   275      46.170  80.200  32.530  1.00  0.00            
ATOM   1272  O   ALA   275      46.640  81.330  32.670  1.00  0.00            
ATOM   1273  N   ASP   276      45.930  79.390  33.560  1.00  0.00            
ATOM   1274  H   ASP   276      45.570  78.460  33.400  1.00  0.00            
ATOM   1275  CA  ASP   276      46.010  79.690  34.980  1.00  0.00            
ATOM   1276  HA  ASP   276      45.850  80.750  35.110  1.00  0.00            
ATOM   1277  CB  ASP   276      44.960  78.950  35.810  1.00  0.00            
ATOM   1278  HB1 ASP   276      45.150  79.250  36.840  1.00  0.00            
ATOM   1279  HB2 ASP   276      45.110  77.880  35.740  1.00  0.00            
ATOM   1280  CG  ASP   276      43.510  79.120  35.360  1.00  0.00            
ATOM   1281  OD1 ASP   276      43.210  80.210  34.810  1.00  0.00            
ATOM   1282  OD2 ASP   276      42.660  78.320  35.790  1.00  0.00            
ATOM   1283  C   ASP   276      47.390  79.430  35.580  1.00  0.00            
ATOM   1284  O   ASP   276      47.610  79.450  36.790  1.00  0.00            
ATOM   1285  N   GLY   277      48.370  79.170  34.710  1.00  0.00            
ATOM   1286  H   GLY   277      48.050  79.000  33.770  1.00  0.00            
ATOM   1287  CA  GLY   277      49.770  78.920  34.990  1.00  0.00            
ATOM   1288  HA1 GLY   277      50.130  79.800  35.540  1.00  0.00            
ATOM   1289  HA2 GLY   277      50.230  78.910  34.000  1.00  0.00            
ATOM   1290  C   GLY   277      50.070  77.680  35.820  1.00  0.00            
ATOM   1291  O   GLY   277      50.970  77.730  36.670  1.00  0.00            
ATOM   1292  N   GLY   278      49.250  76.630  35.720  1.00  0.00            
ATOM   1293  H   GLY   278      48.460  76.720  35.110  1.00  0.00            
ATOM   1294  CA  GLY   278      49.590  75.340  36.290  1.00  0.00            
ATOM   1295  HA1 GLY   278      50.670  75.320  36.160  1.00  0.00            
ATOM   1296  HA2 GLY   278      49.070  74.560  35.750  1.00  0.00            
ATOM   1297  C   GLY   278      49.130  75.310  37.750  1.00  0.00            
ATOM   1298  O   GLY   278      48.130  75.880  38.180  1.00  0.00            
ATOM   1299  N   CYS   279      49.950  74.720  38.620  1.00  0.00            
ATOM   1300  H   CYS   279      50.820  74.390  38.220  1.00  0.00            
ATOM   1301  CA  CYS   279      49.670  74.370  40.000  1.00  0.00            
ATOM   1302  HA  CYS   279      48.680  73.910  40.030  1.00  0.00            
ATOM   1303  CB  CYS   279      50.670  73.340  40.520  1.00  0.00            
ATOM   1304  HB1 CYS   279      50.610  73.250  41.600  1.00  0.00            
ATOM   1305  HB2 CYS   279      51.650  73.730  40.260  1.00  0.00            
ATOM   1306  SG  CYS   279      50.280  71.850  39.560  1.00  0.00            
ATOM   1307  HG  CYS   279      48.990  71.710  39.890  1.00  0.00            
ATOM   1308  C   CYS   279      49.460  75.550  40.940  1.00  0.00            
ATOM   1309  O   CYS   279      48.750  75.370  41.920  1.00  0.00            
ATOM   1310  N   SER   280      50.060  76.710  40.650  1.00  0.00            
ATOM   1311  H   SER   280      50.700  76.730  39.870  1.00  0.00            
ATOM   1312  CA  SER   280      49.730  77.980  41.260  1.00  0.00            
ATOM   1313  HA  SER   280      49.810  77.730  42.310  1.00  0.00            
ATOM   1314  CB  SER   280      50.820  79.010  40.980  1.00  0.00            
ATOM   1315  HB1 SER   280      50.780  79.910  41.590  1.00  0.00            
ATOM   1316  HB2 SER   280      50.760  79.430  39.980  1.00  0.00            
ATOM   1317  OG  SER   280      52.080  78.400  41.180  1.00  0.00            
ATOM   1318  HG  SER   280      52.280  77.740  40.520  1.00  0.00            
ATOM   1319  C   SER   280      48.400  78.660  40.970  1.00  0.00            
ATOM   1320  O   SER   280      48.080  79.810  41.280  1.00  0.00            
ATOM   1321  N   GLY   281      47.510  77.890  40.350  1.00  0.00            
ATOM   1322  H   GLY   281      47.860  77.050  39.920  1.00  0.00            
ATOM   1323  CA  GLY   281      46.140  78.260  40.040  1.00  0.00            
ATOM   1324  HA1 GLY   281      45.770  77.710  39.180  1.00  0.00            
ATOM   1325  HA2 GLY   281      46.170  79.290  39.690  1.00  0.00            
ATOM   1326  C   GLY   281      45.140  78.130  41.180  1.00  0.00            
ATOM   1327  O   GLY   281      44.160  78.830  41.400  1.00  0.00            
ATOM   1328  N   GLY   282      45.430  77.110  42.010  1.00  0.00            
ATOM   1329  H   GLY   282      46.350  76.740  41.820  1.00  0.00            
ATOM   1330  CA  GLY   282      44.600  76.650  43.100  1.00  0.00            
ATOM   1331  HA1 GLY   282      43.680  76.130  42.800  1.00  0.00            
ATOM   1332  HA2 GLY   282      44.270  77.510  43.670  1.00  0.00            
ATOM   1333  C   GLY   282      45.420  75.890  44.130  1.00  0.00            
ATOM   1334  O   GLY   282      46.630  75.710  44.030  1.00  0.00            
ATOM   1335  N   ALA   283      44.730  75.360  45.150  1.00  0.00            
ATOM   1336  H   ALA   283      43.720  75.460  45.190  1.00  0.00            
ATOM   1337  CA  ALA   283      45.320  74.670  46.280  1.00  0.00            
ATOM   1338  HA  ALA   283      46.370  74.510  46.050  1.00  0.00            
ATOM   1339  CB  ALA   283      45.190  75.680  47.420  1.00  0.00            
ATOM   1340  HB1 ALA   283      44.190  75.820  47.830  1.00  0.00            
ATOM   1341  HB2 ALA   283      45.790  75.270  48.230  1.00  0.00            
ATOM   1342  HB3 ALA   283      45.610  76.620  47.050  1.00  0.00            
ATOM   1343  C   ALA   283      44.520  73.400  46.530  1.00  0.00            
ATOM   1344  O   ALA   283      43.360  73.530  46.920  1.00  0.00            
ATOM   1345  N   TYR   284      45.150  72.270  46.190  1.00  0.00            
ATOM   1346  H   TYR   284      46.020  72.400  45.710  1.00  0.00            
ATOM   1347  CA  TYR   284      44.500  70.980  46.120  1.00  0.00            
ATOM   1348  HA  TYR   284      43.570  71.030  46.700  1.00  0.00            
ATOM   1349  CB  TYR   284      44.190  70.750  44.650  1.00  0.00            
ATOM   1350  HB1 TYR   284      43.660  69.850  44.330  1.00  0.00            
ATOM   1351  HB2 TYR   284      45.090  70.640  44.040  1.00  0.00            
ATOM   1352  CG  TYR   284      43.400  71.850  43.990  1.00  0.00            
ATOM   1353  CD1 TYR   284      42.060  72.080  44.330  1.00  0.00            
ATOM   1354  HD1 TYR   284      41.600  71.480  45.100  1.00  0.00            
ATOM   1355  CE1 TYR   284      41.300  73.080  43.700  1.00  0.00            
ATOM   1356  HE1 TYR   284      40.320  73.270  44.100  1.00  0.00            
ATOM   1357  CZ  TYR   284      41.870  73.800  42.630  1.00  0.00            
ATOM   1358  OH  TYR   284      41.150  74.740  41.970  1.00  0.00            
ATOM   1359  HH  TYR   284      41.770  75.310  41.500  1.00  0.00            
ATOM   1360  CE2 TYR   284      43.240  73.610  42.340  1.00  0.00            
ATOM   1361  HE2 TYR   284      43.720  74.320  41.670  1.00  0.00            
ATOM   1362  CD2 TYR   284      43.970  72.580  42.940  1.00  0.00            
ATOM   1363  HD2 TYR   284      45.000  72.470  42.640  1.00  0.00            
ATOM   1364  C   TYR   284      45.380  69.890  46.710  1.00  0.00            
ATOM   1365  O   TYR   284      46.600  70.040  46.660  1.00  0.00            
ATOM   1366  N   ASP   285      44.770  68.800  47.190  1.00  0.00            
ATOM   1367  H   ASP   285      43.760  68.760  47.140  1.00  0.00            
ATOM   1368  CA  ASP   285      45.390  67.580  47.670  1.00  0.00            
ATOM   1369  HA  ASP   285      46.400  67.860  47.960  1.00  0.00            
ATOM   1370  CB  ASP   285      44.770  67.150  49.000  1.00  0.00            
ATOM   1371  HB1 ASP   285      45.620  66.600  49.420  1.00  0.00            
ATOM   1372  HB2 ASP   285      43.890  66.560  48.740  1.00  0.00            
ATOM   1373  CG  ASP   285      44.520  68.170  50.100  1.00  0.00            
ATOM   1374  OD1 ASP   285      43.380  68.200  50.620  1.00  0.00            
ATOM   1375  OD2 ASP   285      45.470  68.840  50.540  1.00  0.00            
ATOM   1376  C   ASP   285      45.450  66.440  46.670  1.00  0.00            
ATOM   1377  O   ASP   285      46.340  65.590  46.740  1.00  0.00            
ATOM   1378  N   ILE   286      44.520  66.370  45.720  1.00  0.00            
ATOM   1379  H   ILE   286      43.780  67.030  45.860  1.00  0.00            
ATOM   1380  CA  ILE   286      44.400  65.410  44.640  1.00  0.00            
ATOM   1381  HA  ILE   286      45.300  64.800  44.520  1.00  0.00            
ATOM   1382  CB  ILE   286      43.210  64.470  44.880  1.00  0.00            
ATOM   1383  HB  ILE   286      42.350  65.090  44.630  1.00  0.00            
ATOM   1384  CG2 ILE   286      43.310  63.220  44.010  1.00  0.00            
ATOM   1385 1HG2 ILE   286      43.080  63.490  42.980  1.00  0.00            
ATOM   1386 2HG2 ILE   286      44.290  62.770  44.150  1.00  0.00            
ATOM   1387 3HG2 ILE   286      42.530  62.490  44.200  1.00  0.00            
ATOM   1388  CG1 ILE   286      42.810  63.990  46.270  1.00  0.00            
ATOM   1389 1HG1 ILE   286      41.860  63.460  46.230  1.00  0.00            
ATOM   1390 2HG1 ILE   286      42.590  64.840  46.920  1.00  0.00            
ATOM   1391  CD  ILE   286      43.820  63.110  47.000  1.00  0.00            
ATOM   1392  HD1 ILE   286      43.540  62.120  46.660  1.00  0.00            
ATOM   1393  HD2 ILE   286      44.820  63.470  46.770  1.00  0.00            
ATOM   1394  HD3 ILE   286      43.670  63.170  48.080  1.00  0.00            
ATOM   1395  C   ILE   286      44.210  66.130  43.320  1.00  0.00            
ATOM   1396  O   ILE   286      43.420  67.070  43.260  1.00  0.00            
ATOM   1397  N   ILE   287      44.850  65.650  42.250  1.00  0.00            
ATOM   1398  H   ILE   287      45.350  64.810  42.470  1.00  0.00            
ATOM   1399  CA  ILE   287      44.690  66.160  40.900  1.00  0.00            
ATOM   1400  HA  ILE   287      43.770  66.720  40.730  1.00  0.00            
ATOM   1401  CB  ILE   287      45.870  66.950  40.350  1.00  0.00            
ATOM   1402  HB  ILE   287      46.660  66.210  40.250  1.00  0.00            
ATOM   1403  CG2 ILE   287      45.610  67.490  38.940  1.00  0.00            
ATOM   1404 1HG2 ILE   287      46.480  68.060  38.620  1.00  0.00            
ATOM   1405 2HG2 ILE   287      45.410  66.670  38.250  1.00  0.00            
ATOM   1406 3HG2 ILE   287      44.750  68.160  39.010  1.00  0.00            
ATOM   1407  CG1 ILE   287      46.260  68.010  41.380  1.00  0.00            
ATOM   1408 1HG1 ILE   287      46.520  67.570  42.350  1.00  0.00            
ATOM   1409 2HG1 ILE   287      45.400  68.610  41.680  1.00  0.00            
ATOM   1410  CD  ILE   287      47.430  68.930  41.070  1.00  0.00            
ATOM   1411  HD1 ILE   287      47.830  69.350  42.000  1.00  0.00            
ATOM   1412  HD2 ILE   287      48.300  68.400  40.700  1.00  0.00            
ATOM   1413  HD3 ILE   287      47.190  69.680  40.310  1.00  0.00            
ATOM   1414  C   ILE   287      44.470  64.970  39.980  1.00  0.00            
ATOM   1415  O   ILE   287      45.330  64.180  39.600  1.00  0.00            
ATOM   1416  N   ILE   288      43.250  64.870  39.440  1.00  0.00            
ATOM   1417  H   ILE   288      42.560  65.580  39.670  1.00  0.00            
ATOM   1418  CA  ILE   288      42.650  63.890  38.570  1.00  0.00            
ATOM   1419  HA  ILE   288      43.070  62.900  38.770  1.00  0.00            
ATOM   1420  CB  ILE   288      41.160  63.730  38.890  1.00  0.00            
ATOM   1421  HB  ILE   288      40.580  64.560  38.480  1.00  0.00            
ATOM   1422  CG2 ILE   288      40.600  62.570  38.080  1.00  0.00            
ATOM   1423 1HG2 ILE   288      40.710  62.800  37.020  1.00  0.00            
ATOM   1424 2HG2 ILE   288      41.140  61.680  38.390  1.00  0.00            
ATOM   1425 3HG2 ILE   288      39.530  62.460  38.290  1.00  0.00            
ATOM   1426  CG1 ILE   288      40.860  63.500  40.370  1.00  0.00            
ATOM   1427 1HG1 ILE   288      41.060  64.460  40.840  1.00  0.00            
ATOM   1428 2HG1 ILE   288      41.620  62.790  40.690  1.00  0.00            
ATOM   1429  CD  ILE   288      39.490  63.000  40.830  1.00  0.00            
ATOM   1430  HD1 ILE   288      39.350  61.940  40.610  1.00  0.00            
ATOM   1431  HD2 ILE   288      39.510  63.110  41.910  1.00  0.00            
ATOM   1432  HD3 ILE   288      38.660  63.540  40.370  1.00  0.00            
ATOM   1433  C   ILE   288      42.850  64.350  37.140  1.00  0.00            
ATOM   1434  O   ILE   288      42.210  65.300  36.700  1.00  0.00            
ATOM   1435  N   CYS   289      43.620  63.580  36.370  1.00  0.00            
ATOM   1436  H   CYS   289      43.860  62.690  36.780  1.00  0.00            
ATOM   1437  CA  CYS   289      43.760  63.620  34.930  1.00  0.00            
ATOM   1438  HA  CYS   289      43.440  64.630  34.690  1.00  0.00            
ATOM   1439  CB  CYS   289      45.230  63.340  34.600  1.00  0.00            
ATOM   1440  HB1 CYS   289      45.450  63.460  33.540  1.00  0.00            
ATOM   1441  HB2 CYS   289      45.320  62.300  34.910  1.00  0.00            
ATOM   1442  SG  CYS   289      46.540  64.290  35.410  1.00  0.00            
ATOM   1443  HG  CYS   289      45.970  64.700  36.550  1.00  0.00            
ATOM   1444  C   CYS   289      42.790  62.630  34.300  1.00  0.00            
ATOM   1445  O   CYS   289      43.090  61.450  34.520  1.00  0.00            
ATOM   1446  N   ASP   290      41.690  62.990  33.640  1.00  0.00            
ATOM   1447  H   ASP   290      41.600  63.990  33.550  1.00  0.00            
ATOM   1448  CA  ASP   290      40.710  62.090  33.080  1.00  0.00            
ATOM   1449  HA  ASP   290      40.810  61.080  33.490  1.00  0.00            
ATOM   1450  CB  ASP   290      39.350  62.660  33.460  1.00  0.00            
ATOM   1451  HB1 ASP   290      39.220  63.610  32.940  1.00  0.00            
ATOM   1452  HB2 ASP   290      39.220  62.870  34.520  1.00  0.00            
ATOM   1453  CG  ASP   290      38.170  61.770  33.110  1.00  0.00            
ATOM   1454  OD1 ASP   290      38.240  60.530  33.290  1.00  0.00            
ATOM   1455  OD2 ASP   290      37.110  62.330  32.760  1.00  0.00            
ATOM   1456  C   ASP   290      40.890  61.990  31.570  1.00  0.00            
ATOM   1457  O   ASP   290      41.360  62.940  30.950  1.00  0.00            
ATOM   1458  N   GLU   291      40.350  60.940  30.950  1.00  0.00            
ATOM   1459  H   GLU   291      39.780  60.280  31.460  1.00  0.00            
ATOM   1460  CA  GLU   291      40.620  60.630  29.560  1.00  0.00            
ATOM   1461  HA  GLU   291      40.140  59.660  29.410  1.00  0.00            
ATOM   1462  CB  GLU   291      39.840  61.580  28.650  1.00  0.00            
ATOM   1463  HB1 GLU   291      39.750  61.200  27.630  1.00  0.00            
ATOM   1464  HB2 GLU   291      40.300  62.560  28.570  1.00  0.00            
ATOM   1465  CG  GLU   291      38.370  61.830  28.960  1.00  0.00            
ATOM   1466  HG1 GLU   291      38.040  62.640  28.310  1.00  0.00            
ATOM   1467  HG2 GLU   291      38.240  62.070  30.020  1.00  0.00            
ATOM   1468  CD  GLU   291      37.520  60.580  28.750  1.00  0.00            
ATOM   1469  OE1 GLU   291      37.030  60.420  27.610  1.00  0.00            
ATOM   1470  OE2 GLU   291      37.490  59.710  29.650  1.00  0.00            
ATOM   1471  C   GLU   291      42.080  60.460  29.160  1.00  0.00            
ATOM   1472  O   GLU   291      42.410  60.780  28.030  1.00  0.00            
ATOM   1473  N   CYS   292      42.940  59.900  30.010  1.00  0.00            
ATOM   1474  H   CYS   292      42.710  59.570  30.940  1.00  0.00            
ATOM   1475  CA  CYS   292      44.360  59.750  29.730  1.00  0.00            
ATOM   1476  HA  CYS   292      44.810  60.730  29.600  1.00  0.00            
ATOM   1477  CB  CYS   292      45.000  59.050  30.930  1.00  0.00            
ATOM   1478  HB1 CYS   292      45.990  58.650  30.720  1.00  0.00            
ATOM   1479  HB2 CYS   292      44.380  58.240  31.320  1.00  0.00            
ATOM   1480  SG  CYS   292      45.300  60.120  32.350  1.00  0.00            
ATOM   1481  HG  CYS   292      44.050  59.920  32.780  1.00  0.00            
ATOM   1482  C   CYS   292      44.780  59.020  28.460  1.00  0.00            
ATOM   1483  O   CYS   292      45.870  59.300  27.960  1.00  0.00            
ATOM   1484  N   HIS   293      43.900  58.260  27.820  1.00  0.00            
ATOM   1485  H   HIS   293      43.170  58.020  28.470  1.00  0.00            
ATOM   1486  CA  HIS   293      44.010  57.700  26.480  1.00  0.00            
ATOM   1487  HA  HIS   293      44.870  57.030  26.430  1.00  0.00            
ATOM   1488  CB  HIS   293      42.760  56.860  26.230  1.00  0.00            
ATOM   1489  HB1 HIS   293      42.800  56.050  26.950  1.00  0.00            
ATOM   1490  HB2 HIS   293      42.930  56.370  25.270  1.00  0.00            
ATOM   1491  CG  HIS   293      41.450  57.590  26.330  1.00  0.00            
ATOM   1492  ND1 HIS   293      40.530  57.420  27.370  1.00  0.00            
ATOM   1493  CE1 HIS   293      39.550  58.300  27.120  1.00  0.00            
ATOM   1494  HE1 HIS   293      38.660  58.440  27.710  1.00  0.00            
ATOM   1495  NE2 HIS   293      39.700  58.880  25.920  1.00  0.00            
ATOM   1496  HE2 HIS   293      39.030  59.450  25.440  1.00  0.00            
ATOM   1497  CD2 HIS   293      40.980  58.570  25.500  1.00  0.00            
ATOM   1498  HD2 HIS   293      41.440  58.910  24.580  1.00  0.00            
ATOM   1499  C   HIS   293      44.250  58.700  25.360  1.00  0.00            
ATOM   1500  O   HIS   293      44.720  58.300  24.300  1.00  0.00            
ATOM   1501  N   SER   294      43.960  59.980  25.620  1.00  0.00            
ATOM   1502  H   SER   294      43.670  60.240  26.550  1.00  0.00            
ATOM   1503  CA  SER   294      43.810  61.060  24.660  1.00  0.00            
ATOM   1504  HA  SER   294      43.160  60.580  23.930  1.00  0.00            
ATOM   1505  CB  SER   294      43.060  62.280  25.180  1.00  0.00            
ATOM   1506  HB1 SER   294      42.960  63.030  24.390  1.00  0.00            
ATOM   1507  HB2 SER   294      43.580  62.670  26.060  1.00  0.00            
ATOM   1508  OG  SER   294      41.820  61.740  25.550  1.00  0.00            
ATOM   1509  HG  SER   294      41.970  61.340  26.410  1.00  0.00            
ATOM   1510  C   SER   294      45.080  61.570  24.000  1.00  0.00            
ATOM   1511  O   SER   294      46.100  61.710  24.680  1.00  0.00            
ATOM   1512  N   THR   295      45.130  61.830  22.690  1.00  0.00            
ATOM   1513  H   THR   295      44.280  61.580  22.200  1.00  0.00            
ATOM   1514  CA  THR   295      46.350  62.090  21.960  1.00  0.00            
ATOM   1515  HA  THR   295      47.200  62.250  22.620  1.00  0.00            
ATOM   1516  CB  THR   295      46.680  60.970  20.980  1.00  0.00            
ATOM   1517  HB  THR   295      47.490  61.370  20.380  1.00  0.00            
ATOM   1518  CG2 THR   295      47.180  59.680  21.630  1.00  0.00            
ATOM   1519 1HG2 THR   295      47.260  58.870  20.910  1.00  0.00            
ATOM   1520 2HG2 THR   295      48.040  59.970  22.230  1.00  0.00            
ATOM   1521 3HG2 THR   295      46.400  59.290  22.290  1.00  0.00            
ATOM   1522  OG1 THR   295      45.590  60.720  20.120  1.00  0.00            
ATOM   1523  HG1 THR   295      45.590  61.340  19.390  1.00  0.00            
ATOM   1524  C   THR   295      46.300  63.430  21.220  1.00  0.00            
ATOM   1525  O   THR   295      46.400  63.530  20.000  1.00  0.00            
ATOM   1526  N   ASP   296      46.120  64.430  22.070  1.00  0.00            
ATOM   1527  H   ASP   296      46.230  64.300  23.070  1.00  0.00            
ATOM   1528  CA  ASP   296      46.020  65.820  21.680  1.00  0.00            
ATOM   1529  HA  ASP   296      46.410  65.960  20.670  1.00  0.00            
ATOM   1530  CB  ASP   296      44.550  66.200  21.780  1.00  0.00            
ATOM   1531  HB1 ASP   296      44.090  66.140  22.770  1.00  0.00            
ATOM   1532  HB2 ASP   296      43.990  65.500  21.170  1.00  0.00            
ATOM   1533  CG  ASP   296      44.300  67.590  21.200  1.00  0.00            
ATOM   1534  OD1 ASP   296      43.300  68.270  21.510  1.00  0.00            
ATOM   1535  OD2 ASP   296      45.220  68.070  20.500  1.00  0.00            
ATOM   1536  C   ASP   296      46.810  66.700  22.640  1.00  0.00            
ATOM   1537  O   ASP   296      46.830  66.330  23.810  1.00  0.00            
ATOM   1538  N   SER   297      47.480  67.720  22.080  1.00  0.00            
ATOM   1539  H   SER   297      47.220  67.860  21.120  1.00  0.00            
ATOM   1540  CA  SER   297      48.570  68.490  22.640  1.00  0.00            
ATOM   1541  HA  SER   297      49.390  67.800  22.820  1.00  0.00            
ATOM   1542  CB  SER   297      49.190  69.500  21.680  1.00  0.00            
ATOM   1543  HB1 SER   297      49.440  68.980  20.750  1.00  0.00            
ATOM   1544  HB2 SER   297      50.080  69.980  22.090  1.00  0.00            
ATOM   1545  OG  SER   297      48.250  70.520  21.430  1.00  0.00            
ATOM   1546  HG  SER   297      47.820  70.310  20.600  1.00  0.00            
ATOM   1547  C   SER   297      48.260  69.080  24.010  1.00  0.00            
ATOM   1548  O   SER   297      49.070  68.930  24.920  1.00  0.00            
ATOM   1549  N   THR   298      47.090  69.700  24.170  1.00  0.00            
ATOM   1550  H   THR   298      46.790  70.070  23.280  1.00  0.00            
ATOM   1551  CA  THR   298      46.600  70.330  25.380  1.00  0.00            
ATOM   1552  HA  THR   298      47.350  71.120  25.490  1.00  0.00            
ATOM   1553  CB  THR   298      45.280  71.010  25.050  1.00  0.00            
ATOM   1554  HB  THR   298      44.580  70.190  25.210  1.00  0.00            
ATOM   1555  CG2 THR   298      45.070  72.080  26.120  1.00  0.00            
ATOM   1556 1HG2 THR   298      44.080  72.490  25.910  1.00  0.00            
ATOM   1557 2HG2 THR   298      45.140  71.660  27.110  1.00  0.00            
ATOM   1558 3HG2 THR   298      45.850  72.840  26.030  1.00  0.00            
ATOM   1559  OG1 THR   298      45.360  71.640  23.790  1.00  0.00            
ATOM   1560  HG1 THR   298      44.520  71.660  23.330  1.00  0.00            
ATOM   1561  C   THR   298      46.530  69.300  26.500  1.00  0.00            
ATOM   1562  O   THR   298      46.860  69.670  27.630  1.00  0.00            
ATOM   1563  N   THR   299      46.180  68.040  26.230  1.00  0.00            
ATOM   1564  H   THR   299      46.080  67.710  25.280  1.00  0.00            
ATOM   1565  CA  THR   299      46.170  67.020  27.260  1.00  0.00            
ATOM   1566  HA  THR   299      45.640  67.420  28.120  1.00  0.00            
ATOM   1567  CB  THR   299      45.310  65.830  26.860  1.00  0.00            
ATOM   1568  HB  THR   299      45.590  65.390  25.900  1.00  0.00            
ATOM   1569  CG2 THR   299      45.540  64.610  27.750  1.00  0.00            
ATOM   1570 1HG2 THR   299      46.520  64.150  27.680  1.00  0.00            
ATOM   1571 2HG2 THR   299      45.190  64.570  28.780  1.00  0.00            
ATOM   1572 3HG2 THR   299      44.890  63.870  27.270  1.00  0.00            
ATOM   1573  OG1 THR   299      43.930  66.120  26.870  1.00  0.00            
ATOM   1574  HG1 THR   299      43.580  65.300  27.240  1.00  0.00            
ATOM   1575  C   THR   299      47.610  66.720  27.640  1.00  0.00            
ATOM   1576  O   THR   299      48.000  66.660  28.800  1.00  0.00            
ATOM   1577  N   ILE   300      48.440  66.360  26.660  1.00  0.00            
ATOM   1578  H   ILE   300      48.190  66.540  25.700  1.00  0.00            
ATOM   1579  CA  ILE   300      49.860  66.140  26.830  1.00  0.00            
ATOM   1580  HA  ILE   300      50.120  65.260  27.420  1.00  0.00            
ATOM   1581  CB  ILE   300      50.400  65.880  25.420  1.00  0.00            
ATOM   1582  HB  ILE   300      50.380  66.740  24.750  1.00  0.00            
ATOM   1583  CG2 ILE   300      51.820  65.330  25.520  1.00  0.00            
ATOM   1584 1HG2 ILE   300      52.330  66.030  26.180  1.00  0.00            
ATOM   1585 2HG2 ILE   300      51.760  64.330  25.960  1.00  0.00            
ATOM   1586 3HG2 ILE   300      52.300  65.400  24.540  1.00  0.00            
ATOM   1587  CG1 ILE   300      49.670  64.690  24.820  1.00  0.00            
ATOM   1588 1HG1 ILE   300      48.660  65.020  24.540  1.00  0.00            
ATOM   1589 2HG1 ILE   300      49.450  63.870  25.510  1.00  0.00            
ATOM   1590  CD  ILE   300      50.180  64.150  23.490  1.00  0.00            
ATOM   1591  HD1 ILE   300      50.190  64.800  22.610  1.00  0.00            
ATOM   1592  HD2 ILE   300      51.210  63.800  23.510  1.00  0.00            
ATOM   1593  HD3 ILE   300      49.510  63.330  23.240  1.00  0.00            
ATOM   1594  C   ILE   300      50.660  67.190  27.570  1.00  0.00            
ATOM   1595  O   ILE   300      51.330  66.740  28.500  1.00  0.00            
ATOM   1596  N   LEU   301      50.510  68.480  27.270  1.00  0.00            
ATOM   1597  H   LEU   301      49.850  68.710  26.530  1.00  0.00            
ATOM   1598  CA  LEU   301      51.060  69.490  28.150  1.00  0.00            
ATOM   1599  HA  LEU   301      52.130  69.300  28.280  1.00  0.00            
ATOM   1600  CB  LEU   301      50.970  70.750  27.300  1.00  0.00            
ATOM   1601  HB1 LEU   301      49.920  71.030  27.260  1.00  0.00            
ATOM   1602  HB2 LEU   301      51.470  70.640  26.340  1.00  0.00            
ATOM   1603  CG  LEU   301      51.680  71.940  27.950  1.00  0.00            
ATOM   1604  HG  LEU   301      51.240  72.160  28.920  1.00  0.00            
ATOM   1605  CD1 LEU   301      53.170  71.810  28.250  1.00  0.00            
ATOM   1606 1HD1 LEU   301      53.490  70.990  28.890  1.00  0.00            
ATOM   1607 2HD1 LEU   301      53.680  71.720  27.290  1.00  0.00            
ATOM   1608 3HD1 LEU   301      53.540  72.760  28.650  1.00  0.00            
ATOM   1609  CD2 LEU   301      51.550  73.190  27.080  1.00  0.00            
ATOM   1610 1HD2 LEU   301      51.270  74.010  27.740  1.00  0.00            
ATOM   1611 2HD2 LEU   301      52.390  73.480  26.440  1.00  0.00            
ATOM   1612 3HD2 LEU   301      50.670  72.990  26.460  1.00  0.00            
ATOM   1613  C   LEU   301      50.440  69.690  29.530  1.00  0.00            
ATOM   1614  O   LEU   301      51.170  70.050  30.450  1.00  0.00            
ATOM   1615  N   GLY   302      49.160  69.400  29.770  1.00  0.00            
ATOM   1616  H   GLY   302      48.620  69.170  28.950  1.00  0.00            
ATOM   1617  CA  GLY   302      48.460  69.350  31.040  1.00  0.00            
ATOM   1618  HA1 GLY   302      47.430  69.130  30.750  1.00  0.00            
ATOM   1619  HA2 GLY   302      48.700  70.270  31.570  1.00  0.00            
ATOM   1620  C   GLY   302      49.000  68.250  31.940  1.00  0.00            
ATOM   1621  O   GLY   302      49.470  68.490  33.050  1.00  0.00            
ATOM   1622  N   ILE   303      48.910  66.970  31.570  1.00  0.00            
ATOM   1623  H   ILE   303      48.660  66.730  30.620  1.00  0.00            
ATOM   1624  CA  ILE   303      49.510  65.860  32.290  1.00  0.00            
ATOM   1625  HA  ILE   303      49.030  65.910  33.260  1.00  0.00            
ATOM   1626  CB  ILE   303      49.160  64.540  31.610  1.00  0.00            
ATOM   1627  HB  ILE   303      49.460  64.670  30.580  1.00  0.00            
ATOM   1628  CG2 ILE   303      49.970  63.370  32.170  1.00  0.00            
ATOM   1629 1HG2 ILE   303      49.870  63.320  33.250  1.00  0.00            
ATOM   1630 2HG2 ILE   303      49.690  62.440  31.660  1.00  0.00            
ATOM   1631 3HG2 ILE   303      50.960  63.420  31.730  1.00  0.00            
ATOM   1632  CG1 ILE   303      47.650  64.350  31.750  1.00  0.00            
ATOM   1633 1HG1 ILE   303      47.250  65.300  31.390  1.00  0.00            
ATOM   1634 2HG1 ILE   303      47.370  64.350  32.800  1.00  0.00            
ATOM   1635  CD  ILE   303      47.010  63.160  31.050  1.00  0.00            
ATOM   1636  HD1 ILE   303      46.030  63.450  30.680  1.00  0.00            
ATOM   1637  HD2 ILE   303      47.650  62.990  30.180  1.00  0.00            
ATOM   1638  HD3 ILE   303      46.950  62.290  31.700  1.00  0.00            
ATOM   1639  C   ILE   303      51.000  66.000  32.570  1.00  0.00            
ATOM   1640  O   ILE   303      51.380  65.940  33.730  1.00  0.00            
ATOM   1641  N   GLY   304      51.780  66.440  31.580  1.00  0.00            
ATOM   1642  H   GLY   304      51.520  66.340  30.610  1.00  0.00            
ATOM   1643  CA  GLY   304      53.170  66.810  31.790  1.00  0.00            
ATOM   1644  HA1 GLY   304      53.720  67.110  30.890  1.00  0.00            
ATOM   1645  HA2 GLY   304      53.660  65.920  32.160  1.00  0.00            
ATOM   1646  C   GLY   304      53.360  67.950  32.770  1.00  0.00            
ATOM   1647  O   GLY   304      54.370  68.080  33.460  1.00  0.00            
ATOM   1648  N   THR   305      52.360  68.830  32.940  1.00  0.00            
ATOM   1649  H   THR   305      51.500  68.710  32.420  1.00  0.00            
ATOM   1650  CA  THR   305      52.390  69.930  33.880  1.00  0.00            
ATOM   1651  HA  THR   305      53.430  70.250  33.900  1.00  0.00            
ATOM   1652  CB  THR   305      51.470  71.060  33.430  1.00  0.00            
ATOM   1653  HB  THR   305      50.450  70.730  33.250  1.00  0.00            
ATOM   1654  CG2 THR   305      51.360  72.240  34.390  1.00  0.00            
ATOM   1655 1HG2 THR   305      50.840  71.920  35.290  1.00  0.00            
ATOM   1656 2HG2 THR   305      52.330  72.610  34.710  1.00  0.00            
ATOM   1657 3HG2 THR   305      50.820  73.090  33.980  1.00  0.00            
ATOM   1658  OG1 THR   305      52.110  71.630  32.300  1.00  0.00            
ATOM   1659  HG1 THR   305      51.910  71.050  31.570  1.00  0.00            
ATOM   1660  C   THR   305      52.030  69.570  35.320  1.00  0.00            
ATOM   1661  O   THR   305      52.550  70.200  36.240  1.00  0.00            
ATOM   1662  N   VAL   306      51.140  68.590  35.500  1.00  0.00            
ATOM   1663  H   VAL   306      50.690  68.220  34.680  1.00  0.00            
ATOM   1664  CA  VAL   306      50.830  68.060  36.810  1.00  0.00            
ATOM   1665  HA  VAL   306      50.710  68.900  37.490  1.00  0.00            
ATOM   1666  CB  VAL   306      49.510  67.290  36.730  1.00  0.00            
ATOM   1667  HB  VAL   306      49.600  66.540  35.940  1.00  0.00            
ATOM   1668  CG1 VAL   306      49.080  66.600  38.010  1.00  0.00            
ATOM   1669 1HG1 VAL   306      49.850  65.870  38.270  1.00  0.00            
ATOM   1670 2HG1 VAL   306      49.010  67.370  38.780  1.00  0.00            
ATOM   1671 3HG1 VAL   306      48.230  65.970  37.740  1.00  0.00            
ATOM   1672  CG2 VAL   306      48.360  68.210  36.350  1.00  0.00            
ATOM   1673 1HG2 VAL   306      47.460  67.630  36.110  1.00  0.00            
ATOM   1674 2HG2 VAL   306      48.170  68.870  37.190  1.00  0.00            
ATOM   1675 3HG2 VAL   306      48.610  68.690  35.400  1.00  0.00            
ATOM   1676  C   VAL   306      51.950  67.160  37.310  1.00  0.00            
ATOM   1677  O   VAL   306      52.440  67.360  38.420  1.00  0.00            
ATOM   1678  N   LEU   307      52.520  66.260  36.500  1.00  0.00            
ATOM   1679  H   LEU   307      52.200  66.140  35.550  1.00  0.00            
ATOM   1680  CA  LEU   307      53.610  65.440  36.980  1.00  0.00            
ATOM   1681  HA  LEU   307      53.310  64.780  37.800  1.00  0.00            
ATOM   1682  CB  LEU   307      54.100  64.580  35.810  1.00  0.00            
ATOM   1683  HB1 LEU   307      55.040  64.110  36.070  1.00  0.00            
ATOM   1684  HB2 LEU   307      54.160  65.250  34.950  1.00  0.00            
ATOM   1685  CG  LEU   307      53.040  63.550  35.430  1.00  0.00            
ATOM   1686  HG  LEU   307      52.040  63.980  35.390  1.00  0.00            
ATOM   1687  CD1 LEU   307      53.350  63.060  34.020  1.00  0.00            
ATOM   1688 1HD1 LEU   307      53.010  63.880  33.380  1.00  0.00            
ATOM   1689 2HD1 LEU   307      54.410  62.860  33.850  1.00  0.00            
ATOM   1690 3HD1 LEU   307      52.700  62.220  33.750  1.00  0.00            
ATOM   1691  CD2 LEU   307      53.010  62.360  36.380  1.00  0.00            
ATOM   1692 1HD2 LEU   307      52.340  61.650  35.890  1.00  0.00            
ATOM   1693 2HD2 LEU   307      54.030  61.970  36.400  1.00  0.00            
ATOM   1694 3HD2 LEU   307      52.610  62.670  37.350  1.00  0.00            
ATOM   1695  C   LEU   307      54.770  66.260  37.530  1.00  0.00            
ATOM   1696  O   LEU   307      55.480  65.860  38.450  1.00  0.00            
ATOM   1697  N   ASP   308      55.010  67.380  36.840  1.00  0.00            
ATOM   1698  H   ASP   308      54.410  67.570  36.060  1.00  0.00            
ATOM   1699  CA  ASP   308      56.130  68.280  37.020  1.00  0.00            
ATOM   1700  HA  ASP   308      57.050  67.750  37.230  1.00  0.00            
ATOM   1701  CB  ASP   308      56.460  68.880  35.650  1.00  0.00            
ATOM   1702  HB1 ASP   308      55.710  69.600  35.340  1.00  0.00            
ATOM   1703  HB2 ASP   308      56.500  68.140  34.850  1.00  0.00            
ATOM   1704  CG  ASP   308      57.780  69.630  35.620  1.00  0.00            
ATOM   1705  OD1 ASP   308      58.820  69.100  36.070  1.00  0.00            
ATOM   1706  OD2 ASP   308      57.740  70.880  35.480  1.00  0.00            
ATOM   1707  C   ASP   308      55.960  69.340  38.100  1.00  0.00            
ATOM   1708  O   ASP   308      56.970  69.780  38.660  1.00  0.00            
ATOM   1709  N   GLN   309      54.740  69.800  38.380  1.00  0.00            
ATOM   1710  H   GLN   309      53.970  69.410  37.870  1.00  0.00            
ATOM   1711  CA  GLN   309      54.500  70.900  39.300  1.00  0.00            
ATOM   1712  HA  GLN   309      55.450  71.340  39.620  1.00  0.00            
ATOM   1713  CB  GLN   309      53.710  72.060  38.710  1.00  0.00            
ATOM   1714  HB1 GLN   309      53.660  72.870  39.430  1.00  0.00            
ATOM   1715  HB2 GLN   309      52.680  71.760  38.530  1.00  0.00            
ATOM   1716  CG  GLN   309      54.360  72.590  37.430  1.00  0.00            
ATOM   1717  HG1 GLN   309      54.410  71.890  36.590  1.00  0.00            
ATOM   1718  HG2 GLN   309      55.380  72.760  37.780  1.00  0.00            
ATOM   1719  CD  GLN   309      53.620  73.820  36.930  1.00  0.00            
ATOM   1720  OE1 GLN   309      52.670  74.340  37.490  1.00  0.00            
ATOM   1721  NE2 GLN   309      54.110  74.500  35.890  1.00  0.00            
ATOM   1722 1HE2 GLN   309      55.000  74.220  35.510  1.00  0.00            
ATOM   1723 2HE2 GLN   309      53.680  75.400  35.780  1.00  0.00            
ATOM   1724  C   GLN   309      53.840  70.510  40.620  1.00  0.00            
ATOM   1725  O   GLN   309      53.830  71.320  41.540  1.00  0.00            
ATOM   1726  N   ALA   310      53.340  69.280  40.780  1.00  0.00            
ATOM   1727  H   ALA   310      53.410  68.710  39.960  1.00  0.00            
ATOM   1728  CA  ALA   310      52.250  69.100  41.720  1.00  0.00            
ATOM   1729  HA  ALA   310      51.570  69.950  41.780  1.00  0.00            
ATOM   1730  CB  ALA   310      51.380  67.960  41.190  1.00  0.00            
ATOM   1731  HB1 ALA   310      50.540  67.800  41.860  1.00  0.00            
ATOM   1732  HB2 ALA   310      50.970  68.410  40.280  1.00  0.00            
ATOM   1733  HB3 ALA   310      51.930  67.040  41.020  1.00  0.00            
ATOM   1734  C   ALA   310      52.780  68.920  43.130  1.00  0.00            
ATOM   1735  O   ALA   310      52.390  69.590  44.080  1.00  0.00            
ATOM   1736  N   GLU   311      53.900  68.220  43.360  1.00  0.00            
ATOM   1737  H   GLU   311      54.320  67.780  42.560  1.00  0.00            
ATOM   1738  CA  GLU   311      54.550  68.080  44.650  1.00  0.00            
ATOM   1739  HA  GLU   311      53.890  67.590  45.370  1.00  0.00            
ATOM   1740  CB  GLU   311      55.750  67.150  44.500  1.00  0.00            
ATOM   1741  HB1 GLU   311      56.420  67.660  43.810  1.00  0.00            
ATOM   1742  HB2 GLU   311      55.480  66.230  43.980  1.00  0.00            
ATOM   1743  CG  GLU   311      56.390  66.640  45.780  1.00  0.00            
ATOM   1744  HG1 GLU   311      55.640  66.010  46.270  1.00  0.00            
ATOM   1745  HG2 GLU   311      56.740  67.440  46.430  1.00  0.00            
ATOM   1746  CD  GLU   311      57.560  65.730  45.430  1.00  0.00            
ATOM   1747  OE1 GLU   311      58.450  66.220  44.700  1.00  0.00            
ATOM   1748  OE2 GLU   311      57.780  64.710  46.120  1.00  0.00            
ATOM   1749  C   GLU   311      55.010  69.370  45.320  1.00  0.00            
ATOM   1750  O   GLU   311      54.720  69.510  46.510  1.00  0.00            
ATOM   1751  N   THR   312      55.530  70.330  44.560  1.00  0.00            
ATOM   1752  H   THR   312      55.610  70.230  43.560  1.00  0.00            
ATOM   1753  CA  THR   312      55.990  71.590  45.110  1.00  0.00            
ATOM   1754  HA  THR   312      56.370  71.360  46.100  1.00  0.00            
ATOM   1755  CB  THR   312      57.100  72.240  44.300  1.00  0.00            
ATOM   1756  HB  THR   312      57.230  73.250  44.680  1.00  0.00            
ATOM   1757  CG2 THR   312      58.470  71.550  44.340  1.00  0.00            
ATOM   1758 1HG2 THR   312      58.320  70.530  43.980  1.00  0.00            
ATOM   1759 2HG2 THR   312      59.150  72.160  43.740  1.00  0.00            
ATOM   1760 3HG2 THR   312      58.810  71.690  45.360  1.00  0.00            
ATOM   1761  OG1 THR   312      56.810  72.410  42.930  1.00  0.00            
ATOM   1762  HG1 THR   312      56.890  71.530  42.550  1.00  0.00            
ATOM   1763  C   THR   312      54.860  72.580  45.410  1.00  0.00            
ATOM   1764  O   THR   312      55.080  73.560  46.110  1.00  0.00            
ATOM   1765  N   ALA   313      53.630  72.260  45.010  1.00  0.00            
ATOM   1766  H   ALA   313      53.490  71.460  44.410  1.00  0.00            
ATOM   1767  CA  ALA   313      52.350  72.800  45.450  1.00  0.00            
ATOM   1768  HA  ALA   313      52.500  73.810  45.820  1.00  0.00            
ATOM   1769  CB  ALA   313      51.500  72.850  44.180  1.00  0.00            
ATOM   1770  HB1 ALA   313      51.900  73.520  43.420  1.00  0.00            
ATOM   1771  HB2 ALA   313      51.050  71.920  43.840  1.00  0.00            
ATOM   1772  HB3 ALA   313      50.630  73.400  44.560  1.00  0.00            
ATOM   1773  C   ALA   313      51.700  71.990  46.560  1.00  0.00            
ATOM   1774  O   ALA   313      50.680  72.480  47.050  1.00  0.00            
ATOM   1775  N   GLY   314      52.250  70.840  46.960  1.00  0.00            
ATOM   1776  H   GLY   314      53.200  70.700  46.660  1.00  0.00            
ATOM   1777  CA  GLY   314      51.850  70.010  48.070  1.00  0.00            
ATOM   1778  HA1 GLY   314      51.350  70.570  48.860  1.00  0.00            
ATOM   1779  HA2 GLY   314      52.790  69.550  48.370  1.00  0.00            
ATOM   1780  C   GLY   314      50.840  68.910  47.750  1.00  0.00            
ATOM   1781  O   GLY   314      50.220  68.400  48.670  1.00  0.00            
ATOM   1782  N   ALA   315      50.750  68.490  46.480  1.00  0.00            
ATOM   1783  H   ALA   315      51.310  68.890  45.740  1.00  0.00            
ATOM   1784  CA  ALA   315      49.810  67.450  46.110  1.00  0.00            
ATOM   1785  HA  ALA   315      48.790  67.740  46.380  1.00  0.00            
ATOM   1786  CB  ALA   315      49.800  67.360  44.590  1.00  0.00            
ATOM   1787  HB1 ALA   315      48.800  66.990  44.350  1.00  0.00            
ATOM   1788  HB2 ALA   315      49.920  68.360  44.180  1.00  0.00            
ATOM   1789  HB3 ALA   315      50.620  66.720  44.270  1.00  0.00            
ATOM   1790  C   ALA   315      50.270  66.100  46.640  1.00  0.00            
ATOM   1791  O   ALA   315      51.450  65.750  46.650  1.00  0.00            
ATOM   1792  N   ARG   316      49.230  65.400  47.110  1.00  0.00            
ATOM   1793  H   ARG   316      48.280  65.700  46.970  1.00  0.00            
ATOM   1794  CA  ARG   316      49.420  64.030  47.540  1.00  0.00            
ATOM   1795  HA  ARG   316      50.480  63.870  47.770  1.00  0.00            
ATOM   1796  CB  ARG   316      48.600  63.810  48.810  1.00  0.00            
ATOM   1797  HB1 ARG   316      48.720  62.740  48.950  1.00  0.00            
ATOM   1798  HB2 ARG   316      47.560  63.980  48.530  1.00  0.00            
ATOM   1799  CG  ARG   316      49.070  64.590  50.040  1.00  0.00            
ATOM   1800  HG1 ARG   316      48.620  64.230  50.970  1.00  0.00            
ATOM   1801  HG2 ARG   316      48.670  65.580  49.820  1.00  0.00            
ATOM   1802  CD  ARG   316      50.590  64.540  50.100  1.00  0.00            
ATOM   1803  HD1 ARG   316      51.030  65.110  49.280  1.00  0.00            
ATOM   1804  HD2 ARG   316      50.820  63.500  49.850  1.00  0.00            
ATOM   1805  NE  ARG   316      51.060  65.020  51.400  1.00  0.00            
ATOM   1806  HE  ARG   316      51.110  64.300  52.120  1.00  0.00            
ATOM   1807  CZ  ARG   316      51.060  66.260  51.890  1.00  0.00            
ATOM   1808  NH1 ARG   316      50.840  67.410  51.220  1.00  0.00            
ATOM   1809 1HH1 ARG   316      50.410  67.400  50.310  1.00  0.00            
ATOM   1810 2HH1 ARG   316      50.850  68.250  51.770  1.00  0.00            
ATOM   1811  NH2 ARG   316      51.380  66.460  53.180  1.00  0.00            
ATOM   1812 1HH2 ARG   316      51.630  65.670  53.760  1.00  0.00            
ATOM   1813 2HH2 ARG   316      51.240  67.400  53.520  1.00  0.00            
ATOM   1814  C   ARG   316      49.170  62.920  46.540  1.00  0.00            
ATOM   1815  O   ARG   316      49.920  61.950  46.610  1.00  0.00            
ATOM   1816  N   LEU   317      48.160  63.030  45.670  1.00  0.00            
ATOM   1817  H   LEU   317      47.560  63.820  45.810  1.00  0.00            
ATOM   1818  CA  LEU   317      47.870  61.970  44.720  1.00  0.00            
ATOM   1819  HA  LEU   317      48.790  61.410  44.590  1.00  0.00            
ATOM   1820  CB  LEU   317      46.750  61.070  45.230  1.00  0.00            
ATOM   1821  HB1 LEU   317      45.900  61.710  45.480  1.00  0.00            
ATOM   1822  HB2 LEU   317      47.130  60.680  46.180  1.00  0.00            
ATOM   1823  CG  LEU   317      46.440  59.800  44.440  1.00  0.00            
ATOM   1824  HG  LEU   317      46.350  59.990  43.370  1.00  0.00            
ATOM   1825  CD1 LEU   317      47.540  58.750  44.500  1.00  0.00            
ATOM   1826 1HD1 LEU   317      47.170  57.860  43.980  1.00  0.00            
ATOM   1827 2HD1 LEU   317      48.420  59.160  44.010  1.00  0.00            
ATOM   1828 3HD1 LEU   317      47.810  58.520  45.530  1.00  0.00            
ATOM   1829  CD2 LEU   317      45.090  59.270  44.930  1.00  0.00            
ATOM   1830 1HD2 LEU   317      44.830  58.410  44.320  1.00  0.00            
ATOM   1831 2HD2 LEU   317      45.160  59.090  46.000  1.00  0.00            
ATOM   1832 3HD2 LEU   317      44.300  60.010  44.770  1.00  0.00            
ATOM   1833  C   LEU   317      47.480  62.580  43.380  1.00  0.00            
ATOM   1834  O   LEU   317      46.590  63.400  43.190  1.00  0.00            
ATOM   1835  N   VAL   318      48.100  62.050  42.320  1.00  0.00            
ATOM   1836  H   VAL   318      48.810  61.390  42.620  1.00  0.00            
ATOM   1837  CA  VAL   318      47.800  62.250  40.920  1.00  0.00            
ATOM   1838  HA  VAL   318      47.070  63.060  40.980  1.00  0.00            
ATOM   1839  CB  VAL   318      49.020  62.780  40.160  1.00  0.00            
ATOM   1840  HB  VAL   318      49.890  62.170  40.400  1.00  0.00            
ATOM   1841  CG1 VAL   318      48.850  62.970  38.660  1.00  0.00            
ATOM   1842 1HG1 VAL   318      48.820  61.990  38.180  1.00  0.00            
ATOM   1843 2HG1 VAL   318      47.890  63.460  38.510  1.00  0.00            
ATOM   1844 3HG1 VAL   318      49.670  63.500  38.190  1.00  0.00            
ATOM   1845  CG2 VAL   318      49.510  64.120  40.710  1.00  0.00            
ATOM   1846 1HG2 VAL   318      50.310  64.460  40.050  1.00  0.00            
ATOM   1847 2HG2 VAL   318      48.740  64.870  40.570  1.00  0.00            
ATOM   1848 3HG2 VAL   318      49.770  63.960  41.750  1.00  0.00            
ATOM   1849  C   VAL   318      47.230  60.980  40.310  1.00  0.00            
ATOM   1850  O   VAL   318      47.920  59.960  40.280  1.00  0.00            
ATOM   1851  N   VAL   319      45.970  61.120  39.900  1.00  0.00            
ATOM   1852  H   VAL   319      45.580  62.050  39.960  1.00  0.00            
ATOM   1853  CA  VAL   319      45.160  60.030  39.400  1.00  0.00            
ATOM   1854  HA  VAL   319      45.630  59.060  39.570  1.00  0.00            
ATOM   1855  CB  VAL   319      43.780  59.830  40.030  1.00  0.00            
ATOM   1856  HB  VAL   319      43.090  60.620  39.740  1.00  0.00            
ATOM   1857  CG1 VAL   319      43.190  58.520  39.530  1.00  0.00            
ATOM   1858 1HG1 VAL   319      42.300  58.480  40.160  1.00  0.00            
ATOM   1859 2HG1 VAL   319      42.930  58.650  38.480  1.00  0.00            
ATOM   1860 3HG1 VAL   319      43.760  57.600  39.690  1.00  0.00            
ATOM   1861  CG2 VAL   319      44.030  59.800  41.530  1.00  0.00            
ATOM   1862 1HG2 VAL   319      43.090  59.540  42.010  1.00  0.00            
ATOM   1863 2HG2 VAL   319      44.790  59.070  41.800  1.00  0.00            
ATOM   1864 3HG2 VAL   319      44.290  60.800  41.890  1.00  0.00            
ATOM   1865  C   VAL   319      45.100  60.140  37.880  1.00  0.00            
ATOM   1866  O   VAL   319      44.350  60.980  37.380  1.00  0.00            
ATOM   1867  N   LEU   320      45.720  59.170  37.210  1.00  0.00            
ATOM   1868  H   LEU   320      46.080  58.420  37.780  1.00  0.00            
ATOM   1869  CA  LEU   320      45.870  59.140  35.770  1.00  0.00            
ATOM   1870  HA  LEU   320      45.650  60.100  35.290  1.00  0.00            
ATOM   1871  CB  LEU   320      47.270  58.740  35.330  1.00  0.00            
ATOM   1872  HB1 LEU   320      47.270  58.570  34.250  1.00  0.00            
ATOM   1873  HB2 LEU   320      47.570  57.850  35.870  1.00  0.00            
ATOM   1874  CG  LEU   320      48.400  59.740  35.590  1.00  0.00            
ATOM   1875  HG  LEU   320      48.560  59.970  36.640  1.00  0.00            
ATOM   1876  CD1 LEU   320      49.640  59.020  35.070  1.00  0.00            
ATOM   1877 1HD1 LEU   320      49.780  58.100  35.630  1.00  0.00            
ATOM   1878 2HD1 LEU   320      49.570  58.680  34.040  1.00  0.00            
ATOM   1879 3HD1 LEU   320      50.580  59.540  35.250  1.00  0.00            
ATOM   1880  CD2 LEU   320      48.130  61.050  34.840  1.00  0.00            
ATOM   1881 1HD2 LEU   320      47.840  60.750  33.840  1.00  0.00            
ATOM   1882 2HD2 LEU   320      47.270  61.520  35.320  1.00  0.00            
ATOM   1883 3HD2 LEU   320      48.990  61.720  34.830  1.00  0.00            
ATOM   1884  C   LEU   320      44.820  58.190  35.220  1.00  0.00            
ATOM   1885  O   LEU   320      45.030  56.980  35.150  1.00  0.00            
ATOM   1886  N   ALA   321      43.600  58.710  35.040  1.00  0.00            
ATOM   1887  H   ALA   321      43.640  59.720  35.030  1.00  0.00            
ATOM   1888  CA  ALA   321      42.380  58.000  34.730  1.00  0.00            
ATOM   1889  HA  ALA   321      42.390  57.040  35.230  1.00  0.00            
ATOM   1890  CB  ALA   321      41.200  58.720  35.380  1.00  0.00            
ATOM   1891  HB1 ALA   321      41.230  59.800  35.290  1.00  0.00            
ATOM   1892  HB2 ALA   321      40.280  58.460  34.860  1.00  0.00            
ATOM   1893  HB3 ALA   321      41.210  58.400  36.420  1.00  0.00            
ATOM   1894  C   ALA   321      42.240  57.680  33.250  1.00  0.00            
ATOM   1895  O   ALA   321      42.270  58.530  32.360  1.00  0.00            
ATOM   1896  N   THR   322      42.070  56.420  32.850  1.00  0.00            
ATOM   1897  H   THR   322      42.050  55.690  33.550  1.00  0.00            
ATOM   1898  CA  THR   322      41.770  56.060  31.480  1.00  0.00            
ATOM   1899  HA  THR   322      41.550  56.940  30.870  1.00  0.00            
ATOM   1900  CB  THR   322      43.040  55.350  31.020  1.00  0.00            
ATOM   1901  HB  THR   322      43.900  55.810  31.520  1.00  0.00            
ATOM   1902  CG2 THR   322      42.930  53.890  31.450  1.00  0.00            
ATOM   1903 1HG2 THR   322      42.500  53.700  32.430  1.00  0.00            
ATOM   1904 2HG2 THR   322      42.400  53.200  30.800  1.00  0.00            
ATOM   1905 3HG2 THR   322      43.960  53.520  31.420  1.00  0.00            
ATOM   1906  OG1 THR   322      43.160  55.420  29.620  1.00  0.00            
ATOM   1907  HG1 THR   322      44.090  55.590  29.430  1.00  0.00            
ATOM   1908  C   THR   322      40.560  55.180  31.210  1.00  0.00            
ATOM   1909  O   THR   322      39.980  54.580  32.120  1.00  0.00            
ATOM   1910  N   ALA   323      40.260  55.020  29.920  1.00  0.00            
ATOM   1911  H   ALA   323      40.740  55.700  29.350  1.00  0.00            
ATOM   1912  CA  ALA   323      39.040  54.400  29.430  1.00  0.00            
ATOM   1913  HA  ALA   323      38.620  53.800  30.240  1.00  0.00            
ATOM   1914  CB  ALA   323      37.990  55.450  29.060  1.00  0.00            
ATOM   1915  HB1 ALA   323      37.060  55.050  28.680  1.00  0.00            
ATOM   1916  HB2 ALA   323      37.770  56.000  29.980  1.00  0.00            
ATOM   1917  HB3 ALA   323      38.430  56.120  28.320  1.00  0.00            
ATOM   1918  C   ALA   323      39.190  53.450  28.260  1.00  0.00            
ATOM   1919  O   ALA   323      38.290  52.640  28.020  1.00  0.00            
ATOM   1920  N   THR   324      40.290  53.640  27.540  1.00  0.00            
ATOM   1921  H   THR   324      40.890  54.410  27.800  1.00  0.00            
ATOM   1922  CA  THR   324      40.690  52.910  26.350  1.00  0.00            
ATOM   1923  HA  THR   324      40.320  51.880  26.380  1.00  0.00            
ATOM   1924  CB  THR   324      40.210  53.560  25.060  1.00  0.00            
ATOM   1925  HB  THR   324      40.700  54.520  24.930  1.00  0.00            
ATOM   1926  CG2 THR   324      40.680  52.700  23.880  1.00  0.00            
ATOM   1927 1HG2 THR   324      40.120  52.860  22.960  1.00  0.00            
ATOM   1928 2HG2 THR   324      41.700  53.020  23.670  1.00  0.00            
ATOM   1929 3HG2 THR   324      40.660  51.660  24.220  1.00  0.00            
ATOM   1930  OG1 THR   324      38.810  53.750  25.020  1.00  0.00            
ATOM   1931  HG1 THR   324      38.600  54.680  24.860  1.00  0.00            
ATOM   1932  C   THR   324      42.190  52.690  26.390  1.00  0.00            
ATOM   1933  O   THR   324      42.890  53.610  25.980  1.00  0.00            
ATOM   1934  N   PRO   325      42.700  51.570  26.900  1.00  0.00            
ATOM   1935  CD  PRO   325      42.020  50.590  27.720  1.00  0.00            
ATOM   1936  HD1 PRO   325      41.650  49.680  27.230  1.00  0.00            
ATOM   1937  HD2 PRO   325      41.060  50.950  28.090  1.00  0.00            
ATOM   1938  CG  PRO   325      43.040  50.360  28.840  1.00  0.00            
ATOM   1939  HG1 PRO   325      42.820  49.480  29.440  1.00  0.00            
ATOM   1940  HG2 PRO   325      43.170  51.200  29.520  1.00  0.00            
ATOM   1941  CB  PRO   325      44.340  50.300  28.040  1.00  0.00            
ATOM   1942  HB1 PRO   325      44.360  49.350  27.490  1.00  0.00            
ATOM   1943  HB2 PRO   325      45.210  50.400  28.680  1.00  0.00            
ATOM   1944  CA  PRO   325      44.140  51.450  27.050  1.00  0.00            
ATOM   1945  HA  PRO   325      44.480  52.300  27.650  1.00  0.00            
ATOM   1946  C   PRO   325      44.940  51.300  25.770  1.00  0.00            
ATOM   1947  O   PRO   325      44.430  50.690  24.830  1.00  0.00            
ATOM   1948  N   PRO   326      46.180  51.770  25.640  1.00  0.00            
ATOM   1949  CD  PRO   326      46.790  52.760  26.510  1.00  0.00            
ATOM   1950  HD1 PRO   326      46.950  52.310  27.480  1.00  0.00            
ATOM   1951  HD2 PRO   326      46.200  53.680  26.510  1.00  0.00            
ATOM   1952  CG  PRO   326      48.040  53.240  25.770  1.00  0.00            
ATOM   1953  HG1 PRO   326      48.760  53.640  26.480  1.00  0.00            
ATOM   1954  HG2 PRO   326      47.830  54.070  25.090  1.00  0.00            
ATOM   1955  CB  PRO   326      48.400  51.990  24.970  1.00  0.00            
ATOM   1956  HB1 PRO   326      48.830  51.240  25.630  1.00  0.00            
ATOM   1957  HB2 PRO   326      49.050  52.120  24.100  1.00  0.00            
ATOM   1958  CA  PRO   326      47.050  51.450  24.530  1.00  0.00            
ATOM   1959  HA  PRO   326      46.730  52.030  23.670  1.00  0.00            
ATOM   1960  C   PRO   326      47.060  49.990  24.080  1.00  0.00            
ATOM   1961  O   PRO   326      47.040  49.080  24.900  1.00  0.00            
ATOM   1962  N   GLY   327      47.020  49.770  22.770  1.00  0.00            
ATOM   1963  H   GLY   327      47.060  50.590  22.180  1.00  0.00            
ATOM   1964  CA  GLY   327      46.830  48.500  22.100  1.00  0.00            
ATOM   1965  HA1 GLY   327      47.550  47.750  22.430  1.00  0.00            
ATOM   1966  HA2 GLY   327      47.030  48.760  21.060  1.00  0.00            
ATOM   1967  C   GLY   327      45.430  47.890  22.100  1.00  0.00            
ATOM   1968  O   GLY   327      45.270  46.810  21.530  1.00  0.00            
ATOM   1969  N   SER   328      44.420  48.520  22.690  1.00  0.00            
ATOM   1970  H   SER   328      44.570  49.450  23.040  1.00  0.00            
ATOM   1971  CA  SER   328      43.130  47.900  22.970  1.00  0.00            
ATOM   1972  HA  SER   328      43.200  46.820  23.090  1.00  0.00            
ATOM   1973  CB  SER   328      42.650  48.250  24.370  1.00  0.00            
ATOM   1974  HB1 SER   328      41.890  47.520  24.630  1.00  0.00            
ATOM   1975  HB2 SER   328      42.250  49.260  24.380  1.00  0.00            
ATOM   1976  OG  SER   328      43.640  48.130  25.370  1.00  0.00            
ATOM   1977  HG  SER   328      44.220  48.900  25.390  1.00  0.00            
ATOM   1978  C   SER   328      41.970  48.240  22.040  1.00  0.00            
ATOM   1979  O   SER   328      41.810  49.390  21.620  1.00  0.00            
ATOM   1980  N   VAL   329      41.080  47.290  21.760  1.00  0.00            
ATOM   1981  H   VAL   329      41.180  46.350  22.120  1.00  0.00            
ATOM   1982  CA  VAL   329      39.930  47.500  20.910  1.00  0.00            
ATOM   1983  HA  VAL   329      40.110  48.240  20.130  1.00  0.00            
ATOM   1984  CB  VAL   329      39.620  46.280  20.030  1.00  0.00            
ATOM   1985  HB  VAL   329      38.920  46.440  19.210  1.00  0.00            
ATOM   1986  CG1 VAL   329      40.870  45.860  19.260  1.00  0.00            
ATOM   1987 1HG1 VAL   329      41.230  46.770  18.780  1.00  0.00            
ATOM   1988 2HG1 VAL   329      41.650  45.600  19.970  1.00  0.00            
ATOM   1989 3HG1 VAL   329      40.540  45.060  18.600  1.00  0.00            
ATOM   1990  CG2 VAL   329      39.120  45.060  20.800  1.00  0.00            
ATOM   1991 1HG2 VAL   329      38.080  45.280  21.010  1.00  0.00            
ATOM   1992 2HG2 VAL   329      39.200  44.200  20.130  1.00  0.00            
ATOM   1993 3HG2 VAL   329      39.670  44.790  21.700  1.00  0.00            
ATOM   1994  C   VAL   329      38.830  48.010  21.820  1.00  0.00            
ATOM   1995  O   VAL   329      38.980  48.190  23.030  1.00  0.00            
ATOM   1996  N   THR   330      37.650  48.340  21.300  1.00  0.00            
ATOM   1997  H   THR   330      37.560  48.310  20.290  1.00  0.00            
ATOM   1998  CA  THR   330      36.580  48.940  22.070  1.00  0.00            
ATOM   1999  HA  THR   330      36.960  49.770  22.670  1.00  0.00            
ATOM   2000  CB  THR   330      35.510  49.560  21.180  1.00  0.00            
ATOM   2001  HB  THR   330      34.590  49.800  21.720  1.00  0.00            
ATOM   2002  CG2 THR   330      35.990  50.820  20.460  1.00  0.00            
ATOM   2003 1HG2 THR   330      35.210  51.320  19.890  1.00  0.00            
ATOM   2004 2HG2 THR   330      36.370  51.570  21.150  1.00  0.00            
ATOM   2005 3HG2 THR   330      36.800  50.630  19.740  1.00  0.00            
ATOM   2006  OG1 THR   330      35.070  48.710  20.140  1.00  0.00            
ATOM   2007  HG1 THR   330      35.730  48.730  19.440  1.00  0.00            
ATOM   2008  C   THR   330      35.930  47.950  23.030  1.00  0.00            
ATOM   2009  O   THR   330      35.850  46.760  22.760  1.00  0.00            
ATOM   2010  N   VAL   331      35.340  48.480  24.110  1.00  0.00            
ATOM   2011  H   VAL   331      35.380  49.490  24.190  1.00  0.00            
ATOM   2012  CA  VAL   331      34.590  47.710  25.080  1.00  0.00            
ATOM   2013  HA  VAL   331      34.830  46.660  24.920  1.00  0.00            
ATOM   2014  CB  VAL   331      34.890  48.010  26.540  1.00  0.00            
ATOM   2015  HB  VAL   331      34.160  47.440  27.110  1.00  0.00            
ATOM   2016  CG1 VAL   331      36.270  47.470  26.920  1.00  0.00            
ATOM   2017 1HG1 VAL   331      37.060  47.990  26.380  1.00  0.00            
ATOM   2018 2HG1 VAL   331      36.390  47.530  28.000  1.00  0.00            
ATOM   2019 3HG1 VAL   331      36.340  46.440  26.570  1.00  0.00            
ATOM   2020  CG2 VAL   331      34.960  49.520  26.770  1.00  0.00            
ATOM   2021 1HG2 VAL   331      35.210  49.800  27.790  1.00  0.00            
ATOM   2022 2HG2 VAL   331      35.700  50.000  26.130  1.00  0.00            
ATOM   2023 3HG2 VAL   331      33.980  49.980  26.680  1.00  0.00            
ATOM   2024  C   VAL   331      33.080  47.850  24.900  1.00  0.00            
ATOM   2025  O   VAL   331      32.630  48.990  24.790  1.00  0.00            
ATOM   2026  N   PRO   332      32.320  46.750  24.830  1.00  0.00            
ATOM   2027  CD  PRO   332      32.710  45.360  24.840  1.00  0.00            
ATOM   2028  HD1 PRO   332      33.180  45.140  25.800  1.00  0.00            
ATOM   2029  HD2 PRO   332      33.340  45.070  24.000  1.00  0.00            
ATOM   2030  CG  PRO   332      31.390  44.580  24.850  1.00  0.00            
ATOM   2031  HG1 PRO   332      31.050  44.490  25.880  1.00  0.00            
ATOM   2032  HG2 PRO   332      31.490  43.560  24.490  1.00  0.00            
ATOM   2033  CB  PRO   332      30.460  45.450  24.020  1.00  0.00            
ATOM   2034  HB1 PRO   332      29.430  45.210  24.260  1.00  0.00            
ATOM   2035  HB2 PRO   332      30.620  45.280  22.950  1.00  0.00            
ATOM   2036  CA  PRO   332      30.920  46.840  24.440  1.00  0.00            
ATOM   2037  HA  PRO   332      30.820  47.500  23.580  1.00  0.00            
ATOM   2038  C   PRO   332      30.130  47.480  25.580  1.00  0.00            
ATOM   2039  O   PRO   332      30.320  46.950  26.670  1.00  0.00            
ATOM   2040  N   HIS   333      29.440  48.600  25.370  1.00  0.00            
ATOM   2041  H   HIS   333      29.440  49.080  24.480  1.00  0.00            
ATOM   2042  CA  HIS   333      28.590  49.150  26.410  1.00  0.00            
ATOM   2043  HA  HIS   333      29.170  49.130  27.330  1.00  0.00            
ATOM   2044  CB  HIS   333      28.230  50.610  26.120  1.00  0.00            
ATOM   2045  HB1 HIS   333      27.410  50.610  25.390  1.00  0.00            
ATOM   2046  HB2 HIS   333      29.120  51.130  25.780  1.00  0.00            
ATOM   2047  CG  HIS   333      27.610  51.200  27.350  1.00  0.00            
ATOM   2048  ND1 HIS   333      26.330  50.920  27.830  1.00  0.00            
ATOM   2049  CE1 HIS   333      26.210  51.610  28.970  1.00  0.00            
ATOM   2050  HE1 HIS   333      25.340  51.590  29.610  1.00  0.00            
ATOM   2051  NE2 HIS   333      27.380  52.200  29.270  1.00  0.00            
ATOM   2052  HE2 HIS   333      27.600  52.780  30.070  1.00  0.00            
ATOM   2053  CD2 HIS   333      28.280  52.010  28.230  1.00  0.00            
ATOM   2054  HD2 HIS   333      29.330  52.210  28.150  1.00  0.00            
ATOM   2055  C   HIS   333      27.290  48.360  26.460  1.00  0.00            
ATOM   2056  O   HIS   333      26.620  48.300  25.430  1.00  0.00            
ATOM   2057  N   PRO   334      26.980  47.740  27.600  1.00  0.00            
ATOM   2058  CD  PRO   334      27.800  47.680  28.800  1.00  0.00            
ATOM   2059  HD1 PRO   334      27.810  48.610  29.360  1.00  0.00            
ATOM   2060  HD2 PRO   334      28.820  47.440  28.520  1.00  0.00            
ATOM   2061  CG  PRO   334      27.160  46.530  29.580  1.00  0.00            
ATOM   2062  HG1 PRO   334      27.180  46.770  30.640  1.00  0.00            
ATOM   2063  HG2 PRO   334      27.670  45.590  29.370  1.00  0.00            
ATOM   2064  CB  PRO   334      25.710  46.460  29.110  1.00  0.00            
ATOM   2065  HB1 PRO   334      25.150  47.170  29.720  1.00  0.00            
ATOM   2066  HB2 PRO   334      25.200  45.490  29.170  1.00  0.00            
ATOM   2067  CA  PRO   334      25.790  46.910  27.660  1.00  0.00            
ATOM   2068  HA  PRO   334      26.010  46.010  27.080  1.00  0.00            
ATOM   2069  C   PRO   334      24.460  47.510  27.220  1.00  0.00            
ATOM   2070  O   PRO   334      23.500  46.770  27.030  1.00  0.00            
ATOM   2071  N   ASN   335      24.310  48.820  27.050  1.00  0.00            
ATOM   2072  H   ASN   335      25.110  49.410  27.230  1.00  0.00            
ATOM   2073  CA  ASN   335      23.100  49.400  26.500  1.00  0.00            
ATOM   2074  HA  ASN   335      22.230  48.790  26.730  1.00  0.00            
ATOM   2075  CB  ASN   335      22.960  50.800  27.090  1.00  0.00            
ATOM   2076  HB1 ASN   335      22.120  51.250  26.560  1.00  0.00            
ATOM   2077  HB2 ASN   335      23.780  51.510  27.020  1.00  0.00            
ATOM   2078  CG  ASN   335      22.460  50.810  28.530  1.00  0.00            
ATOM   2079  OD1 ASN   335      22.040  49.800  29.080  1.00  0.00            
ATOM   2080  ND2 ASN   335      22.540  51.980  29.160  1.00  0.00            
ATOM   2081 1HD2 ASN   335      22.590  52.810  28.580  1.00  0.00            
ATOM   2082 2HD2 ASN   335      22.330  52.090  30.140  1.00  0.00            
ATOM   2083  C   ASN   335      23.060  49.450  24.980  1.00  0.00            
ATOM   2084  O   ASN   335      21.940  49.590  24.490  1.00  0.00            
ATOM   2085  N   ILE   336      24.180  49.410  24.260  1.00  0.00            
ATOM   2086  H   ILE   336      25.000  49.440  24.840  1.00  0.00            
ATOM   2087  CA  ILE   336      24.370  49.690  22.850  1.00  0.00            
ATOM   2088  HA  ILE   336      23.400  49.980  22.460  1.00  0.00            
ATOM   2089  CB  ILE   336      25.360  50.830  22.590  1.00  0.00            
ATOM   2090  HB  ILE   336      26.360  50.470  22.820  1.00  0.00            
ATOM   2091  CG2 ILE   336      25.400  51.260  21.120  1.00  0.00            
ATOM   2092 1HG2 ILE   336      24.480  51.800  20.910  1.00  0.00            
ATOM   2093 2HG2 ILE   336      26.270  51.900  20.960  1.00  0.00            
ATOM   2094 3HG2 ILE   336      25.510  50.440  20.410  1.00  0.00            
ATOM   2095  CG1 ILE   336      25.070  52.050  23.470  1.00  0.00            
ATOM   2096 1HG1 ILE   336      25.010  51.780  24.530  1.00  0.00            
ATOM   2097 2HG1 ILE   336      24.140  52.520  23.170  1.00  0.00            
ATOM   2098  CD  ILE   336      26.170  53.100  23.400  1.00  0.00            
ATOM   2099  HD1 ILE   336      26.110  53.640  22.450  1.00  0.00            
ATOM   2100  HD2 ILE   336      25.980  53.820  24.200  1.00  0.00            
ATOM   2101  HD3 ILE   336      27.130  52.590  23.470  1.00  0.00            
ATOM   2102  C   ILE   336      24.810  48.460  22.070  1.00  0.00            
ATOM   2103  O   ILE   336      25.770  47.810  22.470  1.00  0.00            
ATOM   2104  N   GLU   337      24.170  48.150  20.940  1.00  0.00            
ATOM   2105  H   GLU   337      23.430  48.770  20.640  1.00  0.00            
ATOM   2106  CA  GLU   337      24.440  47.040  20.050  1.00  0.00            
ATOM   2107  HA  GLU   337      25.280  46.610  20.590  1.00  0.00            
ATOM   2108  CB  GLU   337      23.230  46.120  19.910  1.00  0.00            
ATOM   2109  HB1 GLU   337      22.810  45.850  20.880  1.00  0.00            
ATOM   2110  HB2 GLU   337      23.590  45.210  19.430  1.00  0.00            
ATOM   2111  CG  GLU   337      22.070  46.560  19.030  1.00  0.00            
ATOM   2112  HG1 GLU   337      22.310  46.300  18.000  1.00  0.00            
ATOM   2113  HG2 GLU   337      22.120  47.640  19.160  1.00  0.00            
ATOM   2114  CD  GLU   337      20.660  46.120  19.410  1.00  0.00            
ATOM   2115  OE1 GLU   337      19.930  45.510  18.600  1.00  0.00            
ATOM   2116  OE2 GLU   337      20.320  46.240  20.600  1.00  0.00            
ATOM   2117  C   GLU   337      25.070  47.440  18.720  1.00  0.00            
ATOM   2118  O   GLU   337      24.560  48.340  18.060  1.00  0.00            
ATOM   2119  N   GLU   338      26.160  46.750  18.360  1.00  0.00            
ATOM   2120  H   GLU   338      26.520  46.050  19.000  1.00  0.00            
ATOM   2121  CA  GLU   338      26.920  47.140  17.190  1.00  0.00            
ATOM   2122  HA  GLU   338      26.680  48.160  16.880  1.00  0.00            
ATOM   2123  CB  GLU   338      28.410  47.240  17.470  1.00  0.00            
ATOM   2124  HB1 GLU   338      28.590  48.190  17.980  1.00  0.00            
ATOM   2125  HB2 GLU   338      28.950  47.220  16.530  1.00  0.00            
ATOM   2126  CG  GLU   338      29.080  46.120  18.250  1.00  0.00            
ATOM   2127  HG1 GLU   338      28.740  45.140  17.900  1.00  0.00            
ATOM   2128  HG2 GLU   338      28.780  46.250  19.290  1.00  0.00            
ATOM   2129  CD  GLU   338      30.590  46.300  18.100  1.00  0.00            
ATOM   2130  OE1 GLU   338      31.270  45.580  17.340  1.00  0.00            
ATOM   2131  OE2 GLU   338      31.200  47.120  18.810  1.00  0.00            
ATOM   2132  C   GLU   338      26.720  46.150  16.040  1.00  0.00            
ATOM   2133  O   GLU   338      26.740  44.960  16.310  1.00  0.00            
ATOM   2134  N   VAL   339      26.060  46.650  15.000  1.00  0.00            
ATOM   2135  H   VAL   339      25.890  47.650  14.980  1.00  0.00            
ATOM   2136  CA  VAL   339      25.670  45.850  13.850  1.00  0.00            
ATOM   2137  HA  VAL   339      26.220  44.920  13.950  1.00  0.00            
ATOM   2138  CB  VAL   339      24.190  45.460  13.800  1.00  0.00            
ATOM   2139  HB  VAL   339      24.020  44.960  12.850  1.00  0.00            
ATOM   2140  CG1 VAL   339      23.760  44.470  14.870  1.00  0.00            
ATOM   2141 1HG1 VAL   339      24.610  43.810  15.050  1.00  0.00            
ATOM   2142 2HG1 VAL   339      23.550  45.080  15.750  1.00  0.00            
ATOM   2143 3HG1 VAL   339      22.890  43.870  14.590  1.00  0.00            
ATOM   2144  CG2 VAL   339      23.140  46.560  13.710  1.00  0.00            
ATOM   2145 1HG2 VAL   339      22.170  46.070  13.620  1.00  0.00            
ATOM   2146 2HG2 VAL   339      23.130  47.200  14.590  1.00  0.00            
ATOM   2147 3HG2 VAL   339      23.330  47.120  12.790  1.00  0.00            
ATOM   2148  C   VAL   339      25.990  46.450  12.490  1.00  0.00            
ATOM   2149  O   VAL   339      26.120  47.660  12.370  1.00  0.00            
ATOM   2150  N   ALA   340      26.180  45.550  11.520  1.00  0.00            
ATOM   2151  H   ALA   340      25.900  44.610  11.760  1.00  0.00            
ATOM   2152  CA  ALA   340      26.480  45.830  10.130  1.00  0.00            
ATOM   2153  HA  ALA   340      27.390  46.440  10.040  1.00  0.00            
ATOM   2154  CB  ALA   340      26.850  44.530   9.440  1.00  0.00            
ATOM   2155  HB1 ALA   340      27.640  43.990   9.970  1.00  0.00            
ATOM   2156  HB2 ALA   340      26.010  43.840   9.410  1.00  0.00            
ATOM   2157  HB3 ALA   340      27.160  44.740   8.410  1.00  0.00            
ATOM   2158  C   ALA   340      25.370  46.520   9.350  1.00  0.00            
ATOM   2159  O   ALA   340      24.230  46.080   9.430  1.00  0.00            
ATOM   2160  N   LEU   341      25.680  47.440   8.430  1.00  0.00            
ATOM   2161  H   LEU   341      26.610  47.800   8.570  1.00  0.00            
ATOM   2162  CA  LEU   341      24.810  47.730   7.310  1.00  0.00            
ATOM   2163  HA  LEU   341      23.740  47.730   7.520  1.00  0.00            
ATOM   2164  CB  LEU   341      25.030  49.190   6.940  1.00  0.00            
ATOM   2165  HB1 LEU   341      24.470  49.480   6.050  1.00  0.00            
ATOM   2166  HB2 LEU   341      26.070  49.440   6.740  1.00  0.00            
ATOM   2167  CG  LEU   341      24.550  50.230   7.950  1.00  0.00            
ATOM   2168  HG  LEU   341      25.070  50.150   8.910  1.00  0.00            
ATOM   2169  CD1 LEU   341      24.730  51.630   7.370  1.00  0.00            
ATOM   2170 1HD1 LEU   341      25.810  51.650   7.190  1.00  0.00            
ATOM   2171 2HD1 LEU   341      24.300  51.750   6.380  1.00  0.00            
ATOM   2172 3HD1 LEU   341      24.470  52.480   7.990  1.00  0.00            
ATOM   2173  CD2 LEU   341      23.050  50.280   8.260  1.00  0.00            
ATOM   2174 1HD2 LEU   341      22.510  50.340   7.320  1.00  0.00            
ATOM   2175 2HD2 LEU   341      22.750  49.480   8.930  1.00  0.00            
ATOM   2176 3HD2 LEU   341      22.910  51.250   8.750  1.00  0.00            
ATOM   2177  C   LEU   341      25.020  46.830   6.100  1.00  0.00            
ATOM   2178  O   LEU   341      25.990  46.070   6.020  1.00  0.00            
ATOM   2179  N   SER   342      24.110  46.880   5.140  1.00  0.00            
ATOM   2180  H   SER   342      23.250  47.350   5.380  1.00  0.00            
ATOM   2181  CA  SER   342      24.040  46.110   3.910  1.00  0.00            
ATOM   2182  HA  SER   342      24.970  45.570   3.740  1.00  0.00            
ATOM   2183  CB  SER   342      22.920  45.080   3.980  1.00  0.00            
ATOM   2184  HB1 SER   342      23.150  44.280   4.690  1.00  0.00            
ATOM   2185  HB2 SER   342      22.800  44.580   3.020  1.00  0.00            
ATOM   2186  OG  SER   342      21.750  45.760   4.380  1.00  0.00            
ATOM   2187  HG  SER   342      21.320  45.230   5.050  1.00  0.00            
ATOM   2188  C   SER   342      23.700  46.880   2.650  1.00  0.00            
ATOM   2189  O   SER   342      23.510  48.080   2.800  1.00  0.00            
ATOM   2190  N   ASN   343      23.700  46.250   1.470  1.00  0.00            
ATOM   2191  H   ASN   343      24.010  45.290   1.400  1.00  0.00            
ATOM   2192  CA  ASN   343      23.280  47.000   0.300  1.00  0.00            
ATOM   2193  HA  ASN   343      23.820  47.950   0.210  1.00  0.00            
ATOM   2194  CB  ASN   343      23.490  46.140  -0.940  1.00  0.00            
ATOM   2195  HB1 ASN   343      23.280  46.660  -1.880  1.00  0.00            
ATOM   2196  HB2 ASN   343      22.850  45.260  -0.890  1.00  0.00            
ATOM   2197  CG  ASN   343      24.900  45.590  -1.100  1.00  0.00            
ATOM   2198  OD1 ASN   343      25.130  44.380  -1.020  1.00  0.00            
ATOM   2199  ND2 ASN   343      25.940  46.430  -1.160  1.00  0.00            
ATOM   2200 1HD2 ASN   343      25.760  47.420  -1.230  1.00  0.00            
ATOM   2201 2HD2 ASN   343      26.840  45.970  -1.130  1.00  0.00            
ATOM   2202  C   ASN   343      21.800  47.350   0.270  1.00  0.00            
ATOM   2203  O   ASN   343      21.340  48.220  -0.460  1.00  0.00            
ATOM   2204  N   THR   344      20.980  46.670   1.080  1.00  0.00            
ATOM   2205  H   THR   344      21.430  46.070   1.750  1.00  0.00            
ATOM   2206  CA  THR   344      19.610  47.100   1.280  1.00  0.00            
ATOM   2207  HA  THR   344      19.010  47.110   0.370  1.00  0.00            
ATOM   2208  CB  THR   344      18.880  46.160   2.230  1.00  0.00            
ATOM   2209  HB  THR   344      19.430  46.160   3.180  1.00  0.00            
ATOM   2210  CG2 THR   344      17.390  46.430   2.380  1.00  0.00            
ATOM   2211 1HG2 THR   344      16.990  46.420   1.370  1.00  0.00            
ATOM   2212 2HG2 THR   344      16.850  45.800   3.100  1.00  0.00            
ATOM   2213 3HG2 THR   344      17.240  47.450   2.750  1.00  0.00            
ATOM   2214  OG1 THR   344      18.850  44.840   1.760  1.00  0.00            
ATOM   2215  HG1 THR   344      18.670  44.840   0.820  1.00  0.00            
ATOM   2216  C   THR   344      19.590  48.540   1.790  1.00  0.00            
ATOM   2217  O   THR   344      20.190  48.840   2.820  1.00  0.00            
ATOM   2218  N   GLY   345      18.840  49.470   1.200  1.00  0.00            
ATOM   2219  H   GLY   345      18.240  49.170   0.450  1.00  0.00            
ATOM   2220  CA  GLY   345      18.660  50.780   1.790  1.00  0.00            
ATOM   2221  HA1 GLY   345      19.540  51.120   2.330  1.00  0.00            
ATOM   2222  HA2 GLY   345      17.920  50.770   2.590  1.00  0.00            
ATOM   2223  C   GLY   345      18.220  51.800   0.740  1.00  0.00            
ATOM   2224  O   GLY   345      18.360  51.590  -0.460  1.00  0.00            
ATOM   2225  N   GLU   346      17.670  52.880   1.300  1.00  0.00            
ATOM   2226  H   GLU   346      17.520  52.860   2.300  1.00  0.00            
ATOM   2227  CA  GLU   346      17.030  53.780   0.370  1.00  0.00            
ATOM   2228  HA  GLU   346      16.630  53.280  -0.520  1.00  0.00            
ATOM   2229  CB  GLU   346      15.800  54.430   0.990  1.00  0.00            
ATOM   2230  HB1 GLU   346      16.090  54.960   1.900  1.00  0.00            
ATOM   2231  HB2 GLU   346      15.030  53.730   1.320  1.00  0.00            
ATOM   2232  CG  GLU   346      15.090  55.490   0.150  1.00  0.00            
ATOM   2233  HG1 GLU   346      15.760  56.290  -0.150  1.00  0.00            
ATOM   2234  HG2 GLU   346      14.240  55.820   0.740  1.00  0.00            
ATOM   2235  CD  GLU   346      14.490  54.910  -1.130  1.00  0.00            
ATOM   2236  OE1 GLU   346      13.710  53.930  -1.110  1.00  0.00            
ATOM   2237  OE2 GLU   346      14.700  55.370  -2.270  1.00  0.00            
ATOM   2238  C   GLU   346      18.030  54.880   0.030  1.00  0.00            
ATOM   2239  O   GLU   346      18.080  55.260  -1.130  1.00  0.00            
ATOM   2240  N   ILE   347      18.860  55.220   1.020  1.00  0.00            
ATOM   2241  H   ILE   347      18.760  54.720   1.890  1.00  0.00            
ATOM   2242  CA  ILE   347      19.880  56.250   0.950  1.00  0.00            
ATOM   2243  HA  ILE   347      19.780  56.790   0.010  1.00  0.00            
ATOM   2244  CB  ILE   347      19.710  57.320   2.020  1.00  0.00            
ATOM   2245  HB  ILE   347      20.120  56.890   2.930  1.00  0.00            
ATOM   2246  CG2 ILE   347      20.580  58.540   1.700  1.00  0.00            
ATOM   2247 1HG2 ILE   347      20.690  59.240   2.520  1.00  0.00            
ATOM   2248 2HG2 ILE   347      21.590  58.190   1.500  1.00  0.00            
ATOM   2249 3HG2 ILE   347      20.140  59.060   0.850  1.00  0.00            
ATOM   2250  CG1 ILE   347      18.280  57.850   2.180  1.00  0.00            
ATOM   2251 1HG1 ILE   347      17.690  57.010   2.560  1.00  0.00            
ATOM   2252 2HG1 ILE   347      17.840  58.230   1.260  1.00  0.00            
ATOM   2253  CD  ILE   347      18.110  58.840   3.320  1.00  0.00            
ATOM   2254  HD1 ILE   347      18.690  58.600   4.210  1.00  0.00            
ATOM   2255  HD2 ILE   347      18.450  59.820   2.960  1.00  0.00            
ATOM   2256  HD3 ILE   347      17.040  58.870   3.490  1.00  0.00            
ATOM   2257  C   ILE   347      21.280  55.640   1.030  1.00  0.00            
ATOM   2258  O   ILE   347      21.560  54.860   1.930  1.00  0.00            
ATOM   2259  N   PRO   348      22.140  55.960   0.060  1.00  0.00            
ATOM   2260  CD  PRO   348      21.810  56.720  -1.140  1.00  0.00            
ATOM   2261  HD1 PRO   348      21.420  57.710  -0.890  1.00  0.00            
ATOM   2262  HD2 PRO   348      21.090  56.140  -1.700  1.00  0.00            
ATOM   2263  CG  PRO   348      23.090  56.710  -1.970  1.00  0.00            
ATOM   2264  HG1 PRO   348      23.820  57.480  -1.710  1.00  0.00            
ATOM   2265  HG2 PRO   348      22.950  56.740  -3.050  1.00  0.00            
ATOM   2266  CB  PRO   348      23.780  55.440  -1.490  1.00  0.00            
ATOM   2267  HB1 PRO   348      24.860  55.530  -1.610  1.00  0.00            
ATOM   2268  HB2 PRO   348      23.320  54.560  -1.940  1.00  0.00            
ATOM   2269  CA  PRO   348      23.420  55.300  -0.010  1.00  0.00            
ATOM   2270  HA  PRO   348      23.420  54.230   0.140  1.00  0.00            
ATOM   2271  C   PRO   348      24.460  55.950   0.910  1.00  0.00            
ATOM   2272  O   PRO   348      24.640  57.160   0.970  1.00  0.00            
ATOM   2273  N   PHE   349      25.310  55.140   1.550  1.00  0.00            
ATOM   2274  H   PHE   349      25.100  54.160   1.490  1.00  0.00            
ATOM   2275  CA  PHE   349      26.220  55.680   2.550  1.00  0.00            
ATOM   2276  HA  PHE   349      26.540  56.650   2.190  1.00  0.00            
ATOM   2277  CB  PHE   349      25.420  55.880   3.830  1.00  0.00            
ATOM   2278  HB1 PHE   349      24.790  54.990   3.940  1.00  0.00            
ATOM   2279  HB2 PHE   349      24.720  56.700   3.680  1.00  0.00            
ATOM   2280  CG  PHE   349      26.160  56.160   5.120  1.00  0.00            
ATOM   2281  CD1 PHE   349      26.500  57.490   5.360  1.00  0.00            
ATOM   2282  HD1 PHE   349      26.130  58.290   4.720  1.00  0.00            
ATOM   2283  CE1 PHE   349      27.140  57.850   6.550  1.00  0.00            
ATOM   2284  HE1 PHE   349      27.460  58.860   6.730  1.00  0.00            
ATOM   2285  CZ  PHE   349      27.470  56.830   7.460  1.00  0.00            
ATOM   2286  HZ  PHE   349      27.930  57.030   8.410  1.00  0.00            
ATOM   2287  CE2 PHE   349      27.310  55.490   7.090  1.00  0.00            
ATOM   2288  HE2 PHE   349      27.580  54.660   7.730  1.00  0.00            
ATOM   2289  CD2 PHE   349      26.670  55.120   5.900  1.00  0.00            
ATOM   2290  HD2 PHE   349      26.600  54.070   5.660  1.00  0.00            
ATOM   2291  C   PHE   349      27.440  54.760   2.610  1.00  0.00            
ATOM   2292  O   PHE   349      27.290  53.610   3.020  1.00  0.00            
ATOM   2293  N   TYR   350      28.530  55.290   2.070  1.00  0.00            
ATOM   2294  H   TYR   350      28.450  56.260   1.810  1.00  0.00            
ATOM   2295  CA  TYR   350      29.850  54.700   2.060  1.00  0.00            
ATOM   2296  HA  TYR   350      30.270  55.200   1.190  1.00  0.00            
ATOM   2297  CB  TYR   350      30.640  55.160   3.280  1.00  0.00            
ATOM   2298  HB1 TYR   350      31.610  54.670   3.310  1.00  0.00            
ATOM   2299  HB2 TYR   350      30.240  54.770   4.220  1.00  0.00            
ATOM   2300  CG  TYR   350      30.860  56.640   3.450  1.00  0.00            
ATOM   2301  CD1 TYR   350      29.800  57.350   4.040  1.00  0.00            
ATOM   2302  HD1 TYR   350      28.920  56.860   4.430  1.00  0.00            
ATOM   2303  CE1 TYR   350      29.980  58.720   4.270  1.00  0.00            
ATOM   2304  HE1 TYR   350      29.170  59.220   4.770  1.00  0.00            
ATOM   2305  CZ  TYR   350      31.190  59.360   3.960  1.00  0.00            
ATOM   2306  OH  TYR   350      31.380  60.700   4.120  1.00  0.00            
ATOM   2307  HH  TYR   350      31.990  61.110   3.500  1.00  0.00            
ATOM   2308  CE2 TYR   350      32.170  58.660   3.230  1.00  0.00            
ATOM   2309  HE2 TYR   350      32.970  59.190   2.730  1.00  0.00            
ATOM   2310  CD2 TYR   350      31.980  57.300   2.920  1.00  0.00            
ATOM   2311  HD2 TYR   350      32.640  56.770   2.260  1.00  0.00            
ATOM   2312  C   TYR   350      29.980  53.190   1.880  1.00  0.00            
ATOM   2313  O   TYR   350      30.200  52.430   2.820  1.00  0.00            
ATOM   2314  N   GLY   351      29.850  52.730   0.640  1.00  0.00            
ATOM   2315  H   GLY   351      29.750  53.400  -0.100  1.00  0.00            
ATOM   2316  CA  GLY   351      29.930  51.320   0.290  1.00  0.00            
ATOM   2317  HA1 GLY   351      30.630  50.790   0.930  1.00  0.00            
ATOM   2318  HA2 GLY   351      30.300  51.320  -0.730  1.00  0.00            
ATOM   2319  C   GLY   351      28.620  50.560   0.420  1.00  0.00            
ATOM   2320  O   GLY   351      28.690  49.390   0.030  1.00  0.00            
ATOM   2321  N   LYS   352      27.560  51.050   1.070  1.00  0.00            
ATOM   2322  H   LYS   352      27.670  51.970   1.450  1.00  0.00            
ATOM   2323  CA  LYS   352      26.410  50.390   1.650  1.00  0.00            
ATOM   2324  HA  LYS   352      26.060  49.550   1.040  1.00  0.00            
ATOM   2325  CB  LYS   352      26.760  50.000   3.080  1.00  0.00            
ATOM   2326  HB1 LYS   352      25.850  49.620   3.540  1.00  0.00            
ATOM   2327  HB2 LYS   352      27.010  50.920   3.610  1.00  0.00            
ATOM   2328  CG  LYS   352      27.880  49.000   3.310  1.00  0.00            
ATOM   2329  HG1 LYS   352      27.900  48.840   4.390  1.00  0.00            
ATOM   2330  HG2 LYS   352      28.810  49.550   3.150  1.00  0.00            
ATOM   2331  CD  LYS   352      27.890  47.690   2.540  1.00  0.00            
ATOM   2332  HD1 LYS   352      27.640  47.810   1.490  1.00  0.00            
ATOM   2333  HD2 LYS   352      27.090  47.040   2.890  1.00  0.00            
ATOM   2334  CE  LYS   352      29.240  46.980   2.660  1.00  0.00            
ATOM   2335  HE1 LYS   352      29.390  46.710   3.700  1.00  0.00            
ATOM   2336  HE2 LYS   352      30.060  47.570   2.260  1.00  0.00            
ATOM   2337  NZ  LYS   352      29.290  45.680   1.980  1.00  0.00            
ATOM   2338  HZ1 LYS   352      29.070  45.740   0.990  1.00  0.00            
ATOM   2339  HZ2 LYS   352      30.200  45.250   2.030  1.00  0.00            
ATOM   2340  HZ3 LYS   352      28.650  45.030   2.400  1.00  0.00            
ATOM   2341  C   LYS   352      25.200  51.310   1.560  1.00  0.00            
ATOM   2342  O   LYS   352      25.320  52.370   0.940  1.00  0.00            
ATOM   2343  N   ALA   353      24.050  50.990   2.160  1.00  0.00            
ATOM   2344  H   ALA   353      23.860  50.160   2.710  1.00  0.00            
ATOM   2345  CA  ALA   353      22.940  51.900   2.280  1.00  0.00            
ATOM   2346  HA  ALA   353      23.390  52.890   2.220  1.00  0.00            
ATOM   2347  CB  ALA   353      22.020  51.690   1.080  1.00  0.00            
ATOM   2348  HB1 ALA   353      22.660  51.680   0.200  1.00  0.00            
ATOM   2349  HB2 ALA   353      21.560  50.700   1.190  1.00  0.00            
ATOM   2350  HB3 ALA   353      21.200  52.400   0.960  1.00  0.00            
ATOM   2351  C   ALA   353      22.240  51.770   3.630  1.00  0.00            
ATOM   2352  O   ALA   353      22.230  50.730   4.280  1.00  0.00            
ATOM   2353  N   ILE   354      21.630  52.910   3.960  1.00  0.00            
ATOM   2354  H   ILE   354      21.740  53.670   3.300  1.00  0.00            
ATOM   2355  CA  ILE   354      20.860  53.150   5.170  1.00  0.00            
ATOM   2356  HA  ILE   354      21.130  52.520   6.020  1.00  0.00            
ATOM   2357  CB  ILE   354      20.940  54.590   5.660  1.00  0.00            
ATOM   2358  HB  ILE   354      20.340  55.280   5.060  1.00  0.00            
ATOM   2359  CG2 ILE   354      20.430  54.850   7.080  1.00  0.00            
ATOM   2360 1HG2 ILE   354      20.310  55.930   7.140  1.00  0.00            
ATOM   2361 2HG2 ILE   354      19.400  54.520   7.140  1.00  0.00            
ATOM   2362 3HG2 ILE   354      21.030  54.340   7.830  1.00  0.00            
ATOM   2363  CG1 ILE   354      22.360  55.140   5.560  1.00  0.00            
ATOM   2364 1HG1 ILE   354      22.580  55.190   4.490  1.00  0.00            
ATOM   2365 2HG1 ILE   354      22.960  54.420   6.110  1.00  0.00            
ATOM   2366  CD  ILE   354      22.610  56.530   6.140  1.00  0.00            
ATOM   2367  HD1 ILE   354      22.700  56.370   7.210  1.00  0.00            
ATOM   2368  HD2 ILE   354      23.660  56.800   6.060  1.00  0.00            
ATOM   2369  HD3 ILE   354      21.880  57.340   6.070  1.00  0.00            
ATOM   2370  C   ILE   354      19.400  52.850   4.870  1.00  0.00            
ATOM   2371  O   ILE   354      18.900  53.490   3.950  1.00  0.00            
ATOM   2372  N   PRO   355      18.740  51.940   5.590  1.00  0.00            
ATOM   2373  CD  PRO   355      19.210  50.870   6.440  1.00  0.00            
ATOM   2374  HD1 PRO   355      19.830  51.190   7.280  1.00  0.00            
ATOM   2375  HD2 PRO   355      19.790  50.210   5.800  1.00  0.00            
ATOM   2376  CG  PRO   355      17.960  50.110   6.840  1.00  0.00            
ATOM   2377  HG1 PRO   355      17.460  50.480   7.740  1.00  0.00            
ATOM   2378  HG2 PRO   355      18.190  49.050   6.990  1.00  0.00            
ATOM   2379  CB  PRO   355      16.930  50.410   5.750  1.00  0.00            
ATOM   2380  HB1 PRO   355      15.890  50.280   6.030  1.00  0.00            
ATOM   2381  HB2 PRO   355      17.160  49.770   4.890  1.00  0.00            
ATOM   2382  CA  PRO   355      17.300  51.860   5.450  1.00  0.00            
ATOM   2383  HA  PRO   355      16.910  51.920   4.430  1.00  0.00            
ATOM   2384  C   PRO   355      16.490  52.860   6.270  1.00  0.00            
ATOM   2385  O   PRO   355      17.000  53.340   7.280  1.00  0.00            
ATOM   2386  N   ILE   356      15.210  52.930   5.920  1.00  0.00            
ATOM   2387  H   ILE   356      14.900  52.440   5.090  1.00  0.00            
ATOM   2388  CA  ILE   356      14.160  53.590   6.670  1.00  0.00            
ATOM   2389  HA  ILE   356      14.310  54.670   6.550  1.00  0.00            
ATOM   2390  CB  ILE   356      12.820  53.250   6.030  1.00  0.00            
ATOM   2391  HB  ILE   356      12.670  52.210   6.320  1.00  0.00            
ATOM   2392  CG2 ILE   356      11.690  54.100   6.600  1.00  0.00            
ATOM   2393 1HG2 ILE   356      11.470  55.030   6.070  1.00  0.00            
ATOM   2394 2HG2 ILE   356      10.770  53.550   6.470  1.00  0.00            
ATOM   2395 3HG2 ILE   356      11.780  54.200   7.680  1.00  0.00            
ATOM   2396  CG1 ILE   356      12.800  53.290   4.500  1.00  0.00            
ATOM   2397 1HG1 ILE   356      11.780  53.110   4.170  1.00  0.00            
ATOM   2398 2HG1 ILE   356      13.370  52.440   4.130  1.00  0.00            
ATOM   2399  CD  ILE   356      13.320  54.620   3.960  1.00  0.00            
ATOM   2400  HD1 ILE   356      13.040  55.520   4.510  1.00  0.00            
ATOM   2401  HD2 ILE   356      14.390  54.520   3.820  1.00  0.00            
ATOM   2402  HD3 ILE   356      12.920  54.850   2.980  1.00  0.00            
ATOM   2403  C   ILE   356      14.180  53.380   8.170  1.00  0.00            
ATOM   2404  O   ILE   356      14.050  54.330   8.950  1.00  0.00            
ATOM   2405  N   GLU   357      14.180  52.100   8.540  1.00  0.00            
ATOM   2406  H   GLU   357      14.150  51.400   7.820  1.00  0.00            
ATOM   2407  CA  GLU   357      14.100  51.640   9.910  1.00  0.00            
ATOM   2408  HA  GLU   357      13.160  52.010  10.320  1.00  0.00            
ATOM   2409  CB  GLU   357      13.990  50.120   9.900  1.00  0.00            
ATOM   2410  HB1 GLU   357      13.250  49.750   9.190  1.00  0.00            
ATOM   2411  HB2 GLU   357      13.670  49.670  10.850  1.00  0.00            
ATOM   2412  CG  GLU   357      15.360  49.480   9.670  1.00  0.00            
ATOM   2413  HG1 GLU   357      16.150  49.830  10.340  1.00  0.00            
ATOM   2414  HG2 GLU   357      15.750  49.620   8.660  1.00  0.00            
ATOM   2415  CD  GLU   357      15.330  47.970   9.830  1.00  0.00            
ATOM   2416  OE1 GLU   357      16.410  47.370  10.010  1.00  0.00            
ATOM   2417  OE2 GLU   357      14.280  47.340   9.610  1.00  0.00            
ATOM   2418  C   GLU   357      15.190  52.130  10.850  1.00  0.00            
ATOM   2419  O   GLU   357      15.010  52.170  12.070  1.00  0.00            
ATOM   2420  N   ALA   358      16.320  52.490  10.240  1.00  0.00            
ATOM   2421  H   ALA   358      16.340  52.330   9.240  1.00  0.00            
ATOM   2422  CA  ALA   358      17.440  53.100  10.920  1.00  0.00            
ATOM   2423  HA  ALA   358      17.440  52.750  11.950  1.00  0.00            
ATOM   2424  CB  ALA   358      18.670  52.510  10.240  1.00  0.00            
ATOM   2425  HB1 ALA   358      18.680  52.970   9.250  1.00  0.00            
ATOM   2426  HB2 ALA   358      19.590  52.820  10.750  1.00  0.00            
ATOM   2427  HB3 ALA   358      18.570  51.430  10.120  1.00  0.00            
ATOM   2428  C   ALA   358      17.490  54.620  11.010  1.00  0.00            
ATOM   2429  O   ALA   358      18.480  55.160  11.520  1.00  0.00            
ATOM   2430  N   ILE   359      16.430  55.250  10.510  1.00  0.00            
ATOM   2431  H   ILE   359      15.660  54.720  10.120  1.00  0.00            
ATOM   2432  CA  ILE   359      16.270  56.690  10.480  1.00  0.00            
ATOM   2433  HA  ILE   359      16.970  57.130  11.200  1.00  0.00            
ATOM   2434  CB  ILE   359      16.660  57.230   9.100  1.00  0.00            
ATOM   2435  HB  ILE   359      16.480  58.310   9.070  1.00  0.00            
ATOM   2436  CG2 ILE   359      18.180  57.130   8.960  1.00  0.00            
ATOM   2437 1HG2 ILE   359      18.550  57.500   8.000  1.00  0.00            
ATOM   2438 2HG2 ILE   359      18.690  57.580   9.810  1.00  0.00            
ATOM   2439 3HG2 ILE   359      18.420  56.070   8.900  1.00  0.00            
ATOM   2440  CG1 ILE   359      15.960  56.670   7.870  1.00  0.00            
ATOM   2441 1HG1 ILE   359      14.920  56.410   8.050  1.00  0.00            
ATOM   2442 2HG1 ILE   359      16.480  55.710   7.770  1.00  0.00            
ATOM   2443  CD  ILE   359      16.040  57.450   6.560  1.00  0.00            
ATOM   2444  HD1 ILE   359      17.020  57.340   6.100  1.00  0.00            
ATOM   2445  HD2 ILE   359      15.260  57.200   5.850  1.00  0.00            
ATOM   2446  HD3 ILE   359      15.960  58.530   6.710  1.00  0.00            
ATOM   2447  C   ILE   359      14.900  57.200  10.880  1.00  0.00            
ATOM   2448  O   ILE   359      14.610  58.380  10.710  1.00  0.00            
ATOM   2449  N   ARG   360      13.990  56.400  11.430  1.00  0.00            
ATOM   2450  H   ARG   360      14.320  55.470  11.670  1.00  0.00            
ATOM   2451  CA  ARG   360      12.580  56.650  11.680  1.00  0.00            
ATOM   2452  HA  ARG   360      12.420  57.720  11.790  1.00  0.00            
ATOM   2453  CB  ARG   360      11.700  56.100  10.570  1.00  0.00            
ATOM   2454  HB1 ARG   360      10.660  56.140  10.910  1.00  0.00            
ATOM   2455  HB2 ARG   360      12.030  55.090  10.320  1.00  0.00            
ATOM   2456  CG  ARG   360      11.660  56.900   9.270  1.00  0.00            
ATOM   2457  HG1 ARG   360      11.150  56.330   8.490  1.00  0.00            
ATOM   2458  HG2 ARG   360      12.700  57.030   8.960  1.00  0.00            
ATOM   2459  CD  ARG   360      11.140  58.330   9.360  1.00  0.00            
ATOM   2460  HD1 ARG   360      11.600  58.840   8.520  1.00  0.00            
ATOM   2461  HD2 ARG   360      11.600  58.810  10.230  1.00  0.00            
ATOM   2462  NE  ARG   360       9.690  58.480   9.310  1.00  0.00            
ATOM   2463  HE  ARG   360       9.260  58.060   8.500  1.00  0.00            
ATOM   2464  CZ  ARG   360       8.860  59.170  10.110  1.00  0.00            
ATOM   2465  NH1 ARG   360       9.340  60.000  11.050  1.00  0.00            
ATOM   2466 1HH1 ARG   360      10.310  59.850  11.310  1.00  0.00            
ATOM   2467 2HH1 ARG   360       8.720  60.500  11.660  1.00  0.00            
ATOM   2468  NH2 ARG   360       7.540  59.090   9.910  1.00  0.00            
ATOM   2469 1HH2 ARG   360       7.190  58.390   9.270  1.00  0.00            
ATOM   2470 2HH2 ARG   360       6.870  59.640  10.430  1.00  0.00            
ATOM   2471  C   ARG   360      12.120  56.040  13.000  1.00  0.00            
ATOM   2472  O   ARG   360      12.700  55.090  13.520  1.00  0.00            
ATOM   2473  N   GLY   361      11.060  56.580  13.610  1.00  0.00            
ATOM   2474  H   GLY   361      10.510  57.240  13.080  1.00  0.00            
ATOM   2475  CA  GLY   361      10.770  56.270  15.000  1.00  0.00            
ATOM   2476  HA1 GLY   361      10.660  55.210  15.190  1.00  0.00            
ATOM   2477  HA2 GLY   361       9.830  56.760  15.250  1.00  0.00            
ATOM   2478  C   GLY   361      11.710  56.920  16.010  1.00  0.00            
ATOM   2479  O   GLY   361      12.270  56.210  16.840  1.00  0.00            
ATOM   2480  N   GLY   362      11.930  58.240  15.950  1.00  0.00            
ATOM   2481  H   GLY   362      11.680  58.730  15.100  1.00  0.00            
ATOM   2482  CA  GLY   362      12.740  58.930  16.920  1.00  0.00            
ATOM   2483  HA1 GLY   362      13.050  58.360  17.800  1.00  0.00            
ATOM   2484  HA2 GLY   362      12.150  59.760  17.320  1.00  0.00            
ATOM   2485  C   GLY   362      14.030  59.490  16.310  1.00  0.00            
ATOM   2486  O   GLY   362      14.340  59.240  15.150  1.00  0.00            
ATOM   2487  N   ARG   363      14.660  60.310  17.150  1.00  0.00            
ATOM   2488  H   ARG   363      14.330  60.140  18.090  1.00  0.00            
ATOM   2489  CA  ARG   363      15.830  61.100  16.800  1.00  0.00            
ATOM   2490  HA  ARG   363      15.690  61.600  15.850  1.00  0.00            
ATOM   2491  CB  ARG   363      15.940  62.340  17.670  1.00  0.00            
ATOM   2492  HB1 ARG   363      15.100  63.010  17.510  1.00  0.00            
ATOM   2493  HB2 ARG   363      16.710  63.010  17.270  1.00  0.00            
ATOM   2494  CG  ARG   363      16.230  61.900  19.100  1.00  0.00            
ATOM   2495  HG1 ARG   363      17.050  61.200  19.260  1.00  0.00            
ATOM   2496  HG2 ARG   363      15.370  61.470  19.610  1.00  0.00            
ATOM   2497  CD  ARG   363      16.710  63.140  19.860  1.00  0.00            
ATOM   2498  HD1 ARG   363      17.490  63.580  19.230  1.00  0.00            
ATOM   2499  HD2 ARG   363      17.110  62.850  20.830  1.00  0.00            
ATOM   2500  NE  ARG   363      15.590  64.060  20.000  1.00  0.00            
ATOM   2501  HE  ARG   363      14.660  63.650  20.020  1.00  0.00            
ATOM   2502  CZ  ARG   363      15.670  65.370  19.710  1.00  0.00            
ATOM   2503  NH1 ARG   363      16.820  66.040  19.820  1.00  0.00            
ATOM   2504 1HH1 ARG   363      17.680  65.560  20.050  1.00  0.00            
ATOM   2505 2HH1 ARG   363      16.930  66.990  19.470  1.00  0.00            
ATOM   2506  NH2 ARG   363      14.590  66.050  19.310  1.00  0.00            
ATOM   2507 1HH2 ARG   363      13.690  65.590  19.340  1.00  0.00            
ATOM   2508 2HH2 ARG   363      14.660  67.050  19.180  1.00  0.00            
ATOM   2509  C   ARG   363      17.100  60.280  16.630  1.00  0.00            
ATOM   2510  O   ARG   363      17.450  59.440  17.460  1.00  0.00            
ATOM   2511  N   HIS   364      17.990  60.560  15.670  1.00  0.00            
ATOM   2512  H   HIS   364      17.770  61.360  15.090  1.00  0.00            
ATOM   2513  CA  HIS   364      19.060  59.710  15.210  1.00  0.00            
ATOM   2514  HA  HIS   364      19.270  58.970  15.980  1.00  0.00            
ATOM   2515  CB  HIS   364      18.650  58.950  13.960  1.00  0.00            
ATOM   2516  HB1 HIS   364      19.470  58.440  13.450  1.00  0.00            
ATOM   2517  HB2 HIS   364      18.220  59.610  13.200  1.00  0.00            
ATOM   2518  CG  HIS   364      17.810  57.740  14.280  1.00  0.00            
ATOM   2519  ND1 HIS   364      16.440  57.620  14.420  1.00  0.00            
ATOM   2520  HD1 HIS   364      15.720  58.330  14.320  1.00  0.00            
ATOM   2521  CE1 HIS   364      16.110  56.320  14.560  1.00  0.00            
ATOM   2522  HE1 HIS   364      15.110  55.970  14.750  1.00  0.00            
ATOM   2523  NE2 HIS   364      17.230  55.600  14.580  1.00  0.00            
ATOM   2524  CD2 HIS   364      18.290  56.460  14.290  1.00  0.00            
ATOM   2525  HD2 HIS   364      19.290  56.130  14.060  1.00  0.00            
ATOM   2526  C   HIS   364      20.280  60.590  14.930  1.00  0.00            
ATOM   2527  O   HIS   364      20.140  61.790  14.720  1.00  0.00            
ATOM   2528  N   LEU   365      21.480  60.040  14.750  1.00  0.00            
ATOM   2529  H   LEU   365      21.490  59.040  14.850  1.00  0.00            
ATOM   2530  CA  LEU   365      22.690  60.660  14.240  1.00  0.00            
ATOM   2531  HA  LEU   365      22.510  61.650  13.810  1.00  0.00            
ATOM   2532  CB  LEU   365      23.530  60.960  15.480  1.00  0.00            
ATOM   2533  HB1 LEU   365      23.610  59.960  15.920  1.00  0.00            
ATOM   2534  HB2 LEU   365      22.900  61.590  16.100  1.00  0.00            
ATOM   2535  CG  LEU   365      24.960  61.480  15.430  1.00  0.00            
ATOM   2536  HG  LEU   365      25.610  60.640  15.180  1.00  0.00            
ATOM   2537  CD1 LEU   365      25.240  62.720  14.590  1.00  0.00            
ATOM   2538 1HD1 LEU   365      25.180  62.530  13.520  1.00  0.00            
ATOM   2539 2HD1 LEU   365      24.440  63.430  14.780  1.00  0.00            
ATOM   2540 3HD1 LEU   365      26.230  63.190  14.670  1.00  0.00            
ATOM   2541  CD2 LEU   365      25.310  61.820  16.880  1.00  0.00            
ATOM   2542 1HD2 LEU   365      24.720  62.690  17.150  1.00  0.00            
ATOM   2543 2HD2 LEU   365      25.050  61.010  17.560  1.00  0.00            
ATOM   2544 3HD2 LEU   365      26.370  62.030  17.030  1.00  0.00            
ATOM   2545  C   LEU   365      23.440  59.880  13.170  1.00  0.00            
ATOM   2546  O   LEU   365      23.420  58.650  13.220  1.00  0.00            
ATOM   2547  N   ILE   366      24.110  60.530  12.210  1.00  0.00            
ATOM   2548  H   ILE   366      24.000  61.530  12.130  1.00  0.00            
ATOM   2549  CA  ILE   366      24.740  59.850  11.100  1.00  0.00            
ATOM   2550  HA  ILE   366      24.900  58.810  11.370  1.00  0.00            
ATOM   2551  CB  ILE   366      23.880  59.740   9.840  1.00  0.00            
ATOM   2552  HB  ILE   366      23.650  60.750   9.510  1.00  0.00            
ATOM   2553  CG2 ILE   366      24.700  58.950   8.830  1.00  0.00            
ATOM   2554 1HG2 ILE   366      24.900  57.940   9.180  1.00  0.00            
ATOM   2555 2HG2 ILE   366      24.180  58.950   7.870  1.00  0.00            
ATOM   2556 3HG2 ILE   366      25.690  59.370   8.700  1.00  0.00            
ATOM   2557  CG1 ILE   366      22.440  59.230   9.890  1.00  0.00            
ATOM   2558 1HG1 ILE   366      21.970  59.770  10.710  1.00  0.00            
ATOM   2559 2HG1 ILE   366      22.470  58.190  10.190  1.00  0.00            
ATOM   2560  CD  ILE   366      21.720  59.500   8.560  1.00  0.00            
ATOM   2561  HD1 ILE   366      21.890  60.520   8.250  1.00  0.00            
ATOM   2562  HD2 ILE   366      22.000  58.780   7.790  1.00  0.00            
ATOM   2563  HD3 ILE   366      20.640  59.460   8.670  1.00  0.00            
ATOM   2564  C   ILE   366      26.130  60.420  10.870  1.00  0.00            
ATOM   2565  O   ILE   366      26.290  61.350  10.070  1.00  0.00            
ATOM   2566  N   PHE   367      27.170  59.840  11.480  1.00  0.00            
ATOM   2567  H   PHE   367      27.070  58.930  11.900  1.00  0.00            
ATOM   2568  CA  PHE   367      28.480  60.370  11.160  1.00  0.00            
ATOM   2569  HA  PHE   367      28.310  61.420  11.390  1.00  0.00            
ATOM   2570  CB  PHE   367      29.590  60.080  12.160  1.00  0.00            
ATOM   2571  HB1 PHE   367      30.550  60.340  11.720  1.00  0.00            
ATOM   2572  HB2 PHE   367      29.620  59.000  12.300  1.00  0.00            
ATOM   2573  CG  PHE   367      29.350  60.770  13.480  1.00  0.00            
ATOM   2574  CD1 PHE   367      29.780  62.070  13.750  1.00  0.00            
ATOM   2575  HD1 PHE   367      30.350  62.630  13.030  1.00  0.00            
ATOM   2576  CE1 PHE   367      29.710  62.640  15.030  1.00  0.00            
ATOM   2577  HE1 PHE   367      29.960  63.680  15.190  1.00  0.00            
ATOM   2578  CZ  PHE   367      29.190  61.900  16.090  1.00  0.00            
ATOM   2579  HZ  PHE   367      29.150  62.360  17.060  1.00  0.00            
ATOM   2580  CE2 PHE   367      28.630  60.650  15.790  1.00  0.00            
ATOM   2581  HE2 PHE   367      28.000  60.150  16.510  1.00  0.00            
ATOM   2582  CD2 PHE   367      28.690  60.070  14.510  1.00  0.00            
ATOM   2583  HD2 PHE   367      28.240  59.120  14.310  1.00  0.00            
ATOM   2584  C   PHE   367      28.910  60.220   9.700  1.00  0.00            
ATOM   2585  O   PHE   367      28.840  59.180   9.050  1.00  0.00            
ATOM   2586  N   CYS   368      29.330  61.350   9.140  1.00  0.00            
ATOM   2587  H   CYS   368      29.200  62.210   9.650  1.00  0.00            
ATOM   2588  CA  CYS   368      29.880  61.420   7.800  1.00  0.00            
ATOM   2589  HA  CYS   368      29.830  60.430   7.350  1.00  0.00            
ATOM   2590  CB  CYS   368      29.050  62.420   6.990  1.00  0.00            
ATOM   2591  HB1 CYS   368      29.560  62.490   6.020  1.00  0.00            
ATOM   2592  HB2 CYS   368      28.920  63.310   7.600  1.00  0.00            
ATOM   2593  SG  CYS   368      27.440  61.690   6.620  1.00  0.00            
ATOM   2594  HG  CYS   368      27.120  61.450   7.900  1.00  0.00            
ATOM   2595  C   CYS   368      31.350  61.800   7.800  1.00  0.00            
ATOM   2596  O   CYS   368      31.820  62.490   8.710  1.00  0.00            
ATOM   2597  N   HIS   369      32.100  61.540   6.720  1.00  0.00            
ATOM   2598  H   HIS   369      31.700  61.040   5.940  1.00  0.00            
ATOM   2599  CA  HIS   369      33.450  62.020   6.590  1.00  0.00            
ATOM   2600  HA  HIS   369      33.930  61.820   7.550  1.00  0.00            
ATOM   2601  CB  HIS   369      34.250  61.240   5.550  1.00  0.00            
ATOM   2602  HB1 HIS   369      33.940  61.690   4.610  1.00  0.00            
ATOM   2603  HB2 HIS   369      33.850  60.230   5.470  1.00  0.00            
ATOM   2604  CG  HIS   369      35.750  61.320   5.650  1.00  0.00            
ATOM   2605  ND1 HIS   369      36.560  60.780   6.630  1.00  0.00            
ATOM   2606  HD1 HIS   369      36.170  60.420   7.500  1.00  0.00            
ATOM   2607  CE1 HIS   369      37.820  61.030   6.250  1.00  0.00            
ATOM   2608  HE1 HIS   369      38.620  60.660   6.880  1.00  0.00            
ATOM   2609  NE2 HIS   369      37.920  61.730   5.120  1.00  0.00            
ATOM   2610  CD2 HIS   369      36.590  61.960   4.770  1.00  0.00            
ATOM   2611  HD2 HIS   369      36.220  62.390   3.860  1.00  0.00            
ATOM   2612  C   HIS   369      33.580  63.500   6.240  1.00  0.00            
ATOM   2613  O   HIS   369      34.610  64.130   6.490  1.00  0.00            
ATOM   2614  N   SER   370      32.550  64.130   5.670  1.00  0.00            
ATOM   2615  H   SER   370      31.670  63.750   5.380  1.00  0.00            
ATOM   2616  CA  SER   370      32.680  65.480   5.160  1.00  0.00            
ATOM   2617  HA  SER   370      33.440  65.980   5.770  1.00  0.00            
ATOM   2618  CB  SER   370      33.250  65.450   3.740  1.00  0.00            
ATOM   2619  HB1 SER   370      34.070  64.740   3.670  1.00  0.00            
ATOM   2620  HB2 SER   370      33.600  66.460   3.520  1.00  0.00            
ATOM   2621  OG  SER   370      32.290  65.110   2.780  1.00  0.00            
ATOM   2622  HG  SER   370      32.770  65.100   1.940  1.00  0.00            
ATOM   2623  C   SER   370      31.390  66.280   5.080  1.00  0.00            
ATOM   2624  O   SER   370      30.290  65.730   5.190  1.00  0.00            
ATOM   2625  N   LYS   371      31.620  67.590   5.020  1.00  0.00            
ATOM   2626  H   LYS   371      32.570  67.890   4.880  1.00  0.00            
ATOM   2627  CA  LYS   371      30.620  68.630   5.000  1.00  0.00            
ATOM   2628  HA  LYS   371      29.980  68.480   5.880  1.00  0.00            
ATOM   2629  CB  LYS   371      31.270  70.000   5.150  1.00  0.00            
ATOM   2630  HB1 LYS   371      32.010  70.180   4.360  1.00  0.00            
ATOM   2631  HB2 LYS   371      31.730  69.920   6.130  1.00  0.00            
ATOM   2632  CG  LYS   371      30.310  71.180   5.240  1.00  0.00            
ATOM   2633  HG1 LYS   371      30.820  71.880   5.900  1.00  0.00            
ATOM   2634  HG2 LYS   371      29.350  70.900   5.670  1.00  0.00            
ATOM   2635  CD  LYS   371      30.100  71.910   3.910  1.00  0.00            
ATOM   2636  HD1 LYS   371      29.480  71.270   3.280  1.00  0.00            
ATOM   2637  HD2 LYS   371      31.070  72.070   3.450  1.00  0.00            
ATOM   2638  CE  LYS   371      29.360  73.220   4.160  1.00  0.00            
ATOM   2639  HE1 LYS   371      30.020  73.840   4.770  1.00  0.00            
ATOM   2640  HE2 LYS   371      28.430  72.950   4.660  1.00  0.00            
ATOM   2641  NZ  LYS   371      29.050  74.000   2.960  1.00  0.00            
ATOM   2642  HZ1 LYS   371      28.120  73.800   2.620  1.00  0.00            
ATOM   2643  HZ2 LYS   371      28.900  74.970   3.220  1.00  0.00            
ATOM   2644  HZ3 LYS   371      29.760  73.870   2.250  1.00  0.00            
ATOM   2645  C   LYS   371      29.770  68.480   3.750  1.00  0.00            
ATOM   2646  O   LYS   371      28.560  68.300   3.880  1.00  0.00            
ATOM   2647  N   LYS   372      30.290  68.290   2.530  1.00  0.00            
ATOM   2648  H   LYS   372      31.280  68.340   2.310  1.00  0.00            
ATOM   2649  CA  LYS   372      29.430  68.090   1.380  1.00  0.00            
ATOM   2650  HA  LYS   372      28.760  68.940   1.290  1.00  0.00            
ATOM   2651  CB  LYS   372      30.210  67.910   0.080  1.00  0.00            
ATOM   2652  HB1 LYS   372      29.520  67.510  -0.670  1.00  0.00            
ATOM   2653  HB2 LYS   372      31.020  67.180   0.150  1.00  0.00            
ATOM   2654  CG  LYS   372      30.830  69.190  -0.460  1.00  0.00            
ATOM   2655  HG1 LYS   372      31.630  69.640   0.130  1.00  0.00            
ATOM   2656  HG2 LYS   372      29.980  69.870  -0.570  1.00  0.00            
ATOM   2657  CD  LYS   372      31.390  68.880  -1.850  1.00  0.00            
ATOM   2658  HD1 LYS   372      30.670  68.590  -2.610  1.00  0.00            
ATOM   2659  HD2 LYS   372      32.100  68.070  -1.720  1.00  0.00            
ATOM   2660  CE  LYS   372      32.200  70.040  -2.430  1.00  0.00            
ATOM   2661  HE1 LYS   372      33.000  70.380  -1.780  1.00  0.00            
ATOM   2662  HE2 LYS   372      31.620  70.960  -2.520  1.00  0.00            
ATOM   2663  NZ  LYS   372      32.710  69.640  -3.750  1.00  0.00            
ATOM   2664  HZ1 LYS   372      33.300  70.390  -4.070  1.00  0.00            
ATOM   2665  HZ2 LYS   372      33.160  68.740  -3.700  1.00  0.00            
ATOM   2666  HZ3 LYS   372      31.980  69.620  -4.450  1.00  0.00            
ATOM   2667  C   LYS   372      28.480  66.920   1.480  1.00  0.00            
ATOM   2668  O   LYS   372      27.350  66.980   1.000  1.00  0.00            
ATOM   2669  N   LYS   373      28.890  65.810   2.100  1.00  0.00            
ATOM   2670  H   LYS   373      29.850  65.790   2.420  1.00  0.00            
ATOM   2671  CA  LYS   373      28.140  64.590   2.340  1.00  0.00            
ATOM   2672  HA  LYS   373      27.630  64.430   1.390  1.00  0.00            
ATOM   2673  CB  LYS   373      29.070  63.420   2.650  1.00  0.00            
ATOM   2674  HB1 LYS   373      29.290  63.360   3.720  1.00  0.00            
ATOM   2675  HB2 LYS   373      30.000  63.540   2.090  1.00  0.00            
ATOM   2676  CG  LYS   373      28.550  62.020   2.360  1.00  0.00            
ATOM   2677  HG1 LYS   373      28.010  61.730   3.270  1.00  0.00            
ATOM   2678  HG2 LYS   373      29.420  61.360   2.270  1.00  0.00            
ATOM   2679  CD  LYS   373      27.710  61.710   1.120  1.00  0.00            
ATOM   2680  HD1 LYS   373      26.820  62.340   1.120  1.00  0.00            
ATOM   2681  HD2 LYS   373      27.370  60.680   1.250  1.00  0.00            
ATOM   2682  CE  LYS   373      28.410  61.870  -0.220  1.00  0.00            
ATOM   2683  HE1 LYS   373      29.350  61.320  -0.220  1.00  0.00            
ATOM   2684  HE2 LYS   373      28.630  62.920  -0.390  1.00  0.00            
ATOM   2685  NZ  LYS   373      27.540  61.330  -1.270  1.00  0.00            
ATOM   2686  HZ1 LYS   373      27.060  60.510  -0.960  1.00  0.00            
ATOM   2687  HZ2 LYS   373      26.830  62.030  -1.450  1.00  0.00            
ATOM   2688  HZ3 LYS   373      28.040  61.120  -2.130  1.00  0.00            
ATOM   2689  C   LYS   373      27.110  64.820   3.440  1.00  0.00            
ATOM   2690  O   LYS   373      25.970  64.410   3.260  1.00  0.00            
ATOM   2691  N   CYS   374      27.370  65.540   4.530  1.00  0.00            
ATOM   2692  H   CYS   374      28.330  65.850   4.620  1.00  0.00            
ATOM   2693  CA  CYS   374      26.480  66.060   5.540  1.00  0.00            
ATOM   2694  HA  CYS   374      26.150  65.170   6.060  1.00  0.00            
ATOM   2695  CB  CYS   374      27.260  66.900   6.550  1.00  0.00            
ATOM   2696  HB1 CYS   374      26.430  67.340   7.110  1.00  0.00            
ATOM   2697  HB2 CYS   374      27.910  67.660   6.130  1.00  0.00            
ATOM   2698  SG  CYS   374      28.240  65.990   7.770  1.00  0.00            
ATOM   2699  HG  CYS   374      28.870  67.020   8.350  1.00  0.00            
ATOM   2700  C   CYS   374      25.310  66.790   4.890  1.00  0.00            
ATOM   2701  O   CYS   374      24.150  66.610   5.250  1.00  0.00            
ATOM   2702  N   ASP   375      25.600  67.700   3.960  1.00  0.00            
ATOM   2703  H   ASP   375      26.550  67.750   3.630  1.00  0.00            
ATOM   2704  CA  ASP   375      24.590  68.490   3.280  1.00  0.00            
ATOM   2705  HA  ASP   375      23.840  68.860   3.980  1.00  0.00            
ATOM   2706  CB  ASP   375      25.240  69.700   2.620  1.00  0.00            
ATOM   2707  HB1 ASP   375      26.090  69.390   2.010  1.00  0.00            
ATOM   2708  HB2 ASP   375      25.630  70.370   3.390  1.00  0.00            
ATOM   2709  CG  ASP   375      24.280  70.410   1.670  1.00  0.00            
ATOM   2710  OD1 ASP   375      24.430  70.220   0.440  1.00  0.00            
ATOM   2711  OD2 ASP   375      23.460  71.180   2.220  1.00  0.00            
ATOM   2712  C   ASP   375      23.830  67.630   2.280  1.00  0.00            
ATOM   2713  O   ASP   375      22.630  67.840   2.110  1.00  0.00            
ATOM   2714  N   GLU   376      24.470  66.710   1.550  1.00  0.00            
ATOM   2715  H   GLU   376      25.470  66.660   1.630  1.00  0.00            
ATOM   2716  CA  GLU   376      23.770  65.970   0.520  1.00  0.00            
ATOM   2717  HA  GLU   376      23.140  66.640  -0.080  1.00  0.00            
ATOM   2718  CB  GLU   376      24.740  65.200  -0.360  1.00  0.00            
ATOM   2719  HB1 GLU   376      25.610  64.870   0.230  1.00  0.00            
ATOM   2720  HB2 GLU   376      25.140  66.050  -0.920  1.00  0.00            
ATOM   2721  CG  GLU   376      24.060  64.230  -1.310  1.00  0.00            
ATOM   2722  HG1 GLU   376      23.140  64.680  -1.680  1.00  0.00            
ATOM   2723  HG2 GLU   376      23.820  63.280  -0.820  1.00  0.00            
ATOM   2724  CD  GLU   376      24.930  63.950  -2.530  1.00  0.00            
ATOM   2725  OE1 GLU   376      26.050  63.410  -2.440  1.00  0.00            
ATOM   2726  OE2 GLU   376      24.440  64.130  -3.670  1.00  0.00            
ATOM   2727  C   GLU   376      22.810  64.970   1.150  1.00  0.00            
ATOM   2728  O   GLU   376      21.700  64.710   0.690  1.00  0.00            
ATOM   2729  N   LEU   377      23.090  64.350   2.300  1.00  0.00            
ATOM   2730  H   LEU   377      24.000  64.460   2.730  1.00  0.00            
ATOM   2731  CA  LEU   377      22.130  63.440   2.900  1.00  0.00            
ATOM   2732  HA  LEU   377      21.700  62.830   2.110  1.00  0.00            
ATOM   2733  CB  LEU   377      22.730  62.420   3.860  1.00  0.00            
ATOM   2734  HB1 LEU   377      22.050  62.360   4.720  1.00  0.00            
ATOM   2735  HB2 LEU   377      23.660  62.850   4.210  1.00  0.00            
ATOM   2736  CG  LEU   377      23.180  61.100   3.250  1.00  0.00            
ATOM   2737  HG  LEU   377      22.400  60.820   2.540  1.00  0.00            
ATOM   2738  CD1 LEU   377      24.490  61.340   2.500  1.00  0.00            
ATOM   2739 1HD1 LEU   377      24.710  60.470   1.880  1.00  0.00            
ATOM   2740 2HD1 LEU   377      24.510  62.250   1.900  1.00  0.00            
ATOM   2741 3HD1 LEU   377      25.370  61.440   3.140  1.00  0.00            
ATOM   2742  CD2 LEU   377      23.350  60.120   4.400  1.00  0.00            
ATOM   2743 1HD2 LEU   377      24.320  60.280   4.860  1.00  0.00            
ATOM   2744 2HD2 LEU   377      22.490  60.250   5.060  1.00  0.00            
ATOM   2745 3HD2 LEU   377      23.410  59.070   4.110  1.00  0.00            
ATOM   2746  C   LEU   377      20.990  64.160   3.610  1.00  0.00            
ATOM   2747  O   LEU   377      19.890  63.630   3.570  1.00  0.00            
ATOM   2748  N   ALA   378      21.180  65.340   4.210  1.00  0.00            
ATOM   2749  H   ALA   378      22.080  65.790   4.190  1.00  0.00            
ATOM   2750  CA  ALA   378      20.060  66.050   4.800  1.00  0.00            
ATOM   2751  HA  ALA   378      19.470  65.580   5.590  1.00  0.00            
ATOM   2752  CB  ALA   378      20.630  67.260   5.540  1.00  0.00            
ATOM   2753  HB1 ALA   378      21.500  67.040   6.160  1.00  0.00            
ATOM   2754  HB2 ALA   378      20.990  67.850   4.710  1.00  0.00            
ATOM   2755  HB3 ALA   378      19.890  67.800   6.140  1.00  0.00            
ATOM   2756  C   ALA   378      19.130  66.470   3.680  1.00  0.00            
ATOM   2757  O   ALA   378      17.930  66.280   3.870  1.00  0.00            
ATOM   2758  N   ALA   379      19.660  66.880   2.530  1.00  0.00            
ATOM   2759  H   ALA   379      20.670  66.880   2.440  1.00  0.00            
ATOM   2760  CA  ALA   379      18.800  67.250   1.430  1.00  0.00            
ATOM   2761  HA  ALA   379      18.030  67.930   1.800  1.00  0.00            
ATOM   2762  CB  ALA   379      19.570  68.110   0.430  1.00  0.00            
ATOM   2763  HB1 ALA   379      18.930  68.660  -0.250  1.00  0.00            
ATOM   2764  HB2 ALA   379      20.080  68.860   1.040  1.00  0.00            
ATOM   2765  HB3 ALA   379      20.300  67.480  -0.080  1.00  0.00            
ATOM   2766  C   ALA   379      18.180  66.110   0.640  1.00  0.00            
ATOM   2767  O   ALA   379      17.150  66.260  -0.020  1.00  0.00            
ATOM   2768  N   LYS   380      18.820  64.940   0.760  1.00  0.00            
ATOM   2769  H   LYS   380      19.810  64.990   0.950  1.00  0.00            
ATOM   2770  CA  LYS   380      18.160  63.690   0.430  1.00  0.00            
ATOM   2771  HA  LYS   380      17.650  63.840  -0.520  1.00  0.00            
ATOM   2772  CB  LYS   380      19.150  62.540   0.310  1.00  0.00            
ATOM   2773  HB1 LYS   380      19.540  62.380   1.320  1.00  0.00            
ATOM   2774  HB2 LYS   380      19.900  62.870  -0.410  1.00  0.00            
ATOM   2775  CG  LYS   380      18.550  61.250  -0.270  1.00  0.00            
ATOM   2776  HG1 LYS   380      17.790  60.820   0.360  1.00  0.00            
ATOM   2777  HG2 LYS   380      19.310  60.470  -0.370  1.00  0.00            
ATOM   2778  CD  LYS   380      18.100  61.270  -1.730  1.00  0.00            
ATOM   2779  HD1 LYS   380      18.920  61.610  -2.360  1.00  0.00            
ATOM   2780  HD2 LYS   380      17.280  61.970  -1.900  1.00  0.00            
ATOM   2781  CE  LYS   380      17.570  59.930  -2.230  1.00  0.00            
ATOM   2782  HE1 LYS   380      16.720  59.550  -1.670  1.00  0.00            
ATOM   2783  HE2 LYS   380      18.300  59.120  -2.190  1.00  0.00            
ATOM   2784  NZ  LYS   380      17.250  60.130  -3.660  1.00  0.00            
ATOM   2785  HZ1 LYS   380      16.430  60.710  -3.710  1.00  0.00            
ATOM   2786  HZ2 LYS   380      17.990  60.600  -4.160  1.00  0.00            
ATOM   2787  HZ3 LYS   380      17.130  59.270  -4.180  1.00  0.00            
ATOM   2788  C   LYS   380      16.990  63.360   1.350  1.00  0.00            
ATOM   2789  O   LYS   380      15.970  62.870   0.870  1.00  0.00            
ATOM   2790  N   LEU   381      17.160  63.520   2.660  1.00  0.00            
ATOM   2791  H   LEU   381      18.050  63.930   2.940  1.00  0.00            
ATOM   2792  CA  LEU   381      16.200  63.280   3.710  1.00  0.00            
ATOM   2793  HA  LEU   381      15.880  62.240   3.590  1.00  0.00            
ATOM   2794  CB  LEU   381      16.840  63.340   5.090  1.00  0.00            
ATOM   2795  HB1 LEU   381      16.020  63.250   5.810  1.00  0.00            
ATOM   2796  HB2 LEU   381      17.270  64.310   5.350  1.00  0.00            
ATOM   2797  CG  LEU   381      17.820  62.240   5.460  1.00  0.00            
ATOM   2798  HG  LEU   381      18.340  61.960   4.540  1.00  0.00            
ATOM   2799  CD1 LEU   381      18.950  62.500   6.460  1.00  0.00            
ATOM   2800 1HD1 LEU   381      19.660  61.680   6.490  1.00  0.00            
ATOM   2801 2HD1 LEU   381      19.390  63.450   6.160  1.00  0.00            
ATOM   2802 3HD1 LEU   381      18.390  62.750   7.370  1.00  0.00            
ATOM   2803  CD2 LEU   381      17.100  60.980   5.940  1.00  0.00            
ATOM   2804 1HD2 LEU   381      16.400  60.580   5.200  1.00  0.00            
ATOM   2805 2HD2 LEU   381      17.810  60.160   6.030  1.00  0.00            
ATOM   2806 3HD2 LEU   381      16.610  61.140   6.900  1.00  0.00            
ATOM   2807  C   LEU   381      14.940  64.120   3.560  1.00  0.00            
ATOM   2808  O   LEU   381      13.840  63.590   3.700  1.00  0.00            
ATOM   2809  N   SER   382      15.000  65.420   3.250  1.00  0.00            
ATOM   2810  H   SER   382      15.950  65.770   3.290  1.00  0.00            
ATOM   2811  CA  SER   382      13.830  66.240   3.010  1.00  0.00            
ATOM   2812  HA  SER   382      13.090  66.020   3.770  1.00  0.00            
ATOM   2813  CB  SER   382      14.170  67.710   3.200  1.00  0.00            
ATOM   2814  HB1 SER   382      14.760  67.950   4.080  1.00  0.00            
ATOM   2815  HB2 SER   382      13.220  68.250   3.170  1.00  0.00            
ATOM   2816  OG  SER   382      14.920  68.210   2.120  1.00  0.00            
ATOM   2817  HG  SER   382      15.200  69.060   2.490  1.00  0.00            
ATOM   2818  C   SER   382      13.230  65.920   1.650  1.00  0.00            
ATOM   2819  O   SER   382      12.040  66.200   1.490  1.00  0.00            
ATOM   2820  N   GLY   383      14.000  65.380   0.700  1.00  0.00            
ATOM   2821  H   GLY   383      14.970  65.220   0.920  1.00  0.00            
ATOM   2822  CA  GLY   383      13.410  64.830  -0.510  1.00  0.00            
ATOM   2823  HA1 GLY   383      14.210  64.560  -1.200  1.00  0.00            
ATOM   2824  HA2 GLY   383      12.890  65.640  -1.020  1.00  0.00            
ATOM   2825  C   GLY   383      12.600  63.580  -0.200  1.00  0.00            
ATOM   2826  O   GLY   383      11.680  63.210  -0.930  1.00  0.00            
ATOM   2827  N   LEU   384      12.850  62.860   0.900  1.00  0.00            
ATOM   2828  H   LEU   384      13.510  63.320   1.520  1.00  0.00            
ATOM   2829  CA  LEU   384      12.080  61.720   1.320  1.00  0.00            
ATOM   2830  HA  LEU   384      11.590  61.230   0.480  1.00  0.00            
ATOM   2831  CB  LEU   384      12.950  60.600   1.880  1.00  0.00            
ATOM   2832  HB1 LEU   384      12.280  59.850   2.300  1.00  0.00            
ATOM   2833  HB2 LEU   384      13.490  61.010   2.730  1.00  0.00            
ATOM   2834  CG  LEU   384      13.910  59.970   0.870  1.00  0.00            
ATOM   2835  HG  LEU   384      14.320  60.780   0.270  1.00  0.00            
ATOM   2836  CD1 LEU   384      15.090  59.380   1.640  1.00  0.00            
ATOM   2837 1HD1 LEU   384      14.590  58.710   2.340  1.00  0.00            
ATOM   2838 2HD1 LEU   384      15.750  58.900   0.920  1.00  0.00            
ATOM   2839 3HD1 LEU   384      15.550  60.220   2.150  1.00  0.00            
ATOM   2840  CD2 LEU   384      13.230  58.840   0.100  1.00  0.00            
ATOM   2841 1HD2 LEU   384      12.660  58.300   0.860  1.00  0.00            
ATOM   2842 2HD2 LEU   384      12.630  59.260  -0.710  1.00  0.00            
ATOM   2843 3HD2 LEU   384      14.020  58.340  -0.450  1.00  0.00            
ATOM   2844  C   LEU   384      10.990  61.900   2.370  1.00  0.00            
ATOM   2845  O   LEU   384      10.220  60.980   2.620  1.00  0.00            
ATOM   2846  N   GLY   385      10.950  63.120   2.920  1.00  0.00            
ATOM   2847  H   GLY   385      11.660  63.800   2.710  1.00  0.00            
ATOM   2848  CA  GLY   385       9.950  63.510   3.890  1.00  0.00            
ATOM   2849  HA1 GLY   385       9.010  63.060   3.580  1.00  0.00            
ATOM   2850  HA2 GLY   385       9.880  64.590   3.790  1.00  0.00            
ATOM   2851  C   GLY   385      10.370  63.280   5.340  1.00  0.00            
ATOM   2852  O   GLY   385       9.570  62.690   6.060  1.00  0.00            
ATOM   2853  N   ILE   386      11.620  63.600   5.660  1.00  0.00            
ATOM   2854  H   ILE   386      12.150  63.980   4.890  1.00  0.00            
ATOM   2855  CA  ILE   386      12.300  63.250   6.900  1.00  0.00            
ATOM   2856  HA  ILE   386      11.560  63.030   7.670  1.00  0.00            
ATOM   2857  CB  ILE   386      13.220  62.040   6.770  1.00  0.00            
ATOM   2858  HB  ILE   386      14.000  62.220   6.030  1.00  0.00            
ATOM   2859  CG2 ILE   386      13.840  61.720   8.130  1.00  0.00            
ATOM   2860 1HG2 ILE   386      14.390  62.550   8.560  1.00  0.00            
ATOM   2861 2HG2 ILE   386      13.000  61.630   8.820  1.00  0.00            
ATOM   2862 3HG2 ILE   386      14.390  60.780   8.040  1.00  0.00            
ATOM   2863  CG1 ILE   386      12.460  60.810   6.300  1.00  0.00            
ATOM   2864 1HG1 ILE   386      12.220  61.110   5.280  1.00  0.00            
ATOM   2865 2HG1 ILE   386      11.610  60.620   6.950  1.00  0.00            
ATOM   2866  CD  ILE   386      13.220  59.500   6.110  1.00  0.00            
ATOM   2867  HD1 ILE   386      12.750  58.930   5.310  1.00  0.00            
ATOM   2868  HD2 ILE   386      14.230  59.740   5.760  1.00  0.00            
ATOM   2869  HD3 ILE   386      13.370  58.940   7.030  1.00  0.00            
ATOM   2870  C   ILE   386      12.970  64.510   7.440  1.00  0.00            
ATOM   2871  O   ILE   386      13.910  65.030   6.850  1.00  0.00            
ATOM   2872  N   ASN   387      12.530  64.970   8.610  1.00  0.00            
ATOM   2873  H   ASN   387      11.700  64.650   9.090  1.00  0.00            
ATOM   2874  CA  ASN   387      13.260  65.990   9.340  1.00  0.00            
ATOM   2875  HA  ASN   387      13.310  66.860   8.680  1.00  0.00            
ATOM   2876  CB  ASN   387      12.520  66.350  10.620  1.00  0.00            
ATOM   2877  HB1 ASN   387      12.540  65.590  11.400  1.00  0.00            
ATOM   2878  HB2 ASN   387      11.510  66.690  10.410  1.00  0.00            
ATOM   2879  CG  ASN   387      13.110  67.620  11.220  1.00  0.00            
ATOM   2880  OD1 ASN   387      13.470  68.580  10.540  1.00  0.00            
ATOM   2881  ND2 ASN   387      13.400  67.650  12.520  1.00  0.00            
ATOM   2882 1HD2 ASN   387      13.220  66.880  13.150  1.00  0.00            
ATOM   2883 2HD2 ASN   387      13.800  68.530  12.810  1.00  0.00            
ATOM   2884  C   ASN   387      14.730  65.700   9.620  1.00  0.00            
ATOM   2885  O   ASN   387      15.100  64.690  10.230  1.00  0.00            
ATOM   2886  N   ALA   388      15.640  66.560   9.150  1.00  0.00            
ATOM   2887  H   ALA   388      15.250  67.340   8.640  1.00  0.00            
ATOM   2888  CA  ALA   388      17.070  66.340   9.150  1.00  0.00            
ATOM   2889  HA  ALA   388      17.300  65.740  10.030  1.00  0.00            
ATOM   2890  CB  ALA   388      17.460  65.440   7.980  1.00  0.00            
ATOM   2891  HB1 ALA   388      18.500  65.120   7.940  1.00  0.00            
ATOM   2892  HB2 ALA   388      16.860  64.530   8.040  1.00  0.00            
ATOM   2893  HB3 ALA   388      17.410  65.910   7.000  1.00  0.00            
ATOM   2894  C   ALA   388      17.890  67.620   9.180  1.00  0.00            
ATOM   2895  O   ALA   388      17.530  68.670   8.660  1.00  0.00            
ATOM   2896  N   VAL   389      19.090  67.530   9.760  1.00  0.00            
ATOM   2897  H   VAL   389      19.380  66.600  10.040  1.00  0.00            
ATOM   2898  CA  VAL   389      20.030  68.610  10.000  1.00  0.00            
ATOM   2899  HA  VAL   389      19.700  69.450   9.390  1.00  0.00            
ATOM   2900  CB  VAL   389      19.950  68.970  11.480  1.00  0.00            
ATOM   2901  HB  VAL   389      20.150  68.030  12.000  1.00  0.00            
ATOM   2902  CG1 VAL   389      20.950  70.040  11.910  1.00  0.00            
ATOM   2903 1HG1 VAL   389      21.930  69.560  11.970  1.00  0.00            
ATOM   2904 2HG1 VAL   389      21.040  70.820  11.150  1.00  0.00            
ATOM   2905 3HG1 VAL   389      20.720  70.470  12.880  1.00  0.00            
ATOM   2906  CG2 VAL   389      18.610  69.600  11.850  1.00  0.00            
ATOM   2907 1HG2 VAL   389      17.780  69.010  11.450  1.00  0.00            
ATOM   2908 2HG2 VAL   389      18.440  69.870  12.890  1.00  0.00            
ATOM   2909 3HG2 VAL   389      18.660  70.530  11.290  1.00  0.00            
ATOM   2910  C   VAL   389      21.450  68.270   9.570  1.00  0.00            
ATOM   2911  O   VAL   389      22.030  67.320  10.080  1.00  0.00            
ATOM   2912  N   ALA   390      21.940  69.110   8.660  1.00  0.00            
ATOM   2913  H   ALA   390      21.290  69.820   8.350  1.00  0.00            
ATOM   2914  CA  ALA   390      23.330  69.120   8.250  1.00  0.00            
ATOM   2915  HA  ALA   390      23.590  68.060   8.260  1.00  0.00            
ATOM   2916  CB  ALA   390      23.470  69.750   6.870  1.00  0.00            
ATOM   2917  HB1 ALA   390      24.530  69.800   6.620  1.00  0.00            
ATOM   2918  HB2 ALA   390      22.860  69.280   6.100  1.00  0.00            
ATOM   2919  HB3 ALA   390      23.190  70.800   6.990  1.00  0.00            
ATOM   2920  C   ALA   390      24.180  69.870   9.260  1.00  0.00            
ATOM   2921  O   ALA   390      23.900  71.020   9.590  1.00  0.00            
ATOM   2922  N   TYR   391      25.150  69.220   9.910  1.00  0.00            
ATOM   2923  H   TYR   391      25.180  68.230   9.730  1.00  0.00            
ATOM   2924  CA  TYR   391      26.100  69.770  10.860  1.00  0.00            
ATOM   2925  HA  TYR   391      25.880  70.830  10.900  1.00  0.00            
ATOM   2926  CB  TYR   391      25.880  69.100  12.220  1.00  0.00            
ATOM   2927  HB1 TYR   391      26.560  68.250  12.290  1.00  0.00            
ATOM   2928  HB2 TYR   391      24.840  68.780  12.350  1.00  0.00            
ATOM   2929  CG  TYR   391      26.340  70.050  13.300  1.00  0.00            
ATOM   2930  CD1 TYR   391      25.600  71.220  13.520  1.00  0.00            
ATOM   2931  HD1 TYR   391      24.700  71.400  12.950  1.00  0.00            
ATOM   2932  CE1 TYR   391      26.070  72.210  14.400  1.00  0.00            
ATOM   2933  HE1 TYR   391      25.490  73.090  14.610  1.00  0.00            
ATOM   2934  CZ  TYR   391      27.330  71.990  15.010  1.00  0.00            
ATOM   2935  OH  TYR   391      27.800  72.930  15.880  1.00  0.00            
ATOM   2936  HH  TYR   391      27.120  73.590  16.030  1.00  0.00            
ATOM   2937  CE2 TYR   391      28.050  70.800  14.820  1.00  0.00            
ATOM   2938  HE2 TYR   391      28.880  70.620  15.490  1.00  0.00            
ATOM   2939  CD2 TYR   391      27.550  69.820  13.950  1.00  0.00            
ATOM   2940  HD2 TYR   391      28.220  69.020  13.670  1.00  0.00            
ATOM   2941  C   TYR   391      27.530  69.590  10.370  1.00  0.00            
ATOM   2942  O   TYR   391      27.990  68.590   9.840  1.00  0.00            
ATOM   2943  N   TYR   392      28.310  70.640  10.650  1.00  0.00            
ATOM   2944  H   TYR   392      27.920  71.340  11.270  1.00  0.00            
ATOM   2945  CA  TYR   392      29.700  70.790  10.290  1.00  0.00            
ATOM   2946  HA  TYR   392      30.220  69.860  10.550  1.00  0.00            
ATOM   2947  CB  TYR   392      29.880  70.980   8.790  1.00  0.00            
ATOM   2948  HB1 TYR   392      29.730  70.000   8.320  1.00  0.00            
ATOM   2949  HB2 TYR   392      30.880  71.210   8.430  1.00  0.00            
ATOM   2950  CG  TYR   392      28.910  71.970   8.190  1.00  0.00            
ATOM   2951  CD1 TYR   392      29.130  73.350   8.130  1.00  0.00            
ATOM   2952  HD1 TYR   392      30.010  73.770   8.590  1.00  0.00            
ATOM   2953  CE1 TYR   392      28.260  74.240   7.500  1.00  0.00            
ATOM   2954  HE1 TYR   392      28.530  75.290   7.460  1.00  0.00            
ATOM   2955  CZ  TYR   392      27.010  73.780   7.050  1.00  0.00            
ATOM   2956  OH  TYR   392      26.070  74.610   6.520  1.00  0.00            
ATOM   2957  HH  TYR   392      26.520  75.410   6.250  1.00  0.00            
ATOM   2958  CE2 TYR   392      26.730  72.400   7.110  1.00  0.00            
ATOM   2959  HE2 TYR   392      25.770  72.120   6.720  1.00  0.00            
ATOM   2960  CD2 TYR   392      27.710  71.530   7.620  1.00  0.00            
ATOM   2961  HD2 TYR   392      27.430  70.490   7.540  1.00  0.00            
ATOM   2962  C   TYR   392      30.360  71.840  11.180  1.00  0.00            
ATOM   2963  O   TYR   392      29.650  72.670  11.730  1.00  0.00            
ATOM   2964  N   ARG   393      31.690  71.940  11.170  1.00  0.00            
ATOM   2965  H   ARG   393      32.230  71.350  10.550  1.00  0.00            
ATOM   2966  CA  ARG   393      32.490  72.810  12.010  1.00  0.00            
ATOM   2967  HA  ARG   393      32.140  72.660  13.030  1.00  0.00            
ATOM   2968  CB  ARG   393      33.940  72.350  12.000  1.00  0.00            
ATOM   2969  HB1 ARG   393      34.180  72.540  10.950  1.00  0.00            
ATOM   2970  HB2 ARG   393      33.980  71.260  12.040  1.00  0.00            
ATOM   2971  CG  ARG   393      35.030  72.890  12.920  1.00  0.00            
ATOM   2972  HG1 ARG   393      35.190  73.920  12.590  1.00  0.00            
ATOM   2973  HG2 ARG   393      36.010  72.450  12.780  1.00  0.00            
ATOM   2974  CD  ARG   393      34.550  72.760  14.360  1.00  0.00            
ATOM   2975  HD1 ARG   393      33.500  73.040  14.430  1.00  0.00            
ATOM   2976  HD2 ARG   393      35.180  73.390  14.980  1.00  0.00            
ATOM   2977  NE  ARG   393      34.780  71.420  14.890  1.00  0.00            
ATOM   2978  HE  ARG   393      34.990  70.720  14.190  1.00  0.00            
ATOM   2979  CZ  ARG   393      34.750  70.960  16.150  1.00  0.00            
ATOM   2980  NH1 ARG   393      34.660  71.920  17.080  1.00  0.00            
ATOM   2981 1HH1 ARG   393      34.420  72.800  16.660  1.00  0.00            
ATOM   2982 2HH1 ARG   393      34.810  71.670  18.040  1.00  0.00            
ATOM   2983  NH2 ARG   393      34.860  69.660  16.460  1.00  0.00            
ATOM   2984 1HH2 ARG   393      35.000  69.000  15.710  1.00  0.00            
ATOM   2985 2HH2 ARG   393      34.570  69.270  17.350  1.00  0.00            
ATOM   2986  C   ARG   393      32.460  74.290  11.660  1.00  0.00            
ATOM   2987  O   ARG   393      32.600  74.710  10.510  1.00  0.00            
ATOM   2988  N   GLY   394      32.360  75.050  12.750  1.00  0.00            
ATOM   2989  H   GLY   394      32.260  74.620  13.660  1.00  0.00            
ATOM   2990  CA  GLY   394      32.120  76.470  12.600  1.00  0.00            
ATOM   2991  HA1 GLY   394      32.480  76.750  11.610  1.00  0.00            
ATOM   2992  HA2 GLY   394      32.610  77.080  13.360  1.00  0.00            
ATOM   2993  C   GLY   394      30.640  76.830  12.500  1.00  0.00            
ATOM   2994  O   GLY   394      30.370  77.990  12.220  1.00  0.00            
ATOM   2995  N   LEU   395      29.740  75.860  12.710  1.00  0.00            
ATOM   2996  H   LEU   395      30.040  74.950  13.020  1.00  0.00            
ATOM   2997  CA  LEU   395      28.400  76.220  13.100  1.00  0.00            
ATOM   2998  HA  LEU   395      28.030  77.090  12.550  1.00  0.00            
ATOM   2999  CB  LEU   395      27.450  75.140  12.590  1.00  0.00            
ATOM   3000  HB1 LEU   395      26.490  75.110  13.100  1.00  0.00            
ATOM   3001  HB2 LEU   395      27.900  74.190  12.830  1.00  0.00            
ATOM   3002  CG  LEU   395      27.170  75.060  11.090  1.00  0.00            
ATOM   3003  HG  LEU   395      28.140  74.890  10.620  1.00  0.00            
ATOM   3004  CD1 LEU   395      26.330  73.880  10.640  1.00  0.00            
ATOM   3005 1HD1 LEU   395      25.340  74.100  11.050  1.00  0.00            
ATOM   3006 2HD1 LEU   395      26.350  73.780   9.560  1.00  0.00            
ATOM   3007 3HD1 LEU   395      26.680  72.930  11.060  1.00  0.00            
ATOM   3008  CD2 LEU   395      26.370  76.280  10.630  1.00  0.00            
ATOM   3009 1HD2 LEU   395      25.830  76.220   9.690  1.00  0.00            
ATOM   3010 2HD2 LEU   395      25.680  76.430  11.460  1.00  0.00            
ATOM   3011 3HD2 LEU   395      27.100  77.090  10.510  1.00  0.00            
ATOM   3012  C   LEU   395      28.210  76.310  14.610  1.00  0.00            
ATOM   3013  O   LEU   395      29.070  75.900  15.380  1.00  0.00            
ATOM   3014  N   ASP   396      27.060  76.770  15.090  1.00  0.00            
ATOM   3015  H   ASP   396      26.520  77.320  14.430  1.00  0.00            
ATOM   3016  CA  ASP   396      26.510  76.600  16.430  1.00  0.00            
ATOM   3017  HA  ASP   396      27.270  76.250  17.130  1.00  0.00            
ATOM   3018  CB  ASP   396      26.120  77.930  17.070  1.00  0.00            
ATOM   3019  HB1 ASP   396      25.300  78.360  16.500  1.00  0.00            
ATOM   3020  HB2 ASP   396      26.990  78.580  16.980  1.00  0.00            
ATOM   3021  CG  ASP   396      25.680  77.670  18.500  1.00  0.00            
ATOM   3022  OD1 ASP   396      26.550  77.760  19.400  1.00  0.00            
ATOM   3023  OD2 ASP   396      24.520  77.280  18.780  1.00  0.00            
ATOM   3024  C   ASP   396      25.390  75.580  16.530  1.00  0.00            
ATOM   3025  O   ASP   396      24.580  75.480  15.610  1.00  0.00            
ATOM   3026  N   VAL   397      25.330  74.890  17.670  1.00  0.00            
ATOM   3027  H   VAL   397      26.030  75.110  18.360  1.00  0.00            
ATOM   3028  CA  VAL   397      24.420  73.780  17.880  1.00  0.00            
ATOM   3029  HA  VAL   397      24.550  73.250  16.940  1.00  0.00            
ATOM   3030  CB  VAL   397      24.830  72.910  19.070  1.00  0.00            
ATOM   3031  HB  VAL   397      24.100  72.100  19.090  1.00  0.00            
ATOM   3032  CG1 VAL   397      26.250  72.380  18.890  1.00  0.00            
ATOM   3033 1HG1 VAL   397      26.970  73.190  18.930  1.00  0.00            
ATOM   3034 2HG1 VAL   397      26.490  71.600  19.620  1.00  0.00            
ATOM   3035 3HG1 VAL   397      26.340  71.760  18.000  1.00  0.00            
ATOM   3036  CG2 VAL   397      24.800  73.640  20.410  1.00  0.00            
ATOM   3037 1HG2 VAL   397      25.380  74.550  20.530  1.00  0.00            
ATOM   3038 2HG2 VAL   397      23.740  73.820  20.590  1.00  0.00            
ATOM   3039 3HG2 VAL   397      25.140  72.960  21.190  1.00  0.00            
ATOM   3040  C   VAL   397      22.960  74.220  17.910  1.00  0.00            
ATOM   3041  O   VAL   397      22.110  73.340  17.890  1.00  0.00            
ATOM   3042  N   SER   398      22.680  75.530  17.950  1.00  0.00            
ATOM   3043  H   SER   398      23.450  76.180  17.950  1.00  0.00            
ATOM   3044  CA  SER   398      21.330  76.050  17.960  1.00  0.00            
ATOM   3045  HA  SER   398      20.990  75.770  18.960  1.00  0.00            
ATOM   3046  CB  SER   398      21.270  77.570  17.900  1.00  0.00            
ATOM   3047  HB1 SER   398      20.250  77.900  17.730  1.00  0.00            
ATOM   3048  HB2 SER   398      21.870  77.850  17.030  1.00  0.00            
ATOM   3049  OG  SER   398      21.840  78.060  19.090  1.00  0.00            
ATOM   3050  HG  SER   398      22.800  78.000  19.080  1.00  0.00            
ATOM   3051  C   SER   398      20.450  75.490  16.850  1.00  0.00            
ATOM   3052  O   SER   398      19.250  75.390  17.120  1.00  0.00            
ATOM   3053  N   VAL   399      20.990  75.090  15.700  1.00  0.00            
ATOM   3054  H   VAL   399      21.980  75.300  15.650  1.00  0.00            
ATOM   3055  CA  VAL   399      20.370  74.550  14.510  1.00  0.00            
ATOM   3056  HA  VAL   399      19.720  75.330  14.090  1.00  0.00            
ATOM   3057  CB  VAL   399      21.440  74.460  13.420  1.00  0.00            
ATOM   3058  HB  VAL   399      20.980  74.310  12.450  1.00  0.00            
ATOM   3059  CG1 VAL   399      22.260  75.700  13.070  1.00  0.00            
ATOM   3060 1HG1 VAL   399      21.600  76.480  12.680  1.00  0.00            
ATOM   3061 2HG1 VAL   399      22.890  76.070  13.880  1.00  0.00            
ATOM   3062 3HG1 VAL   399      22.990  75.420  12.320  1.00  0.00            
ATOM   3063  CG2 VAL   399      22.420  73.320  13.690  1.00  0.00            
ATOM   3064 1HG2 VAL   399      23.320  73.450  13.090  1.00  0.00            
ATOM   3065 2HG2 VAL   399      22.570  73.300  14.770  1.00  0.00            
ATOM   3066 3HG2 VAL   399      21.970  72.440  13.230  1.00  0.00            
ATOM   3067  C   VAL   399      19.680  73.210  14.660  1.00  0.00            
ATOM   3068  O   VAL   399      18.940  72.860  13.740  1.00  0.00            
ATOM   3069  N   ILE   400      19.830  72.560  15.820  1.00  0.00            
ATOM   3070  H   ILE   400      20.270  73.000  16.610  1.00  0.00            
ATOM   3071  CA  ILE   400      19.290  71.230  16.060  1.00  0.00            
ATOM   3072  HA  ILE   400      19.000  70.820  15.090  1.00  0.00            
ATOM   3073  CB  ILE   400      20.390  70.310  16.580  1.00  0.00            
ATOM   3074  HB  ILE   400      20.970  70.820  17.360  1.00  0.00            
ATOM   3075  CG2 ILE   400      19.960  68.930  17.060  1.00  0.00            
ATOM   3076 1HG2 ILE   400      20.850  68.460  17.500  1.00  0.00            
ATOM   3077 2HG2 ILE   400      19.300  69.080  17.910  1.00  0.00            
ATOM   3078 3HG2 ILE   400      19.480  68.390  16.250  1.00  0.00            
ATOM   3079  CG1 ILE   400      21.500  70.070  15.560  1.00  0.00            
ATOM   3080 1HG1 ILE   400      21.430  70.840  14.800  1.00  0.00            
ATOM   3081 2HG1 ILE   400      21.250  69.120  15.070  1.00  0.00            
ATOM   3082  CD  ILE   400      22.890  70.020  16.180  1.00  0.00            
ATOM   3083  HD1 ILE   400      23.480  69.190  15.810  1.00  0.00            
ATOM   3084  HD2 ILE   400      23.410  70.970  16.030  1.00  0.00            
ATOM   3085  HD3 ILE   400      22.810  69.890  17.260  1.00  0.00            
ATOM   3086  C   ILE   400      18.130  71.280  17.030  1.00  0.00            
ATOM   3087  O   ILE   400      18.430  71.710  18.140  1.00  0.00            
ATOM   3088  N   PRO   401      16.900  70.790  16.840  1.00  0.00            
ATOM   3089  CD  PRO   401      16.360  70.370  15.560  1.00  0.00            
ATOM   3090  HD1 PRO   401      16.930  69.540  15.140  1.00  0.00            
ATOM   3091  HD2 PRO   401      16.230  71.210  14.880  1.00  0.00            
ATOM   3092  CG  PRO   401      14.980  69.810  15.920  1.00  0.00            
ATOM   3093  HG1 PRO   401      15.130  68.780  16.240  1.00  0.00            
ATOM   3094  HG2 PRO   401      14.330  69.950  15.060  1.00  0.00            
ATOM   3095  CB  PRO   401      14.540  70.690  17.080  1.00  0.00            
ATOM   3096  HB1 PRO   401      13.810  70.220  17.740  1.00  0.00            
ATOM   3097  HB2 PRO   401      14.210  71.700  16.810  1.00  0.00            
ATOM   3098  CA  PRO   401      15.860  70.720  17.840  1.00  0.00            
ATOM   3099  HA  PRO   401      15.850  71.680  18.360  1.00  0.00            
ATOM   3100  C   PRO   401      15.850  69.640  18.910  1.00  0.00            
ATOM   3101  O   PRO   401      16.310  68.500  18.800  1.00  0.00            
ATOM   3102  N   THR   402      15.430  70.100  20.090  1.00  0.00            
ATOM   3103  H   THR   402      15.230  71.090  20.150  1.00  0.00            
ATOM   3104  CA  THR   402      15.230  69.230  21.230  1.00  0.00            
ATOM   3105  HA  THR   402      15.880  68.350  21.270  1.00  0.00            
ATOM   3106  CB  THR   402      15.640  70.020  22.470  1.00  0.00            
ATOM   3107  HB  THR   402      15.650  69.330  23.320  1.00  0.00            
ATOM   3108  CG2 THR   402      17.030  70.610  22.320  1.00  0.00            
ATOM   3109 1HG2 THR   402      17.580  69.890  21.720  1.00  0.00            
ATOM   3110 2HG2 THR   402      16.850  71.600  21.900  1.00  0.00            
ATOM   3111 3HG2 THR   402      17.420  70.740  23.330  1.00  0.00            
ATOM   3112  OG1 THR   402      14.670  71.010  22.710  1.00  0.00            
ATOM   3113  HG1 THR   402      14.540  71.120  23.660  1.00  0.00            
ATOM   3114  C   THR   402      13.790  68.750  21.330  1.00  0.00            
ATOM   3115  O   THR   402      13.400  67.870  22.090  1.00  0.00            
ATOM   3116  N   ILE   403      12.940  69.320  20.470  1.00  0.00            
ATOM   3117  H   ILE   403      13.280  70.120  19.950  1.00  0.00            
ATOM   3118  CA  ILE   403      11.530  69.050  20.270  1.00  0.00            
ATOM   3119  HA  ILE   403      11.170  68.490  21.130  1.00  0.00            
ATOM   3120  CB  ILE   403      10.720  70.340  20.120  1.00  0.00            
ATOM   3121  HB  ILE   403       9.690  70.130  19.820  1.00  0.00            
ATOM   3122  CG2 ILE   403      10.590  70.770  21.580  1.00  0.00            
ATOM   3123 1HG2 ILE   403      10.330  70.000  22.300  1.00  0.00            
ATOM   3124 2HG2 ILE   403      11.500  71.280  21.920  1.00  0.00            
ATOM   3125 3HG2 ILE   403       9.720  71.430  21.590  1.00  0.00            
ATOM   3126  CG1 ILE   403      11.180  71.410  19.140  1.00  0.00            
ATOM   3127 1HG1 ILE   403      11.370  70.920  18.190  1.00  0.00            
ATOM   3128 2HG1 ILE   403      12.110  71.800  19.550  1.00  0.00            
ATOM   3129  CD  ILE   403      10.320  72.650  18.920  1.00  0.00            
ATOM   3130  HD1 ILE   403       9.270  72.530  18.680  1.00  0.00            
ATOM   3131  HD2 ILE   403      10.370  73.140  19.890  1.00  0.00            
ATOM   3132  HD3 ILE   403      10.890  73.310  18.260  1.00  0.00            
ATOM   3133  C   ILE   403      11.250  68.050  19.150  1.00  0.00            
ATOM   3134  O   ILE   403      11.990  68.090  18.170  1.00  0.00            
ATOM   3135  N   GLY   404      10.210  67.220  19.270  1.00  0.00            
ATOM   3136  H   GLY   404       9.660  67.170  20.120  1.00  0.00            
ATOM   3137  CA  GLY   404      10.020  66.200  18.260  1.00  0.00            
ATOM   3138  HA1 GLY   404       9.950  66.680  17.280  1.00  0.00            
ATOM   3139  HA2 GLY   404       9.090  65.640  18.360  1.00  0.00            
ATOM   3140  C   GLY   404      11.160  65.230  18.000  1.00  0.00            
ATOM   3141  O   GLY   404      11.980  64.980  18.880  1.00  0.00            
ATOM   3142  N   ASP   405      11.200  64.650  16.790  1.00  0.00            
ATOM   3143  H   ASP   405      10.390  64.770  16.200  1.00  0.00            
ATOM   3144  CA  ASP   405      12.320  63.880  16.310  1.00  0.00            
ATOM   3145  HA  ASP   405      13.070  63.890  17.100  1.00  0.00            
ATOM   3146  CB  ASP   405      12.040  62.400  16.050  1.00  0.00            
ATOM   3147  HB1 ASP   405      11.910  62.020  17.070  1.00  0.00            
ATOM   3148  HB2 ASP   405      12.880  61.980  15.500  1.00  0.00            
ATOM   3149  CG  ASP   405      10.750  62.120  15.290  1.00  0.00            
ATOM   3150  OD1 ASP   405       9.800  62.890  15.050  1.00  0.00            
ATOM   3151  OD2 ASP   405      10.710  60.940  14.870  1.00  0.00            
ATOM   3152  C   ASP   405      13.020  64.540  15.130  1.00  0.00            
ATOM   3153  O   ASP   405      12.460  65.390  14.440  1.00  0.00            
ATOM   3154  N   VAL   406      14.270  64.160  14.860  1.00  0.00            
ATOM   3155  H   VAL   406      14.640  63.370  15.380  1.00  0.00            
ATOM   3156  CA  VAL   406      15.150  64.720  13.850  1.00  0.00            
ATOM   3157  HA  VAL   406      14.510  64.930  12.990  1.00  0.00            
ATOM   3158  CB  VAL   406      15.840  66.000  14.300  1.00  0.00            
ATOM   3159  HB  VAL   406      15.000  66.680  14.480  1.00  0.00            
ATOM   3160  CG1 VAL   406      16.600  65.970  15.620  1.00  0.00            
ATOM   3161 1HG1 VAL   406      16.770  66.970  16.000  1.00  0.00            
ATOM   3162 2HG1 VAL   406      16.000  65.510  16.410  1.00  0.00            
ATOM   3163 3HG1 VAL   406      17.540  65.430  15.490  1.00  0.00            
ATOM   3164  CG2 VAL   406      16.750  66.740  13.340  1.00  0.00            
ATOM   3165 1HG2 VAL   406      17.000  67.740  13.720  1.00  0.00            
ATOM   3166 2HG2 VAL   406      17.770  66.360  13.420  1.00  0.00            
ATOM   3167 3HG2 VAL   406      16.460  66.750  12.290  1.00  0.00            
ATOM   3168  C   VAL   406      16.310  63.810  13.480  1.00  0.00            
ATOM   3169  O   VAL   406      16.760  63.020  14.320  1.00  0.00            
ATOM   3170  N   VAL   407      16.870  63.840  12.270  1.00  0.00            
ATOM   3171  H   VAL   407      16.520  64.480  11.580  1.00  0.00            
ATOM   3172  CA  VAL   407      18.150  63.240  11.950  1.00  0.00            
ATOM   3173  HA  VAL   407      18.360  62.490  12.720  1.00  0.00            
ATOM   3174  CB  VAL   407      18.020  62.420  10.660  1.00  0.00            
ATOM   3175  HB  VAL   407      18.040  63.130   9.840  1.00  0.00            
ATOM   3176  CG1 VAL   407      19.250  61.590  10.330  1.00  0.00            
ATOM   3177 1HG1 VAL   407      19.180  61.110   9.350  1.00  0.00            
ATOM   3178 2HG1 VAL   407      20.100  62.260  10.410  1.00  0.00            
ATOM   3179 3HG1 VAL   407      19.460  60.910  11.160  1.00  0.00            
ATOM   3180  CG2 VAL   407      16.790  61.520  10.560  1.00  0.00            
ATOM   3181 1HG2 VAL   407      16.610  61.230  11.600  1.00  0.00            
ATOM   3182 2HG2 VAL   407      16.070  62.250  10.200  1.00  0.00            
ATOM   3183 3HG2 VAL   407      17.090  60.700   9.900  1.00  0.00            
ATOM   3184  C   VAL   407      19.290  64.250  11.930  1.00  0.00            
ATOM   3185  O   VAL   407      19.190  65.200  11.160  1.00  0.00            
ATOM   3186  N   VAL   408      20.380  64.050  12.670  1.00  0.00            
ATOM   3187  H   VAL   408      20.290  63.250  13.290  1.00  0.00            
ATOM   3188  CA  VAL   408      21.580  64.860  12.630  1.00  0.00            
ATOM   3189  HA  VAL   408      21.360  65.720  11.990  1.00  0.00            
ATOM   3190  CB  VAL   408      22.020  65.520  13.940  1.00  0.00            
ATOM   3191  HB  VAL   408      22.570  64.860  14.610  1.00  0.00            
ATOM   3192  CG1 VAL   408      22.990  66.670  13.690  1.00  0.00            
ATOM   3193 1HG1 VAL   408      23.880  66.280  13.210  1.00  0.00            
ATOM   3194 2HG1 VAL   408      22.550  67.330  12.940  1.00  0.00            
ATOM   3195 3HG1 VAL   408      23.250  67.190  14.610  1.00  0.00            
ATOM   3196  CG2 VAL   408      20.810  66.120  14.640  1.00  0.00            
ATOM   3197 1HG2 VAL   408      20.360  66.950  14.100  1.00  0.00            
ATOM   3198 2HG2 VAL   408      20.050  65.380  14.900  1.00  0.00            
ATOM   3199 3HG2 VAL   408      21.250  66.480  15.560  1.00  0.00            
ATOM   3200  C   VAL   408      22.700  64.170  11.870  1.00  0.00            
ATOM   3201  O   VAL   408      23.130  63.060  12.180  1.00  0.00            
ATOM   3202  N   VAL   409      23.010  64.840  10.750  1.00  0.00            
ATOM   3203  H   VAL   409      22.630  65.750  10.570  1.00  0.00            
ATOM   3204  CA  VAL   409      23.940  64.330   9.770  1.00  0.00            
ATOM   3205  HA  VAL   409      24.090  63.260   9.950  1.00  0.00            
ATOM   3206  CB  VAL   409      23.440  64.360   8.320  1.00  0.00            
ATOM   3207  HB  VAL   409      23.410  65.410   8.020  1.00  0.00            
ATOM   3208  CG1 VAL   409      24.340  63.530   7.410  1.00  0.00            
ATOM   3209 1HG1 VAL   409      24.000  62.500   7.400  1.00  0.00            
ATOM   3210 2HG1 VAL   409      24.240  63.850   6.370  1.00  0.00            
ATOM   3211 3HG1 VAL   409      25.410  63.540   7.640  1.00  0.00            
ATOM   3212  CG2 VAL   409      22.000  63.870   8.200  1.00  0.00            
ATOM   3213 1HG2 VAL   409      21.780  64.000   7.140  1.00  0.00            
ATOM   3214 2HG2 VAL   409      21.900  62.830   8.500  1.00  0.00            
ATOM   3215 3HG2 VAL   409      21.340  64.460   8.840  1.00  0.00            
ATOM   3216  C   VAL   409      25.210  65.140   9.990  1.00  0.00            
ATOM   3217  O   VAL   409      25.250  66.280   9.540  1.00  0.00            
ATOM   3218  N   ALA   410      26.200  64.640  10.740  1.00  0.00            
ATOM   3219  H   ALA   410      26.280  63.650  10.910  1.00  0.00            
ATOM   3220  CA  ALA   410      27.290  65.440  11.260  1.00  0.00            
ATOM   3221  HA  ALA   410      27.340  66.450  10.850  1.00  0.00            
ATOM   3222  CB  ALA   410      27.000  65.650  12.740  1.00  0.00            
ATOM   3223  HB1 ALA   410      26.870  64.740  13.320  1.00  0.00            
ATOM   3224  HB2 ALA   410      27.770  66.210  13.270  1.00  0.00            
ATOM   3225  HB3 ALA   410      26.050  66.170  12.860  1.00  0.00            
ATOM   3226  C   ALA   410      28.670  64.900  10.930  1.00  0.00            
ATOM   3227  O   ALA   410      28.930  63.700  10.910  1.00  0.00            
ATOM   3228  N   THR   411      29.660  65.760  10.680  1.00  0.00            
ATOM   3229  H   THR   411      29.350  66.720  10.630  1.00  0.00            
ATOM   3230  CA  THR   411      31.070  65.500  10.870  1.00  0.00            
ATOM   3231  HA  THR   411      31.320  64.600  10.300  1.00  0.00            
ATOM   3232  CB  THR   411      31.850  66.620  10.200  1.00  0.00            
ATOM   3233  HB  THR   411      32.920  66.480  10.330  1.00  0.00            
ATOM   3234  CG2 THR   411      31.630  66.760   8.700  1.00  0.00            
ATOM   3235 1HG2 THR   411      32.460  67.400   8.410  1.00  0.00            
ATOM   3236 2HG2 THR   411      31.810  65.820   8.170  1.00  0.00            
ATOM   3237 3HG2 THR   411      30.730  67.290   8.410  1.00  0.00            
ATOM   3238  OG1 THR   411      31.530  67.840  10.830  1.00  0.00            
ATOM   3239  HG1 THR   411      32.210  68.440  10.540  1.00  0.00            
ATOM   3240  C   THR   411      31.480  65.380  12.340  1.00  0.00            
ATOM   3241  O   THR   411      30.700  65.590  13.270  1.00  0.00            
ATOM   3242  N   ASP   412      32.760  65.230  12.670  1.00  0.00            
ATOM   3243  H   ASP   412      33.400  65.300  11.890  1.00  0.00            
ATOM   3244  CA  ASP   412      33.190  65.240  14.050  1.00  0.00            
ATOM   3245  HA  ASP   412      32.600  64.590  14.700  1.00  0.00            
ATOM   3246  CB  ASP   412      34.560  64.590  14.140  1.00  0.00            
ATOM   3247  HB1 ASP   412      34.910  64.600  15.180  1.00  0.00            
ATOM   3248  HB2 ASP   412      35.270  65.210  13.590  1.00  0.00            
ATOM   3249  CG  ASP   412      34.610  63.170  13.590  1.00  0.00            
ATOM   3250  OD1 ASP   412      35.610  62.760  12.970  1.00  0.00            
ATOM   3251  OD2 ASP   412      33.690  62.360  13.840  1.00  0.00            
ATOM   3252  C   ASP   412      33.120  66.620  14.700  1.00  0.00            
ATOM   3253  O   ASP   412      33.430  66.800  15.870  1.00  0.00            
ATOM   3254  N   ALA   413      32.560  67.710  14.160  1.00  0.00            
ATOM   3255  H   ALA   413      32.180  67.550  13.240  1.00  0.00            
ATOM   3256  CA  ALA   413      31.930  68.800  14.870  1.00  0.00            
ATOM   3257  HA  ALA   413      32.680  69.150  15.590  1.00  0.00            
ATOM   3258  CB  ALA   413      31.650  69.900  13.860  1.00  0.00            
ATOM   3259  HB1 ALA   413      31.430  70.810  14.430  1.00  0.00            
ATOM   3260  HB2 ALA   413      32.590  70.060  13.320  1.00  0.00            
ATOM   3261  HB3 ALA   413      30.860  69.690  13.140  1.00  0.00            
ATOM   3262  C   ALA   413      30.830  68.430  15.860  1.00  0.00            
ATOM   3263  O   ALA   413      30.700  69.260  16.760  1.00  0.00            
ATOM   3264  N   LEU   414      30.210  67.250  15.800  1.00  0.00            
ATOM   3265  H   LEU   414      30.300  66.710  14.950  1.00  0.00            
ATOM   3266  CA  LEU   414      29.240  66.840  16.790  1.00  0.00            
ATOM   3267  HA  LEU   414      29.100  67.630  17.540  1.00  0.00            
ATOM   3268  CB  LEU   414      27.920  66.530  16.090  1.00  0.00            
ATOM   3269  HB1 LEU   414      27.980  65.550  15.620  1.00  0.00            
ATOM   3270  HB2 LEU   414      27.740  67.320  15.360  1.00  0.00            
ATOM   3271  CG  LEU   414      26.740  66.770  17.020  1.00  0.00            
ATOM   3272  HG  LEU   414      26.870  66.290  17.990  1.00  0.00            
ATOM   3273  CD1 LEU   414      26.370  68.240  17.200  1.00  0.00            
ATOM   3274 1HD1 LEU   414      25.590  68.300  17.960  1.00  0.00            
ATOM   3275 2HD1 LEU   414      27.230  68.830  17.520  1.00  0.00            
ATOM   3276 3HD1 LEU   414      25.980  68.720  16.300  1.00  0.00            
ATOM   3277  CD2 LEU   414      25.560  66.030  16.400  1.00  0.00            
ATOM   3278 1HD2 LEU   414      24.630  66.300  16.890  1.00  0.00            
ATOM   3279 2HD2 LEU   414      25.490  66.190  15.320  1.00  0.00            
ATOM   3280 3HD2 LEU   414      25.790  65.000  16.690  1.00  0.00            
ATOM   3281  C   LEU   414      29.740  65.650  17.600  1.00  0.00            
ATOM   3282  O   LEU   414      28.980  64.770  17.990  1.00  0.00            
ATOM   3283  N   MET   415      31.050  65.630  17.860  1.00  0.00            
ATOM   3284  H   MET   415      31.710  66.200  17.360  1.00  0.00            
ATOM   3285  CA  MET   415      31.700  64.570  18.610  1.00  0.00            
ATOM   3286  HA  MET   415      31.340  63.590  18.280  1.00  0.00            
ATOM   3287  CB  MET   415      33.200  64.540  18.320  1.00  0.00            
ATOM   3288  HB1 MET   415      33.680  65.430  18.710  1.00  0.00            
ATOM   3289  HB2 MET   415      33.250  64.480  17.230  1.00  0.00            
ATOM   3290  CG  MET   415      33.790  63.280  18.940  1.00  0.00            
ATOM   3291  HG1 MET   415      33.120  62.510  18.550  1.00  0.00            
ATOM   3292  HG2 MET   415      33.800  63.320  20.030  1.00  0.00            
ATOM   3293  SD  MET   415      35.450  62.820  18.390  1.00  0.00            
ATOM   3294  CE  MET   415      35.080  61.480  17.240  1.00  0.00            
ATOM   3295  HE1 MET   415      34.450  60.730  17.720  1.00  0.00            
ATOM   3296  HE2 MET   415      34.500  61.850  16.390  1.00  0.00            
ATOM   3297  HE3 MET   415      35.950  61.020  16.780  1.00  0.00            
ATOM   3298  C   MET   415      31.460  64.630  20.110  1.00  0.00            
ATOM   3299  O   MET   415      31.290  63.590  20.730  1.00  0.00            
ATOM   3300  N   THR   416      31.410  65.830  20.700  1.00  0.00            
ATOM   3301  H   THR   416      31.600  66.650  20.150  1.00  0.00            
ATOM   3302  CA  THR   416      31.070  66.070  22.090  1.00  0.00            
ATOM   3303  HA  THR   416      30.530  65.230  22.540  1.00  0.00            
ATOM   3304  CB  THR   416      32.220  66.170  23.080  1.00  0.00            
ATOM   3305  HB  THR   416      31.870  66.550  24.040  1.00  0.00            
ATOM   3306  CG2 THR   416      32.950  64.850  23.310  1.00  0.00            
ATOM   3307 1HG2 THR   416      33.890  65.140  23.780  1.00  0.00            
ATOM   3308 2HG2 THR   416      32.460  64.090  23.920  1.00  0.00            
ATOM   3309 3HG2 THR   416      33.240  64.350  22.390  1.00  0.00            
ATOM   3310  OG1 THR   416      33.100  67.190  22.680  1.00  0.00            
ATOM   3311  HG1 THR   416      33.490  66.730  21.930  1.00  0.00            
ATOM   3312  C   THR   416      30.160  67.270  22.300  1.00  0.00            
ATOM   3313  O   THR   416      29.330  67.210  23.210  1.00  0.00            
ATOM   3314  N   GLY   417      30.240  68.330  21.480  1.00  0.00            
ATOM   3315  H   GLY   417      30.850  68.240  20.690  1.00  0.00            
ATOM   3316  CA  GLY   417      29.320  69.450  21.460  1.00  0.00            
ATOM   3317  HA1 GLY   417      29.600  70.060  20.600  1.00  0.00            
ATOM   3318  HA2 GLY   417      29.510  70.100  22.320  1.00  0.00            
ATOM   3319  C   GLY   417      27.850  69.060  21.350  1.00  0.00            
ATOM   3320  O   GLY   417      27.560  68.050  20.710  1.00  0.00            
ATOM   3321  N   TYR   418      26.890  69.810  21.870  1.00  0.00            
ATOM   3322  H   TYR   418      27.090  70.600  22.470  1.00  0.00            
ATOM   3323  CA  TYR   418      25.480  69.480  21.940  1.00  0.00            
ATOM   3324  HA  TYR   418      24.980  70.400  22.240  1.00  0.00            
ATOM   3325  CB  TYR   418      24.880  69.240  20.560  1.00  0.00            
ATOM   3326  HB1 TYR   418      25.410  68.390  20.130  1.00  0.00            
ATOM   3327  HB2 TYR   418      25.070  70.090  19.910  1.00  0.00            
ATOM   3328  CG  TYR   418      23.430  68.830  20.450  1.00  0.00            
ATOM   3329  CD1 TYR   418      22.440  69.820  20.330  1.00  0.00            
ATOM   3330  HD1 TYR   418      22.630  70.870  20.180  1.00  0.00            
ATOM   3331  CE1 TYR   418      21.100  69.410  20.360  1.00  0.00            
ATOM   3332  HE1 TYR   418      20.230  70.030  20.220  1.00  0.00            
ATOM   3333  CZ  TYR   418      20.750  68.080  20.660  1.00  0.00            
ATOM   3334  OH  TYR   418      19.470  67.710  20.950  1.00  0.00            
ATOM   3335  HH  TYR   418      19.430  66.750  20.940  1.00  0.00            
ATOM   3336  CE2 TYR   418      21.750  67.090  20.610  1.00  0.00            
ATOM   3337  HE2 TYR   418      21.500  66.050  20.810  1.00  0.00            
ATOM   3338  CD2 TYR   418      23.090  67.480  20.520  1.00  0.00            
ATOM   3339  HD2 TYR   418      23.820  66.710  20.710  1.00  0.00            
ATOM   3340  C   TYR   418      25.070  68.490  23.020  1.00  0.00            
ATOM   3341  O   TYR   418      25.880  67.660  23.410  1.00  0.00            
ATOM   3342  N   THR   419      24.060  68.820  23.840  1.00  0.00            
ATOM   3343  H   THR   419      23.510  69.610  23.540  1.00  0.00            
ATOM   3344  CA  THR   419      23.890  68.510  25.250  1.00  0.00            
ATOM   3345  HA  THR   419      24.770  67.980  25.610  1.00  0.00            
ATOM   3346  CB  THR   419      23.640  69.750  26.090  1.00  0.00            
ATOM   3347  HB  THR   419      23.440  69.440  27.120  1.00  0.00            
ATOM   3348  CG2 THR   419      24.910  70.590  26.240  1.00  0.00            
ATOM   3349 1HG2 THR   419      24.700  71.460  26.860  1.00  0.00            
ATOM   3350 2HG2 THR   419      25.780  70.080  26.650  1.00  0.00            
ATOM   3351 3HG2 THR   419      25.240  70.900  25.250  1.00  0.00            
ATOM   3352  OG1 THR   419      22.600  70.540  25.570  1.00  0.00            
ATOM   3353  HG1 THR   419      21.740  70.150  25.760  1.00  0.00            
ATOM   3354  C   THR   419      22.750  67.530  25.460  1.00  0.00            
ATOM   3355  O   THR   419      22.180  67.410  26.540  1.00  0.00            
ATOM   3356  N   GLY   420      22.400  66.780  24.420  1.00  0.00            
ATOM   3357  H   GLY   420      22.920  66.900  23.570  1.00  0.00            
ATOM   3358  CA  GLY   420      21.370  65.750  24.390  1.00  0.00            
ATOM   3359  HA1 GLY   420      20.450  66.230  24.050  1.00  0.00            
ATOM   3360  HA2 GLY   420      21.070  65.350  25.350  1.00  0.00            
ATOM   3361  C   GLY   420      21.820  64.610  23.480  1.00  0.00            
ATOM   3362  O   GLY   420      22.840  64.690  22.800  1.00  0.00            
ATOM   3363  N   ASP   421      21.070  63.520  23.650  1.00  0.00            
ATOM   3364  H   ASP   421      20.290  63.530  24.300  1.00  0.00            
ATOM   3365  CA  ASP   421      21.360  62.210  23.110  1.00  0.00            
ATOM   3366  HA  ASP   421      22.370  62.280  22.700  1.00  0.00            
ATOM   3367  CB  ASP   421      21.470  61.260  24.300  1.00  0.00            
ATOM   3368  HB1 ASP   421      22.220  61.640  25.010  1.00  0.00            
ATOM   3369  HB2 ASP   421      21.940  60.330  23.960  1.00  0.00            
ATOM   3370  CG  ASP   421      20.140  61.060  25.010  1.00  0.00            
ATOM   3371  OD1 ASP   421      19.620  59.930  24.900  1.00  0.00            
ATOM   3372  OD2 ASP   421      19.600  62.060  25.550  1.00  0.00            
ATOM   3373  C   ASP   421      20.370  61.830  22.020  1.00  0.00            
ATOM   3374  O   ASP   421      19.290  62.410  21.900  1.00  0.00            
ATOM   3375  N   PHE   422      20.800  60.850  21.220  1.00  0.00            
ATOM   3376  H   PHE   422      21.720  60.480  21.440  1.00  0.00            
ATOM   3377  CA  PHE   422      20.050  60.300  20.120  1.00  0.00            
ATOM   3378  HA  PHE   422      19.100  60.800  19.960  1.00  0.00            
ATOM   3379  CB  PHE   422      20.850  60.550  18.840  1.00  0.00            
ATOM   3380  HB1 PHE   422      20.380  59.970  18.040  1.00  0.00            
ATOM   3381  HB2 PHE   422      21.820  60.080  18.980  1.00  0.00            
ATOM   3382  CG  PHE   422      21.000  62.020  18.560  1.00  0.00            
ATOM   3383  CD1 PHE   422      22.140  62.740  18.920  1.00  0.00            
ATOM   3384  HD1 PHE   422      22.960  62.360  19.510  1.00  0.00            
ATOM   3385  CE1 PHE   422      22.160  64.110  18.610  1.00  0.00            
ATOM   3386  HE1 PHE   422      22.990  64.660  19.030  1.00  0.00            
ATOM   3387  CZ  PHE   422      21.080  64.800  18.040  1.00  0.00            
ATOM   3388  HZ  PHE   422      21.170  65.880  18.020  1.00  0.00            
ATOM   3389  CE2 PHE   422      19.960  64.050  17.680  1.00  0.00            
ATOM   3390  HE2 PHE   422      19.070  64.530  17.290  1.00  0.00            
ATOM   3391  CD2 PHE   422      19.970  62.660  17.850  1.00  0.00            
ATOM   3392  HD2 PHE   422      19.140  62.060  17.510  1.00  0.00            
ATOM   3393  C   PHE   422      19.780  58.810  20.320  1.00  0.00            
ATOM   3394  O   PHE   422      20.400  58.100  21.110  1.00  0.00            
ATOM   3395  N   ASP   423      18.790  58.300  19.580  1.00  0.00            
ATOM   3396  H   ASP   423      18.340  59.000  19.010  1.00  0.00            
ATOM   3397  CA  ASP   423      18.140  57.040  19.880  1.00  0.00            
ATOM   3398  HA  ASP   423      18.160  56.940  20.960  1.00  0.00            
ATOM   3399  CB  ASP   423      16.680  56.880  19.480  1.00  0.00            
ATOM   3400  HB1 ASP   423      16.370  55.920  19.910  1.00  0.00            
ATOM   3401  HB2 ASP   423      16.660  57.010  18.400  1.00  0.00            
ATOM   3402  CG  ASP   423      15.750  57.920  20.080  1.00  0.00            
ATOM   3403  OD1 ASP   423      14.600  58.020  19.590  1.00  0.00            
ATOM   3404  OD2 ASP   423      16.120  58.680  21.000  1.00  0.00            
ATOM   3405  C   ASP   423      18.940  55.900  19.250  1.00  0.00            
ATOM   3406  O   ASP   423      19.170  54.880  19.890  1.00  0.00            
ATOM   3407  N   SER   424      19.510  56.110  18.060  1.00  0.00            
ATOM   3408  H   SER   424      19.210  56.900  17.500  1.00  0.00            
ATOM   3409  CA  SER   424      20.550  55.320  17.430  1.00  0.00            
ATOM   3410  HA  SER   424      21.170  54.960  18.240  1.00  0.00            
ATOM   3411  CB  SER   424      19.840  54.170  16.720  1.00  0.00            
ATOM   3412  HB1 SER   424      20.600  53.620  16.180  1.00  0.00            
ATOM   3413  HB2 SER   424      19.230  54.500  15.870  1.00  0.00            
ATOM   3414  OG  SER   424      19.040  53.380  17.570  1.00  0.00            
ATOM   3415  HG  SER   424      19.150  53.750  18.450  1.00  0.00            
ATOM   3416  C   SER   424      21.440  56.050  16.430  1.00  0.00            
ATOM   3417  O   SER   424      20.980  56.970  15.770  1.00  0.00            
ATOM   3418  N   VAL   425      22.710  55.620  16.370  1.00  0.00            
ATOM   3419  H   VAL   425      23.000  54.720  16.730  1.00  0.00            
ATOM   3420  CA  VAL   425      23.780  56.360  15.730  1.00  0.00            
ATOM   3421  HA  VAL   425      23.340  57.300  15.390  1.00  0.00            
ATOM   3422  CB  VAL   425      24.940  56.580  16.690  1.00  0.00            
ATOM   3423  HB  VAL   425      25.270  55.670  17.190  1.00  0.00            
ATOM   3424  CG1 VAL   425      26.170  57.180  16.010  1.00  0.00            
ATOM   3425 1HG1 VAL   425      26.610  56.590  15.220  1.00  0.00            
ATOM   3426 2HG1 VAL   425      25.910  58.150  15.580  1.00  0.00            
ATOM   3427 3HG1 VAL   425      26.900  57.320  16.810  1.00  0.00            
ATOM   3428  CG2 VAL   425      24.550  57.490  17.850  1.00  0.00            
ATOM   3429 1HG2 VAL   425      24.380  58.470  17.400  1.00  0.00            
ATOM   3430 2HG2 VAL   425      23.590  57.090  18.200  1.00  0.00            
ATOM   3431 3HG2 VAL   425      25.240  57.490  18.690  1.00  0.00            
ATOM   3432  C   VAL   425      24.150  55.520  14.510  1.00  0.00            
ATOM   3433  O   VAL   425      24.000  54.300  14.530  1.00  0.00            
ATOM   3434  N   ILE   426      24.560  56.120  13.390  1.00  0.00            
ATOM   3435  H   ILE   426      24.710  57.120  13.440  1.00  0.00            
ATOM   3436  CA  ILE   426      25.160  55.440  12.260  1.00  0.00            
ATOM   3437  HA  ILE   426      25.340  54.410  12.550  1.00  0.00            
ATOM   3438  CB  ILE   426      24.300  55.500  11.000  1.00  0.00            
ATOM   3439  HB  ILE   426      24.300  56.560  10.720  1.00  0.00            
ATOM   3440  CG2 ILE   426      24.830  54.660   9.850  1.00  0.00            
ATOM   3441 1HG2 ILE   426      25.760  55.100   9.480  1.00  0.00            
ATOM   3442 2HG2 ILE   426      25.090  53.640  10.130  1.00  0.00            
ATOM   3443 3HG2 ILE   426      24.130  54.660   9.020  1.00  0.00            
ATOM   3444  CG1 ILE   426      22.870  55.090  11.380  1.00  0.00            
ATOM   3445 1HG1 ILE   426      22.440  55.860  12.020  1.00  0.00            
ATOM   3446 2HG1 ILE   426      22.860  54.150  11.930  1.00  0.00            
ATOM   3447  CD  ILE   426      21.890  54.940  10.220  1.00  0.00            
ATOM   3448  HD1 ILE   426      20.850  54.930  10.560  1.00  0.00            
ATOM   3449  HD2 ILE   426      21.990  55.850   9.640  1.00  0.00            
ATOM   3450  HD3 ILE   426      22.120  53.990   9.740  1.00  0.00            
ATOM   3451  C   ILE   426      26.490  56.160  12.060  1.00  0.00            
ATOM   3452  O   ILE   426      26.680  57.280  12.520  1.00  0.00            
ATOM   3453  N   ASP   427      27.510  55.500  11.500  1.00  0.00            
ATOM   3454  H   ASP   427      27.340  54.540  11.240  1.00  0.00            
ATOM   3455  CA  ASP   427      28.900  55.900  11.370  1.00  0.00            
ATOM   3456  HA  ASP   427      28.930  56.980  11.220  1.00  0.00            
ATOM   3457  CB  ASP   427      29.610  55.520  12.670  1.00  0.00            
ATOM   3458  HB1 ASP   427      29.450  54.480  12.950  1.00  0.00            
ATOM   3459  HB2 ASP   427      29.080  56.060  13.460  1.00  0.00            
ATOM   3460  CG  ASP   427      31.050  55.910  12.940  1.00  0.00            
ATOM   3461  OD1 ASP   427      31.810  56.300  12.020  1.00  0.00            
ATOM   3462  OD2 ASP   427      31.460  55.830  14.120  1.00  0.00            
ATOM   3463  C   ASP   427      29.620  55.420  10.130  1.00  0.00            
ATOM   3464  O   ASP   427      29.470  54.260   9.730  1.00  0.00            
ATOM   3465  N   CYS   428      30.390  56.270   9.450  1.00  0.00            
ATOM   3466  H   CYS   428      30.290  57.250   9.690  1.00  0.00            
ATOM   3467  CA  CYS   428      31.000  55.890   8.190  1.00  0.00            
ATOM   3468  HA  CYS   428      30.250  55.290   7.660  1.00  0.00            
ATOM   3469  CB  CYS   428      31.190  57.210   7.440  1.00  0.00            
ATOM   3470  HB1 CYS   428      30.230  57.640   7.160  1.00  0.00            
ATOM   3471  HB2 CYS   428      31.620  57.100   6.450  1.00  0.00            
ATOM   3472  SG  CYS   428      32.210  58.360   8.390  1.00  0.00            
ATOM   3473  HG  CYS   428      31.170  58.830   9.080  1.00  0.00            
ATOM   3474  C   CYS   428      32.290  55.110   8.370  1.00  0.00            
ATOM   3475  O   CYS   428      32.940  54.700   7.410  1.00  0.00            
ATOM   3476  N   ASN   429      32.840  55.140   9.590  1.00  0.00            
ATOM   3477  H   ASN   429      32.290  55.440  10.380  1.00  0.00            
ATOM   3478  CA  ASN   429      34.100  54.570  10.020  1.00  0.00            
ATOM   3479  HA  ASN   429      34.000  54.850  11.070  1.00  0.00            
ATOM   3480  CB  ASN   429      34.000  53.050  10.040  1.00  0.00            
ATOM   3481  HB1 ASN   429      34.770  52.720  10.730  1.00  0.00            
ATOM   3482  HB2 ASN   429      34.200  52.660   9.040  1.00  0.00            
ATOM   3483  CG  ASN   429      32.670  52.470  10.510  1.00  0.00            
ATOM   3484  OD1 ASN   429      32.000  51.710   9.820  1.00  0.00            
ATOM   3485  ND2 ASN   429      32.170  52.760  11.720  1.00  0.00            
ATOM   3486 1HD2 ASN   429      32.700  53.320  12.370  1.00  0.00            
ATOM   3487 2HD2 ASN   429      31.320  52.330  12.040  1.00  0.00            
ATOM   3488  C   ASN   429      35.400  55.030   9.380  1.00  0.00            
ATOM   3489  O   ASN   429      36.420  54.370   9.560  1.00  0.00            
ATOM   3490  N   THR   430      35.380  56.230   8.780  1.00  0.00            
ATOM   3491  H   THR   430      34.510  56.650   8.510  1.00  0.00            
ATOM   3492  CA  THR   430      36.620  56.860   8.360  1.00  0.00            
ATOM   3493  HA  THR   430      37.540  56.320   8.590  1.00  0.00            
ATOM   3494  CB  THR   430      36.670  56.980   6.840  1.00  0.00            
ATOM   3495  HB  THR   430      36.780  56.010   6.360  1.00  0.00            
ATOM   3496  CG2 THR   430      35.440  57.630   6.210  1.00  0.00            
ATOM   3497 1HG2 THR   430      34.490  57.230   6.580  1.00  0.00            
ATOM   3498 2HG2 THR   430      35.340  58.680   6.490  1.00  0.00            
ATOM   3499 3HG2 THR   430      35.490  57.700   5.120  1.00  0.00            
ATOM   3500  OG1 THR   430      37.820  57.700   6.460  1.00  0.00            
ATOM   3501  HG1 THR   430      38.540  57.070   6.420  1.00  0.00            
ATOM   3502  C   THR   430      36.780  58.170   9.110  1.00  0.00            
ATOM   3503  O   THR   430      35.830  58.800   9.570  1.00  0.00            
ATOM   3504  N   CYS   431      38.020  58.650   9.260  1.00  0.00            
ATOM   3505  H   CYS   431      38.740  58.170   8.750  1.00  0.00            
ATOM   3506  CA  CYS   431      38.530  59.690  10.140  1.00  0.00            
ATOM   3507  HA  CYS   431      37.680  60.320  10.410  1.00  0.00            
ATOM   3508  CB  CYS   431      39.070  59.000  11.390  1.00  0.00            
ATOM   3509  HB1 CYS   431      39.590  59.740  11.990  1.00  0.00            
ATOM   3510  HB2 CYS   431      39.700  58.120  11.230  1.00  0.00            
ATOM   3511  SG  CYS   431      37.650  58.350  12.300  1.00  0.00            
ATOM   3512  HG  CYS   431      37.560  59.130  13.390  1.00  0.00            
ATOM   3513  C   CYS   431      39.620  60.580   9.580  1.00  0.00            
ATOM   3514  O   CYS   431      40.110  60.260   8.490  1.00  0.00            
ATOM   3515  N   VAL   432      40.070  61.700  10.150  1.00  0.00            
ATOM   3516  H   VAL   432      39.610  61.990  11.000  1.00  0.00            
ATOM   3517  CA  VAL   432      41.250  62.440   9.770  1.00  0.00            
ATOM   3518  HA  VAL   432      41.700  62.060   8.850  1.00  0.00            
ATOM   3519  CB  VAL   432      40.880  63.890   9.460  1.00  0.00            
ATOM   3520  HB  VAL   432      40.230  64.330  10.220  1.00  0.00            
ATOM   3521  CG1 VAL   432      42.090  64.790   9.260  1.00  0.00            
ATOM   3522 1HG1 VAL   432      42.550  65.100  10.200  1.00  0.00            
ATOM   3523 2HG1 VAL   432      42.880  64.270   8.720  1.00  0.00            
ATOM   3524 3HG1 VAL   432      41.940  65.650   8.600  1.00  0.00            
ATOM   3525  CG2 VAL   432      40.030  63.820   8.190  1.00  0.00            
ATOM   3526 1HG2 VAL   432      40.680  63.330   7.470  1.00  0.00            
ATOM   3527 2HG2 VAL   432      39.080  63.300   8.310  1.00  0.00            
ATOM   3528 3HG2 VAL   432      39.870  64.830   7.790  1.00  0.00            
ATOM   3529  C   VAL   432      42.360  62.360  10.810  1.00  0.00            
ATOM   3530  O   VAL   432      41.980  62.450  11.980  1.00  0.00            
ATOM   3531  N   THR   433      43.670  62.290  10.600  1.00  0.00            
ATOM   3532  H   THR   433      44.010  62.220   9.650  1.00  0.00            
ATOM   3533  CA  THR   433      44.690  62.680  11.550  1.00  0.00            
ATOM   3534  HA  THR   433      44.170  63.150  12.390  1.00  0.00            
ATOM   3535  CB  THR   433      45.320  61.410  12.110  1.00  0.00            
ATOM   3536  HB  THR   433      44.570  60.620  12.210  1.00  0.00            
ATOM   3537  CG2 THR   433      46.380  60.760  11.240  1.00  0.00            
ATOM   3538 1HG2 THR   433      46.490  59.710  11.490  1.00  0.00            
ATOM   3539 2HG2 THR   433      46.060  60.750  10.200  1.00  0.00            
ATOM   3540 3HG2 THR   433      47.340  61.280  11.270  1.00  0.00            
ATOM   3541  OG1 THR   433      45.930  61.480  13.380  1.00  0.00            
ATOM   3542  HG1 THR   433      45.210  61.740  13.960  1.00  0.00            
ATOM   3543  C   THR   433      45.790  63.570  10.980  1.00  0.00            
ATOM   3544  O   THR   433      46.190  63.460   9.820  1.00  0.00            
ATOM   3545  N   GLN   434      46.270  64.560  11.740  1.00  0.00            
ATOM   3546  H   GLN   434      45.850  64.730  12.640  1.00  0.00            
ATOM   3547  CA  GLN   434      47.520  65.240  11.470  1.00  0.00            
ATOM   3548  HA  GLN   434      47.360  65.680  10.480  1.00  0.00            
ATOM   3549  CB  GLN   434      47.560  66.390  12.480  1.00  0.00            
ATOM   3550  HB1 GLN   434      47.690  66.090  13.520  1.00  0.00            
ATOM   3551  HB2 GLN   434      46.650  66.980  12.540  1.00  0.00            
ATOM   3552  CG  GLN   434      48.760  67.320  12.290  1.00  0.00            
ATOM   3553  HG1 GLN   434      48.770  67.670  11.260  1.00  0.00            
ATOM   3554  HG2 GLN   434      49.630  66.680  12.410  1.00  0.00            
ATOM   3555  CD  GLN   434      48.750  68.550  13.180  1.00  0.00            
ATOM   3556  OE1 GLN   434      48.240  69.630  12.860  1.00  0.00            
ATOM   3557  NE2 GLN   434      49.300  68.440  14.390  1.00  0.00            
ATOM   3558 1HE2 GLN   434      49.720  67.570  14.690  1.00  0.00            
ATOM   3559 2HE2 GLN   434      49.220  69.190  15.050  1.00  0.00            
ATOM   3560  C   GLN   434      48.750  64.360  11.540  1.00  0.00            
ATOM   3561  O   GLN   434      48.770  63.470  12.390  1.00  0.00            
ATOM   3562  N   THR   435      49.670  64.550  10.590  1.00  0.00            
ATOM   3563  H   THR   435      49.520  65.300   9.930  1.00  0.00            
ATOM   3564  CA  THR   435      50.880  63.770  10.480  1.00  0.00            
ATOM   3565  HA  THR   435      51.080  63.270  11.430  1.00  0.00            
ATOM   3566  CB  THR   435      50.670  62.760   9.350  1.00  0.00            
ATOM   3567  HB  THR   435      51.670  62.390   9.140  1.00  0.00            
ATOM   3568  CG2 THR   435      49.760  61.600   9.760  1.00  0.00            
ATOM   3569 1HG2 THR   435      49.730  61.640  10.850  1.00  0.00            
ATOM   3570 2HG2 THR   435      48.730  61.750   9.450  1.00  0.00            
ATOM   3571 3HG2 THR   435      50.260  60.630   9.680  1.00  0.00            
ATOM   3572  OG1 THR   435      50.310  63.270   8.090  1.00  0.00            
ATOM   3573  HG1 THR   435      49.470  63.740   8.170  1.00  0.00            
ATOM   3574  C   THR   435      52.150  64.550  10.150  1.00  0.00            
ATOM   3575  O   THR   435      52.060  65.510   9.390  1.00  0.00            
ATOM   3576  N   VAL   436      53.260  64.230  10.810  1.00  0.00            
ATOM   3577  H   VAL   436      53.260  63.530  11.530  1.00  0.00            
ATOM   3578  CA  VAL   436      54.530  64.770  10.360  1.00  0.00            
ATOM   3579  HA  VAL   436      54.260  65.710   9.880  1.00  0.00            
ATOM   3580  CB  VAL   436      55.440  65.210  11.510  1.00  0.00            
ATOM   3581  HB  VAL   436      54.920  65.860  12.210  1.00  0.00            
ATOM   3582  CG1 VAL   436      55.920  64.130  12.480  1.00  0.00            
ATOM   3583 1HG1 VAL   436      56.410  64.700  13.260  1.00  0.00            
ATOM   3584 2HG1 VAL   436      55.150  63.420  12.780  1.00  0.00            
ATOM   3585 3HG1 VAL   436      56.700  63.580  11.940  1.00  0.00            
ATOM   3586  CG2 VAL   436      56.690  65.940  11.030  1.00  0.00            
ATOM   3587 1HG2 VAL   436      57.290  66.130  11.930  1.00  0.00            
ATOM   3588 2HG2 VAL   436      57.270  65.350  10.330  1.00  0.00            
ATOM   3589 3HG2 VAL   436      56.350  66.830  10.500  1.00  0.00            
ATOM   3590  C   VAL   436      55.200  63.890   9.310  1.00  0.00            
ATOM   3591  O   VAL   436      55.280  62.670   9.390  1.00  0.00            
ATOM   3592  N   ASP   437      55.830  64.570   8.350  1.00  0.00            
ATOM   3593  H   ASP   437      55.960  65.570   8.410  1.00  0.00            
ATOM   3594  CA  ASP   437      56.830  63.950   7.500  1.00  0.00            
ATOM   3595  HA  ASP   437      57.030  62.930   7.810  1.00  0.00            
ATOM   3596  CB  ASP   437      56.180  63.900   6.120  1.00  0.00            
ATOM   3597  HB1 ASP   437      56.050  64.890   5.680  1.00  0.00            
ATOM   3598  HB2 ASP   437      55.180  63.450   6.200  1.00  0.00            
ATOM   3599  CG  ASP   437      56.860  63.040   5.070  1.00  0.00            
ATOM   3600  OD1 ASP   437      56.560  63.330   3.890  1.00  0.00            
ATOM   3601  OD2 ASP   437      57.530  62.070   5.490  1.00  0.00            
ATOM   3602  C   ASP   437      58.190  64.630   7.410  1.00  0.00            
ATOM   3603  O   ASP   437      58.210  65.810   7.090  1.00  0.00            
ATOM   3604  N   PHE   438      59.290  63.910   7.640  1.00  0.00            
ATOM   3605  H   PHE   438      59.160  62.920   7.810  1.00  0.00            
ATOM   3606  CA  PHE   438      60.620  64.490   7.590  1.00  0.00            
ATOM   3607  HA  PHE   438      60.490  65.490   8.010  1.00  0.00            
ATOM   3608  CB  PHE   438      61.480  63.760   8.610  1.00  0.00            
ATOM   3609  HB1 PHE   438      62.510  64.100   8.670  1.00  0.00            
ATOM   3610  HB2 PHE   438      61.490  62.740   8.220  1.00  0.00            
ATOM   3611  CG  PHE   438      60.960  63.810  10.030  1.00  0.00            
ATOM   3612  CD1 PHE   438      60.980  65.010  10.740  1.00  0.00            
ATOM   3613  HD1 PHE   438      61.450  65.840  10.240  1.00  0.00            
ATOM   3614  CE1 PHE   438      60.370  65.180  11.990  1.00  0.00            
ATOM   3615  HE1 PHE   438      60.510  66.110  12.520  1.00  0.00            
ATOM   3616  CZ  PHE   438      59.730  64.070  12.550  1.00  0.00            
ATOM   3617  HZ  PHE   438      59.210  64.160  13.500  1.00  0.00            
ATOM   3618  CE2 PHE   438      59.660  62.840  11.870  1.00  0.00            
ATOM   3619  HE2 PHE   438      59.260  62.000  12.420  1.00  0.00            
ATOM   3620  CD2 PHE   438      60.360  62.720  10.670  1.00  0.00            
ATOM   3621  HD2 PHE   438      60.390  61.760  10.160  1.00  0.00            
ATOM   3622  C   PHE   438      61.270  64.560   6.210  1.00  0.00            
ATOM   3623  O   PHE   438      62.190  63.870   5.800  1.00  0.00            
ATOM   3624  N   SER   439      60.580  65.410   5.440  1.00  0.00            
ATOM   3625  H   SER   439      59.820  65.980   5.790  1.00  0.00            
ATOM   3626  CA  SER   439      60.660  65.470   3.990  1.00  0.00            
ATOM   3627  HA  SER   439      60.680  64.450   3.620  1.00  0.00            
ATOM   3628  CB  SER   439      59.470  66.210   3.390  1.00  0.00            
ATOM   3629  HB1 SER   439      58.520  65.730   3.630  1.00  0.00            
ATOM   3630  HB2 SER   439      59.470  66.510   2.340  1.00  0.00            
ATOM   3631  OG  SER   439      59.450  67.490   3.990  1.00  0.00            
ATOM   3632  HG  SER   439      59.450  68.080   3.240  1.00  0.00            
ATOM   3633  C   SER   439      61.890  66.160   3.420  1.00  0.00            
ATOM   3634  O   SER   439      62.100  66.100   2.210  1.00  0.00            
ATOM   3635  N   LEU   440      62.690  66.920   4.180  1.00  0.00            
ATOM   3636  H   LEU   440      62.340  67.010   5.120  1.00  0.00            
ATOM   3637  CA  LEU   440      63.850  67.680   3.770  1.00  0.00            
ATOM   3638  HA  LEU   440      64.090  68.380   4.570  1.00  0.00            
ATOM   3639  CB  LEU   440      65.080  66.780   3.710  1.00  0.00            
ATOM   3640  HB1 LEU   440      65.950  67.280   3.280  1.00  0.00            
ATOM   3641  HB2 LEU   440      64.800  66.070   2.930  1.00  0.00            
ATOM   3642  CG  LEU   440      65.470  65.990   4.960  1.00  0.00            
ATOM   3643  HG  LEU   440      64.630  65.500   5.450  1.00  0.00            
ATOM   3644  CD1 LEU   440      66.500  64.950   4.540  1.00  0.00            
ATOM   3645 1HD1 LEU   440      67.380  65.370   4.060  1.00  0.00            
ATOM   3646 2HD1 LEU   440      66.720  64.230   5.330  1.00  0.00            
ATOM   3647 3HD1 LEU   440      66.110  64.280   3.770  1.00  0.00            
ATOM   3648  CD2 LEU   440      66.020  66.900   6.050  1.00  0.00            
ATOM   3649 1HD2 LEU   440      66.160  66.300   6.950  1.00  0.00            
ATOM   3650 2HD2 LEU   440      66.970  67.320   5.700  1.00  0.00            
ATOM   3651 3HD2 LEU   440      65.260  67.630   6.350  1.00  0.00            
ATOM   3652  C   LEU   440      63.660  68.520   2.520  1.00  0.00            
ATOM   3653  O   LEU   440      64.490  68.440   1.610  1.00  0.00            
ATOM   3654  N   ASP   441      62.650  69.380   2.420  1.00  0.00            
ATOM   3655  H   ASP   441      61.870  69.380   3.060  1.00  0.00            
ATOM   3656  CA  ASP   441      62.320  70.250   1.300  1.00  0.00            
ATOM   3657  HA  ASP   441      63.220  70.410   0.710  1.00  0.00            
ATOM   3658  CB  ASP   441      61.280  69.630   0.370  1.00  0.00            
ATOM   3659  HB1 ASP   441      61.820  68.850  -0.160  1.00  0.00            
ATOM   3660  HB2 ASP   441      60.960  70.250  -0.470  1.00  0.00            
ATOM   3661  CG  ASP   441      60.050  68.930   0.930  1.00  0.00            
ATOM   3662  OD1 ASP   441      59.420  68.230   0.110  1.00  0.00            
ATOM   3663  OD2 ASP   441      59.560  69.200   2.050  1.00  0.00            
ATOM   3664  C   ASP   441      62.000  71.670   1.770  1.00  0.00            
ATOM   3665  O   ASP   441      60.990  72.260   1.400  1.00  0.00            
ATOM   3666  N   PRO   442      62.770  72.290   2.670  1.00  0.00            
ATOM   3667  CD  PRO   442      62.460  73.540   3.330  1.00  0.00            
ATOM   3668  HD1 PRO   442      61.850  73.200   4.160  1.00  0.00            
ATOM   3669  HD2 PRO   442      61.880  74.210   2.700  1.00  0.00            
ATOM   3670  CG  PRO   442      63.780  74.210   3.710  1.00  0.00            
ATOM   3671  HG1 PRO   442      63.690  74.440   4.770  1.00  0.00            
ATOM   3672  HG2 PRO   442      63.970  75.120   3.140  1.00  0.00            
ATOM   3673  CB  PRO   442      64.860  73.190   3.400  1.00  0.00            
ATOM   3674  HB1 PRO   442      65.610  73.230   4.190  1.00  0.00            
ATOM   3675  HB2 PRO   442      65.390  73.490   2.490  1.00  0.00            
ATOM   3676  CA  PRO   442      64.080  71.900   3.150  1.00  0.00            
ATOM   3677  HA  PRO   442      64.660  71.380   2.390  1.00  0.00            
ATOM   3678  C   PRO   442      64.080  71.100   4.440  1.00  0.00            
ATOM   3679  O   PRO   442      65.210  70.710   4.720  1.00  0.00            
ATOM   3680  N   THR   443      63.030  70.840   5.230  1.00  0.00            
ATOM   3681  H   THR   443      62.150  71.280   4.970  1.00  0.00            
ATOM   3682  CA  THR   443      63.030  70.280   6.560  1.00  0.00            
ATOM   3683  HA  THR   443      63.930  69.660   6.580  1.00  0.00            
ATOM   3684  CB  THR   443      63.100  71.280   7.710  1.00  0.00            
ATOM   3685  HB  THR   443      62.990  70.870   8.710  1.00  0.00            
ATOM   3686  CG2 THR   443      64.470  71.940   7.530  1.00  0.00            
ATOM   3687 1HG2 THR   443      64.640  72.400   6.560  1.00  0.00            
ATOM   3688 2HG2 THR   443      64.440  72.760   8.250  1.00  0.00            
ATOM   3689 3HG2 THR   443      65.300  71.300   7.800  1.00  0.00            
ATOM   3690  OG1 THR   443      62.090  72.260   7.550  1.00  0.00            
ATOM   3691  HG1 THR   443      62.490  73.130   7.520  1.00  0.00            
ATOM   3692  C   THR   443      61.930  69.250   6.810  1.00  0.00            
ATOM   3693  O   THR   443      62.170  68.050   6.760  1.00  0.00            
ATOM   3694  N   PHE   444      60.700  69.700   7.070  1.00  0.00            
ATOM   3695  H   PHE   444      60.590  70.700   7.160  1.00  0.00            
ATOM   3696  CA  PHE   444      59.580  68.890   7.490  1.00  0.00            
ATOM   3697  HA  PHE   444      59.620  67.890   7.050  1.00  0.00            
ATOM   3698  CB  PHE   444      59.580  68.720   9.010  1.00  0.00            
ATOM   3699  HB1 PHE   444      60.580  68.380   9.280  1.00  0.00            
ATOM   3700  HB2 PHE   444      58.760  68.070   9.300  1.00  0.00            
ATOM   3701  CG  PHE   444      59.480  70.000   9.820  1.00  0.00            
ATOM   3702  CD1 PHE   444      60.650  70.470  10.410  1.00  0.00            
ATOM   3703  HD1 PHE   444      61.640  70.040  10.370  1.00  0.00            
ATOM   3704  CE1 PHE   444      60.570  71.660  11.140  1.00  0.00            
ATOM   3705  HE1 PHE   444      61.520  72.090  11.420  1.00  0.00            
ATOM   3706  CZ  PHE   444      59.370  72.350  11.370  1.00  0.00            
ATOM   3707  HZ  PHE   444      59.370  73.220  12.010  1.00  0.00            
ATOM   3708  CE2 PHE   444      58.180  71.790  10.890  1.00  0.00            
ATOM   3709  HE2 PHE   444      57.270  72.370  10.870  1.00  0.00            
ATOM   3710  CD2 PHE   444      58.280  70.700  10.020  1.00  0.00            
ATOM   3711  HD2 PHE   444      57.400  70.350   9.500  1.00  0.00            
ATOM   3712  C   PHE   444      58.270  69.420   6.930  1.00  0.00            
ATOM   3713  O   PHE   444      58.190  70.530   6.410  1.00  0.00            
ATOM   3714  N   THR   445      57.230  68.580   6.970  1.00  0.00            
ATOM   3715  H   THR   445      57.420  67.620   7.230  1.00  0.00            
ATOM   3716  CA  THR   445      55.930  68.880   6.420  1.00  0.00            
ATOM   3717  HA  THR   445      55.910  69.970   6.310  1.00  0.00            
ATOM   3718  CB  THR   445      55.690  68.210   5.070  1.00  0.00            
ATOM   3719  HB  THR   445      55.810  67.140   5.210  1.00  0.00            
ATOM   3720  CG2 THR   445      54.310  68.480   4.470  1.00  0.00            
ATOM   3721 1HG2 THR   445      54.310  69.570   4.390  1.00  0.00            
ATOM   3722 2HG2 THR   445      54.070  67.930   3.560  1.00  0.00            
ATOM   3723 3HG2 THR   445      53.540  68.320   5.220  1.00  0.00            
ATOM   3724  OG1 THR   445      56.610  68.640   4.090  1.00  0.00            
ATOM   3725  HG1 THR   445      57.500  68.750   4.430  1.00  0.00            
ATOM   3726  C   THR   445      54.880  68.380   7.410  1.00  0.00            
ATOM   3727  O   THR   445      54.940  67.210   7.790  1.00  0.00            
ATOM   3728  N   ILE   446      53.970  69.280   7.800  1.00  0.00            
ATOM   3729  H   ILE   446      54.160  70.230   7.550  1.00  0.00            
ATOM   3730  CA  ILE   446      52.890  68.930   8.700  1.00  0.00            
ATOM   3731  HA  ILE   446      52.980  67.890   9.020  1.00  0.00            
ATOM   3732  CB  ILE   446      52.950  69.780   9.970  1.00  0.00            
ATOM   3733  HB  ILE   446      52.870  70.840   9.710  1.00  0.00            
ATOM   3734  CG2 ILE   446      51.900  69.300  10.950  1.00  0.00            
ATOM   3735 1HG2 ILE   446      50.900  69.250  10.520  1.00  0.00            
ATOM   3736 2HG2 ILE   446      52.140  68.260  11.160  1.00  0.00            
ATOM   3737 3HG2 ILE   446      51.760  69.930  11.830  1.00  0.00            
ATOM   3738  CG1 ILE   446      54.290  69.540  10.670  1.00  0.00            
ATOM   3739 1HG1 ILE   446      55.140  69.910  10.090  1.00  0.00            
ATOM   3740 2HG1 ILE   446      54.480  68.480  10.810  1.00  0.00            
ATOM   3741  CD  ILE   446      54.510  70.220  12.020  1.00  0.00            
ATOM   3742  HD1 ILE   446      53.790  69.830  12.730  1.00  0.00            
ATOM   3743  HD2 ILE   446      55.530  70.090  12.360  1.00  0.00            
ATOM   3744  HD3 ILE   446      54.350  71.300  11.890  1.00  0.00            
ATOM   3745  C   ILE   446      51.570  69.120   7.950  1.00  0.00            
ATOM   3746  O   ILE   446      51.300  70.180   7.390  1.00  0.00            
ATOM   3747  N   GLU   447      50.780  68.050   7.830  1.00  0.00            
ATOM   3748  H   GLU   447      51.050  67.210   8.320  1.00  0.00            
ATOM   3749  CA  GLU   447      49.540  68.010   7.090  1.00  0.00            
ATOM   3750  HA  GLU   447      49.020  68.970   7.150  1.00  0.00            
ATOM   3751  CB  GLU   447      49.770  67.720   5.610  1.00  0.00            
ATOM   3752  HB1 GLU   447      50.440  68.500   5.240  1.00  0.00            
ATOM   3753  HB2 GLU   447      48.830  68.060   5.180  1.00  0.00            
ATOM   3754  CG  GLU   447      50.180  66.300   5.240  1.00  0.00            
ATOM   3755  HG1 GLU   447      49.380  65.610   5.520  1.00  0.00            
ATOM   3756  HG2 GLU   447      51.140  65.940   5.610  1.00  0.00            
ATOM   3757  CD  GLU   447      50.180  66.150   3.720  1.00  0.00            
ATOM   3758  OE1 GLU   447      51.100  65.480   3.200  1.00  0.00            
ATOM   3759  OE2 GLU   447      49.240  66.620   3.040  1.00  0.00            
ATOM   3760  C   GLU   447      48.490  67.050   7.630  1.00  0.00            
ATOM   3761  O   GLU   447      48.850  66.070   8.280  1.00  0.00            
ATOM   3762  N   THR   448      47.190  67.340   7.490  1.00  0.00            
ATOM   3763  H   THR   448      46.990  68.200   7.010  1.00  0.00            
ATOM   3764  CA  THR   448      46.090  66.450   7.790  1.00  0.00            
ATOM   3765  HA  THR   448      46.370  65.840   8.650  1.00  0.00            
ATOM   3766  CB  THR   448      44.780  67.150   8.140  1.00  0.00            
ATOM   3767  HB  THR   448      43.960  66.430   8.200  1.00  0.00            
ATOM   3768  CG2 THR   448      44.940  68.010   9.390  1.00  0.00            
ATOM   3769 1HG2 THR   448      45.350  67.300  10.110  1.00  0.00            
ATOM   3770 2HG2 THR   448      45.550  68.900   9.260  1.00  0.00            
ATOM   3771 3HG2 THR   448      43.960  68.330   9.740  1.00  0.00            
ATOM   3772  OG1 THR   448      44.360  68.050   7.140  1.00  0.00            
ATOM   3773  HG1 THR   448      44.140  68.890   7.560  1.00  0.00            
ATOM   3774  C   THR   448      45.890  65.350   6.750  1.00  0.00            
ATOM   3775  O   THR   448      45.850  65.680   5.570  1.00  0.00            
ATOM   3776  N   THR   449      45.530  64.130   7.160  1.00  0.00            
ATOM   3777  H   THR   449      45.580  63.990   8.160  1.00  0.00            
ATOM   3778  CA  THR   449      45.330  63.040   6.230  1.00  0.00            
ATOM   3779  HA  THR   449      45.010  63.480   5.280  1.00  0.00            
ATOM   3780  CB  THR   449      46.680  62.360   6.050  1.00  0.00            
ATOM   3781  HB  THR   449      46.490  61.440   5.490  1.00  0.00            
ATOM   3782  CG2 THR   449      47.700  63.230   5.330  1.00  0.00            
ATOM   3783 1HG2 THR   449      48.380  62.710   4.670  1.00  0.00            
ATOM   3784 2HG2 THR   449      47.120  63.750   4.560  1.00  0.00            
ATOM   3785 3HG2 THR   449      48.150  63.990   5.970  1.00  0.00            
ATOM   3786  OG1 THR   449      47.190  61.900   7.280  1.00  0.00            
ATOM   3787  HG1 THR   449      46.650  62.320   7.950  1.00  0.00            
ATOM   3788  C   THR   449      44.330  61.990   6.690  1.00  0.00            
ATOM   3789  O   THR   449      44.120  61.770   7.880  1.00  0.00            
ATOM   3790  N   THR   450      43.770  61.240   5.740  1.00  0.00            
ATOM   3791  H   THR   450      44.200  61.300   4.830  1.00  0.00            
ATOM   3792  CA  THR   450      42.720  60.250   5.920  1.00  0.00            
ATOM   3793  HA  THR   450      41.920  60.620   6.560  1.00  0.00            
ATOM   3794  CB  THR   450      42.040  59.870   4.610  1.00  0.00            
ATOM   3795  HB  THR   450      42.790  59.380   3.980  1.00  0.00            
ATOM   3796  CG2 THR   450      40.860  58.940   4.850  1.00  0.00            
ATOM   3797 1HG2 THR   450      41.170  58.040   5.380  1.00  0.00            
ATOM   3798 2HG2 THR   450      39.980  59.450   5.240  1.00  0.00            
ATOM   3799 3HG2 THR   450      40.580  58.540   3.880  1.00  0.00            
ATOM   3800  OG1 THR   450      41.480  60.990   3.950  1.00  0.00            
ATOM   3801  HG1 THR   450      40.860  60.690   3.290  1.00  0.00            
ATOM   3802  C   THR   450      43.240  58.970   6.560  1.00  0.00            
ATOM   3803  O   THR   450      44.270  58.440   6.140  1.00  0.00            
ATOM   3804  N   VAL   451      42.560  58.470   7.600  1.00  0.00            
ATOM   3805  H   VAL   451      41.790  59.050   7.920  1.00  0.00            
ATOM   3806  CA  VAL   451      42.810  57.260   8.340  1.00  0.00            
ATOM   3807  HA  VAL   451      43.470  56.590   7.780  1.00  0.00            
ATOM   3808  CB  VAL   451      43.390  57.610   9.710  1.00  0.00            
ATOM   3809  HB  VAL   451      43.450  56.710  10.320  1.00  0.00            
ATOM   3810  CG1 VAL   451      44.870  57.840   9.410  1.00  0.00            
ATOM   3811 1HG1 VAL   451      44.940  58.760   8.820  1.00  0.00            
ATOM   3812 2HG1 VAL   451      45.320  57.980  10.380  1.00  0.00            
ATOM   3813 3HG1 VAL   451      45.450  57.020   9.000  1.00  0.00            
ATOM   3814  CG2 VAL   451      42.810  58.720  10.580  1.00  0.00            
ATOM   3815 1HG2 VAL   451      43.300  58.770  11.550  1.00  0.00            
ATOM   3816 2HG2 VAL   451      43.000  59.640  10.030  1.00  0.00            
ATOM   3817 3HG2 VAL   451      41.740  58.590  10.740  1.00  0.00            
ATOM   3818  C   VAL   451      41.570  56.420   8.650  1.00  0.00            
ATOM   3819  O   VAL   451      40.480  56.970   8.750  1.00  0.00            
ATOM   3820  N   PRO   452      41.760  55.120   8.870  1.00  0.00            
ATOM   3821  CD  PRO   452      42.930  54.300   8.600  1.00  0.00            
ATOM   3822  HD1 PRO   452      43.760  54.510   9.270  1.00  0.00            
ATOM   3823  HD2 PRO   452      43.320  54.580   7.620  1.00  0.00            
ATOM   3824  CG  PRO   452      42.540  52.830   8.540  1.00  0.00            
ATOM   3825  HG1 PRO   452      43.400  52.230   8.840  1.00  0.00            
ATOM   3826  HG2 PRO   452      42.250  52.640   7.500  1.00  0.00            
ATOM   3827  CB  PRO   452      41.480  52.890   9.640  1.00  0.00            
ATOM   3828  HB1 PRO   452      41.970  52.780  10.610  1.00  0.00            
ATOM   3829  HB2 PRO   452      40.840  52.050   9.350  1.00  0.00            
ATOM   3830  CA  PRO   452      40.820  54.260   9.550  1.00  0.00            
ATOM   3831  HA  PRO   452      39.920  54.110   8.950  1.00  0.00            
ATOM   3832  C   PRO   452      40.410  54.810  10.910  1.00  0.00            
ATOM   3833  O   PRO   452      41.270  55.440  11.510  1.00  0.00            
ATOM   3834  N   GLN   453      39.180  54.570  11.360  1.00  0.00            
ATOM   3835  H   GLN   453      38.510  54.110  10.760  1.00  0.00            
ATOM   3836  CA  GLN   453      38.730  54.830  12.720  1.00  0.00            
ATOM   3837  HA  GLN   453      38.920  55.860  13.030  1.00  0.00            
ATOM   3838  CB  GLN   453      37.230  54.570  12.670  1.00  0.00            
ATOM   3839  HB1 GLN   453      37.050  53.640  12.140  1.00  0.00            
ATOM   3840  HB2 GLN   453      36.680  55.180  11.960  1.00  0.00            
ATOM   3841  CG  GLN   453      36.450  54.510  13.980  1.00  0.00            
ATOM   3842  HG1 GLN   453      36.570  55.460  14.510  1.00  0.00            
ATOM   3843  HG2 GLN   453      36.860  53.680  14.560  1.00  0.00            
ATOM   3844  CD  GLN   453      34.940  54.370  13.830  1.00  0.00            
ATOM   3845  OE1 GLN   453      34.370  53.300  13.650  1.00  0.00            
ATOM   3846  NE2 GLN   453      34.280  55.530  13.870  1.00  0.00            
ATOM   3847 1HE2 GLN   453      34.820  56.320  14.190  1.00  0.00            
ATOM   3848 2HE2 GLN   453      33.280  55.620  13.790  1.00  0.00            
ATOM   3849  C   GLN   453      39.470  54.000  13.750  1.00  0.00            
ATOM   3850  O   GLN   453      39.980  52.940  13.390  1.00  0.00            
ATOM   3851  N   ASP   454      39.550  54.440  15.010  1.00  0.00            
ATOM   3852  H   ASP   454      38.950  55.210  15.270  1.00  0.00            
ATOM   3853  CA  ASP   454      40.150  53.740  16.120  1.00  0.00            
ATOM   3854  HA  ASP   454      40.450  52.740  15.810  1.00  0.00            
ATOM   3855  CB  ASP   454      41.470  54.410  16.490  1.00  0.00            
ATOM   3856  HB1 ASP   454      42.040  54.430  15.550  1.00  0.00            
ATOM   3857  HB2 ASP   454      42.020  53.790  17.200  1.00  0.00            
ATOM   3858  CG  ASP   454      41.540  55.820  17.040  1.00  0.00            
ATOM   3859  OD1 ASP   454      42.450  56.120  17.850  1.00  0.00            
ATOM   3860  OD2 ASP   454      40.670  56.650  16.690  1.00  0.00            
ATOM   3861  C   ASP   454      39.270  53.560  17.360  1.00  0.00            
ATOM   3862  O   ASP   454      38.180  54.120  17.450  1.00  0.00            
ATOM   3863  N   ALA   455      39.830  52.950  18.400  1.00  0.00            
ATOM   3864  H   ALA   455      40.780  52.620  18.380  1.00  0.00            
ATOM   3865  CA  ALA   455      39.020  52.580  19.540  1.00  0.00            
ATOM   3866  HA  ALA   455      38.080  52.150  19.170  1.00  0.00            
ATOM   3867  CB  ALA   455      39.740  51.620  20.480  1.00  0.00            
ATOM   3868  HB1 ALA   455      40.680  52.080  20.780  1.00  0.00            
ATOM   3869  HB2 ALA   455      39.070  51.250  21.260  1.00  0.00            
ATOM   3870  HB3 ALA   455      40.040  50.720  19.950  1.00  0.00            
ATOM   3871  C   ALA   455      38.580  53.820  20.310  1.00  0.00            
ATOM   3872  O   ALA   455      37.390  53.940  20.620  1.00  0.00            
ATOM   3873  N   VAL   456      39.470  54.790  20.510  1.00  0.00            
ATOM   3874  H   VAL   456      40.410  54.680  20.170  1.00  0.00            
ATOM   3875  CA  VAL   456      39.160  56.080  21.100  1.00  0.00            
ATOM   3876  HA  VAL   456      38.710  55.810  22.050  1.00  0.00            
ATOM   3877  CB  VAL   456      40.460  56.870  21.270  1.00  0.00            
ATOM   3878  HB  VAL   456      41.120  56.790  20.400  1.00  0.00            
ATOM   3879  CG1 VAL   456      40.180  58.350  21.510  1.00  0.00            
ATOM   3880 1HG1 VAL   456      39.250  58.410  22.080  1.00  0.00            
ATOM   3881 2HG1 VAL   456      41.020  58.900  21.930  1.00  0.00            
ATOM   3882 3HG1 VAL   456      39.960  58.840  20.560  1.00  0.00            
ATOM   3883  CG2 VAL   456      41.270  56.440  22.490  1.00  0.00            
ATOM   3884 1HG2 VAL   456      41.230  55.350  22.490  1.00  0.00            
ATOM   3885 2HG2 VAL   456      42.300  56.740  22.340  1.00  0.00            
ATOM   3886 3HG2 VAL   456      40.800  56.740  23.430  1.00  0.00            
ATOM   3887  C   VAL   456      38.140  56.870  20.290  1.00  0.00            
ATOM   3888  O   VAL   456      37.150  57.350  20.840  1.00  0.00            
ATOM   3889  N   SER   457      38.280  57.030  18.980  1.00  0.00            
ATOM   3890  H   SER   457      39.070  56.590  18.530  1.00  0.00            
ATOM   3891  CA  SER   457      37.350  57.840  18.220  1.00  0.00            
ATOM   3892  HA  SER   457      37.170  58.740  18.820  1.00  0.00            
ATOM   3893  CB  SER   457      37.920  58.370  16.910  1.00  0.00            
ATOM   3894  HB1 SER   457      38.860  58.870  17.160  1.00  0.00            
ATOM   3895  HB2 SER   457      37.260  59.110  16.450  1.00  0.00            
ATOM   3896  OG  SER   457      38.230  57.290  16.060  1.00  0.00            
ATOM   3897  HG  SER   457      39.070  56.920  16.330  1.00  0.00            
ATOM   3898  C   SER   457      35.990  57.170  18.060  1.00  0.00            
ATOM   3899  O   SER   457      34.960  57.840  18.110  1.00  0.00            
ATOM   3900  N   ARG   458      35.980  55.850  17.860  1.00  0.00            
ATOM   3901  H   ARG   458      36.880  55.430  17.690  1.00  0.00            
ATOM   3902  CA  ARG   458      34.740  55.100  17.820  1.00  0.00            
ATOM   3903  HA  ARG   458      34.180  55.590  17.030  1.00  0.00            
ATOM   3904  CB  ARG   458      34.940  53.620  17.510  1.00  0.00            
ATOM   3905  HB1 ARG   458      35.710  53.220  18.180  1.00  0.00            
ATOM   3906  HB2 ARG   458      35.450  53.440  16.570  1.00  0.00            
ATOM   3907  CG  ARG   458      33.660  52.790  17.550  1.00  0.00            
ATOM   3908  HG1 ARG   458      32.860  53.300  17.010  1.00  0.00            
ATOM   3909  HG2 ARG   458      33.390  52.740  18.600  1.00  0.00            
ATOM   3910  CD  ARG   458      33.800  51.360  17.050  1.00  0.00            
ATOM   3911  HD1 ARG   458      32.920  50.800  17.360  1.00  0.00            
ATOM   3912  HD2 ARG   458      34.760  51.060  17.480  1.00  0.00            
ATOM   3913  NE  ARG   458      33.890  51.250  15.590  1.00  0.00            
ATOM   3914  HE  ARG   458      33.880  52.140  15.120  1.00  0.00            
ATOM   3915  CZ  ARG   458      33.790  50.180  14.790  1.00  0.00            
ATOM   3916  NH1 ARG   458      33.580  48.950  15.270  1.00  0.00            
ATOM   3917 1HH1 ARG   458      33.660  48.900  16.280  1.00  0.00            
ATOM   3918 2HH1 ARG   458      33.500  48.100  14.730  1.00  0.00            
ATOM   3919  NH2 ARG   458      33.980  50.400  13.480  1.00  0.00            
ATOM   3920 1HH2 ARG   458      34.330  51.310  13.220  1.00  0.00            
ATOM   3921 2HH2 ARG   458      34.120  49.610  12.880  1.00  0.00            
ATOM   3922  C   ARG   458      33.970  55.270  19.120  1.00  0.00            
ATOM   3923  O   ARG   458      32.750  55.420  19.120  1.00  0.00            
ATOM   3924  N   SER   459      34.630  55.330  20.280  1.00  0.00            
ATOM   3925  H   SER   459      35.510  54.860  20.160  1.00  0.00            
ATOM   3926  CA  SER   459      34.040  55.630  21.570  1.00  0.00            
ATOM   3927  HA  SER   459      33.190  54.950  21.690  1.00  0.00            
ATOM   3928  CB  SER   459      34.950  55.350  22.770  1.00  0.00            
ATOM   3929  HB1 SER   459      34.410  55.460  23.710  1.00  0.00            
ATOM   3930  HB2 SER   459      35.780  56.050  22.790  1.00  0.00            
ATOM   3931  OG  SER   459      35.510  54.060  22.750  1.00  0.00            
ATOM   3932  HG  SER   459      36.380  54.090  22.340  1.00  0.00            
ATOM   3933  C   SER   459      33.400  57.000  21.750  1.00  0.00            
ATOM   3934  O   SER   459      32.510  57.170  22.580  1.00  0.00            
ATOM   3935  N   GLN   460      33.760  57.930  20.860  1.00  0.00            
ATOM   3936  H   GLN   460      34.520  57.750  20.230  1.00  0.00            
ATOM   3937  CA  GLN   460      33.260  59.290  20.920  1.00  0.00            
ATOM   3938  HA  GLN   460      32.800  59.450  21.890  1.00  0.00            
ATOM   3939  CB  GLN   460      34.420  60.270  20.780  1.00  0.00            
ATOM   3940  HB1 GLN   460      34.000  61.280  20.720  1.00  0.00            
ATOM   3941  HB2 GLN   460      35.000  60.040  19.880  1.00  0.00            
ATOM   3942  CG  GLN   460      35.280  60.290  22.040  1.00  0.00            
ATOM   3943  HG1 GLN   460      36.210  60.830  21.870  1.00  0.00            
ATOM   3944  HG2 GLN   460      35.710  59.320  22.320  1.00  0.00            
ATOM   3945  CD  GLN   460      34.660  60.740  23.350  1.00  0.00            
ATOM   3946  OE1 GLN   460      34.250  60.030  24.270  1.00  0.00            
ATOM   3947  NE2 GLN   460      34.670  62.060  23.580  1.00  0.00            
ATOM   3948 1HE2 GLN   460      35.110  62.640  22.880  1.00  0.00            
ATOM   3949 2HE2 GLN   460      34.410  62.390  24.500  1.00  0.00            
ATOM   3950  C   GLN   460      32.140  59.460  19.900  1.00  0.00            
ATOM   3951  O   GLN   460      31.140  60.080  20.230  1.00  0.00            
ATOM   3952  N   ARG   461      32.230  58.850  18.720  1.00  0.00            
ATOM   3953  H   ARG   461      33.130  58.460  18.480  1.00  0.00            
ATOM   3954  CA  ARG   461      31.090  58.730  17.830  1.00  0.00            
ATOM   3955  HA  ARG   461      30.660  59.720  17.650  1.00  0.00            
ATOM   3956  CB  ARG   461      31.410  58.100  16.480  1.00  0.00            
ATOM   3957  HB1 ARG   461      30.460  57.950  15.970  1.00  0.00            
ATOM   3958  HB2 ARG   461      31.940  57.150  16.540  1.00  0.00            
ATOM   3959  CG  ARG   461      32.280  59.060  15.670  1.00  0.00            
ATOM   3960  HG1 ARG   461      33.230  59.320  16.140  1.00  0.00            
ATOM   3961  HG2 ARG   461      31.790  60.040  15.630  1.00  0.00            
ATOM   3962  CD  ARG   461      32.550  58.560  14.250  1.00  0.00            
ATOM   3963  HD1 ARG   461      31.650  58.330  13.680  1.00  0.00            
ATOM   3964  HD2 ARG   461      33.160  57.660  14.290  1.00  0.00            
ATOM   3965  NE  ARG   461      33.260  59.580  13.490  1.00  0.00            
ATOM   3966  HE  ARG   461      33.120  60.580  13.620  1.00  0.00            
ATOM   3967  CZ  ARG   461      33.870  59.360  12.320  1.00  0.00            
ATOM   3968  NH1 ARG   461      33.970  58.220  11.620  1.00  0.00            
ATOM   3969 1HH1 ARG   461      33.440  57.390  11.860  1.00  0.00            
ATOM   3970 2HH1 ARG   461      34.570  58.170  10.810  1.00  0.00            
ATOM   3971  NH2 ARG   461      34.480  60.420  11.790  1.00  0.00            
ATOM   3972 1HH2 ARG   461      34.450  61.300  12.280  1.00  0.00            
ATOM   3973 2HH2 ARG   461      35.100  60.380  10.990  1.00  0.00            
ATOM   3974  C   ARG   461      29.980  57.910  18.470  1.00  0.00            
ATOM   3975  O   ARG   461      28.870  58.430  18.450  1.00  0.00            
ATOM   3976  N   ARG   462      30.230  56.740  19.060  1.00  0.00            
ATOM   3977  H   ARG   462      31.210  56.490  19.060  1.00  0.00            
ATOM   3978  CA  ARG   462      29.280  55.890  19.750  1.00  0.00            
ATOM   3979  HA  ARG   462      28.380  55.800  19.140  1.00  0.00            
ATOM   3980  CB  ARG   462      29.940  54.530  19.960  1.00  0.00            
ATOM   3981  HB1 ARG   462      30.650  54.740  20.750  1.00  0.00            
ATOM   3982  HB2 ARG   462      30.530  54.230  19.090  1.00  0.00            
ATOM   3983  CG  ARG   462      29.050  53.430  20.530  1.00  0.00            
ATOM   3984  HG1 ARG   462      28.340  53.020  19.810  1.00  0.00            
ATOM   3985  HG2 ARG   462      28.590  53.770  21.450  1.00  0.00            
ATOM   3986  CD  ARG   462      29.940  52.270  20.970  1.00  0.00            
ATOM   3987  HD1 ARG   462      30.780  52.190  20.280  1.00  0.00            
ATOM   3988  HD2 ARG   462      29.450  51.330  20.690  1.00  0.00            
ATOM   3989  NE  ARG   462      30.280  52.220  22.390  1.00  0.00            
ATOM   3990  HE  ARG   462      30.160  53.100  22.870  1.00  0.00            
ATOM   3991  CZ  ARG   462      30.960  51.270  23.050  1.00  0.00            
ATOM   3992  NH1 ARG   462      31.480  50.190  22.450  1.00  0.00            
ATOM   3993 1HH1 ARG   462      31.300  50.020  21.470  1.00  0.00            
ATOM   3994 2HH1 ARG   462      31.860  49.420  22.990  1.00  0.00            
ATOM   3995  NH2 ARG   462      31.160  51.400  24.370  1.00  0.00            
ATOM   3996 1HH2 ARG   462      30.840  52.160  24.950  1.00  0.00            
ATOM   3997 2HH2 ARG   462      31.710  50.670  24.800  1.00  0.00            
ATOM   3998  C   ARG   462      28.730  56.470  21.050  1.00  0.00            
ATOM   3999  O   ARG   462      27.610  56.110  21.400  1.00  0.00            
ATOM   4000  N   GLY   463      29.430  57.480  21.580  1.00  0.00            
ATOM   4001  H   GLY   463      30.360  57.610  21.200  1.00  0.00            
ATOM   4002  CA  GLY   463      29.210  58.140  22.850  1.00  0.00            
ATOM   4003  HA1 GLY   463      30.060  58.740  23.160  1.00  0.00            
ATOM   4004  HA2 GLY   463      29.020  57.370  23.600  1.00  0.00            
ATOM   4005  C   GLY   463      27.960  59.000  22.990  1.00  0.00            
ATOM   4006  O   GLY   463      27.790  59.780  23.920  1.00  0.00            
ATOM   4007  N   ARG   464      27.080  58.970  21.990  1.00  0.00            
ATOM   4008  H   ARG   464      27.290  58.250  21.310  1.00  0.00            
ATOM   4009  CA  ARG   464      26.000  59.870  21.630  1.00  0.00            
ATOM   4010  HA  ARG   464      26.080  60.800  22.200  1.00  0.00            
ATOM   4011  CB  ARG   464      26.230  60.310  20.190  1.00  0.00            
ATOM   4012  HB1 ARG   464      25.340  60.870  19.900  1.00  0.00            
ATOM   4013  HB2 ARG   464      26.210  59.390  19.610  1.00  0.00            
ATOM   4014  CG  ARG   464      27.490  61.120  19.920  1.00  0.00            
ATOM   4015  HG1 ARG   464      28.010  60.760  19.030  1.00  0.00            
ATOM   4016  HG2 ARG   464      28.220  60.840  20.680  1.00  0.00            
ATOM   4017  CD  ARG   464      27.400  62.640  19.750  1.00  0.00            
ATOM   4018  HD1 ARG   464      26.560  62.840  19.080  1.00  0.00            
ATOM   4019  HD2 ARG   464      28.330  62.920  19.250  1.00  0.00            
ATOM   4020  NE  ARG   464      27.120  63.210  21.060  1.00  0.00            
ATOM   4021  HE  ARG   464      26.850  62.660  21.860  1.00  0.00            
ATOM   4022  CZ  ARG   464      27.150  64.510  21.380  1.00  0.00            
ATOM   4023  NH1 ARG   464      27.570  65.400  20.460  1.00  0.00            
ATOM   4024 1HH1 ARG   464      27.860  65.080  19.550  1.00  0.00            
ATOM   4025 2HH1 ARG   464      27.800  66.340  20.740  1.00  0.00            
ATOM   4026  NH2 ARG   464      26.830  64.990  22.590  1.00  0.00            
ATOM   4027 1HH2 ARG   464      26.770  64.440  23.440  1.00  0.00            
ATOM   4028 2HH2 ARG   464      26.840  65.970  22.840  1.00  0.00            
ATOM   4029  C   ARG   464      24.580  59.350  21.830  1.00  0.00            
ATOM   4030  O   ARG   464      23.620  60.120  21.770  1.00  0.00            
ATOM   4031  N   THR   465      24.500  58.040  22.070  1.00  0.00            
ATOM   4032  H   THR   465      25.420  57.630  21.990  1.00  0.00            
ATOM   4033  CA  THR   465      23.360  57.200  22.330  1.00  0.00            
ATOM   4034  HA  THR   465      22.500  57.830  22.540  1.00  0.00            
ATOM   4035  CB  THR   465      23.120  56.310  21.110  1.00  0.00            
ATOM   4036  HB  THR   465      23.130  56.940  20.230  1.00  0.00            
ATOM   4037  CG2 THR   465      24.100  55.160  20.920  1.00  0.00            
ATOM   4038 1HG2 THR   465      23.930  54.700  19.940  1.00  0.00            
ATOM   4039 2HG2 THR   465      25.160  55.400  20.880  1.00  0.00            
ATOM   4040 3HG2 THR   465      23.960  54.420  21.700  1.00  0.00            
ATOM   4041  OG1 THR   465      21.880  55.650  21.210  1.00  0.00            
ATOM   4042  HG1 THR   465      21.340  56.400  20.960  1.00  0.00            
ATOM   4043  C   THR   465      23.570  56.420  23.620  1.00  0.00            
ATOM   4044  O   THR   465      24.570  56.550  24.320  1.00  0.00            
ATOM   4045  N   GLY   466      22.620  55.540  23.930  1.00  0.00            
ATOM   4046  H   GLY   466      21.760  55.560  23.400  1.00  0.00            
ATOM   4047  CA  GLY   466      22.580  54.510  24.950  1.00  0.00            
ATOM   4048  HA1 GLY   466      23.460  53.870  24.850  1.00  0.00            
ATOM   4049  HA2 GLY   466      21.660  53.970  24.760  1.00  0.00            
ATOM   4050  C   GLY   466      22.580  55.000  26.400  1.00  0.00            
ATOM   4051  O   GLY   466      23.040  54.290  27.300  1.00  0.00            
ATOM   4052  N   ARG   467      22.060  56.190  26.680  1.00  0.00            
ATOM   4053  H   ARG   467      21.570  56.710  25.970  1.00  0.00            
ATOM   4054  CA  ARG   467      22.180  56.850  27.970  1.00  0.00            
ATOM   4055  HA  ARG   467      23.080  56.510  28.490  1.00  0.00            
ATOM   4056  CB  ARG   467      22.230  58.350  27.710  1.00  0.00            
ATOM   4057  HB1 ARG   467      22.100  58.860  28.660  1.00  0.00            
ATOM   4058  HB2 ARG   467      21.460  58.660  26.990  1.00  0.00            
ATOM   4059  CG  ARG   467      23.550  58.930  27.230  1.00  0.00            
ATOM   4060  HG1 ARG   467      23.480  60.020  27.150  1.00  0.00            
ATOM   4061  HG2 ARG   467      23.610  58.740  26.150  1.00  0.00            
ATOM   4062  CD  ARG   467      24.840  58.690  28.000  1.00  0.00            
ATOM   4063  HD1 ARG   467      25.640  59.250  27.520  1.00  0.00            
ATOM   4064  HD2 ARG   467      25.220  57.670  28.000  1.00  0.00            
ATOM   4065  NE  ARG   467      24.830  59.160  29.390  1.00  0.00            
ATOM   4066  HE  ARG   467      23.960  59.210  29.890  1.00  0.00            
ATOM   4067  CZ  ARG   467      25.840  59.330  30.260  1.00  0.00            
ATOM   4068  NH1 ARG   467      27.110  59.500  29.880  1.00  0.00            
ATOM   4069 1HH1 ARG   467      27.410  59.390  28.920  1.00  0.00            
ATOM   4070 2HH1 ARG   467      27.740  59.800  30.620  1.00  0.00            
ATOM   4071  NH2 ARG   467      25.640  59.330  31.590  1.00  0.00            
ATOM   4072 1HH2 ARG   467      24.690  59.120  31.840  1.00  0.00            
ATOM   4073 2HH2 ARG   467      26.440  58.920  32.050  1.00  0.00            
ATOM   4074  C   ARG   467      21.010  56.480  28.870  1.00  0.00            
ATOM   4075  O   ARG   467      20.010  57.190  28.880  1.00  0.00            
ATOM   4076  N   GLY   468      21.160  55.480  29.740  1.00  0.00            
ATOM   4077  H   GLY   468      22.080  55.040  29.740  1.00  0.00            
ATOM   4078  CA  GLY   468      20.190  55.040  30.720  1.00  0.00            
ATOM   4079  HA1 GLY   468      19.860  55.980  31.150  1.00  0.00            
ATOM   4080  HA2 GLY   468      20.650  54.410  31.490  1.00  0.00            
ATOM   4081  C   GLY   468      19.110  54.170  30.100  1.00  0.00            
ATOM   4082  O   GLY   468      18.240  53.640  30.800  1.00  0.00            
ATOM   4083  N   ARG   469      19.080  54.020  28.780  1.00  0.00            
ATOM   4084  H   ARG   469      19.900  54.290  28.270  1.00  0.00            
ATOM   4085  CA  ARG   469      18.170  53.180  28.010  1.00  0.00            
ATOM   4086  HA  ARG   469      17.720  52.320  28.500  1.00  0.00            
ATOM   4087  CB  ARG   469      17.080  54.100  27.480  1.00  0.00            
ATOM   4088  HB1 ARG   469      16.470  54.460  28.310  1.00  0.00            
ATOM   4089  HB2 ARG   469      16.350  53.460  26.990  1.00  0.00            
ATOM   4090  CG  ARG   469      17.510  55.180  26.490  1.00  0.00            
ATOM   4091  HG1 ARG   469      17.690  54.680  25.540  1.00  0.00            
ATOM   4092  HG2 ARG   469      18.420  55.640  26.880  1.00  0.00            
ATOM   4093  CD  ARG   469      16.450  56.240  26.220  1.00  0.00            
ATOM   4094  HD1 ARG   469      15.960  56.530  27.150  1.00  0.00            
ATOM   4095  HD2 ARG   469      15.590  55.840  25.690  1.00  0.00            
ATOM   4096  NE  ARG   469      17.060  57.380  25.550  1.00  0.00            
ATOM   4097  HE  ARG   469      17.550  58.040  26.140  1.00  0.00            
ATOM   4098  CZ  ARG   469      16.840  57.810  24.290  1.00  0.00            
ATOM   4099  NH1 ARG   469      16.210  57.070  23.360  1.00  0.00            
ATOM   4100 1HH1 ARG   469      15.850  56.150  23.570  1.00  0.00            
ATOM   4101 2HH1 ARG   469      16.030  57.480  22.460  1.00  0.00            
ATOM   4102  NH2 ARG   469      17.290  58.980  23.840  1.00  0.00            
ATOM   4103 1HH2 ARG   469      17.750  59.660  24.430  1.00  0.00            
ATOM   4104 2HH2 ARG   469      17.100  59.140  22.860  1.00  0.00            
ATOM   4105  C   ARG   469      19.040  52.610  26.890  1.00  0.00            
ATOM   4106  O   ARG   469      20.240  52.840  26.800  1.00  0.00            
ATOM   4107  N   ARG   470      18.370  51.810  26.060  1.00  0.00            
ATOM   4108  H   ARG   470      17.400  51.730  26.300  1.00  0.00            
ATOM   4109  CA  ARG   470      19.030  51.100  24.980  1.00  0.00            
ATOM   4110  HA  ARG   470      20.060  50.810  25.220  1.00  0.00            
ATOM   4111  CB  ARG   470      18.360  49.780  24.610  1.00  0.00            
ATOM   4112  HB1 ARG   470      18.800  49.420  23.670  1.00  0.00            
ATOM   4113  HB2 ARG   470      17.310  50.010  24.440  1.00  0.00            
ATOM   4114  CG  ARG   470      18.520  48.790  25.750  1.00  0.00            
ATOM   4115  HG1 ARG   470      17.940  49.050  26.630  1.00  0.00            
ATOM   4116  HG2 ARG   470      19.580  48.820  26.000  1.00  0.00            
ATOM   4117  CD  ARG   470      18.150  47.410  25.200  1.00  0.00            
ATOM   4118  HD1 ARG   470      17.140  47.340  24.790  1.00  0.00            
ATOM   4119  HD2 ARG   470      18.240  46.620  25.940  1.00  0.00            
ATOM   4120  NE  ARG   470      19.060  47.010  24.130  1.00  0.00            
ATOM   4121  HE  ARG   470      18.800  47.370  23.230  1.00  0.00            
ATOM   4122  CZ  ARG   470      20.340  46.650  24.240  1.00  0.00            
ATOM   4123  NH1 ARG   470      20.930  46.300  25.390  1.00  0.00            
ATOM   4124 1HH1 ARG   470      20.370  46.420  26.220  1.00  0.00            
ATOM   4125 2HH1 ARG   470      21.930  46.140  25.430  1.00  0.00            
ATOM   4126  NH2 ARG   470      21.140  46.510  23.170  1.00  0.00            
ATOM   4127 1HH2 ARG   470      20.830  46.520  22.220  1.00  0.00            
ATOM   4128 2HH2 ARG   470      22.110  46.330  23.400  1.00  0.00            
ATOM   4129  C   ARG   470      19.280  51.970  23.750  1.00  0.00            
ATOM   4130  O   ARG   470      18.640  53.000  23.550  1.00  0.00            
ATOM   4131  N   GLY   471      20.280  51.570  22.970  1.00  0.00            
ATOM   4132  H   GLY   471      20.730  50.680  23.120  1.00  0.00            
ATOM   4133  CA  GLY   471      20.450  52.070  21.610  1.00  0.00            
ATOM   4134  HA1 GLY   471      21.000  53.010  21.640  1.00  0.00            
ATOM   4135  HA2 GLY   471      19.550  52.400  21.090  1.00  0.00            
ATOM   4136  C   GLY   471      21.200  51.120  20.690  1.00  0.00            
ATOM   4137  O   GLY   471      21.550  50.020  21.110  1.00  0.00            
ATOM   4138  N   ILE   472      21.430  51.660  19.490  1.00  0.00            
ATOM   4139  H   ILE   472      21.120  52.610  19.320  1.00  0.00            
ATOM   4140  CA  ILE   472      22.110  50.950  18.430  1.00  0.00            
ATOM   4141  HA  ILE   472      22.550  50.000  18.740  1.00  0.00            
ATOM   4142  CB  ILE   472      21.010  50.610  17.430  1.00  0.00            
ATOM   4143  HB  ILE   472      20.590  51.490  16.950  1.00  0.00            
ATOM   4144  CG2 ILE   472      21.730  49.870  16.300  1.00  0.00            
ATOM   4145 1HG2 ILE   472      22.380  49.090  16.690  1.00  0.00            
ATOM   4146 2HG2 ILE   472      20.970  49.510  15.600  1.00  0.00            
ATOM   4147 3HG2 ILE   472      22.280  50.570  15.680  1.00  0.00            
ATOM   4148  CG1 ILE   472      19.880  49.740  17.960  1.00  0.00            
ATOM   4149 1HG1 ILE   472      19.500  50.250  18.840  1.00  0.00            
ATOM   4150 2HG1 ILE   472      20.270  48.780  18.300  1.00  0.00            
ATOM   4151  CD  ILE   472      18.600  49.460  17.170  1.00  0.00            
ATOM   4152  HD1 ILE   472      18.140  50.450  17.200  1.00  0.00            
ATOM   4153  HD2 ILE   472      18.740  49.240  16.110  1.00  0.00            
ATOM   4154  HD3 ILE   472      17.970  48.800  17.760  1.00  0.00            
ATOM   4155  C   ILE   472      23.200  51.800  17.810  1.00  0.00            
ATOM   4156  O   ILE   472      23.140  53.030  17.780  1.00  0.00            
ATOM   4157  N   TYR   473      24.230  51.110  17.330  1.00  0.00            
ATOM   4158  H   TYR   473      24.200  50.100  17.420  1.00  0.00            
ATOM   4159  CA  TYR   473      25.310  51.680  16.550  1.00  0.00            
ATOM   4160  HA  TYR   473      25.160  52.720  16.270  1.00  0.00            
ATOM   4161  CB  TYR   473      26.530  51.640  17.460  1.00  0.00            
ATOM   4162  HB1 TYR   473      26.660  50.650  17.910  1.00  0.00            
ATOM   4163  HB2 TYR   473      26.370  52.320  18.290  1.00  0.00            
ATOM   4164  CG  TYR   473      27.850  52.120  16.910  1.00  0.00            
ATOM   4165  CD1 TYR   473      28.110  53.480  16.690  1.00  0.00            
ATOM   4166  HD1 TYR   473      27.340  54.200  16.930  1.00  0.00            
ATOM   4167  CE1 TYR   473      29.270  53.890  16.030  1.00  0.00            
ATOM   4168  HE1 TYR   473      29.470  54.940  15.850  1.00  0.00            
ATOM   4169  CZ  TYR   473      30.200  52.920  15.610  1.00  0.00            
ATOM   4170  OH  TYR   473      31.340  53.290  14.960  1.00  0.00            
ATOM   4171  HH  TYR   473      31.430  54.240  14.810  1.00  0.00            
ATOM   4172  CE2 TYR   473      29.930  51.550  15.840  1.00  0.00            
ATOM   4173  HE2 TYR   473      30.620  50.740  15.640  1.00  0.00            
ATOM   4174  CD2 TYR   473      28.800  51.160  16.560  1.00  0.00            
ATOM   4175  HD2 TYR   473      28.590  50.100  16.620  1.00  0.00            
ATOM   4176  C   TYR   473      25.660  50.980  15.240  1.00  0.00            
ATOM   4177  O   TYR   473      26.140  49.850  15.320  1.00  0.00            
ATOM   4178  N   ARG   474      25.320  51.540  14.080  1.00  0.00            
ATOM   4179  H   ARG   474      24.900  52.460  14.120  1.00  0.00            
ATOM   4180  CA  ARG   474      25.480  50.830  12.830  1.00  0.00            
ATOM   4181  HA  ARG   474      25.570  49.760  13.040  1.00  0.00            
ATOM   4182  CB  ARG   474      24.190  50.970  12.020  1.00  0.00            
ATOM   4183  HB1 ARG   474      24.160  50.380  11.100  1.00  0.00            
ATOM   4184  HB2 ARG   474      23.990  52.020  11.830  1.00  0.00            
ATOM   4185  CG  ARG   474      22.870  50.620  12.710  1.00  0.00            
ATOM   4186  HG1 ARG   474      22.730  51.320  13.540  1.00  0.00            
ATOM   4187  HG2 ARG   474      22.840  49.660  13.210  1.00  0.00            
ATOM   4188  CD  ARG   474      21.640  50.770  11.830  1.00  0.00            
ATOM   4189  HD1 ARG   474      21.840  50.110  10.990  1.00  0.00            
ATOM   4190  HD2 ARG   474      21.640  51.760  11.370  1.00  0.00            
ATOM   4191  NE  ARG   474      20.360  50.590  12.520  1.00  0.00            
ATOM   4192  HE  ARG   474      19.880  51.440  12.770  1.00  0.00            
ATOM   4193  CZ  ARG   474      19.600  49.490  12.500  1.00  0.00            
ATOM   4194  NH1 ARG   474      20.010  48.260  12.150  1.00  0.00            
ATOM   4195 1HH1 ARG   474      20.860  48.020  11.650  1.00  0.00            
ATOM   4196 2HH1 ARG   474      19.330  47.520  12.270  1.00  0.00            
ATOM   4197  NH2 ARG   474      18.330  49.580  12.910  1.00  0.00            
ATOM   4198 1HH2 ARG   474      17.890  50.370  13.370  1.00  0.00            
ATOM   4199 2HH2 ARG   474      17.830  48.700  12.900  1.00  0.00            
ATOM   4200  C   ARG   474      26.730  51.260  12.070  1.00  0.00            
ATOM   4201  O   ARG   474      26.930  52.460  11.900  1.00  0.00            
ATOM   4202  N   PHE   475      27.440  50.330  11.430  1.00  0.00            
ATOM   4203  H   PHE   475      27.080  49.400  11.500  1.00  0.00            
ATOM   4204  CA  PHE   475      28.730  50.490  10.770  1.00  0.00            
ATOM   4205  HA  PHE   475      28.960  51.550  10.670  1.00  0.00            
ATOM   4206  CB  PHE   475      29.760  49.910  11.720  1.00  0.00            
ATOM   4207  HB1 PHE   475      29.480  50.280  12.710  1.00  0.00            
ATOM   4208  HB2 PHE   475      30.760  50.300  11.520  1.00  0.00            
ATOM   4209  CG  PHE   475      29.710  48.400  11.740  1.00  0.00            
ATOM   4210  CD1 PHE   475      29.340  47.900  12.990  1.00  0.00            
ATOM   4211  HD1 PHE   475      29.050  48.520  13.820  1.00  0.00            
ATOM   4212  CE1 PHE   475      29.200  46.510  13.110  1.00  0.00            
ATOM   4213  HE1 PHE   475      29.060  46.160  14.120  1.00  0.00            
ATOM   4214  CZ  PHE   475      29.560  45.630  12.070  1.00  0.00            
ATOM   4215  HZ  PHE   475      29.570  44.560  12.200  1.00  0.00            
ATOM   4216  CE2 PHE   475      29.970  46.180  10.850  1.00  0.00            
ATOM   4217  HE2 PHE   475      30.240  45.590   9.990  1.00  0.00            
ATOM   4218  CD2 PHE   475      30.110  47.560  10.690  1.00  0.00            
ATOM   4219  HD2 PHE   475      30.320  47.910   9.690  1.00  0.00            
ATOM   4220  C   PHE   475      28.820  50.010   9.330  1.00  0.00            
ATOM   4221  O   PHE   475      27.940  49.240   8.960  1.00  0.00            
ATOM   4222  N   VAL   476      29.740  50.530   8.510  1.00  0.00            
ATOM   4223  H   VAL   476      30.480  51.080   8.900  1.00  0.00            
ATOM   4224  CA  VAL   476      29.950  50.130   7.130  1.00  0.00            
ATOM   4225  HA  VAL   476      29.060  49.560   6.860  1.00  0.00            
ATOM   4226  CB  VAL   476      29.900  51.330   6.190  1.00  0.00            
ATOM   4227  HB  VAL   476      29.920  50.940   5.170  1.00  0.00            
ATOM   4228  CG1 VAL   476      28.530  51.990   6.180  1.00  0.00            
ATOM   4229 1HG1 VAL   476      28.280  52.210   7.220  1.00  0.00            
ATOM   4230 2HG1 VAL   476      28.580  52.950   5.670  1.00  0.00            
ATOM   4231 3HG1 VAL   476      27.860  51.290   5.680  1.00  0.00            
ATOM   4232  CG2 VAL   476      31.020  52.330   6.490  1.00  0.00            
ATOM   4233 1HG2 VAL   476      32.020  51.920   6.360  1.00  0.00            
ATOM   4234 2HG2 VAL   476      30.900  53.130   5.770  1.00  0.00            
ATOM   4235 3HG2 VAL   476      30.920  52.710   7.510  1.00  0.00            
ATOM   4236  C   VAL   476      31.270  49.420   6.880  1.00  0.00            
ATOM   4237  O   VAL   476      31.380  48.630   5.940  1.00  0.00            
ATOM   4238  N   THR   477      32.260  49.580   7.760  1.00  0.00            
ATOM   4239  H   THR   477      32.060  50.190   8.530  1.00  0.00            
ATOM   4240  CA  THR   477      33.490  48.810   7.760  1.00  0.00            
ATOM   4241  HA  THR   477      33.390  48.080   6.950  1.00  0.00            
ATOM   4242  CB  THR   477      34.660  49.650   7.250  1.00  0.00            
ATOM   4243  HB  THR   477      34.980  50.370   8.000  1.00  0.00            
ATOM   4244  CG2 THR   477      35.830  48.700   7.000  1.00  0.00            
ATOM   4245 1HG2 THR   477      35.550  47.750   6.540  1.00  0.00            
ATOM   4246 2HG2 THR   477      36.540  49.250   6.390  1.00  0.00            
ATOM   4247 3HG2 THR   477      36.340  48.340   7.890  1.00  0.00            
ATOM   4248  OG1 THR   477      34.420  50.340   6.040  1.00  0.00            
ATOM   4249  HG1 THR   477      34.520  51.260   6.280  1.00  0.00            
ATOM   4250  C   THR   477      33.820  48.230   9.120  1.00  0.00            
ATOM   4251  O   THR   477      33.990  49.000  10.070  1.00  0.00            
ATOM   4252  N   PRO   478      33.960  46.900   9.180  1.00  0.00            
ATOM   4253  CD  PRO   478      33.530  45.950   8.180  1.00  0.00            
ATOM   4254  HD1 PRO   478      34.380  45.730   7.540  1.00  0.00            
ATOM   4255  HD2 PRO   478      32.680  46.320   7.600  1.00  0.00            
ATOM   4256  CG  PRO   478      33.140  44.730   9.010  1.00  0.00            
ATOM   4257  HG1 PRO   478      33.540  43.930   8.380  1.00  0.00            
ATOM   4258  HG2 PRO   478      32.060  44.710   9.120  1.00  0.00            
ATOM   4259  CB  PRO   478      33.980  44.780  10.280  1.00  0.00            
ATOM   4260  HB1 PRO   478      34.910  44.280  10.040  1.00  0.00            
ATOM   4261  HB2 PRO   478      33.480  44.300  11.130  1.00  0.00            
ATOM   4262  CA  PRO   478      34.190  46.280  10.470  1.00  0.00            
ATOM   4263  HA  PRO   478      33.460  46.640  11.190  1.00  0.00            
ATOM   4264  C   PRO   478      35.520  46.510  11.170  1.00  0.00            
ATOM   4265  O   PRO   478      36.540  46.670  10.510  1.00  0.00            
ATOM   4266  N   GLY   479      35.550  46.490  12.510  1.00  0.00            
ATOM   4267  H   GLY   479      34.680  46.400  13.000  1.00  0.00            
ATOM   4268  CA  GLY   479      36.760  46.620  13.300  1.00  0.00            
ATOM   4269  HA1 GLY   479      37.540  46.090  12.770  1.00  0.00            
ATOM   4270  HA2 GLY   479      36.810  46.170  14.290  1.00  0.00            
ATOM   4271  C   GLY   479      37.360  48.020  13.290  1.00  0.00            
ATOM   4272  O   GLY   479      36.970  48.960  12.590  1.00  0.00            
ATOM   4273  N   GLU   480      38.380  48.190  14.140  1.00  0.00            
ATOM   4274  H   GLU   480      38.670  47.430  14.740  1.00  0.00            
ATOM   4275  CA  GLU   480      39.000  49.470  14.400  1.00  0.00            
ATOM   4276  HA  GLU   480      38.830  50.110  13.540  1.00  0.00            
ATOM   4277  CB  GLU   480      38.350  50.080  15.640  1.00  0.00            
ATOM   4278  HB1 GLU   480      37.300  50.280  15.430  1.00  0.00            
ATOM   4279  HB2 GLU   480      38.710  51.090  15.810  1.00  0.00            
ATOM   4280  CG  GLU   480      38.580  49.530  17.050  1.00  0.00            
ATOM   4281  HG1 GLU   480      38.430  50.400  17.690  1.00  0.00            
ATOM   4282  HG2 GLU   480      39.620  49.280  17.240  1.00  0.00            
ATOM   4283  CD  GLU   480      37.710  48.330  17.390  1.00  0.00            
ATOM   4284  OE1 GLU   480      37.550  47.430  16.540  1.00  0.00            
ATOM   4285  OE2 GLU   480      37.090  48.320  18.470  1.00  0.00            
ATOM   4286  C   GLU   480      40.510  49.310  14.490  1.00  0.00            
ATOM   4287  O   GLU   480      41.070  48.310  14.930  1.00  0.00            
ATOM   4288  N   ARG   481      41.220  50.440  14.460  1.00  0.00            
ATOM   4289  H   ARG   481      40.790  51.330  14.250  1.00  0.00            
ATOM   4290  CA  ARG   481      42.580  50.510  14.940  1.00  0.00            
ATOM   4291  HA  ARG   481      43.170  49.730  14.450  1.00  0.00            
ATOM   4292  CB  ARG   481      43.220  51.840  14.530  1.00  0.00            
ATOM   4293  HB1 ARG   481      44.090  52.060  15.140  1.00  0.00            
ATOM   4294  HB2 ARG   481      42.530  52.680  14.650  1.00  0.00            
ATOM   4295  CG  ARG   481      43.610  51.780  13.060  1.00  0.00            
ATOM   4296  HG1 ARG   481      42.750  51.530  12.430  1.00  0.00            
ATOM   4297  HG2 ARG   481      44.400  51.030  13.000  1.00  0.00            
ATOM   4298  CD  ARG   481      44.240  53.090  12.610  1.00  0.00            
ATOM   4299  HD1 ARG   481      44.350  52.930  11.540  1.00  0.00            
ATOM   4300  HD2 ARG   481      45.190  53.170  13.140  1.00  0.00            
ATOM   4301  NE  ARG   481      43.450  54.270  12.930  1.00  0.00            
ATOM   4302  HE  ARG   481      42.520  54.370  12.550  1.00  0.00            
ATOM   4303  CZ  ARG   481      44.000  55.460  13.220  1.00  0.00            
ATOM   4304  NH1 ARG   481      45.290  55.760  13.390  1.00  0.00            
ATOM   4305 1HH1 ARG   481      46.010  55.040  13.370  1.00  0.00            
ATOM   4306 2HH1 ARG   481      45.500  56.620  13.860  1.00  0.00            
ATOM   4307  NH2 ARG   481      43.160  56.500  13.340  1.00  0.00            
ATOM   4308 1HH2 ARG   481      42.180  56.310  13.210  1.00  0.00            
ATOM   4309 2HH2 ARG   481      43.530  57.420  13.530  1.00  0.00            
ATOM   4310  C   ARG   481      42.470  50.430  16.450  1.00  0.00            
ATOM   4311  O   ARG   481      41.780  51.270  17.040  1.00  0.00            
ATOM   4312  N   PRO   482      43.240  49.570  17.120  1.00  0.00            
ATOM   4313  CD  PRO   482      44.010  48.500  16.530  1.00  0.00            
ATOM   4314  HD1 PRO   482      44.610  48.870  15.700  1.00  0.00            
ATOM   4315  HD2 PRO   482      43.350  47.710  16.180  1.00  0.00            
ATOM   4316  CG  PRO   482      44.920  47.900  17.600  1.00  0.00            
ATOM   4317  HG1 PRO   482      45.940  48.260  17.420  1.00  0.00            
ATOM   4318  HG2 PRO   482      44.860  46.820  17.500  1.00  0.00            
ATOM   4319  CB  PRO   482      44.310  48.430  18.900  1.00  0.00            
ATOM   4320  HB1 PRO   482      45.090  48.700  19.620  1.00  0.00            
ATOM   4321  HB2 PRO   482      43.690  47.760  19.490  1.00  0.00            
ATOM   4322  CA  PRO   482      43.500  49.670  18.540  1.00  0.00            
ATOM   4323  HA  PRO   482      42.590  49.690  19.130  1.00  0.00            
ATOM   4324  C   PRO   482      44.300  50.960  18.660  1.00  0.00            
ATOM   4325  O   PRO   482      45.280  51.230  17.980  1.00  0.00            
ATOM   4326  N   SER   483      43.860  51.720  19.670  1.00  0.00            
ATOM   4327  H   SER   483      43.140  51.310  20.250  1.00  0.00            
ATOM   4328  CA  SER   483      44.520  52.970  20.010  1.00  0.00            
ATOM   4329  HA  SER   483      44.860  53.530  19.150  1.00  0.00            
ATOM   4330  CB  SER   483      43.530  53.850  20.770  1.00  0.00            
ATOM   4331  HB1 SER   483      43.970  54.740  21.220  1.00  0.00            
ATOM   4332  HB2 SER   483      42.950  53.240  21.470  1.00  0.00            
ATOM   4333  OG  SER   483      42.600  54.310  19.810  1.00  0.00            
ATOM   4334  HG  SER   483      42.940  54.850  19.090  1.00  0.00            
ATOM   4335  C   SER   483      45.810  52.730  20.780  1.00  0.00            
ATOM   4336  O   SER   483      46.290  51.620  21.000  1.00  0.00            
ATOM   4337  N   GLY   484      46.500  53.840  21.080  1.00  0.00            
ATOM   4338  H   GLY   484      45.850  54.600  21.200  1.00  0.00            
ATOM   4339  CA  GLY   484      47.750  53.950  21.800  1.00  0.00            
ATOM   4340  HA1 GLY   484      48.060  52.990  22.210  1.00  0.00            
ATOM   4341  HA2 GLY   484      47.640  54.500  22.740  1.00  0.00            
ATOM   4342  C   GLY   484      48.910  54.620  21.070  1.00  0.00            
ATOM   4343  O   GLY   484      49.750  55.210  21.750  1.00  0.00            
ATOM   4344  N   MET   485      48.920  54.640  19.740  1.00  0.00            
ATOM   4345  H   MET   485      48.250  54.010  19.330  1.00  0.00            
ATOM   4346  CA  MET   485      49.930  55.370  19.000  1.00  0.00            
ATOM   4347  HA  MET   485      50.820  55.410  19.630  1.00  0.00            
ATOM   4348  CB  MET   485      50.250  54.650  17.690  1.00  0.00            
ATOM   4349  HB1 MET   485      49.620  55.050  16.900  1.00  0.00            
ATOM   4350  HB2 MET   485      50.010  53.610  17.890  1.00  0.00            
ATOM   4351  CG  MET   485      51.730  54.760  17.340  1.00  0.00            
ATOM   4352  HG1 MET   485      52.360  54.160  17.990  1.00  0.00            
ATOM   4353  HG2 MET   485      52.070  55.800  17.400  1.00  0.00            
ATOM   4354  SD  MET   485      52.060  54.160  15.670  1.00  0.00            
ATOM   4355  CE  MET   485      53.850  54.450  15.650  1.00  0.00            
ATOM   4356  HE1 MET   485      54.300  54.190  14.700  1.00  0.00            
ATOM   4357  HE2 MET   485      54.000  55.520  15.820  1.00  0.00            
ATOM   4358  HE3 MET   485      54.280  54.130  16.600  1.00  0.00            
ATOM   4359  C   MET   485      49.550  56.820  18.730  1.00  0.00            
ATOM   4360  O   MET   485      48.410  57.200  18.490  1.00  0.00            
ATOM   4361  N   PHE   486      50.520  57.740  18.780  1.00  0.00            
ATOM   4362  H   PHE   486      51.390  57.330  19.070  1.00  0.00            
ATOM   4363  CA  PHE   486      50.440  59.100  18.280  1.00  0.00            
ATOM   4364  HA  PHE   486      49.780  59.080  17.420  1.00  0.00            
ATOM   4365  CB  PHE   486      49.910  60.110  19.290  1.00  0.00            
ATOM   4366  HB1 PHE   486      49.030  59.680  19.770  1.00  0.00            
ATOM   4367  HB2 PHE   486      49.560  60.970  18.720  1.00  0.00            
ATOM   4368  CG  PHE   486      50.780  60.550  20.440  1.00  0.00            
ATOM   4369  CD1 PHE   486      50.960  59.660  21.510  1.00  0.00            
ATOM   4370  HD1 PHE   486      50.510  58.680  21.430  1.00  0.00            
ATOM   4371  CE1 PHE   486      51.680  60.080  22.630  1.00  0.00            
ATOM   4372  HE1 PHE   486      51.780  59.400  23.460  1.00  0.00            
ATOM   4373  CZ  PHE   486      52.420  61.260  22.630  1.00  0.00            
ATOM   4374  HZ  PHE   486      53.020  61.580  23.470  1.00  0.00            
ATOM   4375  CE2 PHE   486      52.270  62.170  21.570  1.00  0.00            
ATOM   4376  HE2 PHE   486      52.740  63.140  21.530  1.00  0.00            
ATOM   4377  CD2 PHE   486      51.480  61.770  20.480  1.00  0.00            
ATOM   4378  HD2 PHE   486      51.330  62.460  19.670  1.00  0.00            
ATOM   4379  C   PHE   486      51.730  59.570  17.610  1.00  0.00            
ATOM   4380  O   PHE   486      52.730  58.850  17.650  1.00  0.00            
ATOM   4381  N   ASP   487      51.670  60.760  17.010  1.00  0.00            
ATOM   4382  H   ASP   487      50.790  61.250  17.010  1.00  0.00            
ATOM   4383  CA  ASP   487      52.640  61.310  16.090  1.00  0.00            
ATOM   4384  HA  ASP   487      53.440  60.620  15.840  1.00  0.00            
ATOM   4385  CB  ASP   487      51.800  61.530  14.830  1.00  0.00            
ATOM   4386  HB1 ASP   487      50.880  62.060  15.070  1.00  0.00            
ATOM   4387  HB2 ASP   487      51.660  60.510  14.490  1.00  0.00            
ATOM   4388  CG  ASP   487      52.630  62.250  13.770  1.00  0.00            
ATOM   4389  OD1 ASP   487      52.680  63.490  13.810  1.00  0.00            
ATOM   4390  OD2 ASP   487      53.190  61.640  12.830  1.00  0.00            
ATOM   4391  C   ASP   487      53.320  62.580  16.590  1.00  0.00            
ATOM   4392  O   ASP   487      52.810  63.310  17.440  1.00  0.00            
ATOM   4393  N   SER   488      54.520  62.900  16.120  1.00  0.00            
ATOM   4394  H   SER   488      54.950  62.280  15.450  1.00  0.00            
ATOM   4395  CA  SER   488      55.320  64.000  16.610  1.00  0.00            
ATOM   4396  HA  SER   488      55.400  64.080  17.700  1.00  0.00            
ATOM   4397  CB  SER   488      56.750  63.830  16.100  1.00  0.00            
ATOM   4398  HB1 SER   488      56.930  64.190  15.090  1.00  0.00            
ATOM   4399  HB2 SER   488      56.940  62.760  16.200  1.00  0.00            
ATOM   4400  OG  SER   488      57.720  64.390  16.970  1.00  0.00            
ATOM   4401  HG  SER   488      58.590  64.100  16.680  1.00  0.00            
ATOM   4402  C   SER   488      54.820  65.380  16.190  1.00  0.00            
ATOM   4403  O   SER   488      55.200  66.320  16.880  1.00  0.00            
ATOM   4404  N   SER   489      53.950  65.570  15.200  1.00  0.00            
ATOM   4405  H   SER   489      53.600  64.800  14.650  1.00  0.00            
ATOM   4406  CA  SER   489      53.360  66.880  15.040  1.00  0.00            
ATOM   4407  HA  SER   489      54.170  67.600  14.940  1.00  0.00            
ATOM   4408  CB  SER   489      52.440  67.000  13.830  1.00  0.00            
ATOM   4409  HB1 SER   489      52.900  66.850  12.850  1.00  0.00            
ATOM   4410  HB2 SER   489      52.030  68.010  13.760  1.00  0.00            
ATOM   4411  OG  SER   489      51.390  66.080  13.960  1.00  0.00            
ATOM   4412  HG  SER   489      51.870  65.260  14.070  1.00  0.00            
ATOM   4413  C   SER   489      52.510  67.280  16.240  1.00  0.00            
ATOM   4414  O   SER   489      52.460  68.460  16.600  1.00  0.00            
ATOM   4415  N   VAL   490      51.930  66.330  16.970  1.00  0.00            
ATOM   4416  H   VAL   490      51.940  65.360  16.700  1.00  0.00            
ATOM   4417  CA  VAL   490      51.290  66.620  18.240  1.00  0.00            
ATOM   4418  HA  VAL   490      50.540  67.370  18.030  1.00  0.00            
ATOM   4419  CB  VAL   490      50.570  65.430  18.880  1.00  0.00            
ATOM   4420  HB  VAL   490      51.350  64.710  19.140  1.00  0.00            
ATOM   4421  CG1 VAL   490      49.680  65.920  20.020  1.00  0.00            
ATOM   4422 1HG1 VAL   490      49.050  65.110  20.370  1.00  0.00            
ATOM   4423 2HG1 VAL   490      50.240  66.300  20.870  1.00  0.00            
ATOM   4424 3HG1 VAL   490      49.030  66.760  19.750  1.00  0.00            
ATOM   4425  CG2 VAL   490      49.540  64.840  17.930  1.00  0.00            
ATOM   4426 1HG2 VAL   490      49.050  64.030  18.470  1.00  0.00            
ATOM   4427 2HG2 VAL   490      48.790  65.530  17.560  1.00  0.00            
ATOM   4428 3HG2 VAL   490      50.000  64.440  17.020  1.00  0.00            
ATOM   4429  C   VAL   490      52.230  67.200  19.290  1.00  0.00            
ATOM   4430  O   VAL   490      51.750  68.020  20.060  1.00  0.00            
ATOM   4431  N   LEU   491      53.490  66.770  19.290  1.00  0.00            
ATOM   4432  H   LEU   491      53.730  66.150  18.530  1.00  0.00            
ATOM   4433  CA  LEU   491      54.520  67.170  20.230  1.00  0.00            
ATOM   4434  HA  LEU   491      54.000  67.420  21.150  1.00  0.00            
ATOM   4435  CB  LEU   491      55.540  66.030  20.320  1.00  0.00            
ATOM   4436  HB1 LEU   491      56.410  66.200  20.960  1.00  0.00            
ATOM   4437  HB2 LEU   491      55.980  66.000  19.320  1.00  0.00            
ATOM   4438  CG  LEU   491      55.020  64.720  20.880  1.00  0.00            
ATOM   4439  HG  LEU   491      54.130  64.290  20.410  1.00  0.00            
ATOM   4440  CD1 LEU   491      56.160  63.710  20.820  1.00  0.00            
ATOM   4441 1HD1 LEU   491      57.070  64.230  21.140  1.00  0.00            
ATOM   4442 2HD1 LEU   491      55.970  62.870  21.480  1.00  0.00            
ATOM   4443 3HD1 LEU   491      56.180  63.310  19.800  1.00  0.00            
ATOM   4444  CD2 LEU   491      54.620  65.000  22.330  1.00  0.00            
ATOM   4445 1HD2 LEU   491      55.250  65.710  22.860  1.00  0.00            
ATOM   4446 2HD2 LEU   491      53.570  65.280  22.290  1.00  0.00            
ATOM   4447 3HD2 LEU   491      54.770  64.130  22.960  1.00  0.00            
ATOM   4448  C   LEU   491      55.220  68.450  19.780  1.00  0.00            
ATOM   4449  O   LEU   491      55.650  69.220  20.640  1.00  0.00            
ATOM   4450  N   CYS   492      55.140  68.780  18.490  1.00  0.00            
ATOM   4451  H   CYS   492      54.770  68.110  17.830  1.00  0.00            
ATOM   4452  CA  CYS   492      55.380  70.110  17.980  1.00  0.00            
ATOM   4453  HA  CYS   492      56.360  70.460  18.310  1.00  0.00            
ATOM   4454  CB  CYS   492      55.490  70.050  16.460  1.00  0.00            
ATOM   4455  HB1 CYS   492      54.500  70.250  16.040  1.00  0.00            
ATOM   4456  HB2 CYS   492      56.070  69.200  16.120  1.00  0.00            
ATOM   4457  SG  CYS   492      56.380  71.550  15.970  1.00  0.00            
ATOM   4458  HG  CYS   492      57.520  70.860  16.090  1.00  0.00            
ATOM   4459  C   CYS   492      54.380  71.110  18.540  1.00  0.00            
ATOM   4460  O   CYS   492      54.800  72.130  19.090  1.00  0.00            
ATOM   4461  N   GLU   493      53.090  70.760  18.550  1.00  0.00            
ATOM   4462  H   GLU   493      52.810  69.960  18.010  1.00  0.00            
ATOM   4463  CA  GLU   493      52.040  71.630  19.030  1.00  0.00            
ATOM   4464  HA  GLU   493      52.130  72.630  18.620  1.00  0.00            
ATOM   4465  CB  GLU   493      50.650  71.150  18.600  1.00  0.00            
ATOM   4466  HB1 GLU   493      49.880  71.570  19.240  1.00  0.00            
ATOM   4467  HB2 GLU   493      50.560  70.070  18.750  1.00  0.00            
ATOM   4468  CG  GLU   493      50.390  71.430  17.120  1.00  0.00            
ATOM   4469  HG1 GLU   493      51.020  70.800  16.510  1.00  0.00            
ATOM   4470  HG2 GLU   493      50.690  72.440  16.840  1.00  0.00            
ATOM   4471  CD  GLU   493      48.890  71.270  16.870  1.00  0.00            
ATOM   4472  OE1 GLU   493      48.430  70.540  15.970  1.00  0.00            
ATOM   4473  OE2 GLU   493      48.010  71.860  17.540  1.00  0.00            
ATOM   4474  C   GLU   493      52.040  71.830  20.540  1.00  0.00            
ATOM   4475  O   GLU   493      51.410  72.780  21.000  1.00  0.00            
ATOM   4476  N   CYS   494      52.730  71.010  21.340  1.00  0.00            
ATOM   4477  H   CYS   494      53.310  70.280  20.950  1.00  0.00            
ATOM   4478  CA  CYS   494      52.950  71.330  22.730  1.00  0.00            
ATOM   4479  HA  CYS   494      52.020  71.490  23.280  1.00  0.00            
ATOM   4480  CB  CYS   494      53.620  70.130  23.400  1.00  0.00            
ATOM   4481  HB1 CYS   494      54.050  70.380  24.370  1.00  0.00            
ATOM   4482  HB2 CYS   494      54.400  69.770  22.720  1.00  0.00            
ATOM   4483  SG  CYS   494      52.370  68.830  23.440  1.00  0.00            
ATOM   4484  HG  CYS   494      52.240  68.550  22.140  1.00  0.00            
ATOM   4485  C   CYS   494      53.830  72.550  22.950  1.00  0.00            
ATOM   4486  O   CYS   494      53.660  73.320  23.900  1.00  0.00            
ATOM   4487  N   TYR   495      54.850  72.720  22.110  1.00  0.00            
ATOM   4488  H   TYR   495      54.970  72.050  21.370  1.00  0.00            
ATOM   4489  CA  TYR   495      55.740  73.860  22.100  1.00  0.00            
ATOM   4490  HA  TYR   495      55.980  74.080  23.140  1.00  0.00            
ATOM   4491  CB  TYR   495      57.070  73.590  21.400  1.00  0.00            
ATOM   4492  HB1 TYR   495      57.580  74.550  21.350  1.00  0.00            
ATOM   4493  HB2 TYR   495      56.900  73.290  20.360  1.00  0.00            
ATOM   4494  CG  TYR   495      57.950  72.590  22.110  1.00  0.00            
ATOM   4495  CD1 TYR   495      58.930  72.990  23.020  1.00  0.00            
ATOM   4496  HD1 TYR   495      59.270  73.990  23.230  1.00  0.00            
ATOM   4497  CE1 TYR   495      59.750  72.010  23.590  1.00  0.00            
ATOM   4498  HE1 TYR   495      60.580  72.260  24.240  1.00  0.00            
ATOM   4499  CZ  TYR   495      59.380  70.650  23.490  1.00  0.00            
ATOM   4500  OH  TYR   495      60.190  69.730  24.100  1.00  0.00            
ATOM   4501  HH  TYR   495      60.770  70.040  24.800  1.00  0.00            
ATOM   4502  CE2 TYR   495      58.400  70.250  22.570  1.00  0.00            
ATOM   4503  HE2 TYR   495      58.290  69.180  22.490  1.00  0.00            
ATOM   4504  CD2 TYR   495      57.720  71.230  21.840  1.00  0.00            
ATOM   4505  HD2 TYR   495      57.100  70.960  21.000  1.00  0.00            
ATOM   4506  C   TYR   495      55.160  75.130  21.490  1.00  0.00            
ATOM   4507  O   TYR   495      55.100  76.180  22.130  1.00  0.00            
ATOM   4508  N   ASP   496      54.480  75.060  20.350  1.00  0.00            
ATOM   4509  H   ASP   496      54.590  74.170  19.870  1.00  0.00            
ATOM   4510  CA  ASP   496      53.630  76.050  19.720  1.00  0.00            
ATOM   4511  HA  ASP   496      54.210  76.970  19.590  1.00  0.00            
ATOM   4512  CB  ASP   496      53.160  75.490  18.380  1.00  0.00            
ATOM   4513  HB1 ASP   496      52.650  74.550  18.560  1.00  0.00            
ATOM   4514  HB2 ASP   496      54.030  75.490  17.720  1.00  0.00            
ATOM   4515  CG  ASP   496      52.140  76.340  17.640  1.00  0.00            
ATOM   4516  OD1 ASP   496      52.490  77.360  17.010  1.00  0.00            
ATOM   4517  OD2 ASP   496      50.960  75.930  17.780  1.00  0.00            
ATOM   4518  C   ASP   496      52.470  76.510  20.580  1.00  0.00            
ATOM   4519  O   ASP   496      52.300  77.730  20.650  1.00  0.00            
ATOM   4520  N   ALA   497      51.740  75.610  21.250  1.00  0.00            
ATOM   4521  H   ALA   497      51.960  74.640  21.120  1.00  0.00            
ATOM   4522  CA  ALA   497      50.740  75.970  22.230  1.00  0.00            
ATOM   4523  HA  ALA   497      50.030  76.700  21.860  1.00  0.00            
ATOM   4524  CB  ALA   497      49.900  74.810  22.780  1.00  0.00            
ATOM   4525  HB1 ALA   497      49.600  74.100  22.010  1.00  0.00            
ATOM   4526  HB2 ALA   497      50.370  74.260  23.590  1.00  0.00            
ATOM   4527  HB3 ALA   497      49.000  75.210  23.260  1.00  0.00            
ATOM   4528  C   ALA   497      51.330  76.820  23.350  1.00  0.00            
ATOM   4529  O   ALA   497      50.770  77.800  23.820  1.00  0.00            
ATOM   4530  N   GLY   498      52.460  76.340  23.870  1.00  0.00            
ATOM   4531  H   GLY   498      52.840  75.520  23.410  1.00  0.00            
ATOM   4532  CA  GLY   498      52.990  76.820  25.130  1.00  0.00            
ATOM   4533  HA1 GLY   498      53.810  76.190  25.480  1.00  0.00            
ATOM   4534  HA2 GLY   498      52.140  76.750  25.820  1.00  0.00            
ATOM   4535  C   GLY   498      53.510  78.230  24.960  1.00  0.00            
ATOM   4536  O   GLY   498      53.260  79.160  25.730  1.00  0.00            
ATOM   4537  N   CYS   499      54.190  78.430  23.830  1.00  0.00            
ATOM   4538  H   CYS   499      54.200  77.580  23.280  1.00  0.00            
ATOM   4539  CA  CYS   499      54.720  79.660  23.280  1.00  0.00            
ATOM   4540  HA  CYS   499      55.250  80.190  24.070  1.00  0.00            
ATOM   4541  CB  CYS   499      55.610  79.410  22.060  1.00  0.00            
ATOM   4542  HB1 CYS   499      55.970  80.320  21.580  1.00  0.00            
ATOM   4543  HB2 CYS   499      55.060  78.840  21.310  1.00  0.00            
ATOM   4544  SG  CYS   499      57.030  78.400  22.530  1.00  0.00            
ATOM   4545  HG  CYS   499      56.320  77.390  23.030  1.00  0.00            
ATOM   4546  C   CYS   499      53.620  80.670  22.960  1.00  0.00            
ATOM   4547  O   CYS   499      53.730  81.850  23.290  1.00  0.00            
ATOM   4548  N   ALA   500      52.570  80.280  22.240  1.00  0.00            
ATOM   4549  H   ALA   500      52.610  79.370  21.800  1.00  0.00            
ATOM   4550  CA  ALA   500      51.600  81.270  21.820  1.00  0.00            
ATOM   4551  HA  ALA   500      52.160  82.190  21.700  1.00  0.00            
ATOM   4552  CB  ALA   500      50.970  80.960  20.470  1.00  0.00            
ATOM   4553  HB1 ALA   500      50.640  79.920  20.420  1.00  0.00            
ATOM   4554  HB2 ALA   500      50.080  81.590  20.320  1.00  0.00            
ATOM   4555  HB3 ALA   500      51.670  81.230  19.680  1.00  0.00            
ATOM   4556  C   ALA   500      50.530  81.520  22.880  1.00  0.00            
ATOM   4557  O   ALA   500      50.390  82.680  23.240  1.00  0.00            
ATOM   4558  N   TRP   501      49.890  80.490  23.450  1.00  0.00            
ATOM   4559  H   TRP   501      50.050  79.590  23.030  1.00  0.00            
ATOM   4560  CA  TRP   501      48.840  80.670  24.440  1.00  0.00            
ATOM   4561  HA  TRP   501      48.480  81.690  24.310  1.00  0.00            
ATOM   4562  CB  TRP   501      47.700  79.730  24.060  1.00  0.00            
ATOM   4563  HB1 TRP   501      47.020  79.840  24.900  1.00  0.00            
ATOM   4564  HB2 TRP   501      47.980  78.680  24.030  1.00  0.00            
ATOM   4565  CG  TRP   501      46.970  80.040  22.800  1.00  0.00            
ATOM   4566  CD1 TRP   501      47.070  79.320  21.660  1.00  0.00            
ATOM   4567  HD1 TRP   501      47.790  78.530  21.540  1.00  0.00            
ATOM   4568  NE1 TRP   501      46.240  79.870  20.690  1.00  0.00            
ATOM   4569  HE1 TRP   501      46.190  79.460  19.770  1.00  0.00            
ATOM   4570  CE2 TRP   501      45.430  80.850  21.210  1.00  0.00            
ATOM   4571  CZ2 TRP   501      44.300  81.510  20.730  1.00  0.00            
ATOM   4572  HZ2 TRP   501      43.820  81.220  19.800  1.00  0.00            
ATOM   4573  CH2 TRP   501      43.600  82.430  21.520  1.00  0.00            
ATOM   4574  HH2 TRP   501      42.680  82.880  21.190  1.00  0.00            
ATOM   4575  CZ3 TRP   501      44.070  82.630  22.830  1.00  0.00            
ATOM   4576  HZ3 TRP   501      43.490  83.210  23.530  1.00  0.00            
ATOM   4577  CE3 TRP   501      45.180  81.940  23.320  1.00  0.00            
ATOM   4578  HE3 TRP   501      45.550  82.110  24.310  1.00  0.00            
ATOM   4579  CD2 TRP   501      45.870  80.980  22.560  1.00  0.00            
ATOM   4580  C   TRP   501      49.260  80.590  25.900  1.00  0.00            
ATOM   4581  O   TRP   501      48.480  81.000  26.760  1.00  0.00            
ATOM   4582  N   TYR   502      50.470  80.160  26.260  1.00  0.00            
ATOM   4583  H   TYR   502      51.100  79.780  25.570  1.00  0.00            
ATOM   4584  CA  TYR   502      50.780  79.880  27.640  1.00  0.00            
ATOM   4585  HA  TYR   502      50.050  80.320  28.320  1.00  0.00            
ATOM   4586  CB  TYR   502      50.720  78.380  27.910  1.00  0.00            
ATOM   4587  HB1 TYR   502      50.830  78.110  28.960  1.00  0.00            
ATOM   4588  HB2 TYR   502      51.520  77.820  27.420  1.00  0.00            
ATOM   4589  CG  TYR   502      49.360  77.820  27.540  1.00  0.00            
ATOM   4590  CD1 TYR   502      48.180  78.230  28.170  1.00  0.00            
ATOM   4591  HD1 TYR   502      48.230  79.000  28.930  1.00  0.00            
ATOM   4592  CE1 TYR   502      46.900  77.720  27.910  1.00  0.00            
ATOM   4593  HE1 TYR   502      45.960  77.960  28.380  1.00  0.00            
ATOM   4594  CZ  TYR   502      46.890  76.630  27.030  1.00  0.00            
ATOM   4595  OH  TYR   502      45.670  76.070  26.750  1.00  0.00            
ATOM   4596  HH  TYR   502      45.650  75.650  25.890  1.00  0.00            
ATOM   4597  CE2 TYR   502      48.040  76.260  26.300  1.00  0.00            
ATOM   4598  HE2 TYR   502      47.980  75.430  25.610  1.00  0.00            
ATOM   4599  CD2 TYR   502      49.280  76.870  26.520  1.00  0.00            
ATOM   4600  HD2 TYR   502      50.200  76.580  26.020  1.00  0.00            
ATOM   4601  C   TYR   502      52.080  80.440  28.200  1.00  0.00            
ATOM   4602  O   TYR   502      52.530  80.100  29.290  1.00  0.00            
ATOM   4603  N   GLU   503      52.730  81.320  27.440  1.00  0.00            
ATOM   4604  H   GLU   503      52.370  81.310  26.490  1.00  0.00            
ATOM   4605  CA  GLU   503      54.000  81.990  27.570  1.00  0.00            
ATOM   4606  HA  GLU   503      54.220  82.200  26.520  1.00  0.00            
ATOM   4607  CB  GLU   503      53.870  83.390  28.170  1.00  0.00            
ATOM   4608  HB1 GLU   503      54.850  83.860  28.080  1.00  0.00            
ATOM   4609  HB2 GLU   503      53.590  83.230  29.210  1.00  0.00            
ATOM   4610  CG  GLU   503      52.870  84.250  27.420  1.00  0.00            
ATOM   4611  HG1 GLU   503      51.830  83.940  27.520  1.00  0.00            
ATOM   4612  HG2 GLU   503      53.230  84.240  26.390  1.00  0.00            
ATOM   4613  CD  GLU   503      52.930  85.680  27.940  1.00  0.00            
ATOM   4614  OE1 GLU   503      52.410  85.860  29.060  1.00  0.00            
ATOM   4615  OE2 GLU   503      53.290  86.560  27.120  1.00  0.00            
ATOM   4616  C   GLU   503      55.230  81.190  27.960  1.00  0.00            
ATOM   4617  O   GLU   503      56.130  81.710  28.620  1.00  0.00            
ATOM   4618  N   LEU   504      55.180  79.870  27.800  1.00  0.00            
ATOM   4619  H   LEU   504      54.230  79.580  27.610  1.00  0.00            
ATOM   4620  CA  LEU   504      56.240  78.920  28.040  1.00  0.00            
ATOM   4621  HA  LEU   504      56.570  78.880  29.080  1.00  0.00            
ATOM   4622  CB  LEU   504      55.700  77.520  27.780  1.00  0.00            
ATOM   4623  HB1 LEU   504      56.440  76.720  27.850  1.00  0.00            
ATOM   4624  HB2 LEU   504      55.200  77.430  26.810  1.00  0.00            
ATOM   4625  CG  LEU   504      54.540  77.080  28.660  1.00  0.00            
ATOM   4626  HG  LEU   504      53.660  77.660  28.380  1.00  0.00            
ATOM   4627  CD1 LEU   504      54.150  75.640  28.350  1.00  0.00            
ATOM   4628 1HD1 LEU   504      54.930  74.990  28.750  1.00  0.00            
ATOM   4629 2HD1 LEU   504      53.220  75.450  28.880  1.00  0.00            
ATOM   4630 3HD1 LEU   504      54.140  75.350  27.300  1.00  0.00            
ATOM   4631  CD2 LEU   504      54.720  77.260  30.170  1.00  0.00            
ATOM   4632 1HD2 LEU   504      54.860  78.260  30.590  1.00  0.00            
ATOM   4633 2HD2 LEU   504      53.790  76.920  30.610  1.00  0.00            
ATOM   4634 3HD2 LEU   504      55.490  76.580  30.520  1.00  0.00            
ATOM   4635  C   LEU   504      57.460  79.140  27.150  1.00  0.00            
ATOM   4636  O   LEU   504      57.380  79.820  26.130  1.00  0.00            
ATOM   4637  N   THR   505      58.490  78.420  27.590  1.00  0.00            
ATOM   4638  H   THR   505      58.400  77.810  28.400  1.00  0.00            
ATOM   4639  CA  THR   505      59.770  78.290  26.920  1.00  0.00            
ATOM   4640  HA  THR   505      59.650  78.870  26.000  1.00  0.00            
ATOM   4641  CB  THR   505      60.900  78.820  27.790  1.00  0.00            
ATOM   4642  HB  THR   505      61.820  78.320  27.460  1.00  0.00            
ATOM   4643  CG2 THR   505      60.880  80.350  27.810  1.00  0.00            
ATOM   4644 1HG2 THR   505      60.870  80.770  26.800  1.00  0.00            
ATOM   4645 2HG2 THR   505      60.000  80.690  28.360  1.00  0.00            
ATOM   4646 3HG2 THR   505      61.790  80.730  28.260  1.00  0.00            
ATOM   4647  OG1 THR   505      60.650  78.450  29.120  1.00  0.00            
ATOM   4648  HG1 THR   505      59.940  79.010  29.450  1.00  0.00            
ATOM   4649  C   THR   505      60.100  76.850  26.580  1.00  0.00            
ATOM   4650  O   THR   505      59.440  75.910  27.040  1.00  0.00            
ATOM   4651  N   PRO   506      61.120  76.550  25.780  1.00  0.00            
ATOM   4652  CD  PRO   506      61.850  77.520  24.980  1.00  0.00            
ATOM   4653  HD1 PRO   506      62.820  77.580  25.490  1.00  0.00            
ATOM   4654  HD2 PRO   506      61.370  78.480  24.800  1.00  0.00            
ATOM   4655  CG  PRO   506      62.120  76.790  23.670  1.00  0.00            
ATOM   4656  HG1 PRO   506      63.030  77.200  23.210  1.00  0.00            
ATOM   4657  HG2 PRO   506      61.280  76.820  22.980  1.00  0.00            
ATOM   4658  CB  PRO   506      62.430  75.380  24.140  1.00  0.00            
ATOM   4659  HB1 PRO   506      63.430  75.340  24.570  1.00  0.00            
ATOM   4660  HB2 PRO   506      62.250  74.610  23.390  1.00  0.00            
ATOM   4661  CA  PRO   506      61.360  75.230  25.220  1.00  0.00            
ATOM   4662  HA  PRO   506      60.440  74.890  24.750  1.00  0.00            
ATOM   4663  C   PRO   506      61.820  74.190  26.230  1.00  0.00            
ATOM   4664  O   PRO   506      61.020  73.280  26.420  1.00  0.00            
ATOM   4665  N   ALA   507      62.920  74.490  26.920  1.00  0.00            
ATOM   4666  H   ALA   507      63.450  75.310  26.650  1.00  0.00            
ATOM   4667  CA  ALA   507      63.410  73.540  27.910  1.00  0.00            
ATOM   4668  HA  ALA   507      63.540  72.580  27.410  1.00  0.00            
ATOM   4669  CB  ALA   507      64.780  73.970  28.410  1.00  0.00            
ATOM   4670  HB1 ALA   507      65.370  74.410  27.610  1.00  0.00            
ATOM   4671  HB2 ALA   507      64.540  74.800  29.090  1.00  0.00            
ATOM   4672  HB3 ALA   507      65.380  73.250  28.970  1.00  0.00            
ATOM   4673  C   ALA   507      62.440  73.300  29.060  1.00  0.00            
ATOM   4674  O   ALA   507      62.290  72.190  29.560  1.00  0.00            
ATOM   4675  N   GLU   508      61.560  74.270  29.330  1.00  0.00            
ATOM   4676  H   GLU   508      61.660  75.080  28.730  1.00  0.00            
ATOM   4677  CA  GLU   508      60.520  74.170  30.320  1.00  0.00            
ATOM   4678  HA  GLU   508      60.860  73.600  31.180  1.00  0.00            
ATOM   4679  CB  GLU   508      60.230  75.580  30.850  1.00  0.00            
ATOM   4680  HB1 GLU   508      59.830  76.080  29.970  1.00  0.00            
ATOM   4681  HB2 GLU   508      61.100  76.140  31.190  1.00  0.00            
ATOM   4682  CG  GLU   508      59.140  75.780  31.900  1.00  0.00            
ATOM   4683  HG1 GLU   508      58.240  75.490  31.350  1.00  0.00            
ATOM   4684  HG2 GLU   508      59.100  76.740  32.400  1.00  0.00            
ATOM   4685  CD  GLU   508      59.280  74.760  33.020  1.00  0.00            
ATOM   4686  OE1 GLU   508      60.410  74.340  33.350  1.00  0.00            
ATOM   4687  OE2 GLU   508      58.220  74.380  33.560  1.00  0.00            
ATOM   4688  C   GLU   508      59.250  73.440  29.900  1.00  0.00            
ATOM   4689  O   GLU   508      58.450  72.860  30.620  1.00  0.00            
ATOM   4690  N   THR   509      59.070  73.330  28.580  1.00  0.00            
ATOM   4691  H   THR   509      59.690  73.790  27.930  1.00  0.00            
ATOM   4692  CA  THR   509      58.170  72.400  27.920  1.00  0.00            
ATOM   4693  HA  THR   509      57.280  72.430  28.540  1.00  0.00            
ATOM   4694  CB  THR   509      57.900  72.850  26.490  1.00  0.00            
ATOM   4695  HB  THR   509      58.780  72.910  25.850  1.00  0.00            
ATOM   4696  CG2 THR   509      56.910  71.910  25.810  1.00  0.00            
ATOM   4697 1HG2 THR   509      56.560  72.290  24.850  1.00  0.00            
ATOM   4698 2HG2 THR   509      57.290  70.930  25.530  1.00  0.00            
ATOM   4699 3HG2 THR   509      56.030  71.840  26.450  1.00  0.00            
ATOM   4700  OG1 THR   509      57.400  74.170  26.460  1.00  0.00            
ATOM   4701  HG1 THR   509      58.010  74.750  26.920  1.00  0.00            
ATOM   4702  C   THR   509      58.730  70.980  27.890  1.00  0.00            
ATOM   4703  O   THR   509      57.990  70.010  28.070  1.00  0.00            
ATOM   4704  N   SER   510      60.030  70.860  27.650  1.00  0.00            
ATOM   4705  H   SER   510      60.570  71.690  27.440  1.00  0.00            
ATOM   4706  CA  SER   510      60.670  69.560  27.560  1.00  0.00            
ATOM   4707  HA  SER   510      60.200  68.960  26.780  1.00  0.00            
ATOM   4708  CB  SER   510      62.100  69.760  27.060  1.00  0.00            
ATOM   4709  HB1 SER   510      62.560  68.800  26.840  1.00  0.00            
ATOM   4710  HB2 SER   510      62.620  70.320  27.840  1.00  0.00            
ATOM   4711  OG  SER   510      62.150  70.500  25.860  1.00  0.00            
ATOM   4712  HG  SER   510      63.040  70.870  25.850  1.00  0.00            
ATOM   4713  C   SER   510      60.760  68.730  28.830  1.00  0.00            
ATOM   4714  O   SER   510      60.560  67.510  28.800  1.00  0.00            
ATOM   4715  N   VAL   511      60.930  69.310  30.020  1.00  0.00            
ATOM   4716  H   VAL   511      61.250  70.260  30.120  1.00  0.00            
ATOM   4717  CA  VAL   511      60.900  68.570  31.260  1.00  0.00            
ATOM   4718  HA  VAL   511      61.550  67.700  31.160  1.00  0.00            
ATOM   4719  CB  VAL   511      61.470  69.310  32.470  1.00  0.00            
ATOM   4720  HB  VAL   511      61.190  68.770  33.370  1.00  0.00            
ATOM   4721  CG1 VAL   511      62.990  69.300  32.410  1.00  0.00            
ATOM   4722 1HG1 VAL   511      63.320  70.020  33.150  1.00  0.00            
ATOM   4723 2HG1 VAL   511      63.370  68.270  32.480  1.00  0.00            
ATOM   4724 3HG1 VAL   511      63.340  69.730  31.470  1.00  0.00            
ATOM   4725  CG2 VAL   511      60.930  70.740  32.550  1.00  0.00            
ATOM   4726 1HG2 VAL   511      61.300  71.240  33.440  1.00  0.00            
ATOM   4727 2HG2 VAL   511      61.200  71.310  31.660  1.00  0.00            
ATOM   4728 3HG2 VAL   511      59.840  70.680  32.540  1.00  0.00            
ATOM   4729  C   VAL   511      59.540  67.960  31.570  1.00  0.00            
ATOM   4730  O   VAL   511      59.450  66.830  32.050  1.00  0.00            
ATOM   4731  N   ARG   512      58.500  68.730  31.260  1.00  0.00            
ATOM   4732  H   ARG   512      58.670  69.690  30.980  1.00  0.00            
ATOM   4733  CA  ARG   512      57.120  68.290  31.330  1.00  0.00            
ATOM   4734  HA  ARG   512      56.860  67.930  32.320  1.00  0.00            
ATOM   4735  CB  ARG   512      56.230  69.490  31.010  1.00  0.00            
ATOM   4736  HB1 ARG   512      55.210  69.090  31.070  1.00  0.00            
ATOM   4737  HB2 ARG   512      56.360  69.950  30.030  1.00  0.00            
ATOM   4738  CG  ARG   512      56.340  70.580  32.070  1.00  0.00            
ATOM   4739  HG1 ARG   512      57.350  70.980  31.920  1.00  0.00            
ATOM   4740  HG2 ARG   512      56.310  70.200  33.090  1.00  0.00            
ATOM   4741  CD  ARG   512      55.460  71.810  31.840  1.00  0.00            
ATOM   4742  HD1 ARG   512      54.470  71.610  32.250  1.00  0.00            
ATOM   4743  HD2 ARG   512      55.370  71.940  30.760  1.00  0.00            
ATOM   4744  NE  ARG   512      55.860  73.120  32.330  1.00  0.00            
ATOM   4745  HE  ARG   512      56.810  73.320  32.610  1.00  0.00            
ATOM   4746  CZ  ARG   512      55.140  74.240  32.480  1.00  0.00            
ATOM   4747  NH1 ARG   512      53.840  74.210  32.140  1.00  0.00            
ATOM   4748 1HH1 ARG   512      53.310  73.370  31.940  1.00  0.00            
ATOM   4749 2HH1 ARG   512      53.230  74.990  32.330  1.00  0.00            
ATOM   4750  NH2 ARG   512      55.670  75.340  33.020  1.00  0.00            
ATOM   4751 1HH2 ARG   512      56.650  75.200  33.250  1.00  0.00            
ATOM   4752 2HH2 ARG   512      55.230  76.250  33.020  1.00  0.00            
ATOM   4753  C   ARG   512      56.850  67.090  30.440  1.00  0.00            
ATOM   4754  O   ARG   512      56.320  66.060  30.860  1.00  0.00            
ATOM   4755  N   LEU   513      57.250  67.110  29.160  1.00  0.00            
ATOM   4756  H   LEU   513      57.680  67.990  28.930  1.00  0.00            
ATOM   4757  CA  LEU   513      57.190  65.990  28.240  1.00  0.00            
ATOM   4758  HA  LEU   513      56.160  65.620  28.310  1.00  0.00            
ATOM   4759  CB  LEU   513      57.280  66.670  26.880  1.00  0.00            
ATOM   4760  HB1 LEU   513      57.770  65.960  26.210  1.00  0.00            
ATOM   4761  HB2 LEU   513      57.990  67.490  27.010  1.00  0.00            
ATOM   4762  CG  LEU   513      55.990  67.180  26.230  1.00  0.00            
ATOM   4763  HG  LEU   513      55.310  66.380  25.940  1.00  0.00            
ATOM   4764  CD1 LEU   513      55.110  68.020  27.160  1.00  0.00            
ATOM   4765 1HD1 LEU   513      55.700  68.830  27.600  1.00  0.00            
ATOM   4766 2HD1 LEU   513      54.260  68.480  26.650  1.00  0.00            
ATOM   4767 3HD1 LEU   513      54.780  67.430  28.010  1.00  0.00            
ATOM   4768  CD2 LEU   513      56.360  67.920  24.950  1.00  0.00            
ATOM   4769 1HD2 LEU   513      56.920  68.800  25.280  1.00  0.00            
ATOM   4770 2HD2 LEU   513      57.010  67.340  24.300  1.00  0.00            
ATOM   4771 3HD2 LEU   513      55.510  68.100  24.290  1.00  0.00            
ATOM   4772  C   LEU   513      58.100  64.820  28.560  1.00  0.00            
ATOM   4773  O   LEU   513      57.790  63.690  28.200  1.00  0.00            
ATOM   4774  N   ARG   514      59.290  65.000  29.140  1.00  0.00            
ATOM   4775  H   ARG   514      59.530  65.970  29.280  1.00  0.00            
ATOM   4776  CA  ARG   514      60.120  63.990  29.760  1.00  0.00            
ATOM   4777  HA  ARG   514      60.230  63.270  28.950  1.00  0.00            
ATOM   4778  CB  ARG   514      61.440  64.530  30.310  1.00  0.00            
ATOM   4779  HB1 ARG   514      61.330  65.260  31.120  1.00  0.00            
ATOM   4780  HB2 ARG   514      61.950  65.020  29.480  1.00  0.00            
ATOM   4781  CG  ARG   514      62.370  63.410  30.760  1.00  0.00            
ATOM   4782  HG1 ARG   514      62.000  62.880  31.640  1.00  0.00            
ATOM   4783  HG2 ARG   514      63.350  63.840  30.970  1.00  0.00            
ATOM   4784  CD  ARG   514      62.650  62.320  29.740  1.00  0.00            
ATOM   4785  HD1 ARG   514      61.820  61.620  29.620  1.00  0.00            
ATOM   4786  HD2 ARG   514      63.440  61.720  30.190  1.00  0.00            
ATOM   4787  NE  ARG   514      63.070  62.830  28.430  1.00  0.00            
ATOM   4788  HE  ARG   514      63.460  63.760  28.430  1.00  0.00            
ATOM   4789  CZ  ARG   514      63.210  62.180  27.260  1.00  0.00            
ATOM   4790  NH1 ARG   514      62.880  60.900  27.060  1.00  0.00            
ATOM   4791 1HH1 ARG   514      62.330  60.290  27.650  1.00  0.00            
ATOM   4792 2HH1 ARG   514      62.830  60.630  26.090  1.00  0.00            
ATOM   4793  NH2 ARG   514      63.690  62.840  26.200  1.00  0.00            
ATOM   4794 1HH2 ARG   514      64.140  63.740  26.230  1.00  0.00            
ATOM   4795 2HH2 ARG   514      63.770  62.330  25.330  1.00  0.00            
ATOM   4796  C   ARG   514      59.400  63.220  30.860  1.00  0.00            
ATOM   4797  O   ARG   514      59.550  62.000  30.990  1.00  0.00            
ATOM   4798  N   ALA   515      58.640  63.870  31.740  1.00  0.00            
ATOM   4799  H   ALA   515      58.710  64.870  31.660  1.00  0.00            
ATOM   4800  CA  ALA   515      57.760  63.290  32.740  1.00  0.00            
ATOM   4801  HA  ALA   515      58.360  62.630  33.370  1.00  0.00            
ATOM   4802  CB  ALA   515      57.170  64.420  33.580  1.00  0.00            
ATOM   4803  HB1 ALA   515      56.540  65.160  33.090  1.00  0.00            
ATOM   4804  HB2 ALA   515      56.640  63.950  34.410  1.00  0.00            
ATOM   4805  HB3 ALA   515      57.880  65.070  34.090  1.00  0.00            
ATOM   4806  C   ALA   515      56.590  62.540  32.130  1.00  0.00            
ATOM   4807  O   ALA   515      56.190  61.500  32.640  1.00  0.00            
ATOM   4808  N   TYR   516      56.010  62.970  31.000  1.00  0.00            
ATOM   4809  H   TYR   516      56.360  63.840  30.630  1.00  0.00            
ATOM   4810  CA  TYR   516      55.040  62.160  30.300  1.00  0.00            
ATOM   4811  HA  TYR   516      54.300  61.910  31.060  1.00  0.00            
ATOM   4812  CB  TYR   516      54.460  63.050  29.200  1.00  0.00            
ATOM   4813  HB1 TYR   516      55.230  63.400  28.520  1.00  0.00            
ATOM   4814  HB2 TYR   516      54.160  64.000  29.630  1.00  0.00            
ATOM   4815  CG  TYR   516      53.330  62.530  28.340  1.00  0.00            
ATOM   4816  CD1 TYR   516      53.600  61.570  27.350  1.00  0.00            
ATOM   4817  HD1 TYR   516      54.650  61.340  27.210  1.00  0.00            
ATOM   4818  CE1 TYR   516      52.540  61.040  26.610  1.00  0.00            
ATOM   4819  HE1 TYR   516      52.660  60.170  25.990  1.00  0.00            
ATOM   4820  CZ  TYR   516      51.200  61.310  26.970  1.00  0.00            
ATOM   4821  OH  TYR   516      50.140  60.800  26.280  1.00  0.00            
ATOM   4822  HH  TYR   516      49.320  61.300  26.400  1.00  0.00            
ATOM   4823  CE2 TYR   516      50.930  62.460  27.740  1.00  0.00            
ATOM   4824  HE2 TYR   516      49.940  62.880  27.830  1.00  0.00            
ATOM   4825  CD2 TYR   516      52.020  63.010  28.420  1.00  0.00            
ATOM   4826  HD2 TYR   516      51.800  63.880  29.030  1.00  0.00            
ATOM   4827  C   TYR   516      55.590  60.890  29.650  1.00  0.00            
ATOM   4828  O   TYR   516      55.060  59.830  29.960  1.00  0.00            
ATOM   4829  N   LEU   517      56.800  61.020  29.100  1.00  0.00            
ATOM   4830  H   LEU   517      57.210  61.920  28.900  1.00  0.00            
ATOM   4831  CA  LEU   517      57.550  59.910  28.560  1.00  0.00            
ATOM   4832  HA  LEU   517      56.880  59.260  28.000  1.00  0.00            
ATOM   4833  CB  LEU   517      58.690  60.330  27.640  1.00  0.00            
ATOM   4834  HB1 LEU   517      59.210  59.410  27.390  1.00  0.00            
ATOM   4835  HB2 LEU   517      59.380  60.950  28.220  1.00  0.00            
ATOM   4836  CG  LEU   517      58.300  61.000  26.330  1.00  0.00            
ATOM   4837  HG  LEU   517      57.790  61.960  26.440  1.00  0.00            
ATOM   4838  CD1 LEU   517      59.520  61.390  25.490  1.00  0.00            
ATOM   4839 1HD1 LEU   517      60.190  60.580  25.200  1.00  0.00            
ATOM   4840 2HD1 LEU   517      59.290  62.020  24.640  1.00  0.00            
ATOM   4841 3HD1 LEU   517      60.220  61.920  26.130  1.00  0.00            
ATOM   4842  CD2 LEU   517      57.560  59.970  25.490  1.00  0.00            
ATOM   4843 1HD2 LEU   517      56.530  59.880  25.820  1.00  0.00            
ATOM   4844 2HD2 LEU   517      57.530  60.260  24.440  1.00  0.00            
ATOM   4845 3HD2 LEU   517      58.050  58.990  25.450  1.00  0.00            
ATOM   4846  C   LEU   517      58.100  59.000  29.660  1.00  0.00            
ATOM   4847  O   LEU   517      58.150  57.820  29.320  1.00  0.00            
ATOM   4848  N   ASN   518      58.380  59.470  30.870  1.00  0.00            
ATOM   4849  H   ASN   518      58.490  60.460  31.020  1.00  0.00            
ATOM   4850  CA  ASN   518      58.840  58.660  31.980  1.00  0.00            
ATOM   4851  HA  ASN   518      59.320  57.760  31.590  1.00  0.00            
ATOM   4852  CB  ASN   518      59.870  59.390  32.830  1.00  0.00            
ATOM   4853  HB1 ASN   518      60.100  58.770  33.700  1.00  0.00            
ATOM   4854  HB2 ASN   518      59.520  60.360  33.180  1.00  0.00            
ATOM   4855  CG  ASN   518      61.240  59.580  32.200  1.00  0.00            
ATOM   4856  OD1 ASN   518      61.740  58.780  31.410  1.00  0.00            
ATOM   4857  ND2 ASN   518      62.010  60.590  32.620  1.00  0.00            
ATOM   4858 1HD2 ASN   518      61.810  61.240  33.360  1.00  0.00            
ATOM   4859 2HD2 ASN   518      62.950  60.470  32.280  1.00  0.00            
ATOM   4860  C   ASN   518      57.730  58.140  32.880  1.00  0.00            
ATOM   4861  O   ASN   518      57.980  57.520  33.910  1.00  0.00            
ATOM   4862  N   THR   519      56.460  58.340  32.500  1.00  0.00            
ATOM   4863  H   THR   519      56.320  59.020  31.770  1.00  0.00            
ATOM   4864  CA  THR   519      55.240  57.950  33.190  1.00  0.00            
ATOM   4865  HA  THR   519      55.530  57.740  34.220  1.00  0.00            
ATOM   4866  CB  THR   519      54.280  59.110  33.400  1.00  0.00            
ATOM   4867  HB  THR   519      54.230  59.710  32.490  1.00  0.00            
ATOM   4868  CG2 THR   519      52.890  58.900  33.990  1.00  0.00            
ATOM   4869 1HG2 THR   519      52.290  58.210  33.390  1.00  0.00            
ATOM   4870 2HG2 THR   519      52.970  58.430  34.970  1.00  0.00            
ATOM   4871 3HG2 THR   519      52.340  59.830  34.130  1.00  0.00            
ATOM   4872  OG1 THR   519      54.840  59.990  34.350  1.00  0.00            
ATOM   4873  HG1 THR   519      54.990  60.780  33.820  1.00  0.00            
ATOM   4874  C   THR   519      54.420  56.850  32.520  1.00  0.00            
ATOM   4875  O   THR   519      54.100  56.960  31.340  1.00  0.00            
ATOM   4876  N   PRO   520      54.090  55.840  33.330  1.00  0.00            
ATOM   4877  CD  PRO   520      54.420  55.650  34.730  1.00  0.00            
ATOM   4878  HD1 PRO   520      53.910  56.380  35.360  1.00  0.00            
ATOM   4879  HD2 PRO   520      55.470  55.580  34.970  1.00  0.00            
ATOM   4880  CG  PRO   520      53.920  54.260  35.090  1.00  0.00            
ATOM   4881  HG1 PRO   520      53.050  54.430  35.720  1.00  0.00            
ATOM   4882  HG2 PRO   520      54.680  53.740  35.680  1.00  0.00            
ATOM   4883  CB  PRO   520      53.640  53.540  33.770  1.00  0.00            
ATOM   4884  HB1 PRO   520      52.820  52.840  33.920  1.00  0.00            
ATOM   4885  HB2 PRO   520      54.510  52.930  33.510  1.00  0.00            
ATOM   4886  CA  PRO   520      53.460  54.660  32.760  1.00  0.00            
ATOM   4887  HA  PRO   520      53.980  54.290  31.870  1.00  0.00            
ATOM   4888  C   PRO   520      51.960  54.720  32.490  1.00  0.00            
ATOM   4889  O   PRO   520      51.150  55.300  33.200  1.00  0.00            
ATOM   4890  N   GLY   521      51.480  53.950  31.510  1.00  0.00            
ATOM   4891  H   GLY   521      52.100  53.430  30.900  1.00  0.00            
ATOM   4892  CA  GLY   521      50.110  53.860  31.070  1.00  0.00            
ATOM   4893  HA1 GLY   521      49.480  53.780  31.960  1.00  0.00            
ATOM   4894  HA2 GLY   521      49.990  52.970  30.450  1.00  0.00            
ATOM   4895  C   GLY   521      49.580  55.010  30.230  1.00  0.00            
ATOM   4896  O   GLY   521      48.460  55.020  29.730  1.00  0.00            
ATOM   4897  N   LEU   522      50.340  56.100  30.070  1.00  0.00            
ATOM   4898  H   LEU   522      51.180  56.060  30.620  1.00  0.00            
ATOM   4899  CA  LEU   522      50.190  57.090  29.020  1.00  0.00            
ATOM   4900  HA  LEU   522      49.140  57.390  28.980  1.00  0.00            
ATOM   4901  CB  LEU   522      51.060  58.300  29.350  1.00  0.00            
ATOM   4902  HB1 LEU   522      50.970  59.000  28.530  1.00  0.00            
ATOM   4903  HB2 LEU   522      52.100  58.000  29.450  1.00  0.00            
ATOM   4904  CG  LEU   522      50.690  59.030  30.640  1.00  0.00            
ATOM   4905  HG  LEU   522      50.730  58.370  31.500  1.00  0.00            
ATOM   4906  CD1 LEU   522      51.670  60.200  30.770  1.00  0.00            
ATOM   4907 1HD1 LEU   522      52.670  59.780  30.650  1.00  0.00            
ATOM   4908 2HD1 LEU   522      51.540  60.890  29.940  1.00  0.00            
ATOM   4909 3HD1 LEU   522      51.490  60.660  31.740  1.00  0.00            
ATOM   4910  CD2 LEU   522      49.360  59.780  30.560  1.00  0.00            
ATOM   4911 1HD2 LEU   522      49.380  60.470  29.720  1.00  0.00            
ATOM   4912 2HD2 LEU   522      48.550  59.120  30.240  1.00  0.00            
ATOM   4913 3HD2 LEU   522      49.050  60.250  31.490  1.00  0.00            
ATOM   4914  C   LEU   522      50.430  56.540  27.620  1.00  0.00            
ATOM   4915  O   LEU   522      51.230  55.620  27.500  1.00  0.00            
ATOM   4916  N   PRO   523      49.750  57.020  26.580  1.00  0.00            
ATOM   4917  CD  PRO   523      48.460  57.680  26.660  1.00  0.00            
ATOM   4918  HD1 PRO   523      48.800  58.680  26.940  1.00  0.00            
ATOM   4919  HD2 PRO   523      47.770  57.240  27.370  1.00  0.00            
ATOM   4920  CG  PRO   523      47.870  57.730  25.250  1.00  0.00            
ATOM   4921  HG1 PRO   523      47.200  58.580  25.190  1.00  0.00            
ATOM   4922  HG2 PRO   523      47.280  56.820  25.190  1.00  0.00            
ATOM   4923  CB  PRO   523      49.140  57.690  24.400  1.00  0.00            
ATOM   4924  HB1 PRO   523      49.430  58.740  24.300  1.00  0.00            
ATOM   4925  HB2 PRO   523      48.880  57.270  23.420  1.00  0.00            
ATOM   4926  CA  PRO   523      50.090  56.800  25.180  1.00  0.00            
ATOM   4927  HA  PRO   523      49.950  55.750  24.950  1.00  0.00            
ATOM   4928  C   PRO   523      51.540  56.900  24.710  1.00  0.00            
ATOM   4929  O   PRO   523      52.400  57.410  25.430  1.00  0.00            
ATOM   4930  N   VAL   524      51.810  56.450  23.480  1.00  0.00            
ATOM   4931  H   VAL   524      51.090  56.280  22.790  1.00  0.00            
ATOM   4932  CA  VAL   524      53.160  56.340  22.980  1.00  0.00            
ATOM   4933  HA  VAL   524      53.830  56.850  23.680  1.00  0.00            
ATOM   4934  CB  VAL   524      53.720  54.920  22.940  1.00  0.00            
ATOM   4935  HB  VAL   524      54.710  54.920  22.490  1.00  0.00            
ATOM   4936  CG1 VAL   524      53.750  54.260  24.320  1.00  0.00            
ATOM   4937 1HG1 VAL   524      52.740  54.100  24.680  1.00  0.00            
ATOM   4938 2HG1 VAL   524      54.280  53.310  24.230  1.00  0.00            
ATOM   4939 3HG1 VAL   524      54.300  54.950  24.960  1.00  0.00            
ATOM   4940  CG2 VAL   524      52.870  53.960  22.110  1.00  0.00            
ATOM   4941 1HG2 VAL   524      51.920  53.730  22.600  1.00  0.00            
ATOM   4942 2HG2 VAL   524      52.770  54.430  21.140  1.00  0.00            
ATOM   4943 3HG2 VAL   524      53.480  53.060  22.040  1.00  0.00            
ATOM   4944  C   VAL   524      53.450  57.120  21.710  1.00  0.00            
ATOM   4945  O   VAL   524      52.790  56.920  20.690  1.00  0.00            
ATOM   4946  N   CYS   525      54.640  57.720  21.690  1.00  0.00            
ATOM   4947  H   CYS   525      55.230  57.700  22.520  1.00  0.00            
ATOM   4948  CA  CYS   525      55.220  58.300  20.500  1.00  0.00            
ATOM   4949  HA  CYS   525      54.900  57.720  19.630  1.00  0.00            
ATOM   4950  CB  CYS   525      54.630  59.700  20.380  1.00  0.00            
ATOM   4951  HB1 CYS   525      54.780  60.220  21.320  1.00  0.00            
ATOM   4952  HB2 CYS   525      53.560  59.660  20.150  1.00  0.00            
ATOM   4953  SG  CYS   525      55.410  60.550  18.980  1.00  0.00            
ATOM   4954  HG  CYS   525      56.690  60.620  19.340  1.00  0.00            
ATOM   4955  C   CYS   525      56.740  58.240  20.570  1.00  0.00            
ATOM   4956  O   CYS   525      57.270  58.350  21.680  1.00  0.00            
ATOM   4957  N   GLN   526      57.390  58.160  19.410  1.00  0.00            
ATOM   4958  H   GLN   526      56.770  58.470  18.680  1.00  0.00            
ATOM   4959  CA  GLN   526      58.830  58.280  19.270  1.00  0.00            
ATOM   4960  HA  GLN   526      59.350  57.530  19.870  1.00  0.00            
ATOM   4961  CB  GLN   526      59.280  58.180  17.810  1.00  0.00            
ATOM   4962  HB1 GLN   526      59.060  59.140  17.340  1.00  0.00            
ATOM   4963  HB2 GLN   526      58.600  57.450  17.380  1.00  0.00            
ATOM   4964  CG  GLN   526      60.710  57.780  17.470  1.00  0.00            
ATOM   4965  HG1 GLN   526      61.070  57.070  18.220  1.00  0.00            
ATOM   4966  HG2 GLN   526      61.400  58.610  17.630  1.00  0.00            
ATOM   4967  CD  GLN   526      60.700  57.270  16.030  1.00  0.00            
ATOM   4968  OE1 GLN   526      60.850  58.080  15.120  1.00  0.00            
ATOM   4969  NE2 GLN   526      60.510  55.960  15.860  1.00  0.00            
ATOM   4970 1HE2 GLN   526      60.360  55.280  16.590  1.00  0.00            
ATOM   4971 2HE2 GLN   526      60.360  55.670  14.910  1.00  0.00            
ATOM   4972  C   GLN   526      59.310  59.530  19.990  1.00  0.00            
ATOM   4973  O   GLN   526      58.750  60.610  19.790  1.00  0.00            
ATOM   4974  N   ASP   527      60.470  59.490  20.650  1.00  0.00            
ATOM   4975  H   ASP   527      60.950  58.610  20.780  1.00  0.00            
ATOM   4976  CA  ASP   527      60.980  60.650  21.350  1.00  0.00            
ATOM   4977  HA  ASP   527      60.130  61.200  21.740  1.00  0.00            
ATOM   4978  CB  ASP   527      61.850  60.160  22.500  1.00  0.00            
ATOM   4979  HB1 ASP   527      62.520  59.400  22.100  1.00  0.00            
ATOM   4980  HB2 ASP   527      61.080  59.720  23.140  1.00  0.00            
ATOM   4981  CG  ASP   527      62.620  61.200  23.300  1.00  0.00            
ATOM   4982  OD1 ASP   527      62.720  62.390  22.930  1.00  0.00            
ATOM   4983  OD2 ASP   527      63.170  60.710  24.310  1.00  0.00            
ATOM   4984  C   ASP   527      61.580  61.580  20.300  1.00  0.00            
ATOM   4985  O   ASP   527      62.280  61.230  19.350  1.00  0.00            
ATOM   4986  N   HIS   528      61.250  62.860  20.390  1.00  0.00            
ATOM   4987  H   HIS   528      60.520  63.060  21.070  1.00  0.00            
ATOM   4988  CA  HIS   528      61.650  63.970  19.540  1.00  0.00            
ATOM   4989  HA  HIS   528      62.560  63.590  19.060  1.00  0.00            
ATOM   4990  CB  HIS   528      60.580  64.130  18.470  1.00  0.00            
ATOM   4991  HB1 HIS   528      60.780  65.110  18.040  1.00  0.00            
ATOM   4992  HB2 HIS   528      59.590  64.090  18.930  1.00  0.00            
ATOM   4993  CG  HIS   528      60.440  63.150  17.340  1.00  0.00            
ATOM   4994  ND1 HIS   528      59.640  62.020  17.290  1.00  0.00            
ATOM   4995  HD1 HIS   528      59.060  61.670  18.040  1.00  0.00            
ATOM   4996  CE1 HIS   528      59.830  61.400  16.120  1.00  0.00            
ATOM   4997  HE1 HIS   528      59.250  60.570  15.760  1.00  0.00            
ATOM   4998  NE2 HIS   528      60.600  62.160  15.340  1.00  0.00            
ATOM   4999  CD2 HIS   528      61.080  63.210  16.120  1.00  0.00            
ATOM   5000  HD2 HIS   528      61.670  64.030  15.750  1.00  0.00            
ATOM   5001  C   HIS   528      61.980  65.200  20.370  1.00  0.00            
ATOM   5002  O   HIS   528      62.100  66.300  19.840  1.00  0.00            
ATOM   5003  N   LEU   529      61.910  65.090  21.700  1.00  0.00            
ATOM   5004  H   LEU   529      61.820  64.140  22.050  1.00  0.00            
ATOM   5005  CA  LEU   529      61.960  66.230  22.600  1.00  0.00            
ATOM   5006  HA  LEU   529      61.160  66.920  22.320  1.00  0.00            
ATOM   5007  CB  LEU   529      61.660  65.930  24.060  1.00  0.00            
ATOM   5008  HB1 LEU   529      61.460  66.870  24.590  1.00  0.00            
ATOM   5009  HB2 LEU   529      62.510  65.450  24.550  1.00  0.00            
ATOM   5010  CG  LEU   529      60.530  64.990  24.460  1.00  0.00            
ATOM   5011  HG  LEU   529      60.690  63.960  24.140  1.00  0.00            
ATOM   5012  CD1 LEU   529      60.580  64.840  25.980  1.00  0.00            
ATOM   5013 1HD1 LEU   529      60.480  65.800  26.490  1.00  0.00            
ATOM   5014 2HD1 LEU   529      59.800  64.140  26.290  1.00  0.00            
ATOM   5015 3HD1 LEU   529      61.530  64.360  26.190  1.00  0.00            
ATOM   5016  CD2 LEU   529      59.140  65.380  23.980  1.00  0.00            
ATOM   5017 1HD2 LEU   529      58.370  64.770  24.460  1.00  0.00            
ATOM   5018 2HD2 LEU   529      59.000  66.420  24.280  1.00  0.00            
ATOM   5019 3HD2 LEU   529      59.040  65.150  22.920  1.00  0.00            
ATOM   5020  C   LEU   529      63.260  67.000  22.410  1.00  0.00            
ATOM   5021  O   LEU   529      63.220  68.230  22.380  1.00  0.00            
ATOM   5022  N   GLU   530      64.370  66.270  22.290  1.00  0.00            
ATOM   5023  H   GLU   530      64.300  65.260  22.290  1.00  0.00            
ATOM   5024  CA  GLU   530      65.590  66.930  21.860  1.00  0.00            
ATOM   5025  HA  GLU   530      65.880  67.600  22.670  1.00  0.00            
ATOM   5026  CB  GLU   530      66.660  65.850  21.740  1.00  0.00            
ATOM   5027  HB1 GLU   530      66.690  65.390  20.750  1.00  0.00            
ATOM   5028  HB2 GLU   530      66.400  65.080  22.470  1.00  0.00            
ATOM   5029  CG  GLU   530      67.990  66.530  22.040  1.00  0.00            
ATOM   5030  HG1 GLU   530      67.930  67.190  22.910  1.00  0.00            
ATOM   5031  HG2 GLU   530      68.190  67.150  21.160  1.00  0.00            
ATOM   5032  CD  GLU   530      69.180  65.580  22.110  1.00  0.00            
ATOM   5033  OE1 GLU   530      70.220  65.920  21.510  1.00  0.00            
ATOM   5034  OE2 GLU   530      69.150  64.580  22.850  1.00  0.00            
ATOM   5035  C   GLU   530      65.460  67.700  20.560  1.00  0.00            
ATOM   5036  O   GLU   530      66.020  68.790  20.450  1.00  0.00            
ATOM   5037  N   PHE   531      64.730  67.140  19.590  1.00  0.00            
ATOM   5038  H   PHE   531      64.250  66.270  19.770  1.00  0.00            
ATOM   5039  CA  PHE   531      64.480  67.750  18.300  1.00  0.00            
ATOM   5040  HA  PHE   531      65.420  68.150  17.930  1.00  0.00            
ATOM   5041  CB  PHE   531      63.950  66.730  17.290  1.00  0.00            
ATOM   5042  HB1 PHE   531      63.210  66.050  17.710  1.00  0.00            
ATOM   5043  HB2 PHE   531      64.800  66.090  17.060  1.00  0.00            
ATOM   5044  CG  PHE   531      63.550  67.190  15.910  1.00  0.00            
ATOM   5045  CD1 PHE   531      62.250  67.020  15.420  1.00  0.00            
ATOM   5046  HD1 PHE   531      61.540  66.640  16.150  1.00  0.00            
ATOM   5047  CE1 PHE   531      61.820  67.510  14.190  1.00  0.00            
ATOM   5048  HE1 PHE   531      60.770  67.440  13.930  1.00  0.00            
ATOM   5049  CZ  PHE   531      62.770  68.130  13.370  1.00  0.00            
ATOM   5050  HZ  PHE   531      62.440  68.450  12.390  1.00  0.00            
ATOM   5051  CE2 PHE   531      64.090  68.250  13.810  1.00  0.00            
ATOM   5052  HE2 PHE   531      64.880  68.510  13.130  1.00  0.00            
ATOM   5053  CD2 PHE   531      64.490  67.840  15.090  1.00  0.00            
ATOM   5054  HD2 PHE   531      65.500  67.940  15.450  1.00  0.00            
ATOM   5055  C   PHE   531      63.620  69.000  18.430  1.00  0.00            
ATOM   5056  O   PHE   531      64.150  70.080  18.170  1.00  0.00            
ATOM   5057  N   TRP   532      62.400  68.990  18.970  1.00  0.00            
ATOM   5058  H   TRP   532      62.030  68.060  19.090  1.00  0.00            
ATOM   5059  CA  TRP   532      61.550  70.160  19.110  1.00  0.00            
ATOM   5060  HA  TRP   532      61.460  70.610  18.120  1.00  0.00            
ATOM   5061  CB  TRP   532      60.130  69.740  19.470  1.00  0.00            
ATOM   5062  HB1 TRP   532      59.550  70.650  19.620  1.00  0.00
[truncated: 129,888 more chars]
