# Supplementary material for: ATP dependent NS3 helicase interaction with RNA: insights from molecular simulations
Source: Nucleic Acids Res. 2015 Oct 10;43(18):8725–34. doi: 10.1093/nar/gkv872 (PMC4605317; doi:10.1093/nar/gkv872)
Supplement: SUPPLEMENTARY DATA [file supp_gkv872_nar-02163-z-2015-File009.zip › pdb-files/1000ns_open-ATP.pdb]

TITLE     t= 1000000.00000
ATOM      1  N   SER   189      15.970  43.180  19.140  1.00  0.00            
ATOM      2  H1  SER   189      16.320  44.090  19.410  1.00  0.00            
ATOM      3  H2  SER   189      16.640  42.620  18.630  1.00  0.00            
ATOM      4  H3  SER   189      15.200  43.370  18.510  1.00  0.00            
ATOM      5  CA  SER   189      15.600  42.510  20.390  1.00  0.00            
ATOM      6  HA  SER   189      16.480  42.430  21.030  1.00  0.00            
ATOM      7  CB  SER   189      14.500  43.360  21.010  1.00  0.00            
ATOM      8  HB1 SER   189      14.300  42.950  22.000  1.00  0.00            
ATOM      9  HB2 SER   189      13.580  43.360  20.430  1.00  0.00            
ATOM     10  OG  SER   189      14.880  44.690  21.260  1.00  0.00            
ATOM     11  HG  SER   189      14.230  45.040  21.880  1.00  0.00            
ATOM     12  C   SER   189      15.140  41.110  19.990  1.00  0.00            
ATOM     13  O   SER   189      14.240  41.010  19.170  1.00  0.00            
ATOM     14  N   PRO   190      15.760  40.040  20.500  1.00  0.00            
ATOM     15  CD  PRO   190      17.010  40.050  21.220  1.00  0.00            
ATOM     16  HD1 PRO   190      16.780  40.020  22.290  1.00  0.00            
ATOM     17  HD2 PRO   190      17.580  40.940  20.960  1.00  0.00            
ATOM     18  CG  PRO   190      17.620  38.730  20.740  1.00  0.00            
ATOM     19  HG1 PRO   190      18.460  38.450  21.360  1.00  0.00            
ATOM     20  HG2 PRO   190      18.000  38.910  19.730  1.00  0.00            
ATOM     21  CB  PRO   190      16.450  37.760  20.780  1.00  0.00            
ATOM     22  HB1 PRO   190      16.290  37.400  21.800  1.00  0.00            
ATOM     23  HB2 PRO   190      16.540  36.890  20.130  1.00  0.00            
ATOM     24  CA  PRO   190      15.350  38.670  20.240  1.00  0.00            
ATOM     25  HA  PRO   190      15.180  38.520  19.170  1.00  0.00            
ATOM     26  C   PRO   190      14.040  38.310  20.930  1.00  0.00            
ATOM     27  O   PRO   190      13.550  39.090  21.750  1.00  0.00            
ATOM     28  N   PRO   191      13.490  37.140  20.620  1.00  0.00            
ATOM     29  CD  PRO   191      13.800  36.210  19.560  1.00  0.00            
ATOM     30  HD1 PRO   191      14.750  35.730  19.820  1.00  0.00            
ATOM     31  HD2 PRO   191      14.010  36.760  18.640  1.00  0.00            
ATOM     32  CG  PRO   191      12.710  35.160  19.400  1.00  0.00            
ATOM     33  HG1 PRO   191      12.870  34.270  20.010  1.00  0.00            
ATOM     34  HG2 PRO   191      12.550  34.800  18.380  1.00  0.00            
ATOM     35  CB  PRO   191      11.590  35.920  20.110  1.00  0.00            
ATOM     36  HB1 PRO   191      10.840  35.190  20.410  1.00  0.00            
ATOM     37  HB2 PRO   191      11.190  36.630  19.380  1.00  0.00            
ATOM     38  CA  PRO   191      12.230  36.740  21.220  1.00  0.00            
ATOM     39  HA  PRO   191      11.630  37.630  21.400  1.00  0.00            
ATOM     40  C   PRO   191      12.360  35.980  22.530  1.00  0.00            
ATOM     41  O   PRO   191      13.360  35.340  22.870  1.00  0.00            
ATOM     42  N   ALA   192      11.340  36.120  23.390  1.00  0.00            
ATOM     43  H   ALA   192      10.590  36.700  23.050  1.00  0.00            
ATOM     44  CA  ALA   192      11.150  35.280  24.550  1.00  0.00            
ATOM     45  HA  ALA   192      12.150  35.060  24.940  1.00  0.00            
ATOM     46  CB  ALA   192      10.360  35.930  25.680  1.00  0.00            
ATOM     47  HB1 ALA   192       9.320  36.150  25.410  1.00  0.00            
ATOM     48  HB2 ALA   192      10.280  35.180  26.460  1.00  0.00            
ATOM     49  HB3 ALA   192      10.880  36.740  26.200  1.00  0.00            
ATOM     50  C   ALA   192      10.580  33.940  24.080  1.00  0.00            
ATOM     51  O   ALA   192      10.020  33.940  22.990  1.00  0.00            
ATOM     52  N   VAL   193      10.780  32.900  24.890  1.00  0.00            
ATOM     53  H   VAL   193      11.230  33.130  25.760  1.00  0.00            
ATOM     54  CA  VAL   193      10.330  31.550  24.600  1.00  0.00            
ATOM     55  HA  VAL   193      10.830  31.240  23.680  1.00  0.00            
ATOM     56  CB  VAL   193      11.020  30.560  25.530  1.00  0.00            
ATOM     57  HB  VAL   193      10.470  30.540  26.470  1.00  0.00            
ATOM     58  CG1 VAL   193      10.820  29.140  24.990  1.00  0.00            
ATOM     59 1HG1 VAL   193      11.520  28.940  24.180  1.00  0.00            
ATOM     60 2HG1 VAL   193      11.000  28.450  25.820  1.00  0.00            
ATOM     61 3HG1 VAL   193       9.760  29.030  24.750  1.00  0.00            
ATOM     62  CG2 VAL   193      12.500  30.830  25.760  1.00  0.00            
ATOM     63 1HG2 VAL   193      12.670  31.730  26.360  1.00  0.00            
ATOM     64 2HG2 VAL   193      13.030  30.090  26.360  1.00  0.00            
ATOM     65 3HG2 VAL   193      13.060  30.970  24.840  1.00  0.00            
ATOM     66  C   VAL   193       8.820  31.440  24.500  1.00  0.00            
ATOM     67  O   VAL   193       8.120  31.720  25.470  1.00  0.00            
ATOM     68  N   PRO   194       8.280  31.100  23.330  1.00  0.00            
ATOM     69  CD  PRO   194       8.980  30.730  22.110  1.00  0.00            
ATOM     70  HD1 PRO   194       9.710  29.930  22.270  1.00  0.00            
ATOM     71  HD2 PRO   194       9.530  31.580  21.720  1.00  0.00            
ATOM     72  CG  PRO   194       7.950  30.280  21.090  1.00  0.00            
ATOM     73  HG1 PRO   194       7.830  29.190  21.130  1.00  0.00            
ATOM     74  HG2 PRO   194       8.180  30.660  20.090  1.00  0.00            
ATOM     75  CB  PRO   194       6.710  31.010  21.600  1.00  0.00            
ATOM     76  HB1 PRO   194       5.790  30.590  21.210  1.00  0.00            
ATOM     77  HB2 PRO   194       6.830  32.070  21.350  1.00  0.00            
ATOM     78  CA  PRO   194       6.870  30.870  23.110  1.00  0.00            
ATOM     79  HA  PRO   194       6.230  31.580  23.650  1.00  0.00            
ATOM     80  C   PRO   194       6.450  29.490  23.610  1.00  0.00            
ATOM     81  O   PRO   194       7.260  28.600  23.870  1.00  0.00            
ATOM     82  N   GLN   195       5.150  29.210  23.690  1.00  0.00            
ATOM     83  H   GLN   195       4.530  30.010  23.660  1.00  0.00            
ATOM     84  CA  GLN   195       4.740  28.030  24.430  1.00  0.00            
ATOM     85  HA  GLN   195       5.440  27.750  25.210  1.00  0.00            
ATOM     86  CB  GLN   195       3.350  28.280  25.020  1.00  0.00            
ATOM     87  HB1 GLN   195       2.890  27.390  25.450  1.00  0.00            
ATOM     88  HB2 GLN   195       2.650  28.660  24.270  1.00  0.00            
ATOM     89  CG  GLN   195       3.320  29.280  26.180  1.00  0.00            
ATOM     90  HG1 GLN   195       2.280  29.350  26.500  1.00  0.00            
ATOM     91  HG2 GLN   195       3.580  30.280  25.840  1.00  0.00            
ATOM     92  CD  GLN   195       4.200  28.730  27.290  1.00  0.00            
ATOM     93  OE1 GLN   195       5.370  29.100  27.400  1.00  0.00            
ATOM     94  NE2 GLN   195       3.680  27.860  28.160  1.00  0.00            
ATOM     95 1HE2 GLN   195       2.730  27.580  27.990  1.00  0.00            
ATOM     96 2HE2 GLN   195       4.190  27.370  28.890  1.00  0.00            
ATOM     97  C   GLN   195       4.720  26.860  23.450  1.00  0.00            
ATOM     98  O   GLN   195       4.970  25.730  23.860  1.00  0.00            
ATOM     99  N   SER   196       4.370  27.100  22.190  1.00  0.00            
ATOM    100  H   SER   196       4.110  28.050  21.950  1.00  0.00            
ATOM    101  CA  SER   196       4.470  26.190  21.060  1.00  0.00            
ATOM    102  HA  SER   196       4.980  25.290  21.390  1.00  0.00            
ATOM    103  CB  SER   196       3.090  25.790  20.540  1.00  0.00            
ATOM    104  HB1 SER   196       3.120  25.340  19.550  1.00  0.00            
ATOM    105  HB2 SER   196       2.500  26.700  20.420  1.00  0.00            
ATOM    106  OG  SER   196       2.380  25.020  21.490  1.00  0.00            
ATOM    107  HG  SER   196       1.440  25.210  21.370  1.00  0.00            
ATOM    108  C   SER   196       5.460  26.670  20.000  1.00  0.00            
ATOM    109  O   SER   196       5.900  27.810  20.090  1.00  0.00            
ATOM    110  N   PHE   197       5.820  25.870  18.990  1.00  0.00            
ATOM    111  H   PHE   197       5.480  24.940  19.160  1.00  0.00            
ATOM    112  CA  PHE   197       6.840  25.950  17.960  1.00  0.00            
ATOM    113  HA  PHE   197       7.820  26.060  18.420  1.00  0.00            
ATOM    114  CB  PHE   197       6.810  24.700  17.080  1.00  0.00            
ATOM    115  HB1 PHE   197       5.790  24.580  16.700  1.00  0.00            
ATOM    116  HB2 PHE   197       6.910  23.830  17.720  1.00  0.00            
ATOM    117  CG  PHE   197       7.760  24.780  15.910  1.00  0.00            
ATOM    118  CD1 PHE   197       9.090  24.370  16.100  1.00  0.00            
ATOM    119  HD1 PHE   197       9.390  23.960  17.050  1.00  0.00            
ATOM    120  CE1 PHE   197      10.030  24.550  15.080  1.00  0.00            
ATOM    121  HE1 PHE   197      11.060  24.240  15.100  1.00  0.00            
ATOM    122  CZ  PHE   197       9.520  24.970  13.840  1.00  0.00            
ATOM    123  HZ  PHE   197      10.220  24.980  13.020  1.00  0.00            
ATOM    124  CE2 PHE   197       8.190  25.340  13.640  1.00  0.00            
ATOM    125  HE2 PHE   197       7.970  25.680  12.640  1.00  0.00            
ATOM    126  CD2 PHE   197       7.270  25.260  14.690  1.00  0.00            
ATOM    127  HD2 PHE   197       6.230  25.510  14.550  1.00  0.00            
ATOM    128  C   PHE   197       6.670  27.250  17.200  1.00  0.00            
ATOM    129  O   PHE   197       5.670  27.470  16.520  1.00  0.00            
ATOM    130  N   GLN   198       7.740  28.050  17.140  1.00  0.00            
ATOM    131  H   GLN   198       8.410  28.010  17.890  1.00  0.00            
ATOM    132  CA  GLN   198       7.870  29.080  16.130  1.00  0.00            
ATOM    133  HA  GLN   198       7.210  28.870  15.280  1.00  0.00            
ATOM    134  CB  GLN   198       7.360  30.410  16.690  1.00  0.00            
ATOM    135  HB1 GLN   198       7.480  31.130  15.870  1.00  0.00            
ATOM    136  HB2 GLN   198       7.990  30.650  17.540  1.00  0.00            
ATOM    137  CG  GLN   198       5.920  30.420  17.170  1.00  0.00            
ATOM    138  HG1 GLN   198       5.810  29.770  18.030  1.00  0.00            
ATOM    139  HG2 GLN   198       5.280  30.050  16.360  1.00  0.00            
ATOM    140  CD  GLN   198       5.410  31.800  17.580  1.00  0.00            
ATOM    141  OE1 GLN   198       6.210  32.730  17.550  1.00  0.00            
ATOM    142  NE2 GLN   198       4.130  32.020  17.880  1.00  0.00            
ATOM    143 1HE2 GLN   198       3.640  31.190  18.190  1.00  0.00            
ATOM    144 2HE2 GLN   198       3.780  32.940  18.080  1.00  0.00            
ATOM    145  C   GLN   198       9.340  29.210  15.750  1.00  0.00            
ATOM    146  O   GLN   198      10.190  28.580  16.360  1.00  0.00            
ATOM    147  N   VAL   199       9.550  29.990  14.680  1.00  0.00            
ATOM    148  H   VAL   199       8.750  30.530  14.400  1.00  0.00            
ATOM    149  CA  VAL   199      10.820  30.330  14.060  1.00  0.00            
ATOM    150  HA  VAL   199      11.620  29.850  14.620  1.00  0.00            
ATOM    151  CB  VAL   199      10.890  29.930  12.590  1.00  0.00            
ATOM    152  HB  VAL   199      10.140  30.550  12.120  1.00  0.00            
ATOM    153  CG1 VAL   199      12.200  30.160  11.840  1.00  0.00            
ATOM    154 1HG1 VAL   199      12.290  29.690  10.860  1.00  0.00            
ATOM    155 2HG1 VAL   199      12.390  31.230  11.750  1.00  0.00            
ATOM    156 3HG1 VAL   199      13.020  29.860  12.490  1.00  0.00            
ATOM    157  CG2 VAL   199      10.710  28.420  12.450  1.00  0.00            
ATOM    158 1HG2 VAL   199      10.730  28.060  11.430  1.00  0.00            
ATOM    159 2HG2 VAL   199      11.490  27.870  12.980  1.00  0.00            
ATOM    160 3HG2 VAL   199       9.760  28.160  12.930  1.00  0.00            
ATOM    161  C   VAL   199      11.110  31.820  14.040  1.00  0.00            
ATOM    162  O   VAL   199      10.280  32.730  13.930  1.00  0.00            
ATOM    163  N   ALA   200      12.340  32.220  14.370  1.00  0.00            
ATOM    164  H   ALA   200      12.940  31.550  14.820  1.00  0.00            
ATOM    165  CA  ALA   200      12.810  33.580  14.550  1.00  0.00            
ATOM    166  HA  ALA   200      12.200  34.310  14.040  1.00  0.00            
ATOM    167  CB  ALA   200      12.910  33.890  16.040  1.00  0.00            
ATOM    168  HB1 ALA   200      13.000  34.970  16.190  1.00  0.00            
ATOM    169  HB2 ALA   200      11.940  33.650  16.480  1.00  0.00            
ATOM    170  HB3 ALA   200      13.770  33.430  16.530  1.00  0.00            
ATOM    171  C   ALA   200      14.160  33.890  13.910  1.00  0.00            
ATOM    172  O   ALA   200      14.960  33.010  13.610  1.00  0.00            
ATOM    173  N   HIS   201      14.450  35.170  13.640  1.00  0.00            
ATOM    174  H   HIS   201      13.820  35.910  13.910  1.00  0.00            
ATOM    175  CA  HIS   201      15.650  35.690  13.030  1.00  0.00            
ATOM    176  HA  HIS   201      16.220  34.840  12.660  1.00  0.00            
ATOM    177  CB  HIS   201      15.210  36.330  11.710  1.00  0.00            
ATOM    178  HB1 HIS   201      14.490  37.130  11.870  1.00  0.00            
ATOM    179  HB2 HIS   201      14.720  35.570  11.100  1.00  0.00            
ATOM    180  CG  HIS   201      16.390  36.720  10.870  1.00  0.00            
ATOM    181  ND1 HIS   201      16.710  38.040  10.540  1.00  0.00            
ATOM    182  CE1 HIS   201      17.710  37.990   9.650  1.00  0.00            
ATOM    183  HE1 HIS   201      18.330  38.800   9.290  1.00  0.00            
ATOM    184  NE2 HIS   201      18.050  36.710   9.470  1.00  0.00            
ATOM    185  HE2 HIS   201      18.930  36.380   9.090  1.00  0.00            
ATOM    186  CD2 HIS   201      17.210  35.870  10.180  1.00  0.00            
ATOM    187  HD2 HIS   201      17.170  34.790  10.160  1.00  0.00            
ATOM    188  C   HIS   201      16.460  36.570  13.970  1.00  0.00            
ATOM    189  O   HIS   201      15.930  37.310  14.800  1.00  0.00            
ATOM    190  N   LEU   202      17.790  36.540  13.850  1.00  0.00            
ATOM    191  H   LEU   202      18.190  35.880  13.200  1.00  0.00            
ATOM    192  CA  LEU   202      18.790  37.330  14.540  1.00  0.00            
ATOM    193  HA  LEU   202      18.370  38.250  14.940  1.00  0.00            
ATOM    194  CB  LEU   202      19.250  36.520  15.750  1.00  0.00            
ATOM    195  HB1 LEU   202      19.660  35.640  15.270  1.00  0.00            
ATOM    196  HB2 LEU   202      18.300  36.240  16.220  1.00  0.00            
ATOM    197  CG  LEU   202      20.160  37.080  16.840  1.00  0.00            
ATOM    198  HG  LEU   202      21.080  37.370  16.340  1.00  0.00            
ATOM    199  CD1 LEU   202      19.600  38.280  17.600  1.00  0.00            
ATOM    200 1HD1 LEU   202      20.220  38.610  18.430  1.00  0.00            
ATOM    201 2HD1 LEU   202      19.460  39.120  16.930  1.00  0.00            
ATOM    202 3HD1 LEU   202      18.610  37.900  17.860  1.00  0.00            
ATOM    203  CD2 LEU   202      20.520  36.070  17.920  1.00  0.00            
ATOM    204 1HD2 LEU   202      21.460  36.350  18.400  1.00  0.00            
ATOM    205 2HD2 LEU   202      19.750  36.110  18.700  1.00  0.00            
ATOM    206 3HD2 LEU   202      20.620  35.110  17.420  1.00  0.00            
ATOM    207  C   LEU   202      19.900  37.810  13.620  1.00  0.00            
ATOM    208  O   LEU   202      20.900  37.120  13.440  1.00  0.00            
ATOM    209  N   HIS   203      19.700  39.000  13.040  1.00  0.00            
ATOM    210  H   HIS   203      18.840  39.480  13.240  1.00  0.00            
ATOM    211  CA  HIS   203      20.700  39.690  12.250  1.00  0.00            
ATOM    212  HA  HIS   203      21.480  38.970  11.980  1.00  0.00            
ATOM    213  CB  HIS   203      20.170  40.290  10.950  1.00  0.00            
ATOM    214  HB1 HIS   203      19.240  40.750  11.280  1.00  0.00            
ATOM    215  HB2 HIS   203      19.970  39.480  10.240  1.00  0.00            
ATOM    216  CG  HIS   203      21.040  41.300  10.260  1.00  0.00            
ATOM    217  ND1 HIS   203      22.380  41.060   9.960  1.00  0.00            
ATOM    218  CE1 HIS   203      22.750  42.140   9.260  1.00  0.00            
ATOM    219  HE1 HIS   203      23.750  42.300   8.880  1.00  0.00            
ATOM    220  NE2 HIS   203      21.760  43.010   9.050  1.00  0.00            
ATOM    221  HE2 HIS   203      21.840  43.890   8.550  1.00  0.00            
ATOM    222  CD2 HIS   203      20.660  42.490   9.690  1.00  0.00            
ATOM    223  HD2 HIS   203      19.670  42.910   9.800  1.00  0.00            
ATOM    224  C   HIS   203      21.470  40.720  13.070  1.00  0.00            
ATOM    225  O   HIS   203      20.950  41.760  13.480  1.00  0.00            
ATOM    226  N   ALA   204      22.730  40.390  13.330  1.00  0.00            
ATOM    227  H   ALA   204      23.050  39.560  12.860  1.00  0.00            
ATOM    228  CA  ALA   204      23.620  41.350  13.950  1.00  0.00            
ATOM    229  HA  ALA   204      23.350  42.290  13.470  1.00  0.00            
ATOM    230  CB  ALA   204      23.320  41.440  15.440  1.00  0.00            
ATOM    231  HB1 ALA   204      23.790  42.250  16.010  1.00  0.00            
ATOM    232  HB2 ALA   204      22.260  41.690  15.540  1.00  0.00            
ATOM    233  HB3 ALA   204      23.610  40.490  15.880  1.00  0.00            
ATOM    234  C   ALA   204      25.080  41.070  13.610  1.00  0.00            
ATOM    235  O   ALA   204      25.490  39.910  13.660  1.00  0.00            
ATOM    236  N   PRO   205      25.910  42.070  13.300  1.00  0.00            
ATOM    237  CD  PRO   205      25.510  43.460  13.260  1.00  0.00            
ATOM    238  HD1 PRO   205      24.850  43.660  14.100  1.00  0.00            
ATOM    239  HD2 PRO   205      25.030  43.700  12.310  1.00  0.00            
ATOM    240  CG  PRO   205      26.770  44.320  13.290  1.00  0.00            
ATOM    241  HG1 PRO   205      26.900  44.430  14.370  1.00  0.00            
ATOM    242  HG2 PRO   205      26.590  45.230  12.710  1.00  0.00            
ATOM    243  CB  PRO   205      27.820  43.370  12.720  1.00  0.00            
ATOM    244  HB1 PRO   205      28.830  43.530  13.100  1.00  0.00            
ATOM    245  HB2 PRO   205      27.760  43.250  11.630  1.00  0.00            
ATOM    246  CA  PRO   205      27.350  41.980  13.120  1.00  0.00            
ATOM    247  HA  PRO   205      27.470  41.450  12.170  1.00  0.00            
ATOM    248  C   PRO   205      28.090  41.300  14.260  1.00  0.00            
ATOM    249  O   PRO   205      27.500  41.150  15.320  1.00  0.00            
ATOM    250  N   THR   206      29.340  40.890  14.000  1.00  0.00            
ATOM    251  H   THR   206      29.650  40.990  13.040  1.00  0.00            
ATOM    252  CA  THR   206      30.220  40.210  14.920  1.00  0.00            
ATOM    253  HA  THR   206      29.760  39.230  15.040  1.00  0.00            
ATOM    254  CB  THR   206      31.620  39.980  14.360  1.00  0.00            
ATOM    255  HB  THR   206      31.530  39.490  13.390  1.00  0.00            
ATOM    256  CG2 THR   206      32.470  41.240  14.220  1.00  0.00            
ATOM    257 1HG2 THR   206      33.400  41.010  13.700  1.00  0.00            
ATOM    258 2HG2 THR   206      32.030  42.070  13.670  1.00  0.00            
ATOM    259 3HG2 THR   206      32.650  41.620  15.230  1.00  0.00            
ATOM    260  OG1 THR   206      32.410  39.080  15.110  1.00  0.00            
ATOM    261  HG1 THR   206      31.880  38.280  15.090  1.00  0.00            
ATOM    262  C   THR   206      30.400  40.780  16.320  1.00  0.00            
ATOM    263  O   THR   206      30.430  42.000  16.450  1.00  0.00            
ATOM    264  N   GLY   207      30.620  39.900  17.310  1.00  0.00            
ATOM    265  H   GLY   207      30.310  38.960  17.140  1.00  0.00            
ATOM    266  CA  GLY   207      30.720  40.360  18.680  1.00  0.00            
ATOM    267  HA1 GLY   207      31.470  41.140  18.820  1.00  0.00            
ATOM    268  HA2 GLY   207      30.920  39.430  19.210  1.00  0.00            
ATOM    269  C   GLY   207      29.420  40.950  19.210  1.00  0.00            
ATOM    270  O   GLY   207      29.460  41.900  19.980  1.00  0.00            
ATOM    271  N   SER   208      28.240  40.480  18.790  1.00  0.00            
ATOM    272  H   SER   208      28.240  39.910  17.950  1.00  0.00            
ATOM    273  CA  SER   208      27.000  40.790  19.470  1.00  0.00            
ATOM    274  HA  SER   208      27.100  41.560  20.240  1.00  0.00            
ATOM    275  CB  SER   208      25.950  41.240  18.470  1.00  0.00            
ATOM    276  HB1 SER   208      25.130  41.750  18.970  1.00  0.00            
ATOM    277  HB2 SER   208      25.440  40.400  17.980  1.00  0.00            
ATOM    278  OG  SER   208      26.470  42.150  17.530  1.00  0.00            
ATOM    279  HG  SER   208      26.770  41.540  16.850  1.00  0.00            
ATOM    280  C   SER   208      26.430  39.630  20.290  1.00  0.00            
ATOM    281  O   SER   208      25.220  39.480  20.430  1.00  0.00            
ATOM    282  N   GLY   209      27.210  38.610  20.660  1.00  0.00            
ATOM    283  H   GLY   209      28.170  38.590  20.370  1.00  0.00            
ATOM    284  CA  GLY   209      26.890  37.640  21.690  1.00  0.00            
ATOM    285  HA1 GLY   209      26.340  38.120  22.500  1.00  0.00            
ATOM    286  HA2 GLY   209      27.800  37.150  22.040  1.00  0.00            
ATOM    287  C   GLY   209      25.950  36.510  21.290  1.00  0.00            
ATOM    288  O   GLY   209      25.380  35.840  22.150  1.00  0.00            
ATOM    289  N   LYS   210      25.860  36.240  19.990  1.00  0.00            
ATOM    290  H   LYS   210      26.530  36.790  19.470  1.00  0.00            
ATOM    291  CA  LYS   210      24.980  35.280  19.340  1.00  0.00            
ATOM    292  HA  LYS   210      24.000  35.600  19.710  1.00  0.00            
ATOM    293  CB  LYS   210      25.070  35.510  17.840  1.00  0.00            
ATOM    294  HB1 LYS   210      24.260  34.970  17.360  1.00  0.00            
ATOM    295  HB2 LYS   210      26.040  35.090  17.560  1.00  0.00            
ATOM    296  CG  LYS   210      24.950  36.980  17.430  1.00  0.00            
ATOM    297  HG1 LYS   210      25.790  37.610  17.720  1.00  0.00            
ATOM    298  HG2 LYS   210      24.020  37.310  17.910  1.00  0.00            
ATOM    299  CD  LYS   210      24.740  37.210  15.940  1.00  0.00            
ATOM    300  HD1 LYS   210      24.610  38.260  15.660  1.00  0.00            
ATOM    301  HD2 LYS   210      23.810  36.690  15.690  1.00  0.00            
ATOM    302  CE  LYS   210      25.830  36.850  14.940  1.00  0.00            
ATOM    303  HE1 LYS   210      25.380  36.720  13.960  1.00  0.00            
ATOM    304  HE2 LYS   210      26.340  35.940  15.280  1.00  0.00            
ATOM    305  NZ  LYS   210      26.900  37.830  14.710  1.00  0.00            
ATOM    306  HZ1 LYS   210      27.240  38.110  15.620  1.00  0.00            
ATOM    307  HZ2 LYS   210      27.680  37.470  14.190  1.00  0.00            
ATOM    308  HZ3 LYS   210      26.500  38.640  14.250  1.00  0.00            
ATOM    309  C   LYS   210      25.070  33.820  19.760  1.00  0.00            
ATOM    310  O   LYS   210      24.000  33.290  20.040  1.00  0.00            
ATOM    311  N   SER   211      26.280  33.270  19.870  1.00  0.00            
ATOM    312  H   SER   211      27.070  33.770  19.470  1.00  0.00            
ATOM    313  CA  SER   211      26.540  31.920  20.340  1.00  0.00            
ATOM    314  HA  SER   211      25.720  31.350  19.910  1.00  0.00            
ATOM    315  CB  SER   211      27.830  31.400  19.700  1.00  0.00            
ATOM    316  HB1 SER   211      28.160  30.480  20.190  1.00  0.00            
ATOM    317  HB2 SER   211      28.590  32.170  19.730  1.00  0.00            
ATOM    318  OG  SER   211      27.670  30.990  18.360  1.00  0.00            
ATOM    319  HG  SER   211      27.770  31.740  17.760  1.00  0.00            
ATOM    320  C   SER   211      26.680  31.910  21.850  1.00  0.00            
ATOM    321  O   SER   211      26.700  30.840  22.450  1.00  0.00            
ATOM    322  N   THR   212      26.780  33.080  22.490  1.00  0.00            
ATOM    323  H   THR   212      26.750  33.930  21.950  1.00  0.00            
ATOM    324  CA  THR   212      27.310  33.110  23.840  1.00  0.00            
ATOM    325  HA  THR   212      27.540  32.100  24.180  1.00  0.00            
ATOM    326  CB  THR   212      28.680  33.780  23.940  1.00  0.00            
ATOM    327  HB  THR   212      28.920  34.030  24.970  1.00  0.00            
ATOM    328  CG2 THR   212      29.700  32.880  23.260  1.00  0.00            
ATOM    329 1HG2 THR   212      30.730  33.240  23.200  1.00  0.00            
ATOM    330 2HG2 THR   212      29.790  31.980  23.870  1.00  0.00            
ATOM    331 3HG2 THR   212      29.400  32.700  22.230  1.00  0.00            
ATOM    332  OG1 THR   212      28.590  34.980  23.220  1.00  0.00            
ATOM    333  HG1 THR   212      28.670  34.780  22.280  1.00  0.00            
ATOM    334  C   THR   212      26.440  33.750  24.910  1.00  0.00            
ATOM    335  O   THR   212      26.090  33.080  25.880  1.00  0.00            
ATOM    336  N   LYS   213      26.100  35.040  24.830  1.00  0.00            
ATOM    337  H   LYS   213      26.550  35.510  24.050  1.00  0.00            
ATOM    338  CA  LYS   213      25.260  35.820  25.720  1.00  0.00            
ATOM    339  HA  LYS   213      25.410  35.390  26.710  1.00  0.00            
ATOM    340  CB  LYS   213      25.690  37.270  25.570  1.00  0.00            
ATOM    341  HB1 LYS   213      25.320  37.790  24.680  1.00  0.00            
ATOM    342  HB2 LYS   213      26.780  37.290  25.560  1.00  0.00            
ATOM    343  CG  LYS   213      25.050  38.120  26.660  1.00  0.00            
ATOM    344  HG1 LYS   213      25.290  37.780  27.670  1.00  0.00            
ATOM    345  HG2 LYS   213      23.960  38.060  26.590  1.00  0.00            
ATOM    346  CD  LYS   213      25.510  39.570  26.570  1.00  0.00            
ATOM    347  HD1 LYS   213      25.140  39.930  25.610  1.00  0.00            
ATOM    348  HD2 LYS   213      26.600  39.630  26.640  1.00  0.00            
ATOM    349  CE  LYS   213      24.830  40.490  27.590  1.00  0.00            
ATOM    350  HE1 LYS   213      23.750  40.370  27.580  1.00  0.00            
ATOM    351  HE2 LYS   213      25.070  41.520  27.320  1.00  0.00            
ATOM    352  NZ  LYS   213      25.250  40.240  28.980  1.00  0.00            
ATOM    353  HZ1 LYS   213      24.800  40.880  29.630  1.00  0.00            
ATOM    354  HZ2 LYS   213      25.160  39.290  29.300  1.00  0.00            
ATOM    355  HZ3 LYS   213      26.200  40.540  29.140  1.00  0.00            
ATOM    356  C   LYS   213      23.830  35.410  25.400  1.00  0.00            
ATOM    357  O   LYS   213      23.060  35.270  26.350  1.00  0.00            
ATOM    358  N   VAL   214      23.430  35.220  24.150  1.00  0.00            
ATOM    359  H   VAL   214      24.090  35.370  23.400  1.00  0.00            
ATOM    360  CA  VAL   214      22.100  34.760  23.800  1.00  0.00            
ATOM    361  HA  VAL   214      21.320  35.430  24.160  1.00  0.00            
ATOM    362  CB  VAL   214      21.920  34.790  22.280  1.00  0.00            
ATOM    363  HB  VAL   214      22.790  34.330  21.820  1.00  0.00            
ATOM    364  CG1 VAL   214      20.660  34.120  21.740  1.00  0.00            
ATOM    365 1HG1 VAL   214      19.730  34.460  22.190  1.00  0.00            
ATOM    366 2HG1 VAL   214      20.520  34.490  20.720  1.00  0.00            
ATOM    367 3HG1 VAL   214      20.640  33.030  21.840  1.00  0.00            
ATOM    368  CG2 VAL   214      21.930  36.180  21.650  1.00  0.00            
ATOM    369 1HG2 VAL   214      22.770  36.720  22.090  1.00  0.00            
ATOM    370 2HG2 VAL   214      21.960  36.170  20.560  1.00  0.00            
ATOM    371 3HG2 VAL   214      21.050  36.760  21.930  1.00  0.00            
ATOM    372  C   VAL   214      21.650  33.420  24.350  1.00  0.00            
ATOM    373  O   VAL   214      20.680  33.390  25.110  1.00  0.00            
ATOM    374  N   PRO   215      22.280  32.260  24.140  1.00  0.00            
ATOM    375  CD  PRO   215      23.420  32.020  23.270  1.00  0.00            
ATOM    376  HD1 PRO   215      24.230  32.460  23.860  1.00  0.00            
ATOM    377  HD2 PRO   215      23.360  32.510  22.300  1.00  0.00            
ATOM    378  CG  PRO   215      23.520  30.510  23.110  1.00  0.00            
ATOM    379  HG1 PRO   215      24.560  30.290  22.890  1.00  0.00            
ATOM    380  HG2 PRO   215      22.830  30.010  22.420  1.00  0.00            
ATOM    381  CB  PRO   215      23.060  29.960  24.460  1.00  0.00            
ATOM    382  HB1 PRO   215      23.970  29.880  25.060  1.00  0.00            
ATOM    383  HB2 PRO   215      22.680  28.950  24.350  1.00  0.00            
ATOM    384  CA  PRO   215      22.090  31.050  24.910  1.00  0.00            
ATOM    385  HA  PRO   215      21.070  30.700  24.710  1.00  0.00            
ATOM    386  C   PRO   215      22.170  31.260  26.410  1.00  0.00            
ATOM    387  O   PRO   215      21.280  30.760  27.100  1.00  0.00            
ATOM    388  N   ALA   216      23.270  31.800  26.940  1.00  0.00            
ATOM    389  H   ALA   216      23.880  32.280  26.290  1.00  0.00            
ATOM    390  CA  ALA   216      23.430  32.060  28.350  1.00  0.00            
ATOM    391  HA  ALA   216      23.530  31.090  28.850  1.00  0.00            
ATOM    392  CB  ALA   216      24.740  32.760  28.710  1.00  0.00            
ATOM    393  HB1 ALA   216      25.570  32.130  28.390  1.00  0.00            
ATOM    394  HB2 ALA   216      24.780  33.740  28.240  1.00  0.00            
ATOM    395  HB3 ALA   216      24.660  32.820  29.800  1.00  0.00            
ATOM    396  C   ALA   216      22.240  32.710  29.040  1.00  0.00            
ATOM    397  O   ALA   216      21.860  32.310  30.130  1.00  0.00            
ATOM    398  N   ALA   217      21.590  33.680  28.380  1.00  0.00            
ATOM    399  H   ALA   217      21.870  33.930  27.440  1.00  0.00            
ATOM    400  CA  ALA   217      20.430  34.360  28.900  1.00  0.00            
ATOM    401  HA  ALA   217      20.550  34.520  29.970  1.00  0.00            
ATOM    402  CB  ALA   217      20.310  35.740  28.250  1.00  0.00            
ATOM    403  HB1 ALA   217      20.100  35.710  27.180  1.00  0.00            
ATOM    404  HB2 ALA   217      19.450  36.140  28.780  1.00  0.00            
ATOM    405  HB3 ALA   217      21.240  36.240  28.510  1.00  0.00            
ATOM    406  C   ALA   217      19.170  33.500  28.900  1.00  0.00            
ATOM    407  O   ALA   217      18.580  33.420  29.980  1.00  0.00            
ATOM    408  N   TYR   218      19.010  32.620  27.910  1.00  0.00            
ATOM    409  H   TYR   218      19.560  32.720  27.070  1.00  0.00            
ATOM    410  CA  TYR   218      18.020  31.560  28.020  1.00  0.00            
ATOM    411  HA  TYR   218      16.980  31.820  28.240  1.00  0.00            
ATOM    412  CB  TYR   218      17.820  30.970  26.630  1.00  0.00            
ATOM    413  HB1 TYR   218      17.160  30.100  26.720  1.00  0.00            
ATOM    414  HB2 TYR   218      18.730  30.580  26.160  1.00  0.00            
ATOM    415  CG  TYR   218      17.130  31.720  25.520  1.00  0.00            
ATOM    416  CD1 TYR   218      17.780  31.840  24.280  1.00  0.00            
ATOM    417  HD1 TYR   218      18.760  31.400  24.190  1.00  0.00            
ATOM    418  CE1 TYR   218      17.200  32.560  23.230  1.00  0.00            
ATOM    419  HE1 TYR   218      17.710  32.660  22.290  1.00  0.00            
ATOM    420  CZ  TYR   218      16.000  33.270  23.420  1.00  0.00            
ATOM    421  OH  TYR   218      15.520  34.010  22.370  1.00  0.00            
ATOM    422  HH  TYR   218      14.750  34.520  22.650  1.00  0.00            
ATOM    423  CE2 TYR   218      15.340  33.150  24.650  1.00  0.00            
ATOM    424  HE2 TYR   218      14.490  33.790  24.850  1.00  0.00            
ATOM    425  CD2 TYR   218      15.950  32.450  25.700  1.00  0.00            
ATOM    426  HD2 TYR   218      15.420  32.520  26.640  1.00  0.00            
ATOM    427  C   TYR   218      18.350  30.490  29.050  1.00  0.00            
ATOM    428  O   TYR   218      17.480  29.890  29.690  1.00  0.00            
ATOM    429  N   ALA   219      19.640  30.230  29.260  1.00  0.00            
ATOM    430  H   ALA   219      20.310  30.620  28.620  1.00  0.00            
ATOM    431  CA  ALA   219      20.200  29.240  30.160  1.00  0.00            
ATOM    432  HA  ALA   219      19.670  28.300  30.010  1.00  0.00            
ATOM    433  CB  ALA   219      21.660  28.960  29.840  1.00  0.00            
ATOM    434  HB1 ALA   219      22.260  29.860  29.850  1.00  0.00            
ATOM    435  HB2 ALA   219      22.120  28.380  30.640  1.00  0.00            
ATOM    436  HB3 ALA   219      21.720  28.420  28.890  1.00  0.00            
ATOM    437  C   ALA   219      19.950  29.690  31.600  1.00  0.00            
ATOM    438  O   ALA   219      19.400  28.940  32.400  1.00  0.00            
ATOM    439  N   ALA   220      20.090  30.970  31.940  1.00  0.00            
ATOM    440  H   ALA   220      20.300  31.620  31.200  1.00  0.00            
ATOM    441  CA  ALA   220      19.700  31.480  33.240  1.00  0.00            
ATOM    442  HA  ALA   220      19.980  30.780  34.030  1.00  0.00            
ATOM    443  CB  ALA   220      20.520  32.750  33.490  1.00  0.00            
ATOM    444  HB1 ALA   220      20.200  33.200  34.420  1.00  0.00            
ATOM    445  HB2 ALA   220      21.560  32.460  33.670  1.00  0.00            
ATOM    446  HB3 ALA   220      20.520  33.450  32.660  1.00  0.00            
ATOM    447  C   ALA   220      18.200  31.670  33.440  1.00  0.00            
ATOM    448  O   ALA   220      17.770  31.890  34.570  1.00  0.00            
ATOM    449  N   GLN   221      17.390  31.390  32.420  1.00  0.00            
ATOM    450  H   GLN   221      17.750  30.980  31.570  1.00  0.00            
ATOM    451  CA  GLN   221      15.940  31.370  32.460  1.00  0.00            
ATOM    452  HA  GLN   221      15.660  31.880  33.390  1.00  0.00            
ATOM    453  CB  GLN   221      15.490  32.190  31.260  1.00  0.00            
ATOM    454  HB1 GLN   221      14.400  32.180  31.300  1.00  0.00            
ATOM    455  HB2 GLN   221      15.840  31.690  30.350  1.00  0.00            
ATOM    456  CG  GLN   221      15.810  33.680  31.230  1.00  0.00            
ATOM    457  HG1 GLN   221      16.750  33.790  31.770  1.00  0.00            
ATOM    458  HG2 GLN   221      15.060  34.150  31.870  1.00  0.00            
ATOM    459  CD  GLN   221      15.780  34.460  29.920  1.00  0.00            
ATOM    460  OE1 GLN   221      15.010  34.140  29.020  1.00  0.00            
ATOM    461  NE2 GLN   221      16.670  35.430  29.750  1.00  0.00            
ATOM    462 1HE2 GLN   221      17.280  35.750  30.490  1.00  0.00            
ATOM    463 2HE2 GLN   221      16.730  35.920  28.870  1.00  0.00            
ATOM    464  C   GLN   221      15.350  29.970  32.590  1.00  0.00            
ATOM    465  O   GLN   221      14.140  29.780  32.510  1.00  0.00            
ATOM    466  N   GLY   222      16.190  28.950  32.780  1.00  0.00            
ATOM    467  H   GLY   222      17.170  29.170  32.890  1.00  0.00            
ATOM    468  CA  GLY   222      15.790  27.560  32.920  1.00  0.00            
ATOM    469  HA1 GLY   222      14.890  27.590  33.530  1.00  0.00            
ATOM    470  HA2 GLY   222      16.470  26.980  33.550  1.00  0.00            
ATOM    471  C   GLY   222      15.540  26.720  31.670  1.00  0.00            
ATOM    472  O   GLY   222      15.400  25.510  31.760  1.00  0.00            
ATOM    473  N   TYR   223      15.630  27.310  30.480  1.00  0.00            
ATOM    474  H   TYR   223      15.860  28.290  30.450  1.00  0.00            
ATOM    475  CA  TYR   223      15.580  26.610  29.210  1.00  0.00            
ATOM    476  HA  TYR   223      14.840  25.810  29.280  1.00  0.00            
ATOM    477  CB  TYR   223      15.150  27.580  28.110  1.00  0.00            
ATOM    478  HB1 TYR   223      14.980  27.050  27.170  1.00  0.00            
ATOM    479  HB2 TYR   223      15.990  28.250  27.930  1.00  0.00            
ATOM    480  CG  TYR   223      13.860  28.310  28.410  1.00  0.00            
ATOM    481  CD1 TYR   223      12.630  27.650  28.540  1.00  0.00            
ATOM    482  HD1 TYR   223      12.570  26.630  28.180  1.00  0.00            
ATOM    483  CE1 TYR   223      11.460  28.200  29.070  1.00  0.00            
ATOM    484  HE1 TYR   223      10.580  27.580  29.130  1.00  0.00            
ATOM    485  CZ  TYR   223      11.570  29.510  29.590  1.00  0.00            
ATOM    486  OH  TYR   223      10.440  30.040  30.140  1.00  0.00            
ATOM    487  HH  TYR   223      10.540  30.980  30.320  1.00  0.00            
ATOM    488  CE2 TYR   223      12.770  30.220  29.370  1.00  0.00            
ATOM    489  HE2 TYR   223      12.820  31.220  29.780  1.00  0.00            
ATOM    490  CD2 TYR   223      13.910  29.650  28.780  1.00  0.00            
ATOM    491  HD2 TYR   223      14.780  30.280  28.640  1.00  0.00            
ATOM    492  C   TYR   223      16.900  25.950  28.820  1.00  0.00            
ATOM    493  O   TYR   223      18.000  26.440  29.080  1.00  0.00            
ATOM    494  N   LYS   224      16.790  24.810  28.140  1.00  0.00            
ATOM    495  H   LYS   224      15.870  24.410  28.020  1.00  0.00            
ATOM    496  CA  LYS   224      17.930  24.070  27.640  1.00  0.00            
ATOM    497  HA  LYS   224      18.740  24.330  28.320  1.00  0.00            
ATOM    498  CB  LYS   224      17.680  22.570  27.690  1.00  0.00            
ATOM    499  HB1 LYS   224      18.390  22.070  27.020  1.00  0.00            
ATOM    500  HB2 LYS   224      16.670  22.210  27.460  1.00  0.00            
ATOM    501  CG  LYS   224      17.980  22.110  29.110  1.00  0.00            
ATOM    502  HG1 LYS   224      17.490  22.760  29.840  1.00  0.00            
ATOM    503  HG2 LYS   224      19.050  22.280  29.270  1.00  0.00            
ATOM    504  CD  LYS   224      17.550  20.650  29.260  1.00  0.00            
ATOM    505  HD1 LYS   224      17.970  20.060  28.440  1.00  0.00            
ATOM    506  HD2 LYS   224      16.470  20.610  29.130  1.00  0.00            
ATOM    507  CE  LYS   224      18.030  20.140  30.620  1.00  0.00            
ATOM    508  HE1 LYS   224      17.770  20.730  31.490  1.00  0.00            
ATOM    509  HE2 LYS   224      19.110  20.300  30.600  1.00  0.00            
ATOM    510  NZ  LYS   224      17.810  18.690  30.770  1.00  0.00            
ATOM    511  HZ1 LYS   224      17.940  18.390  31.730  1.00  0.00            
ATOM    512  HZ2 LYS   224      16.910  18.450  30.390  1.00  0.00            
ATOM    513  HZ3 LYS   224      18.440  18.300  30.090  1.00  0.00            
ATOM    514  C   LYS   224      18.190  24.630  26.240  1.00  0.00            
ATOM    515  O   LYS   224      17.280  24.790  25.430  1.00  0.00            
ATOM    516  N   VAL   225      19.460  24.760  25.860  1.00  0.00            
ATOM    517  H   VAL   225      20.120  24.480  26.570  1.00  0.00            
ATOM    518  CA  VAL   225      19.920  25.170  24.550  1.00  0.00            
ATOM    519  HA  VAL   225      19.020  25.110  23.930  1.00  0.00            
ATOM    520  CB  VAL   225      20.580  26.540  24.730  1.00  0.00            
ATOM    521  HB  VAL   225      21.600  26.430  25.110  1.00  0.00            
ATOM    522  CG1 VAL   225      20.640  27.240  23.380  1.00  0.00            
ATOM    523 1HG1 VAL   225      19.780  27.030  22.750  1.00  0.00            
ATOM    524 2HG1 VAL   225      20.620  28.310  23.550  1.00  0.00            
ATOM    525 3HG1 VAL   225      21.530  27.030  22.780  1.00  0.00            
ATOM    526  CG2 VAL   225      19.910  27.480  25.730  1.00  0.00            
ATOM    527 1HG2 VAL   225      20.260  28.510  25.630  1.00  0.00            
ATOM    528 2HG2 VAL   225      18.820  27.480  25.700  1.00  0.00            
ATOM    529 3HG2 VAL   225      20.100  27.100  26.730  1.00  0.00            
ATOM    530  C   VAL   225      20.970  24.260  23.930  1.00  0.00            
ATOM    531  O   VAL   225      21.760  23.660  24.660  1.00  0.00            
ATOM    532  N   LEU   226      20.950  24.210  22.590  1.00  0.00            
ATOM    533  H   LEU   226      20.170  24.730  22.210  1.00  0.00            
ATOM    534  CA  LEU   226      21.940  23.780  21.630  1.00  0.00            
ATOM    535  HA  LEU   226      22.810  23.390  22.170  1.00  0.00            
ATOM    536  CB  LEU   226      21.490  22.650  20.710  1.00  0.00            
ATOM    537  HB1 LEU   226      20.530  22.880  20.250  1.00  0.00            
ATOM    538  HB2 LEU   226      21.130  21.900  21.420  1.00  0.00            
ATOM    539  CG  LEU   226      22.490  22.020  19.740  1.00  0.00            
ATOM    540  HG  LEU   226      22.930  22.760  19.080  1.00  0.00            
ATOM    541  CD1 LEU   226      23.670  21.340  20.430  1.00  0.00            
ATOM    542 1HD1 LEU   226      23.850  21.830  21.390  1.00  0.00            
ATOM    543 2HD1 LEU   226      23.470  20.290  20.670  1.00  0.00            
ATOM    544 3HD1 LEU   226      24.560  21.460  19.830  1.00  0.00            
ATOM    545  CD2 LEU   226      21.760  21.020  18.850  1.00  0.00            
ATOM    546 1HD2 LEU   226      21.240  20.190  19.320  1.00  0.00            
ATOM    547 2HD2 LEU   226      21.030  21.600  18.280  1.00  0.00            
ATOM    548 3HD2 LEU   226      22.440  20.600  18.110  1.00  0.00            
ATOM    549  C   LEU   226      22.310  24.950  20.740  1.00  0.00            
ATOM    550  O   LEU   226      21.530  25.820  20.340  1.00  0.00            
ATOM    551  N   VAL   227      23.600  25.020  20.410  1.00  0.00            
ATOM    552  H   VAL   227      24.120  24.280  20.850  1.00  0.00            
ATOM    553  CA  VAL   227      24.190  25.980  19.500  1.00  0.00            
ATOM    554  HA  VAL   227      23.400  26.580  19.060  1.00  0.00            
ATOM    555  CB  VAL   227      25.020  27.030  20.250  1.00  0.00            
ATOM    556  HB  VAL   227      25.980  26.670  20.610  1.00  0.00            
ATOM    557  CG1 VAL   227      25.290  28.180  19.290  1.00  0.00            
ATOM    558 1HG1 VAL   227      25.930  28.930  19.770  1.00  0.00            
ATOM    559 2HG1 VAL   227      25.920  27.990  18.420  1.00  0.00            
ATOM    560 3HG1 VAL   227      24.400  28.610  18.820  1.00  0.00            
ATOM    561  CG2 VAL   227      24.360  27.650  21.480  1.00  0.00            
ATOM    562 1HG2 VAL   227      24.420  26.880  22.250  1.00  0.00            
ATOM    563 2HG2 VAL   227      24.970  28.490  21.810  1.00  0.00            
ATOM    564 3HG2 VAL   227      23.340  28.000  21.340  1.00  0.00            
ATOM    565  C   VAL   227      25.050  25.170  18.540  1.00  0.00            
ATOM    566  O   VAL   227      25.940  24.390  18.900  1.00  0.00            
ATOM    567  N   LEU   228      24.740  25.370  17.260  1.00  0.00            
ATOM    568  H   LEU   228      24.050  26.080  17.080  1.00  0.00            
ATOM    569  CA  LEU   228      25.590  25.060  16.130  1.00  0.00            
ATOM    570  HA  LEU   228      26.310  24.260  16.300  1.00  0.00            
ATOM    571  CB  LEU   228      24.790  24.510  14.950  1.00  0.00            
ATOM    572  HB1 LEU   228      25.530  24.190  14.220  1.00  0.00            
ATOM    573  HB2 LEU   228      24.190  25.360  14.600  1.00  0.00            
ATOM    574  CG  LEU   228      23.820  23.370  15.210  1.00  0.00            
ATOM    575  HG  LEU   228      23.740  22.910  14.220  1.00  0.00            
ATOM    576  CD1 LEU   228      24.420  22.300  16.120  1.00  0.00            
ATOM    577 1HD1 LEU   228      23.690  21.480  16.150  1.00  0.00            
ATOM    578 2HD1 LEU   228      25.380  21.940  15.760  1.00  0.00            
ATOM    579 3HD1 LEU   228      24.560  22.710  17.120  1.00  0.00            
ATOM    580  CD2 LEU   228      22.400  23.780  15.600  1.00  0.00            
ATOM    581 1HD2 LEU   228      21.750  22.910  15.550  1.00  0.00            
ATOM    582 2HD2 LEU   228      22.420  24.300  16.560  1.00  0.00            
ATOM    583 3HD2 LEU   228      22.060  24.450  14.810  1.00  0.00            
ATOM    584  C   LEU   228      26.400  26.230  15.600  1.00  0.00            
ATOM    585  O   LEU   228      25.910  27.340  15.420  1.00  0.00            
ATOM    586  N   ASN   229      27.620  25.840  15.220  1.00  0.00            
ATOM    587  H   ASN   229      27.960  24.960  15.570  1.00  0.00            
ATOM    588  CA  ASN   229      28.520  26.590  14.370  1.00  0.00            
ATOM    589  HA  ASN   229      27.950  27.400  13.900  1.00  0.00            
ATOM    590  CB  ASN   229      29.610  27.180  15.250  1.00  0.00            
ATOM    591  HB1 ASN   229      30.350  27.650  14.600  1.00  0.00            
ATOM    592  HB2 ASN   229      30.120  26.430  15.850  1.00  0.00            
ATOM    593  CG  ASN   229      29.180  28.350  16.120  1.00  0.00            
ATOM    594  OD1 ASN   229      29.430  29.480  15.690  1.00  0.00            
ATOM    595  ND2 ASN   229      28.670  28.170  17.340  1.00  0.00            
ATOM    596 1HD2 ASN   229      28.590  27.210  17.640  1.00  0.00            
ATOM    597 2HD2 ASN   229      28.360  28.920  17.940  1.00  0.00            
ATOM    598  C   ASN   229      29.200  25.630  13.410  1.00  0.00            
ATOM    599  O   ASN   229      29.110  24.420  13.600  1.00  0.00            
ATOM    600  N   PRO   230      29.710  26.120  12.270  1.00  0.00            
ATOM    601  CD  PRO   230      29.620  27.480  11.780  1.00  0.00            
ATOM    602  HD1 PRO   230      30.390  28.140  12.180  1.00  0.00            
ATOM    603  HD2 PRO   230      28.600  27.810  11.970  1.00  0.00            
ATOM    604  CG  PRO   230      29.800  27.470  10.270  1.00  0.00            
ATOM    605  HG1 PRO   230      30.380  28.350   9.970  1.00  0.00            
ATOM    606  HG2 PRO   230      28.810  27.360   9.830  1.00  0.00            
ATOM    607  CB  PRO   230      30.740  26.280  10.130  1.00  0.00            
ATOM    608  HB1 PRO   230      31.770  26.610  10.260  1.00  0.00            
ATOM    609  HB2 PRO   230      30.660  25.920   9.110  1.00  0.00            
ATOM    610  CA  PRO   230      30.330  25.320  11.240  1.00  0.00            
ATOM    611  HA  PRO   230      29.570  24.670  10.820  1.00  0.00            
ATOM    612  C   PRO   230      31.570  24.580  11.740  1.00  0.00            
ATOM    613  O   PRO   230      31.750  23.400  11.440  1.00  0.00            
ATOM    614  N   SER   231      32.440  25.220  12.530  1.00  0.00            
ATOM    615  H   SER   231      32.230  26.150  12.860  1.00  0.00            
ATOM    616  CA  SER   231      33.810  24.800  12.690  1.00  0.00            
ATOM    617  HA  SER   231      34.140  24.100  11.910  1.00  0.00            
ATOM    618  CB  SER   231      34.750  26.000  12.590  1.00  0.00            
ATOM    619  HB1 SER   231      34.450  26.540  11.690  1.00  0.00            
ATOM    620  HB2 SER   231      35.730  25.560  12.400  1.00  0.00            
ATOM    621  OG  SER   231      34.720  26.860  13.700  1.00  0.00            
ATOM    622  HG  SER   231      34.000  27.450  13.440  1.00  0.00            
ATOM    623  C   SER   231      34.120  24.070  13.990  1.00  0.00            
ATOM    624  O   SER   231      33.430  24.250  14.990  1.00  0.00            
ATOM    625  N   VAL   232      35.100  23.170  13.910  1.00  0.00            
ATOM    626  H   VAL   232      35.570  22.900  13.060  1.00  0.00            
ATOM    627  CA  VAL   232      35.710  22.620  15.100  1.00  0.00            
ATOM    628  HA  VAL   232      34.900  22.200  15.710  1.00  0.00            
ATOM    629  CB  VAL   232      36.510  21.350  14.820  1.00  0.00            
ATOM    630  HB  VAL   232      37.200  21.580  14.010  1.00  0.00            
ATOM    631  CG1 VAL   232      37.220  20.850  16.080  1.00  0.00            
ATOM    632 1HG1 VAL   232      37.920  21.550  16.530  1.00  0.00            
ATOM    633 2HG1 VAL   232      36.450  20.560  16.790  1.00  0.00            
ATOM    634 3HG1 VAL   232      37.670  19.890  15.840  1.00  0.00            
ATOM    635  CG2 VAL   232      35.620  20.220  14.320  1.00  0.00            
ATOM    636 1HG2 VAL   232      34.670  20.220  14.860  1.00  0.00            
ATOM    637 2HG2 VAL   232      35.390  20.310  13.260  1.00  0.00            
ATOM    638 3HG2 VAL   232      36.070  19.280  14.640  1.00  0.00            
ATOM    639  C   VAL   232      36.350  23.610  16.070  1.00  0.00            
ATOM    640  O   VAL   232      36.130  23.550  17.280  1.00  0.00            
ATOM    641  N   ALA   233      37.010  24.620  15.490  1.00  0.00            
ATOM    642  H   ALA   233      37.180  24.570  14.500  1.00  0.00            
ATOM    643  CA  ALA   233      37.620  25.710  16.220  1.00  0.00            
ATOM    644  HA  ALA   233      38.310  25.220  16.910  1.00  0.00            
ATOM    645  CB  ALA   233      38.500  26.510  15.260  1.00  0.00            
ATOM    646  HB1 ALA   233      37.910  26.990  14.480  1.00  0.00            
ATOM    647  HB2 ALA   233      39.090  27.270  15.770  1.00  0.00            
ATOM    648  HB3 ALA   233      39.150  25.820  14.740  1.00  0.00            
ATOM    649  C   ALA   233      36.690  26.600  17.020  1.00  0.00            
ATOM    650  O   ALA   233      37.100  27.160  18.040  1.00  0.00            
ATOM    651  N   ALA   234      35.400  26.700  16.660  1.00  0.00            
ATOM    652  H   ALA   234      35.030  26.210  15.870  1.00  0.00            
ATOM    653  CA  ALA   234      34.400  27.460  17.390  1.00  0.00            
ATOM    654  HA  ALA   234      34.850  28.360  17.830  1.00  0.00            
ATOM    655  CB  ALA   234      33.320  27.920  16.420  1.00  0.00            
ATOM    656  HB1 ALA   234      32.430  28.320  16.910  1.00  0.00            
ATOM    657  HB2 ALA   234      33.790  28.690  15.820  1.00  0.00            
ATOM    658  HB3 ALA   234      32.890  27.120  15.810  1.00  0.00            
ATOM    659  C   ALA   234      33.850  26.520  18.440  1.00  0.00            
ATOM    660  O   ALA   234      33.740  26.890  19.610  1.00  0.00            
ATOM    661  N   THR   235      33.500  25.270  18.110  1.00  0.00            
ATOM    662  H   THR   235      33.690  25.040  17.140  1.00  0.00            
ATOM    663  CA  THR   235      32.830  24.250  18.880  1.00  0.00            
ATOM    664  HA  THR   235      31.940  24.730  19.300  1.00  0.00            
ATOM    665  CB  THR   235      32.290  23.080  18.050  1.00  0.00            
ATOM    666  HB  THR   235      32.980  22.390  17.570  1.00  0.00            
ATOM    667  CG2 THR   235      31.350  22.180  18.850  1.00  0.00            
ATOM    668 1HG2 THR   235      31.170  21.360  18.170  1.00  0.00            
ATOM    669 2HG2 THR   235      32.010  21.810  19.640  1.00  0.00            
ATOM    670 3HG2 THR   235      30.440  22.680  19.170  1.00  0.00            
ATOM    671  OG1 THR   235      31.470  23.610  17.040  1.00  0.00            
ATOM    672  HG1 THR   235      32.030  23.600  16.260  1.00  0.00            
ATOM    673  C   THR   235      33.580  23.740  20.100  1.00  0.00            
ATOM    674  O   THR   235      32.990  23.780  21.180  1.00  0.00            
ATOM    675  N   LEU   236      34.890  23.550  19.970  1.00  0.00            
ATOM    676  H   LEU   236      35.290  23.670  19.050  1.00  0.00            
ATOM    677  CA  LEU   236      35.760  23.370  21.120  1.00  0.00            
ATOM    678  HA  LEU   236      35.240  22.760  21.860  1.00  0.00            
ATOM    679  CB  LEU   236      37.080  22.760  20.660  1.00  0.00            
ATOM    680  HB1 LEU   236      37.790  22.630  21.480  1.00  0.00            
ATOM    681  HB2 LEU   236      37.630  23.410  19.980  1.00  0.00            
ATOM    682  CG  LEU   236      36.980  21.400  19.970  1.00  0.00            
ATOM    683  HG  LEU   236      36.360  21.520  19.080  1.00  0.00            
ATOM    684  CD1 LEU   236      38.230  20.800  19.330  1.00  0.00            
ATOM    685 1HD1 LEU   236      38.640  21.600  18.710  1.00  0.00            
ATOM    686 2HD1 LEU   236      38.980  20.550  20.070  1.00  0.00            
ATOM    687 3HD1 LEU   236      37.920  19.900  18.800  1.00  0.00            
ATOM    688  CD2 LEU   236      36.420  20.310  20.870  1.00  0.00            
ATOM    689 1HD2 LEU   236      36.620  20.620  21.900  1.00  0.00            
ATOM    690 2HD2 LEU   236      35.340  20.270  20.840  1.00  0.00            
ATOM    691 3HD2 LEU   236      36.680  19.290  20.570  1.00  0.00            
ATOM    692  C   LEU   236      36.040  24.690  21.820  1.00  0.00            
ATOM    693  O   LEU   236      36.420  24.720  22.990  1.00  0.00            
ATOM    694  N   GLY   237      35.830  25.820  21.150  1.00  0.00            
ATOM    695  H   GLY   237      35.380  25.760  20.250  1.00  0.00            
ATOM    696  CA  GLY   237      36.250  27.140  21.590  1.00  0.00            
ATOM    697  HA1 GLY   237      36.280  27.880  20.790  1.00  0.00            
ATOM    698  HA2 GLY   237      37.250  27.050  22.010  1.00  0.00            
ATOM    699  C   GLY   237      35.330  27.770  22.620  1.00  0.00            
ATOM    700  O   GLY   237      35.720  28.810  23.150  1.00  0.00            
ATOM    701  N   PHE   238      34.140  27.240  22.940  1.00  0.00            
ATOM    702  H   PHE   238      33.780  26.480  22.390  1.00  0.00            
ATOM    703  CA  PHE   238      33.260  27.830  23.930  1.00  0.00            
ATOM    704  HA  PHE   238      33.470  28.900  24.020  1.00  0.00            
ATOM    705  CB  PHE   238      31.790  27.650  23.560  1.00  0.00            
ATOM    706  HB1 PHE   238      31.300  28.170  24.380  1.00  0.00            
ATOM    707  HB2 PHE   238      31.440  26.630  23.730  1.00  0.00            
ATOM    708  CG  PHE   238      31.340  28.240  22.250  1.00  0.00            
ATOM    709  CD1 PHE   238      31.120  29.630  22.190  1.00  0.00            
ATOM    710  HD1 PHE   238      31.310  30.230  23.060  1.00  0.00            
ATOM    711  CE1 PHE   238      30.740  30.210  20.970  1.00  0.00            
ATOM    712  HE1 PHE   238      30.620  31.280  20.950  1.00  0.00            
ATOM    713  CZ  PHE   238      30.580  29.390  19.850  1.00  0.00            
ATOM    714  HZ  PHE   238      30.280  29.830  18.910  1.00  0.00            
ATOM    715  CE2 PHE   238      30.810  28.010  19.930  1.00  0.00            
ATOM    716  HE2 PHE   238      30.730  27.390  19.050  1.00  0.00            
ATOM    717  CD2 PHE   238      31.090  27.400  21.160  1.00  0.00            
ATOM    718  HD2 PHE   238      31.240  26.330  21.220  1.00  0.00            
ATOM    719  C   PHE   238      33.460  27.330  25.350  1.00  0.00            
ATOM    720  O   PHE   238      32.960  28.060  26.190  1.00  0.00            
ATOM    721  N   GLY   239      34.180  26.230  25.590  1.00  0.00            
ATOM    722  H   GLY   239      34.760  25.890  24.840  1.00  0.00            
ATOM    723  CA  GLY   239      34.260  25.640  26.910  1.00  0.00            
ATOM    724  HA1 GLY   239      34.910  24.770  26.940  1.00  0.00            
ATOM    725  HA2 GLY   239      33.280  25.410  27.340  1.00  0.00            
ATOM    726  C   GLY   239      34.930  26.510  27.970  1.00  0.00            
ATOM    727  O   GLY   239      34.260  26.860  28.930  1.00  0.00            
ATOM    728  N   ALA   240      36.190  26.910  27.750  1.00  0.00            
ATOM    729  H   ALA   240      36.570  26.580  26.880  1.00  0.00            
ATOM    730  CA  ALA   240      36.950  27.780  28.630  1.00  0.00            
ATOM    731  HA  ALA   240      36.800  27.520  29.670  1.00  0.00            
ATOM    732  CB  ALA   240      38.410  27.660  28.220  1.00  0.00            
ATOM    733  HB1 ALA   240      38.990  28.140  29.010  1.00  0.00            
ATOM    734  HB2 ALA   240      38.670  26.600  28.160  1.00  0.00            
ATOM    735  HB3 ALA   240      38.770  28.190  27.340  1.00  0.00            
ATOM    736  C   ALA   240      36.580  29.260  28.530  1.00  0.00            
ATOM    737  O   ALA   240      36.860  29.990  29.470  1.00  0.00            
ATOM    738  N   TYR   241      35.800  29.630  27.510  1.00  0.00            
ATOM    739  H   TYR   241      35.770  28.930  26.780  1.00  0.00            
ATOM    740  CA  TYR   241      35.090  30.880  27.340  1.00  0.00            
ATOM    741  HA  TYR   241      35.750  31.700  27.630  1.00  0.00            
ATOM    742  CB  TYR   241      34.780  31.180  25.880  1.00  0.00            
ATOM    743  HB1 TYR   241      33.980  30.500  25.610  1.00  0.00            
ATOM    744  HB2 TYR   241      35.670  31.020  25.270  1.00  0.00            
ATOM    745  CG  TYR   241      34.270  32.570  25.600  1.00  0.00            
ATOM    746  CD1 TYR   241      35.210  33.610  25.530  1.00  0.00            
ATOM    747  HD1 TYR   241      36.250  33.400  25.720  1.00  0.00            
ATOM    748  CE1 TYR   241      34.780  34.920  25.320  1.00  0.00            
ATOM    749  HE1 TYR   241      35.360  35.830  25.300  1.00  0.00            
ATOM    750  CZ  TYR   241      33.410  35.190  25.150  1.00  0.00            
ATOM    751  OH  TYR   241      32.990  36.490  25.140  1.00  0.00            
ATOM    752  HH  TYR   241      32.100  36.500  24.790  1.00  0.00            
ATOM    753  CE2 TYR   241      32.460  34.150  25.160  1.00  0.00            
ATOM    754  HE2 TYR   241      31.420  34.440  25.120  1.00  0.00            
ATOM    755  CD2 TYR   241      32.910  32.840  25.400  1.00  0.00            
ATOM    756  HD2 TYR   241      32.130  32.100  25.410  1.00  0.00            
ATOM    757  C   TYR   241      33.870  31.020  28.240  1.00  0.00            
ATOM    758  O   TYR   241      33.940  31.880  29.120  1.00  0.00            
ATOM    759  N   MET   242      32.880  30.140  28.140  1.00  0.00            
ATOM    760  H   MET   242      32.980  29.340  27.520  1.00  0.00            
ATOM    761  CA  MET   242      31.570  30.440  28.700  1.00  0.00            
ATOM    762  HA  MET   242      31.260  31.430  28.360  1.00  0.00            
ATOM    763  CB  MET   242      30.570  29.450  28.130  1.00  0.00            
ATOM    764  HB1 MET   242      29.690  29.410  28.770  1.00  0.00            
ATOM    765  HB2 MET   242      31.020  28.460  28.070  1.00  0.00            
ATOM    766  CG  MET   242      30.060  29.790  26.730  1.00  0.00            
ATOM    767  HG1 MET   242      29.640  28.910  26.230  1.00  0.00            
ATOM    768  HG2 MET   242      30.940  30.070  26.150  1.00  0.00            
ATOM    769  SD  MET   242      28.880  31.150  26.540  1.00  0.00            
ATOM    770  CE  MET   242      27.450  30.200  27.100  1.00  0.00            
ATOM    771  HE1 MET   242      27.590  29.950  28.160  1.00  0.00            
ATOM    772  HE2 MET   242      26.560  30.820  26.970  1.00  0.00            
ATOM    773  HE3 MET   242      27.310  29.240  26.590  1.00  0.00            
ATOM    774  C   MET   242      31.580  30.430  30.220  1.00  0.00            
ATOM    775  O   MET   242      30.890  31.280  30.780  1.00  0.00            
ATOM    776  N   SER   243      32.500  29.660  30.800  1.00  0.00            
ATOM    777  H   SER   243      33.100  29.100  30.220  1.00  0.00            
ATOM    778  CA  SER   243      32.800  29.620  32.220  1.00  0.00            
ATOM    779  HA  SER   243      31.870  29.470  32.780  1.00  0.00            
ATOM    780  CB  SER   243      33.720  28.440  32.540  1.00  0.00            
ATOM    781  HB1 SER   243      33.230  27.500  32.280  1.00  0.00            
ATOM    782  HB2 SER   243      33.920  28.360  33.610  1.00  0.00            
ATOM    783  OG  SER   243      34.870  28.530  31.730  1.00  0.00            
ATOM    784  HG  SER   243      35.620  28.660  32.300  1.00  0.00            
ATOM    785  C   SER   243      33.410  30.920  32.710  1.00  0.00            
ATOM    786  O   SER   243      33.030  31.420  33.770  1.00  0.00            
ATOM    787  N   LYS   244      34.300  31.570  31.950  1.00  0.00            
ATOM    788  H   LYS   244      34.310  31.350  30.970  1.00  0.00            
ATOM    789  CA  LYS   244      35.020  32.770  32.300  1.00  0.00            
ATOM    790  HA  LYS   244      35.400  32.780  33.320  1.00  0.00            
ATOM    791  CB  LYS   244      36.270  32.860  31.420  1.00  0.00            
ATOM    792  HB1 LYS   244      36.000  33.390  30.510  1.00  0.00            
ATOM    793  HB2 LYS   244      36.700  31.870  31.240  1.00  0.00            
ATOM    794  CG  LYS   244      37.300  33.700  32.170  1.00  0.00            
ATOM    795  HG1 LYS   244      37.380  33.430  33.220  1.00  0.00            
ATOM    796  HG2 LYS   244      36.950  34.730  32.080  1.00  0.00            
ATOM    797  CD  LYS   244      38.740  33.630  31.670  1.00  0.00            
ATOM    798  HD1 LYS   244      38.930  34.160  30.740  1.00  0.00            
ATOM    799  HD2 LYS   244      39.100  32.610  31.540  1.00  0.00            
ATOM    800  CE  LYS   244      39.630  34.290  32.720  1.00  0.00            
ATOM    801  HE1 LYS   244      39.150  35.170  33.140  1.00  0.00            
ATOM    802  HE2 LYS   244      40.590  34.670  32.370  1.00  0.00            
ATOM    803  NZ  LYS   244      39.930  33.420  33.860  1.00  0.00            
ATOM    804  HZ1 LYS   244      39.200  32.730  33.990  1.00  0.00            
ATOM    805  HZ2 LYS   244      40.800  32.920  33.720  1.00  0.00            
ATOM    806  HZ3 LYS   244      40.170  33.920  34.700  1.00  0.00            
ATOM    807  C   LYS   244      34.120  34.000  32.190  1.00  0.00            
ATOM    808  O   LYS   244      34.070  34.870  33.040  1.00  0.00            
ATOM    809  N   ALA   245      33.260  34.000  31.170  1.00  0.00            
ATOM    810  H   ALA   245      33.350  33.220  30.530  1.00  0.00            
ATOM    811  CA  ALA   245      32.540  35.150  30.670  1.00  0.00            
ATOM    812  HA  ALA   245      32.950  36.050  31.120  1.00  0.00            
ATOM    813  CB  ALA   245      32.710  35.360  29.170  1.00  0.00            
ATOM    814  HB1 ALA   245      32.360  34.480  28.620  1.00  0.00            
ATOM    815  HB2 ALA   245      32.030  36.140  28.840  1.00  0.00            
ATOM    816  HB3 ALA   245      33.770  35.460  28.920  1.00  0.00            
ATOM    817  C   ALA   245      31.060  35.140  31.020  1.00  0.00            
ATOM    818  O   ALA   245      30.490  36.220  31.200  1.00  0.00            
ATOM    819  N   HIS   246      30.410  33.980  31.140  1.00  0.00            
ATOM    820  H   HIS   246      30.970  33.130  31.130  1.00  0.00            
ATOM    821  CA  HIS   246      28.980  33.830  31.330  1.00  0.00            
ATOM    822  HA  HIS   246      28.550  34.760  31.690  1.00  0.00            
ATOM    823  CB  HIS   246      28.400  33.600  29.940  1.00  0.00            
ATOM    824  HB1 HIS   246      27.310  33.530  30.000  1.00  0.00            
ATOM    825  HB2 HIS   246      28.890  32.660  29.690  1.00  0.00            
ATOM    826  CG  HIS   246      28.720  34.660  28.930  1.00  0.00            
ATOM    827  ND1 HIS   246      28.040  35.880  28.960  1.00  0.00            
ATOM    828  CE1 HIS   246      28.500  36.490  27.870  1.00  0.00            
ATOM    829  HE1 HIS   246      28.430  37.560  27.710  1.00  0.00            
ATOM    830  NE2 HIS   246      29.330  35.730  27.140  1.00  0.00            
ATOM    831  HE2 HIS   246      29.830  36.000  26.300  1.00  0.00            
ATOM    832  CD2 HIS   246      29.590  34.580  27.860  1.00  0.00            
ATOM    833  HD2 HIS   246      30.250  33.770  27.630  1.00  0.00            
ATOM    834  C   HIS   246      28.560  32.770  32.340  1.00  0.00            
ATOM    835  O   HIS   246      27.400  32.390  32.480  1.00  0.00            
ATOM    836  N   GLY   247      29.500  32.160  33.050  1.00  0.00            
ATOM    837  H   GLY   247      30.450  32.350  32.760  1.00  0.00            
ATOM    838  CA  GLY   247      29.360  31.360  34.250  1.00  0.00            
ATOM    839  HA1 GLY   247      28.690  31.800  34.990  1.00  0.00            
ATOM    840  HA2 GLY   247      30.360  31.260  34.680  1.00  0.00            
ATOM    841  C   GLY   247      28.750  29.970  34.150  1.00  0.00            
ATOM    842  O   GLY   247      27.920  29.530  34.940  1.00  0.00            
ATOM    843  N   ILE   248      29.130  29.220  33.110  1.00  0.00            
ATOM    844  H   ILE   248      29.890  29.540  32.520  1.00  0.00            
ATOM    845  CA  ILE   248      28.570  27.950  32.680  1.00  0.00            
ATOM    846  HA  ILE   248      28.120  27.350  33.470  1.00  0.00            
ATOM    847  CB  ILE   248      27.600  28.200  31.530  1.00  0.00            
ATOM    848  HB  ILE   248      28.110  28.820  30.800  1.00  0.00            
ATOM    849  CG2 ILE   248      27.180  26.940  30.770  1.00  0.00            
ATOM    850 1HG2 ILE   248      26.560  26.360  31.450  1.00  0.00            
ATOM    851 2HG2 ILE   248      26.630  27.200  29.860  1.00  0.00            
ATOM    852 3HG2 ILE   248      27.960  26.250  30.450  1.00  0.00            
ATOM    853  CG1 ILE   248      26.350  28.890  32.070  1.00  0.00            
ATOM    854 1HG1 ILE   248      26.590  29.920  32.340  1.00  0.00            
ATOM    855 2HG1 ILE   248      25.960  28.440  32.980  1.00  0.00            
ATOM    856  CD  ILE   248      25.230  29.090  31.050  1.00  0.00            
ATOM    857  HD1 ILE   248      24.510  29.840  31.370  1.00  0.00            
ATOM    858  HD2 ILE   248      25.610  29.510  30.120  1.00  0.00            
ATOM    859  HD3 ILE   248      24.650  28.180  30.900  1.00  0.00            
ATOM    860  C   ILE   248      29.760  27.170  32.140  1.00  0.00            
ATOM    861  O   ILE   248      30.570  27.660  31.360  1.00  0.00            
ATOM    862  N   ASP   249      29.730  25.880  32.490  1.00  0.00            
ATOM    863  H   ASP   249      29.170  25.640  33.290  1.00  0.00            
ATOM    864  CA  ASP   249      30.690  24.960  31.910  1.00  0.00            
ATOM    865  HA  ASP   249      31.510  25.450  31.380  1.00  0.00            
ATOM    866  CB  ASP   249      31.450  24.250  33.030  1.00  0.00            
ATOM    867  HB1 ASP   249      30.770  23.880  33.790  1.00  0.00            
ATOM    868  HB2 ASP   249      32.030  25.060  33.470  1.00  0.00            
ATOM    869  CG  ASP   249      32.440  23.260  32.440  1.00  0.00            
ATOM    870  OD1 ASP   249      32.950  23.430  31.310  1.00  0.00            
ATOM    871  OD2 ASP   249      32.830  22.320  33.170  1.00  0.00            
ATOM    872  C   ASP   249      29.980  24.010  30.960  1.00  0.00            
ATOM    873  O   ASP   249      29.360  23.060  31.440  1.00  0.00            
ATOM    874  N   PRO   250      29.820  24.350  29.680  1.00  0.00            
ATOM    875  CD  PRO   250      30.600  25.330  28.950  1.00  0.00            
ATOM    876  HD1 PRO   250      31.640  25.030  28.810  1.00  0.00            
ATOM    877  HD2 PRO   250      30.560  26.310  29.410  1.00  0.00            
ATOM    878  CG  PRO   250      30.100  25.290  27.510  1.00  0.00            
ATOM    879  HG1 PRO   250      30.720  24.510  27.070  1.00  0.00            
ATOM    880  HG2 PRO   250      30.150  26.230  26.960  1.00  0.00            
ATOM    881  CB  PRO   250      28.680  24.750  27.690  1.00  0.00            
ATOM    882  HB1 PRO   250      28.280  24.400  26.740  1.00  0.00            
ATOM    883  HB2 PRO   250      28.060  25.520  28.140  1.00  0.00            
ATOM    884  CA  PRO   250      28.870  23.710  28.790  1.00  0.00            
ATOM    885  HA  PRO   250      27.930  23.590  29.330  1.00  0.00            
ATOM    886  C   PRO   250      29.280  22.370  28.190  1.00  0.00            
ATOM    887  O   PRO   250      30.480  22.070  28.270  1.00  0.00            
ATOM    888  N   ASN   251      28.380  21.670  27.510  1.00  0.00            
ATOM    889  H   ASN   251      27.420  21.960  27.660  1.00  0.00            
ATOM    890  CA  ASN   251      28.650  20.380  26.920  1.00  0.00            
ATOM    891  HA  ASN   251      29.370  19.830  27.530  1.00  0.00            
ATOM    892  CB  ASN   251      27.410  19.520  26.710  1.00  0.00            
ATOM    893  HB1 ASN   251      27.700  18.480  26.610  1.00  0.00            
ATOM    894  HB2 ASN   251      26.860  19.980  25.880  1.00  0.00            
ATOM    895  CG  ASN   251      26.570  19.360  27.970  1.00  0.00            
ATOM    896  OD1 ASN   251      26.950  18.840  29.020  1.00  0.00            
ATOM    897  ND2 ASN   251      25.280  19.690  27.880  1.00  0.00            
ATOM    898 1HD2 ASN   251      25.030  20.100  26.980  1.00  0.00            
ATOM    899 2HD2 ASN   251      24.850  19.970  28.750  1.00  0.00            
ATOM    900  C   ASN   251      29.350  20.590  25.580  1.00  0.00            
ATOM    901  O   ASN   251      29.070  21.570  24.890  1.00  0.00            
ATOM    902  N   ILE   252      30.210  19.660  25.160  1.00  0.00            
ATOM    903  H   ILE   252      30.440  18.910  25.800  1.00  0.00            
ATOM    904  CA  ILE   252      30.970  19.800  23.940  1.00  0.00            
ATOM    905  HA  ILE   252      30.720  20.650  23.310  1.00  0.00            
ATOM    906  CB  ILE   252      32.450  20.080  24.210  1.00  0.00            
ATOM    907  HB  ILE   252      32.740  19.190  24.770  1.00  0.00            
ATOM    908  CG2 ILE   252      33.260  20.240  22.920  1.00  0.00            
ATOM    909 1HG2 ILE   252      32.890  21.160  22.480  1.00  0.00            
ATOM    910 2HG2 ILE   252      34.320  20.270  23.160  1.00  0.00            
ATOM    911 3HG2 ILE   252      32.960  19.480  22.190  1.00  0.00            
ATOM    912  CG1 ILE   252      32.660  21.240  25.170  1.00  0.00            
ATOM    913 1HG1 ILE   252      33.710  21.340  25.440  1.00  0.00            
ATOM    914 2HG1 ILE   252      32.140  21.020  26.100  1.00  0.00            
ATOM    915  CD  ILE   252      32.280  22.630  24.670  1.00  0.00            
ATOM    916  HD1 ILE   252      32.080  23.210  25.570  1.00  0.00            
ATOM    917  HD2 ILE   252      33.110  23.090  24.120  1.00  0.00            
ATOM    918  HD3 ILE   252      31.430  22.630  23.990  1.00  0.00            
ATOM    919  C   ILE   252      30.710  18.580  23.080  1.00  0.00            
ATOM    920  O   ILE   252      31.020  17.500  23.580  1.00  0.00            
ATOM    921  N   ARG   253      30.380  18.680  21.790  1.00  0.00            
ATOM    922  H   ARG   253      30.240  19.620  21.460  1.00  0.00            
ATOM    923  CA  ARG   253      30.310  17.580  20.840  1.00  0.00            
ATOM    924  HA  ARG   253      30.810  16.670  21.180  1.00  0.00            
ATOM    925  CB  ARG   253      28.850  17.260  20.540  1.00  0.00            
ATOM    926  HB1 ARG   253      28.760  16.490  19.770  1.00  0.00            
ATOM    927  HB2 ARG   253      28.340  18.120  20.110  1.00  0.00            
ATOM    928  CG  ARG   253      28.080  16.850  21.790  1.00  0.00            
ATOM    929  HG1 ARG   253      28.130  17.720  22.440  1.00  0.00            
ATOM    930  HG2 ARG   253      28.570  16.020  22.300  1.00  0.00            
ATOM    931  CD  ARG   253      26.590  16.560  21.600  1.00  0.00            
ATOM    932  HD1 ARG   253      26.100  17.280  20.940  1.00  0.00            
ATOM    933  HD2 ARG   253      26.110  16.590  22.580  1.00  0.00            
ATOM    934  NE  ARG   253      26.440  15.250  20.980  1.00  0.00            
ATOM    935  HE  ARG   253      26.100  15.210  20.030  1.00  0.00            
ATOM    936  CZ  ARG   253      26.640  14.060  21.560  1.00  0.00            
ATOM    937  NH1 ARG   253      26.820  13.850  22.870  1.00  0.00            
ATOM    938 1HH1 ARG   253      26.950  14.630  23.490  1.00  0.00            
ATOM    939 2HH1 ARG   253      26.870  12.910  23.240  1.00  0.00            
ATOM    940  NH2 ARG   253      26.540  13.030  20.700  1.00  0.00            
ATOM    941 1HH2 ARG   253      26.480  13.150  19.700  1.00  0.00            
ATOM    942 2HH2 ARG   253      26.710  12.090  21.050  1.00  0.00            
ATOM    943  C   ARG   253      31.040  17.960  19.560  1.00  0.00            
ATOM    944  O   ARG   253      30.710  18.950  18.900  1.00  0.00            
ATOM    945  N   THR   254      31.970  17.100  19.140  1.00  0.00            
ATOM    946  H   THR   254      32.250  16.320  19.710  1.00  0.00            
ATOM    947  CA  THR   254      32.680  17.260  17.890  1.00  0.00            
ATOM    948  HA  THR   254      31.900  17.660  17.240  1.00  0.00            
ATOM    949  CB  THR   254      33.920  18.130  18.060  1.00  0.00            
ATOM    950  HB  THR   254      34.430  18.250  17.100  1.00  0.00            
ATOM    951  CG2 THR   254      33.790  19.560  18.590  1.00  0.00            
ATOM    952 1HG2 THR   254      33.040  20.050  17.970  1.00  0.00            
ATOM    953 2HG2 THR   254      33.540  19.600  19.650  1.00  0.00            
ATOM    954 3HG2 THR   254      34.740  20.070  18.490  1.00  0.00            
ATOM    955  OG1 THR   254      34.870  17.430  18.840  1.00  0.00            
ATOM    956  HG1 THR   254      34.280  17.150  19.550  1.00  0.00            
ATOM    957  C   THR   254      33.190  15.930  17.350  1.00  0.00            
ATOM    958  O   THR   254      33.320  15.060  18.210  1.00  0.00            
ATOM    959  N   GLY   255      33.510  15.710  16.080  1.00  0.00            
ATOM    960  H   GLY   255      33.430  16.530  15.490  1.00  0.00            
ATOM    961  CA  GLY   255      34.310  14.580  15.620  1.00  0.00            
ATOM    962  HA1 GLY   255      34.420  14.560  14.530  1.00  0.00            
ATOM    963  HA2 GLY   255      33.750  13.650  15.610  1.00  0.00            
ATOM    964  C   GLY   255      35.720  14.330  16.130  1.00  0.00            
ATOM    965  O   GLY   255      36.290  13.360  15.630  1.00  0.00            
ATOM    966  N   VAL   256      36.170  15.020  17.180  1.00  0.00            
ATOM    967  H   VAL   256      35.540  15.760  17.460  1.00  0.00            
ATOM    968  CA  VAL   256      37.300  14.650  18.000  1.00  0.00            
ATOM    969  HA  VAL   256      37.680  13.660  17.770  1.00  0.00            
ATOM    970  CB  VAL   256      38.440  15.620  17.710  1.00  0.00            
ATOM    971  HB  VAL   256      38.700  15.480  16.660  1.00  0.00            
ATOM    972  CG1 VAL   256      38.050  17.090  17.880  1.00  0.00            
ATOM    973 1HG1 VAL   256      37.550  17.200  18.840  1.00  0.00            
ATOM    974 2HG1 VAL   256      38.890  17.770  17.730  1.00  0.00            
ATOM    975 3HG1 VAL   256      37.240  17.340  17.190  1.00  0.00            
ATOM    976  CG2 VAL   256      39.710  15.390  18.530  1.00  0.00            
ATOM    977 1HG2 VAL   256      39.960  14.340  18.450  1.00  0.00            
ATOM    978 2HG2 VAL   256      40.440  16.060  18.070  1.00  0.00            
ATOM    979 3HG2 VAL   256      39.590  15.680  19.570  1.00  0.00            
ATOM    980  C   VAL   256      37.120  14.520  19.510  1.00  0.00            
ATOM    981  O   VAL   256      37.810  13.690  20.100  1.00  0.00            
ATOM    982  N   ARG   257      36.130  15.100  20.190  1.00  0.00            
ATOM    983  H   ARG   257      35.720  15.970  19.870  1.00  0.00            
ATOM    984  CA  ARG   257      35.740  14.680  21.520  1.00  0.00            
ATOM    985  HA  ARG   257      35.790  13.600  21.600  1.00  0.00            
ATOM    986  CB  ARG   257      36.690  15.280  22.550  1.00  0.00            
ATOM    987  HB1 ARG   257      37.690  14.890  22.360  1.00  0.00            
ATOM    988  HB2 ARG   257      36.360  15.070  23.570  1.00  0.00            
ATOM    989  CG  ARG   257      36.770  16.800  22.460  1.00  0.00            
ATOM    990  HG1 ARG   257      35.820  17.300  22.630  1.00  0.00            
ATOM    991  HG2 ARG   257      37.030  17.040  21.430  1.00  0.00            
ATOM    992  CD  ARG   257      37.720  17.350  23.520  1.00  0.00            
ATOM    993  HD1 ARG   257      38.590  16.710  23.620  1.00  0.00            
ATOM    994  HD2 ARG   257      37.240  17.250  24.490  1.00  0.00            
ATOM    995  NE  ARG   257      38.140  18.720  23.210  1.00  0.00            
ATOM    996  HE  ARG   257      37.490  19.430  23.520  1.00  0.00            
ATOM    997  CZ  ARG   257      39.300  19.250  22.820  1.00  0.00            
ATOM    998  NH1 ARG   257      40.370  18.540  22.450  1.00  0.00            
ATOM    999 1HH1 ARG   257      40.510  17.560  22.660  1.00  0.00            
ATOM   1000 2HH1 ARG   257      41.150  19.070  22.080  1.00  0.00            
ATOM   1001  NH2 ARG   257      39.440  20.590  22.850  1.00  0.00            
ATOM   1002 1HH2 ARG   257      38.690  21.080  23.310  1.00  0.00            
ATOM   1003 2HH2 ARG   257      40.200  21.130  22.470  1.00  0.00            
ATOM   1004  C   ARG   257      34.290  15.040  21.820  1.00  0.00            
ATOM   1005  O   ARG   257      33.840  16.040  21.270  1.00  0.00            
ATOM   1006  N   THR   258      33.680  14.160  22.630  1.00  0.00            
ATOM   1007  H   THR   258      34.120  13.340  23.000  1.00  0.00            
ATOM   1008  CA  THR   258      32.450  14.480  23.330  1.00  0.00            
ATOM   1009  HA  THR   258      32.020  15.440  23.060  1.00  0.00            
ATOM   1010  CB  THR   258      31.460  13.390  22.930  1.00  0.00            
ATOM   1011  HB  THR   258      31.900  12.400  23.030  1.00  0.00            
ATOM   1012  CG2 THR   258      30.150  13.500  23.710  1.00  0.00            
ATOM   1013 1HG2 THR   258      30.320  13.190  24.730  1.00  0.00            
ATOM   1014 2HG2 THR   258      29.860  14.560  23.700  1.00  0.00            
ATOM   1015 3HG2 THR   258      29.370  12.930  23.210  1.00  0.00            
ATOM   1016  OG1 THR   258      31.120  13.470  21.560  1.00  0.00            
ATOM   1017  HG1 THR   258      31.470  12.650  21.220  1.00  0.00            
ATOM   1018  C   THR   258      32.740  14.590  24.820  1.00  0.00            
ATOM   1019  O   THR   258      32.920  13.590  25.510  1.00  0.00            
ATOM   1020  N   ILE   259      32.630  15.760  25.470  1.00  0.00            
ATOM   1021  H   ILE   259      32.310  16.580  24.970  1.00  0.00            
ATOM   1022  CA  ILE   259      32.740  16.030  26.880  1.00  0.00            
ATOM   1023  HA  ILE   259      32.990  15.150  27.470  1.00  0.00            
ATOM   1024  CB  ILE   259      33.790  17.030  27.370  1.00  0.00            
ATOM   1025  HB  ILE   259      33.560  18.030  27.000  1.00  0.00            
ATOM   1026  CG2 ILE   259      33.950  17.150  28.880  1.00  0.00            
ATOM   1027 1HG2 ILE   259      34.500  18.040  29.200  1.00  0.00            
ATOM   1028 2HG2 ILE   259      32.950  17.260  29.290  1.00  0.00            
ATOM   1029 3HG2 ILE   259      34.400  16.270  29.340  1.00  0.00            
ATOM   1030  CG1 ILE   259      35.140  16.530  26.840  1.00  0.00            
ATOM   1031 1HG1 ILE   259      35.210  16.870  25.810  1.00  0.00            
ATOM   1032 2HG1 ILE   259      35.150  15.450  27.010  1.00  0.00            
ATOM   1033  CD  ILE   259      36.380  17.130  27.500  1.00  0.00            
ATOM   1034  HD1 ILE   259      36.450  18.210  27.390  1.00  0.00            
ATOM   1035  HD2 ILE   259      36.400  16.940  28.570  1.00  0.00            
ATOM   1036  HD3 ILE   259      37.300  16.640  27.180  1.00  0.00            
ATOM   1037  C   ILE   259      31.410  16.520  27.430  1.00  0.00            
ATOM   1038  O   ILE   259      30.820  17.460  26.900  1.00  0.00            
ATOM   1039  N   THR   260      30.840  15.820  28.420  1.00  0.00            
ATOM   1040  H   THR   260      31.340  15.020  28.770  1.00  0.00            
ATOM   1041  CA  THR   260      29.480  16.080  28.860  1.00  0.00            
ATOM   1042  HA  THR   260      29.110  16.970  28.330  1.00  0.00            
ATOM   1043  CB  THR   260      28.570  14.900  28.540  1.00  0.00            
ATOM   1044  HB  THR   260      28.970  14.020  29.040  1.00  0.00            
ATOM   1045  CG2 THR   260      27.110  15.230  28.810  1.00  0.00            
ATOM   1046 1HG2 THR   260      26.900  15.420  29.860  1.00  0.00            
ATOM   1047 2HG2 THR   260      26.630  15.890  28.080  1.00  0.00            
ATOM   1048 3HG2 THR   260      26.540  14.300  28.720  1.00  0.00            
ATOM   1049  OG1 THR   260      28.630  14.530  27.180  1.00  0.00            
ATOM   1050  HG1 THR   260      29.280  13.830  27.100  1.00  0.00            
ATOM   1051  C   THR   260      29.570  16.500  30.320  1.00  0.00            
ATOM   1052  O   THR   260      30.030  15.710  31.140  1.00  0.00            
ATOM   1053  N   THR   261      29.030  17.660  30.680  1.00  0.00            
ATOM   1054  H   THR   261      28.450  18.130  30.000  1.00  0.00            
ATOM   1055  CA  THR   261      29.200  18.320  31.960  1.00  0.00            
ATOM   1056  HA  THR   261      29.950  17.840  32.590  1.00  0.00            
ATOM   1057  CB  THR   261      29.660  19.760  31.800  1.00  0.00            
ATOM   1058  HB  THR   261      29.770  20.090  32.830  1.00  0.00            
ATOM   1059  CG2 THR   261      30.930  19.720  30.960  1.00  0.00            
ATOM   1060 1HG2 THR   261      31.400  20.680  30.770  1.00  0.00            
ATOM   1061 2HG2 THR   261      31.730  19.140  31.430  1.00  0.00            
ATOM   1062 3HG2 THR   261      30.770  19.260  29.990  1.00  0.00            
ATOM   1063  OG1 THR   261      28.770  20.560  31.050  1.00  0.00            
ATOM   1064  HG1 THR   261      29.110  21.440  31.170  1.00  0.00            
ATOM   1065  C   THR   261      27.920  18.320  32.780  1.00  0.00            
ATOM   1066  O   THR   261      27.930  18.580  33.990  1.00  0.00            
ATOM   1067  N   GLY   262      26.810  18.180  32.060  1.00  0.00            
ATOM   1068  H   GLY   262      26.950  18.040  31.060  1.00  0.00            
ATOM   1069  CA  GLY   262      25.470  18.180  32.620  1.00  0.00            
ATOM   1070  HA1 GLY   262      25.460  17.730  33.610  1.00  0.00            
ATOM   1071  HA2 GLY   262      24.940  17.520  31.930  1.00  0.00            
ATOM   1072  C   GLY   262      24.720  19.500  32.690  1.00  0.00            
ATOM   1073  O   GLY   262      23.790  19.610  33.480  1.00  0.00            
ATOM   1074  N   ALA   263      25.200  20.480  31.930  1.00  0.00            
ATOM   1075  H   ALA   263      26.080  20.300  31.460  1.00  0.00            
ATOM   1076  CA  ALA   263      24.710  21.840  31.800  1.00  0.00            
ATOM   1077  HA  ALA   263      24.320  22.030  32.800  1.00  0.00            
ATOM   1078  CB  ALA   263      25.960  22.680  31.540  1.00  0.00            
ATOM   1079  HB1 ALA   263      25.720  23.670  31.140  1.00  0.00            
ATOM   1080  HB2 ALA   263      26.340  22.810  32.550  1.00  0.00            
ATOM   1081  HB3 ALA   263      26.660  22.180  30.880  1.00  0.00            
ATOM   1082  C   ALA   263      23.660  22.130  30.740  1.00  0.00            
ATOM   1083  O   ALA   263      23.410  21.330  29.840  1.00  0.00            
ATOM   1084  N   PRO   264      23.080  23.330  30.660  1.00  0.00            
ATOM   1085  CD  PRO   264      23.230  24.440  31.580  1.00  0.00            
ATOM   1086  HD1 PRO   264      23.880  25.230  31.210  1.00  0.00            
ATOM   1087  HD2 PRO   264      23.660  24.160  32.540  1.00  0.00            
ATOM   1088  CG  PRO   264      21.780  24.930  31.660  1.00  0.00            
ATOM   1089  HG1 PRO   264      21.790  25.960  32.020  1.00  0.00            
ATOM   1090  HG2 PRO   264      21.220  24.310  32.360  1.00  0.00            
ATOM   1091  CB  PRO   264      21.110  24.750  30.300  1.00  0.00            
ATOM   1092  HB1 PRO   264      21.350  25.680  29.790  1.00  0.00            
ATOM   1093  HB2 PRO   264      20.030  24.630  30.350  1.00  0.00            
ATOM   1094  CA  PRO   264      21.940  23.570  29.800  1.00  0.00            
ATOM   1095  HA  PRO   264      21.410  22.620  29.760  1.00  0.00            
ATOM   1096  C   PRO   264      22.270  23.960  28.360  1.00  0.00            
ATOM   1097  O   PRO   264      21.560  23.580  27.440  1.00  0.00            
ATOM   1098  N   VAL   265      23.430  24.580  28.130  1.00  0.00            
ATOM   1099  H   VAL   265      24.040  24.580  28.940  1.00  0.00            
ATOM   1100  CA  VAL   265      24.060  24.840  26.850  1.00  0.00            
ATOM   1101  HA  VAL   265      23.430  24.840  25.960  1.00  0.00            
ATOM   1102  CB  VAL   265      24.840  26.140  26.910  1.00  0.00            
ATOM   1103  HB  VAL   265      25.740  25.940  27.500  1.00  0.00            
ATOM   1104  CG1 VAL   265      25.240  26.490  25.480  1.00  0.00            
ATOM   1105 1HG1 VAL   265      24.370  26.640  24.840  1.00  0.00            
ATOM   1106 2HG1 VAL   265      25.780  27.430  25.340  1.00  0.00            
ATOM   1107 3HG1 VAL   265      25.880  25.700  25.080  1.00  0.00            
ATOM   1108  CG2 VAL   265      24.030  27.300  27.490  1.00  0.00            
ATOM   1109 1HG2 VAL   265      23.180  27.550  26.860  1.00  0.00            
ATOM   1110 2HG2 VAL   265      23.670  27.060  28.500  1.00  0.00            
ATOM   1111 3HG2 VAL   265      24.730  28.120  27.690  1.00  0.00            
ATOM   1112  C   VAL   265      24.890  23.590  26.590  1.00  0.00            
ATOM   1113  O   VAL   265      25.780  23.220  27.350  1.00  0.00            
ATOM   1114  N   THR   266      24.620  22.930  25.460  1.00  0.00            
ATOM   1115  H   THR   266      23.890  23.350  24.900  1.00  0.00            
ATOM   1116  CA  THR   266      25.460  22.070  24.650  1.00  0.00            
ATOM   1117  HA  THR   266      26.310  21.720  25.240  1.00  0.00            
ATOM   1118  CB  THR   266      24.770  20.780  24.200  1.00  0.00            
ATOM   1119  HB  THR   266      23.950  21.210  23.620  1.00  0.00            
ATOM   1120  CG2 THR   266      25.450  19.770  23.280  1.00  0.00            
ATOM   1121 1HG2 THR   266      24.790  18.940  23.030  1.00  0.00            
ATOM   1122 2HG2 THR   266      25.720  20.190  22.310  1.00  0.00            
ATOM   1123 3HG2 THR   266      26.320  19.300  23.730  1.00  0.00            
ATOM   1124  OG1 THR   266      24.280  20.060  25.300  1.00  0.00            
ATOM   1125  HG1 THR   266      23.370  19.820  25.100  1.00  0.00            
ATOM   1126  C   THR   266      26.000  22.820  23.440  1.00  0.00            
ATOM   1127  O   THR   266      25.220  23.500  22.780  1.00  0.00            
ATOM   1128  N   TYR   267      27.220  22.530  22.960  1.00  0.00            
ATOM   1129  H   TYR   267      27.680  21.810  23.500  1.00  0.00            
ATOM   1130  CA  TYR   267      27.810  23.030  21.730  1.00  0.00            
ATOM   1131  HA  TYR   267      27.080  23.660  21.220  1.00  0.00            
ATOM   1132  CB  TYR   267      29.020  23.860  22.150  1.00  0.00            
ATOM   1133  HB1 TYR   267      29.720  24.000  21.320  1.00  0.00            
ATOM   1134  HB2 TYR   267      29.650  23.420  22.910  1.00  0.00            
ATOM   1135  CG  TYR   267      28.600  25.220  22.650  1.00  0.00            
ATOM   1136  CD1 TYR   267      28.220  26.250  21.780  1.00  0.00            
ATOM   1137  HD1 TYR   267      28.080  26.040  20.730  1.00  0.00            
ATOM   1138  CE1 TYR   267      27.980  27.530  22.300  1.00  0.00            
ATOM   1139  HE1 TYR   267      27.800  28.310  21.570  1.00  0.00            
ATOM   1140  CZ  TYR   267      28.170  27.770  23.670  1.00  0.00            
ATOM   1141  OH  TYR   267      27.870  29.010  24.150  1.00  0.00            
ATOM   1142  HH  TYR   267      27.710  29.670  23.480  1.00  0.00            
ATOM   1143  CE2 TYR   267      28.440  26.680  24.520  1.00  0.00            
ATOM   1144  HE2 TYR   267      28.600  26.840  25.580  1.00  0.00            
ATOM   1145  CD2 TYR   267      28.630  25.380  24.040  1.00  0.00            
ATOM   1146  HD2 TYR   267      28.930  24.520  24.620  1.00  0.00            
ATOM   1147  C   TYR   267      28.270  21.970  20.740  1.00  0.00            
ATOM   1148  O   TYR   267      29.030  21.110  21.190  1.00  0.00            
ATOM   1149  N   SER   268      27.790  21.970  19.500  1.00  0.00            
ATOM   1150  H   SER   268      27.190  22.750  19.240  1.00  0.00            
ATOM   1151  CA  SER   268      28.060  20.970  18.490  1.00  0.00            
ATOM   1152  HA  SER   268      28.850  20.310  18.850  1.00  0.00            
ATOM   1153  CB  SER   268      26.800  20.160  18.220  1.00  0.00            
ATOM   1154  HB1 SER   268      27.000  19.620  17.290  1.00  0.00            
ATOM   1155  HB2 SER   268      25.970  20.830  17.970  1.00  0.00            
ATOM   1156  OG  SER   268      26.380  19.320  19.270  1.00  0.00            
ATOM   1157  HG  SER   268      25.460  19.040  19.170  1.00  0.00            
ATOM   1158  C   SER   268      28.450  21.620  17.170  1.00  0.00            
ATOM   1159  O   SER   268      28.110  22.760  16.880  1.00  0.00            
ATOM   1160  N   THR   269      29.180  20.910  16.310  1.00  0.00            
ATOM   1161  H   THR   269      29.410  19.950  16.530  1.00  0.00            
ATOM   1162  CA  THR   269      29.270  21.250  14.910  1.00  0.00            
ATOM   1163  HA  THR   269      29.380  22.320  14.770  1.00  0.00            
ATOM   1164  CB  THR   269      30.400  20.520  14.190  1.00  0.00            
ATOM   1165  HB  THR   269      30.310  20.620  13.110  1.00  0.00            
ATOM   1166  CG2 THR   269      31.810  21.010  14.520  1.00  0.00            
ATOM   1167 1HG2 THR   269      32.570  20.410  14.020  1.00  0.00            
ATOM   1168 2HG2 THR   269      31.920  22.030  14.160  1.00  0.00            
ATOM   1169 3HG2 THR   269      32.040  20.920  15.580  1.00  0.00            
ATOM   1170  OG1 THR   269      30.400  19.130  14.470  1.00  0.00            
ATOM   1171  HG1 THR   269      31.190  18.780  14.060  1.00  0.00            
ATOM   1172  C   THR   269      27.980  20.850  14.200  1.00  0.00            
ATOM   1173  O   THR   269      27.340  19.870  14.590  1.00  0.00            
ATOM   1174  N   TYR   270      27.580  21.540  13.130  1.00  0.00            
ATOM   1175  H   TYR   270      28.000  22.430  12.920  1.00  0.00            
ATOM   1176  CA  TYR   270      26.490  21.030  12.330  1.00  0.00            
ATOM   1177  HA  TYR   270      25.550  21.010  12.890  1.00  0.00            
ATOM   1178  CB  TYR   270      26.290  21.900  11.090  1.00  0.00            
ATOM   1179  HB1 TYR   270      25.640  21.350  10.410  1.00  0.00            
ATOM   1180  HB2 TYR   270      27.200  22.000  10.510  1.00  0.00            
ATOM   1181  CG  TYR   270      25.800  23.320  11.280  1.00  0.00            
ATOM   1182  CD1 TYR   270      24.470  23.640  11.590  1.00  0.00            
ATOM   1183  HD1 TYR   270      23.740  22.860  11.630  1.00  0.00            
ATOM   1184  CE1 TYR   270      24.080  24.950  11.920  1.00  0.00            
ATOM   1185  HE1 TYR   270      23.060  25.280  12.070  1.00  0.00            
ATOM   1186  CZ  TYR   270      24.990  26.020  11.860  1.00  0.00            
ATOM   1187  OH  TYR   270      24.590  27.300  12.120  1.00  0.00            
ATOM   1188  HH  TYR   270      25.340  27.900  12.090  1.00  0.00            
ATOM   1189  CE2 TYR   270      26.290  25.690  11.450  1.00  0.00            
ATOM   1190  HE2 TYR   270      26.970  26.540  11.480  1.00  0.00            
ATOM   1191  CD2 TYR   270      26.700  24.380  11.160  1.00  0.00            
ATOM   1192  HD2 TYR   270      27.740  24.130  11.000  1.00  0.00            
ATOM   1193  C   TYR   270      26.760  19.600  11.890  1.00  0.00            
ATOM   1194  O   TYR   270      25.880  18.760  11.680  1.00  0.00            
ATOM   1195  N   GLY   271      28.030  19.200  11.760  1.00  0.00            
ATOM   1196  H   GLY   271      28.650  19.970  11.940  1.00  0.00            
ATOM   1197  CA  GLY   271      28.580  17.900  11.460  1.00  0.00            
ATOM   1198  HA1 GLY   271      29.640  18.080  11.310  1.00  0.00            
ATOM   1199  HA2 GLY   271      28.290  17.610  10.440  1.00  0.00            
ATOM   1200  C   GLY   271      28.210  16.870  12.520  1.00  0.00            
ATOM   1201  O   GLY   271      27.630  15.820  12.240  1.00  0.00            
ATOM   1202  N   LYS   272      28.580  17.100  13.780  1.00  0.00            
ATOM   1203  H   LYS   272      29.050  17.980  13.970  1.00  0.00            
ATOM   1204  CA  LYS   272      28.370  16.090  14.800  1.00  0.00            
ATOM   1205  HA  LYS   272      28.780  15.150  14.430  1.00  0.00            
ATOM   1206  CB  LYS   272      29.200  16.480  16.020  1.00  0.00            
ATOM   1207  HB1 LYS   272      28.820  17.420  16.430  1.00  0.00            
ATOM   1208  HB2 LYS   272      30.220  16.710  15.740  1.00  0.00            
ATOM   1209  CG  LYS   272      29.240  15.430  17.130  1.00  0.00            
ATOM   1210  HG1 LYS   272      28.320  15.530  17.700  1.00  0.00            
ATOM   1211  HG2 LYS   272      30.060  15.730  17.790  1.00  0.00            
ATOM   1212  CD  LYS   272      29.440  13.970  16.750  1.00  0.00            
ATOM   1213  HD1 LYS   272      30.250  13.780  16.030  1.00  0.00            
ATOM   1214  HD2 LYS   272      28.590  13.520  16.240  1.00  0.00            
ATOM   1215  CE  LYS   272      29.750  13.330  18.100  1.00  0.00            
ATOM   1216  HE1 LYS   272      29.060  13.680  18.880  1.00  0.00            
ATOM   1217  HE2 LYS   272      30.790  13.540  18.320  1.00  0.00            
ATOM   1218  NZ  LYS   272      29.740  11.870  17.970  1.00  0.00            
ATOM   1219  HZ1 LYS   272      30.130  11.380  18.770  1.00  0.00            
ATOM   1220  HZ2 LYS   272      28.810  11.500  17.810  1.00  0.00            
ATOM   1221  HZ3 LYS   272      30.210  11.530  17.140  1.00  0.00            
ATOM   1222  C   LYS   272      26.870  16.050  15.010  1.00  0.00            
ATOM   1223  O   LYS   272      26.360  14.990  15.340  1.00  0.00            
ATOM   1224  N   PHE   273      26.160  17.170  14.840  1.00  0.00            
ATOM   1225  H   PHE   273      26.570  18.090  14.720  1.00  0.00            
ATOM   1226  CA  PHE   273      24.720  17.070  14.870  1.00  0.00            
ATOM   1227  HA  PHE   273      24.400  16.580  15.790  1.00  0.00            
ATOM   1228  CB  PHE   273      24.180  18.500  14.900  1.00  0.00            
ATOM   1229  HB1 PHE   273      24.530  18.890  13.950  1.00  0.00            
ATOM   1230  HB2 PHE   273      24.490  19.100  15.750  1.00  0.00            
ATOM   1231  CG  PHE   273      22.680  18.570  14.790  1.00  0.00            
ATOM   1232  CD1 PHE   273      21.880  18.610  15.940  1.00  0.00            
ATOM   1233  HD1 PHE   273      22.310  18.640  16.930  1.00  0.00            
ATOM   1234  CE1 PHE   273      20.490  18.730  15.870  1.00  0.00            
ATOM   1235  HE1 PHE   273      19.950  18.740  16.800  1.00  0.00            
ATOM   1236  CZ  PHE   273      19.850  18.830  14.630  1.00  0.00            
ATOM   1237  HZ  PHE   273      18.780  18.840  14.500  1.00  0.00            
ATOM   1238  CE2 PHE   273      20.640  18.880  13.470  1.00  0.00            
ATOM   1239  HE2 PHE   273      20.190  18.860  12.490  1.00  0.00            
ATOM   1240  CD2 PHE   273      22.030  18.730  13.550  1.00  0.00            
ATOM   1241  HD2 PHE   273      22.650  18.740  12.670  1.00  0.00            
ATOM   1242  C   PHE   273      24.060  16.200  13.800  1.00  0.00            
ATOM   1243  O   PHE   273      23.170  15.440  14.170  1.00  0.00            
ATOM   1244  N   LEU   274      24.510  16.260  12.550  1.00  0.00            
ATOM   1245  H   LEU   274      25.200  16.970  12.340  1.00  0.00            
ATOM   1246  CA  LEU   274      24.230  15.240  11.560  1.00  0.00            
ATOM   1247  HA  LEU   274      23.140  15.240  11.470  1.00  0.00            
ATOM   1248  CB  LEU   274      24.810  15.640  10.210  1.00  0.00            
ATOM   1249  HB1 LEU   274      24.670  14.790   9.550  1.00  0.00            
ATOM   1250  HB2 LEU   274      25.880  15.800  10.330  1.00  0.00            
ATOM   1251  CG  LEU   274      24.140  16.840   9.540  1.00  0.00            
ATOM   1252  HG  LEU   274      24.170  17.730  10.170  1.00  0.00            
ATOM   1253  CD1 LEU   274      24.840  17.170   8.230  1.00  0.00            
ATOM   1254 1HD1 LEU   274      24.760  16.340   7.520  1.00  0.00            
ATOM   1255 2HD1 LEU   274      24.670  18.170   7.840  1.00  0.00            
ATOM   1256 3HD1 LEU   274      25.890  17.330   8.480  1.00  0.00            
ATOM   1257  CD2 LEU   274      22.690  16.790   9.070  1.00  0.00            
ATOM   1258 1HD2 LEU   274      21.980  16.790   9.900  1.00  0.00            
ATOM   1259 2HD2 LEU   274      22.580  17.650   8.400  1.00  0.00            
ATOM   1260 3HD2 LEU   274      22.530  15.880   8.490  1.00  0.00            
ATOM   1261  C   LEU   274      24.580  13.810  11.940  1.00  0.00            
ATOM   1262  O   LEU   274      23.730  12.930  11.750  1.00  0.00            
ATOM   1263  N   ALA   275      25.750  13.610  12.550  1.00  0.00            
ATOM   1264  H   ALA   275      26.300  14.440  12.730  1.00  0.00            
ATOM   1265  CA  ALA   275      26.220  12.290  12.910  1.00  0.00            
ATOM   1266  HA  ALA   275      25.980  11.650  12.060  1.00  0.00            
ATOM   1267  CB  ALA   275      27.710  12.490  13.150  1.00  0.00            
ATOM   1268  HB1 ALA   275      28.220  11.570  13.440  1.00  0.00            
ATOM   1269  HB2 ALA   275      28.300  12.720  12.260  1.00  0.00            
ATOM   1270  HB3 ALA   275      27.860  13.350  13.800  1.00  0.00            
ATOM   1271  C   ALA   275      25.590  11.780  14.200  1.00  0.00            
ATOM   1272  O   ALA   275      25.450  10.560  14.270  1.00  0.00            
ATOM   1273  N   ASP   276      25.050  12.620  15.080  1.00  0.00            
ATOM   1274  H   ASP   276      25.170  13.610  14.950  1.00  0.00            
ATOM   1275  CA  ASP   276      24.150  12.210  16.140  1.00  0.00            
ATOM   1276  HA  ASP   276      24.530  11.370  16.720  1.00  0.00            
ATOM   1277  CB  ASP   276      23.960  13.410  17.070  1.00  0.00            
ATOM   1278  HB1 ASP   276      23.270  13.200  17.890  1.00  0.00            
ATOM   1279  HB2 ASP   276      23.620  14.250  16.470  1.00  0.00            
ATOM   1280  CG  ASP   276      25.120  13.940  17.900  1.00  0.00            
ATOM   1281  OD1 ASP   276      25.000  15.040  18.480  1.00  0.00            
ATOM   1282  OD2 ASP   276      26.190  13.290  17.890  1.00  0.00            
ATOM   1283  C   ASP   276      22.750  11.920  15.630  1.00  0.00            
ATOM   1284  O   ASP   276      21.940  11.500  16.460  1.00  0.00            
ATOM   1285  N   GLY   277      22.500  12.130  14.340  1.00  0.00            
ATOM   1286  H   GLY   277      23.230  12.590  13.820  1.00  0.00            
ATOM   1287  CA  GLY   277      21.290  11.830  13.600  1.00  0.00            
ATOM   1288  HA1 GLY   277      20.780  10.950  13.980  1.00  0.00            
ATOM   1289  HA2 GLY   277      21.570  11.690  12.560  1.00  0.00            
ATOM   1290  C   GLY   277      20.180  12.880  13.690  1.00  0.00            
ATOM   1291  O   GLY   277      19.000  12.660  13.440  1.00  0.00            
ATOM   1292  N   GLY   278      20.600  14.110  14.010  1.00  0.00            
ATOM   1293  H   GLY   278      21.580  14.350  14.090  1.00  0.00            
ATOM   1294  CA  GLY   278      19.700  15.240  14.070  1.00  0.00            
ATOM   1295  HA1 GLY   278      18.940  15.170  13.290  1.00  0.00            
ATOM   1296  HA2 GLY   278      20.270  16.090  13.710  1.00  0.00            
ATOM   1297  C   GLY   278      19.030  15.520  15.410  1.00  0.00            
ATOM   1298  O   GLY   278      19.570  15.220  16.470  1.00  0.00            
ATOM   1299  N   CYS   279      17.890  16.200  15.340  1.00  0.00            
ATOM   1300  H   CYS   279      17.610  16.630  14.470  1.00  0.00            
ATOM   1301  CA  CYS   279      17.090  16.530  16.500  1.00  0.00            
ATOM   1302  HA  CYS   279      17.720  17.250  17.030  1.00  0.00            
ATOM   1303  CB  CYS   279      15.760  17.120  16.060  1.00  0.00            
ATOM   1304  HB1 CYS   279      15.070  17.180  16.900  1.00  0.00            
ATOM   1305  HB2 CYS   279      15.290  16.580  15.230  1.00  0.00            
ATOM   1306  SG  CYS   279      16.130  18.800  15.480  1.00  0.00            
ATOM   1307  HG  CYS   279      14.880  19.160  15.210  1.00  0.00            
ATOM   1308  C   CYS   279      16.790  15.260  17.270  1.00  0.00            
ATOM   1309  O   CYS   279      16.650  14.160  16.720  1.00  0.00            
ATOM   1310  N   SER   280      16.500  15.370  18.570  1.00  0.00            
ATOM   1311  H   SER   280      16.600  16.310  18.910  1.00  0.00            
ATOM   1312  CA  SER   280      16.240  14.240  19.430  1.00  0.00            
ATOM   1313  HA  SER   280      15.730  13.510  18.800  1.00  0.00            
ATOM   1314  CB  SER   280      17.530  13.560  19.900  1.00  0.00            
ATOM   1315  HB1 SER   280      17.990  13.030  19.070  1.00  0.00            
ATOM   1316  HB2 SER   280      17.120  12.790  20.560  1.00  0.00            
ATOM   1317  OG  SER   280      18.450  14.390  20.570  1.00  0.00            
ATOM   1318  HG  SER   280      18.840  15.030  19.960  1.00  0.00            
ATOM   1319  C   SER   280      15.360  14.610  20.620  1.00  0.00            
ATOM   1320  O   SER   280      15.460  15.720  21.150  1.00  0.00            
ATOM   1321  N   GLY   281      14.510  13.670  21.030  1.00  0.00            
ATOM   1322  H   GLY   281      14.600  12.740  20.660  1.00  0.00            
ATOM   1323  CA  GLY   281      13.360  13.990  21.850  1.00  0.00            
ATOM   1324  HA1 GLY   281      12.750  13.090  21.870  1.00  0.00            
ATOM   1325  HA2 GLY   281      12.830  14.810  21.350  1.00  0.00            
ATOM   1326  C   GLY   281      13.580  14.420  23.290  1.00  0.00            
ATOM   1327  O   GLY   281      14.360  13.860  24.070  1.00  0.00            
ATOM   1328  N   GLY   282      13.060  15.590  23.650  1.00  0.00            
ATOM   1329  H   GLY   282      12.530  16.060  22.930  1.00  0.00            
ATOM   1330  CA  GLY   282      12.970  16.170  24.980  1.00  0.00            
ATOM   1331  HA1 GLY   282      12.450  15.480  25.640  1.00  0.00            
ATOM   1332  HA2 GLY   282      12.400  17.090  24.920  1.00  0.00            
ATOM   1333  C   GLY   282      14.260  16.670  25.620  1.00  0.00            
ATOM   1334  O   GLY   282      14.370  16.830  26.830  1.00  0.00            
ATOM   1335  N   ALA   283      15.250  16.830  24.740  1.00  0.00            
ATOM   1336  H   ALA   283      15.090  16.610  23.770  1.00  0.00            
ATOM   1337  CA  ALA   283      16.650  17.110  25.040  1.00  0.00            
ATOM   1338  HA  ALA   283      16.990  16.640  25.960  1.00  0.00            
ATOM   1339  CB  ALA   283      17.390  16.570  23.830  1.00  0.00            
ATOM   1340  HB1 ALA   283      17.140  17.020  22.870  1.00  0.00            
ATOM   1341  HB2 ALA   283      18.440  16.760  24.030  1.00  0.00            
ATOM   1342  HB3 ALA   283      17.190  15.500  23.740  1.00  0.00            
ATOM   1343  C   ALA   283      16.960  18.580  25.280  1.00  0.00            
ATOM   1344  O   ALA   283      17.680  18.820  26.250  1.00  0.00            
ATOM   1345  N   TYR   284      16.330  19.510  24.560  1.00  0.00            
ATOM   1346  H   TYR   284      15.620  19.240  23.900  1.00  0.00            
ATOM   1347  CA  TYR   284      16.510  20.950  24.560  1.00  0.00            
ATOM   1348  HA  TYR   284      16.820  21.130  25.590  1.00  0.00            
ATOM   1349  CB  TYR   284      17.670  21.440  23.700  1.00  0.00            
ATOM   1350  HB1 TYR   284      18.570  21.330  24.310  1.00  0.00            
ATOM   1351  HB2 TYR   284      17.460  22.450  23.360  1.00  0.00            
ATOM   1352  CG  TYR   284      17.940  20.690  22.420  1.00  0.00            
ATOM   1353  CD1 TYR   284      18.890  19.660  22.400  1.00  0.00            
ATOM   1354  HD1 TYR   284      19.580  19.550  23.220  1.00  0.00            
ATOM   1355  CE1 TYR   284      18.880  18.790  21.300  1.00  0.00            
ATOM   1356  HE1 TYR   284      19.600  18.000  21.200  1.00  0.00            
ATOM   1357  CZ  TYR   284      17.920  18.950  20.280  1.00  0.00            
ATOM   1358  OH  TYR   284      17.830  18.090  19.230  1.00  0.00            
ATOM   1359  HH  TYR   284      18.480  17.390  19.280  1.00  0.00            
ATOM   1360  CE2 TYR   284      17.070  20.070  20.270  1.00  0.00            
ATOM   1361  HE2 TYR   284      16.370  20.260  19.460  1.00  0.00            
ATOM   1362  CD2 TYR   284      17.120  20.980  21.330  1.00  0.00            
ATOM   1363  HD2 TYR   284      16.340  21.730  21.310  1.00  0.00            
ATOM   1364  C   TYR   284      15.230  21.640  24.110  1.00  0.00            
ATOM   1365  O   TYR   284      14.500  21.240  23.200  1.00  0.00            
ATOM   1366  N   ASP   285      14.920  22.850  24.600  1.00  0.00            
ATOM   1367  H   ASP   285      15.550  23.250  25.290  1.00  0.00            
ATOM   1368  CA  ASP   285      13.840  23.720  24.200  1.00  0.00            
ATOM   1369  HA  ASP   285      13.070  23.120  23.720  1.00  0.00            
ATOM   1370  CB  ASP   285      13.290  24.540  25.370  1.00  0.00            
ATOM   1371  HB1 ASP   285      12.240  24.740  25.160  1.00  0.00            
ATOM   1372  HB2 ASP   285      13.760  25.520  25.380  1.00  0.00            
ATOM   1373  CG  ASP   285      13.300  23.810  26.710  1.00  0.00            
ATOM   1374  OD1 ASP   285      12.220  23.430  27.210  1.00  0.00            
ATOM   1375  OD2 ASP   285      14.350  23.890  27.380  1.00  0.00            
ATOM   1376  C   ASP   285      14.230  24.740  23.140  1.00  0.00            
ATOM   1377  O   ASP   285      13.360  25.190  22.400  1.00  0.00            
ATOM   1378  N   ILE   286      15.510  25.140  23.150  1.00  0.00            
ATOM   1379  H   ILE   286      16.060  24.870  23.950  1.00  0.00            
ATOM   1380  CA  ILE   286      15.900  26.250  22.300  1.00  0.00            
ATOM   1381  HA  ILE   286      15.090  26.760  21.770  1.00  0.00            
ATOM   1382  CB  ILE   286      16.510  27.310  23.200  1.00  0.00            
ATOM   1383  HB  ILE   286      17.350  26.800  23.660  1.00  0.00            
ATOM   1384  CG2 ILE   286      16.940  28.560  22.420  1.00  0.00            
ATOM   1385 1HG2 ILE   286      17.680  28.400  21.640  1.00  0.00            
ATOM   1386 2HG2 ILE   286      16.010  28.830  21.920  1.00  0.00            
ATOM   1387 3HG2 ILE   286      17.340  29.380  23.010  1.00  0.00            
ATOM   1388  CG1 ILE   286      15.660  27.790  24.370  1.00  0.00            
ATOM   1389 1HG1 ILE   286      16.160  28.600  24.910  1.00  0.00            
ATOM   1390 2HG1 ILE   286      15.570  26.970  25.090  1.00  0.00            
ATOM   1391  CD  ILE   286      14.240  28.220  24.050  1.00  0.00            
ATOM   1392  HD1 ILE   286      13.660  27.580  23.390  1.00  0.00            
ATOM   1393  HD2 ILE   286      13.660  28.290  24.970  1.00  0.00            
ATOM   1394  HD3 ILE   286      14.250  29.160  23.480  1.00  0.00            
ATOM   1395  C   ILE   286      17.010  25.790  21.360  1.00  0.00            
ATOM   1396  O   ILE   286      17.840  24.960  21.730  1.00  0.00            
ATOM   1397  N   ILE   287      16.980  26.270  20.120  1.00  0.00            
ATOM   1398  H   ILE   287      16.310  27.010  19.970  1.00  0.00            
ATOM   1399  CA  ILE   287      17.940  25.880  19.100  1.00  0.00            
ATOM   1400  HA  ILE   287      18.820  25.390  19.510  1.00  0.00            
ATOM   1401  CB  ILE   287      17.430  24.850  18.090  1.00  0.00            
ATOM   1402  HB  ILE   287      16.660  25.310  17.470  1.00  0.00            
ATOM   1403  CG2 ILE   287      18.660  24.410  17.290  1.00  0.00            
ATOM   1404 1HG2 ILE   287      18.980  25.150  16.550  1.00  0.00            
ATOM   1405 2HG2 ILE   287      19.510  24.210  17.940  1.00  0.00            
ATOM   1406 3HG2 ILE   287      18.590  23.470  16.750  1.00  0.00            
ATOM   1407  CG1 ILE   287      16.830  23.660  18.840  1.00  0.00            
ATOM   1408 1HG1 ILE   287      16.030  24.110  19.430  1.00  0.00            
ATOM   1409 2HG1 ILE   287      17.580  23.360  19.560  1.00  0.00            
ATOM   1410  CD  ILE   287      16.190  22.650  17.890  1.00  0.00            
ATOM   1411  HD1 ILE   287      15.380  22.120  18.390  1.00  0.00            
ATOM   1412  HD2 ILE   287      15.600  23.170  17.130  1.00  0.00            
ATOM   1413  HD3 ILE   287      16.940  21.960  17.520  1.00  0.00            
ATOM   1414  C   ILE   287      18.470  27.170  18.500  1.00  0.00            
ATOM   1415  O   ILE   287      17.660  27.800  17.820  1.00  0.00            
ATOM   1416  N   ILE   288      19.780  27.340  18.620  1.00  0.00            
ATOM   1417  H   ILE   288      20.210  26.640  19.210  1.00  0.00            
ATOM   1418  CA  ILE   288      20.530  28.350  17.900  1.00  0.00            
ATOM   1419  HA  ILE   288      19.840  29.060  17.450  1.00  0.00            
ATOM   1420  CB  ILE   288      21.400  29.260  18.760  1.00  0.00            
ATOM   1421  HB  ILE   288      22.330  28.690  18.870  1.00  0.00            
ATOM   1422  CG2 ILE   288      21.730  30.590  18.100  1.00  0.00            
ATOM   1423 1HG2 ILE   288      20.860  31.100  17.690  1.00  0.00            
ATOM   1424 2HG2 ILE   288      22.260  31.250  18.800  1.00  0.00            
ATOM   1425 3HG2 ILE   288      22.420  30.400  17.280  1.00  0.00            
ATOM   1426  CG1 ILE   288      20.960  29.530  20.200  1.00  0.00            
ATOM   1427 1HG1 ILE   288      21.710  30.130  20.700  1.00  0.00            
ATOM   1428 2HG1 ILE   288      20.850  28.570  20.710  1.00  0.00            
ATOM   1429  CD  ILE   288      19.640  30.270  20.400  1.00  0.00            
ATOM   1430  HD1 ILE   288      18.910  29.630  19.890  1.00  0.00            
ATOM   1431  HD2 ILE   288      19.370  30.370  21.450  1.00  0.00            
ATOM   1432  HD3 ILE   288      19.690  31.290  20.030  1.00  0.00            
ATOM   1433  C   ILE   288      21.340  27.750  16.750  1.00  0.00            
ATOM   1434  O   ILE   288      21.920  26.680  16.860  1.00  0.00            
ATOM   1435  N   CYS   289      21.420  28.450  15.620  1.00  0.00            
ATOM   1436  H   CYS   289      20.720  29.180  15.550  1.00  0.00            
ATOM   1437  CA  CYS   289      22.110  28.110  14.380  1.00  0.00            
ATOM   1438  HA  CYS   289      22.670  27.190  14.530  1.00  0.00            
ATOM   1439  CB  CYS   289      21.000  27.800  13.380  1.00  0.00            
ATOM   1440  HB1 CYS   289      21.410  28.070  12.410  1.00  0.00            
ATOM   1441  HB2 CYS   289      20.170  28.500  13.500  1.00  0.00            
ATOM   1442  SG  CYS   289      20.450  26.080  13.310  1.00  0.00            
ATOM   1443  HG  CYS   289      20.160  26.050  14.610  1.00  0.00            
ATOM   1444  C   CYS   289      22.930  29.360  14.110  1.00  0.00            
ATOM   1445  O   CYS   289      22.380  30.300  13.540  1.00  0.00            
ATOM   1446  N   ASP   290      24.180  29.430  14.590  1.00  0.00            
ATOM   1447  H   ASP   290      24.720  28.630  14.880  1.00  0.00            
ATOM   1448  CA  ASP   290      24.970  30.640  14.430  1.00  0.00            
ATOM   1449  HA  ASP   290      24.310  31.490  14.250  1.00  0.00            
ATOM   1450  CB  ASP   290      25.740  31.050  15.680  1.00  0.00            
ATOM   1451  HB1 ASP   290      26.550  30.320  15.770  1.00  0.00            
ATOM   1452  HB2 ASP   290      25.070  30.950  16.530  1.00  0.00            
ATOM   1453  CG  ASP   290      26.310  32.460  15.700  1.00  0.00            
ATOM   1454  OD1 ASP   290      25.830  33.300  14.900  1.00  0.00            
ATOM   1455  OD2 ASP   290      27.200  32.860  16.470  1.00  0.00            
ATOM   1456  C   ASP   290      25.890  30.480  13.230  1.00  0.00            
ATOM   1457  O   ASP   290      26.330  29.410  12.820  1.00  0.00            
ATOM   1458  N   GLU   291      26.240  31.650  12.690  1.00  0.00            
ATOM   1459  H   GLU   291      25.930  32.500  13.140  1.00  0.00            
ATOM   1460  CA  GLU   291      26.930  31.850  11.420  1.00  0.00            
ATOM   1461  HA  GLU   291      26.980  32.940  11.360  1.00  0.00            
ATOM   1462  CB  GLU   291      28.380  31.390  11.500  1.00  0.00            
ATOM   1463  HB1 GLU   291      28.860  31.780  10.610  1.00  0.00            
ATOM   1464  HB2 GLU   291      28.330  30.300  11.430  1.00  0.00            
ATOM   1465  CG  GLU   291      29.180  31.790  12.730  1.00  0.00            
ATOM   1466  HG1 GLU   291      30.260  31.620  12.630  1.00  0.00            
ATOM   1467  HG2 GLU   291      28.780  31.180  13.540  1.00  0.00            
ATOM   1468  CD  GLU   291      29.060  33.270  13.080  1.00  0.00            
ATOM   1469  OE1 GLU   291      29.320  34.130  12.220  1.00  0.00            
ATOM   1470  OE2 GLU   291      28.780  33.550  14.260  1.00  0.00            
ATOM   1471  C   GLU   291      26.110  31.400  10.220  1.00  0.00            
ATOM   1472  O   GLU   291      26.670  30.870   9.250  1.00  0.00            
ATOM   1473  N   CYS   292      24.800  31.610  10.140  1.00  0.00            
ATOM   1474  H   CYS   292      24.350  32.230  10.800  1.00  0.00            
ATOM   1475  CA  CYS   292      23.950  31.130   9.070  1.00  0.00            
ATOM   1476  HA  CYS   292      24.010  30.040   9.070  1.00  0.00            
ATOM   1477  CB  CYS   292      22.500  31.510   9.370  1.00  0.00            
ATOM   1478  HB1 CYS   292      21.940  31.510   8.430  1.00  0.00            
ATOM   1479  HB2 CYS   292      22.500  32.550   9.680  1.00  0.00            
ATOM   1480  SG  CYS   292      21.740  30.470  10.630  1.00  0.00            
ATOM   1481  HG  CYS   292      22.420  30.610  11.780  1.00  0.00            
ATOM   1482  C   CYS   292      24.290  31.670   7.690  1.00  0.00            
ATOM   1483  O   CYS   292      23.890  31.120   6.660  1.00  0.00            
ATOM   1484  N   HIS   293      25.110  32.720   7.620  1.00  0.00            
ATOM   1485  H   HIS   293      25.390  33.100   8.520  1.00  0.00            
ATOM   1486  CA  HIS   293      25.760  33.160   6.410  1.00  0.00            
ATOM   1487  HA  HIS   293      25.000  33.240   5.640  1.00  0.00            
ATOM   1488  CB  HIS   293      26.390  34.550   6.550  1.00  0.00            
ATOM   1489  HB1 HIS   293      25.580  35.280   6.550  1.00  0.00            
ATOM   1490  HB2 HIS   293      27.030  34.710   5.680  1.00  0.00            
ATOM   1491  CG  HIS   293      27.060  34.780   7.870  1.00  0.00            
ATOM   1492  ND1 HIS   293      26.740  35.830   8.720  1.00  0.00            
ATOM   1493  CE1 HIS   293      27.460  35.650   9.830  1.00  0.00            
ATOM   1494  HE1 HIS   293      27.440  36.320  10.670  1.00  0.00            
ATOM   1495  NE2 HIS   293      28.340  34.650   9.680  1.00  0.00            
ATOM   1496  HE2 HIS   293      29.070  34.370  10.320  1.00  0.00            
ATOM   1497  CD2 HIS   293      28.120  34.110   8.430  1.00  0.00            
ATOM   1498  HD2 HIS   293      28.530  33.180   8.050  1.00  0.00            
ATOM   1499  C   HIS   293      26.650  32.130   5.720  1.00  0.00            
ATOM   1500  O   HIS   293      27.010  32.400   4.580  1.00  0.00            
ATOM   1501  N   SER   294      27.090  31.060   6.380  1.00  0.00            
ATOM   1502  H   SER   294      26.660  30.950   7.280  1.00  0.00            
ATOM   1503  CA  SER   294      28.100  30.100   5.950  1.00  0.00            
ATOM   1504  HA  SER   294      28.950  30.680   5.620  1.00  0.00            
ATOM   1505  CB  SER   294      28.670  29.320   7.140  1.00  0.00            
ATOM   1506  HB1 SER   294      29.500  28.740   6.750  1.00  0.00            
ATOM   1507  HB2 SER   294      27.880  28.860   7.730  1.00  0.00            
ATOM   1508  OG  SER   294      29.390  30.150   8.020  1.00  0.00            
ATOM   1509  HG  SER   294      28.730  30.420   8.660  1.00  0.00            
ATOM   1510  C   SER   294      27.550  29.120   4.920  1.00  0.00            
ATOM   1511  O   SER   294      26.580  28.400   5.110  1.00  0.00            
ATOM   1512  N   THR   295      28.250  29.150   3.780  1.00  0.00            
ATOM   1513  H   THR   295      29.010  29.810   3.660  1.00  0.00            
ATOM   1514  CA  THR   295      27.880  28.520   2.530  1.00  0.00            
ATOM   1515  HA  THR   295      26.790  28.490   2.520  1.00  0.00            
ATOM   1516  CB  THR   295      28.310  29.330   1.310  1.00  0.00            
ATOM   1517  HB  THR   295      28.370  28.760   0.380  1.00  0.00            
ATOM   1518  CG2 THR   295      27.300  30.470   1.210  1.00  0.00            
ATOM   1519 1HG2 THR   295      27.460  31.070   0.320  1.00  0.00            
ATOM   1520 2HG2 THR   295      26.310  30.020   1.220  1.00  0.00            
ATOM   1521 3HG2 THR   295      27.380  31.160   2.060  1.00  0.00            
ATOM   1522  OG1 THR   295      29.530  30.000   1.540  1.00  0.00            
ATOM   1523  HG1 THR   295      30.220  29.350   1.660  1.00  0.00            
ATOM   1524  C   THR   295      28.360  27.070   2.530  1.00  0.00            
ATOM   1525  O   THR   295      28.720  26.620   1.440  1.00  0.00            
ATOM   1526  N   ASP   296      28.660  26.500   3.690  1.00  0.00            
ATOM   1527  H   ASP   296      28.320  26.840   4.580  1.00  0.00            
ATOM   1528  CA  ASP   296      29.240  25.170   3.760  1.00  0.00            
ATOM   1529  HA  ASP   296      29.900  25.120   2.890  1.00  0.00            
ATOM   1530  CB  ASP   296      30.020  25.150   5.070  1.00  0.00            
ATOM   1531  HB1 ASP   296      29.460  25.450   5.950  1.00  0.00            
ATOM   1532  HB2 ASP   296      30.880  25.800   4.950  1.00  0.00            
ATOM   1533  CG  ASP   296      30.480  23.710   5.280  1.00  0.00            
ATOM   1534  OD1 ASP   296      31.300  23.270   4.450  1.00  0.00            
ATOM   1535  OD2 ASP   296      30.080  22.980   6.220  1.00  0.00            
ATOM   1536  C   ASP   296      28.240  24.040   3.600  1.00  0.00            
ATOM   1537  O   ASP   296      27.150  24.060   4.160  1.00  0.00            
ATOM   1538  N   SER   297      28.550  22.930   2.910  1.00  0.00            
ATOM   1539  H   SER   297      29.440  22.820   2.450  1.00  0.00            
ATOM   1540  CA  SER   297      27.560  21.910   2.660  1.00  0.00            
ATOM   1541  HA  SER   297      26.690  22.330   2.140  1.00  0.00            
ATOM   1542  CB  SER   297      28.180  20.890   1.710  1.00  0.00            
ATOM   1543  HB1 SER   297      28.060  21.180   0.670  1.00  0.00            
ATOM   1544  HB2 SER   297      27.550  20.000   1.690  1.00  0.00            
ATOM   1545  OG  SER   297      29.520  20.620   2.030  1.00  0.00            
ATOM   1546  HG  SER   297      30.060  20.930   1.300  1.00  0.00            
ATOM   1547  C   SER   297      27.110  21.190   3.920  1.00  0.00            
ATOM   1548  O   SER   297      25.920  21.010   4.170  1.00  0.00            
ATOM   1549  N   THR   298      28.100  20.810   4.730  1.00  0.00            
ATOM   1550  H   THR   298      29.040  21.040   4.440  1.00  0.00            
ATOM   1551  CA  THR   298      27.860  20.220   6.030  1.00  0.00            
ATOM   1552  HA  THR   298      27.140  19.410   5.840  1.00  0.00            
ATOM   1553  CB  THR   298      29.030  19.770   6.890  1.00  0.00            
ATOM   1554  HB  THR   298      29.510  20.690   7.230  1.00  0.00            
ATOM   1555  CG2 THR   298      28.730  18.880   8.100  1.00  0.00            
ATOM   1556 1HG2 THR   298      28.210  17.970   7.810  1.00  0.00            
ATOM   1557 2HG2 THR   298      29.700  18.610   8.500  1.00  0.00            
ATOM   1558 3HG2 THR   298      28.060  19.390   8.790  1.00  0.00            
ATOM   1559  OG1 THR   298      29.900  18.980   6.110  1.00  0.00            
ATOM   1560  HG1 THR   298      30.760  19.420   6.110  1.00  0.00            
ATOM   1561  C   THR   298      27.110  21.230   6.880  1.00  0.00            
ATOM   1562  O   THR   298      26.100  20.840   7.470  1.00  0.00            
ATOM   1563  N   THR   299      27.420  22.520   6.840  1.00  0.00            
ATOM   1564  H   THR   299      28.300  22.800   6.420  1.00  0.00            
ATOM   1565  CA  THR   299      26.600  23.500   7.510  1.00  0.00            
ATOM   1566  HA  THR   299      26.640  23.150   8.540  1.00  0.00            
ATOM   1567  CB  THR   299      27.330  24.840   7.430  1.00  0.00            
ATOM   1568  HB  THR   299      27.490  25.090   6.380  1.00  0.00            
ATOM   1569  CG2 THR   299      26.780  26.100   8.090  1.00  0.00            
ATOM   1570 1HG2 THR   299      26.340  25.880   9.060  1.00  0.00            
ATOM   1571 2HG2 THR   299      27.610  26.820   8.130  1.00  0.00            
ATOM   1572 3HG2 THR   299      25.940  26.510   7.530  1.00  0.00            
ATOM   1573  OG1 THR   299      28.520  24.600   8.150  1.00  0.00            
ATOM   1574  HG1 THR   299      29.190  24.490   7.470  1.00  0.00            
ATOM   1575  C   THR   299      25.190  23.700   6.960  1.00  0.00            
ATOM   1576  O   THR   299      24.250  23.820   7.740  1.00  0.00            
ATOM   1577  N   ILE   300      24.990  23.570   5.650  1.00  0.00            
ATOM   1578  H   ILE   300      25.800  23.290   5.110  1.00  0.00            
ATOM   1579  CA  ILE   300      23.740  23.620   4.920  1.00  0.00            
ATOM   1580  HA  ILE   300      23.160  24.500   5.210  1.00  0.00            
ATOM   1581  CB  ILE   300      23.970  23.890   3.440  1.00  0.00            
ATOM   1582  HB  ILE   300      24.850  23.340   3.100  1.00  0.00            
ATOM   1583  CG2 ILE   300      22.830  23.620   2.460  1.00  0.00            
ATOM   1584 1HG2 ILE   300      22.080  24.410   2.550  1.00  0.00            
ATOM   1585 2HG2 ILE   300      23.190  23.610   1.430  1.00  0.00            
ATOM   1586 3HG2 ILE   300      22.370  22.650   2.660  1.00  0.00            
ATOM   1587  CG1 ILE   300      24.460  25.330   3.330  1.00  0.00            
ATOM   1588 1HG1 ILE   300      25.220  25.470   4.100  1.00  0.00            
ATOM   1589 2HG1 ILE   300      23.660  26.060   3.420  1.00  0.00            
ATOM   1590  CD  ILE   300      25.160  25.620   2.000  1.00  0.00            
ATOM   1591  HD1 ILE   300      24.580  25.250   1.150  1.00  0.00            
ATOM   1592  HD2 ILE   300      25.410  26.680   1.910  1.00  0.00            
ATOM   1593  HD3 ILE   300      26.180  25.230   1.980  1.00  0.00            
ATOM   1594  C   ILE   300      22.810  22.440   5.190  1.00  0.00            
ATOM   1595  O   ILE   300      21.620  22.620   5.440  1.00  0.00            
ATOM   1596  N   LEU   301      23.370  21.230   5.200  1.00  0.00            
ATOM   1597  H   LEU   301      24.350  21.070   5.040  1.00  0.00            
ATOM   1598  CA  LEU   301      22.550  20.050   5.400  1.00  0.00            
ATOM   1599  HA  LEU   301      21.570  20.130   4.930  1.00  0.00            
ATOM   1600  CB  LEU   301      23.360  18.850   4.920  1.00  0.00            
ATOM   1601  HB1 LEU   301      24.250  18.780   5.560  1.00  0.00            
ATOM   1602  HB2 LEU   301      23.680  18.840   3.880  1.00  0.00            
ATOM   1603  CG  LEU   301      22.550  17.600   5.220  1.00  0.00            
ATOM   1604  HG  LEU   301      22.370  17.480   6.290  1.00  0.00            
ATOM   1605  CD1 LEU   301      21.230  17.620   4.450  1.00  0.00            
ATOM   1606 1HD1 LEU   301      20.670  16.730   4.730  1.00  0.00            
ATOM   1607 2HD1 LEU   301      20.600  18.480   4.690  1.00  0.00            
ATOM   1608 3HD1 LEU   301      21.340  17.560   3.370  1.00  0.00            
ATOM   1609  CD2 LEU   301      23.420  16.410   4.790  1.00  0.00            
ATOM   1610 1HD2 LEU   301      24.350  16.510   5.340  1.00  0.00            
ATOM   1611 2HD2 LEU   301      23.090  15.400   5.020  1.00  0.00            
ATOM   1612 3HD2 LEU   301      23.650  16.500   3.730  1.00  0.00            
ATOM   1613  C   LEU   301      22.200  20.020   6.880  1.00  0.00            
ATOM   1614  O   LEU   301      21.130  19.520   7.230  1.00  0.00            
ATOM   1615  N   GLY   302      22.980  20.560   7.820  1.00  0.00            
ATOM   1616  H   GLY   302      23.870  20.950   7.540  1.00  0.00            
ATOM   1617  CA  GLY   302      22.650  20.720   9.220  1.00  0.00            
ATOM   1618  HA1 GLY   302      23.600  20.990   9.690  1.00  0.00            
ATOM   1619  HA2 GLY   302      22.310  19.770   9.620  1.00  0.00            
ATOM   1620  C   GLY   302      21.520  21.680   9.560  1.00  0.00            
ATOM   1621  O   GLY   302      20.610  21.380  10.330  1.00  0.00            
ATOM   1622  N   ILE   303      21.600  22.870   8.960  1.00  0.00            
ATOM   1623  H   ILE   303      22.420  23.160   8.430  1.00  0.00            
ATOM   1624  CA  ILE   303      20.570  23.880   9.100  1.00  0.00            
ATOM   1625  HA  ILE   303      20.350  24.060  10.150  1.00  0.00            
ATOM   1626  CB  ILE   303      21.050  25.150   8.400  1.00  0.00            
ATOM   1627  HB  ILE   303      21.360  25.050   7.360  1.00  0.00            
ATOM   1628  CG2 ILE   303      19.980  26.240   8.330  1.00  0.00            
ATOM   1629 1HG2 ILE   303      19.010  25.870   7.980  1.00  0.00            
ATOM   1630 2HG2 ILE   303      19.840  26.570   9.360  1.00  0.00            
ATOM   1631 3HG2 ILE   303      20.290  27.010   7.620  1.00  0.00            
ATOM   1632  CG1 ILE   303      22.190  25.770   9.200  1.00  0.00            
ATOM   1633 1HG1 ILE   303      22.880  25.010   9.590  1.00  0.00            
ATOM   1634 2HG1 ILE   303      21.810  26.200  10.130  1.00  0.00            
ATOM   1635  CD  ILE   303      23.030  26.910   8.630  1.00  0.00            
ATOM   1636  HD1 ILE   303      22.400  27.800   8.630  1.00  0.00            
ATOM   1637  HD2 ILE   303      23.870  27.050   9.310  1.00  0.00            
ATOM   1638  HD3 ILE   303      23.280  26.610   7.620  1.00  0.00            
ATOM   1639  C   ILE   303      19.270  23.350   8.540  1.00  0.00            
ATOM   1640  O   ILE   303      18.210  23.450   9.160  1.00  0.00            
ATOM   1641  N   GLY   304      19.300  22.770   7.340  1.00  0.00            
ATOM   1642  H   GLY   304      20.150  22.830   6.790  1.00  0.00            
ATOM   1643  CA  GLY   304      18.110  22.190   6.760  1.00  0.00            
ATOM   1644  HA1 GLY   304      18.410  21.730   5.810  1.00  0.00            
ATOM   1645  HA2 GLY   304      17.380  22.990   6.630  1.00  0.00            
ATOM   1646  C   GLY   304      17.510  21.080   7.610  1.00  0.00            
ATOM   1647  O   GLY   304      16.310  20.840   7.690  1.00  0.00            
ATOM   1648  N   THR   305      18.370  20.310   8.280  1.00  0.00            
ATOM   1649  H   THR   305      19.330  20.530   8.060  1.00  0.00            
ATOM   1650  CA  THR   305      18.030  19.240   9.200  1.00  0.00            
ATOM   1651  HA  THR   305      17.300  18.600   8.710  1.00  0.00            
ATOM   1652  CB  THR   305      19.200  18.410   9.710  1.00  0.00            
ATOM   1653  HB  THR   305      19.910  19.010  10.280  1.00  0.00            
ATOM   1654  CG2 THR   305      18.580  17.430  10.710  1.00  0.00            
ATOM   1655 1HG2 THR   305      18.660  17.820  11.720  1.00  0.00            
ATOM   1656 2HG2 THR   305      17.540  17.210  10.500  1.00  0.00            
ATOM   1657 3HG2 THR   305      19.040  16.440  10.670  1.00  0.00            
ATOM   1658  OG1 THR   305      19.810  17.640   8.700  1.00  0.00            
ATOM   1659  HG1 THR   305      20.370  18.200   8.150  1.00  0.00            
ATOM   1660  C   THR   305      17.260  19.810  10.380  1.00  0.00            
ATOM   1661  O   THR   305      16.160  19.340  10.640  1.00  0.00            
ATOM   1662  N   VAL   306      17.770  20.850  11.040  1.00  0.00            
ATOM   1663  H   VAL   306      18.690  21.130  10.740  1.00  0.00            
ATOM   1664  CA  VAL   306      17.160  21.510  12.180  1.00  0.00            
ATOM   1665  HA  VAL   306      17.020  20.690  12.890  1.00  0.00            
ATOM   1666  CB  VAL   306      17.950  22.720  12.690  1.00  0.00            
ATOM   1667  HB  VAL   306      18.300  23.410  11.920  1.00  0.00            
ATOM   1668  CG1 VAL   306      17.070  23.530  13.630  1.00  0.00            
ATOM   1669 1HG1 VAL   306      16.860  22.820  14.420  1.00  0.00            
ATOM   1670 2HG1 VAL   306      17.650  24.410  13.910  1.00  0.00            
ATOM   1671 3HG1 VAL   306      16.190  23.940  13.140  1.00  0.00            
ATOM   1672  CG2 VAL   306      19.180  22.250  13.460  1.00  0.00            
ATOM   1673 1HG2 VAL   306      19.690  22.950  14.120  1.00  0.00            
ATOM   1674 2HG2 VAL   306      18.920  21.430  14.130  1.00  0.00            
ATOM   1675 3HG2 VAL   306      19.990  22.000  12.760  1.00  0.00            
ATOM   1676  C   VAL   306      15.760  21.950  11.800  1.00  0.00            
ATOM   1677  O   VAL   306      14.790  21.720  12.520  1.00  0.00            
ATOM   1678  N   LEU   307      15.590  22.550  10.620  1.00  0.00            
ATOM   1679  H   LEU   307      16.330  22.530   9.930  1.00  0.00            
ATOM   1680  CA  LEU   307      14.310  23.090  10.210  1.00  0.00            
ATOM   1681  HA  LEU   307      13.990  23.690  11.060  1.00  0.00            
ATOM   1682  CB  LEU   307      14.540  24.120   9.100  1.00  0.00            
ATOM   1683  HB1 LEU   307      13.620  24.590   8.760  1.00  0.00            
ATOM   1684  HB2 LEU   307      14.980  23.600   8.250  1.00  0.00            
ATOM   1685  CG  LEU   307      15.340  25.320   9.600  1.00  0.00            
ATOM   1686  HG  LEU   307      16.290  24.980  10.000  1.00  0.00            
ATOM   1687  CD1 LEU   307      15.820  26.260   8.500  1.00  0.00            
ATOM   1688 1HD1 LEU   307      16.140  25.670   7.640  1.00  0.00            
ATOM   1689 2HD1 LEU   307      15.050  26.930   8.110  1.00  0.00            
ATOM   1690 3HD1 LEU   307      16.610  26.930   8.840  1.00  0.00            
ATOM   1691  CD2 LEU   307      14.610  26.170  10.620  1.00  0.00            
ATOM   1692 1HD2 LEU   307      14.580  25.680  11.600  1.00  0.00            
ATOM   1693 2HD2 LEU   307      15.080  27.140  10.810  1.00  0.00            
ATOM   1694 3HD2 LEU   307      13.630  26.450  10.210  1.00  0.00            
ATOM   1695  C   LEU   307      13.280  22.000   9.980  1.00  0.00            
ATOM   1696  O   LEU   307      12.070  22.190  10.130  1.00  0.00            
ATOM   1697  N   ASP   308      13.680  20.840   9.460  1.00  0.00            
ATOM   1698  H   ASP   308      14.650  20.600   9.350  1.00  0.00            
ATOM   1699  CA  ASP   308      12.810  19.700   9.270  1.00  0.00            
ATOM   1700  HA  ASP   308      11.860  20.090   8.910  1.00  0.00            
ATOM   1701  CB  ASP   308      13.380  18.700   8.270  1.00  0.00            
ATOM   1702  HB1 ASP   308      14.320  18.390   8.720  1.00  0.00            
ATOM   1703  HB2 ASP   308      13.570  19.190   7.320  1.00  0.00            
ATOM   1704  CG  ASP   308      12.310  17.620   8.170  1.00  0.00            
ATOM   1705  OD1 ASP   308      12.540  16.460   8.590  1.00  0.00            
ATOM   1706  OD2 ASP   308      11.230  17.830   7.590  1.00  0.00            
ATOM   1707  C   ASP   308      12.460  19.040  10.600  1.00  0.00            
ATOM   1708  O   ASP   308      11.300  18.730  10.860  1.00  0.00            
ATOM   1709  N   GLN   309      13.400  18.870  11.520  1.00  0.00            
ATOM   1710  H   GLN   309      14.350  19.120  11.280  1.00  0.00            
ATOM   1711  CA  GLN   309      13.240  17.900  12.590  1.00  0.00            
ATOM   1712  HA  GLN   309      12.430  17.240  12.300  1.00  0.00            
ATOM   1713  CB  GLN   309      14.520  17.070  12.670  1.00  0.00            
ATOM   1714  HB1 GLN   309      14.360  16.300  13.420  1.00  0.00            
ATOM   1715  HB2 GLN   309      15.380  17.710  12.870  1.00  0.00            
ATOM   1716  CG  GLN   309      14.770  16.330  11.360  1.00  0.00            
ATOM   1717  HG1 GLN   309      15.080  16.880  10.470  1.00  0.00            
ATOM   1718  HG2 GLN   309      13.820  15.850  11.120  1.00  0.00            
ATOM   1719  CD  GLN   309      15.730  15.170  11.590  1.00  0.00            
ATOM   1720  OE1 GLN   309      16.280  15.050  12.680  1.00  0.00            
ATOM   1721  NE2 GLN   309      15.860  14.270  10.610  1.00  0.00            
ATOM   1722 1HE2 GLN   309      15.580  14.430   9.650  1.00  0.00            
ATOM   1723 2HE2 GLN   309      16.390  13.440  10.830  1.00  0.00            
ATOM   1724  C   GLN   309      12.960  18.530  13.960  1.00  0.00            
ATOM   1725  O   GLN   309      12.530  17.830  14.870  1.00  0.00            
ATOM   1726  N   ALA   310      13.200  19.820  14.170  1.00  0.00            
ATOM   1727  H   ALA   310      13.630  20.390  13.450  1.00  0.00            
ATOM   1728  CA  ALA   310      12.970  20.550  15.410  1.00  0.00            
ATOM   1729  HA  ALA   310      13.670  20.060  16.090  1.00  0.00            
ATOM   1730  CB  ALA   310      13.310  22.020  15.220  1.00  0.00            
ATOM   1731  HB1 ALA   310      12.650  22.510  14.500  1.00  0.00            
ATOM   1732  HB2 ALA   310      13.200  22.540  16.170  1.00  0.00            
ATOM   1733  HB3 ALA   310      14.360  22.040  14.920  1.00  0.00            
ATOM   1734  C   ALA   310      11.600  20.390  16.040  1.00  0.00            
ATOM   1735  O   ALA   310      11.460  20.430  17.260  1.00  0.00            
ATOM   1736  N   GLU   311      10.540  20.250  15.240  1.00  0.00            
ATOM   1737  H   GLU   311      10.620  20.380  14.240  1.00  0.00            
ATOM   1738  CA  GLU   311       9.180  20.270  15.740  1.00  0.00            
ATOM   1739  HA  GLU   311       9.100  21.140  16.380  1.00  0.00            
ATOM   1740  CB  GLU   311       8.200  20.590  14.610  1.00  0.00            
ATOM   1741  HB1 GLU   311       8.280  19.770  13.900  1.00  0.00            
ATOM   1742  HB2 GLU   311       8.510  21.540  14.170  1.00  0.00            
ATOM   1743  CG  GLU   311       6.790  20.760  15.180  1.00  0.00            
ATOM   1744  HG1 GLU   311       6.780  21.540  15.940  1.00  0.00            
ATOM   1745  HG2 GLU   311       6.440  19.890  15.730  1.00  0.00            
ATOM   1746  CD  GLU   311       5.710  20.910  14.110  1.00  0.00            
ATOM   1747  OE1 GLU   311       4.590  21.430  14.330  1.00  0.00            
ATOM   1748  OE2 GLU   311       5.980  20.540  12.950  1.00  0.00            
ATOM   1749  C   GLU   311       8.800  18.990  16.470  1.00  0.00            
ATOM   1750  O   GLU   311       8.240  19.080  17.560  1.00  0.00            
ATOM   1751  N   THR   312       9.190  17.810  15.970  1.00  0.00            
ATOM   1752  H   THR   312       9.770  17.740  15.150  1.00  0.00            
ATOM   1753  CA  THR   312       8.840  16.520  16.530  1.00  0.00            
ATOM   1754  HA  THR   312       7.800  16.490  16.860  1.00  0.00            
ATOM   1755  CB  THR   312       9.040  15.420  15.490  1.00  0.00            
ATOM   1756  HB  THR   312       9.120  14.460  15.990  1.00  0.00            
ATOM   1757  CG2 THR   312       7.760  15.330  14.670  1.00  0.00            
ATOM   1758 1HG2 THR   312       7.240  16.290  14.570  1.00  0.00            
ATOM   1759 2HG2 THR   312       7.960  15.120  13.620  1.00  0.00            
ATOM   1760 3HG2 THR   312       7.170  14.560  15.160  1.00  0.00            
ATOM   1761  OG1 THR   312      10.220  15.660  14.760  1.00  0.00            
ATOM   1762  HG1 THR   312      10.080  16.460  14.240  1.00  0.00            
ATOM   1763  C   THR   312       9.690  16.200  17.750  1.00  0.00            
ATOM   1764  O   THR   312       9.550  15.160  18.400  1.00  0.00            
ATOM   1765  N   ALA   313      10.810  16.900  17.930  1.00  0.00            
ATOM   1766  H   ALA   313      10.950  17.670  17.290  1.00  0.00            
ATOM   1767  CA  ALA   313      11.650  16.870  19.110  1.00  0.00            
ATOM   1768  HA  ALA   313      11.620  15.910  19.620  1.00  0.00            
ATOM   1769  CB  ALA   313      13.100  17.050  18.680  1.00  0.00            
ATOM   1770  HB1 ALA   313      13.120  18.010  18.170  1.00  0.00            
ATOM   1771  HB2 ALA   313      13.710  17.050  19.590  1.00  0.00            
ATOM   1772  HB3 ALA   313      13.450  16.170  18.150  1.00  0.00            
ATOM   1773  C   ALA   313      11.260  17.840  20.220  1.00  0.00            
ATOM   1774  O   ALA   313      11.740  17.710  21.340  1.00  0.00            
ATOM   1775  N   GLY   314      10.460  18.870  19.910  1.00  0.00            
ATOM   1776  H   GLY   314      10.170  19.000  18.950  1.00  0.00            
ATOM   1777  CA  GLY   314       9.700  19.650  20.860  1.00  0.00            
ATOM   1778  HA1 GLY   314       9.190  18.990  21.570  1.00  0.00            
ATOM   1779  HA2 GLY   314       8.950  20.200  20.300  1.00  0.00            
ATOM   1780  C   GLY   314      10.550  20.720  21.520  1.00  0.00            
ATOM   1781  O   GLY   314      10.290  21.190  22.620  1.00  0.00            
ATOM   1782  N   ALA   315      11.590  21.150  20.800  1.00  0.00            
ATOM   1783  H   ALA   315      11.950  20.600  20.020  1.00  0.00            
ATOM   1784  CA  ALA   315      12.000  22.530  20.930  1.00  0.00            
ATOM   1785  HA  ALA   315      12.380  22.700  21.940  1.00  0.00            
ATOM   1786  CB  ALA   315      13.120  22.750  19.920  1.00  0.00            
ATOM   1787  HB1 ALA   315      14.010  22.310  20.350  1.00  0.00            
ATOM   1788  HB2 ALA   315      12.920  22.410  18.900  1.00  0.00            
ATOM   1789  HB3 ALA   315      13.280  23.830  19.870  1.00  0.00            
ATOM   1790  C   ALA   315      10.810  23.440  20.680  1.00  0.00            
ATOM   1791  O   ALA   315       9.820  23.020  20.090  1.00  0.00            
ATOM   1792  N   ARG   316      10.900  24.680  21.160  1.00  0.00            
ATOM   1793  H   ARG   316      11.720  24.850  21.730  1.00  0.00            
ATOM   1794  CA  ARG   316       9.880  25.710  21.110  1.00  0.00            
ATOM   1795  HA  ARG   316       8.950  25.330  20.690  1.00  0.00            
ATOM   1796  CB  ARG   316       9.590  26.260  22.500  1.00  0.00            
ATOM   1797  HB1 ARG   316       8.760  26.950  22.390  1.00  0.00            
ATOM   1798  HB2 ARG   316      10.470  26.820  22.820  1.00  0.00            
ATOM   1799  CG  ARG   316       9.230  25.130  23.470  1.00  0.00            
ATOM   1800  HG1 ARG   316      10.100  24.600  23.860  1.00  0.00            
ATOM   1801  HG2 ARG   316       8.690  24.370  22.910  1.00  0.00            
ATOM   1802  CD  ARG   316       8.310  25.560  24.600  1.00  0.00            
ATOM   1803  HD1 ARG   316       7.480  25.970  24.020  1.00  0.00            
ATOM   1804  HD2 ARG   316       8.770  26.350  25.180  1.00  0.00            
ATOM   1805  NE  ARG   316       7.740  24.450  25.370  1.00  0.00            
ATOM   1806  HE  ARG   316       8.030  23.500  25.200  1.00  0.00            
ATOM   1807  CZ  ARG   316       6.920  24.670  26.400  1.00  0.00            
ATOM   1808  NH1 ARG   316       6.670  25.870  26.950  1.00  0.00            
ATOM   1809 1HH1 ARG   316       7.120  26.670  26.520  1.00  0.00            
ATOM   1810 2HH1 ARG   316       6.010  26.090  27.680  1.00  0.00            
ATOM   1811  NH2 ARG   316       6.480  23.610  27.080  1.00  0.00            
ATOM   1812 1HH2 ARG   316       6.750  22.650  26.900  1.00  0.00            
ATOM   1813 2HH2 ARG   316       5.810  23.810  27.810  1.00  0.00            
ATOM   1814  C   ARG   316      10.270  26.880  20.210  1.00  0.00            
ATOM   1815  O   ARG   316       9.420  27.550  19.630  1.00  0.00            
ATOM   1816  N   LEU   317      11.560  27.240  20.260  1.00  0.00            
ATOM   1817  H   LEU   317      12.120  26.520  20.690  1.00  0.00            
ATOM   1818  CA  LEU   317      12.260  28.360  19.680  1.00  0.00            
ATOM   1819  HA  LEU   317      11.560  28.770  18.950  1.00  0.00            
ATOM   1820  CB  LEU   317      12.420  29.490  20.690  1.00  0.00            
ATOM   1821  HB1 LEU   317      13.230  29.110  21.300  1.00  0.00            
ATOM   1822  HB2 LEU   317      11.500  29.680  21.260  1.00  0.00            
ATOM   1823  CG  LEU   317      12.930  30.800  20.110  1.00  0.00            
ATOM   1824  HG  LEU   317      13.860  30.630  19.560  1.00  0.00            
ATOM   1825  CD1 LEU   317      11.950  31.520  19.180  1.00  0.00            
ATOM   1826 1HD1 LEU   317      12.490  32.410  18.840  1.00  0.00            
ATOM   1827 2HD1 LEU   317      11.640  30.910  18.330  1.00  0.00            
ATOM   1828 3HD1 LEU   317      11.040  31.770  19.720  1.00  0.00            
ATOM   1829  CD2 LEU   317      13.220  31.650  21.340  1.00  0.00            
ATOM   1830 1HD2 LEU   317      13.920  31.080  21.950  1.00  0.00            
ATOM   1831 2HD2 LEU   317      13.650  32.590  21.010  1.00  0.00            
ATOM   1832 3HD2 LEU   317      12.330  31.870  21.930  1.00  0.00            
ATOM   1833  C   LEU   317      13.520  28.010  18.900  1.00  0.00            
ATOM   1834  O   LEU   317      14.580  27.700  19.450  1.00  0.00            
ATOM   1835  N   VAL   318      13.460  28.140  17.580  1.00  0.00            
ATOM   1836  H   VAL   318      12.580  28.420  17.170  1.00  0.00            
ATOM   1837  CA  VAL   318      14.570  28.060  16.650  1.00  0.00            
ATOM   1838  HA  VAL   318      15.450  27.580  17.090  1.00  0.00            
ATOM   1839  CB  VAL   318      14.070  27.430  15.350  1.00  0.00            
ATOM   1840  HB  VAL   318      13.220  28.010  14.980  1.00  0.00            
ATOM   1841  CG1 VAL   318      15.150  27.440  14.280  1.00  0.00            
ATOM   1842 1HG1 VAL   318      15.310  28.390  13.770  1.00  0.00            
ATOM   1843 2HG1 VAL   318      16.040  27.040  14.760  1.00  0.00            
ATOM   1844 3HG1 VAL   318      14.900  26.770  13.460  1.00  0.00            
ATOM   1845  CG2 VAL   318      13.610  26.000  15.580  1.00  0.00            
ATOM   1846 1HG2 VAL   318      13.230  25.660  14.620  1.00  0.00            
ATOM   1847 2HG2 VAL   318      14.420  25.350  15.930  1.00  0.00            
ATOM   1848 3HG2 VAL   318      12.850  25.980  16.360  1.00  0.00            
ATOM   1849  C   VAL   318      14.940  29.520  16.390  1.00  0.00            
ATOM   1850  O   VAL   318      14.140  30.380  16.030  1.00  0.00            
ATOM   1851  N   VAL   319      16.220  29.850  16.510  1.00  0.00            
ATOM   1852  H   VAL   319      16.830  29.120  16.860  1.00  0.00            
ATOM   1853  CA  VAL   319      16.830  31.140  16.230  1.00  0.00            
ATOM   1854  HA  VAL   319      16.030  31.820  15.930  1.00  0.00            
ATOM   1855  CB  VAL   319      17.310  31.850  17.500  1.00  0.00            
ATOM   1856  HB  VAL   319      18.210  31.350  17.850  1.00  0.00            
ATOM   1857  CG1 VAL   319      17.670  33.300  17.180  1.00  0.00            
ATOM   1858 1HG1 VAL   319      18.300  33.300  16.290  1.00  0.00            
ATOM   1859 2HG1 VAL   319      16.740  33.840  17.040  1.00  0.00            
ATOM   1860 3HG1 VAL   319      18.180  33.740  18.030  1.00  0.00            
ATOM   1861  CG2 VAL   319      16.270  31.880  18.620  1.00  0.00            
ATOM   1862 1HG2 VAL   319      15.370  32.370  18.240  1.00  0.00            
ATOM   1863 2HG2 VAL   319      16.120  30.840  18.910  1.00  0.00            
ATOM   1864 3HG2 VAL   319      16.650  32.520  19.410  1.00  0.00            
ATOM   1865  C   VAL   319      17.860  30.990  15.130  1.00  0.00            
ATOM   1866  O   VAL   319      18.820  30.240  15.310  1.00  0.00            
ATOM   1867  N   LEU   320      17.570  31.520  13.940  1.00  0.00            
ATOM   1868  H   LEU   320      16.710  32.040  13.830  1.00  0.00            
ATOM   1869  CA  LEU   320      18.570  31.420  12.890  1.00  0.00            
ATOM   1870  HA  LEU   320      19.220  30.570  13.080  1.00  0.00            
ATOM   1871  CB  LEU   320      17.890  31.310  11.530  1.00  0.00            
ATOM   1872  HB1 LEU   320      18.530  31.470  10.660  1.00  0.00            
ATOM   1873  HB2 LEU   320      17.200  32.150  11.540  1.00  0.00            
ATOM   1874  CG  LEU   320      17.260  29.950  11.260  1.00  0.00            
ATOM   1875  HG  LEU   320      16.490  29.890  12.020  1.00  0.00            
ATOM   1876  CD1 LEU   320      16.430  29.880   9.980  1.00  0.00            
ATOM   1877 1HD1 LEU   320      15.570  30.550  10.040  1.00  0.00            
ATOM   1878 2HD1 LEU   320      17.030  30.170   9.120  1.00  0.00            
ATOM   1879 3HD1 LEU   320      16.040  28.860   9.870  1.00  0.00            
ATOM   1880  CD2 LEU   320      18.150  28.710  11.300  1.00  0.00            
ATOM   1881 1HD2 LEU   320      17.500  27.830  11.220  1.00  0.00            
ATOM   1882 2HD2 LEU   320      18.720  28.760  10.370  1.00  0.00            
ATOM   1883 3HD2 LEU   320      18.770  28.690  12.190  1.00  0.00            
ATOM   1884  C   LEU   320      19.300  32.740  13.020  1.00  0.00            
ATOM   1885  O   LEU   320      18.740  33.810  12.780  1.00  0.00            
ATOM   1886  N   ALA   321      20.590  32.700  13.390  1.00  0.00            
ATOM   1887  H   ALA   321      21.110  31.840  13.440  1.00  0.00            
ATOM   1888  CA  ALA   321      21.400  33.880  13.650  1.00  0.00            
ATOM   1889  HA  ALA   321      20.700  34.710  13.710  1.00  0.00            
ATOM   1890  CB  ALA   321      22.100  33.660  14.990  1.00  0.00            
ATOM   1891  HB1 ALA   321      22.660  32.730  14.930  1.00  0.00            
ATOM   1892  HB2 ALA   321      22.900  34.390  15.130  1.00  0.00            
ATOM   1893  HB3 ALA   321      21.390  33.740  15.820  1.00  0.00            
ATOM   1894  C   ALA   321      22.410  34.140  12.550  1.00  0.00            
ATOM   1895  O   ALA   321      23.000  33.150  12.130  1.00  0.00            
ATOM   1896  N   THR   322      22.630  35.380  12.090  1.00  0.00            
ATOM   1897  H   THR   322      22.090  36.110  12.530  1.00  0.00            
ATOM   1898  CA  THR   322      23.480  35.770  10.990  1.00  0.00            
ATOM   1899  HA  THR   322      24.290  35.050  10.940  1.00  0.00            
ATOM   1900  CB  THR   322      22.670  35.770   9.700  1.00  0.00            
ATOM   1901  HB  THR   322      22.290  34.780   9.480  1.00  0.00            
ATOM   1902  CG2 THR   322      21.520  36.780   9.780  1.00  0.00            
ATOM   1903 1HG2 THR   322      20.840  36.600   8.940  1.00  0.00            
ATOM   1904 2HG2 THR   322      20.880  36.700  10.660  1.00  0.00            
ATOM   1905 3HG2 THR   322      21.830  37.810   9.900  1.00  0.00            
ATOM   1906  OG1 THR   322      23.370  36.060   8.510  1.00  0.00            
ATOM   1907  HG1 THR   322      22.900  35.590   7.810  1.00  0.00            
ATOM   1908  C   THR   322      24.090  37.140  11.290  1.00  0.00            
ATOM   1909  O   THR   322      23.720  37.780  12.260  1.00  0.00            
ATOM   1910  N   ALA   323      25.100  37.470  10.480  1.00  0.00            
ATOM   1911  H   ALA   323      25.300  36.820   9.740  1.00  0.00            
ATOM   1912  CA  ALA   323      25.630  38.820  10.380  1.00  0.00            
ATOM   1913  HA  ALA   323      24.970  39.540  10.860  1.00  0.00            
ATOM   1914  CB  ALA   323      27.050  38.860  10.930  1.00  0.00            
ATOM   1915  HB1 ALA   323      27.450  39.880  10.900  1.00  0.00            
ATOM   1916  HB2 ALA   323      26.990  38.600  11.980  1.00  0.00            
ATOM   1917  HB3 ALA   323      27.720  38.230  10.340  1.00  0.00            
ATOM   1918  C   ALA   323      25.550  39.320   8.940  1.00  0.00            
ATOM   1919  O   ALA   323      25.850  40.500   8.750  1.00  0.00            
ATOM   1920  N   THR   324      25.280  38.470   7.950  1.00  0.00            
ATOM   1921  H   THR   324      24.870  37.560   8.110  1.00  0.00            
ATOM   1922  CA  THR   324      25.680  38.720   6.580  1.00  0.00            
ATOM   1923  HA  THR   324      25.840  39.790   6.470  1.00  0.00            
ATOM   1924  CB  THR   324      26.980  38.010   6.240  1.00  0.00            
ATOM   1925  HB  THR   324      26.920  36.950   5.980  1.00  0.00            
ATOM   1926  CG2 THR   324      27.670  38.750   5.090  1.00  0.00            
ATOM   1927 1HG2 THR   324      26.960  39.020   4.310  1.00  0.00            
ATOM   1928 2HG2 THR   324      28.080  39.700   5.440  1.00  0.00            
ATOM   1929 3HG2 THR   324      28.480  38.170   4.650  1.00  0.00            
ATOM   1930  OG1 THR   324      27.820  37.960   7.370  1.00  0.00            
ATOM   1931  HG1 THR   324      27.400  37.330   7.950  1.00  0.00            
ATOM   1932  C   THR   324      24.580  38.260   5.640  1.00  0.00            
ATOM   1933  O   THR   324      24.700  37.250   4.940  1.00  0.00            
ATOM   1934  N   PRO   325      23.440  38.950   5.620  1.00  0.00            
ATOM   1935  CD  PRO   325      23.230  40.300   6.120  1.00  0.00            
ATOM   1936  HD1 PRO   325      24.160  40.840   5.950  1.00  0.00            
ATOM   1937  HD2 PRO   325      22.980  40.290   7.180  1.00  0.00            
ATOM   1938  CG  PRO   325      22.090  40.890   5.310  1.00  0.00            
ATOM   1939  HG1 PRO   325      22.430  41.140   4.300  1.00  0.00            
ATOM   1940  HG2 PRO   325      21.580  41.710   5.820  1.00  0.00            
ATOM   1941  CB  PRO   325      21.220  39.640   5.210  1.00  0.00            
ATOM   1942  HB1 PRO   325      20.410  39.710   4.490  1.00  0.00            
ATOM   1943  HB2 PRO   325      20.710  39.390   6.140  1.00  0.00            
ATOM   1944  CA  PRO   325      22.260  38.570   4.870  1.00  0.00            
ATOM   1945  HA  PRO   325      22.000  37.560   5.180  1.00  0.00            
ATOM   1946  C   PRO   325      22.520  38.510   3.370  1.00  0.00            
ATOM   1947  O   PRO   325      23.480  39.100   2.880  1.00  0.00            
ATOM   1948  N   PRO   326      21.680  37.830   2.590  1.00  0.00            
ATOM   1949  CD  PRO   326      20.670  36.910   3.060  1.00  0.00            
ATOM   1950  HD1 PRO   326      19.760  37.470   3.250  1.00  0.00            
ATOM   1951  HD2 PRO   326      21.010  36.400   3.960  1.00  0.00            
ATOM   1952  CG  PRO   326      20.550  35.880   1.930  1.00  0.00            
ATOM   1953  HG1 PRO   326      19.530  35.500   1.870  1.00  0.00            
ATOM   1954  HG2 PRO   326      21.280  35.080   1.990  1.00  0.00            
ATOM   1955  CB  PRO   326      20.750  36.770   0.700  1.00  0.00            
ATOM   1956  HB1 PRO   326      19.830  37.260   0.410  1.00  0.00            
ATOM   1957  HB2 PRO   326      21.030  36.080  -0.100  1.00  0.00            
ATOM   1958  CA  PRO   326      21.890  37.680   1.160  1.00  0.00            
ATOM   1959  HA  PRO   326      22.860  37.190   1.070  1.00  0.00            
ATOM   1960  C   PRO   326      21.840  38.980   0.380  1.00  0.00            
ATOM   1961  O   PRO   326      20.960  39.820   0.490  1.00  0.00            
ATOM   1962  N   GLY   327      22.700  39.080  -0.630  1.00  0.00            
ATOM   1963  H   GLY   327      23.470  38.450  -0.790  1.00  0.00            
ATOM   1964  CA  GLY   327      22.940  40.270  -1.440  1.00  0.00            
ATOM   1965  HA1 GLY   327      21.980  40.720  -1.680  1.00  0.00            
ATOM   1966  HA2 GLY   327      23.390  40.060  -2.410  1.00  0.00            
ATOM   1967  C   GLY   327      23.820  41.340  -0.810  1.00  0.00            
ATOM   1968  O   GLY   327      24.290  42.210  -1.530  1.00  0.00            
ATOM   1969  N   SER   328      24.220  41.260   0.470  1.00  0.00            
ATOM   1970  H   SER   328      23.970  40.420   0.970  1.00  0.00            
ATOM   1971  CA  SER   328      24.920  42.350   1.110  1.00  0.00            
ATOM   1972  HA  SER   328      24.620  43.310   0.690  1.00  0.00            
ATOM   1973  CB  SER   328      24.590  42.370   2.600  1.00  0.00            
ATOM   1974  HB1 SER   328      23.520  42.480   2.790  1.00  0.00            
ATOM   1975  HB2 SER   328      25.060  43.280   2.990  1.00  0.00            
ATOM   1976  OG  SER   328      25.090  41.230   3.260  1.00  0.00            
ATOM   1977  HG  SER   328      24.570  40.500   2.910  1.00  0.00            
ATOM   1978  C   SER   328      26.410  42.310   0.810  1.00  0.00            
ATOM   1979  O   SER   328      27.060  41.270   0.730  1.00  0.00            
ATOM   1980  N   VAL   329      27.060  43.470   0.950  1.00  0.00            
ATOM   1981  H   VAL   329      26.530  44.260   1.280  1.00  0.00            
ATOM   1982  CA  VAL   329      28.500  43.690   0.920  1.00  0.00            
ATOM   1983  HA  VAL   329      29.040  42.850   0.500  1.00  0.00            
ATOM   1984  CB  VAL   329      28.790  44.900   0.030  1.00  0.00            
ATOM   1985  HB  VAL   329      29.860  45.020  -0.060  1.00  0.00            
ATOM   1986  CG1 VAL   329      28.380  44.570  -1.410  1.00  0.00            
ATOM   1987 1HG1 VAL   329      28.970  43.700  -1.700  1.00  0.00            
ATOM   1988 2HG1 VAL   329      27.300  44.470  -1.480  1.00  0.00            
ATOM   1989 3HG1 VAL   329      28.740  45.370  -2.060  1.00  0.00            
ATOM   1990  CG2 VAL   329      28.410  46.330   0.400  1.00  0.00            
ATOM   1991 1HG2 VAL   329      28.890  46.960  -0.340  1.00  0.00            
ATOM   1992 2HG2 VAL   329      27.340  46.510   0.300  1.00  0.00            
ATOM   1993 3HG2 VAL   329      28.830  46.600   1.370  1.00  0.00            
ATOM   1994  C   VAL   329      29.010  43.890   2.340  1.00  0.00            
ATOM   1995  O   VAL   329      28.250  43.960   3.300  1.00  0.00            
ATOM   1996  N   THR   330      30.310  44.140   2.500  1.00  0.00            
ATOM   1997  H   THR   330      30.830  44.280   1.650  1.00  0.00            
ATOM   1998  CA  THR   330      30.970  44.270   3.780  1.00  0.00            
ATOM   1999  HA  THR   330      30.630  43.480   4.450  1.00  0.00            
ATOM   2000  CB  THR   330      32.490  44.190   3.590  1.00  0.00            
ATOM   2001  HB  THR   330      32.690  45.150   3.100  1.00  0.00            
ATOM   2002  CG2 THR   330      33.160  44.010   4.950  1.00  0.00            
ATOM   2003 1HG2 THR   330      34.230  44.100   4.740  1.00  0.00            
ATOM   2004 2HG2 THR   330      32.980  44.820   5.650  1.00  0.00            
ATOM   2005 3HG2 THR   330      32.970  43.070   5.450  1.00  0.00            
ATOM   2006  OG1 THR   330      32.770  43.120   2.720  1.00  0.00            
ATOM   2007  HG1 THR   330      32.830  43.420   1.800  1.00  0.00            
ATOM   2008  C   THR   330      30.630  45.590   4.450  1.00  0.00            
ATOM   2009  O   THR   330      30.860  46.660   3.880  1.00  0.00            
ATOM   2010  N   VAL   331      30.190  45.520   5.710  1.00  0.00            
ATOM   2011  H   VAL   331      30.080  44.610   6.130  1.00  0.00            
ATOM   2012  CA  VAL   331      29.800  46.680   6.500  1.00  0.00            
ATOM   2013  HA  VAL   331      29.480  47.520   5.880  1.00  0.00            
ATOM   2014  CB  VAL   331      28.480  46.420   7.220  1.00  0.00            
ATOM   2015  HB  VAL   331      28.220  47.390   7.640  1.00  0.00            
ATOM   2016  CG1 VAL   331      27.350  46.190   6.220  1.00  0.00            
ATOM   2017 1HG1 VAL   331      26.480  46.030   6.850  1.00  0.00            
ATOM   2018 2HG1 VAL   331      27.300  46.970   5.460  1.00  0.00            
ATOM   2019 3HG1 VAL   331      27.380  45.220   5.730  1.00  0.00            
ATOM   2020  CG2 VAL   331      28.560  45.310   8.270  1.00  0.00            
ATOM   2021 1HG2 VAL   331      29.490  45.310   8.830  1.00  0.00            
ATOM   2022 2HG2 VAL   331      27.780  45.330   9.030  1.00  0.00            
ATOM   2023 3HG2 VAL   331      28.390  44.360   7.770  1.00  0.00            
ATOM   2024  C   VAL   331      30.890  47.200   7.420  1.00  0.00            
ATOM   2025  O   VAL   331      31.670  46.410   7.940  1.00  0.00            
ATOM   2026  N   PRO   332      30.960  48.490   7.740  1.00  0.00            
ATOM   2027  CD  PRO   332      30.100  49.530   7.190  1.00  0.00            
ATOM   2028  HD1 PRO   332      29.280  49.500   7.910  1.00  0.00            
ATOM   2029  HD2 PRO   332      29.730  49.380   6.170  1.00  0.00            
ATOM   2030  CG  PRO   332      30.880  50.840   7.290  1.00  0.00            
ATOM   2031  HG1 PRO   332      30.320  51.740   7.510  1.00  0.00            
ATOM   2032  HG2 PRO   332      31.390  50.970   6.340  1.00  0.00            
ATOM   2033  CB  PRO   332      31.830  50.620   8.470  1.00  0.00            
ATOM   2034  HB1 PRO   332      31.410  50.960   9.410  1.00  0.00            
ATOM   2035  HB2 PRO   332      32.780  51.130   8.280  1.00  0.00            
ATOM   2036  CA  PRO   332      31.910  49.100   8.640  1.00  0.00            
ATOM   2037  HA  PRO   332      32.900  48.750   8.360  1.00  0.00            
ATOM   2038  C   PRO   332      31.910  48.610  10.080  1.00  0.00            
ATOM   2039  O   PRO   332      30.960  47.990  10.550  1.00  0.00            
ATOM   2040  N   HIS   333      32.990  48.880  10.820  1.00  0.00            
ATOM   2041  H   HIS   333      33.850  49.290  10.480  1.00  0.00            
ATOM   2042  CA  HIS   333      32.990  48.560  12.230  1.00  0.00            
ATOM   2043  HA  HIS   333      31.970  48.510  12.600  1.00  0.00            
ATOM   2044  CB  HIS   333      33.790  47.260  12.390  1.00  0.00            
ATOM   2045  HB1 HIS   333      34.830  47.370  12.080  1.00  0.00            
ATOM   2046  HB2 HIS   333      33.350  46.550  11.680  1.00  0.00            
ATOM   2047  CG  HIS   333      33.740  46.760  13.800  1.00  0.00            
ATOM   2048  ND1 HIS   333      34.570  47.170  14.840  1.00  0.00            
ATOM   2049  CE1 HIS   333      34.310  46.320  15.840  1.00  0.00            
ATOM   2050  HE1 HIS   333      34.750  46.450  16.810  1.00  0.00            
ATOM   2051  NE2 HIS   333      33.290  45.490  15.580  1.00  0.00            
ATOM   2052  HE2 HIS   333      32.880  44.840  16.240  1.00  0.00            
ATOM   2053  CD2 HIS   333      32.900  45.780  14.290  1.00  0.00            
ATOM   2054  HD2 HIS   333      32.050  45.330  13.810  1.00  0.00            
ATOM   2055  C   HIS   333      33.700  49.650  13.020  1.00  0.00            
ATOM   2056  O   HIS   333      34.610  50.260  12.470  1.00  0.00            
ATOM   2057  N   PRO   334      33.420  49.900  14.300  1.00  0.00            
ATOM   2058  CD  PRO   334      32.320  49.440  15.130  1.00  0.00            
ATOM   2059  HD1 PRO   334      32.560  48.500  15.640  1.00  0.00            
ATOM   2060  HD2 PRO   334      31.460  49.370  14.470  1.00  0.00            
ATOM   2061  CG  PRO   334      31.970  50.500  16.170  1.00  0.00            
ATOM   2062  HG1 PRO   334      31.660  50.030  17.100  1.00  0.00            
ATOM   2063  HG2 PRO   334      31.130  51.090  15.800  1.00  0.00            
ATOM   2064  CB  PRO   334      33.280  51.260  16.320  1.00  0.00            
ATOM   2065  HB1 PRO   334      33.820  50.720  17.100  1.00  0.00            
ATOM   2066  HB2 PRO   334      33.120  52.310  16.550  1.00  0.00            
ATOM   2067  CA  PRO   334      33.930  51.090  14.950  1.00  0.00            
ATOM   2068  HA  PRO   334      33.630  51.980  14.400  1.00  0.00            
ATOM   2069  C   PRO   334      35.430  51.080  15.220  1.00  0.00            
ATOM   2070  O   PRO   334      36.100  52.100  15.060  1.00  0.00            
ATOM   2071  N   ASN   335      35.990  49.920  15.570  1.00  0.00            
ATOM   2072  H   ASN   335      35.310  49.180  15.490  1.00  0.00            
ATOM   2073  CA  ASN   335      37.290  49.830  16.200  1.00  0.00            
ATOM   2074  HA  ASN   335      37.550  50.720  16.770  1.00  0.00            
ATOM   2075  CB  ASN   335      37.140  48.760  17.280  1.00  0.00            
ATOM   2076  HB1 ASN   335      38.080  48.770  17.830  1.00  0.00            
ATOM   2077  HB2 ASN   335      37.030  47.760  16.870  1.00  0.00            
ATOM   2078  CG  ASN   335      36.050  49.040  18.300  1.00  0.00            
ATOM   2079  OD1 ASN   335      35.060  48.320  18.250  1.00  0.00            
ATOM   2080  ND2 ASN   335      35.970  50.180  18.990  1.00  0.00            
ATOM   2081 1HD2 ASN   335      36.770  50.800  18.990  1.00  0.00            
ATOM   2082 2HD2 ASN   335      35.100  50.420  19.450  1.00  0.00            
ATOM   2083  C   ASN   335      38.390  49.540  15.190  1.00  0.00            
ATOM   2084  O   ASN   335      39.540  49.250  15.520  1.00  0.00            
ATOM   2085  N   ILE   336      38.030  49.460  13.900  1.00  0.00            
ATOM   2086  H   ILE   336      37.040  49.560  13.750  1.00  0.00            
ATOM   2087  CA  ILE   336      38.940  48.960  12.890  1.00  0.00            
ATOM   2088  HA  ILE   336      39.970  48.840  13.200  1.00  0.00            
ATOM   2089  CB  ILE   336      38.590  47.600  12.290  1.00  0.00            
ATOM   2090  HB  ILE   336      37.610  47.700  11.840  1.00  0.00            
ATOM   2091  CG2 ILE   336      39.580  47.200  11.190  1.00  0.00            
ATOM   2092 1HG2 ILE   336      39.560  46.150  10.920  1.00  0.00            
ATOM   2093 2HG2 ILE   336      39.250  47.710  10.280  1.00  0.00            
ATOM   2094 3HG2 ILE   336      40.570  47.590  11.400  1.00  0.00            
ATOM   2095  CG1 ILE   336      38.640  46.510  13.350  1.00  0.00            
ATOM   2096 1HG1 ILE   336      38.000  46.850  14.170  1.00  0.00            
ATOM   2097 2HG1 ILE   336      39.650  46.450  13.760  1.00  0.00            
ATOM   2098  CD  ILE   336      38.050  45.150  13.000  1.00  0.00            
ATOM   2099  HD1 ILE   336      38.750  44.630  12.340  1.00  0.00            
ATOM   2100  HD2 ILE   336      37.730  44.620  13.900  1.00  0.00            
ATOM   2101  HD3 ILE   336      37.130  45.240  12.430  1.00  0.00            
ATOM   2102  C   ILE   336      38.910  50.000  11.770  1.00  0.00            
ATOM   2103  O   ILE   336      37.880  50.300  11.170  1.00  0.00            
ATOM   2104  N   GLU   337      40.100  50.500  11.420  1.00  0.00            
ATOM   2105  H   GLU   337      40.920  50.140  11.890  1.00  0.00            
ATOM   2106  CA  GLU   337      40.380  51.450  10.370  1.00  0.00            
ATOM   2107  HA  GLU   337      39.500  52.070  10.170  1.00  0.00            
ATOM   2108  CB  GLU   337      41.470  52.420  10.820  1.00  0.00            
ATOM   2109  HB1 GLU   337      42.330  51.780  11.010  1.00  0.00            
ATOM   2110  HB2 GLU   337      41.190  52.930  11.750  1.00  0.00            
ATOM   2111  CG  GLU   337      41.860  53.440   9.750  1.00  0.00            
ATOM   2112  HG1 GLU   337      42.170  52.890   8.870  1.00  0.00            
ATOM   2113  HG2 GLU   337      42.760  53.960  10.060  1.00  0.00            
ATOM   2114  CD  GLU   337      40.750  54.430   9.420  1.00  0.00            
ATOM   2115  OE1 GLU   337      40.750  55.500  10.070  1.00  0.00            
ATOM   2116  OE2 GLU   337      39.860  54.130   8.600  1.00  0.00            
ATOM   2117  C   GLU   337      40.730  50.650   9.130  1.00  0.00            
ATOM   2118  O   GLU   337      41.330  49.580   9.210  1.00  0.00            
ATOM   2119  N   GLU   338      40.540  51.150   7.900  1.00  0.00            
ATOM   2120  H   GLU   338      40.390  52.140   7.790  1.00  0.00            
ATOM   2121  CA  GLU   338      40.660  50.410   6.660  1.00  0.00            
ATOM   2122  HA  GLU   338      41.180  49.470   6.840  1.00  0.00            
ATOM   2123  CB  GLU   338      39.300  49.940   6.160  1.00  0.00            
ATOM   2124  HB1 GLU   338      39.360  49.480   5.170  1.00  0.00            
ATOM   2125  HB2 GLU   338      38.700  50.830   5.980  1.00  0.00            
ATOM   2126  CG  GLU   338      38.580  49.000   7.120  1.00  0.00            
ATOM   2127  HG1 GLU   338      38.610  49.430   8.120  1.00  0.00            
ATOM   2128  HG2 GLU   338      39.140  48.070   7.070  1.00  0.00            
ATOM   2129  CD  GLU   338      37.160  48.580   6.790  1.00  0.00            
ATOM   2130  OE1 GLU   338      36.540  47.960   7.680  1.00  0.00            
ATOM   2131  OE2 GLU   338      36.610  48.980   5.740  1.00  0.00            
ATOM   2132  C   GLU   338      41.330  51.160   5.510  1.00  0.00            
ATOM   2133  O   GLU   338      40.840  52.190   5.050  1.00  0.00            
ATOM   2134  N   VAL   339      42.530  50.740   5.110  1.00  0.00            
ATOM   2135  H   VAL   339      42.870  49.860   5.470  1.00  0.00            
ATOM   2136  CA  VAL   339      43.330  51.390   4.090  1.00  0.00            
ATOM   2137  HA  VAL   339      42.750  52.060   3.460  1.00  0.00            
ATOM   2138  CB  VAL   339      44.450  52.250   4.660  1.00  0.00            
ATOM   2139  HB  VAL   339      44.990  52.820   3.900  1.00  0.00            
ATOM   2140  CG1 VAL   339      43.960  53.310   5.640  1.00  0.00            
ATOM   2141 1HG1 VAL   339      43.430  53.000   6.540  1.00  0.00            
ATOM   2142 2HG1 VAL   339      44.730  54.000   5.980  1.00  0.00            
ATOM   2143 3HG1 VAL   339      43.290  53.980   5.100  1.00  0.00            
ATOM   2144  CG2 VAL   339      45.460  51.340   5.340  1.00  0.00            
ATOM   2145 1HG2 VAL   339      46.050  50.680   4.700  1.00  0.00            
ATOM   2146 2HG2 VAL   339      46.110  51.970   5.950  1.00  0.00            
ATOM   2147 3HG2 VAL   339      44.900  50.720   6.040  1.00  0.00            
ATOM   2148  C   VAL   339      43.900  50.480   3.010  1.00  0.00            
ATOM   2149  O   VAL   339      44.020  49.280   3.240  1.00  0.00            
ATOM   2150  N   ALA   340      44.350  51.100   1.920  1.00  0.00            
ATOM   2151  H   ALA   340      44.040  52.050   1.800  1.00  0.00            
ATOM   2152  CA  ALA   340      44.840  50.460   0.720  1.00  0.00            
ATOM   2153  HA  ALA   340      44.350  49.520   0.480  1.00  0.00            
ATOM   2154  CB  ALA   340      44.540  51.450  -0.410  1.00  0.00            
ATOM   2155  HB1 ALA   340      44.650  51.070  -1.430  1.00  0.00            
ATOM   2156  HB2 ALA   340      43.490  51.650  -0.210  1.00  0.00            
ATOM   2157  HB3 ALA   340      45.130  52.340  -0.210  1.00  0.00            
ATOM   2158  C   ALA   340      46.280  50.000   0.830  1.00  0.00            
ATOM   2159  O   ALA   340      47.110  50.560   1.550  1.00  0.00            
ATOM   2160  N   LEU   341      46.680  49.030   0.000  1.00  0.00            
ATOM   2161  H   LEU   341      45.960  48.710  -0.630  1.00  0.00            
ATOM   2162  CA  LEU   341      48.020  48.570  -0.280  1.00  0.00            
ATOM   2163  HA  LEU   341      48.740  49.070   0.380  1.00  0.00            
ATOM   2164  CB  LEU   341      48.110  47.080   0.030  1.00  0.00            
ATOM   2165  HB1 LEU   341      48.990  46.620  -0.420  1.00  0.00            
ATOM   2166  HB2 LEU   341      47.300  46.680  -0.590  1.00  0.00            
ATOM   2167  CG  LEU   341      47.830  46.610   1.460  1.00  0.00            
ATOM   2168  HG  LEU   341      46.870  46.980   1.820  1.00  0.00            
ATOM   2169  CD1 LEU   341      47.770  45.090   1.620  1.00  0.00            
ATOM   2170 1HD1 LEU   341      47.600  44.990   2.690  1.00  0.00            
ATOM   2171 2HD1 LEU   341      46.960  44.620   1.060  1.00  0.00            
ATOM   2172 3HD1 LEU   341      48.790  44.770   1.440  1.00  0.00            
ATOM   2173  CD2 LEU   341      48.880  47.130   2.430  1.00  0.00            
ATOM   2174 1HD2 LEU   341      48.730  48.200   2.540  1.00  0.00            
ATOM   2175 2HD2 LEU   341      48.880  46.720   3.440  1.00  0.00            
ATOM   2176 3HD2 LEU   341      49.880  47.180   1.990  1.00  0.00            
ATOM   2177  C   LEU   341      48.420  48.930  -1.700  1.00  0.00            
ATOM   2178  O   LEU   341      47.620  48.770  -2.630  1.00  0.00            
ATOM   2179  N   SER   342      49.710  49.150  -1.960  1.00  0.00            
ATOM   2180  H   SER   342      50.380  49.120  -1.210  1.00  0.00            
ATOM   2181  CA  SER   342      50.270  49.460  -3.260  1.00  0.00            
ATOM   2182  HA  SER   342      49.560  49.300  -4.070  1.00  0.00            
ATOM   2183  CB  SER   342      50.680  50.930  -3.180  1.00  0.00            
ATOM   2184  HB1 SER   342      49.970  51.570  -2.650  1.00  0.00            
ATOM   2185  HB2 SER   342      50.870  51.410  -4.130  1.00  0.00            
ATOM   2186  OG  SER   342      51.880  51.050  -2.450  1.00  0.00            
ATOM   2187  HG  SER   342      52.200  51.920  -2.720  1.00  0.00            
ATOM   2188  C   SER   342      51.500  48.640  -3.630  1.00  0.00            
ATOM   2189  O   SER   342      51.950  47.890  -2.770  1.00  0.00            
ATOM   2190  N   ASN   343      52.090  48.850  -4.810  1.00  0.00            
ATOM   2191  H   ASN   343      51.520  49.390  -5.440  1.00  0.00            
ATOM   2192  CA  ASN   343      53.130  48.040  -5.410  1.00  0.00            
ATOM   2193  HA  ASN   343      52.950  47.030  -5.040  1.00  0.00            
ATOM   2194  CB  ASN   343      53.070  47.840  -6.920  1.00  0.00            
ATOM   2195  HB1 ASN   343      52.090  47.560  -7.300  1.00  0.00            
ATOM   2196  HB2 ASN   343      53.600  46.930  -7.220  1.00  0.00            
ATOM   2197  CG  ASN   343      53.640  48.960  -7.770  1.00  0.00            
ATOM   2198  OD1 ASN   343      53.810  50.120  -7.390  1.00  0.00            
ATOM   2199  ND2 ASN   343      53.970  48.580  -9.010  1.00  0.00            
ATOM   2200 1HD2 ASN   343      53.990  47.610  -9.270  1.00  0.00            
ATOM   2201 2HD2 ASN   343      54.370  49.260  -9.630  1.00  0.00            
ATOM   2202  C   ASN   343      54.510  48.470  -4.920  1.00  0.00            
ATOM   2203  O   ASN   343      55.520  48.080  -5.520  1.00  0.00            
ATOM   2204  N   THR   344      54.550  49.270  -3.860  1.00  0.00            
ATOM   2205  H   THR   344      53.690  49.570  -3.420  1.00  0.00            
ATOM   2206  CA  THR   344      55.770  49.730  -3.230  1.00  0.00            
ATOM   2207  HA  THR   344      56.600  49.500  -3.900  1.00  0.00            
ATOM   2208  CB  THR   344      55.740  51.220  -2.880  1.00  0.00            
ATOM   2209  HB  THR   344      54.750  51.380  -2.470  1.00  0.00            
ATOM   2210  CG2 THR   344      56.770  51.810  -1.920  1.00  0.00            
ATOM   2211 1HG2 THR   344      57.770  51.720  -2.350  1.00  0.00            
ATOM   2212 2HG2 THR   344      56.620  52.860  -1.690  1.00  0.00            
ATOM   2213 3HG2 THR   344      56.710  51.400  -0.910  1.00  0.00            
ATOM   2214  OG1 THR   344      55.640  51.890  -4.120  1.00  0.00            
ATOM   2215  HG1 THR   344      56.500  52.220  -4.390  1.00  0.00            
ATOM   2216  C   THR   344      56.080  48.970  -1.950  1.00  0.00            
ATOM   2217  O   THR   344      55.240  48.940  -1.060  1.00  0.00            
ATOM   2218  N   GLY   345      57.290  48.420  -1.870  1.00  0.00            
ATOM   2219  H   GLY   345      57.870  48.450  -2.700  1.00  0.00            
ATOM   2220  CA  GLY   345      57.700  47.750  -0.640  1.00  0.00            
ATOM   2221  HA1 GLY   345      56.930  47.060  -0.300  1.00  0.00            
ATOM   2222  HA2 GLY   345      57.730  48.600   0.050  1.00  0.00            
ATOM   2223  C   GLY   345      58.950  46.890  -0.700  1.00  0.00            
ATOM   2224  O   GLY   345      59.580  46.900  -1.760  1.00  0.00            
ATOM   2225  N   GLU   346      59.270  46.140   0.350  1.00  0.00            
ATOM   2226  H   GLU   346      58.680  46.130   1.170  1.00  0.00            
ATOM   2227  CA  GLU   346      60.300  45.120   0.260  1.00  0.00            
ATOM   2228  HA  GLU   346      61.160  45.480  -0.280  1.00  0.00            
ATOM   2229  CB  GLU   346      60.830  44.850   1.660  1.00  0.00            
ATOM   2230  HB1 GLU   346      61.330  43.890   1.590  1.00  0.00            
ATOM   2231  HB2 GLU   346      60.030  44.730   2.390  1.00  0.00            
ATOM   2232  CG  GLU   346      61.930  45.740   2.220  1.00  0.00            
ATOM   2233  HG1 GLU   346      62.870  45.690   1.660  1.00  0.00            
ATOM   2234  HG2 GLU   346      62.120  45.410   3.240  1.00  0.00            
ATOM   2235  CD  GLU   346      61.560  47.220   2.270  1.00  0.00            
ATOM   2236  OE1 GLU   346      60.470  47.590   2.750  1.00  0.00            
ATOM   2237  OE2 GLU   346      62.360  48.060   1.800  1.00  0.00            
ATOM   2238  C   GLU   346      59.800  43.810  -0.360  1.00  0.00            
ATOM   2239  O   GLU   346      60.580  43.220  -1.110  1.00  0.00            
ATOM   2240  N   ILE   347      58.610  43.290  -0.050  1.00  0.00            
ATOM   2241  H   ILE   347      58.050  43.770   0.650  1.00  0.00            
ATOM   2242  CA  ILE   347      58.190  41.940  -0.390  1.00  0.00            
ATOM   2243  HA  ILE   347      59.010  41.520  -0.970  1.00  0.00            
ATOM   2244  CB  ILE   347      58.100  41.080   0.870  1.00  0.00            
ATOM   2245  HB  ILE   347      57.810  40.060   0.620  1.00  0.00            
ATOM   2246  CG2 ILE   347      59.500  40.840   1.430  1.00  0.00            
ATOM   2247 1HG2 ILE   347      59.920  41.820   1.660  1.00  0.00            
ATOM   2248 2HG2 ILE   347      59.510  40.230   2.330  1.00  0.00            
ATOM   2249 3HG2 ILE   347      59.970  40.330   0.590  1.00  0.00            
ATOM   2250  CG1 ILE   347      57.060  41.650   1.840  1.00  0.00            
ATOM   2251 1HG1 ILE   347      56.120  41.790   1.320  1.00  0.00            
ATOM   2252 2HG1 ILE   347      57.420  42.590   2.250  1.00  0.00            
ATOM   2253  CD  ILE   347      56.710  40.820   3.060  1.00  0.00            
ATOM   2254  HD1 ILE   347      57.570  40.460   3.640  1.00  0.00            
ATOM   2255  HD2 ILE   347      56.140  41.430   3.760  1.00  0.00            
ATOM   2256  HD3 ILE   347      56.150  39.930   2.760  1.00  0.00            
ATOM   2257  C   ILE   347      56.930  41.840  -1.230  1.00  0.00            
ATOM   2258  O   ILE   347      56.030  42.620  -0.930  1.00  0.00            
ATOM   2259  N   PRO   348      56.800  40.940  -2.210  1.00  0.00            
ATOM   2260  CD  PRO   348      57.790  39.930  -2.510  1.00  0.00            
ATOM   2261  HD1 PRO   348      57.820  39.210  -1.690  1.00  0.00            
ATOM   2262  HD2 PRO   348      58.760  40.350  -2.780  1.00  0.00            
ATOM   2263  CG  PRO   348      57.310  39.140  -3.720  1.00  0.00            
ATOM   2264  HG1 PRO   348      56.720  38.270  -3.420  1.00  0.00            
ATOM   2265  HG2 PRO   348      58.140  38.850  -4.360  1.00  0.00            
ATOM   2266  CB  PRO   348      56.380  40.110  -4.450  1.00  0.00            
ATOM   2267  HB1 PRO   348      55.590  39.610  -5.010  1.00  0.00            
ATOM   2268  HB2 PRO   348      56.910  40.860  -5.030  1.00  0.00            
ATOM   2269  CA  PRO   348      55.820  40.900  -3.270  1.00  0.00            
ATOM   2270  HA  PRO   348      55.490  41.880  -3.620  1.00  0.00            
ATOM   2271  C   PRO   348      54.590  40.220  -2.680  1.00  0.00            
ATOM   2272  O   PRO   348      54.590  39.080  -2.210  1.00  0.00            
ATOM   2273  N   PHE   349      53.430  40.870  -2.720  1.00  0.00            
ATOM   2274  H   PHE   349      53.410  41.800  -3.120  1.00  0.00            
ATOM   2275  CA  PHE   349      52.170  40.410  -2.160  1.00  0.00            
ATOM   2276  HA  PHE   349      52.280  39.350  -1.920  1.00  0.00            
ATOM   2277  CB  PHE   349      51.910  41.200  -0.890  1.00  0.00            
ATOM   2278  HB1 PHE   349      51.820  42.280  -1.070  1.00  0.00            
ATOM   2279  HB2 PHE   349      52.730  41.050  -0.190  1.00  0.00            
ATOM   2280  CG  PHE   349      50.700  40.690  -0.140  1.00  0.00            
ATOM   2281  CD1 PHE   349      50.850  39.470   0.520  1.00  0.00            
ATOM   2282  HD1 PHE   349      51.780  38.940   0.590  1.00  0.00            
ATOM   2283  CE1 PHE   349      49.770  38.950   1.250  1.00  0.00            
ATOM   2284  HE1 PHE   349      49.940  38.070   1.840  1.00  0.00            
ATOM   2285  CZ  PHE   349      48.530  39.610   1.280  1.00  0.00            
ATOM   2286  HZ  PHE   349      47.740  39.270   1.930  1.00  0.00            
ATOM   2287  CE2 PHE   349      48.440  40.870   0.680  1.00  0.00            
ATOM   2288  HE2 PHE   349      47.530  41.440   0.730  1.00  0.00            
ATOM   2289  CD2 PHE   349      49.530  41.440   0.000  1.00  0.00            
ATOM   2290  HD2 PHE   349      49.420  42.440  -0.400  1.00  0.00            
ATOM   2291  C   PHE   349      51.140  40.710  -3.240  1.00  0.00            
ATOM   2292  O   PHE   349      50.690  41.850  -3.340  1.00  0.00            
ATOM   2293  N   TYR   350      50.650  39.670  -3.920  1.00  0.00            
ATOM   2294  H   TYR   350      51.170  38.800  -3.880  1.00  0.00            
ATOM   2295  CA  TYR   350      49.500  39.590  -4.800  1.00  0.00            
ATOM   2296  HA  TYR   350      49.480  38.730  -5.460  1.00  0.00            
ATOM   2297  CB  TYR   350      48.250  39.390  -3.940  1.00  0.00            
ATOM   2298  HB1 TYR   350      47.390  39.620  -4.560  1.00  0.00            
ATOM   2299  HB2 TYR   350      48.140  40.080  -3.100  1.00  0.00            
ATOM   2300  CG  TYR   350      48.170  38.020  -3.290  1.00  0.00            
ATOM   2301  CD1 TYR   350      48.390  37.830  -1.920  1.00  0.00            
ATOM   2302  HD1 TYR   350      48.670  38.680  -1.320  1.00  0.00            
ATOM   2303  CE1 TYR   350      48.230  36.570  -1.340  1.00  0.00            
ATOM   2304  HE1 TYR   350      48.240  36.470  -0.260  1.00  0.00            
ATOM   2305  CZ  TYR   350      47.950  35.480  -2.200  1.00  0.00            
ATOM   2306  OH  TYR   350      47.940  34.180  -1.790  1.00  0.00            
ATOM   2307  HH  TYR   350      48.130  33.510  -2.450  1.00  0.00            
ATOM   2308  CE2 TYR   350      47.850  35.670  -3.590  1.00  0.00            
ATOM   2309  HE2 TYR   350      47.770  34.780  -4.190  1.00  0.00            
ATOM   2310  CD2 TYR   350      47.910  36.950  -4.150  1.00  0.00            
ATOM   2311  HD2 TYR   350      47.930  37.040  -5.230  1.00  0.00            
ATOM   2312  C   TYR   350      49.370  40.800  -5.710  1.00  0.00            
ATOM   2313  O   TYR   350      48.380  41.530  -5.770  1.00  0.00            
ATOM   2314  N   GLY   351      50.410  41.140  -6.470  1.00  0.00            
ATOM   2315  H   GLY   351      51.210  40.520  -6.410  1.00  0.00            
ATOM   2316  CA  GLY   351      50.530  42.240  -7.410  1.00  0.00            
ATOM   2317  HA1 GLY   351      49.580  42.340  -7.930  1.00  0.00            
ATOM   2318  HA2 GLY   351      51.430  42.210  -8.030  1.00  0.00            
ATOM   2319  C   GLY   351      50.840  43.590  -6.770  1.00  0.00            
ATOM   2320  O   GLY   351      50.990  44.570  -7.500  1.00  0.00            
ATOM   2321  N   LYS   352      51.010  43.600  -5.450  1.00  0.00            
ATOM   2322  H   LYS   352      50.890  42.720  -4.960  1.00  0.00            
ATOM   2323  CA  LYS   352      51.270  44.760  -4.620  1.00  0.00            
ATOM   2324  HA  LYS   352      51.530  45.530  -5.350  1.00  0.00            
ATOM   2325  CB  LYS   352      50.150  45.140  -3.660  1.00  0.00            
ATOM   2326  HB1 LYS   352      50.420  46.090  -3.200  1.00  0.00            
ATOM   2327  HB2 LYS   352      49.990  44.340  -2.930  1.00  0.00            
ATOM   2328  CG  LYS   352      48.780  45.370  -4.300  1.00  0.00            
ATOM   2329  HG1 LYS   352      48.190  45.750  -3.460  1.00  0.00            
ATOM   2330  HG2 LYS   352      48.310  44.470  -4.680  1.00  0.00            
ATOM   2331  CD  LYS   352      48.880  46.460  -5.370  1.00  0.00            
ATOM   2332  HD1 LYS   352      49.360  45.990  -6.230  1.00  0.00            
ATOM   2333  HD2 LYS   352      49.480  47.280  -4.980  1.00  0.00            
ATOM   2334  CE  LYS   352      47.490  46.860  -5.870  1.00  0.00            
ATOM   2335  HE1 LYS   352      47.100  47.560  -5.130  1.00  0.00            
ATOM   2336  HE2 LYS   352      46.680  46.140  -5.950  1.00  0.00            
ATOM   2337  NZ  LYS   352      47.650  47.650  -7.100  1.00  0.00            
ATOM   2338  HZ1 LYS   352      46.820  48.140  -7.380  1.00  0.00            
ATOM   2339  HZ2 LYS   352      48.430  48.280  -6.930  1.00  0.00            
ATOM   2340  HZ3 LYS   352      47.940  47.060  -7.860  1.00  0.00            
ATOM   2341  C   LYS   352      52.540  44.450  -3.840  1.00  0.00            
ATOM   2342  O   LYS   352      53.170  43.420  -4.090  1.00  0.00            
ATOM   2343  N   ALA   353      53.030  45.170  -2.830  1.00  0.00            
ATOM   2344  H   ALA   353      52.530  46.010  -2.590  1.00  0.00            
ATOM   2345  CA  ALA   353      54.170  44.940  -1.960  1.00  0.00            
ATOM   2346  HA  ALA   353      54.360  43.870  -1.880  1.00  0.00            
ATOM   2347  CB  ALA   353      55.340  45.550  -2.710  1.00  0.00            
ATOM   2348  HB1 ALA   353      56.140  45.760  -2.000  1.00  0.00            
ATOM   2349  HB2 ALA   353      55.560  44.890  -3.550  1.00  0.00            
ATOM   2350  HB3 ALA   353      54.990  46.560  -2.940  1.00  0.00            
ATOM   2351  C   ALA   353      53.830  45.400  -0.540  1.00  0.00            
ATOM   2352  O   ALA   353      52.940  46.210  -0.310  1.00  0.00            
ATOM   2353  N   ILE   354      54.570  44.870   0.440  1.00  0.00            
ATOM   2354  H   ILE   354      55.210  44.140   0.150  1.00  0.00            
ATOM   2355  CA  ILE   354      54.530  45.160   1.850  1.00  0.00            
ATOM   2356  HA  ILE   354      53.670  45.810   2.010  1.00  0.00            
ATOM   2357  CB  ILE   354      54.310  43.890   2.670  1.00  0.00            
ATOM   2358  HB  ILE   354      55.310  43.440   2.700  1.00  0.00            
ATOM   2359  CG2 ILE   354      53.950  44.330   4.090  1.00  0.00            
ATOM   2360 1HG2 ILE   354      53.950  43.510   4.800  1.00  0.00            
ATOM   2361 2HG2 ILE   354      54.700  44.940   4.590  1.00  0.00            
ATOM   2362 3HG2 ILE   354      52.940  44.730   4.120  1.00  0.00            
ATOM   2363  CG1 ILE   354      53.300  42.890   2.110  1.00  0.00            
ATOM   2364 1HG1 ILE   354      53.810  42.290   1.350  1.00  0.00            
ATOM   2365 2HG1 ILE   354      52.500  43.440   1.610  1.00  0.00            
ATOM   2366  CD  ILE   354      52.700  41.920   3.110  1.00  0.00            
ATOM   2367  HD1 ILE   354      53.350  41.200   3.600  1.00  0.00            
ATOM   2368  HD2 ILE   354      51.950  42.370   3.760  1.00  0.00            
ATOM   2369  HD3 ILE   354      52.010  41.300   2.530  1.00  0.00            
ATOM   2370  C   ILE   354      55.800  45.890   2.270  1.00  0.00            
ATOM   2371  O   ILE   354      56.840  45.230   2.300  1.00  0.00            
ATOM   2372  N   PRO   355      55.730  47.160   2.680  1.00  0.00            
ATOM   2373  CD  PRO   355      54.710  48.080   2.230  1.00  0.00            
ATOM   2374  HD1 PRO   355      53.830  48.090   2.870  1.00  0.00            
ATOM   2375  HD2 PRO   355      54.310  47.790   1.260  1.00  0.00            
ATOM   2376  CG  PRO   355      55.500  49.390   2.170  1.00  0.00            
ATOM   2377  HG1 PRO   355      54.820  50.240   2.100  1.00  0.00            
ATOM   2378  HG2 PRO   355      56.180  49.470   1.320  1.00  0.00            
ATOM   2379  CB  PRO   355      56.270  49.270   3.480  1.00  0.00            
ATOM   2380  HB1 PRO   355      55.570  49.410   4.310  1.00  0.00            
ATOM   2381  HB2 PRO   355      57.120  49.950   3.570  1.00  0.00            
ATOM   2382  CA  PRO   355      56.780  47.830   3.420  1.00  0.00            
ATOM   2383  HA  PRO   355      57.660  47.960   2.780  1.00  0.00            
ATOM   2384  C   PRO   355      57.050  47.290   4.810  1.00  0.00            
ATOM   2385  O   PRO   355      56.070  47.050   5.510  1.00  0.00            
ATOM   2386  N   ILE   356      58.300  46.990   5.190  1.00  0.00            
ATOM   2387  H   ILE   356      59.040  47.380   4.620  1.00  0.00            
ATOM   2388  CA  ILE   356      58.520  46.440   6.510  1.00  0.00            
ATOM   2389  HA  ILE   356      57.820  45.600   6.530  1.00  0.00            
ATOM   2390  CB  ILE   356      59.940  45.910   6.680  1.00  0.00            
ATOM   2391  HB  ILE   356      60.600  46.760   6.510  1.00  0.00            
ATOM   2392  CG2 ILE   356      60.270  45.290   8.040  1.00  0.00            
ATOM   2393 1HG2 ILE   356      60.090  46.040   8.800  1.00  0.00            
ATOM   2394 2HG2 ILE   356      59.510  44.540   8.240  1.00  0.00            
ATOM   2395 3HG2 ILE   356      61.300  44.950   8.150  1.00  0.00            
ATOM   2396  CG1 ILE   356      60.260  44.860   5.620  1.00  0.00            
ATOM   2397 1HG1 ILE   356      61.320  44.600   5.730  1.00  0.00            
ATOM   2398 2HG1 ILE   356      60.090  45.210   4.610  1.00  0.00            
ATOM   2399  CD  ILE   356      59.470  43.560   5.680  1.00  0.00            
ATOM   2400  HD1 ILE   356      59.610  42.980   4.760  1.00  0.00            
ATOM   2401  HD2 ILE   356      59.880  43.000   6.520  1.00  0.00            
ATOM   2402  HD3 ILE   356      58.410  43.810   5.750  1.00  0.00            
ATOM   2403  C   ILE   356      58.100  47.390   7.620  1.00  0.00            
ATOM   2404  O   ILE   356      57.650  46.980   8.690  1.00  0.00            
ATOM   2405  N   GLU   357      58.230  48.700   7.390  1.00  0.00            
ATOM   2406  H   GLU   357      58.540  48.920   6.450  1.00  0.00            
ATOM   2407  CA  GLU   357      57.760  49.790   8.220  1.00  0.00            
ATOM   2408  HA  GLU   357      58.350  49.660   9.130  1.00  0.00            
ATOM   2409  CB  GLU   357      58.190  51.120   7.610  1.00  0.00            
ATOM   2410  HB1 GLU   357      59.270  51.200   7.490  1.00  0.00            
ATOM   2411  HB2 GLU   357      57.860  51.870   8.330  1.00  0.00            
ATOM   2412  CG  GLU   357      57.560  51.390   6.250  1.00  0.00            
ATOM   2413  HG1 GLU   357      56.480  51.410   6.450  1.00  0.00            
ATOM   2414  HG2 GLU   357      57.700  50.570   5.540  1.00  0.00            
ATOM   2415  CD  GLU   357      58.000  52.700   5.620  1.00  0.00            
ATOM   2416  OE1 GLU   357      57.090  53.540   5.420  1.00  0.00            
ATOM   2417  OE2 GLU   357      59.190  52.770   5.230  1.00  0.00            
ATOM   2418  C   GLU   357      56.320  49.720   8.700  1.00  0.00            
ATOM   2419  O   GLU   357      56.030  50.200   9.790  1.00  0.00            
ATOM   2420  N   ALA   358      55.400  49.000   8.060  1.00  0.00            
ATOM   2421  H   ALA   358      55.740  48.490   7.250  1.00  0.00            
ATOM   2422  CA  ALA   358      54.060  48.710   8.530  1.00  0.00            
ATOM   2423  HA  ALA   358      53.900  49.530   9.240  1.00  0.00            
ATOM   2424  CB  ALA   358      53.160  48.730   7.300  1.00  0.00            
ATOM   2425  HB1 ALA   358      52.170  48.310   7.480  1.00  0.00            
ATOM   2426  HB2 ALA   358      53.210  49.740   6.890  1.00  0.00            
ATOM   2427  HB3 ALA   358      53.690  48.110   6.570  1.00  0.00            
ATOM   2428  C   ALA   358      53.910  47.380   9.250  1.00  0.00            
ATOM   2429  O   ALA   358      52.770  47.100   9.590  1.00  0.00            
ATOM   2430  N   ILE   359      54.940  46.530   9.290  1.00  0.00            
ATOM   2431  H   ILE   359      55.860  46.680   8.890  1.00  0.00            
ATOM   2432  CA  ILE   359      54.790  45.200   9.850  1.00  0.00            
ATOM   2433  HA  ILE   359      53.860  45.150  10.420  1.00  0.00            
ATOM   2434  CB  ILE   359      54.540  44.040   8.890  1.00  0.00            
ATOM   2435  HB  ILE   359      54.720  43.070   9.350  1.00  0.00            
ATOM   2436  CG2 ILE   359      53.160  44.000   8.250  1.00  0.00            
ATOM   2437 1HG2 ILE   359      53.070  44.840   7.570  1.00  0.00            
ATOM   2438 2HG2 ILE   359      53.060  43.000   7.830  1.00  0.00            
ATOM   2439 3HG2 ILE   359      52.450  43.990   9.090  1.00  0.00            
ATOM   2440  CG1 ILE   359      55.690  44.150   7.880  1.00  0.00            
ATOM   2441 1HG1 ILE   359      56.640  44.530   8.250  1.00  0.00            
ATOM   2442 2HG1 ILE   359      55.400  44.870   7.110  1.00  0.00            
ATOM   2443  CD  ILE   359      56.020  42.820   7.220  1.00  0.00            
ATOM   2444  HD1 ILE   359      55.070  42.290   7.240  1.00  0.00            
ATOM   2445  HD2 ILE   359      56.340  42.810   6.180  1.00  0.00            
ATOM   2446  HD3 ILE   359      56.740  42.340   7.900  1.00  0.00            
ATOM   2447  C   ILE   359      55.910  44.840  10.820  1.00  0.00            
ATOM   2448  O   ILE   359      56.000  43.690  11.250  1.00  0.00            
ATOM   2449  N   ARG   360      56.680  45.840  11.260  1.00  0.00            
ATOM   2450  H   ARG   360      56.440  46.740  10.860  1.00  0.00            
ATOM   2451  CA  ARG   360      57.620  45.730  12.360  1.00  0.00            
ATOM   2452  HA  ARG   360      57.620  44.660  12.590  1.00  0.00            
ATOM   2453  CB  ARG   360      58.950  46.260  11.830  1.00  0.00            
ATOM   2454  HB1 ARG   360      59.140  45.730  10.900  1.00  0.00            
ATOM   2455  HB2 ARG   360      59.730  45.850  12.460  1.00  0.00            
ATOM   2456  CG  ARG   360      59.200  47.760  11.710  1.00  0.00            
ATOM   2457  HG1 ARG   360      59.110  48.180  12.720  1.00  0.00            
ATOM   2458  HG2 ARG   360      58.390  48.240  11.160  1.00  0.00            
ATOM   2459  CD  ARG   360      60.600  48.020  11.160  1.00  0.00            
ATOM   2460  HD1 ARG   360      60.910  49.060  11.110  1.00  0.00            
ATOM   2461  HD2 ARG   360      60.520  47.830  10.090  1.00  0.00            
ATOM   2462  NE  ARG   360      61.700  47.250  11.730  1.00  0.00            
ATOM   2463  HE  ARG   360      61.820  47.310  12.730  1.00  0.00            
ATOM   2464  CZ  ARG   360      62.610  46.560  11.030  1.00  0.00            
ATOM   2465  NH1 ARG   360      62.820  46.580   9.700  1.00  0.00            
ATOM   2466 1HH1 ARG   360      62.350  47.230   9.100  1.00  0.00            
ATOM   2467 2HH1 ARG   360      63.590  46.080   9.280  1.00  0.00            
ATOM   2468  NH2 ARG   360      63.530  45.760  11.590  1.00  0.00            
ATOM   2469 1HH2 ARG   360      63.480  45.710  12.600  1.00  0.00            
ATOM   2470 2HH2 ARG   360      64.270  45.390  11.020  1.00  0.00            
ATOM   2471  C   ARG   360      57.190  46.350  13.680  1.00  0.00            
ATOM   2472  O   ARG   360      56.360  47.250  13.700  1.00  0.00            
ATOM   2473  N   GLY   361      57.880  45.910  14.740  1.00  0.00            
ATOM   2474  H   GLY   361      58.590  45.200  14.610  1.00  0.00            
ATOM   2475  CA  GLY   361      57.720  46.450  16.070  1.00  0.00            
ATOM   2476  HA1 GLY   361      57.390  47.480  15.970  1.00  0.00            
ATOM   2477  HA2 GLY   361      58.700  46.350  16.520  1.00  0.00            
ATOM   2478  C   GLY   361      56.610  45.790  16.880  1.00  0.00            
ATOM   2479  O   GLY   361      56.310  46.310  17.950  1.00  0.00            
ATOM   2480  N   GLY   362      56.000  44.710  16.390  1.00  0.00            
ATOM   2481  H   GLY   362      56.360  44.310  15.530  1.00  0.00            
ATOM   2482  CA  GLY   362      54.830  44.140  17.020  1.00  0.00            
ATOM   2483  HA1 GLY   362      54.060  44.920  17.030  1.00  0.00            
ATOM   2484  HA2 GLY   362      55.090  43.900  18.050  1.00  0.00            
ATOM   2485  C   GLY   362      54.310  42.960  16.220  1.00  0.00            
ATOM   2486  O   GLY   362      55.040  42.120  15.690  1.00  0.00            
ATOM   2487  N   ARG   363      53.010  42.740  16.390  1.00  0.00            
ATOM   2488  H   ARG   363      52.380  43.520  16.480  1.00  0.00            
ATOM   2489  CA  ARG   363      52.400  41.460  16.050  1.00  0.00            
ATOM   2490  HA  ARG   363      53.120  40.840  15.530  1.00  0.00            
ATOM   2491  CB  ARG   363      51.780  40.870  17.320  1.00  0.00            
ATOM   2492  HB1 ARG   363      51.390  39.870  17.090  1.00  0.00            
ATOM   2493  HB2 ARG   363      51.020  41.510  17.760  1.00  0.00            
ATOM   2494  CG  ARG   363      52.790  40.590  18.430  1.00  0.00            
ATOM   2495  HG1 ARG   363      53.200  41.520  18.820  1.00  0.00            
ATOM   2496  HG2 ARG   363      53.720  40.100  18.130  1.00  0.00            
ATOM   2497  CD  ARG   363      52.140  39.870  19.610  1.00  0.00            
ATOM   2498  HD1 ARG   363      51.340  40.500  19.990  1.00  0.00            
ATOM   2499  HD2 ARG   363      52.920  39.880  20.380  1.00  0.00            
ATOM   2500  NE  ARG   363      51.770  38.480  19.340  1.00  0.00            
ATOM   2501  HE  ARG   363      50.810  38.300  19.080  1.00  0.00            
ATOM   2502  CZ  ARG   363      52.450  37.360  19.590  1.00  0.00            
ATOM   2503  NH1 ARG   363      53.730  37.380  20.010  1.00  0.00            
ATOM   2504 1HH1 ARG   363      54.250  38.250  20.010  1.00  0.00            
ATOM   2505 2HH1 ARG   363      54.230  36.510  20.100  1.00  0.00            
ATOM   2506  NH2 ARG   363      51.930  36.150  19.330  1.00  0.00            
ATOM   2507 1HH2 ARG   363      50.960  36.050  19.040  1.00  0.00            
ATOM   2508 2HH2 ARG   363      52.500  35.370  19.600  1.00  0.00            
ATOM   2509  C   ARG   363      51.320  41.700  15.010  1.00  0.00            
ATOM   2510  O   ARG   363      50.290  42.310  15.300  1.00  0.00            
ATOM   2511  N   HIS   364      51.450  41.060  13.850  1.00  0.00            
ATOM   2512  H   HIS   364      52.220  40.430  13.630  1.00  0.00            
ATOM   2513  CA  HIS   364      50.600  41.260  12.700  1.00  0.00            
ATOM   2514  HA  HIS   364      49.700  41.770  13.040  1.00  0.00            
ATOM   2515  CB  HIS   364      51.330  42.110  11.670  1.00  0.00            
ATOM   2516  HB1 HIS   364      50.620  42.350  10.870  1.00  0.00            
ATOM   2517  HB2 HIS   364      52.090  41.450  11.250  1.00  0.00            
ATOM   2518  CG  HIS   364      51.910  43.390  12.220  1.00  0.00            
ATOM   2519  ND1 HIS   364      51.200  44.550  12.450  1.00  0.00            
ATOM   2520  HD1 HIS   364      50.250  44.800  12.200  1.00  0.00            
ATOM   2521  CE1 HIS   364      51.950  45.410  13.150  1.00  0.00            
ATOM   2522  HE1 HIS   364      51.690  46.400  13.480  1.00  0.00            
ATOM   2523  NE2 HIS   364      53.120  44.810  13.390  1.00  0.00            
ATOM   2524  CD2 HIS   364      53.160  43.560  12.770  1.00  0.00            
ATOM   2525  HD2 HIS   364      53.950  42.830  12.880  1.00  0.00            
ATOM   2526  C   HIS   364      50.220  39.950  12.020  1.00  0.00            
ATOM   2527  O   HIS   364      50.860  38.920  12.200  1.00  0.00            
ATOM   2528  N   LEU   365      49.160  39.990  11.210  1.00  0.00            
ATOM   2529  H   LEU   365      48.630  40.840  11.060  1.00  0.00            
ATOM   2530  CA  LEU   365      48.690  38.860  10.440  1.00  0.00            
ATOM   2531  HA  LEU   365      49.460  38.090  10.470  1.00  0.00            
ATOM   2532  CB  LEU   365      47.410  38.460  11.160  1.00  0.00            
ATOM   2533  HB1 LEU   365      46.800  39.330  11.390  1.00  0.00            
ATOM   2534  HB2 LEU   365      47.750  38.060  12.120  1.00  0.00            
ATOM   2535  CG  LEU   365      46.490  37.370  10.600  1.00  0.00            
ATOM   2536  HG  LEU   365      46.190  37.610   9.580  1.00  0.00            
ATOM   2537  CD1 LEU   365      47.120  35.990  10.740  1.00  0.00            
ATOM   2538 1HD1 LEU   365      47.850  35.900   9.940  1.00  0.00            
ATOM   2539 2HD1 LEU   365      47.490  35.900  11.770  1.00  0.00            
ATOM   2540 3HD1 LEU   365      46.330  35.290  10.490  1.00  0.00            
ATOM   2541  CD2 LEU   365      45.160  37.230  11.330  1.00  0.00            
ATOM   2542 1HD2 LEU   365      44.750  38.240  11.420  1.00  0.00            
ATOM   2543 2HD2 LEU   365      44.410  36.710  10.730  1.00  0.00            
ATOM   2544 3HD2 LEU   365      45.320  36.650  12.240  1.00  0.00            
ATOM   2545  C   LEU   365      48.330  39.160   8.990  1.00  0.00            
ATOM   2546  O   LEU   365      47.770  40.220   8.710  1.00  0.00            
ATOM   2547  N   ILE   366      48.640  38.210   8.110  1.00  0.00            
ATOM   2548  H   ILE   366      49.140  37.430   8.510  1.00  0.00            
ATOM   2549  CA  ILE   366      48.570  38.290   6.660  1.00  0.00            
ATOM   2550  HA  ILE   366      47.920  39.090   6.300  1.00  0.00            
ATOM   2551  CB  ILE   366      49.980  38.390   6.080  1.00  0.00            
ATOM   2552  HB  ILE   366      50.540  37.470   6.210  1.00  0.00            
ATOM   2553  CG2 ILE   366      49.930  38.700   4.590  1.00  0.00            
ATOM   2554 1HG2 ILE   366      50.920  38.590   4.150  1.00  0.00            
ATOM   2555 2HG2 ILE   366      49.170  38.120   4.070  1.00  0.00            
ATOM   2556 3HG2 ILE   366      49.750  39.770   4.480  1.00  0.00            
ATOM   2557  CG1 ILE   366      50.840  39.300   6.960  1.00  0.00            
ATOM   2558 1HG1 ILE   366      51.350  38.760   7.760  1.00  0.00            
ATOM   2559 2HG1 ILE   366      50.260  40.110   7.390  1.00  0.00            
ATOM   2560  CD  ILE   366      51.940  40.110   6.270  1.00  0.00            
ATOM   2561  HD1 ILE   366      52.360  40.860   6.940  1.00  0.00            
ATOM   2562  HD2 ILE   366      52.670  39.480   5.760  1.00  0.00            
ATOM   2563  HD3 ILE   366      51.440  40.680   5.490  1.00  0.00            
ATOM   2564  C   ILE   366      47.950  37.000   6.130  1.00  0.00            
ATOM   2565  O   ILE   366      48.340  35.890   6.460  1.00  0.00            
ATOM   2566  N   PHE   367      46.860  37.150   5.370  1.00  0.00            
ATOM   2567  H   PHE   367      46.530  38.060   5.090  1.00  0.00            
ATOM   2568  CA  PHE   367      46.170  36.000   4.830  1.00  0.00            
ATOM   2569  HA  PHE   367      46.440  35.090   5.370  1.00  0.00            
ATOM   2570  CB  PHE   367      44.650  36.040   4.940  1.00  0.00            
ATOM   2571  HB1 PHE   367      44.130  35.320   4.300  1.00  0.00            
ATOM   2572  HB2 PHE   367      44.280  36.950   4.460  1.00  0.00            
ATOM   2573  CG  PHE   367      44.100  35.830   6.330  1.00  0.00            
ATOM   2574  CD1 PHE   367      43.910  34.550   6.860  1.00  0.00            
ATOM   2575  HD1 PHE   367      44.330  33.680   6.380  1.00  0.00            
ATOM   2576  CE1 PHE   367      43.270  34.390   8.100  1.00  0.00            
ATOM   2577  HE1 PHE   367      43.070  33.410   8.510  1.00  0.00            
ATOM   2578  CZ  PHE   367      42.810  35.500   8.810  1.00  0.00            
ATOM   2579  HZ  PHE   367      42.310  35.330   9.750  1.00  0.00            
ATOM   2580  CE2 PHE   367      43.090  36.780   8.310  1.00  0.00            
ATOM   2581  HE2 PHE   367      42.660  37.660   8.790  1.00  0.00            
ATOM   2582  CD2 PHE   367      43.730  36.950   7.080  1.00  0.00            
ATOM   2583  HD2 PHE   367      43.780  37.970   6.740  1.00  0.00            
ATOM   2584  C   PHE   367      46.600  35.820   3.380  1.00  0.00            
ATOM   2585  O   PHE   367      46.710  36.790   2.630  1.00  0.00            
ATOM   2586  N   CYS   368      46.730  34.580   2.900  1.00  0.00            
ATOM   2587  H   CYS   368      46.510  33.840   3.560  1.00  0.00            
ATOM   2588  CA  CYS   368      46.980  34.120   1.550  1.00  0.00            
ATOM   2589  HA  CYS   368      47.040  35.030   0.950  1.00  0.00            
ATOM   2590  CB  CYS   368      48.340  33.440   1.600  1.00  0.00            
ATOM   2591  HB1 CYS   368      48.630  33.070   0.620  1.00  0.00            
ATOM   2592  HB2 CYS   368      48.430  32.640   2.330  1.00  0.00            
ATOM   2593  SG  CYS   368      49.590  34.700   1.970  1.00  0.00            
ATOM   2594  HG  CYS   368      49.240  34.780   3.250  1.00  0.00            
ATOM   2595  C   CYS   368      45.810  33.220   1.160  1.00  0.00            
ATOM   2596  O   CYS   368      45.110  32.670   2.010  1.00  0.00            
ATOM   2597  N   HIS   369      45.610  32.950  -0.140  1.00  0.00            
ATOM   2598  H   HIS   369      46.020  33.510  -0.880  1.00  0.00            
ATOM   2599  CA  HIS   369      44.740  31.890  -0.580  1.00  0.00            
ATOM   2600  HA  HIS   369      44.080  31.640   0.250  1.00  0.00            
ATOM   2601  CB  HIS   369      43.840  32.370  -1.720  1.00  0.00            
ATOM   2602  HB1 HIS   369      43.660  33.430  -1.530  1.00  0.00            
ATOM   2603  HB2 HIS   369      42.850  31.920  -1.710  1.00  0.00            
ATOM   2604  CG  HIS   369      44.420  32.310  -3.100  1.00  0.00            
ATOM   2605  ND1 HIS   369      44.570  31.160  -3.860  1.00  0.00            
ATOM   2606  HD1 HIS   369      44.380  30.220  -3.530  1.00  0.00            
ATOM   2607  CE1 HIS   369      45.100  31.500  -5.040  1.00  0.00            
ATOM   2608  HE1 HIS   369      45.390  30.810  -5.820  1.00  0.00            
ATOM   2609  NE2 HIS   369      45.380  32.810  -5.080  1.00  0.00            
ATOM   2610  CD2 HIS   369      44.840  33.340  -3.910  1.00  0.00            
ATOM   2611  HD2 HIS   369      44.750  34.400  -3.710  1.00  0.00            
ATOM   2612  C   HIS   369      45.480  30.600  -0.930  1.00  0.00            
ATOM   2613  O   HIS   369      44.890  29.610  -1.350  1.00  0.00            
ATOM   2614  N   SER   370      46.810  30.590  -0.750  1.00  0.00            
ATOM   2615  H   SER   370      47.260  31.420  -0.390  1.00  0.00            
ATOM   2616  CA  SER   370      47.700  29.480  -0.970  1.00  0.00            
ATOM   2617  HA  SER   370      47.090  28.630  -1.280  1.00  0.00            
ATOM   2618  CB  SER   370      48.600  29.830  -2.150  1.00  0.00            
ATOM   2619  HB1 SER   370      49.150  30.740  -1.920  1.00  0.00            
ATOM   2620  HB2 SER   370      47.990  30.020  -3.030  1.00  0.00            
ATOM   2621  OG  SER   370      49.490  28.790  -2.510  1.00  0.00            
ATOM   2622  HG  SER   370      49.810  28.950  -3.400  1.00  0.00            
ATOM   2623  C   SER   370      48.560  29.140   0.250  1.00  0.00            
ATOM   2624  O   SER   370      49.370  29.960   0.670  1.00  0.00            
ATOM   2625  N   LYS   371      48.480  27.870   0.650  1.00  0.00            
ATOM   2626  H   LYS   371      48.000  27.250   0.010  1.00  0.00            
ATOM   2627  CA  LYS   371      49.520  27.390   1.540  1.00  0.00            
ATOM   2628  HA  LYS   371      49.510  28.010   2.440  1.00  0.00            
ATOM   2629  CB  LYS   371      49.160  25.950   1.890  1.00  0.00            
ATOM   2630  HB1 LYS   371      49.020  25.340   1.000  1.00  0.00            
ATOM   2631  HB2 LYS   371      48.280  25.980   2.530  1.00  0.00            
ATOM   2632  CG  LYS   371      50.190  25.230   2.760  1.00  0.00            
ATOM   2633  HG1 LYS   371      50.530  25.890   3.560  1.00  0.00            
ATOM   2634  HG2 LYS   371      51.020  24.980   2.100  1.00  0.00            
ATOM   2635  CD  LYS   371      49.600  23.910   3.250  1.00  0.00            
ATOM   2636  HD1 LYS   371      49.480  23.260   2.390  1.00  0.00            
ATOM   2637  HD2 LYS   371      48.600  23.960   3.670  1.00  0.00            
ATOM   2638  CE  LYS   371      50.630  23.260   4.170  1.00  0.00            
ATOM   2639  HE1 LYS   371      50.740  23.890   5.050  1.00  0.00            
ATOM   2640  HE2 LYS   371      51.630  23.270   3.740  1.00  0.00            
ATOM   2641  NZ  LYS   371      50.220  21.880   4.430  1.00  0.00            
ATOM   2642  HZ1 LYS   371      50.740  21.510   5.220  1.00  0.00            
ATOM   2643  HZ2 LYS   371      49.260  21.840   4.730  1.00  0.00            
ATOM   2644  HZ3 LYS   371      50.210  21.360   3.560  1.00  0.00            
ATOM   2645  C   LYS   371      50.950  27.440   1.040  1.00  0.00            
ATOM   2646  O   LYS   371      51.840  27.590   1.870  1.00  0.00            
ATOM   2647  N   LYS   372      51.210  27.330  -0.270  1.00  0.00            
ATOM   2648  H   LYS   372      50.510  26.860  -0.830  1.00  0.00            
ATOM   2649  CA  LYS   372      52.510  27.620  -0.830  1.00  0.00            
ATOM   2650  HA  LYS   372      53.250  27.060  -0.250  1.00  0.00            
ATOM   2651  CB  LYS   372      52.640  27.240  -2.300  1.00  0.00            
ATOM   2652  HB1 LYS   372      53.650  27.450  -2.660  1.00  0.00            
ATOM   2653  HB2 LYS   372      51.980  27.880  -2.890  1.00  0.00            
ATOM   2654  CG  LYS   372      52.320  25.780  -2.600  1.00  0.00            
ATOM   2655  HG1 LYS   372      51.240  25.780  -2.710  1.00  0.00            
ATOM   2656  HG2 LYS   372      52.550  25.190  -1.700  1.00  0.00            
ATOM   2657  CD  LYS   372      52.980  25.300  -3.890  1.00  0.00            
ATOM   2658  HD1 LYS   372      54.020  25.030  -3.670  1.00  0.00            
ATOM   2659  HD2 LYS   372      52.950  26.130  -4.590  1.00  0.00            
ATOM   2660  CE  LYS   372      52.280  24.080  -4.470  1.00  0.00            
ATOM   2661  HE1 LYS   372      52.700  23.900  -5.460  1.00  0.00            
ATOM   2662  HE2 LYS   372      51.230  24.380  -4.530  1.00  0.00            
ATOM   2663  NZ  LYS   372      52.490  22.980  -3.520  1.00  0.00            
ATOM   2664  HZ1 LYS   372      53.420  23.030  -3.110  1.00  0.00            
ATOM   2665  HZ2 LYS   372      51.810  22.940  -2.770  1.00  0.00            
ATOM   2666  HZ3 LYS   372      52.550  22.080  -3.980  1.00  0.00            
ATOM   2667  C   LYS   372      53.020  29.040  -0.590  1.00  0.00            
ATOM   2668  O   LYS   372      54.160  29.150  -0.170  1.00  0.00            
ATOM   2669  N   LYS   373      52.190  30.030  -0.920  1.00  0.00            
ATOM   2670  H   LYS   373      51.250  29.790  -1.200  1.00  0.00            
ATOM   2671  CA  LYS   373      52.550  31.400  -0.610  1.00  0.00            
ATOM   2672  HA  LYS   373      53.490  31.630  -1.110  1.00  0.00            
ATOM   2673  CB  LYS   373      51.420  32.300  -1.080  1.00  0.00            
ATOM   2674  HB1 LYS   373      50.440  32.030  -0.670  1.00  0.00            
ATOM   2675  HB2 LYS   373      51.350  32.210  -2.170  1.00  0.00            
ATOM   2676  CG  LYS   373      51.640  33.800  -0.920  1.00  0.00            
ATOM   2677  HG1 LYS   373      51.760  33.980   0.150  1.00  0.00            
ATOM   2678  HG2 LYS   373      50.700  34.290  -1.160  1.00  0.00            
ATOM   2679  CD  LYS   373      52.850  34.320  -1.690  1.00  0.00            
ATOM   2680  HD1 LYS   373      53.750  34.000  -1.160  1.00  0.00            
ATOM   2681  HD2 LYS   373      52.920  35.410  -1.690  1.00  0.00            
ATOM   2682  CE  LYS   373      53.020  34.020  -3.180  1.00  0.00            
ATOM   2683  HE1 LYS   373      52.390  34.800  -3.620  1.00  0.00            
ATOM   2684  HE2 LYS   373      52.680  33.020  -3.440  1.00  0.00            
ATOM   2685  NZ  LYS   373      54.410  34.160  -3.640  1.00  0.00            
ATOM   2686  HZ1 LYS   373      54.940  34.960  -3.320  1.00  0.00            
ATOM   2687  HZ2 LYS   373      54.970  33.370  -3.350  1.00  0.00            
ATOM   2688  HZ3 LYS   373      54.420  34.260  -4.640  1.00  0.00            
ATOM   2689  C   LYS   373      52.810  31.620   0.880  1.00  0.00            
ATOM   2690  O   LYS   373      53.620  32.480   1.210  1.00  0.00            
ATOM   2691  N   CYS   374      52.230  30.890   1.840  1.00  0.00            
ATOM   2692  H   CYS   374      51.660  30.070   1.670  1.00  0.00            
ATOM   2693  CA  CYS   374      52.530  31.010   3.250  1.00  0.00            
ATOM   2694  HA  CYS   374      52.420  32.040   3.600  1.00  0.00            
ATOM   2695  CB  CYS   374      51.530  30.310   4.170  1.00  0.00            
ATOM   2696  HB1 CYS   374      51.770  30.510   5.210  1.00  0.00            
ATOM   2697  HB2 CYS   374      51.550  29.230   4.060  1.00  0.00            
ATOM   2698  SG  CYS   374      49.920  30.980   3.680  1.00  0.00            
ATOM   2699  HG  CYS   374      49.560  31.030   4.960  1.00  0.00            
ATOM   2700  C   CYS   374      53.940  30.590   3.640  1.00  0.00            
ATOM   2701  O   CYS   374      54.670  31.350   4.270  1.00  0.00            
ATOM   2702  N   ASP   375      54.340  29.350   3.340  1.00  0.00            
ATOM   2703  H   ASP   375      53.680  28.760   2.850  1.00  0.00            
ATOM   2704  CA  ASP   375      55.690  28.880   3.570  1.00  0.00            
ATOM   2705  HA  ASP   375      55.900  29.000   4.630  1.00  0.00            
ATOM   2706  CB  ASP   375      55.890  27.470   3.030  1.00  0.00            
ATOM   2707  HB1 ASP   375      56.000  27.530   1.950  1.00  0.00            
ATOM   2708  HB2 ASP   375      55.080  26.800   3.310  1.00  0.00            
ATOM   2709  CG  ASP   375      57.090  26.770   3.650  1.00  0.00            
ATOM   2710  OD1 ASP   375      57.800  26.000   2.960  1.00  0.00            
ATOM   2711  OD2 ASP   375      57.230  26.860   4.890  1.00  0.00            
ATOM   2712  C   ASP   375      56.760  29.730   2.890  1.00  0.00            
ATOM   2713  O   ASP   375      57.790  29.890   3.530  1.00  0.00            
ATOM   2714  N   GLU   376      56.470  30.370   1.750  1.00  0.00            
ATOM   2715  H   GLU   376      55.550  30.130   1.410  1.00  0.00            
ATOM   2716  CA  GLU   376      57.330  31.240   0.980  1.00  0.00            
ATOM   2717  HA  GLU   376      58.300  30.750   1.000  1.00  0.00            
ATOM   2718  CB  GLU   376      56.880  31.310  -0.480  1.00  0.00            
ATOM   2719  HB1 GLU   376      55.810  31.370  -0.670  1.00  0.00            
ATOM   2720  HB2 GLU   376      57.220  30.410  -0.980  1.00  0.00            
ATOM   2721  CG  GLU   376      57.620  32.470  -1.150  1.00  0.00            
ATOM   2722  HG1 GLU   376      58.690  32.340  -1.050  1.00  0.00            
ATOM   2723  HG2 GLU   376      57.350  33.410  -0.650  1.00  0.00            
ATOM   2724  CD  GLU   376      57.380  32.590  -2.650  1.00  0.00            
ATOM   2725  OE1 GLU   376      56.290  32.220  -3.140  1.00  0.00            
ATOM   2726  OE2 GLU   376      58.360  32.940  -3.330  1.00  0.00            
ATOM   2727  C   GLU   376      57.420  32.600   1.650  1.00  0.00            
ATOM   2728  O   GLU   376      58.470  33.070   2.080  1.00  0.00            
ATOM   2729  N   LEU   377      56.300  33.310   1.830  1.00  0.00            
ATOM   2730  H   LEU   377      55.380  32.920   1.670  1.00  0.00            
ATOM   2731  CA  LEU   377      56.230  34.650   2.390  1.00  0.00            
ATOM   2732  HA  LEU   377      56.860  35.270   1.750  1.00  0.00            
ATOM   2733  CB  LEU   377      54.830  35.250   2.330  1.00  0.00            
ATOM   2734  HB1 LEU   377      54.300  34.840   3.190  1.00  0.00            
ATOM   2735  HB2 LEU   377      54.320  35.030   1.390  1.00  0.00            
ATOM   2736  CG  LEU   377      54.830  36.770   2.410  1.00  0.00            
ATOM   2737  HG  LEU   377      55.130  37.130   3.390  1.00  0.00            
ATOM   2738  CD1 LEU   377      55.550  37.550   1.310  1.00  0.00            
ATOM   2739 1HD1 LEU   377      56.610  37.610   1.540  1.00  0.00            
ATOM   2740 2HD1 LEU   377      55.510  36.920   0.420  1.00  0.00            
ATOM   2741 3HD1 LEU   377      55.070  38.510   1.100  1.00  0.00            
ATOM   2742  CD2 LEU   377      53.380  37.220   2.250  1.00  0.00            
ATOM   2743 1HD2 LEU   377      52.790  36.620   2.940  1.00  0.00            
ATOM   2744 2HD2 LEU   377      53.410  38.260   2.600  1.00  0.00            
ATOM   2745 3HD2 LEU   377      53.080  37.160   1.210  1.00  0.00            
ATOM   2746  C   LEU   377      56.940  34.840   3.720  1.00  0.00            
ATOM   2747  O   LEU   377      57.610  35.860   3.880  1.00  0.00            
ATOM   2748  N   ALA   378      56.860  33.930   4.700  1.00  0.00            
ATOM   2749  H   ALA   378      56.440  33.040   4.450  1.00  0.00            
ATOM   2750  CA  ALA   378      57.560  34.000   5.960  1.00  0.00            
ATOM   2751  HA  ALA   378      57.310  34.990   6.360  1.00  0.00            
ATOM   2752  CB  ALA   378      56.780  33.100   6.920  1.00  0.00            
ATOM   2753  HB1 ALA   378      56.840  32.060   6.610  1.00  0.00            
ATOM   2754  HB2 ALA   378      57.180  33.260   7.920  1.00  0.00            
ATOM   2755  HB3 ALA   378      55.730  33.390   6.870  1.00  0.00            
ATOM   2756  C   ALA   378      59.070  33.840   5.850  1.00  0.00            
ATOM   2757  O   ALA   378      59.870  34.300   6.670  1.00  0.00            
ATOM   2758  N   ALA   379      59.550  33.160   4.810  1.00  0.00            
ATOM   2759  H   ALA   379      58.900  32.780   4.140  1.00  0.00            
ATOM   2760  CA  ALA   379      60.960  32.990   4.530  1.00  0.00            
ATOM   2761  HA  ALA   379      61.510  32.740   5.440  1.00  0.00            
ATOM   2762  CB  ALA   379      61.180  31.790   3.610  1.00  0.00            
ATOM   2763  HB1 ALA   379      60.890  31.970   2.570  1.00  0.00            
ATOM   2764  HB2 ALA   379      62.250  31.600   3.580  1.00  0.00            
ATOM   2765  HB3 ALA   379      60.750  30.880   4.020  1.00  0.00            
ATOM   2766  C   ALA   379      61.480  34.300   3.960  1.00  0.00            
ATOM   2767  O   ALA   379      62.540  34.820   4.300  1.00  0.00            
ATOM   2768  N   LYS   380      60.630  35.010   3.210  1.00  0.00            
ATOM   2769  H   LYS   380      59.830  34.460   2.920  1.00  0.00            
ATOM   2770  CA  LYS   380      61.050  36.280   2.640  1.00  0.00            
ATOM   2771  HA  LYS   380      62.080  36.190   2.280  1.00  0.00            
ATOM   2772  CB  LYS   380      60.110  36.840   1.580  1.00  0.00            
ATOM   2773  HB1 LYS   380      60.660  37.720   1.280  1.00  0.00            
ATOM   2774  HB2 LYS   380      59.150  37.050   2.050  1.00  0.00            
ATOM   2775  CG  LYS   380      59.900  35.920   0.380  1.00  0.00            
ATOM   2776  HG1 LYS   380      59.260  36.550  -0.250  1.00  0.00            
ATOM   2777  HG2 LYS   380      59.400  34.960   0.530  1.00  0.00            
ATOM   2778  CD  LYS   380      61.190  35.750  -0.410  1.00  0.00            
ATOM   2779  HD1 LYS   380      61.870  35.050   0.070  1.00  0.00            
ATOM   2780  HD2 LYS   380      61.640  36.740  -0.500  1.00  0.00            
ATOM   2781  CE  LYS   380      60.810  35.230  -1.790  1.00  0.00            
ATOM   2782  HE1 LYS   380      59.930  35.680  -2.250  1.00  0.00            
ATOM   2783  HE2 LYS   380      60.570  34.200  -1.510  1.00  0.00            
ATOM   2784  NZ  LYS   380      61.870  35.320  -2.810  1.00  0.00            
ATOM   2785  HZ1 LYS   380      62.760  34.960  -2.480  1.00  0.00            
ATOM   2786  HZ2 LYS   380      61.660  34.790  -3.640  1.00  0.00            
ATOM   2787  HZ3 LYS   380      61.990  36.290  -3.070  1.00  0.00            
ATOM   2788  C   LYS   380      61.130  37.310   3.760  1.00  0.00            
ATOM   2789  O   LYS   380      61.950  38.220   3.670  1.00  0.00            
ATOM   2790  N   LEU   381      60.300  37.140   4.790  1.00  0.00            
ATOM   2791  H   LEU   381      59.450  36.650   4.580  1.00  0.00            
ATOM   2792  CA  LEU   381      60.360  37.980   5.970  1.00  0.00            
ATOM   2793  HA  LEU   381      60.380  39.050   5.750  1.00  0.00            
ATOM   2794  CB  LEU   381      59.110  37.800   6.830  1.00  0.00            
ATOM   2795  HB1 LEU   381      59.410  38.230   7.780  1.00  0.00            
ATOM   2796  HB2 LEU   381      58.910  36.740   7.030  1.00  0.00            
ATOM   2797  CG  LEU   381      57.920  38.540   6.240  1.00  0.00            
ATOM   2798  HG  LEU   381      57.950  38.380   5.160  1.00  0.00            
ATOM   2799  CD1 LEU   381      56.620  38.020   6.850  1.00  0.00            
ATOM   2800 1HD1 LEU   381      56.710  38.240   7.910  1.00  0.00            
ATOM   2801 2HD1 LEU   381      55.770  38.510   6.380  1.00  0.00            
ATOM   2802 3HD1 LEU   381      56.490  36.950   6.660  1.00  0.00            
ATOM   2803  CD2 LEU   381      57.940  40.030   6.580  1.00  0.00            
ATOM   2804 1HD2 LEU   381      57.660  40.210   7.620  1.00  0.00            
ATOM   2805 2HD2 LEU   381      58.940  40.470   6.540  1.00  0.00            
ATOM   2806 3HD2 LEU   381      57.290  40.500   5.850  1.00  0.00            
ATOM   2807  C   LEU   381      61.650  37.670   6.710  1.00  0.00            
ATOM   2808  O   LEU   381      62.290  38.640   7.120  1.00  0.00            
ATOM   2809  N   SER   382      61.890  36.380   6.940  1.00  0.00            
ATOM   2810  H   SER   382      61.150  35.730   6.710  1.00  0.00            
ATOM   2811  CA  SER   382      63.050  35.960   7.700  1.00  0.00            
ATOM   2812  HA  SER   382      62.910  36.440   8.670  1.00  0.00            
ATOM   2813  CB  SER   382      63.010  34.430   7.730  1.00  0.00            
ATOM   2814  HB1 SER   382      63.810  34.070   8.370  1.00  0.00            
ATOM   2815  HB2 SER   382      63.040  34.120   6.680  1.00  0.00            
ATOM   2816  OG  SER   382      61.820  33.960   8.310  1.00  0.00            
ATOM   2817  HG  SER   382      61.100  34.280   7.750  1.00  0.00            
ATOM   2818  C   SER   382      64.350  36.500   7.140  1.00  0.00            
ATOM   2819  O   SER   382      65.270  36.950   7.820  1.00  0.00            
ATOM   2820  N   GLY   383      64.470  36.340   5.820  1.00  0.00            
ATOM   2821  H   GLY   383      63.670  36.010   5.300  1.00  0.00            
ATOM   2822  CA  GLY   383      65.610  36.800   5.060  1.00  0.00            
ATOM   2823  HA1 GLY   383      65.560  36.650   3.980  1.00  0.00            
ATOM   2824  HA2 GLY   383      66.410  36.130   5.360  1.00  0.00            
ATOM   2825  C   GLY   383      65.910  38.290   5.190  1.00  0.00            
ATOM   2826  O   GLY   383      67.030  38.740   4.980  1.00  0.00            
ATOM   2827  N   LEU   384      64.910  39.120   5.470  1.00  0.00            
ATOM   2828  H   LEU   384      63.990  38.730   5.590  1.00  0.00            
ATOM   2829  CA  LEU   384      65.050  40.550   5.690  1.00  0.00            
ATOM   2830  HA  LEU   384      66.060  40.840   5.400  1.00  0.00            
ATOM   2831  CB  LEU   384      63.940  41.270   4.940  1.00  0.00            
ATOM   2832  HB1 LEU   384      63.690  42.250   5.350  1.00  0.00            
ATOM   2833  HB2 LEU   384      62.970  40.790   5.060  1.00  0.00            
ATOM   2834  CG  LEU   384      64.090  41.320   3.420  1.00  0.00            
ATOM   2835  HG  LEU   384      64.280  40.330   3.000  1.00  0.00            
ATOM   2836  CD1 LEU   384      62.780  41.680   2.720  1.00  0.00            
ATOM   2837 1HD1 LEU   384      62.110  40.910   3.090  1.00  0.00            
ATOM   2838 2HD1 LEU   384      62.450  42.640   3.130  1.00  0.00            
ATOM   2839 3HD1 LEU   384      62.840  41.580   1.640  1.00  0.00            
ATOM   2840  CD2 LEU   384      65.210  42.260   2.980  1.00  0.00            
ATOM   2841 1HD2 LEU   384      66.150  41.960   3.450  1.00  0.00            
ATOM   2842 2HD2 LEU   384      65.360  42.250   1.900  1.00  0.00            
ATOM   2843 3HD2 LEU   384      64.910  43.280   3.190  1.00  0.00            
ATOM   2844  C   LEU   384      65.050  40.880   7.180  1.00  0.00            
ATOM   2845  O   LEU   384      64.800  41.970   7.670  1.00  0.00            
ATOM   2846  N   GLY   385      65.270  39.850   8.000  1.00  0.00            
ATOM   2847  H   GLY   385      65.530  38.920   7.720  1.00  0.00            
ATOM   2848  CA  GLY   385      65.330  40.000   9.440  1.00  0.00            
ATOM   2849  HA1 GLY   385      66.040  40.790   9.670  1.00  0.00            
ATOM   2850  HA2 GLY   385      65.730  39.070   9.830  1.00  0.00            
ATOM   2851  C   GLY   385      64.040  40.380  10.150  1.00  0.00            
ATOM   2852  O   GLY   385      64.000  41.330  10.930  1.00  0.00            
ATOM   2853  N   ILE   386      62.950  39.720   9.740  1.00  0.00            
ATOM   2854  H   ILE   386      62.940  39.210   8.870  1.00  0.00            
ATOM   2855  CA  ILE   386      61.690  39.800  10.450  1.00  0.00            
ATOM   2856  HA  ILE   386      61.860  40.400  11.340  1.00  0.00            
ATOM   2857  CB  ILE   386      60.670  40.560   9.610  1.00  0.00            
ATOM   2858  HB  ILE   386      60.720  40.110   8.620  1.00  0.00            
ATOM   2859  CG2 ILE   386      59.240  40.460  10.130  1.00  0.00            
ATOM   2860 1HG2 ILE   386      59.200  40.840  11.150  1.00  0.00            
ATOM   2861 2HG2 ILE   386      58.520  40.980   9.490  1.00  0.00            
ATOM   2862 3HG2 ILE   386      58.910  39.430  10.240  1.00  0.00            
ATOM   2863  CG1 ILE   386      60.960  42.050   9.440  1.00  0.00            
ATOM   2864 1HG1 ILE   386      60.210  42.290   8.690  1.00  0.00            
ATOM   2865 2HG1 ILE   386      61.940  42.070   8.970  1.00  0.00            
ATOM   2866  CD  ILE   386      60.910  42.990  10.640  1.00  0.00            
ATOM   2867  HD1 ILE   386      61.350  43.880  10.210  1.00  0.00            
ATOM   2868  HD2 ILE   386      59.920  43.260  10.980  1.00  0.00            
ATOM   2869  HD3 ILE   386      61.480  42.660  11.510  1.00  0.00            
ATOM   2870  C   ILE   386      61.380  38.440  11.060  1.00  0.00            
ATOM   2871  O   ILE   386      61.330  37.420  10.370  1.00  0.00            
ATOM   2872  N   ASN   387      61.060  38.310  12.350  1.00  0.00            
ATOM   2873  H   ASN   387      61.360  39.040  12.980  1.00  0.00            
ATOM   2874  CA  ASN   387      60.460  37.110  12.890  1.00  0.00            
ATOM   2875  HA  ASN   387      61.170  36.290  12.780  1.00  0.00            
ATOM   2876  CB  ASN   387      60.060  37.250  14.350  1.00  0.00            
ATOM   2877  HB1 ASN   387      59.470  36.460  14.800  1.00  0.00            
ATOM   2878  HB2 ASN   387      59.370  38.090  14.410  1.00  0.00            
ATOM   2879  CG  ASN   387      61.150  37.460  15.390  1.00  0.00            
ATOM   2880  OD1 ASN   387      61.960  36.550  15.540  1.00  0.00            
ATOM   2881  ND2 ASN   387      61.270  38.530  16.190  1.00  0.00            
ATOM   2882 1HD2 ASN   387      60.670  39.340  16.200  1.00  0.00            
ATOM   2883 2HD2 ASN   387      62.010  38.400  16.860  1.00  0.00            
ATOM   2884  C   ASN   387      59.130  36.750  12.250  1.00  0.00            
ATOM   2885  O   ASN   387      58.200  37.550  12.330  1.00  0.00            
ATOM   2886  N   ALA   388      58.990  35.520  11.750  1.00  0.00            
ATOM   2887  H   ALA   388      59.810  34.970  11.520  1.00  0.00            
ATOM   2888  CA  ALA   388      57.770  35.190  11.050  1.00  0.00            
ATOM   2889  HA  ALA   388      56.930  35.700  11.530  1.00  0.00            
ATOM   2890  CB  ALA   388      57.790  35.730   9.620  1.00  0.00            
ATOM   2891  HB1 ALA   388      57.140  35.180   8.940  1.00  0.00            
ATOM   2892  HB2 ALA   388      57.420  36.760   9.590  1.00  0.00            
ATOM   2893  HB3 ALA   388      58.780  35.620   9.170  1.00  0.00            
ATOM   2894  C   ALA   388      57.450  33.710  11.020  1.00  0.00            
ATOM   2895  O   ALA   388      58.410  32.940  11.060  1.00  0.00            
ATOM   2896  N   VAL   389      56.190  33.300  10.930  1.00  0.00            
ATOM   2897  H   VAL   389      55.480  33.990  10.730  1.00  0.00            
ATOM   2898  CA  VAL   389      55.710  31.930  10.860  1.00  0.00            
ATOM   2899  HA  VAL   389      56.520  31.290  10.480  1.00  0.00            
ATOM   2900  CB  VAL   389      55.190  31.320  12.150  1.00  0.00            
ATOM   2901  HB  VAL   389      54.710  30.370  11.910  1.00  0.00            
ATOM   2902  CG1 VAL   389      56.420  31.060  13.020  1.00  0.00            
ATOM   2903 1HG1 VAL   389      56.160  30.750  14.030  1.00  0.00            
ATOM   2904 2HG1 VAL   389      57.040  30.310  12.530  1.00  0.00            
ATOM   2905 3HG1 VAL   389      56.870  32.050  13.180  1.00  0.00            
ATOM   2906  CG2 VAL   389      54.190  32.270  12.810  1.00  0.00            
ATOM   2907 1HG2 VAL   389      54.690  33.090  13.330  1.00  0.00            
ATOM   2908 2HG2 VAL   389      53.460  32.650  12.100  1.00  0.00            
ATOM   2909 3HG2 VAL   389      53.550  31.770  13.540  1.00  0.00            
ATOM   2910  C   VAL   389      54.690  31.860   9.730  1.00  0.00            
ATOM   2911  O   VAL   389      53.910  32.760   9.430  1.00  0.00            
ATOM   2912  N   ALA   390      54.560  30.640   9.200  1.00  0.00            
ATOM   2913  H   ALA   390      55.160  29.880   9.480  1.00  0.00            
ATOM   2914  CA  ALA   390      53.330  30.300   8.520  1.00  0.00            
ATOM   2915  HA  ALA   390      52.780  31.220   8.330  1.00  0.00            
ATOM   2916  CB  ALA   390      53.710  29.540   7.240  1.00  0.00            
ATOM   2917  HB1 ALA   390      54.030  28.540   7.500  1.00  0.00            
ATOM   2918  HB2 ALA   390      52.780  29.430   6.690  1.00  0.00            
ATOM   2919  HB3 ALA   390      54.440  30.080   6.640  1.00  0.00            
ATOM   2920  C   ALA   390      52.440  29.390   9.360  1.00  0.00            
ATOM   2921  O   ALA   390      52.960  28.670  10.210  1.00  0.00            
ATOM   2922  N   TYR   391      51.140  29.430   9.060  1.00  0.00            
ATOM   2923  H   TYR   391      50.830  30.120   8.390  1.00  0.00            
ATOM   2924  CA  TYR   391      50.150  28.610   9.720  1.00  0.00            
ATOM   2925  HA  TYR   391      50.590  27.800  10.300  1.00  0.00            
ATOM   2926  CB  TYR   391      49.390  29.460  10.730  1.00  0.00            
ATOM   2927  HB1 TYR   391      48.980  30.270  10.140  1.00  0.00            
ATOM   2928  HB2 TYR   391      50.080  29.820  11.500  1.00  0.00            
ATOM   2929  CG  TYR   391      48.260  28.710  11.390  1.00  0.00            
ATOM   2930  CD1 TYR   391      48.580  27.810  12.420  1.00  0.00            
ATOM   2931  HD1 TYR   391      49.630  27.740  12.640  1.00  0.00            
ATOM   2932  CE1 TYR   391      47.630  26.990  13.040  1.00  0.00            
ATOM   2933  HE1 TYR   391      47.890  26.300  13.830  1.00  0.00            
ATOM   2934  CZ  TYR   391      46.290  27.080  12.610  1.00  0.00            
ATOM   2935  OH  TYR   391      45.300  26.320  13.160  1.00  0.00            
ATOM   2936  HH  TYR   391      45.670  25.550  13.610  1.00  0.00            
ATOM   2937  CE2 TYR   391      46.000  27.920  11.520  1.00  0.00            
ATOM   2938  HE2 TYR   391      44.950  27.960  11.280  1.00  0.00            
ATOM   2939  CD2 TYR   391      46.950  28.740  10.900  1.00  0.00            
ATOM   2940  HD2 TYR   391      46.720  29.360  10.050  1.00  0.00            
ATOM   2941  C   TYR   391      49.230  28.060   8.640  1.00  0.00            
ATOM   2942  O   TYR   391      49.110  28.630   7.560  1.00  0.00            
ATOM   2943  N   TYR   392      48.620  26.930   9.010  1.00  0.00            
ATOM   2944  H   TYR   392      48.890  26.520   9.890  1.00  0.00            
ATOM   2945  CA  TYR   392      47.720  26.180   8.140  1.00  0.00            
ATOM   2946  HA  TYR   392      46.970  26.890   7.800  1.00  0.00            
ATOM   2947  CB  TYR   392      48.500  25.720   6.910  1.00  0.00            
ATOM   2948  HB1 TYR   392      48.840  26.580   6.340  1.00  0.00            
ATOM   2949  HB2 TYR   392      47.770  25.210   6.280  1.00  0.00            
ATOM   2950  CG  TYR   392      49.790  24.980   7.210  1.00  0.00            
ATOM   2951  CD1 TYR   392      49.850  23.680   7.710  1.00  0.00            
ATOM   2952  HD1 TYR   392      48.970  23.090   7.890  1.00  0.00            
ATOM   2953  CE1 TYR   392      51.070  23.030   7.940  1.00  0.00            
ATOM   2954  HE1 TYR   392      51.010  22.050   8.390  1.00  0.00            
ATOM   2955  CZ  TYR   392      52.260  23.670   7.520  1.00  0.00            
ATOM   2956  OH  TYR   392      53.410  22.960   7.710  1.00  0.00            
ATOM   2957  HH  TYR   392      54.090  23.520   7.330  1.00  0.00            
ATOM   2958  CE2 TYR   392      52.260  25.030   7.170  1.00  0.00            
ATOM   2959  HE2 TYR   392      53.120  25.510   6.730  1.00  0.00            
ATOM   2960  CD2 TYR   392      51.010  25.640   6.990  1.00  0.00            
ATOM   2961  HD2 TYR   392      51.000  26.640   6.600  1.00  0.00            
ATOM   2962  C   TYR   392      47.070  24.980   8.810  1.00  0.00            
ATOM   2963  O   TYR   392      47.540  24.530   9.850  1.00  0.00            
ATOM   2964  N   ARG   393      46.070  24.410   8.140  1.00  0.00            
ATOM   2965  H   ARG   393      45.780  24.850   7.280  1.00  0.00            
ATOM   2966  CA  ARG   393      45.150  23.420   8.690  1.00  0.00            
ATOM   2967  HA  ARG   393      44.640  23.910   9.520  1.00  0.00            
ATOM   2968  CB  ARG   393      44.210  23.070   7.550  1.00  0.00            
ATOM   2969  HB1 ARG   393      44.790  22.610   6.750  1.00  0.00            
ATOM   2970  HB2 ARG   393      43.770  23.990   7.170  1.00  0.00            
ATOM   2971  CG  ARG   393      43.130  22.040   7.900  1.00  0.00            
ATOM   2972  HG1 ARG   393      42.510  22.380   8.730  1.00  0.00            
ATOM   2973  HG2 ARG   393      43.570  21.110   8.250  1.00  0.00            
ATOM   2974  CD  ARG   393      42.250  21.830   6.680  1.00  0.00            
ATOM   2975  HD1 ARG   393      42.810  21.540   5.790  1.00  0.00            
ATOM   2976  HD2 ARG   393      41.750  22.760   6.430  1.00  0.00            
ATOM   2977  NE  ARG   393      41.320  20.730   6.930  1.00  0.00            
ATOM   2978  HE  ARG   393      41.540  19.800   6.580  1.00  0.00            
ATOM   2979  CZ  ARG   393      40.230  20.770   7.700  1.00  0.00            
ATOM   2980  NH1 ARG   393      39.840  21.890   8.330  1.00  0.00            
ATOM   2981 1HH1 ARG   393      40.300  22.750   8.080  1.00  0.00            
ATOM   2982 2HH1 ARG   393      38.970  21.750   8.820  1.00  0.00            
ATOM   2983  NH2 ARG   393      39.360  19.760   7.830  1.00  0.00            
ATOM   2984 1HH2 ARG   393      39.540  18.810   7.540  1.00  0.00            
ATOM   2985 2HH2 ARG   393      38.770  20.030   8.600  1.00  0.00            
ATOM   2986  C   ARG   393      45.860  22.210   9.280  1.00  0.00            
ATOM   2987  O   ARG   393      46.760  21.560   8.760  1.00  0.00            
ATOM   2988  N   GLY   394      45.350  21.800  10.450  1.00  0.00            
ATOM   2989  H   GLY   394      44.470  22.210  10.720  1.00  0.00            
ATOM   2990  CA  GLY   394      45.660  20.630  11.250  1.00  0.00            
ATOM   2991  HA1 GLY   394      46.180  19.840  10.710  1.00  0.00            
ATOM   2992  HA2 GLY   394      44.760  20.250  11.720  1.00  0.00            
ATOM   2993  C   GLY   394      46.640  20.990  12.350  1.00  0.00            
ATOM   2994  O   GLY   394      46.640  20.370  13.410  1.00  0.00            
ATOM   2995  N   LEU   395      47.410  22.070  12.190  1.00  0.00            
ATOM   2996  H   LEU   395      47.450  22.520  11.290  1.00  0.00            
ATOM   2997  CA  LEU   395      48.210  22.630  13.260  1.00  0.00            
ATOM   2998  HA  LEU   395      48.920  21.910  13.660  1.00  0.00            
ATOM   2999  CB  LEU   395      49.140  23.710  12.690  1.00  0.00            
ATOM   3000  HB1 LEU   395      49.770  24.130  13.470  1.00  0.00            
ATOM   3001  HB2 LEU   395      48.530  24.560  12.400  1.00  0.00            
ATOM   3002  CG  LEU   395      50.060  23.330  11.530  1.00  0.00            
ATOM   3003  HG  LEU   395      49.540  23.200  10.580  1.00  0.00            
ATOM   3004  CD1 LEU   395      50.830  24.620  11.240  1.00  0.00            
ATOM   3005 1HD1 LEU   395      51.440  24.910  12.090  1.00  0.00            
ATOM   3006 2HD1 LEU   395      51.420  24.570  10.320  1.00  0.00            
ATOM   3007 3HD1 LEU   395      50.110  25.440  11.200  1.00  0.00            
ATOM   3008  CD2 LEU   395      50.990  22.220  11.990  1.00  0.00            
ATOM   3009 1HD2 LEU   395      51.670  21.950  11.180  1.00  0.00            
ATOM   3010 2HD2 LEU   395      51.390  22.210  13.010  1.00  0.00            
ATOM   3011 3HD2 LEU   395      50.330  21.360  11.960  1.00  0.00            
ATOM   3012  C   LEU   395      47.430  23.240  14.410  1.00  0.00            
ATOM   3013  O   LEU   395      46.440  23.940  14.190  1.00  0.00            
ATOM   3014  N   ASP   396      47.930  23.220  15.650  1.00  0.00            
ATOM   3015  H   ASP   396      48.820  22.740  15.600  1.00  0.00            
ATOM   3016  CA  ASP   396      47.540  24.050  16.770  1.00  0.00            
ATOM   3017  HA  ASP   396      46.470  24.180  16.660  1.00  0.00            
ATOM   3018  CB  ASP   396      47.820  23.270  18.050  1.00  0.00            
ATOM   3019  HB1 ASP   396      48.890  23.040  18.020  1.00  0.00            
ATOM   3020  HB2 ASP   396      47.210  22.380  18.200  1.00  0.00            
ATOM   3021  CG  ASP   396      47.640  24.140  19.290  1.00  0.00            
ATOM   3022  OD1 ASP   396      46.710  24.960  19.390  1.00  0.00            
ATOM   3023  OD2 ASP   396      48.520  23.970  20.160  1.00  0.00            
ATOM   3024  C   ASP   396      48.210  25.410  16.640  1.00  0.00            
ATOM   3025  O   ASP   396      49.360  25.550  16.210  1.00  0.00            
ATOM   3026  N   VAL   397      47.640  26.470  17.210  1.00  0.00            
ATOM   3027  H   VAL   397      46.820  26.350  17.800  1.00  0.00            
ATOM   3028  CA  VAL   397      48.180  27.810  17.110  1.00  0.00            
ATOM   3029  HA  VAL   397      48.510  27.950  16.080  1.00  0.00            
ATOM   3030  CB  VAL   397      47.120  28.870  17.420  1.00  0.00            
ATOM   3031  HB  VAL   397      47.670  29.810  17.470  1.00  0.00            
ATOM   3032  CG1 VAL   397      46.270  28.820  16.160  1.00  0.00            
ATOM   3033 1HG1 VAL   397      46.940  29.190  15.380  1.00  0.00            
ATOM   3034 2HG1 VAL   397      46.000  27.800  15.890  1.00  0.00            
ATOM   3035 3HG1 VAL   397      45.390  29.430  16.340  1.00  0.00            
ATOM   3036  CG2 VAL   397      46.280  28.660  18.680  1.00  0.00            
ATOM   3037 1HG2 VAL   397      46.890  28.750  19.570  1.00  0.00            
ATOM   3038 2HG2 VAL   397      45.530  29.440  18.770  1.00  0.00            
ATOM   3039 3HG2 VAL   397      45.810  27.680  18.660  1.00  0.00            
ATOM   3040  C   VAL   397      49.430  28.040  17.940  1.00  0.00            
ATOM   3041  O   VAL   397      50.100  29.050  17.750  1.00  0.00            
ATOM   3042  N   SER   398      49.920  27.060  18.710  1.00  0.00            
ATOM   3043  H   SER   398      49.430  26.190  18.800  1.00  0.00            
ATOM   3044  CA  SER   398      51.120  27.190  19.520  1.00  0.00            
ATOM   3045  HA  SER   398      50.970  28.120  20.050  1.00  0.00            
ATOM   3046  CB  SER   398      51.160  26.020  20.500  1.00  0.00            
ATOM   3047  HB1 SER   398      50.380  26.190  21.240  1.00  0.00            
ATOM   3048  HB2 SER   398      52.160  26.040  20.930  1.00  0.00            
ATOM   3049  OG  SER   398      50.970  24.750  19.910  1.00  0.00            
ATOM   3050  HG  SER   398      50.080  24.470  20.150  1.00  0.00            
ATOM   3051  C   SER   398      52.410  27.340  18.730  1.00  0.00            
ATOM   3052  O   SER   398      53.400  27.820  19.280  1.00  0.00            
ATOM   3053  N   VAL   399      52.340  27.100  17.420  1.00  0.00            
ATOM   3054  H   VAL   399      51.520  26.620  17.090  1.00  0.00            
ATOM   3055  CA  VAL   399      53.350  27.440  16.430  1.00  0.00            
ATOM   3056  HA  VAL   399      54.310  27.060  16.780  1.00  0.00            
ATOM   3057  CB  VAL   399      52.980  26.820  15.090  1.00  0.00            
ATOM   3058  HB  VAL   399      53.740  27.180  14.380  1.00  0.00            
ATOM   3059  CG1 VAL   399      52.830  25.310  15.020  1.00  0.00            
ATOM   3060 1HG1 VAL   399      53.470  24.840  15.760  1.00  0.00            
ATOM   3061 2HG1 VAL   399      51.770  25.040  15.110  1.00  0.00            
ATOM   3062 3HG1 VAL   399      53.140  25.020  14.010  1.00  0.00            
ATOM   3063  CG2 VAL   399      51.730  27.500  14.540  1.00  0.00            
ATOM   3064 1HG2 VAL   399      50.890  27.400  15.230  1.00  0.00            
ATOM   3065 2HG2 VAL   399      51.810  28.550  14.240  1.00  0.00            
ATOM   3066 3HG2 VAL   399      51.330  26.990  13.660  1.00  0.00            
ATOM   3067  C   VAL   399      53.680  28.930  16.370  1.00  0.00            
ATOM   3068  O   VAL   399      54.670  29.320  15.750  1.00  0.00            
ATOM   3069  N   ILE   400      52.780  29.800  16.840  1.00  0.00            
ATOM   3070  H   ILE   400      51.890  29.460  17.190  1.00  0.00            
ATOM   3071  CA  ILE   400      52.960  31.210  17.110  1.00  0.00            
ATOM   3072  HA  ILE   400      53.740  31.550  16.430  1.00  0.00            
ATOM   3073  CB  ILE   400      51.710  32.000  16.750  1.00  0.00            
ATOM   3074  HB  ILE   400      50.980  31.690  17.500  1.00  0.00            
ATOM   3075  CG2 ILE   400      51.930  33.490  17.000  1.00  0.00            
ATOM   3076 1HG2 ILE   400      51.070  34.030  16.610  1.00  0.00            
ATOM   3077 2HG2 ILE   400      51.960  33.730  18.060  1.00  0.00            
ATOM   3078 3HG2 ILE   400      52.860  33.870  16.560  1.00  0.00            
ATOM   3079  CG1 ILE   400      51.060  31.700  15.400  1.00  0.00            
ATOM   3080 1HG1 ILE   400      51.030  30.630  15.220  1.00  0.00            
ATOM   3081 2HG1 ILE   400      51.490  32.180  14.520  1.00  0.00            
ATOM   3082  CD  ILE   400      49.560  31.950  15.350  1.00  0.00            
ATOM   3083  HD1 ILE   400      49.530  33.020  15.160  1.00  0.00            
ATOM   3084  HD2 ILE   400      49.110  31.440  14.490  1.00  0.00            
ATOM   3085  HD3 ILE   400      49.110  31.590  16.280  1.00  0.00            
ATOM   3086  C   ILE   400      53.290  31.350  18.590  1.00  0.00            
ATOM   3087  O   ILE   400      52.430  31.110  19.440  1.00  0.00            
ATOM   3088  N   PRO   401      54.490  31.840  18.900  1.00  0.00            
ATOM   3089  CD  PRO   401      55.420  32.330  17.910  1.00  0.00            
ATOM   3090  HD1 PRO   401      55.000  33.180  17.380  1.00  0.00            
ATOM   3091  HD2 PRO   401      55.750  31.590  17.180  1.00  0.00            
ATOM   3092  CG  PRO   401      56.690  32.720  18.670  1.00  0.00            
ATOM   3093  HG1 PRO   401      56.900  33.780  18.540  1.00  0.00            
ATOM   3094  HG2 PRO   401      57.580  32.200  18.320  1.00  0.00            
ATOM   3095  CB  PRO   401      56.450  32.350  20.130  1.00  0.00            
ATOM   3096  HB1 PRO   401      56.790  33.180  20.740  1.00  0.00            
ATOM   3097  HB2 PRO   401      57.070  31.500  20.420  1.00  0.00            
ATOM   3098  CA  PRO   401      54.940  32.150  20.250  1.00  0.00            
ATOM   3099  HA  PRO   401      54.900  31.300  20.930  1.00  0.00            
ATOM   3100  C   PRO   401      54.270  33.390  20.830  1.00  0.00            
ATOM   3101  O   PRO   401      53.990  34.360  20.120  1.00  0.00            
ATOM   3102  N   THR   402      54.080  33.310  22.150  1.00  0.00            
ATOM   3103  H   THR   402      54.460  32.540  22.680  1.00  0.00            
ATOM   3104  CA  THR   402      53.210  34.250  22.810  1.00  0.00            
ATOM   3105  HA  THR   402      52.300  34.420  22.230  1.00  0.00            
ATOM   3106  CB  THR   402      52.730  33.840  24.200  1.00  0.00            
ATOM   3107  HB  THR   402      52.100  34.690  24.490  1.00  0.00            
ATOM   3108  CG2 THR   402      51.930  32.550  24.270  1.00  0.00            
ATOM   3109 1HG2 THR   402      51.220  32.560  23.440  1.00  0.00            
ATOM   3110 2HG2 THR   402      52.590  31.680  24.180  1.00  0.00            
ATOM   3111 3HG2 THR   402      51.410  32.550  25.230  1.00  0.00            
ATOM   3112  OG1 THR   402      53.750  33.830  25.170  1.00  0.00            
ATOM   3113  HG1 THR   402      53.560  34.400  25.910  1.00  0.00            
ATOM   3114  C   THR   402      53.740  35.660  23.060  1.00  0.00            
ATOM   3115  O   THR   402      53.050  36.660  22.860  1.00  0.00            
ATOM   3116  N   ILE   403      55.040  35.650  23.380  1.00  0.00            
ATOM   3117  H   ILE   403      55.530  34.770  23.410  1.00  0.00            
ATOM   3118  CA  ILE   403      55.860  36.790  23.760  1.00  0.00            
ATOM   3119  HA  ILE   403      55.250  37.600  24.150  1.00  0.00            
ATOM   3120  CB  ILE   403      56.950  36.490  24.780  1.00  0.00            
ATOM   3121  HB  ILE   403      57.560  37.400  24.740  1.00  0.00            
ATOM   3122  CG2 ILE   403      56.390  36.350  26.190  1.00  0.00            
ATOM   3123 1HG2 ILE   403      55.340  36.110  26.070  1.00  0.00            
ATOM   3124 2HG2 ILE   403      56.870  35.690  26.910  1.00  0.00            
ATOM   3125 3HG2 ILE   403      56.380  37.360  26.610  1.00  0.00            
ATOM   3126  CG1 ILE   403      57.950  35.410  24.380  1.00  0.00            
ATOM   3127 1HG1 ILE   403      58.510  35.730  23.500  1.00  0.00            
ATOM   3128 2HG1 ILE   403      57.370  34.490  24.240  1.00  0.00            
ATOM   3129  CD  ILE   403      59.020  35.110  25.430  1.00  0.00            
ATOM   3130  HD1 ILE   403      59.860  34.600  24.950  1.00  0.00            
ATOM   3131  HD2 ILE   403      59.440  36.020  25.850  1.00  0.00            
ATOM   3132  HD3 ILE   403      58.640  34.410  26.180  1.00  0.00            
ATOM   3133  C   ILE   403      56.430  37.420  22.500  1.00  0.00            
ATOM   3134  O   ILE   403      56.640  36.650  21.560  1.00  0.00            
ATOM   3135  N   GLY   404      56.710  38.720  22.550  1.00  0.00            
ATOM   3136  H   GLY   404      56.370  39.260  23.340  1.00  0.00            
ATOM   3137  CA  GLY   404      57.460  39.570  21.650  1.00  0.00            
ATOM   3138  HA1 GLY   404      58.420  39.130  21.370  1.00  0.00            
ATOM   3139  HA2 GLY   404      57.750  40.540  22.040  1.00  0.00            
ATOM   3140  C   GLY   404      56.740  39.730  20.310  1.00  0.00            
ATOM   3141  O   GLY   404      55.560  39.430  20.130  1.00  0.00            
ATOM   3142  N   ASP   405      57.510  40.180  19.320  1.00  0.00            
ATOM   3143  H   ASP   405      58.520  40.230  19.430  1.00  0.00            
ATOM   3144  CA  ASP   405      57.120  40.480  17.960  1.00  0.00            
ATOM   3145  HA  ASP   405      56.130  40.950  17.950  1.00  0.00            
ATOM   3146  CB  ASP   405      58.080  41.480  17.340  1.00  0.00            
ATOM   3147  HB1 ASP   405      58.180  42.380  17.940  1.00  0.00            
ATOM   3148  HB2 ASP   405      57.810  41.800  16.330  1.00  0.00            
ATOM   3149  CG  ASP   405      59.540  41.050  17.330  1.00  0.00            
ATOM   3150  OD1 ASP   405      60.020  40.730  18.440  1.00  0.00            
ATOM   3151  OD2 ASP   405      60.220  41.130  16.290  1.00  0.00            
ATOM   3152  C   ASP   405      56.910  39.270  17.050  1.00  0.00            
ATOM   3153  O   ASP   405      57.620  38.280  17.170  1.00  0.00            
ATOM   3154  N   VAL   406      55.990  39.260  16.080  1.00  0.00            
ATOM   3155  H   VAL   406      55.480  40.110  15.890  1.00  0.00            
ATOM   3156  CA  VAL   406      55.890  38.150  15.160  1.00  0.00            
ATOM   3157  HA  VAL   406      56.890  37.820  14.880  1.00  0.00            
ATOM   3158  CB  VAL   406      55.120  37.030  15.850  1.00  0.00            
ATOM   3159  HB  VAL   406      55.550  36.930  16.850  1.00  0.00            
ATOM   3160  CG1 VAL   406      53.630  37.200  16.110  1.00  0.00            
ATOM   3161 1HG1 VAL   406      53.410  38.240  16.360  1.00  0.00            
ATOM   3162 2HG1 VAL   406      53.090  36.980  15.190  1.00  0.00            
ATOM   3163 3HG1 VAL   406      53.300  36.550  16.920  1.00  0.00            
ATOM   3164  CG2 VAL   406      55.240  35.700  15.110  1.00  0.00            
ATOM   3165 1HG2 VAL   406      56.290  35.550  14.850  1.00  0.00            
ATOM   3166 2HG2 VAL   406      54.920  34.900  15.780  1.00  0.00            
ATOM   3167 3HG2 VAL   406      54.670  35.720  14.180  1.00  0.00            
ATOM   3168  C   VAL   406      55.080  38.550  13.930  1.00  0.00            
ATOM   3169  O   VAL   406      54.200  39.390  14.090  1.00  0.00            
ATOM   3170  N   VAL   407      55.330  37.970  12.750  1.00  0.00            
ATOM   3171  H   VAL   407      56.160  37.400  12.650  1.00  0.00            
ATOM   3172  CA  VAL   407      54.450  38.160  11.620  1.00  0.00            
ATOM   3173  HA  VAL   407      53.540  38.700  11.880  1.00  0.00            
ATOM   3174  CB  VAL   407      55.060  38.970  10.490  1.00  0.00            
ATOM   3175  HB  VAL   407      56.000  38.530  10.130  1.00  0.00            
ATOM   3176  CG1 VAL   407      54.110  38.990   9.290  1.00  0.00            
ATOM   3177 1HG1 VAL   407      54.620  39.450   8.440  1.00  0.00            
ATOM   3178 2HG1 VAL   407      53.830  38.030   8.860  1.00  0.00            
ATOM   3179 3HG1 VAL   407      53.220  39.610   9.410  1.00  0.00            
ATOM   3180  CG2 VAL   407      55.380  40.420  10.830  1.00  0.00            
ATOM   3181 1HG2 VAL   407      56.210  40.570  11.520  1.00  0.00            
ATOM   3182 2HG2 VAL   407      55.700  40.940   9.930  1.00  0.00            
ATOM   3183 3HG2 VAL   407      54.500  40.970  11.180  1.00  0.00            
ATOM   3184  C   VAL   407      53.930  36.790  11.190  1.00  0.00            
ATOM   3185  O   VAL   407      54.680  35.910  10.770  1.00  0.00            
ATOM   3186  N   VAL   408      52.600  36.680  11.260  1.00  0.00            
ATOM   3187  H   VAL   408      52.090  37.500  11.550  1.00  0.00            
ATOM   3188  CA  VAL   408      51.910  35.450  10.940  1.00  0.00            
ATOM   3189  HA  VAL   408      52.630  34.640  11.080  1.00  0.00            
ATOM   3190  CB  VAL   408      50.740  35.240  11.900  1.00  0.00            
ATOM   3191  HB  VAL   408      49.940  35.980  11.810  1.00  0.00            
ATOM   3192  CG1 VAL   408      50.110  33.870  11.660  1.00  0.00            
ATOM   3193 1HG1 VAL   408      49.480  33.940  10.780  1.00  0.00            
ATOM   3194 2HG1 VAL   408      50.800  33.030  11.630  1.00  0.00            
ATOM   3195 3HG1 VAL   408      49.380  33.750  12.460  1.00  0.00            
ATOM   3196  CG2 VAL   408      51.230  35.090  13.330  1.00  0.00            
ATOM   3197 1HG2 VAL   408      51.710  36.040  13.590  1.00  0.00            
ATOM   3198 2HG2 VAL   408      50.460  34.910  14.070  1.00  0.00            
ATOM   3199 3HG2 VAL   408      52.000  34.320  13.270  1.00  0.00            
ATOM   3200  C   VAL   408      51.460  35.560   9.490  1.00  0.00            
ATOM   3201  O   VAL   408      50.840  36.550   9.080  1.00  0.00            
ATOM   3202  N   VAL   409      51.630  34.440   8.790  1.00  0.00            
ATOM   3203  H   VAL   409      52.170  33.710   9.230  1.00  0.00            
ATOM   3204  CA  VAL   409      51.060  34.250   7.470  1.00  0.00            
ATOM   3205  HA  VAL   409      50.370  35.100   7.430  1.00  0.00            
ATOM   3206  CB  VAL   409      52.170  34.300   6.430  1.00  0.00            
ATOM   3207  HB  VAL   409      52.710  33.350   6.440  1.00  0.00            
ATOM   3208  CG1 VAL   409      51.530  34.420   5.050  1.00  0.00            
ATOM   3209 1HG1 VAL   409      52.280  34.350   4.260  1.00  0.00            
ATOM   3210 2HG1 VAL   409      50.790  33.630   4.930  1.00  0.00            
ATOM   3211 3HG1 VAL   409      51.020  35.390   5.030  1.00  0.00            
ATOM   3212  CG2 VAL   409      53.090  35.480   6.720  1.00  0.00            
ATOM   3213 1HG2 VAL   409      53.770  35.420   7.570  1.00  0.00            
ATOM   3214 2HG2 VAL   409      53.810  35.710   5.930  1.00  0.00            
ATOM   3215 3HG2 VAL   409      52.530  36.410   6.820  1.00  0.00            
ATOM   3216  C   VAL   409      50.200  33.000   7.490  1.00  0.00            
ATOM   3217  O   VAL   409      50.680  31.870   7.500  1.00  0.00            
ATOM   3218  N   ALA   410      48.870  33.180   7.490  1.00  0.00            
ATOM   3219  H   ALA   410      48.600  34.100   7.190  1.00  0.00            
ATOM   3220  CA  ALA   410      47.890  32.160   7.790  1.00  0.00            
ATOM   3221  HA  ALA   410      48.420  31.300   8.200  1.00  0.00            
ATOM   3222  CB  ALA   410      46.990  32.650   8.910  1.00  0.00            
ATOM   3223  HB1 ALA   410      46.620  33.660   8.760  1.00  0.00            
ATOM   3224  HB2 ALA   410      46.040  32.100   8.910  1.00  0.00            
ATOM   3225  HB3 ALA   410      47.530  32.580   9.850  1.00  0.00            
ATOM   3226  C   ALA   410      47.040  31.860   6.560  1.00  0.00            
ATOM   3227  O   ALA   410      46.790  32.720   5.720  1.00  0.00            
ATOM   3228  N   THR   411      46.560  30.620   6.400  1.00  0.00            
ATOM   3229  H   THR   411      46.800  29.960   7.130  1.00  0.00            
ATOM   3230  CA  THR   411      45.450  30.270   5.550  1.00  0.00            
ATOM   3231  HA  THR   411      45.420  30.870   4.640  1.00  0.00            
ATOM   3232  CB  THR   411      45.550  28.820   5.070  1.00  0.00            
ATOM   3233  HB  THR   411      44.760  28.610   4.350  1.00  0.00            
ATOM   3234  CG2 THR   411      46.880  28.700   4.340  1.00  0.00            
ATOM   3235 1HG2 THR   411      47.650  28.530   5.090  1.00  0.00            
ATOM   3236 2HG2 THR   411      46.850  27.780   3.760  1.00  0.00            
ATOM   3237 3HG2 THR   411      47.220  29.620   3.860  1.00  0.00            
ATOM   3238  OG1 THR   411      45.550  27.950   6.180  1.00  0.00            
ATOM   3239  HG1 THR   411      45.490  27.050   5.830  1.00  0.00            
ATOM   3240  C   THR   411      44.180  30.440   6.370  1.00  0.00            
ATOM   3241  O   THR   411      44.180  30.760   7.560  1.00  0.00            
ATOM   3242  N   ASP   412      43.010  30.260   5.740  1.00  0.00            
ATOM   3243  H   ASP   412      42.950  29.840   4.820  1.00  0.00            
ATOM   3244  CA  ASP   412      41.750  30.520   6.400  1.00  0.00            
ATOM   3245  HA  ASP   412      41.880  31.470   6.910  1.00  0.00            
ATOM   3246  CB  ASP   412      40.570  30.660   5.440  1.00  0.00            
ATOM   3247  HB1 ASP   412      39.800  30.940   6.150  1.00  0.00            
ATOM   3248  HB2 ASP   412      40.350  29.730   4.930  1.00  0.00            
ATOM   3249  CG  ASP   412      40.820  31.700   4.350  1.00  0.00            
ATOM   3250  OD1 ASP   412      41.180  31.380   3.190  1.00  0.00            
ATOM   3251  OD2 ASP   412      40.610  32.890   4.670  1.00  0.00            
ATOM   3252  C   ASP   412      41.440  29.470   7.460  1.00  0.00            
ATOM   3253  O   ASP   412      40.400  29.590   8.100  1.00  0.00            
ATOM   3254  N   ALA   413      42.350  28.550   7.810  1.00  0.00            
ATOM   3255  H   ALA   413      43.210  28.500   7.290  1.00  0.00            
ATOM   3256  CA  ALA   413      42.240  27.780   9.030  1.00  0.00            
ATOM   3257  HA  ALA   413      41.290  27.250   8.910  1.00  0.00            
ATOM   3258  CB  ALA   413      43.340  26.740   9.160  1.00  0.00            
ATOM   3259  HB1 ALA   413      44.340  27.170   9.220  1.00  0.00            
ATOM   3260  HB2 ALA   413      43.120  26.050   9.980  1.00  0.00            
ATOM   3261  HB3 ALA   413      43.190  26.170   8.240  1.00  0.00            
ATOM   3262  C   ALA   413      42.170  28.630  10.290  1.00  0.00            
ATOM   3263  O   ALA   413      41.720  28.120  11.310  1.00  0.00            
ATOM   3264  N   LEU   414      42.700  29.860  10.190  1.00  0.00            
ATOM   3265  H   LEU   414      43.080  30.140   9.300  1.00  0.00            
ATOM   3266  CA  LEU   414      42.730  30.840  11.250  1.00  0.00            
ATOM   3267  HA  LEU   414      42.560  30.340  12.210  1.00  0.00            
ATOM   3268  CB  LEU   414      44.150  31.370  11.400  1.00  0.00            
ATOM   3269  HB1 LEU   414      44.470  31.930  10.520  1.00  0.00            
ATOM   3270  HB2 LEU   414      44.840  30.530  11.340  1.00  0.00            
ATOM   3271  CG  LEU   414      44.520  32.080  12.700  1.00  0.00            
ATOM   3272  HG  LEU   414      43.970  33.000  12.880  1.00  0.00            
ATOM   3273  CD1 LEU   414      44.390  31.150  13.910  1.00  0.00            
ATOM   3274 1HD1 LEU   414      44.840  31.650  14.760  1.00  0.00            
ATOM   3275 2HD1 LEU   414      43.310  31.070  14.020  1.00  0.00            
ATOM   3276 3HD1 LEU   414      44.800  30.160  13.710  1.00  0.00            
ATOM   3277  CD2 LEU   414      46.000  32.470  12.590  1.00  0.00            
ATOM   3278 1HD2 LEU   414      46.350  33.110  13.400  1.00  0.00            
ATOM   3279 2HD2 LEU   414      46.540  31.520  12.680  1.00  0.00            
ATOM   3280 3HD2 LEU   414      46.210  33.020  11.680  1.00  0.00            
ATOM   3281  C   LEU   414      41.670  31.930  11.160  1.00  0.00            
ATOM   3282  O   LEU   414      41.490  32.800  12.010  1.00  0.00            
ATOM   3283  N   MET   415      40.940  31.860  10.050  1.00  0.00            
ATOM   3284  H   MET   415      41.010  31.050   9.450  1.00  0.00            
ATOM   3285  CA  MET   415      40.050  32.960   9.710  1.00  0.00            
ATOM   3286  HA  MET   415      40.620  33.890   9.730  1.00  0.00            
ATOM   3287  CB  MET   415      39.470  32.760   8.310  1.00  0.00            
ATOM   3288  HB1 MET   415      38.880  31.840   8.290  1.00  0.00            
ATOM   3289  HB2 MET   415      40.340  32.730   7.650  1.00  0.00            
ATOM   3290  CG  MET   415      38.580  33.930   7.940  1.00  0.00            
ATOM   3291  HG1 MET   415      39.170  34.840   8.070  1.00  0.00            
ATOM   3292  HG2 MET   415      37.710  33.980   8.590  1.00  0.00            
ATOM   3293  SD  MET   415      37.850  34.010   6.280  1.00  0.00            
ATOM   3294  CE  MET   415      36.800  32.540   6.390  1.00  0.00            
ATOM   3295  HE1 MET   415      37.540  31.750   6.320  1.00  0.00            
ATOM   3296  HE2 MET   415      36.320  32.560   7.360  1.00  0.00            
ATOM   3297  HE3 MET   415      36.130  32.440   5.530  1.00  0.00            
ATOM   3298  C   MET   415      38.970  33.140  10.770  1.00  0.00            
ATOM   3299  O   MET   415      38.660  34.320  10.930  1.00  0.00            
ATOM   3300  N   THR   416      38.520  32.150  11.530  1.00  0.00            
ATOM   3301  H   THR   416      39.010  31.270  11.440  1.00  0.00            
ATOM   3302  CA  THR   416      37.560  32.220  12.620  1.00  0.00            
ATOM   3303  HA  THR   416      37.480  33.260  12.940  1.00  0.00            
ATOM   3304  CB  THR   416      36.200  31.780  12.070  1.00  0.00            
ATOM   3305  HB  THR   416      35.490  31.810  12.890  1.00  0.00            
ATOM   3306  CG2 THR   416      35.570  32.630  10.970  1.00  0.00            
ATOM   3307 1HG2 THR   416      35.530  33.660  11.330  1.00  0.00            
ATOM   3308 2HG2 THR   416      36.080  32.540  10.010  1.00  0.00            
ATOM   3309 3HG2 THR   416      34.500  32.450  10.970  1.00  0.00            
ATOM   3310  OG1 THR   416      36.130  30.480  11.520  1.00  0.00            
ATOM   3311  HG1 THR   416      36.830  30.380  10.870  1.00  0.00            
ATOM   3312  C   THR   416      38.010  31.350  13.780  1.00  0.00            
ATOM   3313  O   THR   416      38.850  30.450  13.740  1.00  0.00            
ATOM   3314  N   GLY   417      37.420  31.670  14.930  1.00  0.00            
ATOM   3315  H   GLY   417      36.820  32.480  14.930  1.00  0.00            
ATOM   3316  CA  GLY   417      37.440  31.020  16.220  1.00  0.00            
ATOM   3317  HA1 GLY   417      37.360  29.940  16.090  1.00  0.00            
ATOM   3318  HA2 GLY   417      36.540  31.290  16.760  1.00  0.00            
ATOM   3319  C   GLY   417      38.700  31.180  17.060  1.00  0.00            
ATOM   3320  O   GLY   417      39.060  30.340  17.880  1.00  0.00            
ATOM   3321  N   TYR   418      39.390  32.320  16.930  1.00  0.00            
ATOM   3322  H   TYR   418      38.850  33.090  16.570  1.00  0.00            
ATOM   3323  CA  TYR   418      40.700  32.620  17.470  1.00  0.00            
ATOM   3324  HA  TYR   418      41.150  31.680  17.780  1.00  0.00            
ATOM   3325  CB  TYR   418      41.600  33.180  16.370  1.00  0.00            
ATOM   3326  HB1 TYR   418      41.110  34.030  15.900  1.00  0.00            
ATOM   3327  HB2 TYR   418      41.660  32.470  15.540  1.00  0.00            
ATOM   3328  CG  TYR   418      43.020  33.470  16.780  1.00  0.00            
ATOM   3329  CD1 TYR   418      43.790  32.380  17.210  1.00  0.00            
ATOM   3330  HD1 TYR   418      43.430  31.380  17.060  1.00  0.00            
ATOM   3331  CE1 TYR   418      45.120  32.550  17.600  1.00  0.00            
ATOM   3332  HE1 TYR   418      45.730  31.740  17.980  1.00  0.00            
ATOM   3333  CZ  TYR   418      45.690  33.840  17.570  1.00  0.00            
ATOM   3334  OH  TYR   418      46.960  34.030  18.020  1.00  0.00            
ATOM   3335  HH  TYR   418      47.390  33.210  18.270  1.00  0.00            
ATOM   3336  CE2 TYR   418      44.900  34.940  17.180  1.00  0.00            
ATOM   3337  HE2 TYR   418      45.420  35.880  17.150  1.00  0.00            
ATOM   3338  CD2 TYR   418      43.570  34.760  16.780  1.00  0.00            
ATOM   3339  HD2 TYR   418      43.020  35.570  16.320  1.00  0.00            
ATOM   3340  C   TYR   418      40.730  33.570  18.660  1.00  0.00            
ATOM   3341  O   TYR   418      40.110  34.630  18.620  1.00  0.00            
ATOM   3342  N   THR   419      41.440  33.110  19.690  1.00  0.00            
ATOM   3343  H   THR   419      41.850  32.190  19.630  1.00  0.00            
ATOM   3344  CA  THR   419      41.460  33.750  20.990  1.00  0.00            
ATOM   3345  HA  THR   419      40.410  34.020  21.140  1.00  0.00            
ATOM   3346  CB  THR   419      41.830  32.650  21.980  1.00  0.00            
ATOM   3347  HB  THR   419      42.130  33.070  22.940  1.00  0.00            
ATOM   3348  CG2 THR   419      40.600  31.800  22.270  1.00  0.00            
ATOM   3349 1HG2 THR   419      40.270  31.310  21.350  1.00  0.00            
ATOM   3350 2HG2 THR   419      40.880  31.210  23.140  1.00  0.00            
ATOM   3351 3HG2 THR   419      39.700  32.330  22.550  1.00  0.00            
ATOM   3352  OG1 THR   419      42.840  31.770  21.540  1.00  0.00            
ATOM   3353  HG1 THR   419      42.380  30.970  21.280  1.00  0.00            
ATOM   3354  C   THR   419      42.250  35.040  21.120  1.00  0.00            
ATOM   3355  O   THR   419      42.220  35.560  22.230  1.00  0.00            
ATOM   3356  N   GLY   420      43.010  35.540  20.140  1.00  0.00            
ATOM   3357  H   GLY   420      43.190  34.970  19.330  1.00  0.00            
ATOM   3358  CA  GLY   420      43.690  36.810  20.330  1.00  0.00            
ATOM   3359  HA1 GLY   420      44.730  36.480  20.260  1.00  0.00            
ATOM   3360  HA2 GLY   420      43.530  37.240  21.320  1.00  0.00            
ATOM   3361  C   GLY   420      43.400  37.830  19.240  1.00  0.00            
ATOM   3362  O   GLY   420      42.490  37.680  18.440  1.00  0.00            
ATOM   3363  N   ASP   421      44.170  38.920  19.270  1.00  0.00            
ATOM   3364  H   ASP   421      44.810  38.940  20.050  1.00  0.00            
ATOM   3365  CA  ASP   421      44.110  40.040  18.350  1.00  0.00            
ATOM   3366  HA  ASP   421      43.460  39.800  17.510  1.00  0.00            
ATOM   3367  CB  ASP   421      43.540  41.290  19.020  1.00  0.00            
ATOM   3368  HB1 ASP   421      42.570  40.930  19.360  1.00  0.00            
ATOM   3369  HB2 ASP   421      43.460  42.080  18.280  1.00  0.00            
ATOM   3370  CG  ASP   421      44.330  41.780  20.220  1.00  0.00            
ATOM   3371  OD1 ASP   421      45.340  42.480  20.000  1.00  0.00            
ATOM   3372  OD2 ASP   421      43.840  41.620  21.360  1.00  0.00            
ATOM   3373  C   ASP   421      45.500  40.170  17.740  1.00  0.00            
ATOM   3374  O   ASP   421      46.510  39.980  18.430  1.00  0.00            
ATOM   3375  N   PHE   422      45.580  40.620  16.490  1.00  0.00            
ATOM   3376  H   PHE   422      44.760  40.540  15.900  1.00  0.00            
ATOM   3377  CA  PHE   422      46.740  41.250  15.890  1.00  0.00            
ATOM   3378  HA  PHE   422      47.670  41.030  16.410  1.00  0.00            
ATOM   3379  CB  PHE   422      46.900  40.600  14.510  1.00  0.00            
ATOM   3380  HB1 PHE   422      47.730  40.940  13.890  1.00  0.00            
ATOM   3381  HB2 PHE   422      46.070  40.890  13.880  1.00  0.00            
ATOM   3382  CG  PHE   422      47.020  39.100  14.580  1.00  0.00            
ATOM   3383  CD1 PHE   422      45.830  38.370  14.470  1.00  0.00            
ATOM   3384  HD1 PHE   422      44.840  38.750  14.270  1.00  0.00            
ATOM   3385  CE1 PHE   422      45.860  36.990  14.670  1.00  0.00            
ATOM   3386  HE1 PHE   422      44.940  36.440  14.830  1.00  0.00            
ATOM   3387  CZ  PHE   422      47.090  36.350  14.870  1.00  0.00            
ATOM   3388  HZ  PHE   422      47.200  35.290  14.990  1.00  0.00            
ATOM   3389  CE2 PHE   422      48.290  37.090  14.860  1.00  0.00            
ATOM   3390  HE2 PHE   422      49.210  36.540  14.960  1.00  0.00            
ATOM   3391  CD2 PHE   422      48.260  38.480  14.740  1.00  0.00            
ATOM   3392  HD2 PHE   422      49.150  39.110  14.750  1.00  0.00            
ATOM   3393  C   PHE   422      46.590  42.760  15.830  1.00  0.00            
ATOM   3394  O   PHE   422      45.480  43.300  15.870  1.00  0.00            
ATOM   3395  N   ASP   423      47.680  43.530  15.770  1.00  0.00            
ATOM   3396  H   ASP   423      48.560  43.100  16.000  1.00  0.00            
ATOM   3397  CA  ASP   423      47.650  44.980  15.720  1.00  0.00            
ATOM   3398  HA  ASP   423      47.030  45.240  16.580  1.00  0.00            
ATOM   3399  CB  ASP   423      48.990  45.710  15.810  1.00  0.00            
ATOM   3400  HB1 ASP   423      48.810  46.780  15.720  1.00  0.00            
ATOM   3401  HB2 ASP   423      49.520  45.460  14.890  1.00  0.00            
ATOM   3402  CG  ASP   423      49.870  45.190  16.930  1.00  0.00            
ATOM   3403  OD1 ASP   423      51.040  45.610  16.990  1.00  0.00            
ATOM   3404  OD2 ASP   423      49.400  44.560  17.910  1.00  0.00            
ATOM   3405  C   ASP   423      47.140  45.560  14.410  1.00  0.00            
ATOM   3406  O   ASP   423      46.660  46.690  14.270  1.00  0.00            
ATOM   3407  N   SER   424      47.230  44.710  13.380  1.00  0.00            
ATOM   3408  H   SER   424      47.730  43.840  13.450  1.00  0.00            
ATOM   3409  CA  SER   424      46.680  45.000  12.070  1.00  0.00            
ATOM   3410  HA  SER   424      45.650  45.340  12.190  1.00  0.00            
ATOM   3411  CB  SER   424      47.640  45.950  11.360  1.00  0.00            
ATOM   3412  HB1 SER   424      47.670  46.960  11.750  1.00  0.00            
ATOM   3413  HB2 SER   424      47.400  45.980  10.300  1.00  0.00            
ATOM   3414  OG  SER   424      48.990  45.550  11.350  1.00  0.00            
ATOM   3415  HG  SER   424      49.480  46.100  10.740  1.00  0.00            
ATOM   3416  C   SER   424      46.590  43.720  11.250  1.00  0.00            
ATOM   3417  O   SER   424      47.260  42.740  11.570  1.00  0.00            
ATOM   3418  N   VAL   425      45.650  43.650  10.300  1.00  0.00            
ATOM   3419  H   VAL   425      45.050  44.450  10.120  1.00  0.00            
ATOM   3420  CA  VAL   425      45.460  42.520   9.420  1.00  0.00            
ATOM   3421  HA  VAL   425      46.260  41.800   9.610  1.00  0.00            
ATOM   3422  CB  VAL   425      44.120  41.800   9.600  1.00  0.00            
ATOM   3423  HB  VAL   425      43.340  42.520   9.360  1.00  0.00            
ATOM   3424  CG1 VAL   425      43.960  40.670   8.600  1.00  0.00            
ATOM   3425 1HG1 VAL   425      43.670  41.010   7.600  1.00  0.00            
ATOM   3426 2HG1 VAL   425      44.910  40.140   8.450  1.00  0.00            
ATOM   3427 3HG1 VAL   425      43.120  40.020   8.840  1.00  0.00            
ATOM   3428  CG2 VAL   425      43.860  41.190  10.980  1.00  0.00            
ATOM   3429 1HG2 VAL   425      44.470  41.730  11.700  1.00  0.00            
ATOM   3430 2HG2 VAL   425      42.790  41.100  11.160  1.00  0.00            
ATOM   3431 3HG2 VAL   425      44.230  40.170  10.910  1.00  0.00            
ATOM   3432  C   VAL   425      45.660  43.000   7.990  1.00  0.00            
ATOM   3433  O   VAL   425      45.190  44.030   7.520  1.00  0.00            
ATOM   3434  N   ILE   426      46.340  42.150   7.220  1.00  0.00            
ATOM   3435  H   ILE   426      46.710  41.350   7.700  1.00  0.00            
ATOM   3436  CA  ILE   426      46.550  42.250   5.790  1.00  0.00            
ATOM   3437  HA  ILE   426      46.170  43.160   5.330  1.00  0.00            
ATOM   3438  CB  ILE   426      48.050  42.320   5.500  1.00  0.00            
ATOM   3439  HB  ILE   426      48.410  41.390   5.940  1.00  0.00            
ATOM   3440  CG2 ILE   426      48.280  42.380   3.990  1.00  0.00            
ATOM   3441 1HG2 ILE   426      49.200  42.920   3.800  1.00  0.00            
ATOM   3442 2HG2 ILE   426      48.360  41.380   3.560  1.00  0.00            
ATOM   3443 3HG2 ILE   426      47.550  43.050   3.530  1.00  0.00            
ATOM   3444  CG1 ILE   426      48.630  43.520   6.250  1.00  0.00            
ATOM   3445 1HG1 ILE   426      48.210  43.630   7.250  1.00  0.00            
ATOM   3446 2HG1 ILE   426      48.270  44.370   5.670  1.00  0.00            
ATOM   3447  CD  ILE   426      50.150  43.640   6.310  1.00  0.00            
ATOM   3448  HD1 ILE   426      50.600  42.710   6.660  1.00  0.00            
ATOM   3449  HD2 ILE   426      50.640  43.930   5.380  1.00  0.00            
ATOM   3450  HD3 ILE   426      50.370  44.410   7.050  1.00  0.00            
ATOM   3451  C   ILE   426      45.750  41.160   5.080  1.00  0.00            
ATOM   3452  O   ILE   426      45.710  40.050   5.590  1.00  0.00            
ATOM   3453  N   ASP   427      45.200  41.390   3.880  1.00  0.00            
ATOM   3454  H   ASP   427      45.070  42.350   3.600  1.00  0.00            
ATOM   3455  CA  ASP   427      44.360  40.460   3.160  1.00  0.00            
ATOM   3456  HA  ASP   427      44.560  39.480   3.590  1.00  0.00            
ATOM   3457  CB  ASP   427      42.890  40.740   3.450  1.00  0.00            
ATOM   3458  HB1 ASP   427      42.640  41.740   3.080  1.00  0.00            
ATOM   3459  HB2 ASP   427      42.830  40.770   4.540  1.00  0.00            
ATOM   3460  CG  ASP   427      41.790  39.780   3.040  1.00  0.00            
ATOM   3461  OD1 ASP   427      42.040  38.730   2.400  1.00  0.00            
ATOM   3462  OD2 ASP   427      40.610  40.060   3.320  1.00  0.00            
ATOM   3463  C   ASP   427      44.590  40.410   1.650  1.00  0.00            
ATOM   3464  O   ASP   427      44.640  41.410   0.940  1.00  0.00            
ATOM   3465  N   CYS   428      44.690  39.220   1.050  1.00  0.00            
ATOM   3466  H   CYS   428      44.600  38.400   1.640  1.00  0.00            
ATOM   3467  CA  CYS   428      44.770  39.010  -0.380  1.00  0.00            
ATOM   3468  HA  CYS   428      45.470  39.700  -0.850  1.00  0.00            
ATOM   3469  CB  CYS   428      45.210  37.560  -0.590  1.00  0.00            
ATOM   3470  HB1 CYS   428      46.180  37.330  -0.140  1.00  0.00            
ATOM   3471  HB2 CYS   428      45.230  37.400  -1.670  1.00  0.00            
ATOM   3472  SG  CYS   428      44.110  36.390   0.230  1.00  0.00            
ATOM   3473  HG  CYS   428      43.770  35.830  -0.940  1.00  0.00            
ATOM   3474  C   CYS   428      43.490  39.240  -1.160  1.00  0.00            
ATOM   3475  O   CYS   428      43.530  39.280  -2.390  1.00  0.00            
ATOM   3476  N   ASN   429      42.380  39.360  -0.430  1.00  0.00            
ATOM   3477  H   ASN   429      42.530  39.330   0.570  1.00  0.00            
ATOM   3478  CA  ASN   429      41.020  39.580  -0.880  1.00  0.00            
ATOM   3479  HA  ASN   429      40.450  39.570   0.050  1.00  0.00            
ATOM   3480  CB  ASN   429      40.860  40.950  -1.530  1.00  0.00            
ATOM   3481  HB1 ASN   429      39.830  41.220  -1.730  1.00  0.00            
ATOM   3482  HB2 ASN   429      41.470  40.940  -2.440  1.00  0.00            
ATOM   3483  CG  ASN   429      41.450  42.010  -0.610  1.00  0.00            
ATOM   3484  OD1 ASN   429      42.420  42.700  -0.930  1.00  0.00            
ATOM   3485  ND2 ASN   429      40.900  42.220   0.590  1.00  0.00            
ATOM   3486 1HD2 ASN   429      40.050  41.720   0.790  1.00  0.00            
ATOM   3487 2HD2 ASN   429      41.280  42.870   1.260  1.00  0.00            
ATOM   3488  C   ASN   429      40.520  38.410  -1.700  1.00  0.00            
ATOM   3489  O   ASN   429      39.550  38.550  -2.430  1.00  0.00            
ATOM   3490  N   THR   430      41.210  37.260  -1.630  1.00  0.00            
ATOM   3491  H   THR   430      41.950  37.150  -0.960  1.00  0.00            
ATOM   3492  CA  THR   430      40.910  36.100  -2.450  1.00  0.00            
ATOM   3493  HA  THR   430      39.920  36.270  -2.860  1.00  0.00            
ATOM   3494  CB  THR   430      41.910  35.910  -3.590  1.00  0.00            
ATOM   3495  HB  THR   430      41.700  35.000  -4.150  1.00  0.00            
ATOM   3496  CG2 THR   430      41.660  36.920  -4.700  1.00  0.00            
ATOM   3497 1HG2 THR   430      42.510  36.920  -5.390  1.00  0.00            
ATOM   3498 2HG2 THR   430      40.720  36.780  -5.240  1.00  0.00            
ATOM   3499 3HG2 THR   430      41.590  37.950  -4.350  1.00  0.00            
ATOM   3500  OG1 THR   430      43.210  36.020  -3.060  1.00  0.00            
ATOM   3501  HG1 THR   430      43.730  36.520  -3.700  1.00  0.00            
ATOM   3502  C   THR   430      40.670  34.780  -1.720  1.00  0.00            
ATOM   3503  O   THR   430      41.300  34.470  -0.710  1.00  0.00            
ATOM   3504  N   CYS   431      39.790  33.960  -2.290  1.00  0.00            
ATOM   3505  H   CYS   431      39.280  34.280  -3.100  1.00  0.00            
ATOM   3506  CA  CYS   431      39.480  32.640  -1.750  1.00  0.00            
ATOM   3507  HA  CYS   431      40.240  32.310  -1.050  1.00  0.00            
ATOM   3508  CB  CYS   431      38.140  32.650  -1.030  1.00  0.00            
ATOM   3509  HB1 CYS   431      37.880  31.730  -0.510  1.00  0.00            
ATOM   3510  HB2 CYS   431      37.380  32.850  -1.790  1.00  0.00            
ATOM   3511  SG  CYS   431      38.120  34.100   0.060  1.00  0.00            
ATOM   3512  HG  CYS   431      38.970  33.620   0.970  1.00  0.00            
ATOM   3513  C   CYS   431      39.320  31.690  -2.930  1.00  0.00            
ATOM   3514  O   CYS   431      38.940  31.980  -4.060  1.00  0.00            
ATOM   3515  N   VAL   432      39.610  30.420  -2.610  1.00  0.00            
ATOM   3516  H   VAL   432      40.030  30.140  -1.740  1.00  0.00            
ATOM   3517  CA  VAL   432      39.580  29.320  -3.550  1.00  0.00            
ATOM   3518  HA  VAL   432      39.820  29.700  -4.540  1.00  0.00            
ATOM   3519  CB  VAL   432      40.700  28.320  -3.260  1.00  0.00            
ATOM   3520  HB  VAL   432      40.520  27.930  -2.250  1.00  0.00            
ATOM   3521  CG1 VAL   432      40.730  27.120  -4.200  1.00  0.00            
ATOM   3522 1HG1 VAL   432      40.870  27.320  -5.260  1.00  0.00            
ATOM   3523 2HG1 VAL   432      41.530  26.550  -3.740  1.00  0.00            
ATOM   3524 3HG1 VAL   432      39.800  26.560  -4.110  1.00  0.00            
ATOM   3525  CG2 VAL   432      42.040  29.060  -3.310  1.00  0.00            
ATOM   3526 1HG2 VAL   432      42.190  29.630  -2.400  1.00  0.00            
ATOM   3527 2HG2 VAL   432      42.910  28.400  -3.290  1.00  0.00            
ATOM   3528 3HG2 VAL   432      42.120  29.720  -4.180  1.00  0.00            
ATOM   3529  C   VAL   432      38.170  28.780  -3.440  1.00  0.00            
ATOM   3530  O   VAL   432      37.640  28.880  -2.330  1.00  0.00            
ATOM   3531  N   THR   433      37.420  28.270  -4.430  1.00  0.00            
ATOM   3532  H   THR   433      37.860  28.250  -5.340  1.00  0.00            
ATOM   3533  CA  THR   433      36.160  27.580  -4.320  1.00  0.00            
ATOM   3534  HA  THR   433      36.170  27.070  -3.350  1.00  0.00            
ATOM   3535  CB  THR   433      34.960  28.520  -4.330  1.00  0.00            
ATOM   3536  HB  THR   433      35.250  29.330  -3.660  1.00  0.00            
ATOM   3537  CG2 THR   433      34.790  29.090  -5.730  1.00  0.00            
ATOM   3538 1HG2 THR   433      35.670  29.580  -6.150  1.00  0.00            
ATOM   3539 2HG2 THR   433      34.510  28.360  -6.490  1.00  0.00            
ATOM   3540 3HG2 THR   433      34.010  29.850  -5.680  1.00  0.00            
ATOM   3541  OG1 THR   433      33.770  27.870  -3.920  1.00  0.00            
ATOM   3542  HG1 THR   433      33.160  28.590  -3.780  1.00  0.00            
ATOM   3543  C   THR   433      36.050  26.520  -5.400  1.00  0.00            
ATOM   3544  O   THR   433      36.870  26.380  -6.300  1.00  0.00            
ATOM   3545  N   GLN   434      34.970  25.730  -5.470  1.00  0.00            
ATOM   3546  H   GLN   434      34.240  25.870  -4.790  1.00  0.00            
ATOM   3547  CA  GLN   434      34.640  24.850  -6.580  1.00  0.00            
ATOM   3548  HA  GLN   434      35.580  24.650  -7.090  1.00  0.00            
ATOM   3549  CB  GLN   434      34.230  23.520  -5.960  1.00  0.00            
ATOM   3550  HB1 GLN   434      33.760  22.950  -6.760  1.00  0.00            
ATOM   3551  HB2 GLN   434      33.390  23.610  -5.270  1.00  0.00            
ATOM   3552  CG  GLN   434      35.360  22.670  -5.390  1.00  0.00            
ATOM   3553  HG1 GLN   434      36.230  22.630  -6.050  1.00  0.00            
ATOM   3554  HG2 GLN   434      35.150  21.630  -5.170  1.00  0.00            
ATOM   3555  CD  GLN   434      36.080  23.210  -4.160  1.00  0.00            
ATOM   3556  OE1 GLN   434      35.530  23.280  -3.060  1.00  0.00            
ATOM   3557  NE2 GLN   434      37.320  23.670  -4.320  1.00  0.00            
ATOM   3558 1HE2 GLN   434      37.800  23.450  -5.180  1.00  0.00            
ATOM   3559 2HE2 GLN   434      37.850  23.960  -3.510  1.00  0.00            
ATOM   3560  C   GLN   434      33.520  25.450  -7.420  1.00  0.00            
ATOM   3561  O   GLN   434      32.740  26.280  -6.950  1.00  0.00            
ATOM   3562  N   THR   435      33.410  25.080  -8.700  1.00  0.00            
ATOM   3563  H   THR   435      34.070  24.410  -9.060  1.00  0.00            
ATOM   3564  CA  THR   435      32.310  25.470  -9.560  1.00  0.00            
ATOM   3565  HA  THR   435      31.400  25.670  -9.000  1.00  0.00            
ATOM   3566  CB  THR   435      32.710  26.630 -10.450  1.00  0.00            
ATOM   3567  HB  THR   435      32.040  26.830 -11.290  1.00  0.00            
ATOM   3568  CG2 THR   435      32.730  27.960  -9.700  1.00  0.00            
ATOM   3569 1HG2 THR   435      33.080  28.720 -10.390  1.00  0.00            
ATOM   3570 2HG2 THR   435      31.750  28.210  -9.290  1.00  0.00            
ATOM   3571 3HG2 THR   435      33.420  27.870  -8.860  1.00  0.00            
ATOM   3572  OG1 THR   435      33.960  26.440 -11.090  1.00  0.00            
ATOM   3573  HG1 THR   435      34.460  25.760 -10.610  1.00  0.00            
ATOM   3574  C   THR   435      31.940  24.310 -10.480  1.00  0.00            
ATOM   3575  O   THR   435      32.870  23.720 -11.030  1.00  0.00            
ATOM   3576  N   VAL   436      30.640  24.150 -10.720  1.00  0.00            
ATOM   3577  H   VAL   436      29.950  24.730 -10.260  1.00  0.00            
ATOM   3578  CA  VAL   436      30.100  23.070 -11.510  1.00  0.00            
ATOM   3579  HA  VAL   436      30.990  22.490 -11.750  1.00  0.00            
ATOM   3580  CB  VAL   436      29.140  22.220 -10.690  1.00  0.00            
ATOM   3581  HB  VAL   436      29.580  21.950  -9.730  1.00  0.00            
ATOM   3582  CG1 VAL   436      27.780  22.850 -10.380  1.00  0.00            
ATOM   3583 1HG1 VAL   436      27.940  23.890 -10.080  1.00  0.00            
ATOM   3584 2HG1 VAL   436      27.210  22.910 -11.300  1.00  0.00            
ATOM   3585 3HG1 VAL   436      27.290  22.260  -9.610  1.00  0.00            
ATOM   3586  CG2 VAL   436      28.800  20.920 -11.420  1.00  0.00            
ATOM   3587 1HG2 VAL   436      28.280  21.260 -12.310  1.00  0.00            
ATOM   3588 2HG2 VAL   436      29.670  20.330 -11.720  1.00  0.00            
ATOM   3589 3HG2 VAL   436      28.170  20.290 -10.790  1.00  0.00            
ATOM   3590  C   VAL   436      29.660  23.620 -12.860  1.00  0.00            
ATOM   3591  O   VAL   436      29.250  24.770 -13.010  1.00  0.00            
ATOM   3592  N   ASP   437      29.650  22.780 -13.900  1.00  0.00            
ATOM   3593  H   ASP   437      29.980  21.850 -13.670  1.00  0.00            
ATOM   3594  CA  ASP   437      29.040  23.020 -15.190  1.00  0.00            
ATOM   3595  HA  ASP   437      28.330  23.830 -15.020  1.00  0.00            
ATOM   3596  CB  ASP   437      30.100  23.480 -16.180  1.00  0.00            
ATOM   3597  HB1 ASP   437      30.840  22.690 -16.300  1.00  0.00            
ATOM   3598  HB2 ASP   437      30.590  24.350 -15.740  1.00  0.00            
ATOM   3599  CG  ASP   437      29.590  23.840 -17.570  1.00  0.00            
ATOM   3600  OD1 ASP   437      28.580  24.560 -17.700  1.00  0.00            
ATOM   3601  OD2 ASP   437      30.270  23.360 -18.510  1.00  0.00            
ATOM   3602  C   ASP   437      28.370  21.780 -15.780  1.00  0.00            
ATOM   3603  O   ASP   437      28.760  20.620 -15.650  1.00  0.00            
ATOM   3604  N   PHE   438      27.160  21.970 -16.320  1.00  0.00            
ATOM   3605  H   PHE   438      26.920  22.930 -16.510  1.00  0.00            
ATOM   3606  CA  PHE   438      26.400  20.980 -17.050  1.00  0.00            
ATOM   3607  HA  PHE   438      26.390  20.010 -16.560  1.00  0.00            
ATOM   3608  CB  PHE   438      24.950  21.420 -16.950  1.00  0.00            
ATOM   3609  HB1 PHE   438      24.340  20.840 -17.650  1.00  0.00            
ATOM   3610  HB2 PHE   438      24.820  22.470 -17.230  1.00  0.00            
ATOM   3611  CG  PHE   438      24.330  21.170 -15.600  1.00  0.00            
ATOM   3612  CD1 PHE   438      24.480  22.130 -14.590  1.00  0.00            
ATOM   3613  HD1 PHE   438      25.240  22.890 -14.650  1.00  0.00            
ATOM   3614  CE1 PHE   438      23.910  22.030 -13.320  1.00  0.00            
ATOM   3615  HE1 PHE   438      23.980  22.730 -12.500  1.00  0.00            
ATOM   3616  CZ  PHE   438      22.990  20.990 -13.120  1.00  0.00            
ATOM   3617  HZ  PHE   438      22.530  20.960 -12.140  1.00  0.00            
ATOM   3618  CE2 PHE   438      22.630  20.170 -14.190  1.00  0.00            
ATOM   3619  HE2 PHE   438      21.820  19.460 -14.060  1.00  0.00            
ATOM   3620  CD2 PHE   438      23.350  20.190 -15.390  1.00  0.00            
ATOM   3621  HD2 PHE   438      23.160  19.400 -16.090  1.00  0.00            
ATOM   3622  C   PHE   438      26.930  20.750 -18.460  1.00  0.00            
ATOM   3623  O   PHE   438      26.390  21.250 -19.440  1.00  0.00            
ATOM   3624  N   SER   439      28.070  20.060 -18.600  1.00  0.00            
ATOM   3625  H   SER   439      28.420  19.630 -17.750  1.00  0.00            
ATOM   3626  CA  SER   439      29.090  20.220 -19.610  1.00  0.00            
ATOM   3627  HA  SER   439      28.850  21.180 -20.060  1.00  0.00            
ATOM   3628  CB  SER   439      30.460  20.260 -18.940  1.00  0.00            
ATOM   3629  HB1 SER   439      30.400  20.990 -18.140  1.00  0.00            
ATOM   3630  HB2 SER   439      31.260  20.570 -19.620  1.00  0.00            
ATOM   3631  OG  SER   439      30.940  19.050 -18.400  1.00  0.00            
ATOM   3632  HG  SER   439      31.350  18.410 -18.980  1.00  0.00            
ATOM   3633  C   SER   439      29.100  19.200 -20.740  1.00  0.00            
ATOM   3634  O   SER   439      29.930  19.330 -21.640  1.00  0.00            
ATOM   3635  N   LEU   440      28.180  18.230 -20.740  1.00  0.00            
ATOM   3636  H   LEU   440      27.400  18.350 -20.110  1.00  0.00            
ATOM   3637  CA  LEU   440      28.020  17.180 -21.730  1.00  0.00            
ATOM   3638  HA  LEU   440      27.400  16.440 -21.230  1.00  0.00            
ATOM   3639  CB  LEU   440      27.320  17.770 -22.950  1.00  0.00            
ATOM   3640  HB1 LEU   440      27.140  16.980 -23.690  1.00  0.00            
ATOM   3641  HB2 LEU   440      27.930  18.550 -23.390  1.00  0.00            
ATOM   3642  CG  LEU   440      25.950  18.310 -22.550  1.00  0.00            
ATOM   3643  HG  LEU   440      26.100  19.130 -21.850  1.00  0.00            
ATOM   3644  CD1 LEU   440      25.140  19.010 -23.640  1.00  0.00            
ATOM   3645 1HD1 LEU   440      24.920  18.360 -24.490  1.00  0.00            
ATOM   3646 2HD1 LEU   440      24.240  19.450 -23.230  1.00  0.00            
ATOM   3647 3HD1 LEU   440      25.840  19.740 -24.040  1.00  0.00            
ATOM   3648  CD2 LEU   440      24.940  17.290 -22.030  1.00  0.00            
ATOM   3649 1HD2 LEU   440      24.820  16.520 -22.800  1.00  0.00            
ATOM   3650 2HD2 LEU   440      25.270  16.840 -21.100  1.00  0.00            
ATOM   3651 3HD2 LEU   440      23.990  17.780 -21.810  1.00  0.00            
ATOM   3652  C   LEU   440      29.290  16.400 -22.050  1.00  0.00            
ATOM   3653  O   LEU   440      29.470  16.110 -23.230  1.00  0.00            
ATOM   3654  N   ASP   441      30.220  16.110 -21.140  1.00  0.00            
ATOM   3655  H   ASP   441      30.180  16.570 -20.240  1.00  0.00            
ATOM   3656  CA  ASP   441      31.430  15.390 -21.470  1.00  0.00            
ATOM   3657  HA  ASP   441      31.260  14.980 -22.470  1.00  0.00            
ATOM   3658  CB  ASP   441      32.570  16.380 -21.730  1.00  0.00            
ATOM   3659  HB1 ASP   441      32.260  16.990 -22.570  1.00  0.00            
ATOM   3660  HB2 ASP   441      33.500  15.860 -21.980  1.00  0.00            
ATOM   3661  CG  ASP   441      32.930  17.310 -20.580  1.00  0.00            
ATOM   3662  OD1 ASP   441      32.210  17.270 -19.560  1.00  0.00            
ATOM   3663  OD2 ASP   441      33.860  18.150 -20.640  1.00  0.00            
ATOM   3664  C   ASP   441      31.790  14.190 -20.620  1.00  0.00            
ATOM   3665  O   ASP   441      32.950  13.890 -20.360  1.00  0.00            
ATOM   3666  N   PRO   442      30.830  13.390 -20.140  1.00  0.00            
ATOM   3667  CD  PRO   442      31.010  12.320 -19.180  1.00  0.00            
ATOM   3668  HD1 PRO   442      30.580  12.640 -18.230  1.00  0.00            
ATOM   3669  HD2 PRO   442      32.040  12.000 -19.040  1.00  0.00            
ATOM   3670  CG  PRO   442      30.200  11.130 -19.690  1.00  0.00            
ATOM   3671  HG1 PRO   442      29.560  10.750 -18.890  1.00  0.00            
ATOM   3672  HG2 PRO   442      30.860  10.400 -20.160  1.00  0.00            
ATOM   3673  CB  PRO   442      29.280  11.750 -20.740  1.00  0.00            
ATOM   3674  HB1 PRO   442      28.260  11.470 -20.500  1.00  0.00            
ATOM   3675  HB2 PRO   442      29.730  11.290 -21.620  1.00  0.00            
ATOM   3676  CA  PRO   442      29.510  13.260 -20.730  1.00  0.00            
ATOM   3677  HA  PRO   442      29.500  13.600 -21.760  1.00  0.00            
ATOM   3678  C   PRO   442      28.420  13.930 -19.900  1.00  0.00            
ATOM   3679  O   PRO   442      27.340  14.080 -20.460  1.00  0.00            
ATOM   3680  N   THR   443      28.610  14.410 -18.670  1.00  0.00            
ATOM   3681  H   THR   443      29.540  14.410 -18.270  1.00  0.00            
ATOM   3682  CA  THR   443      27.480  14.900 -17.920  1.00  0.00            
ATOM   3683  HA  THR   443      26.590  14.990 -18.540  1.00  0.00            
ATOM   3684  CB  THR   443      26.960  13.930 -16.860  1.00  0.00            
ATOM   3685  HB  THR   443      26.170  14.470 -16.330  1.00  0.00            
ATOM   3686  CG2 THR   443      26.570  12.580 -17.440  1.00  0.00            
ATOM   3687 1HG2 THR   443      26.300  11.780 -16.750  1.00  0.00            
ATOM   3688 2HG2 THR   443      25.770  12.630 -18.180  1.00  0.00            
ATOM   3689 3HG2 THR   443      27.340  12.120 -18.080  1.00  0.00            
ATOM   3690  OG1 THR   443      28.060  13.570 -16.050  1.00  0.00            
ATOM   3691  HG1 THR   443      28.240  12.630 -16.120  1.00  0.00            
ATOM   3692  C   THR   443      27.710  16.250 -17.240  1.00  0.00            
ATOM   3693  O   THR   443      27.140  17.250 -17.670  1.00  0.00            
ATOM   3694  N   PHE   444      28.550  16.330 -16.210  1.00  0.00            
ATOM   3695  H   PHE   444      28.800  15.460 -15.740  1.00  0.00            
ATOM   3696  CA  PHE   444      28.860  17.560 -15.510  1.00  0.00            
ATOM   3697  HA  PHE   444      28.680  18.370 -16.220  1.00  0.00            
ATOM   3698  CB  PHE   444      27.920  17.590 -14.310  1.00  0.00            
ATOM   3699  HB1 PHE   444      26.910  17.600 -14.710  1.00  0.00            
ATOM   3700  HB2 PHE   444      28.080  18.530 -13.770  1.00  0.00            
ATOM   3701  CG  PHE   444      27.990  16.540 -13.230  1.00  0.00            
ATOM   3702  CD1 PHE   444      27.100  15.450 -13.160  1.00  0.00            
ATOM   3703  HD1 PHE   444      26.410  15.280 -13.980  1.00  0.00            
ATOM   3704  CE1 PHE   444      27.130  14.480 -12.160  1.00  0.00            
ATOM   3705  HE1 PHE   444      26.390  13.690 -12.080  1.00  0.00            
ATOM   3706  CZ  PHE   444      28.110  14.550 -11.170  1.00  0.00            
ATOM   3707  HZ  PHE   444      28.140  13.860 -10.340  1.00  0.00            
ATOM   3708  CE2 PHE   444      29.020  15.620 -11.180  1.00  0.00            
ATOM   3709  HE2 PHE   444      29.760  15.740 -10.400  1.00  0.00            
ATOM   3710  CD2 PHE   444      28.900  16.600 -12.170  1.00  0.00            
ATOM   3711  HD2 PHE   444      29.530  17.470 -12.040  1.00  0.00            
ATOM   3712  C   PHE   444      30.320  17.620 -15.080  1.00  0.00            
ATOM   3713  O   PHE   444      30.890  16.540 -14.890  1.00  0.00            
ATOM   3714  N   THR   445      30.900  18.800 -14.880  1.00  0.00            
ATOM   3715  H   THR   445      30.380  19.600 -15.210  1.00  0.00            
ATOM   3716  CA  THR   445      32.290  18.960 -14.490  1.00  0.00            
ATOM   3717  HA  THR   445      32.760  17.980 -14.370  1.00  0.00            
ATOM   3718  CB  THR   445      33.160  19.510 -15.620  1.00  0.00            
ATOM   3719  HB  THR   445      32.750  20.510 -15.750  1.00  0.00            
ATOM   3720  CG2 THR   445      34.650  19.570 -15.310  1.00  0.00            
ATOM   3721 1HG2 THR   445      34.820  19.070 -14.350  1.00  0.00            
ATOM   3722 2HG2 THR   445      35.230  19.010 -16.040  1.00  0.00            
ATOM   3723 3HG2 THR   445      34.970  20.610 -15.370  1.00  0.00            
ATOM   3724  OG1 THR   445      32.960  18.850 -16.850  1.00  0.00            
ATOM   3725  HG1 THR   445      32.100  19.060 -17.220  1.00  0.00            
ATOM   3726  C   THR   445      32.370  19.830 -13.250  1.00  0.00            
ATOM   3727  O   THR   445      31.660  20.840 -13.250  1.00  0.00            
ATOM   3728  N   ILE   446      33.290  19.540 -12.320  1.00  0.00            
ATOM   3729  H   ILE   446      33.870  18.720 -12.420  1.00  0.00            
ATOM   3730  CA  ILE   446      33.660  20.500 -11.300  1.00  0.00            
ATOM   3731  HA  ILE   446      33.150  21.440 -11.470  1.00  0.00            
ATOM   3732  CB  ILE   446      33.340  19.970  -9.910  1.00  0.00            
ATOM   3733  HB  ILE   446      33.850  19.010  -9.850  1.00  0.00            
ATOM   3734  CG2 ILE   446      33.780  20.970  -8.840  1.00  0.00            
ATOM   3735 1HG2 ILE   446      33.680  20.630  -7.810  1.00  0.00            
ATOM   3736 2HG2 ILE   446      34.860  21.050  -8.940  1.00  0.00            
ATOM   3737 3HG2 ILE   446      33.440  21.990  -9.020  1.00  0.00            
ATOM   3738  CG1 ILE   446      31.850  19.700  -9.690  1.00  0.00            
ATOM   3739 1HG1 ILE   446      31.470  18.890 -10.320  1.00  0.00            
ATOM   3740 2HG1 ILE   446      31.370  20.620 -10.000  1.00  0.00            
ATOM   3741  CD  ILE   446      31.400  19.370  -8.270  1.00  0.00            
ATOM   3742  HD1 ILE   446      32.080  18.620  -7.860  1.00  0.00            
ATOM   3743  HD2 ILE   446      31.280  20.280  -7.680  1.00  0.00            
ATOM   3744  HD3 ILE   446      30.430  18.890  -8.350  1.00  0.00            
ATOM   3745  C   ILE   446      35.110  20.920 -11.520  1.00  0.00            
ATOM   3746  O   ILE   446      36.000  20.120 -11.820  1.00  0.00            
ATOM   3747  N   GLU   447      35.370  22.220 -11.370  1.00  0.00            
ATOM   3748  H   GLU   447      34.660  22.780 -10.910  1.00  0.00            
ATOM   3749  CA  GLU   447      36.710  22.760 -11.280  1.00  0.00            
ATOM   3750  HA  GLU   447      37.410  21.930 -11.210  1.00  0.00            
ATOM   3751  CB  GLU   447      36.880  23.420 -12.640  1.00  0.00            
ATOM   3752  HB1 GLU   447      36.290  24.340 -12.740  1.00  0.00            
ATOM   3753  HB2 GLU   447      36.550  22.750 -13.440  1.00  0.00            
ATOM   3754  CG  GLU   447      38.290  23.900 -12.970  1.00  0.00            
ATOM   3755  HG1 GLU   447      39.010  23.090 -12.870  1.00  0.00            
ATOM   3756  HG2 GLU   447      38.510  24.720 -12.290  1.00  0.00            
ATOM   3757  CD  GLU   447      38.430  24.400 -14.400  1.00  0.00            
ATOM   3758  OE1 GLU   447      38.850  23.590 -15.250  1.00  0.00            
ATOM   3759  OE2 GLU   447      38.200  25.590 -14.690  1.00  0.00            
ATOM   3760  C   GLU   447      37.000  23.690 -10.110  1.00  0.00            
ATOM   3761  O   GLU   447      36.130  24.400  -9.600  1.00  0.00            
ATOM   3762  N   THR   448      38.270  23.780  -9.690  1.00  0.00            
ATOM   3763  H   THR   448      38.960  23.220 -10.160  1.00  0.00            
ATOM   3764  CA  THR   448      38.650  24.390  -8.430  1.00  0.00            
ATOM   3765  HA  THR   448      37.800  24.680  -7.810  1.00  0.00            
ATOM   3766  CB  THR   448      39.470  23.380  -7.640  1.00  0.00            
ATOM   3767  HB  THR   448      40.210  22.840  -8.230  1.00  0.00            
ATOM   3768  CG2 THR   448      40.040  24.030  -6.380  1.00  0.00            
ATOM   3769 1HG2 THR   448      39.350  24.740  -5.930  1.00  0.00            
ATOM   3770 2HG2 THR   448      40.440  23.290  -5.690  1.00  0.00            
ATOM   3771 3HG2 THR   448      40.870  24.700  -6.620  1.00  0.00            
ATOM   3772  OG1 THR   448      38.590  22.440  -7.060  1.00  0.00            
ATOM   3773  HG1 THR   448      38.560  21.700  -7.670  1.00  0.00            
ATOM   3774  C   THR   448      39.420  25.670  -8.710  1.00  0.00            
ATOM   3775  O   THR   448      40.370  25.610  -9.490  1.00  0.00            
ATOM   3776  N   THR   449      38.950  26.840  -8.270  1.00  0.00            
ATOM   3777  H   THR   449      38.390  26.940  -7.440  1.00  0.00            
ATOM   3778  CA  THR   449      39.130  28.100  -8.960  1.00  0.00            
ATOM   3779  HA  THR   449      40.070  28.040  -9.500  1.00  0.00            
ATOM   3780  CB  THR   449      37.980  28.320  -9.940  1.00  0.00            
ATOM   3781  HB  THR   449      37.770  27.400 -10.490  1.00  0.00            
ATOM   3782  CG2 THR   449      36.660  28.680  -9.260  1.00  0.00            
ATOM   3783 1HG2 THR   449      36.340  28.070  -8.410  1.00  0.00            
ATOM   3784 2HG2 THR   449      36.650  29.720  -8.920  1.00  0.00            
ATOM   3785 3HG2 THR   449      35.840  28.650  -9.980  1.00  0.00            
ATOM   3786  OG1 THR   449      38.300  29.350 -10.840  1.00  0.00            
ATOM   3787  HG1 THR   449      37.440  29.640 -11.160  1.00  0.00            
ATOM   3788  C   THR   449      39.180  29.170  -7.870  1.00  0.00            
ATOM   3789  O   THR   449      38.660  28.980  -6.770  1.00  0.00            
ATOM   3790  N   THR   450      39.640  30.390  -8.130  1.00  0.00            
ATOM   3791  H   THR   450      39.950  30.600  -9.060  1.00  0.00            
ATOM   3792  CA  THR   450      40.000  31.520  -7.280  1.00  0.00            
ATOM   3793  HA  THR   450      39.700  31.330  -6.250  1.00  0.00            
ATOM   3794  CB  THR   450      41.490  31.810  -7.330  1.00  0.00            
ATOM   3795  HB  THR   450      41.740  32.030  -8.370  1.00  0.00            
ATOM   3796  CG2 THR   450      41.880  32.970  -6.420  1.00  0.00            
ATOM   3797 1HG2 THR   450      41.340  33.860  -6.740  1.00  0.00            
ATOM   3798 2HG2 THR   450      41.300  32.850  -5.510  1.00  0.00            
ATOM   3799 3HG2 THR   450      42.940  33.190  -6.310  1.00  0.00            
ATOM   3800  OG1 THR   450      42.360  30.740  -7.030  1.00  0.00            
ATOM   3801  HG1 THR   450      42.750  30.440  -7.850  1.00  0.00            
ATOM   3802  C   THR   450      39.160  32.720  -7.680  1.00  0.00            
ATOM   3803  O   THR   450      39.330  33.270  -8.770  1.00  0.00            
ATOM   3804  N   VAL   451      38.410  33.180  -6.680  1.00  0.00            
ATOM   3805  H   VAL   451      38.440  32.660  -5.810  1.00  0.00            
ATOM   3806  CA  VAL   451      37.460  34.270  -6.760  1.00  0.00            
ATOM   3807  HA  VAL   451      37.660  34.820  -7.680  1.00  0.00            
ATOM   3808  CB  VAL   451      36.060  33.660  -6.770  1.00  0.00            
ATOM   3809  HB  VAL   451      35.370  34.510  -6.750  1.00  0.00            
ATOM   3810  CG1 VAL   451      35.710  32.710  -7.910  1.00  0.00            
ATOM   3811 1HG1 VAL   451      34.690  32.360  -7.810  1.00  0.00            
ATOM   3812 2HG1 VAL   451      35.840  33.250  -8.850  1.00  0.00            
ATOM   3813 3HG1 VAL   451      36.380  31.850  -7.820  1.00  0.00            
ATOM   3814  CG2 VAL   451      35.800  32.860  -5.500  1.00  0.00            
ATOM   3815 1HG2 VAL   451      34.800  32.420  -5.470  1.00  0.00            
ATOM   3816 2HG2 VAL   451      36.500  32.020  -5.510  1.00  0.00            
ATOM   3817 3HG2 VAL   451      35.900  33.510  -4.640  1.00  0.00            
ATOM   3818  C   VAL   451      37.640  35.310  -5.670  1.00  0.00            
ATOM   3819  O   VAL   451      38.250  35.010  -4.650  1.00  0.00            
ATOM   3820  N   PRO   452      37.100  36.520  -5.870  1.00  0.00            
ATOM   3821  CD  PRO   452      36.530  37.100  -7.070  1.00  0.00            
ATOM   3822  HD1 PRO   452      35.640  36.510  -7.290  1.00  0.00            
ATOM   3823  HD2 PRO   452      37.250  37.000  -7.880  1.00  0.00            
ATOM   3824  CG  PRO   452      36.090  38.520  -6.730  1.00  0.00            
ATOM   3825  HG1 PRO   452      35.020  38.700  -6.780  1.00  0.00            
ATOM   3826  HG2 PRO   452      36.540  39.260  -7.390  1.00  0.00            
ATOM   3827  CB  PRO   452      36.590  38.820  -5.310  1.00  0.00            
ATOM   3828  HB1 PRO   452      35.800  39.250  -4.690  1.00  0.00            
ATOM   3829  HB2 PRO   452      37.420  39.500  -5.480  1.00  0.00            
ATOM   3830  CA  PRO   452      37.150  37.500  -4.810  1.00  0.00            
ATOM   3831  HA  PRO   452      38.200  37.670  -4.580  1.00  0.00            
ATOM   3832  C   PRO   452      36.280  36.950  -3.680  1.00  0.00            
ATOM   3833  O   PRO   452      35.210  36.390  -3.890  1.00  0.00            
ATOM   3834  N   GLN   453      36.670  37.220  -2.430  1.00  0.00            
ATOM   3835  H   GLN   453      37.540  37.730  -2.420  1.00  0.00            
ATOM   3836  CA  GLN   453      35.980  36.940  -1.190  1.00  0.00            
ATOM   3837  HA  GLN   453      35.930  35.870  -0.950  1.00  0.00            
ATOM   3838  CB  GLN   453      36.830  37.590  -0.090  1.00  0.00            
ATOM   3839  HB1 GLN   453      37.690  36.960   0.140  1.00  0.00            
ATOM   3840  HB2 GLN   453      36.330  37.450   0.870  1.00  0.00            
ATOM   3841  CG  GLN   453      37.010  39.100  -0.220  1.00  0.00            
ATOM   3842  HG1 GLN   453      36.050  39.600  -0.180  1.00  0.00            
ATOM   3843  HG2 GLN   453      37.490  39.290  -1.180  1.00  0.00            
ATOM   3844  CD  GLN   453      37.980  39.660   0.820  1.00  0.00            
ATOM   3845  OE1 GLN   453      38.550  40.740   0.690  1.00  0.00            
ATOM   3846  NE2 GLN   453      38.400  38.980   1.890  1.00  0.00            
ATOM   3847 1HE2 GLN   453      38.100  38.060   2.150  1.00  0.00            
ATOM   3848 2HE2 GLN   453      39.130  39.470   2.390  1.00  0.00            
ATOM   3849  C   GLN   453      34.540  37.410  -1.200  1.00  0.00            
ATOM   3850  O   GLN   453      34.160  38.530  -1.550  1.00  0.00            
ATOM   3851  N   ASP   454      33.670  36.590  -0.600  1.00  0.00            
ATOM   3852  H   ASP   454      33.990  35.700  -0.260  1.00  0.00            
ATOM   3853  CA  ASP   454      32.380  37.070  -0.160  1.00  0.00            
ATOM   3854  HA  ASP   454      31.900  37.610  -0.990  1.00  0.00            
ATOM   3855  CB  ASP   454      31.620  35.810   0.230  1.00  0.00            
ATOM   3856  HB1 ASP   454      30.650  36.150   0.580  1.00  0.00            
ATOM   3857  HB2 ASP   454      32.100  35.320   1.080  1.00  0.00            
ATOM   3858  CG  ASP   454      31.370  34.820  -0.900  1.00  0.00            
ATOM   3859  OD1 ASP   454      30.870  33.730  -0.580  1.00  0.00            
ATOM   3860  OD2 ASP   454      31.670  35.040  -2.100  1.00  0.00            
ATOM   3861  C   ASP   454      32.490  38.000   1.040  1.00  0.00            
ATOM   3862  O   ASP   454      33.450  38.020   1.810  1.00  0.00            
ATOM   3863  N   ALA   455      31.400  38.730   1.300  1.00  0.00            
ATOM   3864  H   ALA   455      30.600  38.500   0.730  1.00  0.00            
ATOM   3865  CA  ALA   455      31.450  39.740   2.330  1.00  0.00            
ATOM   3866  HA  ALA   455      32.330  40.340   2.100  1.00  0.00            
ATOM   3867  CB  ALA   455      30.190  40.580   2.130  1.00  0.00            
ATOM   3868  HB1 ALA   455      30.280  41.460   2.770  1.00  0.00            
ATOM   3869  HB2 ALA   455      30.070  40.870   1.080  1.00  0.00            
ATOM   3870  HB3 ALA   455      29.340  39.950   2.390  1.00  0.00            
ATOM   3871  C   ALA   455      31.640  39.210   3.740  1.00  0.00            
ATOM   3872  O   ALA   455      32.160  39.920   4.600  1.00  0.00            
ATOM   3873  N   VAL   456      31.180  37.980   3.970  1.00  0.00            
ATOM   3874  H   VAL   456      30.560  37.670   3.240  1.00  0.00            
ATOM   3875  CA  VAL   456      31.280  37.270   5.230  1.00  0.00            
ATOM   3876  HA  VAL   456      30.870  37.860   6.050  1.00  0.00            
ATOM   3877  CB  VAL   456      30.490  35.970   5.160  1.00  0.00            
ATOM   3878  HB  VAL   456      29.420  36.150   5.050  1.00  0.00            
ATOM   3879  CG1 VAL   456      30.890  35.110   3.960  1.00  0.00            
ATOM   3880 1HG1 VAL   456      30.220  34.260   3.860  1.00  0.00            
ATOM   3881 2HG1 VAL   456      30.780  35.720   3.070  1.00  0.00            
ATOM   3882 3HG1 VAL   456      31.910  34.710   3.900  1.00  0.00            
ATOM   3883  CG2 VAL   456      30.680  35.090   6.390  1.00  0.00            
ATOM   3884 1HG2 VAL   456      31.680  34.660   6.420  1.00  0.00            
ATOM   3885 2HG2 VAL   456      30.510  35.750   7.240  1.00  0.00            
ATOM   3886 3HG2 VAL   456      29.980  34.250   6.360  1.00  0.00            
ATOM   3887  C   VAL   456      32.750  37.040   5.570  1.00  0.00            
ATOM   3888  O   VAL   456      33.140  37.300   6.710  1.00  0.00            
ATOM   3889  N   SER   457      33.540  36.670   4.560  1.00  0.00            
ATOM   3890  H   SER   457      33.050  36.380   3.720  1.00  0.00            
ATOM   3891  CA  SER   457      34.930  36.270   4.570  1.00  0.00            
ATOM   3892  HA  SER   457      35.090  35.710   5.490  1.00  0.00            
ATOM   3893  CB  SER   457      35.260  35.410   3.350  1.00  0.00            
ATOM   3894  HB1 SER   457      36.280  35.040   3.460  1.00  0.00            
ATOM   3895  HB2 SER   457      35.130  36.060   2.490  1.00  0.00            
ATOM   3896  OG  SER   457      34.420  34.290   3.240  1.00  0.00            
ATOM   3897  HG  SER   457      34.440  34.090   2.300  1.00  0.00            
ATOM   3898  C   SER   457      35.850  37.480   4.630  1.00  0.00            
ATOM   3899  O   SER   457      36.830  37.440   5.370  1.00  0.00            
ATOM   3900  N   ARG   458      35.460  38.640   4.090  1.00  0.00            
ATOM   3901  H   ARG   458      34.640  38.670   3.510  1.00  0.00            
ATOM   3902  CA  ARG   458      36.230  39.840   4.360  1.00  0.00            
ATOM   3903  HA  ARG   458      37.300  39.650   4.260  1.00  0.00            
ATOM   3904  CB  ARG   458      35.790  40.900   3.350  1.00  0.00            
ATOM   3905  HB1 ARG   458      34.800  41.260   3.630  1.00  0.00            
ATOM   3906  HB2 ARG   458      35.750  40.530   2.320  1.00  0.00            
ATOM   3907  CG  ARG   458      36.670  42.120   3.150  1.00  0.00            
ATOM   3908  HG1 ARG   458      37.680  41.780   2.910  1.00  0.00            
ATOM   3909  HG2 ARG   458      36.810  42.680   4.070  1.00  0.00            
ATOM   3910  CD  ARG   458      36.120  43.040   2.050  1.00  0.00            
ATOM   3911  HD1 ARG   458      35.080  43.250   2.290  1.00  0.00            
ATOM   3912  HD2 ARG   458      36.250  42.510   1.110  1.00  0.00            
ATOM   3913  NE  ARG   458      36.940  44.250   2.040  1.00  0.00            
ATOM   3914  HE  ARG   458      36.740  44.990   2.700  1.00  0.00            
ATOM   3915  CZ  ARG   458      37.930  44.600   1.210  1.00  0.00            
ATOM   3916  NH1 ARG   458      38.320  43.910   0.130  1.00  0.00            
ATOM   3917 1HH1 ARG   458      37.710  43.130  -0.110  1.00  0.00            
ATOM   3918 2HH1 ARG   458      38.950  44.270  -0.570  1.00  0.00            
ATOM   3919  NH2 ARG   458      38.480  45.800   1.420  1.00  0.00            
ATOM   3920 1HH2 ARG   458      37.980  46.490   1.980  1.00  0.00            
ATOM   3921 2HH2 ARG   458      39.140  46.070   0.710  1.00  0.00            
ATOM   3922  C   ARG   458      36.040  40.310   5.790  1.00  0.00            
ATOM   3923  O   ARG   458      36.970  40.670   6.510  1.00  0.00            
ATOM   3924  N   SER   459      34.790  40.300   6.280  1.00  0.00            
ATOM   3925  H   SER   459      34.050  39.900   5.730  1.00  0.00            
ATOM   3926  CA  SER   459      34.520  40.740   7.630  1.00  0.00            
ATOM   3927  HA  SER   459      34.890  41.750   7.810  1.00  0.00            
ATOM   3928  CB  SER   459      33.020  40.810   7.930  1.00  0.00            
ATOM   3929  HB1 SER   459      32.950  41.450   8.810  1.00  0.00            
ATOM   3930  HB2 SER   459      32.650  39.820   8.180  1.00  0.00            
ATOM   3931  OG  SER   459      32.190  41.300   6.900  1.00  0.00            
ATOM   3932  HG  SER   459      32.030  40.580   6.290  1.00  0.00            
ATOM   3933  C   SER   459      35.120  39.780   8.650  1.00  0.00            
ATOM   3934  O   SER   459      35.380  40.340   9.720  1.00  0.00            
ATOM   3935  N   GLN   460      35.470  38.530   8.370  1.00  0.00            
ATOM   3936  H   GLN   460      35.330  38.130   7.450  1.00  0.00            
ATOM   3937  CA  GLN   460      36.150  37.580   9.230  1.00  0.00            
ATOM   3938  HA  GLN   460      35.740  37.770  10.230  1.00  0.00            
ATOM   3939  CB  GLN   460      35.790  36.180   8.760  1.00  0.00            
ATOM   3940  HB1 GLN   460      36.510  35.480   9.190  1.00  0.00            
ATOM   3941  HB2 GLN   460      35.850  36.040   7.680  1.00  0.00            
ATOM   3942  CG  GLN   460      34.430  35.840   9.360  1.00  0.00            
ATOM   3943  HG1 GLN   460      33.810  36.730   9.330  1.00  0.00            
ATOM   3944  HG2 GLN   460      34.470  35.640  10.430  1.00  0.00            
ATOM   3945  CD  GLN   460      33.730  34.700   8.630  1.00  0.00            
ATOM   3946  OE1 GLN   460      34.240  34.140   7.660  1.00  0.00            
ATOM   3947  NE2 GLN   460      32.540  34.250   9.040  1.00  0.00            
ATOM   3948 1HE2 GLN   460      32.170  34.550   9.930  1.00  0.00            
ATOM   3949 2HE2 GLN   460      32.230  33.360   8.690  1.00  0.00            
ATOM   3950  C   GLN   460      37.620  37.930   9.330  1.00  0.00            
ATOM   3951  O   GLN   460      38.210  38.040  10.410  1.00  0.00            
ATOM   3952  N   ARG   461      38.230  37.980   8.140  1.00  0.00            
ATOM   3953  H   ARG   461      37.680  37.900   7.300  1.00  0.00            
ATOM   3954  CA  ARG   461      39.650  38.260   8.030  1.00  0.00            
ATOM   3955  HA  ARG   461      40.230  37.510   8.560  1.00  0.00            
ATOM   3956  CB  ARG   461      40.060  38.310   6.560  1.00  0.00            
ATOM   3957  HB1 ARG   461      41.010  38.820   6.430  1.00  0.00            
ATOM   3958  HB2 ARG   461      39.340  38.930   6.030  1.00  0.00            
ATOM   3959  CG  ARG   461      40.290  36.940   5.920  1.00  0.00            
ATOM   3960  HG1 ARG   461      39.320  36.460   5.790  1.00  0.00            
ATOM   3961  HG2 ARG   461      40.890  36.360   6.620  1.00  0.00            
ATOM   3962  CD  ARG   461      40.910  36.950   4.530  1.00  0.00            
ATOM   3963  HD1 ARG   461      41.900  37.390   4.680  1.00  0.00            
ATOM   3964  HD2 ARG   461      40.440  37.710   3.920  1.00  0.00            
ATOM   3965  NE  ARG   461      40.950  35.620   3.910  1.00  0.00            
ATOM   3966  HE  ARG   461      40.860  34.800   4.490  1.00  0.00            
ATOM   3967  CZ  ARG   461      40.980  35.370   2.600  1.00  0.00            
ATOM   3968  NH1 ARG   461      41.040  36.310   1.640  1.00  0.00            
ATOM   3969 1HH1 ARG   461      41.490  37.190   1.850  1.00  0.00            
ATOM   3970 2HH1 ARG   461      41.090  35.890   0.720  1.00  0.00            
ATOM   3971  NH2 ARG   461      40.790  34.120   2.150  1.00  0.00            
ATOM   3972 1HH2 ARG   461      40.780  33.350   2.800  1.00  0.00            
ATOM   3973 2HH2 ARG   461      40.860  33.880   1.180  1.00  0.00            
ATOM   3974  C   ARG   461      39.910  39.560   8.780  1.00  0.00            
ATOM   3975  O   ARG   461      40.750  39.580   9.680  1.00  0.00            
ATOM   3976  N   ARG   462      39.200  40.650   8.480  1.00  0.00            
ATOM   3977  H   ARG   462      38.440  40.420   7.860  1.00  0.00            
ATOM   3978  CA  ARG   462      39.230  41.910   9.180  1.00  0.00            
ATOM   3979  HA  ARG   462      40.120  42.510   9.020  1.00  0.00            
ATOM   3980  CB  ARG   462      38.020  42.770   8.800  1.00  0.00            
ATOM   3981  HB1 ARG   462      37.110  42.260   9.110  1.00  0.00            
ATOM   3982  HB2 ARG   462      38.150  42.920   7.720  1.00  0.00            
ATOM   3983  CG  ARG   462      38.130  44.180   9.370  1.00  0.00            
ATOM   3984  HG1 ARG   462      39.050  44.650   9.020  1.00  0.00            
ATOM   3985  HG2 ARG   462      38.150  44.150  10.460  1.00  0.00            
ATOM   3986  CD  ARG   462      37.040  45.140   8.880  1.00  0.00            
ATOM   3987  HD1 ARG   462      37.060  45.210   7.800  1.00  0.00            
ATOM   3988  HD2 ARG   462      37.240  46.160   9.200  1.00  0.00            
ATOM   3989  NE  ARG   462      35.720  44.710   9.330  1.00  0.00            
ATOM   3990  HE  ARG   462      35.620  43.980  10.020  1.00  0.00            
ATOM   3991  CZ  ARG   462      34.560  45.220   8.900  1.00  0.00            
ATOM   3992  NH1 ARG   462      34.430  46.310   8.130  1.00  0.00            
ATOM   3993 1HH1 ARG   462      35.240  46.810   7.800  1.00  0.00            
ATOM   3994 2HH1 ARG   462      33.530  46.600   7.780  1.00  0.00            
ATOM   3995  NH2 ARG   462      33.400  44.640   9.240  1.00  0.00            
ATOM   3996 1HH2 ARG   462      33.450  43.940   9.970  1.00  0.00            
ATOM   3997 2HH2 ARG   462      32.480  44.950   8.960  1.00  0.00            
ATOM   3998  C   ARG   462      39.160  41.660  10.680  1.00  0.00            
ATOM   3999  O   ARG   462      39.990  42.240  11.370  1.00  0.00            
ATOM   4000  N   GLY   463      38.210  40.870  11.190  1.00  0.00            
ATOM   4001  H   GLY   463      37.760  40.260  10.520  1.00  0.00            
ATOM   4002  CA  GLY   463      37.820  40.660  12.570  1.00  0.00            
ATOM   4003  HA1 GLY   463      37.010  39.930  12.610  1.00  0.00            
ATOM   4004  HA2 GLY   463      37.520  41.610  13.020  1.00  0.00            
ATOM   4005  C   GLY   463      38.860  39.950  13.420  1.00  0.00            
ATOM   4006  O   GLY   463      38.570  39.540  14.530  1.00  0.00            
ATOM   4007  N   ARG   464      40.110  39.830  12.960  1.00  0.00            
ATOM   4008  H   ARG   464      40.190  39.980  11.970  1.00  0.00            
ATOM   4009  CA  ARG   464      41.270  39.350  13.690  1.00  0.00            
ATOM   4010  HA  ARG   464      40.930  38.760  14.540  1.00  0.00            
ATOM   4011  CB  ARG   464      42.020  38.410  12.750  1.00  0.00            
ATOM   4012  HB1 ARG   464      42.740  37.880  13.370  1.00  0.00            
ATOM   4013  HB2 ARG   464      42.410  39.060  11.970  1.00  0.00            
ATOM   4014  CG  ARG   464      41.180  37.300  12.130  1.00  0.00            
ATOM   4015  HG1 ARG   464      41.770  36.870  11.320  1.00  0.00            
ATOM   4016  HG2 ARG   464      40.220  37.590  11.690  1.00  0.00            
ATOM   4017  CD  ARG   464      40.930  36.080  13.010  1.00  0.00            
ATOM   4018  HD1 ARG   464      41.860  35.730  13.440  1.00  0.00            
ATOM   4019  HD2 ARG   464      40.620  35.200  12.440  1.00  0.00            
ATOM   4020  NE  ARG   464      39.970  36.290  14.090  1.00  0.00            
ATOM   4021  HE  ARG   464      40.340  36.550  14.990  1.00  0.00            
ATOM   4022  CZ  ARG   464      38.640  36.400  14.040  1.00  0.00            
ATOM   4023  NH1 ARG   464      37.930  36.330  12.910  1.00  0.00            
ATOM   4024 1HH1 ARG   464      38.340  35.970  12.070  1.00  0.00            
ATOM   4025 2HH1 ARG   464      36.960  36.570  13.050  1.00  0.00            
ATOM   4026  NH2 ARG   464      37.950  36.600  15.180  1.00  0.00            
ATOM   4027 1HH2 ARG   464      38.520  36.680  16.010  1.00  0.00            
ATOM   4028 2HH2 ARG   464      36.940  36.570  15.200  1.00  0.00            
ATOM   4029  C   ARG   464      42.120  40.520  14.190  1.00  0.00            
ATOM   4030  O   ARG   464      43.150  40.410  14.840  1.00  0.00            
ATOM   4031  N   THR   465      41.750  41.770  13.880  1.00  0.00            
ATOM   4032  H   THR   465      41.060  41.910  13.160  1.00  0.00            
ATOM   4033  CA  THR   465      42.180  42.990  14.530  1.00  0.00            
ATOM   4034  HA  THR   465      42.930  42.770  15.290  1.00  0.00            
ATOM   4035  CB  THR   465      42.860  43.870  13.490  1.00  0.00            
ATOM   4036  HB  THR   465      43.560  43.260  12.910  1.00  0.00            
ATOM   4037  CG2 THR   465      41.880  44.600  12.570  1.00  0.00            
ATOM   4038 1HG2 THR   465      40.850  44.290  12.770  1.00  0.00            
ATOM   4039 2HG2 THR   465      41.800  45.660  12.800  1.00  0.00            
ATOM   4040 3HG2 THR   465      42.190  44.600  11.530  1.00  0.00            
ATOM   4041  OG1 THR   465      43.550  44.880  14.190  1.00  0.00            
ATOM   4042  HG1 THR   465      44.420  44.530  14.410  1.00  0.00            
ATOM   4043  C   THR   465      41.090  43.730  15.300  1.00  0.00            
ATOM   4044  O   THR   465      39.900  43.460  15.180  1.00  0.00            
ATOM   4045  N   GLY   466      41.430  44.660  16.190  1.00  0.00            
ATOM   4046  H   GLY   466      42.410  44.680  16.410  1.00  0.00            
ATOM   4047  CA  GLY   466      40.500  45.590  16.800  1.00  0.00            
ATOM   4048  HA1 GLY   466      39.920  46.190  16.100  1.00  0.00            
ATOM   4049  HA2 GLY   466      41.180  46.310  17.260  1.00  0.00            
ATOM   4050  C   GLY   466      39.600  44.980  17.860  1.00  0.00            
ATOM   4051  O   GLY   466      38.380  45.160  17.780  1.00  0.00            
ATOM   4052  N   ARG   467      40.120  44.170  18.780  1.00  0.00            
ATOM   4053  H   ARG   467      41.130  44.210  18.820  1.00  0.00            
ATOM   4054  CA  ARG   467      39.390  43.260  19.650  1.00  0.00            
ATOM   4055  HA  ARG   467      38.390  43.130  19.250  1.00  0.00            
ATOM   4056  CB  ARG   467      40.150  41.950  19.820  1.00  0.00            
ATOM   4057  HB1 ARG   467      41.060  42.360  20.270  1.00  0.00            
ATOM   4058  HB2 ARG   467      40.320  41.420  18.880  1.00  0.00            
ATOM   4059  CG  ARG   467      39.550  40.920  20.780  1.00  0.00            
ATOM   4060  HG1 ARG   467      38.600  40.520  20.440  1.00  0.00            
ATOM   4061  HG2 ARG   467      39.320  41.380  21.740  1.00  0.00            
ATOM   4062  CD  ARG   467      40.460  39.720  21.020  1.00  0.00            
ATOM   4063  HD1 ARG   467      40.790  39.230  20.110  1.00  0.00            
ATOM   4064  HD2 ARG   467      39.950  38.910  21.550  1.00  0.00            
ATOM   4065  NE  ARG   467      41.700  40.030  21.730  1.00  0.00            
ATOM   4066  HE  ARG   467      42.160  40.910  21.550  1.00  0.00            
ATOM   4067  CZ  ARG   467      42.270  39.340  22.730  1.00  0.00            
ATOM   4068  NH1 ARG   467      41.650  38.300  23.310  1.00  0.00            
ATOM   4069 1HH1 ARG   467      40.660  38.190  23.150  1.00  0.00            
ATOM   4070 2HH1 ARG   467      42.160  37.630  23.870  1.00  0.00            
ATOM   4071  NH2 ARG   467      43.430  39.740  23.260  1.00  0.00            
ATOM   4072 1HH2 ARG   467      44.060  40.300  22.690  1.00  0.00            
ATOM   4073 2HH2 ARG   467      43.730  39.410  24.160  1.00  0.00            
ATOM   4074  C   ARG   467      39.260  43.930  21.000  1.00  0.00            
ATOM   4075  O   ARG   467      38.260  43.760  21.690  1.00  0.00            
ATOM   4076  N   GLY   468      40.190  44.840  21.310  1.00  0.00            
ATOM   4077  H   GLY   468      40.990  44.880  20.690  1.00  0.00            
ATOM   4078  CA  GLY   468      40.230  45.690  22.490  1.00  0.00            
ATOM   4079  HA1 GLY   468      40.530  45.230  23.430  1.00  0.00            
ATOM   4080  HA2 GLY   468      39.200  45.990  22.670  1.00  0.00            
ATOM   4081  C   GLY   468      40.990  47.000  22.350  1.00  0.00            
ATOM   4082  O   GLY   468      40.800  47.940  23.130  1.00  0.00            
ATOM   4083  N   ARG   469      41.860  47.050  21.340  1.00  0.00            
ATOM   4084  H   ARG   469      41.980  46.210  20.790  1.00  0.00            
ATOM   4085  CA  ARG   469      42.430  48.300  20.880  1.00  0.00            
ATOM   4086  HA  ARG   469      42.200  49.140  21.540  1.00  0.00            
ATOM   4087  CB  ARG   469      43.930  48.050  20.700  1.00  0.00            
ATOM   4088  HB1 ARG   469      44.370  48.880  20.140  1.00  0.00            
ATOM   4089  HB2 ARG   469      44.070  47.240  19.980  1.00  0.00            
ATOM   4090  CG  ARG   469      44.700  47.670  21.950  1.00  0.00            
ATOM   4091  HG1 ARG   469      44.310  46.870  22.580  1.00  0.00            
ATOM   4092  HG2 ARG   469      44.790  48.600  22.520  1.00  0.00            
ATOM   4093  CD  ARG   469      46.120  47.260  21.560  1.00  0.00            
ATOM   4094  HD1 ARG   469      46.710  47.170  22.470  1.00  0.00            
ATOM   4095  HD2 ARG   469      46.590  48.030  20.940  1.00  0.00            
ATOM   4096  NE  ARG   469      46.210  46.090  20.690  1.00  0.00            
ATOM   4097  HE  ARG   469      45.450  45.430  20.820  1.00  0.00            
ATOM   4098  CZ  ARG   469      47.280  45.650  20.010  1.00  0.00            
ATOM   4099  NH1 ARG   469      48.430  46.330  19.890  1.00  0.00            
ATOM   4100 1HH1 ARG   469      48.480  47.180  20.420  1.00  0.00            
ATOM   4101 2HH1 ARG   469      49.160  45.940  19.310  1.00  0.00            
ATOM   4102  NH2 ARG   469      47.180  44.410  19.500  1.00  0.00            
ATOM   4103 1HH2 ARG   469      46.350  43.860  19.600  1.00  0.00            
ATOM   4104 2HH2 ARG   469      47.950  44.140  18.900  1.00  0.00            
ATOM   4105  C   ARG   469      41.780  48.730  19.580  1.00  0.00            
ATOM   4106  O   ARG   469      40.980  48.050  18.950  1.00  0.00            
ATOM   4107  N   ARG   470      42.150  49.900  19.050  1.00  0.00            
ATOM   4108  H   ARG   470      42.900  50.340  19.560  1.00  0.00            
ATOM   4109  CA  ARG   470      41.900  50.230  17.660  1.00  0.00            
ATOM   4110  HA  ARG   470      40.850  49.970  17.490  1.00  0.00            
ATOM   4111  CB  ARG   470      41.880  51.740  17.430  1.00  0.00            
ATOM   4112  HB1 ARG   470      42.830  52.280  17.460  1.00  0.00            
ATOM   4113  HB2 ARG   470      41.400  52.200  18.290  1.00  0.00            
ATOM   4114  CG  ARG   470      41.190  52.170  16.140  1.00  0.00            
ATOM   4115  HG1 ARG   470      40.160  51.800  16.090  1.00  0.00            
ATOM   4116  HG2 ARG   470      41.720  51.850  15.240  1.00  0.00            
ATOM   4117  CD  ARG   470      41.190  53.690  16.000  1.00  0.00            
ATOM   4118  HD1 ARG   470      42.220  54.050  16.060  1.00  0.00            
ATOM   4119  HD2 ARG   470      40.710  54.250  16.800  1.00  0.00            
ATOM   4120  NE  ARG   470      40.450  54.070  14.800  1.00  0.00            
ATOM   4121  HE  ARG   470      39.960  53.440  14.180  1.00  0.00            
ATOM   4122  CZ  ARG   470      40.430  55.290  14.250  1.00  0.00            
ATOM   4123  NH1 ARG   470      41.190  56.330  14.630  1.00  0.00            
ATOM   4124 1HH1 ARG   470      41.890  56.220  15.360  1.00  0.00            
ATOM   4125 2HH1 ARG   470      41.150  57.260  14.260  1.00  0.00            
ATOM   4126  NH2 ARG   470      39.510  55.620  13.330  1.00  0.00            
ATOM   4127 1HH2 ARG   470      39.010  54.900  12.830  1.00  0.00            
ATOM   4128 2HH2 ARG   470      39.470  56.560  12.960  1.00  0.00            
ATOM   4129  C   ARG   470      42.850  49.400  16.810  1.00  0.00            
ATOM   4130  O   ARG   470      44.060  49.540  16.920  1.00  0.00            
ATOM   4131  N   GLY   471      42.300  48.590  15.900  1.00  0.00            
ATOM   4132  H   GLY   471      41.290  48.590  15.820  1.00  0.00            
ATOM   4133  CA  GLY   471      43.030  47.830  14.910  1.00  0.00            
ATOM   4134  HA1 GLY   471      42.620  46.850  14.650  1.00  0.00            
ATOM   4135  HA2 GLY   471      44.020  47.590  15.320  1.00  0.00            
ATOM   4136  C   GLY   471      43.020  48.490  13.550  1.00  0.00            
ATOM   4137  O   GLY   471      42.420  49.540  13.310  1.00  0.00            
ATOM   4138  N   ILE   472      43.680  47.850  12.580  1.00  0.00            
ATOM   4139  H   ILE   472      44.210  47.000  12.690  1.00  0.00            
ATOM   4140  CA  ILE   472      43.670  48.250  11.180  1.00  0.00            
ATOM   4141  HA  ILE   472      42.730  48.770  11.010  1.00  0.00            
ATOM   4142  CB  ILE   472      44.660  49.360  10.860  1.00  0.00            
ATOM   4143  HB  ILE   472      44.440  50.210  11.500  1.00  0.00            
ATOM   4144  CG2 ILE   472      46.070  48.820  11.100  1.00  0.00            
ATOM   4145 1HG2 ILE   472      46.790  49.640  11.190  1.00  0.00            
ATOM   4146 2HG2 ILE   472      46.060  48.400  12.110  1.00  0.00            
ATOM   4147 3HG2 ILE   472      46.390  48.070  10.380  1.00  0.00            
ATOM   4148  CG1 ILE   472      44.700  49.950   9.450  1.00  0.00            
ATOM   4149 1HG1 ILE   472      43.730  49.980   8.940  1.00  0.00            
ATOM   4150 2HG1 ILE   472      45.340  49.360   8.800  1.00  0.00            
ATOM   4151  CD  ILE   472      45.270  51.360   9.420  1.00  0.00            
ATOM   4152  HD1 ILE   472      46.200  51.460   9.970  1.00  0.00            
ATOM   4153  HD2 ILE   472      45.470  51.520   8.360  1.00  0.00            
ATOM   4154  HD3 ILE   472      44.630  52.150   9.820  1.00  0.00            
ATOM   4155  C   ILE   472      43.690  47.070  10.220  1.00  0.00            
ATOM   4156  O   ILE   472      44.480  46.160  10.440  1.00  0.00            
ATOM   4157  N   TYR   473      42.870  47.120   9.160  1.00  0.00            
ATOM   4158  H   TYR   473      42.270  47.940   9.260  1.00  0.00            
ATOM   4159  CA  TYR   473      42.870  46.200   8.040  1.00  0.00            
ATOM   4160  HA  TYR   473      43.650  45.490   8.300  1.00  0.00            
ATOM   4161  CB  TYR   473      41.510  45.510   7.960  1.00  0.00            
ATOM   4162  HB1 TYR   473      40.740  46.280   8.010  1.00  0.00            
ATOM   4163  HB2 TYR   473      41.460  44.870   8.840  1.00  0.00            
ATOM   4164  CG  TYR   473      41.210  44.700   6.730  1.00  0.00            
ATOM   4165  CD1 TYR   473      41.460  43.320   6.650  1.00  0.00            
ATOM   4166  HD1 TYR   473      42.010  42.850   7.450  1.00  0.00            
ATOM   4167  CE1 TYR   473      40.990  42.570   5.560  1.00  0.00            
ATOM   4168  HE1 TYR   473      41.180  41.520   5.450  1.00  0.00            
ATOM   4169  CZ  TYR   473      40.350  43.250   4.510  1.00  0.00            
ATOM   4170  OH  TYR   473      39.870  42.610   3.400  1.00  0.00            
ATOM   4171  HH  TYR   473      40.090  41.670   3.420  1.00  0.00            
ATOM   4172  CE2 TYR   473      40.050  44.620   4.600  1.00  0.00            
ATOM   4173  HE2 TYR   473      39.420  45.150   3.900  1.00  0.00            
ATOM   4174  CD2 TYR   473      40.490  45.340   5.720  1.00  0.00            
ATOM   4175  HD2 TYR   473      40.300  46.400   5.750  1.00  0.00            
ATOM   4176  C   TYR   473      43.380  46.810   6.750  1.00  0.00            
ATOM   4177  O   TYR   473      43.040  47.940   6.400  1.00  0.00            
ATOM   4178  N   ARG   474      44.200  46.090   5.990  1.00  0.00            
ATOM   4179  H   ARG   474      44.310  45.140   6.330  1.00  0.00            
ATOM   4180  CA  ARG   474      44.910  46.570   4.810  1.00  0.00            
ATOM   4181  HA  ARG   474      44.410  47.470   4.470  1.00  0.00            
ATOM   4182  CB  ARG   474      46.380  46.920   5.010  1.00  0.00            
ATOM   4183  HB1 ARG   474      46.650  47.600   4.200  1.00  0.00            
ATOM   4184  HB2 ARG   474      46.970  46.010   5.040  1.00  0.00            
ATOM   4185  CG  ARG   474      46.800  47.570   6.330  1.00  0.00            
ATOM   4186  HG1 ARG   474      46.700  46.820   7.110  1.00  0.00            
ATOM   4187  HG2 ARG   474      46.130  48.400   6.570  1.00  0.00            
ATOM   4188  CD  ARG   474      48.270  47.990   6.300  1.00  0.00            
ATOM   4189  HD1 ARG   474      48.440  48.560   5.390  1.00  0.00            
ATOM   4190  HD2 ARG   474      48.840  47.070   6.240  1.00  0.00            
ATOM   4191  NE  ARG   474      48.690  48.820   7.430  1.00  0.00            
ATOM   4192  HE  ARG   474      48.850  48.300   8.280  1.00  0.00            
ATOM   4193  CZ  ARG   474      49.020  50.120   7.510  1.00  0.00            
ATOM   4194  NH1 ARG   474      49.140  50.980   6.490  1.00  0.00            
ATOM   4195 1HH1 ARG   474      48.990  50.670   5.540  1.00  0.00            
ATOM   4196 2HH1 ARG   474      49.440  51.920   6.710  1.00  0.00            
ATOM   4197  NH2 ARG   474      49.310  50.710   8.670  1.00  0.00            
ATOM   4198 1HH2 ARG   474      49.580  50.150   9.470  1.00  0.00            
ATOM   4199 2HH2 ARG   474      49.680  51.650   8.670  1.00  0.00            
ATOM   4200  C   ARG   474      44.790  45.580   3.660  1.00  0.00            
ATOM   4201  O   ARG   474      44.890  44.370   3.830  1.00  0.00            
ATOM   4202  N   PHE   475      44.390  46.060   2.480  1.00  0.00            
ATOM   4203  H   PHE   475      44.210  47.050   2.410  1.00  0.00            
ATOM   4204  CA  PHE   475      43.930  45.230   1.380  1.00  0.00            
ATOM   4205  HA  PHE   475      44.180  44.190   1.570  1.00  0.00            
ATOM   4206  CB  PHE   475      42.410  45.310   1.310  1.00  0.00            
ATOM   4207  HB1 PHE   475      41.870  44.880   2.160  1.00  0.00            
ATOM   4208  HB2 PHE   475      42.010  44.700   0.500  1.00  0.00            
ATOM   4209  CG  PHE   475      41.910  46.720   1.120  1.00  0.00            
ATOM   4210  CD1 PHE   475      41.510  47.530   2.180  1.00  0.00            
ATOM   4211  HD1 PHE   475      41.410  47.070   3.150  1.00  0.00            
ATOM   4212  CE1 PHE   475      41.050  48.830   1.900  1.00  0.00            
ATOM   4213  HE1 PHE   475      40.590  49.390   2.690  1.00  0.00            
ATOM   4214  CZ  PHE   475      41.180  49.460   0.660  1.00  0.00            
ATOM   4215  HZ  PHE   475      40.920  50.500   0.530  1.00  0.00            
ATOM   4216  CE2 PHE   475      41.500  48.610  -0.420  1.00  0.00            
ATOM   4217  HE2 PHE   475      41.440  48.940  -1.450  1.00  0.00            
ATOM   4218  CD2 PHE   475      41.910  47.300  -0.160  1.00  0.00            
ATOM   4219  HD2 PHE   475      42.100  46.670  -1.010  1.00  0.00            
ATOM   4220  C   PHE   475      44.550  45.580   0.030  1.00  0.00            
ATOM   4221  O   PHE   475      44.930  46.710  -0.230  1.00  0.00            
ATOM   4222  N   VAL   476      44.570  44.580  -0.860  1.00  0.00            
ATOM   4223  H   VAL   476      44.010  43.790  -0.560  1.00  0.00            
ATOM   4224  CA  VAL   476      45.120  44.700  -2.190  1.00  0.00            
ATOM   4225  HA  VAL   476      45.900  45.470  -2.190  1.00  0.00            
ATOM   4226  CB  VAL   476      45.920  43.510  -2.710  1.00  0.00            
ATOM   4227  HB  VAL   476      46.300  43.740  -3.710  1.00  0.00            
ATOM   4228  CG1 VAL   476      47.190  43.250  -1.910  1.00  0.00            
ATOM   4229 1HG1 VAL   476      47.920  42.760  -2.550  1.00  0.00            
ATOM   4230 2HG1 VAL   476      47.690  44.160  -1.600  1.00  0.00            
ATOM   4231 3HG1 VAL   476      46.920  42.590  -1.080  1.00  0.00            
ATOM   4232  CG2 VAL   476      45.100  42.230  -2.760  1.00  0.00            
ATOM   4233 1HG2 VAL   476      44.980  41.870  -1.740  1.00  0.00            
ATOM   4234 2HG2 VAL   476      44.150  42.380  -3.290  1.00  0.00            
ATOM   4235 3HG2 VAL   476      45.730  41.470  -3.220  1.00  0.00            
ATOM   4236  C   VAL   476      44.010  45.170  -3.110  1.00  0.00            
ATOM   4237  O   VAL   476      44.300  45.970  -4.000  1.00  0.00            
ATOM   4238  N   THR   477      42.750  44.810  -2.850  1.00  0.00            
ATOM   4239  H   THR   477      42.660  44.170  -2.070  1.00  0.00            
ATOM   4240  CA  THR   477      41.550  45.120  -3.600  1.00  0.00            
ATOM   4241  HA  THR   477      41.780  45.890  -4.340  1.00  0.00            
ATOM   4242  CB  THR   477      41.200  43.850  -4.370  1.00  0.00            
ATOM   4243  HB  THR   477      40.630  43.220  -3.690  1.00  0.00            
ATOM   4244  CG2 THR   477      40.200  44.040  -5.510  1.00  0.00            
ATOM   4245 1HG2 THR   477      39.850  43.060  -5.840  1.00  0.00            
ATOM   4246 2HG2 THR   477      39.420  44.720  -5.170  1.00  0.00            
ATOM   4247 3HG2 THR   477      40.710  44.550  -6.330  1.00  0.00            
ATOM   4248  OG1 THR   477      42.320  43.200  -4.920  1.00  0.00            
ATOM   4249  HG1 THR   477      42.110  42.350  -5.320  1.00  0.00            
ATOM   4250  C   THR   477      40.360  45.560  -2.770  1.00  0.00            
ATOM   4251  O   THR   477      40.030  45.080  -1.680  1.00  0.00            
ATOM   4252  N   PRO   478      39.620  46.590  -3.170  1.00  0.00            
ATOM   4253  CD  PRO   478      39.890  47.440  -4.310  1.00  0.00            
ATOM   4254  HD1 PRO   478      39.940  46.880  -5.240  1.00  0.00            
ATOM   4255  HD2 PRO   478      40.920  47.790  -4.210  1.00  0.00            
ATOM   4256  CG  PRO   478      38.790  48.490  -4.460  1.00  0.00            
ATOM   4257  HG1 PRO   478      37.980  48.050  -5.060  1.00  0.00            
ATOM   4258  HG2 PRO   478      39.160  49.430  -4.860  1.00  0.00            
ATOM   4259  CB  PRO   478      38.440  48.690  -2.990  1.00  0.00            
ATOM   4260  HB1 PRO   478      37.410  49.010  -2.870  1.00  0.00            
ATOM   4261  HB2 PRO   478      39.080  49.390  -2.440  1.00  0.00            
ATOM   4262  CA  PRO   478      38.620  47.300  -2.390  1.00  0.00            
ATOM   4263  HA  PRO   478      38.940  47.460  -1.360  1.00  0.00            
ATOM   4264  C   PRO   478      37.290  46.550  -2.310  1.00  0.00            
ATOM   4265  O   PRO   478      36.630  46.510  -1.280  1.00  0.00            
ATOM   4266  N   GLY   479      36.800  45.920  -3.370  1.00  0.00            
ATOM   4267  H   GLY   479      37.330  45.970  -4.230  1.00  0.00            
ATOM   4268  CA  GLY   479      35.470  45.330  -3.340  1.00  0.00            
ATOM   4269  HA1 GLY   479      35.080  45.240  -4.360  1.00  0.00            
ATOM   4270  HA2 GLY   479      34.800  45.910  -2.710  1.00  0.00            
ATOM   4271  C   GLY   479      35.550  43.910  -2.800  1.00  0.00            
ATOM   4272  O   GLY   479      36.550  43.380  -2.330  1.00  0.00            
ATOM   4273  N   GLU   480      34.360  43.300  -2.840  1.00  0.00            
ATOM   4274  H   GLU   480      33.630  43.830  -3.290  1.00  0.00            
ATOM   4275  CA  GLU   480      34.040  41.930  -2.470  1.00  0.00            
ATOM   4276  HA  GLU   480      34.900  41.290  -2.620  1.00  0.00            
ATOM   4277  CB  GLU   480      33.550  41.830  -1.030  1.00  0.00            
ATOM   4278  HB1 GLU   480      34.330  42.250  -0.390  1.00  0.00            
ATOM   4279  HB2 GLU   480      33.520  40.750  -0.850  1.00  0.00            
ATOM   4280  CG  GLU   480      32.270  42.500  -0.540  1.00  0.00            
ATOM   4281  HG1 GLU   480      32.060  42.110   0.450  1.00  0.00            
ATOM   4282  HG2 GLU   480      31.460  42.150  -1.180  1.00  0.00            
ATOM   4283  CD  GLU   480      32.300  44.020  -0.570  1.00  0.00            
ATOM   4284  OE1 GLU   480      32.460  44.630   0.520  1.00  0.00            
ATOM   4285  OE2 GLU   480      31.980  44.600  -1.620  1.00  0.00            
ATOM   4286  C   GLU   480      32.960  41.420  -3.410  1.00  0.00            
ATOM   4287  O   GLU   480      32.350  42.190  -4.150  1.00  0.00            
ATOM   4288  N   ARG   481      32.530  40.170  -3.250  1.00  0.00            
ATOM   4289  H   ARG   481      32.990  39.650  -2.510  1.00  0.00            
ATOM   4290  CA  ARG   481      31.260  39.680  -3.740  1.00  0.00            
ATOM   4291  HA  ARG   481      30.920  40.230  -4.620  1.00  0.00            
ATOM   4292  CB  ARG   481      31.400  38.240  -4.230  1.00  0.00            
ATOM   4293  HB1 ARG   481      30.470  37.900  -4.670  1.00  0.00            
ATOM   4294  HB2 ARG   481      31.510  37.610  -3.350  1.00  0.00            
ATOM   4295  CG  ARG   481      32.500  37.920  -5.240  1.00  0.00            
ATOM   4296  HG1 ARG   481      33.470  38.240  -4.840  1.00  0.00            
ATOM   4297  HG2 ARG   481      32.410  38.640  -6.070  1.00  0.00            
ATOM   4298  CD  ARG   481      32.510  36.530  -5.860  1.00  0.00            
ATOM   4299  HD1 ARG   481      33.520  36.520  -6.280  1.00  0.00            
ATOM   4300  HD2 ARG   481      31.730  36.470  -6.620  1.00  0.00            
ATOM   4301  NE  ARG   481      32.360  35.430  -4.900  1.00  0.00            
ATOM   4302  HE  ARG   481      32.400  35.600  -3.910  1.00  0.00            
ATOM   4303  CZ  ARG   481      32.140  34.170  -5.300  1.00  0.00            
ATOM   4304  NH1 ARG   481      32.020  33.870  -6.600  1.00  0.00            
ATOM   4305 1HH1 ARG   481      32.280  34.590  -7.260  1.00  0.00            
ATOM   4306 2HH1 ARG   481      31.820  32.900  -6.820  1.00  0.00            
ATOM   4307  NH2 ARG   481      31.970  33.280  -4.310  1.00  0.00            
ATOM   4308 1HH2 ARG   481      32.140  33.540  -3.350  1.00  0.00            
ATOM   4309 2HH2 ARG   481      31.680  32.330  -4.500  1.00  0.00            
ATOM   4310  C   ARG   481      30.100  39.740  -2.760  1.00  0.00            
ATOM   4311  O   ARG   481      30.290  39.420  -1.590  1.00  0.00            
ATOM   4312  N   PRO   482      28.860  40.040  -3.160  1.00  0.00            
ATOM   4313  CD  PRO   482      28.350  40.120  -4.520  1.00  0.00            
ATOM   4314  HD1 PRO   482      28.950  39.570  -5.240  1.00  0.00            
ATOM   4315  HD2 PRO   482      28.350  41.200  -4.710  1.00  0.00            
ATOM   4316  CG  PRO   482      26.920  39.580  -4.500  1.00  0.00            
ATOM   4317  HG1 PRO   482      26.950  38.490  -4.450  1.00  0.00            
ATOM   4318  HG2 PRO   482      26.410  40.030  -5.350  1.00  0.00            
ATOM   4319  CB  PRO   482      26.520  40.200  -3.160  1.00  0.00            
ATOM   4320  HB1 PRO   482      25.620  39.720  -2.790  1.00  0.00            
ATOM   4321  HB2 PRO   482      26.420  41.280  -3.290  1.00  0.00            
ATOM   4322  CA  PRO   482      27.720  39.890  -2.280  1.00  0.00            
ATOM   4323  HA  PRO   482      27.740  40.560  -1.430  1.00  0.00            
ATOM   4324  C   PRO   482      27.630  38.490  -1.680  1.00  0.00            
ATOM   4325  O   PRO   482      28.160  37.540  -2.240  1.00  0.00            
ATOM   4326  N   SER   483      27.150  38.480  -0.430  1.00  0.00            
ATOM   4327  H   SER   483      26.870  39.320   0.070  1.00  0.00            
ATOM   4328  CA  SER   483      27.090  37.310   0.410  1.00  0.00            
ATOM   4329  HA  SER   483      27.880  36.640   0.060  1.00  0.00            
ATOM   4330  CB  SER   483      27.460  37.690   1.840  1.00  0.00            
ATOM   4331  HB1 SER   483      26.570  37.730   2.470  1.00  0.00            
ATOM   4332  HB2 SER   483      27.820  38.720   1.880  1.00  0.00            
ATOM   4333  OG  SER   483      28.460  36.840   2.350  1.00  0.00            
ATOM   4334  HG  SER   483      28.060  36.030   2.680  1.00  0.00            
ATOM   4335  C   SER   483      25.830  36.470   0.260  1.00  0.00            
ATOM   4336  O   SER   483      24.880  36.850  -0.420  1.00  0.00            
ATOM   4337  N   GLY   484      25.810  35.300   0.910  1.00  0.00            
ATOM   4338  H   GLY   484      26.580  34.940   1.450  1.00  0.00            
ATOM   4339  CA  GLY   484      24.610  34.490   0.880  1.00  0.00            
ATOM   4340  HA1 GLY   484      23.760  35.170   0.920  1.00  0.00            
ATOM   4341  HA2 GLY   484      24.630  33.840   1.760  1.00  0.00            
ATOM   4342  C   GLY   484      24.250  33.750  -0.400  1.00  0.00            
ATOM   4343  O   GLY   484      23.140  33.240  -0.590  1.00  0.00            
ATOM   4344  N   MET   485      25.190  33.650  -1.340  1.00  0.00            
ATOM   4345  H   MET   485      25.990  34.220  -1.140  1.00  0.00            
ATOM   4346  CA  MET   485      25.150  33.030  -2.650  1.00  0.00            
ATOM   4347  HA  MET   485      24.180  32.550  -2.770  1.00  0.00            
ATOM   4348  CB  MET   485      25.250  34.060  -3.770  1.00  0.00            
ATOM   4349  HB1 MET   485      25.130  33.500  -4.700  1.00  0.00            
ATOM   4350  HB2 MET   485      26.240  34.510  -3.680  1.00  0.00            
ATOM   4351  CG  MET   485      24.130  35.090  -3.710  1.00  0.00            
ATOM   4352  HG1 MET   485      24.370  35.640  -2.800  1.00  0.00            
ATOM   4353  HG2 MET   485      23.210  34.520  -3.590  1.00  0.00            
ATOM   4354  SD  MET   485      23.900  36.310  -5.030  1.00  0.00            
ATOM   4355  CE  MET   485      23.090  37.670  -4.140  1.00  0.00            
ATOM   4356  HE1 MET   485      23.210  38.590  -4.710  1.00  0.00            
ATOM   4357  HE2 MET   485      22.020  37.500  -4.140  1.00  0.00            
ATOM   4358  HE3 MET   485      23.490  37.860  -3.150  1.00  0.00            
ATOM   4359  C   MET   485      26.170  31.910  -2.800  1.00  0.00            
ATOM   4360  O   MET   485      27.310  31.950  -2.320  1.00  0.00            
ATOM   4361  N   PHE   486      25.920  30.820  -3.530  1.00  0.00            
ATOM   4362  H   PHE   486      25.070  30.750  -4.070  1.00  0.00            
ATOM   4363  CA  PHE   486      26.790  29.690  -3.760  1.00  0.00            
ATOM   4364  HA  PHE   486      27.830  30.020  -3.820  1.00  0.00            
ATOM   4365  CB  PHE   486      26.760  28.760  -2.540  1.00  0.00            
ATOM   4366  HB1 PHE   486      27.010  29.330  -1.650  1.00  0.00            
ATOM   4367  HB2 PHE   486      27.560  28.040  -2.610  1.00  0.00            
ATOM   4368  CG  PHE   486      25.400  28.170  -2.220  1.00  0.00            
ATOM   4369  CD1 PHE   486      24.650  28.580  -1.120  1.00  0.00            
ATOM   4370  HD1 PHE   486      24.980  29.450  -0.570  1.00  0.00            
ATOM   4371  CE1 PHE   486      23.420  27.970  -0.810  1.00  0.00            
ATOM   4372  HE1 PHE   486      22.890  28.260   0.080  1.00  0.00            
ATOM   4373  CZ  PHE   486      23.030  26.840  -1.530  1.00  0.00            
ATOM   4374  HZ  PHE   486      22.120  26.330  -1.260  1.00  0.00            
ATOM   4375  CE2 PHE   486      23.670  26.530  -2.740  1.00  0.00            
ATOM   4376  HE2 PHE   486      23.370  25.680  -3.340  1.00  0.00            
ATOM   4377  CD2 PHE   486      24.920  27.110  -2.990  1.00  0.00            
ATOM   4378  HD2 PHE   486      25.550  26.780  -3.810  1.00  0.00            
ATOM   4379  C   PHE   486      26.460  28.980  -5.060  1.00  0.00            
ATOM   4380  O   PHE   486      25.440  29.290  -5.670  1.00  0.00            
ATOM   4381  N   ASP   487      27.410  28.150  -5.500  1.00  0.00            
ATOM   4382  H   ASP   487      28.220  27.960  -4.920  1.00  0.00            
ATOM   4383  CA  ASP   487      27.340  27.350  -6.710  1.00  0.00            
ATOM   4384  HA  ASP   487      26.610  27.860  -7.340  1.00  0.00            
ATOM   4385  CB  ASP   487      28.720  27.340  -7.370  1.00  0.00            
ATOM   4386  HB1 ASP   487      29.410  26.870  -6.670  1.00  0.00            
ATOM   4387  HB2 ASP   487      28.950  28.390  -7.530  1.00  0.00            
ATOM   4388  CG  ASP   487      28.780  26.540  -8.670  1.00  0.00            
ATOM   4389  OD1 ASP   487      28.220  27.050  -9.670  1.00  0.00            
ATOM   4390  OD2 ASP   487      29.100  25.340  -8.610  1.00  0.00            
ATOM   4391  C   ASP   487      26.740  25.970  -6.460  1.00  0.00            
ATOM   4392  O   ASP   487      26.790  25.420  -5.360  1.00  0.00            
ATOM   4393  N   SER   488      26.120  25.310  -7.440  1.00  0.00            
ATOM   4394  H   SER   488      25.990  25.740  -8.340  1.00  0.00            
ATOM   4395  CA  SER   488      25.620  23.960  -7.280  1.00  0.00            
ATOM   4396  HA  SER   488      24.990  24.070  -6.390  1.00  0.00            
ATOM   4397  CB  SER   488      24.790  23.440  -8.450  1.00  0.00            
ATOM   4398  HB1 SER   488      25.350  22.670  -8.980  1.00  0.00            
ATOM   4399  HB2 SER   488      24.720  24.290  -9.130  1.00  0.00            
ATOM   4400  OG  SER   488      23.530  22.990  -8.020  1.00  0.00            
ATOM   4401  HG  SER   488      23.250  23.580  -7.320  1.00  0.00            
ATOM   4402  C   SER   488      26.680  22.930  -6.900  1.00  0.00            
ATOM   4403  O   SER   488      26.290  21.820  -6.540  1.00  0.00            
ATOM   4404  N   SER   489      27.970  23.280  -6.940  1.00  0.00            
ATOM   4405  H   SER   489      28.120  24.180  -7.360  1.00  0.00            
ATOM   4406  CA  SER   489      29.060  22.480  -6.410  1.00  0.00            
ATOM   4407  HA  SER   489      29.080  21.460  -6.790  1.00  0.00            
ATOM   4408  CB  SER   489      30.460  23.050  -6.630  1.00  0.00            
ATOM   4409  HB1 SER   489      31.200  22.320  -6.310  1.00  0.00            
ATOM   4410  HB2 SER   489      30.530  23.990  -6.080  1.00  0.00            
ATOM   4411  OG  SER   489      30.680  23.460  -7.970  1.00  0.00            
ATOM   4412  HG  SER   489      29.970  24.090  -8.120  1.00  0.00            
ATOM   4413  C   SER   489      28.800  22.260  -4.930  1.00  0.00            
ATOM   4414  O   SER   489      29.130  21.210  -4.380  1.00  0.00            
ATOM   4415  N   VAL   490      28.130  23.160  -4.210  1.00  0.00            
ATOM   4416  H   VAL   490      27.920  24.050  -4.650  1.00  0.00            
ATOM   4417  CA  VAL   490      27.790  23.050  -2.800  1.00  0.00            
ATOM   4418  HA  VAL   490      28.640  22.500  -2.410  1.00  0.00            
ATOM   4419  CB  VAL   490      27.600  24.410  -2.130  1.00  0.00            
ATOM   4420  HB  VAL   490      26.690  24.900  -2.480  1.00  0.00            
ATOM   4421  CG1 VAL   490      27.300  24.070  -0.670  1.00  0.00            
ATOM   4422 1HG1 VAL   490      26.240  23.840  -0.550  1.00  0.00            
ATOM   4423 2HG1 VAL   490      28.000  23.310  -0.320  1.00  0.00            
ATOM   4424 3HG1 VAL   490      27.470  24.960  -0.070  1.00  0.00            
ATOM   4425  CG2 VAL   490      28.840  25.290  -2.250  1.00  0.00            
ATOM   4426 1HG2 VAL   490      28.880  25.670  -3.270  1.00  0.00            
ATOM   4427 2HG2 VAL   490      28.660  26.110  -1.550  1.00  0.00            
ATOM   4428 3HG2 VAL   490      29.780  24.800  -2.030  1.00  0.00            
ATOM   4429  C   VAL   490      26.540  22.220  -2.560  1.00  0.00            
ATOM   4430  O   VAL   490      26.380  21.490  -1.580  1.00  0.00            
ATOM   4431  N   LEU   491      25.600  22.290  -3.510  1.00  0.00            
ATOM   4432  H   LEU   491      25.860  22.900  -4.270  1.00  0.00            
ATOM   4433  CA  LEU   491      24.320  21.600  -3.580  1.00  0.00            
ATOM   4434  HA  LEU   491      23.840  21.720  -2.610  1.00  0.00            
ATOM   4435  CB  LEU   491      23.470  22.230  -4.670  1.00  0.00            
ATOM   4436  HB1 LEU   491      23.820  21.930  -5.660  1.00  0.00            
ATOM   4437  HB2 LEU   491      23.760  23.280  -4.670  1.00  0.00            
ATOM   4438  CG  LEU   491      21.940  22.150  -4.610  1.00  0.00            
ATOM   4439  HG  LEU   491      21.560  22.550  -5.550  1.00  0.00            
ATOM   4440  CD1 LEU   491      21.490  20.700  -4.480  1.00  0.00            
ATOM   4441 1HD1 LEU   491      21.940  20.160  -5.320  1.00  0.00            
ATOM   4442 2HD1 LEU   491      21.820  20.340  -3.500  1.00  0.00            
ATOM   4443 3HD1 LEU   491      20.410  20.600  -4.570  1.00  0.00            
ATOM   4444  CD2 LEU   491      21.420  22.850  -3.370  1.00  0.00            
ATOM   4445 1HD2 LEU   491      20.330  22.930  -3.360  1.00  0.00            
ATOM   4446 2HD2 LEU   491      21.880  22.460  -2.470  1.00  0.00            
ATOM   4447 3HD2 LEU   491      21.710  23.900  -3.430  1.00  0.00            
ATOM   4448  C   LEU   491      24.580  20.120  -3.780  1.00  0.00            
ATOM   4449  O   LEU   491      24.100  19.320  -2.990  1.00  0.00            
ATOM   4450  N   CYS   492      25.440  19.840  -4.770  1.00  0.00            
ATOM   4451  H   CYS   492      25.790  20.600  -5.340  1.00  0.00            
ATOM   4452  CA  CYS   492      25.930  18.500  -5.010  1.00  0.00            
ATOM   4453  HA  CYS   492      25.160  17.870  -5.450  1.00  0.00            
ATOM   4454  CB  CYS   492      27.010  18.650  -6.080  1.00  0.00            
ATOM   4455  HB1 CYS   492      27.860  19.180  -5.670  1.00  0.00            
ATOM   4456  HB2 CYS   492      26.520  19.150  -6.920  1.00  0.00            
ATOM   4457  SG  CYS   492      27.560  17.110  -6.850  1.00  0.00            
ATOM   4458  HG  CYS   492      26.810  16.990  -7.950  1.00  0.00            
ATOM   4459  C   CYS   492      26.550  17.760  -3.830  1.00  0.00            
ATOM   4460  O   CYS   492      26.350  16.570  -3.590  1.00  0.00            
ATOM   4461  N   GLU   493      27.280  18.500  -3.010  1.00  0.00            
ATOM   4462  H   GLU   493      27.400  19.470  -3.280  1.00  0.00            
ATOM   4463  CA  GLU   493      28.030  18.020  -1.860  1.00  0.00            
ATOM   4464  HA  GLU   493      28.540  17.100  -2.160  1.00  0.00            
ATOM   4465  CB  GLU   493      29.050  19.110  -1.570  1.00  0.00            
ATOM   4466  HB1 GLU   493      28.580  20.080  -1.370  1.00  0.00            
ATOM   4467  HB2 GLU   493      29.590  19.300  -2.500  1.00  0.00            
ATOM   4468  CG  GLU   493      30.060  18.790  -0.470  1.00  0.00            
ATOM   4469  HG1 GLU   493      30.470  17.820  -0.740  1.00  0.00            
ATOM   4470  HG2 GLU   493      29.520  18.690   0.460  1.00  0.00            
ATOM   4471  CD  GLU   493      31.220  19.780  -0.370  1.00  0.00            
ATOM   4472  OE1 GLU   493      30.990  20.980  -0.630  1.00  0.00            
ATOM   4473  OE2 GLU   493      32.330  19.320  -0.030  1.00  0.00            
ATOM   4474  C   GLU   493      27.160  17.720  -0.650  1.00  0.00            
ATOM   4475  O   GLU   493      27.530  16.960   0.240  1.00  0.00            
ATOM   4476  N   CYS   494      25.990  18.350  -0.540  1.00  0.00            
ATOM   4477  H   CYS   494      25.820  19.180  -1.100  1.00  0.00            
ATOM   4478  CA  CYS   494      25.000  18.120   0.490  1.00  0.00            
ATOM   4479  HA  CYS   494      25.440  18.040   1.480  1.00  0.00            
ATOM   4480  CB  CYS   494      23.950  19.230   0.470  1.00  0.00            
ATOM   4481  HB1 CYS   494      23.180  18.870   1.160  1.00  0.00            
ATOM   4482  HB2 CYS   494      23.420  19.330  -0.480  1.00  0.00            
ATOM   4483  SG  CYS   494      24.660  20.770   1.100  1.00  0.00            
ATOM   4484  HG  CYS   494      25.260  21.160  -0.030  1.00  0.00            
ATOM   4485  C   CYS   494      24.380  16.750   0.310  1.00  0.00            
ATOM   4486  O   CYS   494      24.320  16.020   1.300  1.00  0.00            
ATOM   4487  N   TYR   495      24.080  16.400  -0.950  1.00  0.00            
ATOM   4488  H   TYR   495      24.200  17.140  -1.630  1.00  0.00            
ATOM   4489  CA  TYR   495      23.560  15.100  -1.320  1.00  0.00            
ATOM   4490  HA  TYR   495      22.790  14.830  -0.600  1.00  0.00            
ATOM   4491  CB  TYR   495      22.970  15.130  -2.730  1.00  0.00            
ATOM   4492  HB1 TYR   495      22.920  14.080  -3.030  1.00  0.00            
ATOM   4493  HB2 TYR   495      23.640  15.600  -3.450  1.00  0.00            
ATOM   4494  CG  TYR   495      21.570  15.630  -2.950  1.00  0.00            
ATOM   4495  CD1 TYR   495      20.450  14.830  -2.660  1.00  0.00            
ATOM   4496  HD1 TYR   495      20.630  13.800  -2.350  1.00  0.00            
ATOM   4497  CE1 TYR   495      19.160  15.290  -2.910  1.00  0.00            
ATOM   4498  HE1 TYR   495      18.290  14.660  -2.800  1.00  0.00            
ATOM   4499  CZ  TYR   495      18.970  16.610  -3.350  1.00  0.00            
ATOM   4500  OH  TYR   495      17.720  17.070  -3.650  1.00  0.00            
ATOM   4501  HH  TYR   495      17.060  16.440  -3.350  1.00  0.00            
ATOM   4502  CE2 TYR   495      20.100  17.410  -3.640  1.00  0.00            
ATOM   4503  HE2 TYR   495      19.970  18.390  -4.050  1.00  0.00            
ATOM   4504  CD2 TYR   495      21.400  16.940  -3.420  1.00  0.00            
ATOM   4505  HD2 TYR   495      22.310  17.480  -3.630  1.00  0.00            
ATOM   4506  C   TYR   495      24.680  14.080  -1.140  1.00  0.00            
ATOM   4507  O   TYR   495      24.380  12.940  -0.790  1.00  0.00            
ATOM   4508  N   ASP   496      25.930  14.390  -1.490  1.00  0.00            
ATOM   4509  H   ASP   496      26.150  15.300  -1.840  1.00  0.00            
ATOM   4510  CA  ASP   496      27.060  13.490  -1.290  1.00  0.00            
ATOM   4511  HA  ASP   496      26.780  12.570  -1.800  1.00  0.00            
ATOM   4512  CB  ASP   496      28.260  14.090  -2.010  1.00  0.00            
ATOM   4513  HB1 ASP   496      28.300  15.120  -1.660  1.00  0.00            
ATOM   4514  HB2 ASP   496      28.070  14.090  -3.080  1.00  0.00            
ATOM   4515  CG  ASP   496      29.590  13.410  -1.710  1.00  0.00            
ATOM   4516  OD1 ASP   496      30.140  13.720  -0.630  1.00  0.00            
ATOM   4517  OD2 ASP   496      30.180  12.800  -2.630  1.00  0.00            
ATOM   4518  C   ASP   496      27.340  13.170   0.180  1.00  0.00            
ATOM   4519  O   ASP   496      27.390  12.000   0.530  1.00  0.00            
ATOM   4520  N   ALA   497      27.340  14.210   1.010  1.00  0.00            
ATOM   4521  H   ALA   497      27.130  15.140   0.690  1.00  0.00            
ATOM   4522  CA  ALA   497      27.540  13.990   2.430  1.00  0.00            
ATOM   4523  HA  ALA   497      28.550  13.570   2.520  1.00  0.00            
ATOM   4524  CB  ALA   497      27.560  15.370   3.080  1.00  0.00            
ATOM   4525  HB1 ALA   497      28.350  15.960   2.620  1.00  0.00            
ATOM   4526  HB2 ALA   497      26.640  15.910   2.850  1.00  0.00            
ATOM   4527  HB3 ALA   497      27.630  15.290   4.160  1.00  0.00            
ATOM   4528  C   ALA   497      26.420  13.190   3.080  1.00  0.00            
ATOM   4529  O   ALA   497      26.660  12.440   4.030  1.00  0.00            
ATOM   4530  N   GLY   498      25.200  13.460   2.610  1.00  0.00            
ATOM   4531  H   GLY   498      25.110  14.130   1.860  1.00  0.00            
ATOM   4532  CA  GLY   498      24.060  12.590   2.820  1.00  0.00            
ATOM   4533  HA1 GLY   498      23.320  12.970   2.110  1.00  0.00            
ATOM   4534  HA2 GLY   498      23.790  12.790   3.860  1.00  0.00            
ATOM   4535  C   GLY   498      24.190  11.080   2.630  1.00  0.00            
ATOM   4536  O   GLY   498      24.140  10.320   3.590  1.00  0.00            
ATOM   4537  N   CYS   499      24.620  10.690   1.420  1.00  0.00            
ATOM   4538  H   CYS   499      24.800  11.370   0.700  1.00  0.00            
ATOM   4539  CA  CYS   499      25.040   9.340   1.080  1.00  0.00            
ATOM   4540  HA  CYS   499      24.300   8.670   1.510  1.00  0.00            
ATOM   4541  CB  CYS   499      25.160   9.210  -0.440  1.00  0.00            
ATOM   4542  HB1 CYS   499      25.410   8.180  -0.650  1.00  0.00            
ATOM   4543  HB2 CYS   499      25.990   9.770  -0.870  1.00  0.00            
ATOM   4544  SG  CYS   499      23.680   9.760  -1.340  1.00  0.00            
ATOM   4545  HG  CYS   499      23.810  11.080  -1.200  1.00  0.00            
ATOM   4546  C   CYS   499      26.340   8.890   1.730  1.00  0.00            
ATOM   4547  O   CYS   499      26.320   7.740   2.150  1.00  0.00            
ATOM   4548  N   ALA   500      27.400   9.690   1.840  1.00  0.00            
ATOM   4549  H   ALA   500      27.300  10.560   1.330  1.00  0.00            
ATOM   4550  CA  ALA   500      28.730   9.270   2.260  1.00  0.00            
ATOM   4551  HA  ALA   500      29.000   8.300   1.830  1.00  0.00            
ATOM   4552  CB  ALA   500      29.770  10.270   1.770  1.00  0.00            
ATOM   4553  HB1 ALA   500      29.800  10.250   0.680  1.00  0.00            
ATOM   4554  HB2 ALA   500      29.570  11.290   2.100  1.00  0.00            
ATOM   4555  HB3 ALA   500      30.800  10.080   2.060  1.00  0.00            
ATOM   4556  C   ALA   500      28.850   9.070   3.760  1.00  0.00            
ATOM   4557  O   ALA   500      29.380   8.090   4.270  1.00  0.00            
ATOM   4558  N   TRP   501      28.390  10.030   4.570  1.00  0.00            
ATOM   4559  H   TRP   501      28.020  10.920   4.280  1.00  0.00            
ATOM   4560  CA  TRP   501      28.640   9.990   6.000  1.00  0.00            
ATOM   4561  HA  TRP   501      29.490   9.330   6.150  1.00  0.00            
ATOM   4562  CB  TRP   501      29.160  11.380   6.350  1.00  0.00            
ATOM   4563  HB1 TRP   501      29.000  11.540   7.410  1.00  0.00            
ATOM   4564  HB2 TRP   501      28.540  12.130   5.840  1.00  0.00            
ATOM   4565  CG  TRP   501      30.550  11.720   5.930  1.00  0.00            
ATOM   4566  CD1 TRP   501      30.920  12.320   4.770  1.00  0.00            
ATOM   4567  HD1 TRP   501      30.310  12.780   4.010  1.00  0.00            
ATOM   4568  NE1 TRP   501      32.300  12.380   4.750  1.00  0.00            
ATOM   4569  HE1 TRP   501      32.860  12.970   4.150  1.00  0.00            
ATOM   4570  CE2 TRP   501      32.860  11.540   5.690  1.00  0.00            
ATOM   4571  CZ2 TRP   501      34.170  11.160   5.970  1.00  0.00            
ATOM   4572  HZ2 TRP   501      34.980  11.400   5.290  1.00  0.00            
ATOM   4573  CH2 TRP   501      34.470  10.490   7.170  1.00  0.00            
ATOM   4574  HH2 TRP   501      35.430  10.030   7.380  1.00  0.00            
ATOM   4575  CZ3 TRP   501      33.420  10.160   8.030  1.00  0.00            
ATOM   4576  HZ3 TRP   501      33.600   9.560   8.910  1.00  0.00            
ATOM   4577  CE3 TRP   501      32.100  10.430   7.660  1.00  0.00            
ATOM   4578  HE3 TRP   501      31.280  10.360   8.370  1.00  0.00            
ATOM   4579  CD2 TRP   501      31.760  11.170   6.510  1.00  0.00            
ATOM   4580  C   TRP   501      27.470   9.600   6.900  1.00  0.00            
ATOM   4581  O   TRP   501      27.680   8.970   7.930  1.00  0.00            
ATOM   4582  N   TYR   502      26.230   9.920   6.500  1.00  0.00            
ATOM   4583  H   TYR   502      26.170  10.340   5.580  1.00  0.00            
ATOM   4584  CA  TYR   502      25.070   9.980   7.370  1.00  0.00            
ATOM   4585  HA  TYR   502      25.430   9.720   8.370  1.00  0.00            
ATOM   4586  CB  TYR   502      24.580  11.420   7.460  1.00  0.00            
ATOM   4587  HB1 TYR   502      23.850  11.540   8.260  1.00  0.00            
ATOM   4588  HB2 TYR   502      24.040  11.590   6.520  1.00  0.00            
ATOM   4589  CG  TYR   502      25.590  12.520   7.700  1.00  0.00            
ATOM   4590  CD1 TYR   502      26.090  12.610   9.000  1.00  0.00            
ATOM   4591  HD1 TYR   502      25.780  11.910   9.760  1.00  0.00            
ATOM   4592  CE1 TYR   502      27.190  13.430   9.280  1.00  0.00            
ATOM   4593  HE1 TYR   502      27.670  13.340  10.250  1.00  0.00            
ATOM   4594  CZ  TYR   502      27.670  14.360   8.330  1.00  0.00            
ATOM   4595  OH  TYR   502      28.720  15.200   8.550  1.00  0.00            
ATOM   4596  HH  TYR   502      29.070  15.560   7.740  1.00  0.00            
ATOM   4597  CE2 TYR   502      26.960  14.400   7.120  1.00  0.00            
ATOM   4598  HE2 TYR   502      27.500  14.980   6.370  1.00  0.00            
ATOM   4599  CD2 TYR   502      25.890  13.560   6.810  1.00  0.00            
ATOM   4600  HD2 TYR   502      25.450  13.580   5.820  1.00  0.00            
ATOM   4601  C   TYR   502      23.890   9.070   7.070  1.00  0.00            
ATOM   4602  O   TYR   502      22.890   9.110   7.780  1.00  0.00            
ATOM   4603  N   GLU   503      24.040   8.240   6.040  1.00  0.00            
ATOM   4604  H   GLU   503      24.730   8.510   5.350  1.00  0.00            
ATOM   4605  CA  GLU   503      23.100   7.190   5.680  1.00  0.00            
ATOM   4606  HA  GLU   503      23.500   6.770   4.750  1.00  0.00            
ATOM   4607  CB  GLU   503      23.080   6.060   6.710  1.00  0.00            
ATOM   4608  HB1 GLU   503      22.470   5.210   6.410  1.00  0.00            
ATOM   4609  HB2 GLU   503      22.730   6.480   7.650  1.00  0.00            
ATOM   4610  CG  GLU   503      24.500   5.530   6.930  1.00  0.00            
ATOM   4611  HG1 GLU   503      25.050   6.230   7.550  1.00  0.00            
ATOM   4612  HG2 GLU   503      25.060   5.430   6.000  1.00  0.00            
ATOM   4613  CD  GLU   503      24.570   4.210   7.700  1.00  0.00            
ATOM   4614  OE1 GLU   503      24.350   4.190   8.930  1.00  0.00            
ATOM   4615  OE2 GLU   503      24.770   3.190   7.020  1.00  0.00            
ATOM   4616  C   GLU   503      21.740   7.720   5.270  1.00  0.00            
ATOM   4617  O   GLU   503      20.730   7.060   5.530  1.00  0.00            
ATOM   4618  N   LEU   504      21.710   8.930   4.720  1.00  0.00            
ATOM   4619  H   LEU   504      22.570   9.440   4.550  1.00  0.00            
ATOM   4620  CA  LEU   504      20.520   9.500   4.120  1.00  0.00            
ATOM   4621  HA  LEU   504      19.720   9.180   4.790  1.00  0.00            
ATOM   4622  CB  LEU   504      20.480  11.020   3.920  1.00  0.00            
ATOM   4623  HB1 LEU   504      19.420  11.200   3.740  1.00  0.00            
ATOM   4624  HB2 LEU   504      21.000  11.300   3.010  1.00  0.00            
ATOM   4625  CG  LEU   504      21.000  11.890   5.070  1.00  0.00            
ATOM   4626  HG  LEU   504      22.060  11.640   5.200  1.00  0.00            
ATOM   4627  CD1 LEU   504      20.920  13.370   4.710  1.00  0.00            
ATOM   4628 1HD1 LEU   504      21.550  13.760   5.510  1.00  0.00            
ATOM   4629 2HD1 LEU   504      21.410  13.600   3.770  1.00  0.00            
ATOM   4630 3HD1 LEU   504      19.870  13.650   4.700  1.00  0.00            
ATOM   4631  CD2 LEU   504      20.380  11.640   6.440  1.00  0.00            
ATOM   4632 1HD2 LEU   504      20.110  10.610   6.630  1.00  0.00            
ATOM   4633 2HD2 LEU   504      20.970  11.930   7.310  1.00  0.00            
ATOM   4634 3HD2 LEU   504      19.440  12.200   6.370  1.00  0.00            
ATOM   4635  C   LEU   504      20.230   8.790   2.810  1.00  0.00            
ATOM   4636  O   LEU   504      21.080   8.250   2.100  1.00  0.00            
ATOM   4637  N   THR   505      18.960   8.820   2.420  1.00  0.00            
ATOM   4638  H   THR   505      18.280   9.090   3.120  1.00  0.00            
ATOM   4639  CA  THR   505      18.530   8.770   1.030  1.00  0.00            
ATOM   4640  HA  THR   505      19.160   8.050   0.510  1.00  0.00            
ATOM   4641  CB  THR   505      17.060   8.340   1.010  1.00  0.00            
ATOM   4642  HB  THR   505      16.700   8.500  -0.010  1.00  0.00            
ATOM   4643  CG2 THR   505      16.780   6.930   1.520  1.00  0.00            
ATOM   4644 1HG2 THR   505      15.700   6.840   1.620  1.00  0.00            
ATOM   4645 2HG2 THR   505      17.130   6.220   0.770  1.00  0.00            
ATOM   4646 3HG2 THR   505      17.330   6.690   2.430  1.00  0.00            
ATOM   4647  OG1 THR   505      16.270   9.110   1.890  1.00  0.00            
ATOM   4648  HG1 THR   505      16.010   8.600   2.660  1.00  0.00            
ATOM   4649  C   THR   505      18.620  10.120   0.330  1.00  0.00            
ATOM   4650  O   THR   505      18.420  11.120   1.020  1.00  0.00            
ATOM   4651  N   PRO   506      18.750  10.250  -0.990  1.00  0.00            
ATOM   4652  CD  PRO   506      19.260   9.240  -1.900  1.00  0.00            
ATOM   4653  HD1 PRO   506      18.500   8.490  -2.120  1.00  0.00            
ATOM   4654  HD2 PRO   506      20.130   8.720  -1.500  1.00  0.00            
ATOM   4655  CG  PRO   506      19.590   9.990  -3.180  1.00  0.00            
ATOM   4656  HG1 PRO   506      19.350   9.400  -4.070  1.00  0.00            
ATOM   4657  HG2 PRO   506      20.650  10.250  -3.240  1.00  0.00            
ATOM   4658  CB  PRO   506      18.750  11.270  -3.130  1.00  0.00            
ATOM   4659  HB1 PRO   506      17.820  11.030  -3.640  1.00  0.00            
ATOM   4660  HB2 PRO   506      19.260  12.080  -3.630  1.00  0.00            
ATOM   4661  CA  PRO   506      18.520  11.530  -1.640  1.00  0.00            
ATOM   4662  HA  PRO   506      19.210  12.290  -1.270  1.00  0.00            
ATOM   4663  C   PRO   506      17.090  12.050  -1.510  1.00  0.00            
ATOM   4664  O   PRO   506      16.820  13.250  -1.490  1.00  0.00            
ATOM   4665  N   ALA   507      16.120  11.150  -1.360  1.00  0.00            
ATOM   4666  H   ALA   507      16.350  10.160  -1.360  1.00  0.00            
ATOM   4667  CA  ALA   507      14.760  11.560  -1.090  1.00  0.00            
ATOM   4668  HA  ALA   507      14.470  12.290  -1.850  1.00  0.00            
ATOM   4669  CB  ALA   507      13.730  10.440  -1.170  1.00  0.00            
ATOM   4670  HB1 ALA   507      13.770  10.050  -2.180  1.00  0.00            
ATOM   4671  HB2 ALA   507      13.980   9.750  -0.370  1.00  0.00            
ATOM   4672  HB3 ALA   507      12.710  10.760  -0.920  1.00  0.00            
ATOM   4673  C   ALA   507      14.600  12.290   0.240  1.00  0.00            
ATOM   4674  O   ALA   507      13.910  13.290   0.360  1.00  0.00            
ATOM   4675  N   GLU   508      15.310  11.840   1.280  1.00  0.00            
ATOM   4676  H   GLU   508      15.840  10.980   1.230  1.00  0.00            
ATOM   4677  CA  GLU   508      15.230  12.480   2.580  1.00  0.00            
ATOM   4678  HA  GLU   508      14.200  12.750   2.840  1.00  0.00            
ATOM   4679  CB  GLU   508      15.680  11.610   3.750  1.00  0.00            
ATOM   4680  HB1 GLU   508      16.710  11.340   3.520  1.00  0.00            
ATOM   4681  HB2 GLU   508      15.060  10.720   3.760  1.00  0.00            
ATOM   4682  CG  GLU   508      15.460  12.240   5.120  1.00  0.00            
ATOM   4683  HG1 GLU   508      14.540  12.830   5.070  1.00  0.00            
ATOM   4684  HG2 GLU   508      16.250  12.950   5.370  1.00  0.00            
ATOM   4685  CD  GLU   508      15.380  11.200   6.230  1.00  0.00            
ATOM   4686  OE1 GLU   508      16.010  11.420   7.290  1.00  0.00            
ATOM   4687  OE2 GLU   508      14.790  10.110   6.080  1.00  0.00            
ATOM   4688  C   GLU   508      16.020  13.780   2.550  1.00  0.00            
ATOM   4689  O   GLU   508      15.580  14.770   3.130  1.00  0.00            
ATOM   4690  N   THR   509      17.160  13.790   1.850  1.00  0.00            
ATOM   4691  H   THR   509      17.470  12.930   1.420  1.00  0.00            
ATOM   4692  CA  THR   509      17.980  14.950   1.620  1.00  0.00            
ATOM   4693  HA  THR   509      18.330  15.340   2.580  1.00  0.00            
ATOM   4694  CB  THR   509      19.270  14.550   0.900  1.00  0.00            
ATOM   4695  HB  THR   509      19.060  14.360  -0.150  1.00  0.00            
ATOM   4696  CG2 THR   509      20.260  15.710   0.930  1.00  0.00            
ATOM   4697 1HG2 THR   509      19.970  16.530   0.270  1.00  0.00            
ATOM   4698 2HG2 THR   509      20.410  16.150   1.920  1.00  0.00            
ATOM   4699 3HG2 THR   509      21.230  15.310   0.640  1.00  0.00            
ATOM   4700  OG1 THR   509      19.880  13.430   1.500  1.00  0.00            
ATOM   4701  HG1 THR   509      19.260  12.700   1.450  1.00  0.00            
ATOM   4702  C   THR   509      17.230  16.070   0.910  1.00  0.00            
ATOM   4703  O   THR   509      17.380  17.160   1.440  1.00  0.00            
ATOM   4704  N   SER   510      16.480  15.820  -0.180  1.00  0.00            
ATOM   4705  H   SER   510      16.630  14.920  -0.600  1.00  0.00            
ATOM   4706  CA  SER   510      15.540  16.710  -0.830  1.00  0.00            
ATOM   4707  HA  SER   510      16.090  17.570  -1.200  1.00  0.00            
ATOM   4708  CB  SER   510      14.720  16.000  -1.900  1.00  0.00            
ATOM   4709  HB1 SER   510      14.020  16.700  -2.370  1.00  0.00            
ATOM   4710  HB2 SER   510      14.160  15.220  -1.380  1.00  0.00            
ATOM   4711  OG  SER   510      15.590  15.510  -2.890  1.00  0.00            
ATOM   4712  HG  SER   510      15.060  14.820  -3.300  1.00  0.00            
ATOM   4713  C   SER   510      14.590  17.410   0.140  1.00  0.00            
ATOM   4714  O   SER   510      14.510  18.630   0.210  1.00  0.00            
ATOM   4715  N   VAL   511      13.980  16.630   1.040  1.00  0.00            
ATOM   4716  H   VAL   511      14.270  15.660   1.090  1.00  0.00            
ATOM   4717  CA  VAL   511      13.220  17.210   2.130  1.00  0.00            
ATOM   4718  HA  VAL   511      12.400  17.730   1.630  1.00  0.00            
ATOM   4719  CB  VAL   511      12.530  16.130   2.950  1.00  0.00            
ATOM   4720  HB  VAL   511      13.300  15.710   3.600  1.00  0.00            
ATOM   4721  CG1 VAL   511      11.420  16.740   3.800  1.00  0.00            
ATOM   4722 1HG1 VAL   511      10.890  16.000   4.390  1.00  0.00            
ATOM   4723 2HG1 VAL   511      11.840  17.440   4.530  1.00  0.00            
ATOM   4724 3HG1 VAL   511      10.730  17.320   3.190  1.00  0.00            
ATOM   4725  CG2 VAL   511      11.900  14.990   2.160  1.00  0.00            
ATOM   4726 1HG2 VAL   511      12.730  14.420   1.760  1.00  0.00            
ATOM   4727 2HG2 VAL   511      11.350  14.290   2.790  1.00  0.00            
ATOM   4728 3HG2 VAL   511      11.360  15.440   1.330  1.00  0.00            
ATOM   4729  C   VAL   511      13.990  18.170   3.020  1.00  0.00            
ATOM   4730  O   VAL   511      13.500  19.260   3.330  1.00  0.00            
ATOM   4731  N   ARG   512      15.190  17.790   3.460  1.00  0.00            
ATOM   4732  H   ARG   512      15.590  16.940   3.070  1.00  0.00            
ATOM   4733  CA  ARG   512      15.900  18.610   4.410  1.00  0.00            
ATOM   4734  HA  ARG   512      15.260  18.960   5.220  1.00  0.00            
ATOM   4735  CB  ARG   512      17.100  17.860   4.990  1.00  0.00            
ATOM   4736  HB1 ARG   512      17.810  18.540   5.450  1.00  0.00            
ATOM   4737  HB2 ARG   512      17.660  17.360   4.200  1.00  0.00            
ATOM   4738  CG  ARG   512      16.740  16.810   6.040  1.00  0.00            
ATOM   4739  HG1 ARG   512      16.000  16.140   5.610  1.00  0.00            
ATOM   4740  HG2 ARG   512      16.360  17.170   7.000  1.00  0.00            
ATOM   4741  CD  ARG   512      18.010  16.040   6.380  1.00  0.00            
ATOM   4742  HD1 ARG   512      18.810  16.730   6.660  1.00  0.00            
ATOM   4743  HD2 ARG   512      18.300  15.560   5.440  1.00  0.00            
ATOM   4744  NE  ARG   512      17.700  15.010   7.370  1.00  0.00            
ATOM   4745  HE  ARG   512      16.760  14.650   7.310  1.00  0.00            
ATOM   4746  CZ  ARG   512      18.490  14.200   8.090  1.00  0.00            
ATOM   4747  NH1 ARG   512      19.710  14.620   8.440  1.00  0.00            
ATOM   4748 1HH1 ARG   512      19.830  15.620   8.410  1.00  0.00            
ATOM   4749 2HH1 ARG   512      20.250  14.080   9.110  1.00  0.00            
ATOM   4750  NH2 ARG   512      18.070  12.970   8.410  1.00  0.00            
ATOM   4751 1HH2 ARG   512      17.200  12.670   7.990  1.00  0.00            
ATOM   4752 2HH2 ARG   512      18.720  12.310   8.810  1.00  0.00            
ATOM   4753  C   ARG   512      16.380  19.880   3.730  1.00  0.00            
ATOM   4754  O   ARG   512      16.210  20.970   4.270  1.00  0.00            
ATOM   4755  N   LEU   513      16.910  19.720   2.510  1.00  0.00            
ATOM   4756  H   LEU   513      16.890  18.810   2.080  1.00  0.00            
ATOM   4757  CA  LEU   513      17.250  20.850   1.670  1.00  0.00            
ATOM   4758  HA  LEU   513      17.920  21.550   2.190  1.00  0.00            
ATOM   4759  CB  LEU   513      18.050  20.380   0.460  1.00  0.00            
ATOM   4760  HB1 LEU   513      17.690  21.020  -0.360  1.00  0.00            
ATOM   4761  HB2 LEU   513      17.680  19.400   0.170  1.00  0.00            
ATOM   4762  CG  LEU   513      19.560  20.400   0.670  1.00  0.00            
ATOM   4763  HG  LEU   513      19.930  19.760   1.470  1.00  0.00            
ATOM   4764  CD1 LEU   513      20.150  19.920  -0.650  1.00  0.00            
ATOM   4765 1HD1 LEU   513      20.230  18.840  -0.680  1.00  0.00            
ATOM   4766 2HD1 LEU   513      19.630  20.260  -1.550  1.00  0.00            
ATOM   4767 3HD1 LEU   513      21.170  20.310  -0.740  1.00  0.00            
ATOM   4768  CD2 LEU   513      20.070  21.820   0.890  1.00  0.00            
ATOM   4769 1HD2 LEU   513      21.140  21.950   0.750  1.00  0.00            
ATOM   4770 2HD2 LEU   513      19.530  22.460   0.180  1.00  0.00            
ATOM   4771 3HD2 LEU   513      19.950  22.180   1.910  1.00  0.00            
ATOM   4772  C   LEU   513      16.070  21.730   1.290  1.00  0.00            
ATOM   4773  O   LEU   513      16.260  22.930   1.140  1.00  0.00            
ATOM   4774  N   ARG   514      14.880  21.160   1.070  1.00  0.00            
ATOM   4775  H   ARG   514      14.790  20.170   0.940  1.00  0.00            
ATOM   4776  CA  ARG   514      13.660  21.940   0.950  1.00  0.00            
ATOM   4777  HA  ARG   514      13.850  22.740   0.240  1.00  0.00            
ATOM   4778  CB  ARG   514      12.450  21.170   0.440  1.00  0.00            
ATOM   4779  HB1 ARG   514      11.490  21.670   0.590  1.00  0.00            
ATOM   4780  HB2 ARG   514      12.470  20.250   1.020  1.00  0.00            
ATOM   4781  CG  ARG   514      12.530  20.690  -1.010  1.00  0.00            
ATOM   4782  HG1 ARG   514      11.720  19.980  -1.170  1.00  0.00            
ATOM   4783  HG2 ARG   514      13.470  20.170  -1.230  1.00  0.00            
ATOM   4784  CD  ARG   514      12.330  21.780  -2.070  1.00  0.00            
ATOM   4785  HD1 ARG   514      12.940  22.670  -1.880  1.00  0.00            
ATOM   4786  HD2 ARG   514      11.290  22.100  -1.990  1.00  0.00            
ATOM   4787  NE  ARG   514      12.680  21.330  -3.420  1.00  0.00            
ATOM   4788  HE  ARG   514      12.510  20.380  -3.700  1.00  0.00            
ATOM   4789  CZ  ARG   514      12.990  22.160  -4.430  1.00  0.00            
ATOM   4790  NH1 ARG   514      13.090  23.490  -4.290  1.00  0.00            
ATOM   4791 1HH1 ARG   514      12.680  23.980  -3.510  1.00  0.00            
ATOM   4792 2HH1 ARG   514      13.390  24.060  -5.060  1.00  0.00            
ATOM   4793  NH2 ARG   514      13.360  21.700  -5.640  1.00  0.00            
ATOM   4794 1HH2 ARG   514      13.370  20.700  -5.720  1.00  0.00            
ATOM   4795 2HH2 ARG   514      13.830  22.240  -6.340  1.00  0.00            
ATOM   4796  C   ARG   514      13.350  22.740   2.210  1.00  0.00            
ATOM   4797  O   ARG   514      13.000  23.910   2.090  1.00  0.00            
ATOM   4798  N   ALA   515      13.620  22.270   3.430  1.00  0.00            
ATOM   4799  H   ALA   515      13.940  21.320   3.510  1.00  0.00            
ATOM   4800  CA  ALA   515      13.390  22.950   4.690  1.00  0.00            
ATOM   4801  HA  ALA   515      12.360  23.320   4.690  1.00  0.00            
ATOM   4802  CB  ALA   515      13.590  22.070   5.920  1.00  0.00            
ATOM   4803  HB1 ALA   515      14.650  22.030   6.150  1.00  0.00            
ATOM   4804  HB2 ALA   515      13.090  22.680   6.680  1.00  0.00            
ATOM   4805  HB3 ALA   515      13.280  21.060   5.640  1.00  0.00            
ATOM   4806  C   ALA   515      14.260  24.190   4.800  1.00  0.00            
ATOM   4807  O   ALA   515      13.820  25.300   5.100  1.00  0.00            
ATOM   4808  N   TYR   516      15.530  24.110   4.390  1.00  0.00            
ATOM   4809  H   TYR   516      15.800  23.170   4.140  1.00  0.00            
ATOM   4810  CA  TYR   516      16.330  25.300   4.170  1.00  0.00            
ATOM   4811  HA  TYR   516      16.520  25.790   5.120  1.00  0.00            
ATOM   4812  CB  TYR   516      17.630  24.610   3.760  1.00  0.00            
ATOM   4813  HB1 TYR   516      17.560  24.060   2.830  1.00  0.00            
ATOM   4814  HB2 TYR   516      17.890  23.960   4.600  1.00  0.00            
ATOM   4815  CG  TYR   516      18.800  25.550   3.570  1.00  0.00            
ATOM   4816  CD1 TYR   516      19.010  26.330   2.430  1.00  0.00            
ATOM   4817  HD1 TYR   516      18.410  26.290   1.540  1.00  0.00            
ATOM   4818  CE1 TYR   516      20.100  27.210   2.370  1.00  0.00            
ATOM   4819  HE1 TYR   516      20.320  27.750   1.460  1.00  0.00            
ATOM   4820  CZ  TYR   516      21.010  27.350   3.440  1.00  0.00            
ATOM   4821  OH  TYR   516      22.090  28.160   3.290  1.00  0.00            
ATOM   4822  HH  TYR   516      22.520  28.170   4.140  1.00  0.00            
ATOM   4823  CE2 TYR   516      20.750  26.610   4.620  1.00  0.00            
ATOM   4824  HE2 TYR   516      21.470  26.610   5.420  1.00  0.00            
ATOM   4825  CD2 TYR   516      19.630  25.770   4.680  1.00  0.00            
ATOM   4826  HD2 TYR   516      19.420  25.150   5.540  1.00  0.00            
ATOM   4827  C   TYR   516      15.850  26.270   3.100  1.00  0.00            
ATOM   4828  O   TYR   516      16.020  27.480   3.160  1.00  0.00            
ATOM   4829  N   LEU   517      15.210  25.810   2.020  1.00  0.00            
ATOM   4830  H   LEU   517      15.240  24.810   1.880  1.00  0.00            
ATOM   4831  CA  LEU   517      14.790  26.710   0.970  1.00  0.00            
ATOM   4832  HA  LEU   517      15.520  27.510   0.900  1.00  0.00            
ATOM   4833  CB  LEU   517      14.820  26.050  -0.410  1.00  0.00            
ATOM   4834  HB1 LEU   517      14.460  26.710  -1.200  1.00  0.00            
ATOM   4835  HB2 LEU   517      14.140  25.200  -0.460  1.00  0.00            
ATOM   4836  CG  LEU   517      16.150  25.450  -0.870  1.00  0.00            
ATOM   4837  HG  LEU   517      16.580  24.860  -0.060  1.00  0.00            
ATOM   4838  CD1 LEU   517      15.990  24.690  -2.180  1.00  0.00            
ATOM   4839 1HD1 LEU   517      15.280  25.290  -2.760  1.00  0.00            
ATOM   4840 2HD1 LEU   517      16.970  24.550  -2.650  1.00  0.00            
ATOM   4841 3HD1 LEU   517      15.460  23.750  -2.050  1.00  0.00            
ATOM   4842  CD2 LEU   517      17.150  26.570  -1.160  1.00  0.00            
ATOM   4843 1HD2 LEU   517      17.280  27.280  -0.340  1.00  0.00            
ATOM   4844 2HD2 LEU   517      18.140  26.190  -1.420  1.00  0.00            
ATOM   4845 3HD2 LEU   517      16.670  27.160  -1.940  1.00  0.00            
ATOM   4846  C   LEU   517      13.460  27.410   1.190  1.00  0.00            
ATOM   4847  O   LEU   517      13.260  28.590   0.910  1.00  0.00            
ATOM   4848  N   ASN   518      12.460  26.700   1.730  1.00  0.00            
ATOM   4849  H   ASN   518      12.610  25.740   2.000  1.00  0.00            
ATOM   4850  CA  ASN   518      11.210  27.310   2.130  1.00  0.00            
ATOM   4851  HA  ASN   518      10.850  27.890   1.270  1.00  0.00            
ATOM   4852  CB  ASN   518      10.150  26.270   2.460  1.00  0.00            
ATOM   4853  HB1 ASN   518       9.290  26.690   2.980  1.00  0.00            
ATOM   4854  HB2 ASN   518      10.530  25.530   3.170  1.00  0.00            
ATOM   4855  CG  ASN   518       9.680  25.530   1.210  1.00  0.00            
ATOM   4856  OD1 ASN   518       9.020  26.130   0.360  1.00  0.00            
ATOM   4857  ND2 ASN   518      10.170  24.300   1.030  1.00  0.00            
ATOM   4858 1HD2 ASN   518      10.880  23.960   1.670  1.00  0.00            
ATOM   4859 2HD2 ASN   518       9.940  23.780   0.200  1.00  0.00            
ATOM   4860  C   ASN   518      11.340  28.270   3.300  1.00  0.00            
ATOM   4861  O   ASN   518      10.430  29.080   3.460  1.00  0.00            
ATOM   4862  N   THR   519      12.390  28.220   4.120  1.00  0.00            
ATOM   4863  H   THR   519      13.160  27.620   3.850  1.00  0.00            
ATOM   4864  CA  THR   519      12.580  29.140   5.230  1.00  0.00            
ATOM   4865  HA  THR   519      11.580  29.300   5.640  1.00  0.00            
ATOM   4866  CB  THR   519      13.420  28.570   6.370  1.00  0.00            
ATOM   4867  HB  THR   519      14.450  28.510   6.020  1.00  0.00            
ATOM   4868  CG2 THR   519      13.240  29.410   7.630  1.00  0.00            
ATOM   4869 1HG2 THR   519      13.510  30.450   7.480  1.00  0.00            
ATOM   4870 2HG2 THR   519      12.190  29.490   7.920  1.00  0.00            
ATOM   4871 3HG2 THR   519      13.800  28.990   8.470  1.00  0.00            
ATOM   4872  OG1 THR   519      12.900  27.300   6.730  1.00  0.00            
ATOM   4873  HG1 THR   519      13.310  26.580   6.250  1.00  0.00            
ATOM   4874  C   THR   519      13.080  30.500   4.790  1.00  0.00            
ATOM   4875  O   THR   519      14.140  30.580   4.170  1.00  0.00            
ATOM   4876  N   PRO   520      12.460  31.620   5.180  1.00  0.00            
ATOM   4877  CD  PRO   520      11.220  31.770   5.910  1.00  0.00            
ATOM   4878  HD1 PRO   520      11.220  31.130   6.790  1.00  0.00            
ATOM   4879  HD2 PRO   520      10.380  31.520   5.270  1.00  0.00            
ATOM   4880  CG  PRO   520      11.170  33.240   6.340  1.00  0.00            
ATOM   4881  HG1 PRO   520      11.710  33.410   7.270  1.00  0.00            
ATOM   4882  HG2 PRO   520      10.120  33.540   6.300  1.00  0.00            
ATOM   4883  CB  PRO   520      11.990  33.980   5.290  1.00  0.00            
ATOM   4884  HB1 PRO   520      12.510  34.800   5.770  1.00  0.00            
ATOM   4885  HB2 PRO   520      11.440  34.450   4.480  1.00  0.00            
ATOM   4886  CA  PRO   520      12.960  32.920   4.780  1.00  0.00            
ATOM   4887  HA  PRO   520      12.990  32.870   3.690  1.00  0.00            
ATOM   4888  C   PRO   520      14.380  33.230   5.260  1.00  0.00            
ATOM   4889  O   PRO   520      14.910  32.700   6.230  1.00  0.00            
ATOM   4890  N   GLY   521      15.000  34.180   4.570  1.00  0.00            
ATOM   4891  H   GLY   521      14.570  34.540   3.730  1.00  0.00            
ATOM   4892  CA  GLY   521      16.190  34.910   4.960  1.00  0.00            
ATOM   4893  HA1 GLY   521      16.080  35.450   5.900  1.00  0.00            
ATOM   4894  HA2 GLY   521      16.350  35.720   4.250  1.00  0.00            
ATOM   4895  C   GLY   521      17.500  34.140   4.980  1.00  0.00            
ATOM   4896  O   GLY   521      18.540  34.730   5.280  1.00  0.00            
ATOM   4897  N   LEU   522      17.490  32.820   4.730  1.00  0.00            
ATOM   4898  H   LEU   522      16.660  32.440   4.310  1.00  0.00            
ATOM   4899  CA  LEU   522      18.710  32.060   4.600  1.00  0.00            
ATOM   4900  HA  LEU   522      19.400  32.450   5.350  1.00  0.00            
ATOM   4901  CB  LEU   522      18.300  30.600   4.810  1.00  0.00            
ATOM   4902  HB1 LEU   522      19.080  30.010   4.330  1.00  0.00            
ATOM   4903  HB2 LEU   522      17.350  30.360   4.340  1.00  0.00            
ATOM   4904  CG  LEU   522      18.300  30.130   6.260  1.00  0.00            
ATOM   4905  HG  LEU   522      17.650  30.840   6.790  1.00  0.00            
ATOM   4906  CD1 LEU   522      17.720  28.720   6.330  1.00  0.00            
ATOM   4907 1HD1 LEU   522      18.230  28.070   5.630  1.00  0.00            
ATOM   4908 2HD1 LEU   522      17.840  28.260   7.300  1.00  0.00            
ATOM   4909 3HD1 LEU   522      16.640  28.740   6.150  1.00  0.00            
ATOM   4910  CD2 LEU   522      19.670  30.030   6.920  1.00  0.00            
ATOM   4911 1HD2 LEU   522      20.180  30.990   6.800  1.00  0.00            
ATOM   4912 2HD2 LEU   522      19.620  29.840   8.000  1.00  0.00            
ATOM   4913 3HD2 LEU   522      20.180  29.180   6.470  1.00  0.00            
ATOM   4914  C   LEU   522      19.330  32.240   3.220  1.00  0.00            
ATOM   4915  O   LEU   522      18.720  32.790   2.310  1.00  0.00            
ATOM   4916  N   PRO   523      20.560  31.780   2.960  1.00  0.00            
ATOM   4917  CD  PRO   523      21.500  31.390   3.990  1.00  0.00            
ATOM   4918  HD1 PRO   523      21.250  30.360   4.280  1.00  0.00            
ATOM   4919  HD2 PRO   523      21.420  32.060   4.850  1.00  0.00            
ATOM   4920  CG  PRO   523      22.870  31.490   3.340  1.00  0.00            
ATOM   4921  HG1 PRO   523      23.540  30.710   3.720  1.00  0.00            
ATOM   4922  HG2 PRO   523      23.200  32.520   3.470  1.00  0.00            
ATOM   4923  CB  PRO   523      22.550  31.290   1.870  1.00  0.00            
ATOM   4924  HB1 PRO   523      22.560  30.220   1.650  1.00  0.00            
ATOM   4925  HB2 PRO   523      23.340  31.720   1.260  1.00  0.00            
ATOM   4926  CA  PRO   523      21.170  31.910   1.650  1.00  0.00            
ATOM   4927  HA  PRO   523      21.340  32.960   1.420  1.00  0.00            
ATOM   4928  C   PRO   523      20.480  31.130   0.540  1.00  0.00            
ATOM   4929  O   PRO   523      19.550  30.350   0.750  1.00  0.00            
ATOM   4930  N   VAL   524      20.960  31.370  -0.680  1.00  0.00            
ATOM   4931  H   VAL   524      21.720  32.020  -0.800  1.00  0.00            
ATOM   4932  CA  VAL   524      20.180  31.070  -1.870  1.00  0.00            
ATOM   4933  HA  VAL   524      19.490  30.260  -1.640  1.00  0.00            
ATOM   4934  CB  VAL   524      19.350  32.270  -2.320  1.00  0.00            
ATOM   4935  HB  VAL   524      18.680  31.900  -3.100  1.00  0.00            
ATOM   4936  CG1 VAL   524      18.320  32.680  -1.270  1.00  0.00            
ATOM   4937 1HG1 VAL   524      17.730  33.540  -1.590  1.00  0.00            
ATOM   4938 2HG1 VAL   524      17.580  31.890  -1.160  1.00  0.00            
ATOM   4939 3HG1 VAL   524      18.810  32.870  -0.320  1.00  0.00            
ATOM   4940  CG2 VAL   524      20.100  33.530  -2.720  1.00  0.00            
ATOM   4941 1HG2 VAL   524      20.750  33.740  -1.870  1.00  0.00            
ATOM   4942 2HG2 VAL   524      20.820  33.430  -3.540  1.00  0.00            
ATOM   4943 3HG2 VAL   524      19.390  34.310  -2.990  1.00  0.00            
ATOM   4944  C   VAL   524      20.900  30.520  -3.100  1.00  0.00            
ATOM   4945  O   VAL   524      22.100  30.630  -3.320  1.00  0.00            
ATOM   4946  N   CYS   525      20.120  29.800  -3.910  1.00  0.00            
ATOM   4947  H   CYS   525      19.110  29.880  -3.850  1.00  0.00            
ATOM   4948  CA  CYS   525      20.580  28.850  -4.900  1.00  0.00            
ATOM   4949  HA  CYS   525      21.560  29.150  -5.280  1.00  0.00            
ATOM   4950  CB  CYS   525      20.750  27.510  -4.190  1.00  0.00            
ATOM   4951  HB1 CYS   525      21.100  27.700  -3.170  1.00  0.00            
ATOM   4952  HB2 CYS   525      21.580  27.010  -4.690  1.00  0.00            
ATOM   4953  SG  CYS   525      19.250  26.500  -4.060  1.00  0.00            
ATOM   4954  HG  CYS   525      18.490  27.480  -3.560  1.00  0.00            
ATOM   4955  C   CYS   525      19.810  28.870  -6.200  1.00  0.00            
ATOM   4956  O   CYS   525      18.620  29.180  -6.250  1.00  0.00            
ATOM   4957  N   GLN   526      20.520  28.350  -7.210  1.00  0.00            
ATOM   4958  H   GLN   526      21.500  28.230  -6.970  1.00  0.00            
ATOM   4959  CA  GLN   526      19.910  27.740  -8.370  1.00  0.00            
ATOM   4960  HA  GLN   526      19.110  28.370  -8.770  1.00  0.00            
ATOM   4961  CB  GLN   526      20.920  27.580  -9.500  1.00  0.00            
ATOM   4962  HB1 GLN   526      20.440  27.180 -10.390  1.00  0.00            
ATOM   4963  HB2 GLN   526      21.690  26.880  -9.160  1.00  0.00            
ATOM   4964  CG  GLN   526      21.580  28.900  -9.920  1.00  0.00            
ATOM   4965  HG1 GLN   526      22.370  28.620 -10.620  1.00  0.00            
ATOM   4966  HG2 GLN   526      22.060  29.320  -9.030  1.00  0.00            
ATOM   4967  CD  GLN   526      20.760  29.950 -10.650  1.00  0.00            
ATOM   4968  OE1 GLN   526      19.570  29.780 -10.880  1.00  0.00            
ATOM   4969  NE2 GLN   526      21.360  31.120 -10.920  1.00  0.00            
ATOM   4970 1HE2 GLN   526      22.350  31.250 -10.770  1.00  0.00            
ATOM   4971 2HE2 GLN   526      20.680  31.850 -11.060  1.00  0.00            
ATOM   4972  C   GLN   526      19.280  26.400  -8.020  1.00  0.00            
ATOM   4973  O   GLN   526      19.910  25.480  -7.500  1.00  0.00            
ATOM   4974  N   ASP   527      17.960  26.290  -8.160  1.00  0.00            
ATOM   4975  H   ASP   527      17.520  27.130  -8.500  1.00  0.00            
ATOM   4976  CA  ASP   527      17.180  25.160  -7.690  1.00  0.00            
ATOM   4977  HA  ASP   527      17.580  24.880  -6.720  1.00  0.00            
ATOM   4978  CB  ASP   527      15.710  25.550  -7.530  1.00  0.00            
ATOM   4979  HB1 ASP   527      15.350  25.740  -8.540  1.00  0.00            
ATOM   4980  HB2 ASP   527      15.600  26.420  -6.890  1.00  0.00            
ATOM   4981  CG  ASP   527      14.810  24.440  -7.000  1.00  0.00            
ATOM   4982  OD1 ASP   527      13.670  24.730  -6.590  1.00  0.00            
ATOM   4983  OD2 ASP   527      15.170  23.240  -7.000  1.00  0.00            
ATOM   4984  C   ASP   527      17.370  24.040  -8.700  1.00  0.00            
ATOM   4985  O   ASP   527      16.690  23.990  -9.720  1.00  0.00            
ATOM   4986  N   HIS   528      18.300  23.150  -8.340  1.00  0.00            
ATOM   4987  H   HIS   528      18.860  23.500  -7.580  1.00  0.00            
ATOM   4988  CA  HIS   528      18.740  21.880  -8.890  1.00  0.00            
ATOM   4989  HA  HIS   528      18.150  21.660  -9.780  1.00  0.00            
ATOM   4990  CB  HIS   528      20.200  21.910  -9.310  1.00  0.00            
ATOM   4991  HB1 HIS   528      20.460  21.020  -9.870  1.00  0.00            
ATOM   4992  HB2 HIS   528      20.820  21.940  -8.410  1.00  0.00            
ATOM   4993  CG  HIS   528      20.520  23.050 -10.230  1.00  0.00            
ATOM   4994  ND1 HIS   528      19.910  23.260 -11.460  1.00  0.00            
ATOM   4995  HD1 HIS   528      19.360  22.570 -11.960  1.00  0.00            
ATOM   4996  CE1 HIS   528      20.420  24.390 -11.980  1.00  0.00            
ATOM   4997  HE1 HIS   528      20.170  24.830 -12.930  1.00  0.00            
ATOM   4998  NE2 HIS   528      21.290  24.970 -11.150  1.00  0.00            
ATOM   4999  CD2 HIS   528      21.320  24.150 -10.030  1.00  0.00            
ATOM   5000  HD2 HIS   528      21.760  24.390  -9.070  1.00  0.00            
ATOM   5001  C   HIS   528      18.500  20.650  -8.020  1.00  0.00            
ATOM   5002  O   HIS   528      19.040  19.580  -8.290  1.00  0.00            
ATOM   5003  N   LEU   529      17.680  20.760  -6.980  1.00  0.00            
ATOM   5004  H   LEU   529      16.990  21.500  -6.950  1.00  0.00            
ATOM   5005  CA  LEU   529      17.310  19.580  -6.220  1.00  0.00            
ATOM   5006  HA  LEU   529      18.290  19.300  -5.840  1.00  0.00            
ATOM   5007  CB  LEU   529      16.450  19.960  -5.020  1.00  0.00            
ATOM   5008  HB1 LEU   529      16.020  19.070  -4.560  1.00  0.00            
ATOM   5009  HB2 LEU   529      15.660  20.580  -5.450  1.00  0.00            
ATOM   5010  CG  LEU   529      17.120  20.800  -3.930  1.00  0.00            
ATOM   5011  HG  LEU   529      17.900  20.110  -3.620  1.00  0.00            
ATOM   5012  CD1 LEU   529      17.780  22.120  -4.310  1.00  0.00            
ATOM   5013 1HD1 LEU   529      17.040  22.760  -4.790  1.00  0.00            
ATOM   5014 2HD1 LEU   529      18.140  22.680  -3.440  1.00  0.00            
ATOM   5015 3HD1 LEU   529      18.690  21.910  -4.870  1.00  0.00            
ATOM   5016  CD2 LEU   529      16.090  20.970  -2.830  1.00  0.00            
ATOM   5017 1HD2 LEU   529      16.450  21.630  -2.040  1.00  0.00            
ATOM   5018 2HD2 LEU   529      15.190  21.430  -3.250  1.00  0.00            
ATOM   5019 3HD2 LEU   529      15.730  20.030  -2.410  1.00  0.00            
ATOM   5020  C   LEU   529      16.730  18.380  -6.940  1.00  0.00            
ATOM   5021  O   LEU   529      17.010  17.220  -6.640  1.00  0.00            
ATOM   5022  N   GLU   530      15.820  18.630  -7.880  1.00  0.00            
ATOM   5023  H   GLU   530      15.500  19.580  -8.020  1.00  0.00            
ATOM   5024  CA  GLU   530      15.260  17.570  -8.690  1.00  0.00            
ATOM   5025  HA  GLU   530      14.730  16.830  -8.090  1.00  0.00            
ATOM   5026  CB  GLU   530      14.100  18.010  -9.590  1.00  0.00            
ATOM   5027  HB1 GLU   530      13.720  17.100 -10.050  1.00  0.00            
ATOM   5028  HB2 GLU   530      14.430  18.750 -10.310  1.00  0.00            
ATOM   5029  CG  GLU   530      12.930  18.660  -8.850  1.00  0.00            
ATOM   5030  HG1 GLU   530      13.230  19.620  -8.420  1.00  0.00            
ATOM   5031  HG2 GLU   530      12.700  18.000  -8.020  1.00  0.00            
ATOM   5032  CD  GLU   530      11.700  18.880  -9.720  1.00  0.00            
ATOM   5033  OE1 GLU   530      11.860  19.530 -10.780  1.00  0.00            
ATOM   5034  OE2 GLU   530      10.540  18.680  -9.300  1.00  0.00            
ATOM   5035  C   GLU   530      16.230  16.820  -9.590  1.00  0.00            
ATOM   5036  O   GLU   530      16.200  15.600  -9.710  1.00  0.00            
ATOM   5037  N   PHE   531      17.190  17.550 -10.170  1.00  0.00            
ATOM   5038  H   PHE   531      17.150  18.560 -10.150  1.00  0.00            
ATOM   5039  CA  PHE   531      18.320  16.980 -10.870  1.00  0.00            
ATOM   5040  HA  PHE   531      17.840  16.290 -11.560  1.00  0.00            
ATOM   5041  CB  PHE   531      19.020  18.120 -11.600  1.00  0.00            
ATOM   5042  HB1 PHE   531      19.160  18.840 -10.790  1.00  0.00            
ATOM   5043  HB2 PHE   531      18.320  18.520 -12.340  1.00  0.00            
ATOM   5044  CG  PHE   531      20.300  17.730 -12.280  1.00  0.00            
ATOM   5045  CD1 PHE   531      21.530  17.940 -11.630  1.00  0.00            
ATOM   5046  HD1 PHE   531      21.560  18.450 -10.680  1.00  0.00            
ATOM   5047  CE1 PHE   531      22.680  17.460 -12.260  1.00  0.00            
ATOM   5048  HE1 PHE   531      23.690  17.570 -11.880  1.00  0.00            
ATOM   5049  CZ  PHE   531      22.640  16.740 -13.460  1.00  0.00            
ATOM   5050  HZ  PHE   531      23.510  16.400 -14.010  1.00  0.00            
ATOM   5051  CE2 PHE   531      21.370  16.400 -13.960  1.00  0.00            
ATOM   5052  HE2 PHE   531      21.300  15.850 -14.900  1.00  0.00            
ATOM   5053  CD2 PHE   531      20.190  16.850 -13.360  1.00  0.00            
ATOM   5054  HD2 PHE   531      19.190  16.590 -13.680  1.00  0.00            
ATOM   5055  C   PHE   531      19.270  16.180  -9.980  1.00  0.00            
ATOM   5056  O   PHE   531      19.410  14.970 -10.110  1.00  0.00            
ATOM   5057  N   TRP   532      19.690  16.820  -8.880  1.00  0.00            
ATOM   5058  H   TRP   532      19.500  17.800  -8.730  1.00  0.00            
ATOM   5059  CA  TRP   532      20.620  16.180  -7.980  1.00  0.00            
ATOM   5060  HA  TRP   532      21.410  15.790  -8.630  1.00  0.00            
ATOM   5061  CB  TRP   532      21.340  17.170  -7.060  1.00  0.00            
ATOM   5062  HB1 TRP   532      22.050  16.570  -6.500  1.00  0.00
[truncated: 133,364 more chars]
