# Supplementary material for: ATP dependent NS3 helicase interaction with RNA: insights from molecular simulations
Source: Nucleic Acids Res. 2015 Oct 10;43(18):8725–34. doi: 10.1093/nar/gkv872 (PMC4605317; doi:10.1093/nar/gkv872)
Supplement: SUPPLEMENTARY DATA [file supp_gkv872_nar-02163-z-2015-File009.zip › pdb-files/centr_closed-ADP.pdb]

TITLE     Generated by trjconv : t= 794000.00000
ATOM      1  N   SER   189      44.330  87.520  57.200  1.00  0.00            
ATOM      2  H1  SER   189      44.800  87.530  56.310  1.00  0.00            
ATOM      3  H2  SER   189      43.720  86.720  57.200  1.00  0.00            
ATOM      4  H3  SER   189      43.890  88.420  57.350  1.00  0.00            
ATOM      5  CA  SER   189      45.220  87.330  58.350  1.00  0.00            
ATOM      6  HA  SER   189      45.870  88.210  58.380  1.00  0.00            
ATOM      7  CB  SER   189      44.460  87.250  59.670  1.00  0.00            
ATOM      8  HB1 SER   189      45.080  87.470  60.540  1.00  0.00            
ATOM      9  HB2 SER   189      43.980  86.290  59.860  1.00  0.00            
ATOM     10  OG  SER   189      43.480  88.250  59.570  1.00  0.00            
ATOM     11  HG  SER   189      43.040  88.150  60.420  1.00  0.00            
ATOM     12  C   SER   189      45.940  86.000  58.140  1.00  0.00            
ATOM     13  O   SER   189      45.440  85.100  57.480  1.00  0.00            
ATOM     14  N   PRO   190      47.070  85.750  58.820  1.00  0.00            
ATOM     15  CD  PRO   190      47.860  86.830  59.370  1.00  0.00            
ATOM     16  HD1 PRO   190      47.700  86.940  60.450  1.00  0.00            
ATOM     17  HD2 PRO   190      47.750  87.660  58.660  1.00  0.00            
ATOM     18  CG  PRO   190      49.310  86.400  59.170  1.00  0.00            
ATOM     19  HG1 PRO   190      49.950  86.810  59.950  1.00  0.00            
ATOM     20  HG2 PRO   190      49.600  86.750  58.180  1.00  0.00            
ATOM     21  CB  PRO   190      49.250  84.880  59.060  1.00  0.00            
ATOM     22  HB1 PRO   190      49.440  84.390  60.010  1.00  0.00            
ATOM     23  HB2 PRO   190      49.970  84.490  58.340  1.00  0.00            
ATOM     24  CA  PRO   190      47.830  84.530  58.640  1.00  0.00            
ATOM     25  HA  PRO   190      47.740  84.210  57.600  1.00  0.00            
ATOM     26  C   PRO   190      47.300  83.410  59.510  1.00  0.00            
ATOM     27  O   PRO   190      46.950  83.630  60.670  1.00  0.00            
ATOM     28  N   PRO   191      47.330  82.160  59.030  1.00  0.00            
ATOM     29  CD  PRO   191      47.740  81.710  57.720  1.00  0.00            
ATOM     30  HD1 PRO   191      48.710  82.160  57.470  1.00  0.00            
ATOM     31  HD2 PRO   191      46.980  81.810  56.940  1.00  0.00            
ATOM     32  CG  PRO   191      48.070  80.240  57.910  1.00  0.00            
ATOM     33  HG1 PRO   191      49.080  80.020  58.280  1.00  0.00            
ATOM     34  HG2 PRO   191      48.020  79.800  56.910  1.00  0.00            
ATOM     35  CB  PRO   191      46.970  79.840  58.890  1.00  0.00            
ATOM     36  HB1 PRO   191      47.080  78.910  59.450  1.00  0.00            
ATOM     37  HB2 PRO   191      46.040  79.780  58.330  1.00  0.00            
ATOM     38  CA  PRO   191      46.880  81.040  59.820  1.00  0.00            
ATOM     39  HA  PRO   191      45.810  81.120  60.050  1.00  0.00            
ATOM     40  C   PRO   191      47.690  80.810  61.090  1.00  0.00            
ATOM     41  O   PRO   191      48.900  81.000  61.180  1.00  0.00            
ATOM     42  N   ALA   192      47.050  80.260  62.130  1.00  0.00            
ATOM     43  H   ALA   192      46.080  79.980  62.030  1.00  0.00            
ATOM     44  CA  ALA   192      47.760  79.640  63.230  1.00  0.00            
ATOM     45  HA  ALA   192      48.590  80.260  63.560  1.00  0.00            
ATOM     46  CB  ALA   192      46.870  79.660  64.470  1.00  0.00            
ATOM     47  HB1 ALA   192      46.030  78.970  64.440  1.00  0.00            
ATOM     48  HB2 ALA   192      47.520  79.290  65.270  1.00  0.00            
ATOM     49  HB3 ALA   192      46.610  80.690  64.730  1.00  0.00            
ATOM     50  C   ALA   192      48.290  78.250  62.910  1.00  0.00            
ATOM     51  O   ALA   192      47.720  77.560  62.070  1.00  0.00            
ATOM     52  N   VAL   193      49.370  77.800  63.570  1.00  0.00            
ATOM     53  H   VAL   193      49.870  78.440  64.160  1.00  0.00            
ATOM     54  CA  VAL   193      50.110  76.600  63.270  1.00  0.00            
ATOM     55  HA  VAL   193      50.150  76.520  62.180  1.00  0.00            
ATOM     56  CB  VAL   193      51.520  76.590  63.830  1.00  0.00            
ATOM     57  HB  VAL   193      51.460  76.670  64.910  1.00  0.00            
ATOM     58  CG1 VAL   193      52.280  75.340  63.400  1.00  0.00            
ATOM     59 1HG1 VAL   193      53.300  75.490  63.770  1.00  0.00            
ATOM     60 2HG1 VAL   193      51.850  74.490  63.930  1.00  0.00            
ATOM     61 3HG1 VAL   193      52.280  75.260  62.310  1.00  0.00            
ATOM     62  CG2 VAL   193      52.250  77.810  63.250  1.00  0.00            
ATOM     63 1HG2 VAL   193      52.040  77.960  62.190  1.00  0.00            
ATOM     64 2HG2 VAL   193      51.890  78.700  63.770  1.00  0.00            
ATOM     65 3HG2 VAL   193      53.330  77.680  63.330  1.00  0.00            
ATOM     66  C   VAL   193      49.320  75.430  63.860  1.00  0.00            
ATOM     67  O   VAL   193      48.940  75.270  65.010  1.00  0.00            
ATOM     68  N   PRO   194      49.090  74.370  63.070  1.00  0.00            
ATOM     69  CD  PRO   194      49.340  74.330  61.650  1.00  0.00            
ATOM     70  HD1 PRO   194      50.410  74.120  61.540  1.00  0.00            
ATOM     71  HD2 PRO   194      49.080  75.230  61.090  1.00  0.00            
ATOM     72  CG  PRO   194      48.410  73.260  61.110  1.00  0.00            
ATOM     73  HG1 PRO   194      48.950  72.340  60.880  1.00  0.00            
ATOM     74  HG2 PRO   194      47.800  73.560  60.250  1.00  0.00            
ATOM     75  CB  PRO   194      47.510  72.810  62.260  1.00  0.00            
ATOM     76  HB1 PRO   194      47.350  71.740  62.180  1.00  0.00            
ATOM     77  HB2 PRO   194      46.490  73.190  62.300  1.00  0.00            
ATOM     78  CA  PRO   194      48.310  73.220  63.490  1.00  0.00            
ATOM     79  HA  PRO   194      47.600  73.480  64.270  1.00  0.00            
ATOM     80  C   PRO   194      49.180  72.080  63.980  1.00  0.00            
ATOM     81  O   PRO   194      50.390  72.040  63.720  1.00  0.00            
ATOM     82  N   GLN   195      48.580  71.150  64.730  1.00  0.00            
ATOM     83  H   GLN   195      47.620  71.340  64.960  1.00  0.00            
ATOM     84  CA  GLN   195      49.350  69.970  65.060  1.00  0.00            
ATOM     85  HA  GLN   195      50.370  70.290  65.280  1.00  0.00            
ATOM     86  CB  GLN   195      48.960  69.250  66.350  1.00  0.00            
ATOM     87  HB1 GLN   195      49.550  68.340  66.370  1.00  0.00            
ATOM     88  HB2 GLN   195      47.900  69.020  66.480  1.00  0.00            
ATOM     89  CG  GLN   195      49.370  70.120  67.540  1.00  0.00            
ATOM     90  HG1 GLN   195      48.730  71.000  67.560  1.00  0.00            
ATOM     91  HG2 GLN   195      50.420  70.370  67.370  1.00  0.00            
ATOM     92  CD  GLN   195      49.300  69.340  68.850  1.00  0.00            
ATOM     93  OE1 GLN   195      48.870  68.190  68.940  1.00  0.00            
ATOM     94  NE2 GLN   195      49.840  69.980  69.890  1.00  0.00            
ATOM     95 1HE2 GLN   195      50.270  70.890  69.790  1.00  0.00            
ATOM     96 2HE2 GLN   195      49.920  69.500  70.770  1.00  0.00            
ATOM     97  C   GLN   195      49.540  68.890  64.010  1.00  0.00            
ATOM     98  O   GLN   195      50.440  68.050  63.970  1.00  0.00            
ATOM     99  N   SER   196      48.560  68.860  63.100  1.00  0.00            
ATOM    100  H   SER   196      47.880  69.600  63.170  1.00  0.00            
ATOM    101  CA  SER   196      48.490  68.000  61.940  1.00  0.00            
ATOM    102  HA  SER   196      49.460  67.500  61.900  1.00  0.00            
ATOM    103  CB  SER   196      47.290  67.100  62.230  1.00  0.00            
ATOM    104  HB1 SER   196      46.370  67.650  62.060  1.00  0.00            
ATOM    105  HB2 SER   196      47.360  66.750  63.260  1.00  0.00            
ATOM    106  OG  SER   196      47.380  66.040  61.300  1.00  0.00            
ATOM    107  HG  SER   196      47.070  66.380  60.450  1.00  0.00            
ATOM    108  C   SER   196      48.360  68.850  60.680  1.00  0.00            
ATOM    109  O   SER   196      47.580  69.790  60.640  1.00  0.00            
ATOM    110  N   PHE   197      49.190  68.460  59.700  1.00  0.00            
ATOM    111  H   PHE   197      49.810  67.700  59.920  1.00  0.00            
ATOM    112  CA  PHE   197      49.490  69.200  58.490  1.00  0.00            
ATOM    113  HA  PHE   197      50.130  69.980  58.910  1.00  0.00            
ATOM    114  CB  PHE   197      50.370  68.390  57.540  1.00  0.00            
ATOM    115  HB1 PHE   197      49.780  67.500  57.340  1.00  0.00            
ATOM    116  HB2 PHE   197      51.280  68.050  58.030  1.00  0.00            
ATOM    117  CG  PHE   197      50.690  69.010  56.200  1.00  0.00            
ATOM    118  CD1 PHE   197      51.670  70.010  56.210  1.00  0.00            
ATOM    119  HD1 PHE   197      52.260  70.170  57.110  1.00  0.00            
ATOM    120  CE1 PHE   197      52.090  70.550  55.000  1.00  0.00            
ATOM    121  HE1 PHE   197      53.000  71.130  55.010  1.00  0.00            
ATOM    122  CZ  PHE   197      51.440  70.240  53.800  1.00  0.00            
ATOM    123  HZ  PHE   197      51.830  70.740  52.920  1.00  0.00            
ATOM    124  CE2 PHE   197      50.410  69.300  53.800  1.00  0.00            
ATOM    125  HE2 PHE   197      49.760  69.110  52.960  1.00  0.00            
ATOM    126  CD2 PHE   197      50.000  68.720  55.020  1.00  0.00            
ATOM    127  HD2 PHE   197      49.190  68.010  54.950  1.00  0.00            
ATOM    128  C   PHE   197      48.290  69.890  57.850  1.00  0.00            
ATOM    129  O   PHE   197      47.250  69.240  57.760  1.00  0.00            
ATOM    130  N   GLN   198      48.490  71.110  57.360  1.00  0.00            
ATOM    131  H   GLN   198      49.400  71.530  57.530  1.00  0.00            
ATOM    132  CA  GLN   198      47.570  71.920  56.590  1.00  0.00            
ATOM    133  HA  GLN   198      46.840  71.250  56.140  1.00  0.00            
ATOM    134  CB  GLN   198      46.880  72.860  57.580  1.00  0.00            
ATOM    135  HB1 GLN   198      47.620  73.380  58.190  1.00  0.00            
ATOM    136  HB2 GLN   198      46.310  72.310  58.330  1.00  0.00            
ATOM    137  CG  GLN   198      45.840  73.860  57.080  1.00  0.00            
ATOM    138  HG1 GLN   198      45.060  73.350  56.520  1.00  0.00            
ATOM    139  HG2 GLN   198      46.270  74.470  56.280  1.00  0.00            
ATOM    140  CD  GLN   198      45.370  74.890  58.100  1.00  0.00            
ATOM    141  OE1 GLN   198      45.710  74.740  59.280  1.00  0.00            
ATOM    142  NE2 GLN   198      44.750  76.000  57.720  1.00  0.00            
ATOM    143 1HE2 GLN   198      44.440  76.150  56.770  1.00  0.00            
ATOM    144 2HE2 GLN   198      44.520  76.690  58.420  1.00  0.00            
ATOM    145  C   GLN   198      48.200  72.750  55.480  1.00  0.00            
ATOM    146  O   GLN   198      49.290  73.300  55.630  1.00  0.00            
ATOM    147  N   VAL   199      47.500  72.940  54.370  1.00  0.00            
ATOM    148  H   VAL   199      46.560  72.570  54.270  1.00  0.00            
ATOM    149  CA  VAL   199      47.840  73.890  53.320  1.00  0.00            
ATOM    150  HA  VAL   199      48.810  74.380  53.460  1.00  0.00            
ATOM    151  CB  VAL   199      47.950  73.150  52.000  1.00  0.00            
ATOM    152  HB  VAL   199      46.990  72.660  51.840  1.00  0.00            
ATOM    153  CG1 VAL   199      48.180  74.070  50.800  1.00  0.00            
ATOM    154 1HG1 VAL   199      49.080  74.650  50.980  1.00  0.00            
ATOM    155 2HG1 VAL   199      48.450  73.540  49.890  1.00  0.00            
ATOM    156 3HG1 VAL   199      47.360  74.770  50.650  1.00  0.00            
ATOM    157  CG2 VAL   199      48.980  72.020  52.120  1.00  0.00            
ATOM    158 1HG2 VAL   199      49.940  72.390  52.480  1.00  0.00            
ATOM    159 2HG2 VAL   199      48.540  71.300  52.810  1.00  0.00            
ATOM    160 3HG2 VAL   199      49.220  71.540  51.170  1.00  0.00            
ATOM    161  C   VAL   199      46.840  75.030  53.270  1.00  0.00            
ATOM    162  O   VAL   199      45.640  74.800  53.370  1.00  0.00            
ATOM    163  N   ALA   200      47.230  76.310  53.190  1.00  0.00            
ATOM    164  H   ALA   200      48.210  76.560  53.200  1.00  0.00            
ATOM    165  CA  ALA   200      46.330  77.440  53.350  1.00  0.00            
ATOM    166  HA  ALA   200      45.390  77.050  52.960  1.00  0.00            
ATOM    167  CB  ALA   200      46.220  77.920  54.800  1.00  0.00            
ATOM    168  HB1 ALA   200      47.190  78.290  55.110  1.00  0.00            
ATOM    169  HB2 ALA   200      45.630  78.820  54.980  1.00  0.00            
ATOM    170  HB3 ALA   200      45.770  77.140  55.420  1.00  0.00            
ATOM    171  C   ALA   200      46.720  78.640  52.490  1.00  0.00            
ATOM    172  O   ALA   200      47.890  78.910  52.220  1.00  0.00            
ATOM    173  N   HIS   201      45.740  79.350  51.950  1.00  0.00            
ATOM    174  H   HIS   201      44.810  78.960  52.060  1.00  0.00            
ATOM    175  CA  HIS   201      45.830  80.550  51.140  1.00  0.00            
ATOM    176  HA  HIS   201      46.790  80.470  50.620  1.00  0.00            
ATOM    177  CB  HIS   201      44.740  80.690  50.090  1.00  0.00            
ATOM    178  HB1 HIS   201      44.820  81.720  49.750  1.00  0.00            
ATOM    179  HB2 HIS   201      43.780  80.580  50.610  1.00  0.00            
ATOM    180  CG  HIS   201      45.070  79.710  48.990  1.00  0.00            
ATOM    181  ND1 HIS   201      46.170  79.730  48.130  1.00  0.00            
ATOM    182  CE1 HIS   201      46.010  78.670  47.350  1.00  0.00            
ATOM    183  HE1 HIS   201      46.760  78.370  46.630  1.00  0.00            
ATOM    184  NE2 HIS   201      44.840  78.050  47.570  1.00  0.00            
ATOM    185  HE2 HIS   201      44.400  77.410  46.930  1.00  0.00            
ATOM    186  CD2 HIS   201      44.240  78.680  48.640  1.00  0.00            
ATOM    187  HD2 HIS   201      43.290  78.410  49.080  1.00  0.00            
ATOM    188  C   HIS   201      45.910  81.800  52.010  1.00  0.00            
ATOM    189  O   HIS   201      45.210  81.890  53.010  1.00  0.00            
ATOM    190  N   LEU   202      46.720  82.780  51.600  1.00  0.00            
ATOM    191  H   LEU   202      47.310  82.620  50.800  1.00  0.00            
ATOM    192  CA  LEU   202      46.850  84.100  52.200  1.00  0.00            
ATOM    193  HA  LEU   202      45.990  84.200  52.850  1.00  0.00            
ATOM    194  CB  LEU   202      48.090  84.140  53.090  1.00  0.00            
ATOM    195  HB1 LEU   202      49.000  84.050  52.500  1.00  0.00            
ATOM    196  HB2 LEU   202      48.140  83.260  53.730  1.00  0.00            
ATOM    197  CG  LEU   202      48.320  85.370  53.950  1.00  0.00            
ATOM    198  HG  LEU   202      48.460  86.220  53.290  1.00  0.00            
ATOM    199  CD1 LEU   202      47.170  85.570  54.940  1.00  0.00            
ATOM    200 1HD1 LEU   202      46.920  84.660  55.500  1.00  0.00            
ATOM    201 2HD1 LEU   202      47.420  86.350  55.660  1.00  0.00            
ATOM    202 3HD1 LEU   202      46.250  85.730  54.390  1.00  0.00            
ATOM    203  CD2 LEU   202      49.600  85.150  54.750  1.00  0.00            
ATOM    204 1HD2 LEU   202      49.800  86.100  55.240  1.00  0.00            
ATOM    205 2HD2 LEU   202      49.460  84.400  55.530  1.00  0.00            
ATOM    206 3HD2 LEU   202      50.450  84.940  54.100  1.00  0.00            
ATOM    207  C   LEU   202      46.790  85.240  51.190  1.00  0.00            
ATOM    208  O   LEU   202      47.810  85.620  50.610  1.00  0.00            
ATOM    209  N   HIS   203      45.620  85.880  51.090  1.00  0.00            
ATOM    210  H   HIS   203      44.810  85.530  51.580  1.00  0.00            
ATOM    211  CA  HIS   203      45.340  86.990  50.200  1.00  0.00            
ATOM    212  HA  HIS   203      45.990  87.000  49.330  1.00  0.00            
ATOM    213  CB  HIS   203      43.920  86.840  49.660  1.00  0.00            
ATOM    214  HB1 HIS   203      43.160  86.640  50.410  1.00  0.00            
ATOM    215  HB2 HIS   203      43.880  85.870  49.160  1.00  0.00            
ATOM    216  CG  HIS   203      43.530  87.970  48.740  1.00  0.00            
ATOM    217  ND1 HIS   203      44.360  88.850  48.060  1.00  0.00            
ATOM    218  CE1 HIS   203      43.570  89.690  47.390  1.00  0.00            
ATOM    219  HE1 HIS   203      43.920  90.510  46.780  1.00  0.00            
ATOM    220  NE2 HIS   203      42.280  89.420  47.620  1.00  0.00            
ATOM    221  HE2 HIS   203      41.490  89.710  47.050  1.00  0.00            
ATOM    222  CD2 HIS   203      42.230  88.300  48.430  1.00  0.00            
ATOM    223  HD2 HIS   203      41.380  87.740  48.760  1.00  0.00            
ATOM    224  C   HIS   203      45.590  88.350  50.830  1.00  0.00            
ATOM    225  O   HIS   203      44.850  88.650  51.770  1.00  0.00            
ATOM    226  N   ALA   204      46.500  89.220  50.390  1.00  0.00            
ATOM    227  H   ALA   204      47.180  88.860  49.730  1.00  0.00            
ATOM    228  CA  ALA   204      46.440  90.640  50.650  1.00  0.00            
ATOM    229  HA  ALA   204      45.400  90.940  50.550  1.00  0.00            
ATOM    230  CB  ALA   204      47.010  90.890  52.050  1.00  0.00            
ATOM    231  HB1 ALA   204      47.480  91.860  52.160  1.00  0.00            
ATOM    232  HB2 ALA   204      46.260  90.940  52.840  1.00  0.00            
ATOM    233  HB3 ALA   204      47.720  90.100  52.280  1.00  0.00            
ATOM    234  C   ALA   204      47.240  91.400  49.600  1.00  0.00            
ATOM    235  O   ALA   204      48.270  90.820  49.250  1.00  0.00            
ATOM    236  N   PRO   205      47.000  92.660  49.230  1.00  0.00            
ATOM    237  CD  PRO   205      45.750  93.330  49.500  1.00  0.00            
ATOM    238  HD1 PRO   205      45.650  93.760  50.500  1.00  0.00            
ATOM    239  HD2 PRO   205      44.930  92.630  49.350  1.00  0.00            
ATOM    240  CG  PRO   205      45.640  94.470  48.490  1.00  0.00            
ATOM    241  HG1 PRO   205      45.170  95.400  48.800  1.00  0.00            
ATOM    242  HG2 PRO   205      45.040  94.160  47.630  1.00  0.00            
ATOM    243  CB  PRO   205      47.090  94.730  48.090  1.00  0.00            
ATOM    244  HB1 PRO   205      47.590  95.500  48.660  1.00  0.00            
ATOM    245  HB2 PRO   205      47.160  95.130  47.070  1.00  0.00            
ATOM    246  CA  PRO   205      47.790  93.380  48.250  1.00  0.00            
ATOM    247  HA  PRO   205      47.720  92.900  47.280  1.00  0.00            
ATOM    248  C   PRO   205      49.260  93.530  48.620  1.00  0.00            
ATOM    249  O   PRO   205      49.650  93.420  49.780  1.00  0.00            
ATOM    250  N   THR   206      50.150  93.840  47.680  1.00  0.00            
ATOM    251  H   THR   206      49.800  93.770  46.730  1.00  0.00            
ATOM    252  CA  THR   206      51.590  93.810  47.860  1.00  0.00            
ATOM    253  HA  THR   206      51.880  93.030  48.560  1.00  0.00            
ATOM    254  CB  THR   206      52.400  93.760  46.570  1.00  0.00            
ATOM    255  HB  THR   206      52.110  92.870  46.000  1.00  0.00            
ATOM    256  CG2 THR   206      52.020  94.930  45.670  1.00  0.00            
ATOM    257 1HG2 THR   206      52.510  95.790  46.130  1.00  0.00            
ATOM    258 2HG2 THR   206      52.340  94.820  44.630  1.00  0.00            
ATOM    259 3HG2 THR   206      50.960  95.150  45.720  1.00  0.00            
ATOM    260  OG1 THR   206      53.800  93.800  46.760  1.00  0.00            
ATOM    261  HG1 THR   206      53.800  93.310  47.590  1.00  0.00            
ATOM    262  C   THR   206      51.920  95.010  48.750  1.00  0.00            
ATOM    263  O   THR   206      51.280  96.050  48.560  1.00  0.00            
ATOM    264  N   GLY   207      52.870  94.960  49.680  1.00  0.00            
ATOM    265  H   GLY   207      53.440  94.140  49.830  1.00  0.00            
ATOM    266  CA  GLY   207      53.050  96.020  50.650  1.00  0.00            
ATOM    267  HA1 GLY   207      52.800  96.930  50.100  1.00  0.00            
ATOM    268  HA2 GLY   207      54.100  96.160  50.900  1.00  0.00            
ATOM    269  C   GLY   207      52.380  95.760  51.990  1.00  0.00            
ATOM    270  O   GLY   207      52.310  96.650  52.830  1.00  0.00            
ATOM    271  N   SER   208      51.990  94.500  52.240  1.00  0.00            
ATOM    272  H   SER   208      52.190  93.780  51.570  1.00  0.00            
ATOM    273  CA  SER   208      51.260  94.120  53.430  1.00  0.00            
ATOM    274  HA  SER   208      50.920  95.050  53.900  1.00  0.00            
ATOM    275  CB  SER   208      50.070  93.190  53.240  1.00  0.00            
ATOM    276  HB1 SER   208      49.330  93.650  52.580  1.00  0.00            
ATOM    277  HB2 SER   208      49.490  93.140  54.160  1.00  0.00            
ATOM    278  OG  SER   208      50.420  91.930  52.730  1.00  0.00            
ATOM    279  HG  SER   208      51.010  92.010  51.970  1.00  0.00            
ATOM    280  C   SER   208      52.200  93.470  54.440  1.00  0.00            
ATOM    281  O   SER   208      52.140  93.720  55.640  1.00  0.00            
ATOM    282  N   GLY   209      53.150  92.610  54.050  1.00  0.00            
ATOM    283  H   GLY   209      53.030  92.290  53.100  1.00  0.00            
ATOM    284  CA  GLY   209      54.180  91.980  54.850  1.00  0.00            
ATOM    285  HA1 GLY   209      54.000  92.190  55.900  1.00  0.00            
ATOM    286  HA2 GLY   209      55.190  92.280  54.560  1.00  0.00            
ATOM    287  C   GLY   209      54.210  90.460  54.810  1.00  0.00            
ATOM    288  O   GLY   209      54.630  89.840  55.780  1.00  0.00            
ATOM    289  N   LYS   210      53.850  89.820  53.690  1.00  0.00            
ATOM    290  H   LYS   210      53.690  90.360  52.860  1.00  0.00            
ATOM    291  CA  LYS   210      53.640  88.390  53.580  1.00  0.00            
ATOM    292  HA  LYS   210      53.130  88.140  54.510  1.00  0.00            
ATOM    293  CB  LYS   210      52.720  88.080  52.410  1.00  0.00            
ATOM    294  HB1 LYS   210      52.610  87.010  52.550  1.00  0.00            
ATOM    295  HB2 LYS   210      53.140  88.330  51.430  1.00  0.00            
ATOM    296  CG  LYS   210      51.340  88.720  52.510  1.00  0.00            
ATOM    297  HG1 LYS   210      51.630  89.770  52.490  1.00  0.00            
ATOM    298  HG2 LYS   210      50.790  88.420  53.410  1.00  0.00            
ATOM    299  CD  LYS   210      50.450  88.440  51.300  1.00  0.00            
ATOM    300  HD1 LYS   210      49.500  88.960  51.380  1.00  0.00            
ATOM    301  HD2 LYS   210      50.210  87.380  51.370  1.00  0.00            
ATOM    302  CE  LYS   210      50.960  88.860  49.920  1.00  0.00            
ATOM    303  HE1 LYS   210      50.290  88.360  49.220  1.00  0.00            
ATOM    304  HE2 LYS   210      51.940  88.450  49.660  1.00  0.00            
ATOM    305  NZ  LYS   210      50.980  90.300  49.670  1.00  0.00            
ATOM    306  HZ1 LYS   210      50.060  90.650  49.900  1.00  0.00            
ATOM    307  HZ2 LYS   210      51.650  90.740  50.280  1.00  0.00            
ATOM    308  HZ3 LYS   210      51.160  90.460  48.690  1.00  0.00            
ATOM    309  C   LYS   210      54.860  87.480  53.630  1.00  0.00            
ATOM    310  O   LYS   210      54.780  86.290  53.940  1.00  0.00            
ATOM    311  N   SER   211      56.080  88.020  53.500  1.00  0.00            
ATOM    312  H   SER   211      56.100  89.000  53.260  1.00  0.00            
ATOM    313  CA  SER   211      57.380  87.380  53.550  1.00  0.00            
ATOM    314  HA  SER   211      57.380  86.300  53.700  1.00  0.00            
ATOM    315  CB  SER   211      58.020  87.550  52.180  1.00  0.00            
ATOM    316  HB1 SER   211      59.090  87.350  52.250  1.00  0.00            
ATOM    317  HB2 SER   211      58.040  88.560  51.780  1.00  0.00            
ATOM    318  OG  SER   211      57.460  86.680  51.210  1.00  0.00            
ATOM    319  HG  SER   211      56.650  87.040  50.840  1.00  0.00            
ATOM    320  C   SER   211      58.280  88.070  54.570  1.00  0.00            
ATOM    321  O   SER   211      59.240  87.460  55.030  1.00  0.00            
ATOM    322  N   THR   212      58.010  89.300  55.020  1.00  0.00            
ATOM    323  H   THR   212      57.230  89.760  54.570  1.00  0.00            
ATOM    324  CA  THR   212      58.810  90.090  55.930  1.00  0.00            
ATOM    325  HA  THR   212      59.780  89.600  55.920  1.00  0.00            
ATOM    326  CB  THR   212      58.940  91.530  55.430  1.00  0.00            
ATOM    327  HB  THR   212      59.290  92.230  56.180  1.00  0.00            
ATOM    328  CG2 THR   212      59.890  91.720  54.250  1.00  0.00            
ATOM    329 1HG2 THR   212      59.650  90.950  53.520  1.00  0.00            
ATOM    330 2HG2 THR   212      59.960  92.740  53.860  1.00  0.00            
ATOM    331 3HG2 THR   212      60.940  91.520  54.470  1.00  0.00            
ATOM    332  OG1 THR   212      57.670  92.010  55.060  1.00  0.00            
ATOM    333  HG1 THR   212      57.260  91.490  54.360  1.00  0.00            
ATOM    334  C   THR   212      58.260  90.020  57.350  1.00  0.00            
ATOM    335  O   THR   212      58.760  89.300  58.210  1.00  0.00            
ATOM    336  N   LYS   213      57.060  90.550  57.580  1.00  0.00            
ATOM    337  H   LYS   213      56.620  90.960  56.770  1.00  0.00            
ATOM    338  CA  LYS   213      56.370  90.510  58.850  1.00  0.00            
ATOM    339  HA  LYS   213      57.150  90.690  59.590  1.00  0.00            
ATOM    340  CB  LYS   213      55.250  91.540  58.840  1.00  0.00            
ATOM    341  HB1 LYS   213      54.750  91.590  59.810  1.00  0.00            
ATOM    342  HB2 LYS   213      54.440  91.290  58.160  1.00  0.00            
ATOM    343  CG  LYS   213      55.840  92.930  58.630  1.00  0.00            
ATOM    344  HG1 LYS   213      56.450  93.160  57.760  1.00  0.00            
ATOM    345  HG2 LYS   213      56.440  93.190  59.500  1.00  0.00            
ATOM    346  CD  LYS   213      54.700  93.950  58.570  1.00  0.00            
ATOM    347  HD1 LYS   213      53.980  93.690  57.800  1.00  0.00            
ATOM    348  HD2 LYS   213      55.120  94.870  58.170  1.00  0.00            
ATOM    349  CE  LYS   213      53.980  94.290  59.870  1.00  0.00            
ATOM    350  HE1 LYS   213      54.540  94.860  60.620  1.00  0.00            
ATOM    351  HE2 LYS   213      53.770  93.360  60.420  1.00  0.00            
ATOM    352  NZ  LYS   213      52.820  95.140  59.590  1.00  0.00            
ATOM    353  HZ1 LYS   213      53.090  95.990  59.120  1.00  0.00            
ATOM    354  HZ2 LYS   213      52.200  94.690  58.930  1.00  0.00            
ATOM    355  HZ3 LYS   213      52.410  95.450  60.460  1.00  0.00            
ATOM    356  C   LYS   213      55.920  89.110  59.230  1.00  0.00            
ATOM    357  O   LYS   213      55.980  88.740  60.400  1.00  0.00            
ATOM    358  N   VAL   214      55.220  88.390  58.350  1.00  0.00            
ATOM    359  H   VAL   214      55.160  88.730  57.400  1.00  0.00            
ATOM    360  CA  VAL   214      54.460  87.190  58.640  1.00  0.00            
ATOM    361  HA  VAL   214      53.810  87.500  59.460  1.00  0.00            
ATOM    362  CB  VAL   214      53.500  86.820  57.520  1.00  0.00            
ATOM    363  HB  VAL   214      54.050  87.180  56.650  1.00  0.00            
ATOM    364  CG1 VAL   214      53.060  85.370  57.350  1.00  0.00            
ATOM    365 1HG1 VAL   214      53.900  84.680  57.200  1.00  0.00            
ATOM    366 2HG1 VAL   214      52.390  85.070  58.160  1.00  0.00            
ATOM    367 3HG1 VAL   214      52.330  85.340  56.540  1.00  0.00            
ATOM    368  CG2 VAL   214      52.230  87.670  57.630  1.00  0.00            
ATOM    369 1HG2 VAL   214      52.480  88.710  57.440  1.00  0.00            
ATOM    370 2HG2 VAL   214      51.580  87.490  56.780  1.00  0.00            
ATOM    371 3HG2 VAL   214      51.830  87.410  58.610  1.00  0.00            
ATOM    372  C   VAL   214      55.340  86.070  59.170  1.00  0.00            
ATOM    373  O   VAL   214      54.940  85.330  60.070  1.00  0.00            
ATOM    374  N   PRO   215      56.580  85.890  58.710  1.00  0.00            
ATOM    375  CD  PRO   215      57.180  86.330  57.470  1.00  0.00            
ATOM    376  HD1 PRO   215      57.430  87.380  57.600  1.00  0.00            
ATOM    377  HD2 PRO   215      56.500  86.240  56.620  1.00  0.00            
ATOM    378  CG  PRO   215      58.480  85.580  57.200  1.00  0.00            
ATOM    379  HG1 PRO   215      59.320  86.140  57.610  1.00  0.00            
ATOM    380  HG2 PRO   215      58.660  85.260  56.170  1.00  0.00            
ATOM    381  CB  PRO   215      58.400  84.350  58.110  1.00  0.00            
ATOM    382  HB1 PRO   215      59.380  83.950  58.350  1.00  0.00            
ATOM    383  HB2 PRO   215      57.880  83.560  57.570  1.00  0.00            
ATOM    384  CA  PRO   215      57.470  84.860  59.210  1.00  0.00            
ATOM    385  HA  PRO   215      56.930  83.990  59.570  1.00  0.00            
ATOM    386  C   PRO   215      58.220  85.250  60.480  1.00  0.00            
ATOM    387  O   PRO   215      58.470  84.310  61.230  1.00  0.00            
ATOM    388  N   ALA   216      58.570  86.520  60.720  1.00  0.00            
ATOM    389  H   ALA   216      58.330  87.220  60.030  1.00  0.00            
ATOM    390  CA  ALA   216      59.040  86.940  62.030  1.00  0.00            
ATOM    391  HA  ALA   216      59.960  86.360  62.080  1.00  0.00            
ATOM    392  CB  ALA   216      59.490  88.390  61.930  1.00  0.00            
ATOM    393  HB1 ALA   216      59.910  88.630  62.900  1.00  0.00            
ATOM    394  HB2 ALA   216      60.070  88.610  61.030  1.00  0.00            
ATOM    395  HB3 ALA   216      58.630  89.050  61.860  1.00  0.00            
ATOM    396  C   ALA   216      58.150  86.610  63.220  1.00  0.00            
ATOM    397  O   ALA   216      58.690  86.310  64.280  1.00  0.00            
ATOM    398  N   ALA   217      56.830  86.630  63.000  1.00  0.00            
ATOM    399  H   ALA   217      56.470  86.890  62.090  1.00  0.00            
ATOM    400  CA  ALA   217      55.950  85.950  63.930  1.00  0.00            
ATOM    401  HA  ALA   217      56.160  86.510  64.840  1.00  0.00            
ATOM    402  CB  ALA   217      54.550  86.310  63.450  1.00  0.00            
ATOM    403  HB1 ALA   217      53.880  86.060  64.270  1.00  0.00            
ATOM    404  HB2 ALA   217      54.590  87.380  63.240  1.00  0.00            
ATOM    405  HB3 ALA   217      54.290  85.780  62.540  1.00  0.00            
ATOM    406  C   ALA   217      56.180  84.460  64.130  1.00  0.00            
ATOM    407  O   ALA   217      56.260  84.080  65.300  1.00  0.00            
ATOM    408  N   TYR   218      56.280  83.620  63.090  1.00  0.00            
ATOM    409  H   TYR   218      56.210  84.050  62.180  1.00  0.00            
ATOM    410  CA  TYR   218      56.590  82.210  63.180  1.00  0.00            
ATOM    411  HA  TYR   218      55.890  81.750  63.890  1.00  0.00            
ATOM    412  CB  TYR   218      56.450  81.480  61.850  1.00  0.00            
ATOM    413  HB1 TYR   218      56.770  80.440  61.930  1.00  0.00            
ATOM    414  HB2 TYR   218      57.100  81.980  61.140  1.00  0.00            
ATOM    415  CG  TYR   218      55.050  81.470  61.280  1.00  0.00            
ATOM    416  CD1 TYR   218      54.910  81.970  59.980  1.00  0.00            
ATOM    417  HD1 TYR   218      55.750  82.480  59.530  1.00  0.00            
ATOM    418  CE1 TYR   218      53.640  81.870  59.400  1.00  0.00            
ATOM    419  HE1 TYR   218      53.410  82.330  58.450  1.00  0.00            
ATOM    420  CZ  TYR   218      52.520  81.350  60.070  1.00  0.00            
ATOM    421  OH  TYR   218      51.280  81.500  59.510  1.00  0.00            
ATOM    422  HH  TYR   218      50.750  81.140  60.230  1.00  0.00            
ATOM    423  CE2 TYR   218      52.690  80.820  61.360  1.00  0.00            
ATOM    424  HE2 TYR   218      51.880  80.360  61.910  1.00  0.00            
ATOM    425  CD2 TYR   218      53.970  80.860  61.940  1.00  0.00            
ATOM    426  HD2 TYR   218      54.090  80.360  62.890  1.00  0.00            
ATOM    427  C   TYR   218      57.960  81.980  63.780  1.00  0.00            
ATOM    428  O   TYR   218      58.200  80.940  64.400  1.00  0.00            
ATOM    429  N   ALA   219      58.920  82.900  63.650  1.00  0.00            
ATOM    430  H   ALA   219      58.800  83.660  62.990  1.00  0.00            
ATOM    431  CA  ALA   219      60.240  82.770  64.240  1.00  0.00            
ATOM    432  HA  ALA   219      60.510  81.720  64.170  1.00  0.00            
ATOM    433  CB  ALA   219      61.280  83.560  63.450  1.00  0.00            
ATOM    434  HB1 ALA   219      61.220  83.380  62.380  1.00  0.00            
ATOM    435  HB2 ALA   219      61.020  84.620  63.420  1.00  0.00            
ATOM    436  HB3 ALA   219      62.290  83.370  63.810  1.00  0.00            
ATOM    437  C   ALA   219      60.160  83.160  65.710  1.00  0.00            
ATOM    438  O   ALA   219      60.840  82.510  66.500  1.00  0.00            
ATOM    439  N   ALA   220      59.340  84.150  66.060  1.00  0.00            
ATOM    440  H   ALA   220      58.940  84.840  65.440  1.00  0.00            
ATOM    441  CA  ALA   220      59.020  84.390  67.450  1.00  0.00            
ATOM    442  HA  ALA   220      59.960  84.630  67.940  1.00  0.00            
ATOM    443  CB  ALA   220      58.190  85.650  67.670  1.00  0.00            
ATOM    444  HB1 ALA   220      58.250  85.990  68.710  1.00  0.00            
ATOM    445  HB2 ALA   220      58.720  86.460  67.160  1.00  0.00            
ATOM    446  HB3 ALA   220      57.130  85.530  67.440  1.00  0.00            
ATOM    447  C   ALA   220      58.310  83.240  68.150  1.00  0.00            
ATOM    448  O   ALA   220      58.540  83.000  69.330  1.00  0.00            
ATOM    449  N   GLN   221      57.520  82.410  67.450  1.00  0.00            
ATOM    450  H   GLN   221      57.140  82.870  66.640  1.00  0.00            
ATOM    451  CA  GLN   221      56.880  81.210  67.940  1.00  0.00            
ATOM    452  HA  GLN   221      56.490  81.250  68.960  1.00  0.00            
ATOM    453  CB  GLN   221      55.620  80.990  67.100  1.00  0.00            
ATOM    454  HB1 GLN   221      55.320  79.960  67.280  1.00  0.00            
ATOM    455  HB2 GLN   221      55.980  81.000  66.070  1.00  0.00            
ATOM    456  CG  GLN   221      54.470  81.990  67.220  1.00  0.00            
ATOM    457  HG1 GLN   221      54.900  82.910  67.600  1.00  0.00            
ATOM    458  HG2 GLN   221      53.810  81.610  68.000  1.00  0.00            
ATOM    459  CD  GLN   221      53.580  82.160  66.000  1.00  0.00            
ATOM    460  OE1 GLN   221      53.360  81.180  65.280  1.00  0.00            
ATOM    461  NE2 GLN   221      52.980  83.320  65.720  1.00  0.00            
ATOM    462 1HE2 GLN   221      53.010  84.090  66.380  1.00  0.00            
ATOM    463 2HE2 GLN   221      52.140  83.090  65.210  1.00  0.00            
ATOM    464  C   GLN   221      57.880  80.070  67.930  1.00  0.00            
ATOM    465  O   GLN   221      57.500  78.950  68.260  1.00  0.00            
ATOM    466  N   GLY   222      59.160  80.310  67.620  1.00  0.00            
ATOM    467  H   GLY   222      59.400  81.200  67.190  1.00  0.00            
ATOM    468  CA  GLY   222      60.230  79.350  67.770  1.00  0.00            
ATOM    469  HA1 GLY   222      60.240  78.930  68.770  1.00  0.00            
ATOM    470  HA2 GLY   222      61.110  79.950  67.520  1.00  0.00            
ATOM    471  C   GLY   222      60.220  78.230  66.740  1.00  0.00            
ATOM    472  O   GLY   222      60.880  77.220  66.940  1.00  0.00            
ATOM    473  N   TYR   223      59.460  78.280  65.640  1.00  0.00            
ATOM    474  H   TYR   223      59.020  79.160  65.390  1.00  0.00            
ATOM    475  CA  TYR   223      59.620  77.310  64.570  1.00  0.00            
ATOM    476  HA  TYR   223      59.780  76.310  64.970  1.00  0.00            
ATOM    477  CB  TYR   223      58.310  77.380  63.790  1.00  0.00            
ATOM    478  HB1 TYR   223      58.520  76.800  62.900  1.00  0.00            
ATOM    479  HB2 TYR   223      58.140  78.410  63.460  1.00  0.00            
ATOM    480  CG  TYR   223      57.060  76.910  64.500  1.00  0.00            
ATOM    481  CD1 TYR   223      56.910  75.600  64.960  1.00  0.00            
ATOM    482  HD1 TYR   223      57.630  74.860  64.650  1.00  0.00            
ATOM    483  CE1 TYR   223      55.820  75.160  65.730  1.00  0.00            
ATOM    484  HE1 TYR   223      55.820  74.160  66.140  1.00  0.00            
ATOM    485  CZ  TYR   223      54.790  76.080  65.990  1.00  0.00            
ATOM    486  OH  TYR   223      53.810  75.740  66.880  1.00  0.00            
ATOM    487  HH  TYR   223      54.000  74.860  67.230  1.00  0.00            
ATOM    488  CE2 TYR   223      54.860  77.370  65.430  1.00  0.00            
ATOM    489  HE2 TYR   223      54.110  78.110  65.650  1.00  0.00            
ATOM    490  CD2 TYR   223      56.000  77.790  64.720  1.00  0.00            
ATOM    491  HD2 TYR   223      56.000  78.850  64.490  1.00  0.00            
ATOM    492  C   TYR   223      60.830  77.700  63.740  1.00  0.00            
ATOM    493  O   TYR   223      61.260  78.850  63.600  1.00  0.00            
ATOM    494  N   LYS   224      61.300  76.700  62.990  1.00  0.00            
ATOM    495  H   LYS   224      60.910  75.800  63.230  1.00  0.00            
ATOM    496  CA  LYS   224      61.980  76.850  61.710  1.00  0.00            
ATOM    497  HA  LYS   224      62.550  77.750  61.890  1.00  0.00            
ATOM    498  CB  LYS   224      62.900  75.650  61.500  1.00  0.00            
ATOM    499  HB1 LYS   224      62.230  74.920  61.030  1.00  0.00            
ATOM    500  HB2 LYS   224      63.320  75.250  62.420  1.00  0.00            
ATOM    501  CG  LYS   224      64.040  75.950  60.540  1.00  0.00            
ATOM    502  HG1 LYS   224      64.620  76.790  60.930  1.00  0.00            
ATOM    503  HG2 LYS   224      63.570  76.160  59.580  1.00  0.00            
ATOM    504  CD  LYS   224      64.990  74.780  60.280  1.00  0.00            
ATOM    505  HD1 LYS   224      64.400  74.000  59.790  1.00  0.00            
ATOM    506  HD2 LYS   224      65.480  74.360  61.150  1.00  0.00            
ATOM    507  CE  LYS   224      66.030  75.210  59.250  1.00  0.00            
ATOM    508  HE1 LYS   224      66.750  75.870  59.720  1.00  0.00            
ATOM    509  HE2 LYS   224      65.520  75.740  58.440  1.00  0.00            
ATOM    510  NZ  LYS   224      66.730  74.030  58.700  1.00  0.00            
ATOM    511  HZ1 LYS   224      66.010  73.400  58.370  1.00  0.00            
ATOM    512  HZ2 LYS   224      67.360  74.200  57.930  1.00  0.00            
ATOM    513  HZ3 LYS   224      67.180  73.490  59.410  1.00  0.00            
ATOM    514  C   LYS   224      61.060  77.190  60.550  1.00  0.00            
ATOM    515  O   LYS   224      60.040  76.560  60.310  1.00  0.00            
ATOM    516  N   VAL   225      61.520  78.250  59.880  1.00  0.00            
ATOM    517  H   VAL   225      62.370  78.700  60.190  1.00  0.00            
ATOM    518  CA  VAL   225      60.720  78.880  58.850  1.00  0.00            
ATOM    519  HA  VAL   225      59.880  78.230  58.620  1.00  0.00            
ATOM    520  CB  VAL   225      60.110  80.220  59.240  1.00  0.00            
ATOM    521  HB  VAL   225      60.790  81.040  59.010  1.00  0.00            
ATOM    522  CG1 VAL   225      58.880  80.690  58.460  1.00  0.00            
ATOM    523 1HG1 VAL   225      58.210  79.850  58.310  1.00  0.00            
ATOM    524 2HG1 VAL   225      58.350  81.540  58.890  1.00  0.00            
ATOM    525 3HG1 VAL   225      59.320  80.900  57.490  1.00  0.00            
ATOM    526  CG2 VAL   225      59.550  80.270  60.660  1.00  0.00            
ATOM    527 1HG2 VAL   225      59.350  81.300  60.940  1.00  0.00            
ATOM    528 2HG2 VAL   225      58.610  79.720  60.770  1.00  0.00            
ATOM    529 3HG2 VAL   225      60.230  79.880  61.420  1.00  0.00            
ATOM    530  C   VAL   225      61.500  79.010  57.540  1.00  0.00            
ATOM    531  O   VAL   225      62.680  79.350  57.520  1.00  0.00            
ATOM    532  N   LEU   226      60.860  78.670  56.420  1.00  0.00            
ATOM    533  H   LEU   226      59.910  78.330  56.510  1.00  0.00            
ATOM    534  CA  LEU   226      61.280  78.910  55.060  1.00  0.00            
ATOM    535  HA  LEU   226      62.300  79.280  55.010  1.00  0.00            
ATOM    536  CB  LEU   226      61.250  77.610  54.270  1.00  0.00            
ATOM    537  HB1 LEU   226      60.180  77.400  54.210  1.00  0.00            
ATOM    538  HB2 LEU   226      61.710  76.770  54.790  1.00  0.00            
ATOM    539  CG  LEU   226      61.720  77.510  52.820  1.00  0.00            
ATOM    540  HG  LEU   226      61.150  78.310  52.360  1.00  0.00            
ATOM    541  CD1 LEU   226      63.190  77.820  52.570  1.00  0.00            
ATOM    542 1HD1 LEU   226      63.480  78.750  53.060  1.00  0.00            
ATOM    543 2HD1 LEU   226      63.810  77.030  52.990  1.00  0.00            
ATOM    544 3HD1 LEU   226      63.360  77.970  51.500  1.00  0.00            
ATOM    545  CD2 LEU   226      61.290  76.160  52.250  1.00  0.00            
ATOM    546 1HD2 LEU   226      61.960  75.370  52.600  1.00  0.00            
ATOM    547 2HD2 LEU   226      60.240  75.950  52.430  1.00  0.00            
ATOM    548 3HD2 LEU   226      61.460  76.300  51.190  1.00  0.00            
ATOM    549  C   LEU   226      60.390  79.960  54.390  1.00  0.00            
ATOM    550  O   LEU   226      59.190  80.040  54.650  1.00  0.00            
ATOM    551  N   VAL   227      60.990  80.700  53.450  1.00  0.00            
ATOM    552  H   VAL   227      61.960  80.550  53.230  1.00  0.00            
ATOM    553  CA  VAL   227      60.360  81.820  52.790  1.00  0.00            
ATOM    554  HA  VAL   227      59.300  81.540  52.760  1.00  0.00            
ATOM    555  CB  VAL   227      60.560  83.160  53.500  1.00  0.00            
ATOM    556  HB  VAL   227      61.570  83.560  53.360  1.00  0.00            
ATOM    557  CG1 VAL   227      59.480  84.120  53.010  1.00  0.00            
ATOM    558 1HG1 VAL   227      58.540  83.560  52.910  1.00  0.00            
ATOM    559 2HG1 VAL   227      59.410  84.900  53.760  1.00  0.00            
ATOM    560 3HG1 VAL   227      59.780  84.430  52.010  1.00  0.00            
ATOM    561  CG2 VAL   227      60.300  83.030  54.990  1.00  0.00            
ATOM    562 1HG2 VAL   227      60.990  82.330  55.450  1.00  0.00            
ATOM    563 2HG2 VAL   227      60.620  83.910  55.550  1.00  0.00            
ATOM    564 3HG2 VAL   227      59.240  82.820  55.180  1.00  0.00            
ATOM    565  C   VAL   227      60.910  81.770  51.380  1.00  0.00            
ATOM    566  O   VAL   227      62.100  81.810  51.070  1.00  0.00            
ATOM    567  N   LEU   228      59.910  81.620  50.500  1.00  0.00            
ATOM    568  H   LEU   228      58.950  81.620  50.790  1.00  0.00            
ATOM    569  CA  LEU   228      60.080  81.380  49.080  1.00  0.00            
ATOM    570  HA  LEU   228      61.150  81.300  48.890  1.00  0.00            
ATOM    571  CB  LEU   228      59.390  80.110  48.600  1.00  0.00            
ATOM    572  HB1 LEU   228      59.470  80.130  47.510  1.00  0.00            
ATOM    573  HB2 LEU   228      58.330  80.210  48.840  1.00  0.00            
ATOM    574  CG  LEU   228      59.940  78.810  49.190  1.00  0.00            
ATOM    575  HG  LEU   228      60.250  78.980  50.220  1.00  0.00            
ATOM    576  CD1 LEU   228      58.930  77.660  49.160  1.00  0.00            
ATOM    577 1HD1 LEU   228      58.680  77.210  48.200  1.00  0.00            
ATOM    578 2HD1 LEU   228      59.410  76.820  49.640  1.00  0.00            
ATOM    579 3HD1 LEU   228      58.030  77.820  49.750  1.00  0.00            
ATOM    580  CD2 LEU   228      61.170  78.450  48.360  1.00  0.00            
ATOM    581 1HD2 LEU   228      61.580  77.580  48.870  1.00  0.00            
ATOM    582 2HD2 LEU   228      60.820  78.240  47.350  1.00  0.00            
ATOM    583 3HD2 LEU   228      61.900  79.240  48.240  1.00  0.00            
ATOM    584  C   LEU   228      59.620  82.590  48.270  1.00  0.00            
ATOM    585  O   LEU   228      58.600  83.230  48.490  1.00  0.00            
ATOM    586  N   ASN   229      60.310  82.870  47.160  1.00  0.00            
ATOM    587  H   ASN   229      61.100  82.260  46.980  1.00  0.00            
ATOM    588  CA  ASN   229      60.050  83.990  46.270  1.00  0.00            
ATOM    589  HA  ASN   229      59.000  84.260  46.270  1.00  0.00            
ATOM    590  CB  ASN   229      60.980  85.070  46.820  1.00  0.00            
ATOM    591  HB1 ASN   229      62.020  84.780  46.670  1.00  0.00            
ATOM    592  HB2 ASN   229      60.890  85.170  47.900  1.00  0.00            
ATOM    593  CG  ASN   229      60.760  86.430  46.170  1.00  0.00            
ATOM    594  OD1 ASN   229      61.120  86.700  45.030  1.00  0.00            
ATOM    595  ND2 ASN   229      60.030  87.350  46.810  1.00  0.00            
ATOM    596 1HD2 ASN   229      59.570  87.150  47.690  1.00  0.00            
ATOM    597 2HD2 ASN   229      59.820  88.160  46.250  1.00  0.00            
ATOM    598  C   ASN   229      60.470  83.700  44.840  1.00  0.00            
ATOM    599  O   ASN   229      61.330  82.860  44.590  1.00  0.00            
ATOM    600  N   PRO   230      59.840  84.330  43.850  1.00  0.00            
ATOM    601  CD  PRO   230      58.560  85.010  43.950  1.00  0.00            
ATOM    602  HD1 PRO   230      58.770  86.060  44.140  1.00  0.00            
ATOM    603  HD2 PRO   230      57.870  84.610  44.690  1.00  0.00            
ATOM    604  CG  PRO   230      57.860  84.760  42.610  1.00  0.00            
ATOM    605  HG1 PRO   230      57.200  85.570  42.330  1.00  0.00            
ATOM    606  HG2 PRO   230      57.320  83.810  42.610  1.00  0.00            
ATOM    607  CB  PRO   230      59.070  84.740  41.680  1.00  0.00            
ATOM    608  HB1 PRO   230      59.350  85.730  41.330  1.00  0.00            
ATOM    609  HB2 PRO   230      58.780  84.240  40.760  1.00  0.00            
ATOM    610  CA  PRO   230      60.220  84.130  42.470  1.00  0.00            
ATOM    611  HA  PRO   230      60.250  83.060  42.250  1.00  0.00            
ATOM    612  C   PRO   230      61.510  84.790  42.010  1.00  0.00            
ATOM    613  O   PRO   230      61.950  84.410  40.930  1.00  0.00            
ATOM    614  N   SER   231      62.170  85.690  42.740  1.00  0.00            
ATOM    615  H   SER   231      61.760  85.900  43.640  1.00  0.00            
ATOM    616  CA  SER   231      63.290  86.500  42.310  1.00  0.00            
ATOM    617  HA  SER   231      63.690  86.030  41.410  1.00  0.00            
ATOM    618  CB  SER   231      62.880  87.880  41.810  1.00  0.00            
ATOM    619  HB1 SER   231      61.940  87.740  41.270  1.00  0.00            
ATOM    620  HB2 SER   231      63.700  88.330  41.250  1.00  0.00            
ATOM    621  OG  SER   231      62.580  88.710  42.900  1.00  0.00            
ATOM    622  HG  SER   231      61.790  88.370  43.340  1.00  0.00            
ATOM    623  C   SER   231      64.470  86.580  43.270  1.00  0.00            
ATOM    624  O   SER   231      64.360  86.430  44.480  1.00  0.00            
ATOM    625  N   VAL   232      65.630  86.900  42.680  1.00  0.00            
ATOM    626  H   VAL   232      65.740  86.960  41.680  1.00  0.00            
ATOM    627  CA  VAL   232      66.870  86.950  43.420  1.00  0.00            
ATOM    628  HA  VAL   232      66.870  86.120  44.130  1.00  0.00            
ATOM    629  CB  VAL   232      68.100  86.770  42.520  1.00  0.00            
ATOM    630  HB  VAL   232      68.020  87.490  41.710  1.00  0.00            
ATOM    631  CG1 VAL   232      69.420  86.890  43.280  1.00  0.00            
ATOM    632 1HG1 VAL   232      69.510  87.610  44.090  1.00  0.00            
ATOM    633 2HG1 VAL   232      69.770  85.950  43.720  1.00  0.00            
ATOM    634 3HG1 VAL   232      70.250  87.040  42.600  1.00  0.00            
ATOM    635  CG2 VAL   232      68.120  85.370  41.930  1.00  0.00            
ATOM    636 1HG2 VAL   232      67.140  85.150  41.510  1.00  0.00            
ATOM    637 2HG2 VAL   232      68.890  85.300  41.170  1.00  0.00            
ATOM    638 3HG2 VAL   232      68.430  84.600  42.650  1.00  0.00            
ATOM    639  C   VAL   232      66.960  88.210  44.270  1.00  0.00            
ATOM    640  O   VAL   232      67.270  88.120  45.450  1.00  0.00            
ATOM    641  N   ALA   233      66.700  89.390  43.710  1.00  0.00            
ATOM    642  H   ALA   233      66.490  89.230  42.740  1.00  0.00            
ATOM    643  CA  ALA   233      66.820  90.680  44.360  1.00  0.00            
ATOM    644  HA  ALA   233      67.870  90.730  44.660  1.00  0.00            
ATOM    645  CB  ALA   233      66.590  91.800  43.350  1.00  0.00            
ATOM    646  HB1 ALA   233      67.310  91.730  42.530  1.00  0.00            
ATOM    647  HB2 ALA   233      65.600  91.740  42.910  1.00  0.00            
ATOM    648  HB3 ALA   233      66.690  92.790  43.800  1.00  0.00            
ATOM    649  C   ALA   233      65.860  90.830  45.540  1.00  0.00            
ATOM    650  O   ALA   233      66.210  91.310  46.610  1.00  0.00            
ATOM    651  N   ALA   234      64.630  90.310  45.530  1.00  0.00            
ATOM    652  H   ALA   234      64.240  90.010  44.650  1.00  0.00            
ATOM    653  CA  ALA   234      63.790  90.190  46.710  1.00  0.00            
ATOM    654  HA  ALA   234      63.760  91.180  47.160  1.00  0.00            
ATOM    655  CB  ALA   234      62.390  89.790  46.240  1.00  0.00            
ATOM    656  HB1 ALA   234      61.720  89.730  47.100  1.00  0.00            
ATOM    657  HB2 ALA   234      62.060  90.540  45.530  1.00  0.00            
ATOM    658  HB3 ALA   234      62.360  88.910  45.600  1.00  0.00            
ATOM    659  C   ALA   234      64.380  89.270  47.770  1.00  0.00            
ATOM    660  O   ALA   234      64.390  89.560  48.960  1.00  0.00            
ATOM    661  N   THR   235      64.870  88.110  47.320  1.00  0.00            
ATOM    662  H   THR   235      64.750  87.820  46.360  1.00  0.00            
ATOM    663  CA  THR   235      65.470  87.150  48.230  1.00  0.00            
ATOM    664  HA  THR   235      64.780  86.960  49.060  1.00  0.00            
ATOM    665  CB  THR   235      65.720  85.890  47.420  1.00  0.00            
ATOM    666  HB  THR   235      66.420  86.020  46.590  1.00  0.00            
ATOM    667  CG2 THR   235      66.270  84.800  48.340  1.00  0.00            
ATOM    668 1HG2 THR   235      65.580  84.720  49.180  1.00  0.00            
ATOM    669 2HG2 THR   235      66.150  83.820  47.880  1.00  0.00            
ATOM    670 3HG2 THR   235      67.290  85.080  48.600  1.00  0.00            
ATOM    671  OG1 THR   235      64.510  85.360  46.930  1.00  0.00            
ATOM    672  HG1 THR   235      64.390  85.750  46.060  1.00  0.00            
ATOM    673  C   THR   235      66.700  87.660  48.960  1.00  0.00            
ATOM    674  O   THR   235      66.840  87.280  50.120  1.00  0.00            
ATOM    675  N   LEU   236      67.550  88.450  48.290  1.00  0.00            
ATOM    676  H   LEU   236      67.420  88.560  47.290  1.00  0.00            
ATOM    677  CA  LEU   236      68.650  89.220  48.820  1.00  0.00            
ATOM    678  HA  LEU   236      69.220  88.620  49.530  1.00  0.00            
ATOM    679  CB  LEU   236      69.580  89.550  47.650  1.00  0.00            
ATOM    680  HB1 LEU   236      70.320  90.280  48.000  1.00  0.00            
ATOM    681  HB2 LEU   236      68.880  89.940  46.910  1.00  0.00            
ATOM    682  CG  LEU   236      70.320  88.410  46.960  1.00  0.00            
ATOM    683  HG  LEU   236      69.540  87.690  46.700  1.00  0.00            
ATOM    684  CD1 LEU   236      71.030  89.040  45.760  1.00  0.00            
ATOM    685 1HD1 LEU   236      71.540  88.160  45.360  1.00  0.00            
ATOM    686 2HD1 LEU   236      70.350  89.300  44.960  1.00  0.00            
ATOM    687 3HD1 LEU   236      71.810  89.760  46.020  1.00  0.00            
ATOM    688  CD2 LEU   236      71.290  87.640  47.840  1.00  0.00            
ATOM    689 1HD2 LEU   236      70.650  87.080  48.520  1.00  0.00            
ATOM    690 2HD2 LEU   236      71.870  86.900  47.280  1.00  0.00            
ATOM    691 3HD2 LEU   236      71.910  88.310  48.440  1.00  0.00            
ATOM    692  C   LEU   236      68.220  90.340  49.750  1.00  0.00            
ATOM    693  O   LEU   236      68.840  90.570  50.780  1.00  0.00            
ATOM    694  N   GLY   237      67.170  91.080  49.380  1.00  0.00            
ATOM    695  H   GLY   237      66.730  91.030  48.470  1.00  0.00            
ATOM    696  CA  GLY   237      66.730  92.230  50.140  1.00  0.00            
ATOM    697  HA1 GLY   237      66.170  92.920  49.510  1.00  0.00            
ATOM    698  HA2 GLY   237      67.660  92.780  50.270  1.00  0.00            
ATOM    699  C   GLY   237      65.970  91.980  51.440  1.00  0.00            
ATOM    700  O   GLY   237      66.010  92.870  52.290  1.00  0.00            
ATOM    701  N   PHE   238      65.420  90.780  51.620  1.00  0.00            
ATOM    702  H   PHE   238      65.390  90.210  50.780  1.00  0.00            
ATOM    703  CA  PHE   238      64.720  90.360  52.820  1.00  0.00            
ATOM    704  HA  PHE   238      64.050  91.170  53.110  1.00  0.00            
ATOM    705  CB  PHE   238      63.950  89.070  52.540  1.00  0.00            
ATOM    706  HB1 PHE   238      63.770  88.620  53.510  1.00  0.00            
ATOM    707  HB2 PHE   238      64.540  88.340  51.990  1.00  0.00            
ATOM    708  CG  PHE   238      62.660  89.110  51.750  1.00  0.00            
ATOM    709  CD1 PHE   238      61.840  90.240  51.820  1.00  0.00            
ATOM    710  HD1 PHE   238      62.010  91.170  52.340  1.00  0.00            
ATOM    711  CE1 PHE   238      60.680  90.300  51.040  1.00  0.00            
ATOM    712  HE1 PHE   238      60.020  91.150  51.050  1.00  0.00            
ATOM    713  CZ  PHE   238      60.310  89.180  50.280  1.00  0.00            
ATOM    714  HZ  PHE   238      59.400  89.160  49.690  1.00  0.00            
ATOM    715  CE2 PHE   238      61.180  88.090  50.130  1.00  0.00            
ATOM    716  HE2 PHE   238      60.890  87.290  49.470  1.00  0.00            
ATOM    717  CD2 PHE   238      62.350  88.040  50.900  1.00  0.00            
ATOM    718  HD2 PHE   238      62.990  87.180  50.910  1.00  0.00            
ATOM    719  C   PHE   238      65.670  90.210  54.000  1.00  0.00            
ATOM    720  O   PHE   238      65.350  90.420  55.170  1.00  0.00            
ATOM    721  N   GLY   239      66.960  89.980  53.710  1.00  0.00            
ATOM    722  H   GLY   239      67.150  89.920  52.720  1.00  0.00            
ATOM    723  CA  GLY   239      68.140  89.880  54.540  1.00  0.00            
ATOM    724  HA1 GLY   239      68.970  89.630  53.880  1.00  0.00            
ATOM    725  HA2 GLY   239      68.010  88.990  55.160  1.00  0.00            
ATOM    726  C   GLY   239      68.480  91.120  55.360  1.00  0.00            
ATOM    727  O   GLY   239      69.510  91.030  56.030  1.00  0.00            
ATOM    728  N   ALA   240      67.690  92.190  55.250  1.00  0.00            
ATOM    729  H   ALA   240      67.000  92.210  54.510  1.00  0.00            
ATOM    730  CA  ALA   240      67.840  93.400  56.020  1.00  0.00            
ATOM    731  HA  ALA   240      68.520  93.230  56.860  1.00  0.00            
ATOM    732  CB  ALA   240      68.410  94.440  55.070  1.00  0.00            
ATOM    733  HB1 ALA   240      69.220  93.920  54.560  1.00  0.00            
ATOM    734  HB2 ALA   240      67.750  94.810  54.280  1.00  0.00            
ATOM    735  HB3 ALA   240      68.770  95.270  55.680  1.00  0.00            
ATOM    736  C   ALA   240      66.560  93.840  56.720  1.00  0.00            
ATOM    737  O   ALA   240      66.560  94.920  57.310  1.00  0.00            
ATOM    738  N   TYR   241      65.460  93.090  56.690  1.00  0.00            
ATOM    739  H   TYR   241      65.490  92.200  56.210  1.00  0.00            
ATOM    740  CA  TYR   241      64.240  93.560  57.330  1.00  0.00            
ATOM    741  HA  TYR   241      64.040  94.500  56.810  1.00  0.00            
ATOM    742  CB  TYR   241      63.050  92.690  56.950  1.00  0.00            
ATOM    743  HB1 TYR   241      63.430  91.660  56.920  1.00  0.00            
ATOM    744  HB2 TYR   241      62.780  92.830  55.900  1.00  0.00            
ATOM    745  CG  TYR   241      61.800  92.810  57.790  1.00  0.00            
ATOM    746  CD1 TYR   241      61.350  91.710  58.520  1.00  0.00            
ATOM    747  HD1 TYR   241      61.870  90.760  58.540  1.00  0.00            
ATOM    748  CE1 TYR   241      60.280  91.920  59.390  1.00  0.00            
ATOM    749  HE1 TYR   241      59.860  91.090  59.940  1.00  0.00            
ATOM    750  CZ  TYR   241      59.650  93.170  59.550  1.00  0.00            
ATOM    751  OH  TYR   241      58.640  93.390  60.440  1.00  0.00            
ATOM    752  HH  TYR   241      58.680  92.650  61.050  1.00  0.00            
ATOM    753  CE2 TYR   241      59.990  94.200  58.650  1.00  0.00            
ATOM    754  HE2 TYR   241      59.500  95.160  58.680  1.00  0.00            
ATOM    755  CD2 TYR   241      61.130  94.040  57.850  1.00  0.00            
ATOM    756  HD2 TYR   241      61.430  94.920  57.300  1.00  0.00            
ATOM    757  C   TYR   241      64.230  93.710  58.840  1.00  0.00            
ATOM    758  O   TYR   241      63.460  94.490  59.400  1.00  0.00            
ATOM    759  N   MET   242      65.130  93.060  59.580  1.00  0.00            
ATOM    760  H   MET   242      65.860  92.610  59.050  1.00  0.00            
ATOM    761  CA  MET   242      65.180  92.910  61.020  1.00  0.00            
ATOM    762  HA  MET   242      64.340  93.530  61.340  1.00  0.00            
ATOM    763  CB  MET   242      65.000  91.480  61.520  1.00  0.00            
ATOM    764  HB1 MET   242      65.290  91.410  62.570  1.00  0.00            
ATOM    765  HB2 MET   242      65.660  90.820  60.960  1.00  0.00            
ATOM    766  CG  MET   242      63.550  91.030  61.340  1.00  0.00            
ATOM    767  HG1 MET   242      63.480  89.980  61.630  1.00  0.00            
ATOM    768  HG2 MET   242      63.370  91.140  60.270  1.00  0.00            
ATOM    769  SD  MET   242      62.340  92.020  62.250  1.00  0.00            
ATOM    770  CE  MET   242      62.220  91.070  63.780  1.00  0.00            
ATOM    771  HE1 MET   242      63.130  91.030  64.380  1.00  0.00            
ATOM    772  HE2 MET   242      61.450  91.410  64.480  1.00  0.00            
ATOM    773  HE3 MET   242      61.890  90.050  63.600  1.00  0.00            
ATOM    774  C   MET   242      66.420  93.540  61.640  1.00  0.00            
ATOM    775  O   MET   242      66.510  93.450  62.870  1.00  0.00            
ATOM    776  N   SER   243      67.390  94.130  60.950  1.00  0.00            
ATOM    777  H   SER   243      67.320  94.290  59.950  1.00  0.00            
ATOM    778  CA  SER   243      68.620  94.640  61.520  1.00  0.00            
ATOM    779  HA  SER   243      69.360  93.850  61.640  1.00  0.00            
ATOM    780  CB  SER   243      69.270  95.670  60.590  1.00  0.00            
ATOM    781  HB1 SER   243      70.250  95.960  60.970  1.00  0.00            
ATOM    782  HB2 SER   243      68.670  96.570  60.490  1.00  0.00            
ATOM    783  OG  SER   243      69.510  95.160  59.300  1.00  0.00            
ATOM    784  HG  SER   243      69.970  95.750  58.710  1.00  0.00            
ATOM    785  C   SER   243      68.450  95.410  62.830  1.00  0.00            
ATOM    786  O   SER   243      69.260  95.180  63.730  1.00  0.00            
ATOM    787  N   LYS   244      67.430  96.260  62.900  1.00  0.00            
ATOM    788  H   LYS   244      66.900  96.350  62.050  1.00  0.00            
ATOM    789  CA  LYS   244      67.090  97.180  63.970  1.00  0.00            
ATOM    790  HA  LYS   244      67.990  97.570  64.450  1.00  0.00            
ATOM    791  CB  LYS   244      66.260  98.310  63.370  1.00  0.00            
ATOM    792  HB1 LYS   244      66.560  98.460  62.330  1.00  0.00            
ATOM    793  HB2 LYS   244      66.470  99.220  63.940  1.00  0.00            
ATOM    794  CG  LYS   244      64.760  98.040  63.360  1.00  0.00            
ATOM    795  HG1 LYS   244      64.300  98.050  64.350  1.00  0.00            
ATOM    796  HG2 LYS   244      64.540  97.080  62.900  1.00  0.00            
ATOM    797  CD  LYS   244      64.180  99.140  62.480  1.00  0.00            
ATOM    798  HD1 LYS   244      64.570  99.040  61.470  1.00  0.00            
ATOM    799  HD2 LYS   244      64.420 100.130  62.870  1.00  0.00            
ATOM    800  CE  LYS   244      62.670  98.940  62.430  1.00  0.00            
ATOM    801  HE1 LYS   244      62.220  99.160  63.400  1.00  0.00            
ATOM    802  HE2 LYS   244      62.410  97.880  62.330  1.00  0.00            
ATOM    803  NZ  LYS   244      62.030  99.690  61.340  1.00  0.00            
ATOM    804  HZ1 LYS   244      62.290 100.670  61.430  1.00  0.00            
ATOM    805  HZ2 LYS   244      62.240  99.290  60.440  1.00  0.00            
ATOM    806  HZ3 LYS   244      61.040  99.740  61.530  1.00  0.00            
ATOM    807  C   LYS   244      66.370  96.480  65.110  1.00  0.00            
ATOM    808  O   LYS   244      66.680  96.730  66.280  1.00  0.00            
ATOM    809  N   ALA   245      65.390  95.650  64.750  1.00  0.00            
ATOM    810  H   ALA   245      65.250  95.430  63.770  1.00  0.00            
ATOM    811  CA  ALA   245      64.630  94.820  65.670  1.00  0.00            
ATOM    812  HA  ALA   245      64.330  95.430  66.520  1.00  0.00            
ATOM    813  CB  ALA   245      63.380  94.330  64.940  1.00  0.00            
ATOM    814  HB1 ALA   245      62.710  95.180  64.860  1.00  0.00            
ATOM    815  HB2 ALA   245      63.560  93.940  63.940  1.00  0.00            
ATOM    816  HB3 ALA   245      62.810  93.790  65.700  1.00  0.00            
ATOM    817  C   ALA   245      65.360  93.680  66.360  1.00  0.00            
ATOM    818  O   ALA   245      65.280  93.540  67.570  1.00  0.00            
ATOM    819  N   HIS   246      66.050  92.830  65.600  1.00  0.00            
ATOM    820  H   HIS   246      66.080  92.900  64.590  1.00  0.00            
ATOM    821  CA  HIS   246      66.750  91.670  66.120  1.00  0.00            
ATOM    822  HA  HIS   246      67.070  91.940  67.120  1.00  0.00            
ATOM    823  CB  HIS   246      65.790  90.490  66.170  1.00  0.00            
ATOM    824  HB1 HIS   246      65.270  90.390  65.220  1.00  0.00            
ATOM    825  HB2 HIS   246      65.080  90.640  66.990  1.00  0.00            
ATOM    826  CG  HIS   246      66.380  89.170  66.600  1.00  0.00            
ATOM    827  ND1 HIS   246      67.570  89.100  67.330  1.00  0.00            
ATOM    828  CE1 HIS   246      67.860  87.810  67.490  1.00  0.00            
ATOM    829  HE1 HIS   246      68.600  87.350  68.120  1.00  0.00            
ATOM    830  NE2 HIS   246      66.860  87.020  67.050  1.00  0.00            
ATOM    831  HE2 HIS   246      66.780  86.020  67.090  1.00  0.00            
ATOM    832  CD2 HIS   246      65.950  87.880  66.470  1.00  0.00            
ATOM    833  HD2 HIS   246      65.080  87.520  65.940  1.00  0.00            
ATOM    834  C   HIS   246      68.010  91.410  65.310  1.00  0.00            
ATOM    835  O   HIS   246      68.000  91.240  64.090  1.00  0.00            
ATOM    836  N   GLY   247      69.170  91.240  65.950  1.00  0.00            
ATOM    837  H   GLY   247      69.030  91.330  66.950  1.00  0.00            
ATOM    838  CA  GLY   247      70.510  91.300  65.420  1.00  0.00            
ATOM    839  HA1 GLY   247      71.210  91.290  66.260  1.00  0.00            
ATOM    840  HA2 GLY   247      70.720  92.130  64.750  1.00  0.00            
ATOM    841  C   GLY   247      70.960  90.080  64.620  1.00  0.00            
ATOM    842  O   GLY   247      72.010  90.190  63.990  1.00  0.00            
ATOM    843  N   ILE   248      70.270  88.940  64.600  1.00  0.00            
ATOM    844  H   ILE   248      69.460  88.910  65.190  1.00  0.00            
ATOM    845  CA  ILE   248      70.590  87.750  63.840  1.00  0.00            
ATOM    846  HA  ILE   248      71.680  87.680  63.760  1.00  0.00            
ATOM    847  CB  ILE   248      70.190  86.470  64.570  1.00  0.00            
ATOM    848  HB  ILE   248      69.110  86.500  64.670  1.00  0.00            
ATOM    849  CG2 ILE   248      70.500  85.310  63.620  1.00  0.00            
ATOM    850 1HG2 ILE   248      70.500  84.400  64.220  1.00  0.00            
ATOM    851 2HG2 ILE   248      69.840  85.280  62.760  1.00  0.00            
ATOM    852 3HG2 ILE   248      71.540  85.330  63.280  1.00  0.00            
ATOM    853  CG1 ILE   248      70.740  86.170  65.970  1.00  0.00            
ATOM    854 1HG1 ILE   248      70.440  85.190  66.330  1.00  0.00            
ATOM    855 2HG1 ILE   248      70.350  86.930  66.650  1.00  0.00            
ATOM    856  CD  ILE   248      72.260  86.240  66.030  1.00  0.00            
ATOM    857  HD1 ILE   248      72.510  86.340  67.090  1.00  0.00            
ATOM    858  HD2 ILE   248      72.710  85.310  65.690  1.00  0.00            
ATOM    859  HD3 ILE   248      72.660  87.110  65.500  1.00  0.00            
ATOM    860  C   ILE   248      70.020  87.780  62.420  1.00  0.00            
ATOM    861  O   ILE   248      68.840  88.030  62.180  1.00  0.00            
ATOM    862  N   ASP   249      70.920  87.670  61.440  1.00  0.00            
ATOM    863  H   ASP   249      71.890  87.730  61.730  1.00  0.00            
ATOM    864  CA  ASP   249      70.670  87.650  60.020  1.00  0.00            
ATOM    865  HA  ASP   249      69.860  88.370  59.910  1.00  0.00            
ATOM    866  CB  ASP   249      71.860  88.190  59.220  1.00  0.00            
ATOM    867  HB1 ASP   249      71.560  88.710  58.310  1.00  0.00            
ATOM    868  HB2 ASP   249      72.450  87.320  58.940  1.00  0.00            
ATOM    869  CG  ASP   249      72.890  89.020  59.970  1.00  0.00            
ATOM    870  OD1 ASP   249      73.210  90.130  59.500  1.00  0.00            
ATOM    871  OD2 ASP   249      73.440  88.630  61.020  1.00  0.00            
ATOM    872  C   ASP   249      70.250  86.260  59.560  1.00  0.00            
ATOM    873  O   ASP   249      70.680  85.240  60.090  1.00  0.00            
ATOM    874  N   PRO   250      69.290  86.220  58.630  1.00  0.00            
ATOM    875  CD  PRO   250      68.530  87.360  58.170  1.00  0.00            
ATOM    876  HD1 PRO   250      69.140  88.200  57.820  1.00  0.00            
ATOM    877  HD2 PRO   250      67.870  87.680  58.980  1.00  0.00            
ATOM    878  CG  PRO   250      67.600  86.820  57.090  1.00  0.00            
ATOM    879  HG1 PRO   250      68.270  86.870  56.230  1.00  0.00            
ATOM    880  HG2 PRO   250      66.650  87.360  57.050  1.00  0.00            
ATOM    881  CB  PRO   250      67.390  85.380  57.530  1.00  0.00            
ATOM    882  HB1 PRO   250      67.260  84.790  56.620  1.00  0.00            
ATOM    883  HB2 PRO   250      66.560  85.340  58.230  1.00  0.00            
ATOM    884  CA  PRO   250      68.720  84.970  58.160  1.00  0.00            
ATOM    885  HA  PRO   250      68.690  84.340  59.050  1.00  0.00            
ATOM    886  C   PRO   250      69.570  84.120  57.230  1.00  0.00            
ATOM    887  O   PRO   250      70.510  84.620  56.620  1.00  0.00            
ATOM    888  N   ASN   251      69.240  82.850  57.010  1.00  0.00            
ATOM    889  H   ASN   251      68.480  82.500  57.580  1.00  0.00            
ATOM    890  CA  ASN   251      69.910  82.200  55.900  1.00  0.00            
ATOM    891  HA  ASN   251      70.960  82.480  55.920  1.00  0.00            
ATOM    892  CB  ASN   251      69.770  80.680  55.990  1.00  0.00            
ATOM    893  HB1 ASN   251      70.510  80.140  55.390  1.00  0.00            
ATOM    894  HB2 ASN   251      68.840  80.350  55.510  1.00  0.00            
ATOM    895  CG  ASN   251      69.900  80.160  57.410  1.00  0.00            
ATOM    896  OD1 ASN   251      70.930  79.730  57.910  1.00  0.00            
ATOM    897  ND2 ASN   251      68.810  80.200  58.190  1.00  0.00            
ATOM    898 1HD2 ASN   251      67.920  80.490  57.820  1.00  0.00            
ATOM    899 2HD2 ASN   251      68.960  79.740  59.080  1.00  0.00            
ATOM    900  C   ASN   251      69.400  82.800  54.600  1.00  0.00            
ATOM    901  O   ASN   251      68.280  83.260  54.410  1.00  0.00            
ATOM    902  N   ILE   252      70.240  82.760  53.560  1.00  0.00            
ATOM    903  H   ILE   252      71.120  82.260  53.640  1.00  0.00            
ATOM    904  CA  ILE   252      69.970  83.280  52.240  1.00  0.00            
ATOM    905  HA  ILE   252      68.910  83.360  52.000  1.00  0.00            
ATOM    906  CB  ILE   252      70.530  84.700  52.110  1.00  0.00            
ATOM    907  HB  ILE   252      71.620  84.670  52.110  1.00  0.00            
ATOM    908  CG2 ILE   252      70.170  85.270  50.740  1.00  0.00            
ATOM    909 1HG2 ILE   252      70.590  84.640  49.950  1.00  0.00            
ATOM    910 2HG2 ILE   252      69.100  85.380  50.540  1.00  0.00            
ATOM    911 3HG2 ILE   252      70.600  86.270  50.680  1.00  0.00            
ATOM    912  CG1 ILE   252      69.910  85.720  53.060  1.00  0.00            
ATOM    913 1HG1 ILE   252      69.920  85.300  54.070  1.00  0.00            
ATOM    914 2HG1 ILE   252      68.890  85.950  52.750  1.00  0.00            
ATOM    915  CD  ILE   252      70.610  87.060  53.220  1.00  0.00            
ATOM    916  HD1 ILE   252      69.970  87.720  52.630  1.00  0.00            
ATOM    917  HD2 ILE   252      70.530  87.500  54.220  1.00  0.00            
ATOM    918  HD3 ILE   252      71.650  87.030  52.920  1.00  0.00            
ATOM    919  C   ILE   252      70.450  82.290  51.190  1.00  0.00            
ATOM    920  O   ILE   252      71.530  81.720  51.290  1.00  0.00            
ATOM    921  N   ARG   253      69.730  81.930  50.120  1.00  0.00            
ATOM    922  H   ARG   253      68.780  82.270  50.070  1.00  0.00            
ATOM    923  CA  ARG   253      70.070  80.890  49.160  1.00  0.00            
ATOM    924  HA  ARG   253      71.150  80.780  49.260  1.00  0.00            
ATOM    925  CB  ARG   253      69.440  79.570  49.600  1.00  0.00            
ATOM    926  HB1 ARG   253      69.710  78.860  48.820  1.00  0.00            
ATOM    927  HB2 ARG   253      68.370  79.770  49.590  1.00  0.00            
ATOM    928  CG  ARG   253      69.840  79.080  50.990  1.00  0.00            
ATOM    929  HG1 ARG   253      69.350  79.720  51.730  1.00  0.00            
ATOM    930  HG2 ARG   253      70.920  79.120  51.100  1.00  0.00            
ATOM    931  CD  ARG   253      69.430  77.670  51.400  1.00  0.00            
ATOM    932  HD1 ARG   253      68.410  77.460  51.080  1.00  0.00            
ATOM    933  HD2 ARG   253      69.540  77.590  52.480  1.00  0.00            
ATOM    934  NE  ARG   253      70.300  76.730  50.680  1.00  0.00            
ATOM    935  HE  ARG   253      69.890  76.460  49.800  1.00  0.00            
ATOM    936  CZ  ARG   253      71.590  76.400  50.810  1.00  0.00            
ATOM    937  NH1 ARG   253      72.300  76.740  51.900  1.00  0.00            
ATOM    938 1HH1 ARG   253      71.810  77.140  52.680  1.00  0.00            
ATOM    939 2HH1 ARG   253      73.170  76.230  51.940  1.00  0.00            
ATOM    940  NH2 ARG   253      72.070  75.580  49.870  1.00  0.00            
ATOM    941 1HH2 ARG   253      71.410  75.150  49.230  1.00  0.00            
ATOM    942 2HH2 ARG   253      73.050  75.370  49.960  1.00  0.00            
ATOM    943  C   ARG   253      69.690  81.400  47.780  1.00  0.00            
ATOM    944  O   ARG   253      68.480  81.490  47.600  1.00  0.00            
ATOM    945  N   THR   254      70.690  81.780  46.980  1.00  0.00            
ATOM    946  H   THR   254      71.650  81.550  47.180  1.00  0.00            
ATOM    947  CA  THR   254      70.500  82.240  45.610  1.00  0.00            
ATOM    948  HA  THR   254      69.560  81.910  45.170  1.00  0.00            
ATOM    949  CB  THR   254      70.380  83.760  45.560  1.00  0.00            
ATOM    950  HB  THR   254      70.120  84.000  44.520  1.00  0.00            
ATOM    951  CG2 THR   254      69.320  84.330  46.490  1.00  0.00            
ATOM    952 1HG2 THR   254      69.390  84.000  47.530  1.00  0.00            
ATOM    953 2HG2 THR   254      69.340  85.420  46.520  1.00  0.00            
ATOM    954 3HG2 THR   254      68.360  84.150  46.010  1.00  0.00            
ATOM    955  OG1 THR   254      71.600  84.370  45.900  1.00  0.00            
ATOM    956  HG1 THR   254      71.800  84.310  46.840  1.00  0.00            
ATOM    957  C   THR   254      71.640  81.900  44.650  1.00  0.00            
ATOM    958  O   THR   254      72.660  81.410  45.130  1.00  0.00            
ATOM    959  N   GLY   255      71.430  82.000  43.340  1.00  0.00            
ATOM    960  H   GLY   255      70.550  82.400  43.040  1.00  0.00            
ATOM    961  CA  GLY   255      72.500  81.850  42.380  1.00  0.00            
ATOM    962  HA1 GLY   255      72.150  81.860  41.350  1.00  0.00            
ATOM    963  HA2 GLY   255      72.940  80.860  42.530  1.00  0.00            
ATOM    964  C   GLY   255      73.660  82.810  42.580  1.00  0.00            
ATOM    965  O   GLY   255      74.800  82.410  42.360  1.00  0.00            
ATOM    966  N   VAL   256      73.510  84.020  43.140  1.00  0.00            
ATOM    967  H   VAL   256      72.580  84.330  43.350  1.00  0.00            
ATOM    968  CA  VAL   256      74.610  84.950  43.290  1.00  0.00            
ATOM    969  HA  VAL   256      75.430  84.630  42.650  1.00  0.00            
ATOM    970  CB  VAL   256      74.210  86.370  42.910  1.00  0.00            
ATOM    971  HB  VAL   256      75.140  86.930  42.950  1.00  0.00            
ATOM    972  CG1 VAL   256      73.500  86.430  41.560  1.00  0.00            
ATOM    973 1HG1 VAL   256      74.040  85.910  40.770  1.00  0.00            
ATOM    974 2HG1 VAL   256      72.510  86.010  41.710  1.00  0.00            
ATOM    975 3HG1 VAL   256      73.320  87.490  41.330  1.00  0.00            
ATOM    976  CG2 VAL   256      73.260  87.060  43.890  1.00  0.00            
ATOM    977 1HG2 VAL   256      72.330  86.500  43.800  1.00  0.00            
ATOM    978 2HG2 VAL   256      73.730  87.100  44.870  1.00  0.00            
ATOM    979 3HG2 VAL   256      73.250  88.050  43.430  1.00  0.00            
ATOM    980  C   VAL   256      75.300  84.890  44.650  1.00  0.00            
ATOM    981  O   VAL   256      76.510  85.000  44.830  1.00  0.00            
ATOM    982  N   ARG   257      74.520  84.640  45.710  1.00  0.00            
ATOM    983  H   ARG   257      73.550  84.450  45.540  1.00  0.00            
ATOM    984  CA  ARG   257      74.930  84.430  47.080  1.00  0.00            
ATOM    985  HA  ARG   257      75.980  84.140  47.010  1.00  0.00            
ATOM    986  CB  ARG   257      74.980  85.810  47.720  1.00  0.00            
ATOM    987  HB1 ARG   257      74.990  85.680  48.800  1.00  0.00            
ATOM    988  HB2 ARG   257      74.090  86.400  47.530  1.00  0.00            
ATOM    989  CG  ARG   257      76.180  86.620  47.220  1.00  0.00            
ATOM    990  HG1 ARG   257      76.070  86.920  46.190  1.00  0.00            
ATOM    991  HG2 ARG   257      77.060  85.990  47.290  1.00  0.00            
ATOM    992  CD  ARG   257      76.390  87.850  48.100  1.00  0.00            
ATOM    993  HD1 ARG   257      77.350  88.230  47.760  1.00  0.00            
ATOM    994  HD2 ARG   257      76.370  87.720  49.180  1.00  0.00            
ATOM    995  NE  ARG   257      75.380  88.830  47.710  1.00  0.00            
ATOM    996  HE  ARG   257      75.280  89.000  46.720  1.00  0.00            
ATOM    997  CZ  ARG   257      74.630  89.610  48.500  1.00  0.00            
ATOM    998  NH1 ARG   257      74.770  89.530  49.830  1.00  0.00            
ATOM    999 1HH1 ARG   257      75.470  88.920  50.230  1.00  0.00            
ATOM   1000 2HH1 ARG   257      74.230  90.150  50.410  1.00  0.00            
ATOM   1001  NH2 ARG   257      73.650  90.430  48.080  1.00  0.00            
ATOM   1002 1HH2 ARG   257      73.710  90.630  47.090  1.00  0.00            
ATOM   1003 2HH2 ARG   257      73.360  91.070  48.800  1.00  0.00            
ATOM   1004  C   ARG   257      74.060  83.450  47.870  1.00  0.00            
ATOM   1005  O   ARG   257      72.860  83.600  48.100  1.00  0.00            
ATOM   1006  N   THR   258      74.730  82.460  48.460  1.00  0.00            
ATOM   1007  H   THR   258      75.710  82.540  48.230  1.00  0.00            
ATOM   1008  CA  THR   258      74.200  81.500  49.410  1.00  0.00            
ATOM   1009  HA  THR   258      73.160  81.720  49.670  1.00  0.00            
ATOM   1010  CB  THR   258      74.170  80.120  48.760  1.00  0.00            
ATOM   1011  HB  THR   258      75.130  79.880  48.290  1.00  0.00            
ATOM   1012  CG2 THR   258      73.760  78.960  49.660  1.00  0.00            
ATOM   1013 1HG2 THR   258      74.530  78.700  50.380  1.00  0.00            
ATOM   1014 2HG2 THR   258      72.890  79.240  50.270  1.00  0.00            
ATOM   1015 3HG2 THR   258      73.490  78.140  49.000  1.00  0.00            
ATOM   1016  OG1 THR   258      73.210  80.210  47.730  1.00  0.00            
ATOM   1017  HG1 THR   258      73.570  80.810  47.080  1.00  0.00            
ATOM   1018  C   THR   258      75.080  81.580  50.640  1.00  0.00            
ATOM   1019  O   THR   258      76.290  81.790  50.630  1.00  0.00            
ATOM   1020  N   ILE   259      74.430  81.510  51.810  1.00  0.00            
ATOM   1021  H   ILE   259      73.470  81.230  51.710  1.00  0.00            
ATOM   1022  CA  ILE   259      74.970  81.980  53.070  1.00  0.00            
ATOM   1023  HA  ILE   259      76.020  81.700  53.040  1.00  0.00            
ATOM   1024  CB  ILE   259      74.820  83.490  53.220  1.00  0.00            
ATOM   1025  HB  ILE   259      73.840  83.810  53.570  1.00  0.00            
ATOM   1026  CG2 ILE   259      75.690  83.950  54.390  1.00  0.00            
ATOM   1027 1HG2 ILE   259      75.630  85.040  54.450  1.00  0.00            
ATOM   1028 2HG2 ILE   259      75.350  83.570  55.350  1.00  0.00            
ATOM   1029 3HG2 ILE   259      76.720  83.630  54.230  1.00  0.00            
ATOM   1030  CG1 ILE   259      74.960  84.340  51.960  1.00  0.00            
ATOM   1031 1HG1 ILE   259      74.300  83.940  51.190  1.00  0.00            
ATOM   1032 2HG1 ILE   259      75.990  84.310  51.600  1.00  0.00            
ATOM   1033  CD  ILE   259      74.560  85.810  52.030  1.00  0.00            
ATOM   1034  HD1 ILE   259      74.520  86.140  50.990  1.00  0.00            
ATOM   1035  HD2 ILE   259      73.600  86.060  52.490  1.00  0.00            
ATOM   1036  HD3 ILE   259      75.360  86.400  52.480  1.00  0.00            
ATOM   1037  C   ILE   259      74.080  81.320  54.110  1.00  0.00            
ATOM   1038  O   ILE   259      72.870  81.530  54.220  1.00  0.00            
ATOM   1039  N   THR   260      74.660  80.680  55.120  1.00  0.00            
ATOM   1040  H   THR   260      75.670  80.690  55.110  1.00  0.00            
ATOM   1041  CA  THR   260      73.990  79.930  56.160  1.00  0.00            
ATOM   1042  HA  THR   260      72.910  79.970  56.120  1.00  0.00            
ATOM   1043  CB  THR   260      74.330  78.440  56.100  1.00  0.00            
ATOM   1044  HB  THR   260      75.410  78.370  55.970  1.00  0.00            
ATOM   1045  CG2 THR   260      73.890  77.570  57.280  1.00  0.00            
ATOM   1046 1HG2 THR   260      74.500  77.970  58.100  1.00  0.00            
ATOM   1047 2HG2 THR   260      72.840  77.710  57.540  1.00  0.00            
ATOM   1048 3HG2 THR   260      74.170  76.530  57.110  1.00  0.00            
ATOM   1049  OG1 THR   260      73.690  77.810  55.020  1.00  0.00            
ATOM   1050  HG1 THR   260      73.990  76.900  55.070  1.00  0.00            
ATOM   1051  C   THR   260      74.490  80.520  57.480  1.00  0.00            
ATOM   1052  O   THR   260      75.670  80.720  57.720  1.00  0.00            
ATOM   1053  N   THR   261      73.480  80.760  58.330  1.00  0.00            
ATOM   1054  H   THR   261      72.510  80.590  58.140  1.00  0.00            
ATOM   1055  CA  THR   261      73.730  81.490  59.560  1.00  0.00            
ATOM   1056  HA  THR   261      74.800  81.620  59.680  1.00  0.00            
ATOM   1057  CB  THR   261      73.050  82.860  59.490  1.00  0.00            
ATOM   1058  HB  THR   261      73.110  83.410  60.430  1.00  0.00            
ATOM   1059  CG2 THR   261      73.540  83.660  58.290  1.00  0.00            
ATOM   1060 1HG2 THR   261      73.010  83.380  57.380  1.00  0.00            
ATOM   1061 2HG2 THR   261      73.190  84.690  58.380  1.00  0.00            
ATOM   1062 3HG2 THR   261      74.620  83.600  58.190  1.00  0.00            
ATOM   1063  OG1 THR   261      71.660  82.610  59.380  1.00  0.00            
ATOM   1064  HG1 THR   261      71.190  83.440  59.470  1.00  0.00            
ATOM   1065  C   THR   261      73.220  80.800  60.810  1.00  0.00            
ATOM   1066  O   THR   261      73.440  81.330  61.900  1.00  0.00            
ATOM   1067  N   GLY   262      72.440  79.720  60.720  1.00  0.00            
ATOM   1068  H   GLY   262      72.290  79.260  59.840  1.00  0.00            
ATOM   1069  CA  GLY   262      71.810  79.010  61.810  1.00  0.00            
ATOM   1070  HA1 GLY   262      72.530  78.790  62.600  1.00  0.00            
ATOM   1071  HA2 GLY   262      71.530  78.030  61.420  1.00  0.00            
ATOM   1072  C   GLY   262      70.610  79.730  62.400  1.00  0.00            
ATOM   1073  O   GLY   262      70.100  79.330  63.440  1.00  0.00            
ATOM   1074  N   ALA   263      70.060  80.760  61.740  1.00  0.00            
ATOM   1075  H   ALA   263      70.630  81.160  61.010  1.00  0.00            
ATOM   1076  CA  ALA   263      68.790  81.400  62.010  1.00  0.00            
ATOM   1077  HA  ALA   263      68.900  81.660  63.060  1.00  0.00            
ATOM   1078  CB  ALA   263      68.690  82.690  61.190  1.00  0.00            
ATOM   1079  HB1 ALA   263      67.770  83.200  61.460  1.00  0.00            
ATOM   1080  HB2 ALA   263      69.560  83.330  61.380  1.00  0.00            
ATOM   1081  HB3 ALA   263      68.730  82.410  60.140  1.00  0.00            
ATOM   1082  C   ALA   263      67.590  80.480  61.820  1.00  0.00            
ATOM   1083  O   ALA   263      67.630  79.700  60.880  1.00  0.00            
ATOM   1084  N   PRO   264      66.530  80.520  62.630  1.00  0.00            
ATOM   1085  CD  PRO   264      66.290  81.450  63.710  1.00  0.00            
ATOM   1086  HD1 PRO   264      66.160  82.450  63.300  1.00  0.00            
ATOM   1087  HD2 PRO   264      67.160  81.470  64.360  1.00  0.00            
ATOM   1088  CG  PRO   264      65.040  80.990  64.460  1.00  0.00            
ATOM   1089  HG1 PRO   264      64.630  81.790  65.080  1.00  0.00            
ATOM   1090  HG2 PRO   264      65.180  80.040  64.980  1.00  0.00            
ATOM   1091  CB  PRO   264      64.220  80.710  63.200  1.00  0.00            
ATOM   1092  HB1 PRO   264      63.870  81.680  62.850  1.00  0.00            
ATOM   1093  HB2 PRO   264      63.360  80.130  63.510  1.00  0.00            
ATOM   1094  CA  PRO   264      65.220  80.010  62.290  1.00  0.00            
ATOM   1095  HA  PRO   264      65.190  78.920  62.390  1.00  0.00            
ATOM   1096  C   PRO   264      64.710  80.280  60.880  1.00  0.00            
ATOM   1097  O   PRO   264      63.980  79.450  60.340  1.00  0.00            
ATOM   1098  N   VAL   265      65.040  81.380  60.210  1.00  0.00            
ATOM   1099  H   VAL   265      65.730  81.970  60.670  1.00  0.00            
ATOM   1100  CA  VAL   265      64.400  81.690  58.950  1.00  0.00            
ATOM   1101  HA  VAL   265      63.610  80.960  58.750  1.00  0.00            
ATOM   1102  CB  VAL   265      63.790  83.080  58.870  1.00  0.00            
ATOM   1103  HB  VAL   265      64.520  83.890  58.750  1.00  0.00            
ATOM   1104  CG1 VAL   265      62.930  83.230  57.610  1.00  0.00            
ATOM   1105 1HG1 VAL   265      62.560  84.250  57.540  1.00  0.00            
ATOM   1106 2HG1 VAL   265      63.410  82.930  56.680  1.00  0.00            
ATOM   1107 3HG1 VAL   265      62.040  82.600  57.640  1.00  0.00            
ATOM   1108  CG2 VAL   265      63.090  83.460  60.170  1.00  0.00            
ATOM   1109 1HG2 VAL   265      63.830  83.640  60.950  1.00  0.00            
ATOM   1110 2HG2 VAL   265      62.550  84.400  60.080  1.00  0.00            
ATOM   1111 3HG2 VAL   265      62.340  82.760  60.530  1.00  0.00            
ATOM   1112  C   VAL   265      65.450  81.440  57.870  1.00  0.00            
ATOM   1113  O   VAL   265      66.610  81.820  58.020  1.00  0.00            
ATOM   1114  N   THR   266      65.030  80.860  56.740  1.00  0.00            
ATOM   1115  H   THR   266      64.060  80.580  56.700  1.00  0.00            
ATOM   1116  CA  THR   266      65.820  80.780  55.530  1.00  0.00            
ATOM   1117  HA  THR   266      66.790  81.270  55.640  1.00  0.00            
ATOM   1118  CB  THR   266      66.040  79.310  55.170  1.00  0.00            
ATOM   1119  HB  THR   266      65.150  78.680  55.190  1.00  0.00            
ATOM   1120  CG2 THR   266      66.560  79.120  53.750  1.00  0.00            
ATOM   1121 1HG2 THR   266      67.570  79.500  53.590  1.00  0.00            
ATOM   1122 2HG2 THR   266      66.740  78.050  53.650  1.00  0.00            
ATOM   1123 3HG2 THR   266      65.830  79.350  52.980  1.00  0.00            
ATOM   1124  OG1 THR   266      66.940  78.790  56.130  1.00  0.00            
ATOM   1125  HG1 THR   266      66.490  78.610  56.960  1.00  0.00            
ATOM   1126  C   THR   266      65.030  81.460  54.420  1.00  0.00            
ATOM   1127  O   THR   266      63.870  81.120  54.180  1.00  0.00            
ATOM   1128  N   TYR   267      65.720  82.330  53.690  1.00  0.00            
ATOM   1129  H   TYR   267      66.700  82.470  53.890  1.00  0.00            
ATOM   1130  CA  TYR   267      65.190  82.960  52.500  1.00  0.00            
ATOM   1131  HA  TYR   267      64.110  82.840  52.440  1.00  0.00            
ATOM   1132  CB  TYR   267      65.410  84.470  52.460  1.00  0.00            
ATOM   1133  HB1 TYR   267      65.310  84.870  51.450  1.00  0.00            
ATOM   1134  HB2 TYR   267      66.440  84.790  52.610  1.00  0.00            
ATOM   1135  CG  TYR   267      64.500  85.250  53.380  1.00  0.00            
ATOM   1136  CD1 TYR   267      63.180  85.530  53.030  1.00  0.00            
ATOM   1137  HD1 TYR   267      62.850  85.250  52.040  1.00  0.00            
ATOM   1138  CE1 TYR   267      62.300  86.140  53.930  1.00  0.00            
ATOM   1139  HE1 TYR   267      61.340  86.460  53.550  1.00  0.00            
ATOM   1140  CZ  TYR   267      62.730  86.450  55.230  1.00  0.00            
ATOM   1141  OH  TYR   267      61.850  87.100  56.040  1.00  0.00            
ATOM   1142  HH  TYR   267      60.970  87.260  55.690  1.00  0.00            
ATOM   1143  CE2 TYR   267      64.010  86.070  55.680  1.00  0.00            
ATOM   1144  HE2 TYR   267      64.400  86.210  56.680  1.00  0.00            
ATOM   1145  CD2 TYR   267      64.880  85.560  54.700  1.00  0.00            
ATOM   1146  HD2 TYR   267      65.840  85.160  54.980  1.00  0.00            
ATOM   1147  C   TYR   267      65.700  82.320  51.220  1.00  0.00            
ATOM   1148  O   TYR   267      66.900  82.220  50.950  1.00  0.00            
ATOM   1149  N   SER   268      64.800  81.830  50.370  1.00  0.00            
ATOM   1150  H   SER   268      63.820  81.970  50.600  1.00  0.00            
ATOM   1151  CA  SER   268      65.140  81.180  49.120  1.00  0.00            
ATOM   1152  HA  SER   268      66.160  81.420  48.830  1.00  0.00            
ATOM   1153  CB  SER   268      65.160  79.660  49.230  1.00  0.00            
ATOM   1154  HB1 SER   268      64.210  79.200  49.490  1.00  0.00            
ATOM   1155  HB2 SER   268      65.880  79.290  49.960  1.00  0.00            
ATOM   1156  OG  SER   268      65.630  79.010  48.070  1.00  0.00            
ATOM   1157  HG  SER   268      65.010  79.100  47.340  1.00  0.00            
ATOM   1158  C   SER   268      64.270  81.600  47.940  1.00  0.00            
ATOM   1159  O   SER   268      63.130  82.040  48.050  1.00  0.00            
ATOM   1160  N   THR   269      64.930  81.500  46.780  1.00  0.00            
ATOM   1161  H   THR   269      65.900  81.200  46.830  1.00  0.00            
ATOM   1162  CA  THR   269      64.290  81.600  45.490  1.00  0.00            
ATOM   1163  HA  THR   269      63.570  82.400  45.550  1.00  0.00            
ATOM   1164  CB  THR   269      65.260  81.960  44.360  1.00  0.00            
ATOM   1165  HB  THR   269      64.690  82.010  43.430  1.00  0.00            
ATOM   1166  CG2 THR   269      65.820  83.370  44.550  1.00  0.00            
ATOM   1167 1HG2 THR   269      66.430  83.710  43.710  1.00  0.00            
ATOM   1168 2HG2 THR   269      65.060  84.130  44.700  1.00  0.00            
ATOM   1169 3HG2 THR   269      66.410  83.290  45.470  1.00  0.00            
ATOM   1170  OG1 THR   269      66.310  81.040  44.150  1.00  0.00            
ATOM   1171  HG1 THR   269      66.960  81.520  43.640  1.00  0.00            
ATOM   1172  C   THR   269      63.660  80.250  45.170  1.00  0.00            
ATOM   1173  O   THR   269      64.080  79.210  45.670  1.00  0.00            
ATOM   1174  N   TYR   270      62.490  80.210  44.530  1.00  0.00            
ATOM   1175  H   TYR   270      61.970  81.020  44.240  1.00  0.00            
ATOM   1176  CA  TYR   270      61.900  78.950  44.110  1.00  0.00            
ATOM   1177  HA  TYR   270      61.630  78.370  44.990  1.00  0.00            
ATOM   1178  CB  TYR   270      60.650  79.290  43.310  1.00  0.00            
ATOM   1179  HB1 TYR   270      60.470  78.420  42.680  1.00  0.00            
ATOM   1180  HB2 TYR   270      60.860  80.110  42.630  1.00  0.00            
ATOM   1181  CG  TYR   270      59.430  79.650  44.120  1.00  0.00            
ATOM   1182  CD1 TYR   270      58.680  78.700  44.820  1.00  0.00            
ATOM   1183  HD1 TYR   270      59.110  77.730  45.020  1.00  0.00            
ATOM   1184  CE1 TYR   270      57.490  79.050  45.470  1.00  0.00            
ATOM   1185  HE1 TYR   270      56.990  78.290  46.050  1.00  0.00            
ATOM   1186  CZ  TYR   270      57.040  80.380  45.360  1.00  0.00            
ATOM   1187  OH  TYR   270      56.020  80.910  46.100  1.00  0.00            
ATOM   1188  HH  TYR   270      55.930  81.850  45.950  1.00  0.00            
ATOM   1189  CE2 TYR   270      57.760  81.380  44.680  1.00  0.00            
ATOM   1190  HE2 TYR   270      57.360  82.380  44.790  1.00  0.00            
ATOM   1191  CD2 TYR   270      58.950  80.970  44.070  1.00  0.00            
ATOM   1192  HD2 TYR   270      59.420  81.680  43.410  1.00  0.00            
ATOM   1193  C   TYR   270      62.860  78.100  43.290  1.00  0.00            
ATOM   1194  O   TYR   270      62.950  76.920  43.630  1.00  0.00            
ATOM   1195  N   GLY   271      63.530  78.700  42.310  1.00  0.00            
ATOM   1196  H   GLY   271      63.550  79.700  42.240  1.00  0.00            
ATOM   1197  CA  GLY   271      64.650  78.080  41.610  1.00  0.00            
ATOM   1198  HA1 GLY   271      65.010  78.800  40.890  1.00  0.00            
ATOM   1199  HA2 GLY   271      64.180  77.190  41.170  1.00  0.00            
ATOM   1200  C   GLY   271      65.720  77.540  42.550  1.00  0.00            
ATOM   1201  O   GLY   271      66.040  76.370  42.350  1.00  0.00            
ATOM   1202  N   LYS   272      66.290  78.240  43.530  1.00  0.00            
ATOM   1203  H   LYS   272      65.900  79.120  43.820  1.00  0.00            
ATOM   1204  CA  LYS   272      67.340  77.640  44.330  1.00  0.00            
ATOM   1205  HA  LYS   272      68.000  77.100  43.650  1.00  0.00            
ATOM   1206  CB  LYS   272      68.070  78.750  45.090  1.00  0.00            
ATOM   1207  HB1 LYS   272      67.300  79.190  45.730  1.00  0.00            
ATOM   1208  HB2 LYS   272      68.420  79.490  44.380  1.00  0.00            
ATOM   1209  CG  LYS   272      69.280  78.260  45.890  1.00  0.00            
ATOM   1210  HG1 LYS   272      68.990  77.510  46.630  1.00  0.00            
ATOM   1211  HG2 LYS   272      69.580  79.150  46.440  1.00  0.00            
ATOM   1212  CD  LYS   272      70.500  77.970  45.010  1.00  0.00            
ATOM   1213  HD1 LYS   272      70.690  78.820  44.370  1.00  0.00            
ATOM   1214  HD2 LYS   272      70.260  77.140  44.340  1.00  0.00            
ATOM   1215  CE  LYS   272      71.810  77.780  45.770  1.00  0.00            
ATOM   1216  HE1 LYS   272      71.450  77.940  46.780  1.00  0.00            
ATOM   1217  HE2 LYS   272      72.580  78.480  45.440  1.00  0.00            
ATOM   1218  NZ  LYS   272      72.260  76.380  45.680  1.00  0.00            
ATOM   1219  HZ1 LYS   272      73.070  76.210  46.270  1.00  0.00            
ATOM   1220  HZ2 LYS   272      71.590  75.680  45.950  1.00  0.00            
ATOM   1221  HZ3 LYS   272      72.580  76.220  44.740  1.00  0.00            
ATOM   1222  C   LYS   272      66.810  76.540  45.230  1.00  0.00            
ATOM   1223  O   LYS   272      67.500  75.540  45.430  1.00  0.00            
ATOM   1224  N   PHE   273      65.560  76.680  45.680  1.00  0.00            
ATOM   1225  H   PHE   273      65.070  77.550  45.540  1.00  0.00            
ATOM   1226  CA  PHE   273      64.890  75.700  46.510  1.00  0.00            
ATOM   1227  HA  PHE   273      65.490  75.480  47.400  1.00  0.00            
ATOM   1228  CB  PHE   273      63.550  76.280  46.960  1.00  0.00            
ATOM   1229  HB1 PHE   273      63.120  76.900  46.180  1.00  0.00            
ATOM   1230  HB2 PHE   273      63.750  76.990  47.760  1.00  0.00            
ATOM   1231  CG  PHE   273      62.580  75.250  47.510  1.00  0.00            
ATOM   1232  CD1 PHE   273      62.690  74.760  48.810  1.00  0.00            
ATOM   1233  HD1 PHE   273      63.530  74.990  49.450  1.00  0.00            
ATOM   1234  CE1 PHE   273      61.780  73.800  49.260  1.00  0.00            
ATOM   1235  HE1 PHE   273      61.950  73.450  50.270  1.00  0.00            
ATOM   1236  CZ  PHE   273      60.720  73.320  48.470  1.00  0.00            
ATOM   1237  HZ  PHE   273      59.990  72.640  48.870  1.00  0.00            
ATOM   1238  CE2 PHE   273      60.560  73.890  47.200  1.00  0.00            
ATOM   1239  HE2 PHE   273      59.690  73.660  46.610  1.00  0.00            
ATOM   1240  CD2 PHE   273      61.550  74.750  46.700  1.00  0.00            
ATOM   1241  HD2 PHE   273      61.510  75.130  45.690  1.00  0.00            
ATOM   1242  C   PHE   273      64.790  74.370  45.780  1.00  0.00            
ATOM   1243  O   PHE   273      65.120  73.320  46.320  1.00  0.00            
ATOM   1244  N   LEU   274      64.360  74.350  44.520  1.00  0.00            
ATOM   1245  H   LEU   274      64.090  75.260  44.170  1.00  0.00            
ATOM   1246  CA  LEU   274      64.470  73.220  43.630  1.00  0.00            
ATOM   1247  HA  LEU   274      63.860  72.360  43.940  1.00  0.00            
ATOM   1248  CB  LEU   274      63.930  73.700  42.280  1.00  0.00            
ATOM   1249  HB1 LEU   274      64.240  72.980  41.530  1.00  0.00            
ATOM   1250  HB2 LEU   274      64.480  74.610  42.050  1.00  0.00            
ATOM   1251  CG  LEU   274      62.410  73.850  42.290  1.00  0.00            
ATOM   1252  HG  LEU   274      62.100  74.570  43.040  1.00  0.00            
ATOM   1253  CD1 LEU   274      62.120  74.470  40.930  1.00  0.00            
ATOM   1254 1HD1 LEU   274      62.600  75.440  40.850  1.00  0.00            
ATOM   1255 2HD1 LEU   274      62.510  73.880  40.100  1.00  0.00            
ATOM   1256 3HD1 LEU   274      61.080  74.630  40.640  1.00  0.00            
ATOM   1257  CD2 LEU   274      61.640  72.530  42.250  1.00  0.00            
ATOM   1258 1HD2 LEU   274      61.970  71.740  41.570  1.00  0.00            
ATOM   1259 2HD2 LEU   274      61.600  72.230  43.300  1.00  0.00            
ATOM   1260 3HD2 LEU   274      60.590  72.760  42.110  1.00  0.00            
ATOM   1261  C   LEU   274      65.910  72.750  43.460  1.00  0.00            
ATOM   1262  O   LEU   274      66.040  71.530  43.390  1.00  0.00            
ATOM   1263  N   ALA   275      66.920  73.590  43.190  1.00  0.00            
ATOM   1264  H   ALA   275      66.760  74.560  42.980  1.00  0.00            
ATOM   1265  CA  ALA   275      68.310  73.180  43.150  1.00  0.00            
ATOM   1266  HA  ALA   275      68.490  72.540  42.290  1.00  0.00            
ATOM   1267  CB  ALA   275      69.220  74.360  42.850  1.00  0.00            
ATOM   1268  HB1 ALA   275      69.470  74.860  43.790  1.00  0.00            
ATOM   1269  HB2 ALA   275      70.170  73.960  42.490  1.00  0.00            
ATOM   1270  HB3 ALA   275      68.800  75.010  42.080  1.00  0.00            
ATOM   1271  C   ALA   275      68.750  72.440  44.410  1.00  0.00            
ATOM   1272  O   ALA   275      69.550  71.500  44.340  1.00  0.00            
ATOM   1273  N   ASP   276      68.230  72.830  45.570  1.00  0.00            
ATOM   1274  H   ASP   276      67.600  73.610  45.550  1.00  0.00            
ATOM   1275  CA  ASP   276      68.600  72.380  46.900  1.00  0.00            
ATOM   1276  HA  ASP   276      69.640  72.070  46.900  1.00  0.00            
ATOM   1277  CB  ASP   276      68.500  73.600  47.810  1.00  0.00            
ATOM   1278  HB1 ASP   276      68.510  73.190  48.830  1.00  0.00            
ATOM   1279  HB2 ASP   276      67.520  74.050  47.690  1.00  0.00            
ATOM   1280  CG  ASP   276      69.690  74.530  47.600  1.00  0.00            
ATOM   1281  OD1 ASP   276      69.700  75.570  48.290  1.00  0.00            
ATOM   1282  OD2 ASP   276      70.700  74.230  46.920  1.00  0.00            
ATOM   1283  C   ASP   276      67.860  71.130  47.360  1.00  0.00            
ATOM   1284  O   ASP   276      67.760  70.790  48.530  1.00  0.00            
ATOM   1285  N   GLY   277      67.200  70.400  46.450  1.00  0.00            
ATOM   1286  H   GLY   277      67.220  70.690  45.480  1.00  0.00            
ATOM   1287  CA  GLY   277      66.380  69.230  46.670  1.00  0.00            
ATOM   1288  HA1 GLY   277      66.940  68.600  47.360  1.00  0.00            
ATOM   1289  HA2 GLY   277      66.250  68.740  45.710  1.00  0.00            
ATOM   1290  C   GLY   277      64.930  69.410  47.120  1.00  0.00            
ATOM   1291  O   GLY   277      64.290  68.410  47.420  1.00  0.00            
ATOM   1292  N   GLY   278      64.540  70.690  47.130  1.00  0.00            
ATOM   1293  H   GLY   278      65.210  71.380  46.830  1.00  0.00            
ATOM   1294  CA  GLY   278      63.220  71.070  47.580  1.00  0.00            
ATOM   1295  HA1 GLY   278      62.400  70.640  47.000  1.00  0.00            
ATOM   1296  HA2 GLY   278      63.130  72.150  47.520  1.00  0.00            
ATOM   1297  C   GLY   278      62.970  70.710  49.040  1.00  0.00            
ATOM   1298  O   GLY   278      63.920  70.800  49.820  1.00  0.00            
ATOM   1299  N   CYS   279      61.720  70.340  49.340  1.00  0.00            
ATOM   1300  H   CYS   279      61.220  69.830  48.630  1.00  0.00            
ATOM   1301  CA  CYS   279      61.250  70.110  50.700  1.00  0.00            
ATOM   1302  HA  CYS   279      61.390  70.950  51.370  1.00  0.00            
ATOM   1303  CB  CYS   279      59.730  70.120  50.640  1.00  0.00            
ATOM   1304  HB1 CYS   279      59.360  69.140  50.340  1.00  0.00            
ATOM   1305  HB2 CYS   279      59.380  70.890  49.950  1.00  0.00            
ATOM   1306  SG  CYS   279      59.100  70.630  52.260  1.00  0.00            
ATOM   1307  HG  CYS   279      59.620  69.610  52.950  1.00  0.00            
ATOM   1308  C   CYS   279      61.900  68.900  51.340  1.00  0.00            
ATOM   1309  O   CYS   279      62.560  69.110  52.360  1.00  0.00            
ATOM   1310  N   SER   280      62.000  67.720  50.720  1.00  0.00            
ATOM   1311  H   SER   280      61.570  67.560  49.820  1.00  0.00            
ATOM   1312  CA  SER   280      62.810  66.640  51.230  1.00  0.00            
ATOM   1313  HA  SER   280      62.370  66.430  52.210  1.00  0.00            
ATOM   1314  CB  SER   280      62.680  65.440  50.290  1.00  0.00            
ATOM   1315  HB1 SER   280      63.390  64.680  50.620  1.00  0.00            
ATOM   1316  HB2 SER   280      62.990  65.850  49.320  1.00  0.00            
ATOM   1317  OG  SER   280      61.340  65.010  50.260  1.00  0.00            
ATOM   1318  HG  SER   280      61.210  64.320  49.610  1.00  0.00            
ATOM   1319  C   SER   280      64.300  66.900  51.370  1.00  0.00            
ATOM   1320  O   SER   280      64.950  66.330  52.240  1.00  0.00            
ATOM   1321  N   GLY   281      64.940  67.600  50.430  1.00  0.00            
ATOM   1322  H   GLY   281      64.410  67.950  49.640  1.00  0.00            
ATOM   1323  CA  GLY   281      66.340  67.960  50.570  1.00  0.00            
ATOM   1324  HA1 GLY   281      66.630  68.480  49.650  1.00  0.00            
ATOM   1325  HA2 GLY   281      67.030  67.130  50.730  1.00  0.00            
ATOM   1326  C   GLY   281      66.550  69.040  51.610  1.00  0.00            
ATOM   1327  O   GLY   281      67.600  69.690  51.610  1.00  0.00            
ATOM   1328  N   GLY   282      65.550  69.350  52.440  1.00  0.00            
ATOM   1329  H   GLY   282      64.620  68.970  52.370  1.00  0.00            
ATOM   1330  CA  GLY   282      65.540  70.340  53.510  1.00  0.00            
ATOM   1331  HA1 GLY   282      65.040  71.230  53.140  1.00  0.00            
ATOM   1332  HA2 GLY   282      66.560  70.600  53.780  1.00  0.00            
ATOM   1333  C   GLY   282      64.810  69.870  54.760  1.00  0.00            
ATOM   1334  O   GLY   282      64.160  68.840  54.660  1.00  0.00            
ATOM   1335  N   ALA   283      64.920  70.560  55.900  1.00  0.00            
ATOM   1336  H   ALA   283      65.500  71.390  55.900  1.00  0.00            
ATOM   1337  CA  ALA   283      64.090  70.430  57.080  1.00  0.00            
ATOM   1338  HA  ALA   283      63.290  69.780  56.740  1.00  0.00            
ATOM   1339  CB  ALA   283      64.910  69.820  58.220  1.00  0.00            
ATOM   1340  HB1 ALA   283      65.840  70.330  58.480  1.00  0.00            
ATOM   1341  HB2 ALA   283      64.130  69.790  58.980  1.00  0.00            
ATOM   1342  HB3 ALA   283      65.050  68.770  57.960  1.00  0.00            
ATOM   1343  C   ALA   283      63.670  71.850  57.450  1.00  0.00            
ATOM   1344  O   ALA   283      64.490  72.720  57.730  1.00  0.00            
ATOM   1345  N   TYR   284      62.350  72.100  57.440  1.00  0.00            
ATOM   1346  H   TYR   284      61.870  71.290  57.080  1.00  0.00            
ATOM   1347  CA  TYR   284      61.660  73.290  57.890  1.00  0.00            
ATOM   1348  HA  TYR   284      62.260  73.640  58.730  1.00  0.00            
ATOM   1349  CB  TYR   284      61.630  74.360  56.810  1.00  0.00            
ATOM   1350  HB1 TYR   284      61.400  75.250  57.400  1.00  0.00            
ATOM   1351  HB2 TYR   284      60.790  74.150  56.160  1.00  0.00            
ATOM   1352  CG  TYR   284      62.900  74.710  56.060  1.00  0.00            
ATOM   1353  CD1 TYR   284      63.870  75.490  56.700  1.00  0.00            
ATOM   1354  HD1 TYR   284      63.620  75.870  57.680  1.00  0.00            
ATOM   1355  CE1 TYR   284      65.080  75.790  56.060  1.00  0.00            
ATOM   1356  HE1 TYR   284      65.710  76.510  56.550  1.00  0.00            
ATOM   1357  CZ  TYR   284      65.340  75.340  54.750  1.00  0.00            
ATOM   1358  OH  TYR   284      66.530  75.510  54.100  1.00  0.00            
ATOM   1359  HH  TYR   284      66.280  75.210  53.230  1.00  0.00            
ATOM   1360  CE2 TYR   284      64.360  74.550  54.110  1.00  0.00            
ATOM   1361  HE2 TYR   284      64.600  74.160  53.140  1.00  0.00            
ATOM   1362  CD2 TYR   284      63.120  74.340  54.730  1.00  0.00            
ATOM   1363  HD2 TYR   284      62.340  73.900  54.120  1.00  0.00            
ATOM   1364  C   TYR   284      60.280  72.930  58.410  1.00  0.00            
ATOM   1365  O   TYR   284      59.650  71.980  57.940  1.00  0.00            
ATOM   1366  N   ASP   285      59.930  73.620  59.490  1.00  0.00            
ATOM   1367  H   ASP   285      60.280  74.530  59.770  1.00  0.00            
ATOM   1368  CA  ASP   285      58.610  73.350  60.050  1.00  0.00            
ATOM   1369  HA  ASP   285      58.450  72.270  60.000  1.00  0.00            
ATOM   1370  CB  ASP   285      58.570  73.730  61.520  1.00  0.00            
ATOM   1371  HB1 ASP   285      57.620  73.490  62.000  1.00  0.00            
ATOM   1372  HB2 ASP   285      58.680  74.810  61.690  1.00  0.00            
ATOM   1373  CG  ASP   285      59.720  73.180  62.360  1.00  0.00            
ATOM   1374  OD1 ASP   285      60.160  73.760  63.380  1.00  0.00            
ATOM   1375  OD2 ASP   285      60.050  72.010  62.070  1.00  0.00            
ATOM   1376  C   ASP   285      57.540  74.120  59.290  1.00  0.00            
ATOM   1377  O   ASP   285      56.560  73.540  58.840  1.00  0.00            
ATOM   1378  N   ILE   286      57.690  75.440  59.210  1.00  0.00            
ATOM   1379  H   ILE   286      58.540  75.820  59.610  1.00  0.00            
ATOM   1380  CA  ILE   286      56.790  76.300  58.470  1.00  0.00            
ATOM   1381  HA  ILE   286      55.930  75.700  58.170  1.00  0.00            
ATOM   1382  CB  ILE   286      56.410  77.470  59.380  1.00  0.00            
ATOM   1383  HB  ILE   286      57.360  78.010  59.470  1.00  0.00            
ATOM   1384  CG2 ILE   286      55.320  78.310  58.730  1.00  0.00            
ATOM   1385 1HG2 ILE   286      55.030  79.170  59.330  1.00  0.00            
ATOM   1386 2HG2 ILE   286      55.760  78.680  57.800  1.00  0.00            
ATOM   1387 3HG2 ILE   286      54.380  77.830  58.460  1.00  0.00            
ATOM   1388  CG1 ILE   286      56.060  77.070  60.810  1.00  0.00            
ATOM   1389 1HG1 ILE   286      55.920  77.960  61.430  1.00  0.00            
ATOM   1390 2HG1 ILE   286      56.930  76.530  61.190  1.00  0.00            
ATOM   1391  CD  ILE   286      54.870  76.130  60.960  1.00  0.00            
ATOM   1392  HD1 ILE   286      54.460  76.100  61.970  1.00  0.00            
ATOM   1393  HD2 ILE   286      54.030  76.490  60.360  1.00  0.00            
ATOM   1394  HD3 ILE   286      55.160  75.120  60.700  1.00  0.00            
ATOM   1395  C   ILE   286      57.370  76.670  57.100  1.00  0.00            
ATOM   1396  O   ILE   286      58.570  76.900  57.020  1.00  0.00            
ATOM   1397  N   ILE   287      56.570  76.670  56.030  1.00  0.00            
ATOM   1398  H   ILE   287      55.580  76.610  56.230  1.00  0.00            
ATOM   1399  CA  ILE   287      56.920  76.980  54.660  1.00  0.00            
ATOM   1400  HA  ILE   287      57.950  77.350  54.640  1.00  0.00            
ATOM   1401  CB  ILE   287      56.790  75.830  53.670  1.00  0.00            
ATOM   1402  HB  ILE   287      55.770  75.460  53.620  1.00  0.00            
ATOM   1403  CG2 ILE   287      56.900  76.390  52.250  1.00  0.00            
ATOM   1404 1HG2 ILE   287      57.760  77.040  52.080  1.00  0.00            
ATOM   1405 2HG2 ILE   287      56.730  75.560  51.560  1.00  0.00            
ATOM   1406 3HG2 ILE   287      55.980  76.960  52.140  1.00  0.00            
ATOM   1407  CG1 ILE   287      57.820  74.770  54.050  1.00  0.00            
ATOM   1408 1HG1 ILE   287      57.530  74.580  55.080  1.00  0.00            
ATOM   1409 2HG1 ILE   287      58.800  75.240  53.940  1.00  0.00            
ATOM   1410  CD  ILE   287      57.730  73.440  53.310  1.00  0.00            
ATOM   1411  HD1 ILE   287      58.250  73.490  52.350  1.00  0.00            
ATOM   1412  HD2 ILE   287      58.070  72.690  54.020  1.00  0.00            
ATOM   1413  HD3 ILE   287      56.670  73.200  53.200  1.00  0.00            
ATOM   1414  C   ILE   287      56.030  78.140  54.230  1.00  0.00            
ATOM   1415  O   ILE   287      54.800  78.030  54.190  1.00  0.00            
ATOM   1416  N   ILE   288      56.600  79.260  53.800  1.00  0.00            
ATOM   1417  H   ILE   288      57.600  79.330  53.910  1.00  0.00            
ATOM   1418  CA  ILE   288      55.880  80.380  53.220  1.00  0.00            
ATOM   1419  HA  ILE   288      54.820  80.150  53.310  1.00  0.00            
ATOM   1420  CB  ILE   288      56.150  81.720  53.900  1.00  0.00            
ATOM   1421  HB  ILE   288      57.200  81.920  53.710  1.00  0.00            
ATOM   1422  CG2 ILE   288      55.270  82.860  53.390  1.00  0.00            
ATOM   1423 1HG2 ILE   288      55.210  82.730  52.310  1.00  0.00            
ATOM   1424 2HG2 ILE   288      54.280  82.780  53.830  1.00  0.00            
ATOM   1425 3HG2 ILE   288      55.730  83.830  53.570  1.00  0.00            
ATOM   1426  CG1 ILE   288      56.230  81.690  55.420  1.00  0.00            
ATOM   1427 1HG1 ILE   288      56.580  82.670  55.750  1.00  0.00            
ATOM   1428 2HG1 ILE   288      56.980  80.970  55.730  1.00  0.00            
ATOM   1429  CD  ILE   288      54.960  81.370  56.220  1.00  0.00            
ATOM   1430  HD1 ILE   288      55.290  81.320  57.260  1.00  0.00            
ATOM   1431  HD2 ILE   288      54.250  82.180  56.070  1.00  0.00            
ATOM   1432  HD3 ILE   288      54.570  80.410  55.890  1.00  0.00            
ATOM   1433  C   ILE   288      56.230  80.390  51.740  1.00  0.00            
ATOM   1434  O   ILE   288      57.380  80.710  51.430  1.00  0.00            
ATOM   1435  N   CYS   289      55.300  80.050  50.840  1.00  0.00            
ATOM   1436  H   CYS   289      54.380  79.870  51.210  1.00  0.00            
ATOM   1437  CA  CYS   289      55.280  80.290  49.410  1.00  0.00            
ATOM   1438  HA  CYS   289      56.270  80.340  48.950  1.00  0.00            
ATOM   1439  CB  CYS   289      54.510  79.170  48.720  1.00  0.00            
ATOM   1440  HB1 CYS   289      54.750  79.280  47.660  1.00  0.00            
ATOM   1441  HB2 CYS   289      53.450  79.300  48.930  1.00  0.00            
ATOM   1442  SG  CYS   289      55.150  77.530  49.170  1.00  0.00            
ATOM   1443  HG  CYS   289      56.190  78.010  49.870  1.00  0.00            
ATOM   1444  C   CYS   289      54.620  81.650  49.290  1.00  0.00            
ATOM   1445  O   CYS   289      53.530  81.780  49.830  1.00  0.00            
ATOM   1446  N   ASP   290      55.300  82.720  48.850  1.00  0.00            
ATOM   1447  H   ASP   290      56.290  82.620  48.710  1.00  0.00            
ATOM   1448  CA  ASP   290      54.690  84.000  48.560  1.00  0.00            
ATOM   1449  HA  ASP   290      53.600  83.920  48.630  1.00  0.00            
ATOM   1450  CB  ASP   290      55.170  85.000  49.610  1.00  0.00            
ATOM   1451  HB1 ASP   290      56.260  85.040  49.490  1.00  0.00            
ATOM   1452  HB2 ASP   290      54.910  84.600  50.590  1.00  0.00            
ATOM   1453  CG  ASP   290      54.570  86.390  49.550  1.00  0.00            
ATOM   1454  OD1 ASP   290      53.380  86.460  49.170  1.00  0.00            
ATOM   1455  OD2 ASP   290      55.220  87.390  49.930  1.00  0.00            
ATOM   1456  C   ASP   290      54.870  84.370  47.090  1.00  0.00            
ATOM   1457  O   ASP   290      55.610  83.750  46.330  1.00  0.00            
ATOM   1458  N   GLU   291      54.020  85.330  46.740  1.00  0.00            
ATOM   1459  H   GLU   291      53.430  85.700  47.480  1.00  0.00            
ATOM   1460  CA  GLU   291      53.720  85.680  45.370  1.00  0.00            
ATOM   1461  HA  GLU   291      52.930  86.410  45.520  1.00  0.00            
ATOM   1462  CB  GLU   291      54.860  86.420  44.660  1.00  0.00            
ATOM   1463  HB1 GLU   291      54.540  86.950  43.760  1.00  0.00            
ATOM   1464  HB2 GLU   291      55.610  85.720  44.300  1.00  0.00            
ATOM   1465  CG  GLU   291      55.610  87.450  45.490  1.00  0.00            
ATOM   1466  HG1 GLU   291      56.230  88.030  44.810  1.00  0.00            
ATOM   1467  HG2 GLU   291      56.280  87.010  46.230  1.00  0.00            
ATOM   1468  CD  GLU   291      54.670  88.430  46.170  1.00  0.00            
ATOM   1469  OE1 GLU   291      53.960  89.180  45.460  1.00  0.00            
ATOM   1470  OE2 GLU   291      54.610  88.590  47.410  1.00  0.00            
ATOM   1471  C   GLU   291      53.090  84.550  44.580  1.00  0.00            
ATOM   1472  O   GLU   291      53.430  84.390  43.410  1.00  0.00            
ATOM   1473  N   CYS   292      52.200  83.730  45.150  1.00  0.00            
ATOM   1474  H   CYS   292      51.800  84.040  46.030  1.00  0.00            
ATOM   1475  CA  CYS   292      51.880  82.410  44.650  1.00  0.00            
ATOM   1476  HA  CYS   292      52.820  81.910  44.420  1.00  0.00            
ATOM   1477  CB  CYS   292      51.110  81.600  45.680  1.00  0.00            
ATOM   1478  HB1 CYS   292      50.820  80.660  45.200  1.00  0.00            
ATOM   1479  HB2 CYS   292      50.200  82.070  46.040  1.00  0.00            
ATOM   1480  SG  CYS   292      52.120  81.040  47.080  1.00  0.00            
ATOM   1481  HG  CYS   292      52.050  82.250  47.650  1.00  0.00            
ATOM   1482  C   CYS   292      51.090  82.500  43.350  1.00  0.00            
ATOM   1483  O   CYS   292      51.000  81.540  42.580  1.00  0.00            
ATOM   1484  N   HIS   293      50.590  83.700  43.080  1.00  0.00            
ATOM   1485  H   HIS   293      50.600  84.380  43.830  1.00  0.00            
ATOM   1486  CA  HIS   293      50.100  84.160  41.790  1.00  0.00            
ATOM   1487  HA  HIS   293      49.350  83.420  41.510  1.00  0.00            
ATOM   1488  CB  HIS   293      49.410  85.510  41.990  1.00  0.00            
ATOM   1489  HB1 HIS   293      48.540  85.440  42.640  1.00  0.00            
ATOM   1490  HB2 HIS   293      48.940  85.760  41.040  1.00  0.00            
ATOM   1491  CG  HIS   293      50.280  86.620  42.510  1.00  0.00            
ATOM   1492  ND1 HIS   293      50.210  87.170  43.790  1.00  0.00            
ATOM   1493  CE1 HIS   293      51.300  87.920  43.930  1.00  0.00            
ATOM   1494  HE1 HIS   293      51.600  88.350  44.880  1.00  0.00            
ATOM   1495  NE2 HIS   293      52.000  87.930  42.790  1.00  0.00            
ATOM   1496  HE2 HIS   293      52.840  88.480  42.640  1.00  0.00            
ATOM   1497  CD2 HIS   293      51.360  87.140  41.850  1.00  0.00            
ATOM   1498  HD2 HIS   293      51.560  86.940  40.810  1.00  0.00            
ATOM   1499  C   HIS   293      51.000  84.140  40.560  1.00  0.00            
ATOM   1500  O   HIS   293      50.520  84.270  39.440  1.00  0.00            
ATOM   1501  N   SER   294      52.280  83.810  40.700  1.00  0.00            
ATOM   1502  H   SER   294      52.620  83.660  41.640  1.00  0.00            
ATOM   1503  CA  SER   294      53.320  83.910  39.700  1.00  0.00            
ATOM   1504  HA  SER   294      53.070  84.830  39.170  1.00  0.00            
ATOM   1505  CB  SER   294      54.690  84.220  40.290  1.00  0.00            
ATOM   1506  HB1 SER   294      55.390  84.450  39.490  1.00  0.00            
ATOM   1507  HB2 SER   294      55.100  83.320  40.740  1.00  0.00            
ATOM   1508  OG  SER   294      54.740  85.230  41.270  1.00  0.00            
ATOM   1509  HG  SER   294      54.170  85.010  42.010  1.00  0.00            
ATOM   1510  C   SER   294      53.490  82.760  38.710  1.00  0.00            
ATOM   1511  O   SER   294      53.480  81.590  39.080  1.00  0.00            
ATOM   1512  N   THR   295      53.590  83.130  37.430  1.00  0.00            
ATOM   1513  H   THR   295      53.810  84.110  37.300  1.00  0.00            
ATOM   1514  CA  THR   295      53.270  82.220  36.340  1.00  0.00            
ATOM   1515  HA  THR   295      52.880  81.330  36.830  1.00  0.00            
ATOM   1516  CB  THR   295      52.130  82.740  35.480  1.00  0.00            
ATOM   1517  HB  THR   295      51.940  81.890  34.820  1.00  0.00            
ATOM   1518  CG2 THR   295      50.820  83.090  36.190  1.00  0.00            
ATOM   1519 1HG2 THR   295      50.940  82.550  37.130  1.00  0.00            
ATOM   1520 2HG2 THR   295      50.930  84.090  36.600  1.00  0.00            
ATOM   1521 3HG2 THR   295      50.000  83.000  35.480  1.00  0.00            
ATOM   1522  OG1 THR   295      52.470  83.840  34.670  1.00  0.00            
ATOM   1523  HG1 THR   295      51.960  83.710  33.870  1.00  0.00            
ATOM   1524  C   THR   295      54.380  81.680  35.450  1.00  0.00            
ATOM   1525  O   THR   295      54.120  81.140  34.370  1.00  0.00            
ATOM   1526  N   ASP   296      55.610  82.040  35.820  1.00  0.00            
ATOM   1527  H   ASP   296      55.760  82.480  36.720  1.00  0.00            
ATOM   1528  CA  ASP   296      56.840  81.480  35.280  1.00  0.00            
ATOM   1529  HA  ASP   296      56.800  81.480  34.190  1.00  0.00            
ATOM   1530  CB  ASP   296      58.120  82.190  35.700  1.00  0.00            
ATOM   1531  HB1 ASP   296      58.130  83.160  35.200  1.00  0.00            
ATOM   1532  HB2 ASP   296      58.930  81.570  35.320  1.00  0.00            
ATOM   1533  CG  ASP   296      58.420  82.470  37.170  1.00  0.00            
ATOM   1534  OD1 ASP   296      57.490  82.880  37.890  1.00  0.00            
ATOM   1535  OD2 ASP   296      59.630  82.470  37.480  1.00  0.00            
ATOM   1536  C   ASP   296      56.940  80.030  35.720  1.00  0.00            
ATOM   1537  O   ASP   296      56.550  79.630  36.820  1.00  0.00            
ATOM   1538  N   SER   297      57.630  79.240  34.900  1.00  0.00            
ATOM   1539  H   SER   297      58.080  79.610  34.070  1.00  0.00            
ATOM   1540  CA  SER   297      57.950  77.870  35.230  1.00  0.00            
ATOM   1541  HA  SER   297      56.950  77.440  35.370  1.00  0.00            
ATOM   1542  CB  SER   297      58.790  77.180  34.160  1.00  0.00            
ATOM   1543  HB1 SER   297      58.210  77.110  33.240  1.00  0.00            
ATOM   1544  HB2 SER   297      58.900  76.120  34.420  1.00  0.00            
ATOM   1545  OG  SER   297      59.990  77.880  33.930  1.00  0.00            
ATOM   1546  HG  SER   297      60.280  77.740  33.030  1.00  0.00            
ATOM   1547  C   SER   297      58.530  77.610  36.610  1.00  0.00            
ATOM   1548  O   SER   297      58.170  76.670  37.320  1.00  0.00            
ATOM   1549  N   THR   298      59.420  78.540  36.980  1.00  0.00            
ATOM   1550  H   THR   298      59.630  79.240  36.280  1.00  0.00            
ATOM   1551  CA  THR   298      60.200  78.410  38.190  1.00  0.00            
ATOM   1552  HA  THR   298      60.530  77.370  38.210  1.00  0.00            
ATOM   1553  CB  THR   298      61.370  79.380  38.170  1.00  0.00            
ATOM   1554  HB  THR   298      61.090  80.430  38.300  1.00  0.00            
ATOM   1555  CG2 THR   298      62.360  78.950  39.250  1.00  0.00            
ATOM   1556 1HG2 THR   298      61.980  79.170  40.250  1.00  0.00            
ATOM   1557 2HG2 THR   298      62.440  77.860  39.260  1.00  0.00            
ATOM   1558 3HG2 THR   298      63.330  79.390  39.050  1.00  0.00            
ATOM   1559  OG1 THR   298      62.100  79.170  36.990  1.00  0.00            
ATOM   1560  HG1 THR   298      62.310  80.060  36.710  1.00  0.00            
ATOM   1561  C   THR   298      59.380  78.580  39.470  1.00  0.00            
ATOM   1562  O   THR   298      59.650  77.980  40.510  1.00  0.00            
ATOM   1563  N   THR   299      58.300  79.370  39.440  1.00  0.00            
ATOM   1564  H   THR   299      58.230  79.890  38.580  1.00  0.00            
ATOM   1565  CA  THR   299      57.340  79.330  40.520  1.00  0.00            
ATOM   1566  HA  THR   299      57.880  79.370  41.470  1.00  0.00            
ATOM   1567  CB  THR   299      56.490  80.600  40.500  1.00  0.00            
ATOM   1568  HB  THR   299      55.890  80.670  39.590  1.00  0.00            
ATOM   1569  CG2 THR   299      55.590  80.700  41.730  1.00  0.00            
ATOM   1570 1HG2 THR   299      56.130  80.710  42.680  1.00  0.00            
ATOM   1571 2HG2 THR   299      54.980  81.600  41.730  1.00  0.00            
ATOM   1572 3HG2 THR   299      54.930  79.840  41.880  1.00  0.00            
ATOM   1573  OG1 THR   299      57.290  81.760  40.580  1.00  0.00            
ATOM   1574  HG1 THR   299      57.310  82.250  39.760  1.00  0.00            
ATOM   1575  C   THR   299      56.480  78.080  40.460  1.00  0.00            
ATOM   1576  O   THR   299      56.210  77.570  41.540  1.00  0.00            
ATOM   1577  N   ILE   300      55.880  77.700  39.330  1.00  0.00            
ATOM   1578  H   ILE   300      55.980  78.300  38.530  1.00  0.00            
ATOM   1579  CA  ILE   300      54.950  76.590  39.220  1.00  0.00            
ATOM   1580  HA  ILE   300      54.070  76.700  39.860  1.00  0.00            
ATOM   1581  CB  ILE   300      54.480  76.510  37.770  1.00  0.00            
ATOM   1582  HB  ILE   300      55.300  76.350  37.080  1.00  0.00            
ATOM   1583  CG2 ILE   300      53.570  75.290  37.600  1.00  0.00            
ATOM   1584 1HG2 ILE   300      52.980  75.330  36.690  1.00  0.00            
ATOM   1585 2HG2 ILE   300      54.100  74.340  37.680  1.00  0.00            
ATOM   1586 3HG2 ILE   300      52.770  75.330  38.340  1.00  0.00            
ATOM   1587  CG1 ILE   300      53.670  77.740  37.400  1.00  0.00            
ATOM   1588 1HG1 ILE   300      54.100  78.650  37.810  1.00  0.00            
ATOM   1589 2HG1 ILE   300      52.620  77.610  37.680  1.00  0.00            
ATOM   1590  CD  ILE   300      53.710  77.990  35.890  1.00  0.00            
ATOM   1591  HD1 ILE   300      52.880  78.650  35.640  1.00  0.00            
ATOM   1592  HD2 ILE   300      54.650  78.440  35.590  1.00  0.00            
ATOM   1593  HD3 ILE   300      53.730  77.090  35.280  1.00  0.00            
ATOM   1594  C   ILE   300      55.600  75.290  39.670  1.00  0.00            
ATOM   1595  O   ILE   300      54.960  74.410  40.260  1.00  0.00            
ATOM   1596  N   LEU   301      56.850  75.060  39.270  1.00  0.00            
ATOM   1597  H   LEU   301      57.260  75.820  38.740  1.00  0.00            
ATOM   1598  CA  LEU   301      57.660  73.910  39.600  1.00  0.00            
ATOM   1599  HA  LEU   301      57.040  73.030  39.480  1.00  0.00            
ATOM   1600  CB  LEU   301      58.860  73.810  38.670  1.00  0.00            
ATOM   1601  HB1 LEU   301      59.450  74.730  38.680  1.00  0.00            
ATOM   1602  HB2 LEU   301      58.580  73.740  37.620  1.00  0.00            
ATOM   1603  CG  LEU   301      59.710  72.560  38.840  1.00  0.00            
ATOM   1604  HG  LEU   301      60.150  72.640  39.840  1.00  0.00            
ATOM   1605  CD1 LEU   301      59.060  71.180  38.720  1.00  0.00            
ATOM   1606 1HD1 LEU   301      59.790  70.380  38.810  1.00  0.00            
ATOM   1607 2HD1 LEU   301      58.260  71.090  39.450  1.00  0.00            
ATOM   1608 3HD1 LEU   301      58.630  71.150  37.720  1.00  0.00            
ATOM   1609  CD2 LEU   301      60.850  72.560  37.830  1.00  0.00            
ATOM   1610 1HD2 LEU   301      60.490  72.520  36.800  1.00  0.00            
ATOM   1611 2HD2 LEU   301      61.400  73.500  37.950  1.00  0.00            
ATOM   1612 3HD2 LEU   301      61.440  71.650  37.910  1.00  0.00            
ATOM   1613  C   LEU   301      58.080  73.910  41.070  1.00  0.00            
ATOM   1614  O   LEU   301      58.090  72.870  41.730  1.00  0.00            
ATOM   1615  N   GLY   302      58.370  75.120  41.540  1.00  0.00            
ATOM   1616  H   GLY   302      58.360  75.930  40.930  1.00  0.00            
ATOM   1617  CA  GLY   302      58.540  75.300  42.970  1.00  0.00            
ATOM   1618  HA1 GLY   302      58.670  76.380  43.110  1.00  0.00            
ATOM   1619  HA2 GLY   302      59.440  74.800  43.300  1.00  0.00            
ATOM   1620  C   GLY   302      57.340  74.950  43.840  1.00  0.00            
ATOM   1621  O   GLY   302      57.490  74.080  44.700  1.00  0.00            
ATOM   1622  N   ILE   303      56.210  75.660  43.730  1.00  0.00            
ATOM   1623  H   ILE   303      56.280  76.410  43.060  1.00  0.00            
ATOM   1624  CA  ILE   303      55.050  75.350  44.540  1.00  0.00            
ATOM   1625  HA  ILE   303      55.470  75.400  45.550  1.00  0.00            
ATOM   1626  CB  ILE   303      54.060  76.490  44.370  1.00  0.00            
ATOM   1627  HB  ILE   303      53.700  76.500  43.340  1.00  0.00            
ATOM   1628  CG2 ILE   303      52.840  76.350  45.280  1.00  0.00            
ATOM   1629 1HG2 ILE   303      53.190  76.500  46.310  1.00  0.00            
ATOM   1630 2HG2 ILE   303      51.960  76.970  45.130  1.00  0.00            
ATOM   1631 3HG2 ILE   303      52.500  75.330  45.170  1.00  0.00            
ATOM   1632  CG1 ILE   303      54.490  77.920  44.660  1.00  0.00            
ATOM   1633 1HG1 ILE   303      55.280  78.150  43.940  1.00  0.00            
ATOM   1634 2HG1 ILE   303      54.830  78.010  45.700  1.00  0.00            
ATOM   1635  CD  ILE   303      53.460  79.020  44.440  1.00  0.00            
ATOM   1636  HD1 ILE   303      53.950  79.990  44.520  1.00  0.00            
ATOM   1637  HD2 ILE   303      52.830  78.910  43.550  1.00  0.00            
ATOM   1638  HD3 ILE   303      52.720  79.030  45.240  1.00  0.00            
ATOM   1639  C   ILE   303      54.530  73.930  44.360  1.00  0.00            
ATOM   1640  O   ILE   303      54.100  73.320  45.340  1.00  0.00            
ATOM   1641  N   GLY   304      54.730  73.330  43.180  1.00  0.00            
ATOM   1642  H   GLY   304      55.070  73.910  42.420  1.00  0.00            
ATOM   1643  CA  GLY   304      54.460  71.970  42.780  1.00  0.00            
ATOM   1644  HA1 GLY   304      54.780  71.890  41.740  1.00  0.00            
ATOM   1645  HA2 GLY   304      53.390  71.730  42.800  1.00  0.00            
ATOM   1646  C   GLY   304      55.230  70.950  43.600  1.00  0.00            
ATOM   1647  O   GLY   304      54.650  69.950  44.010  1.00  0.00            
ATOM   1648  N   THR   305      56.490  71.230  43.950  1.00  0.00            
ATOM   1649  H   THR   305      56.800  72.100  43.540  1.00  0.00            
ATOM   1650  CA  THR   305      57.350  70.470  44.840  1.00  0.00            
ATOM   1651  HA  THR   305      57.330  69.390  44.710  1.00  0.00            
ATOM   1652  CB  THR   305      58.810  70.870  44.640  1.00  0.00            
ATOM   1653  HB  THR   305      58.970  71.900  44.960  1.00  0.00            
ATOM   1654  CG2 THR   305      59.800  70.020  45.410  1.00  0.00            
ATOM   1655 1HG2 THR   305      60.820  70.180  45.060  1.00  0.00            
ATOM   1656 2HG2 THR   305      59.740  70.290  46.470  1.00  0.00            
ATOM   1657 3HG2 THR   305      59.630  68.940  45.310  1.00  0.00            
ATOM   1658  OG1 THR   305      59.170  70.900  43.280  1.00  0.00            
ATOM   1659  HG1 THR   305      58.730  71.630  42.840  1.00  0.00            
ATOM   1660  C   THR   305      56.860  70.580  46.280  1.00  0.00            
ATOM   1661  O   THR   305      56.800  69.560  46.970  1.00  0.00            
ATOM   1662  N   VAL   306      56.600  71.800  46.760  1.00  0.00            
ATOM   1663  H   VAL   306      56.520  72.570  46.120  1.00  0.00            
ATOM   1664  CA  VAL   306      56.050  72.020  48.080  1.00  0.00            
ATOM   1665  HA  VAL   306      56.720  71.660  48.860  1.00  0.00            
ATOM   1666  CB  VAL   306      55.830  73.520  48.270  1.00  0.00            
ATOM   1667  HB  VAL   306      55.320  73.970  47.420  1.00  0.00            
ATOM   1668  CG1 VAL   306      55.180  73.820  49.620  1.00  0.00            
ATOM   1669 1HG1 VAL   306      55.040  74.890  49.750  1.00  0.00            
ATOM   1670 2HG1 VAL   306      54.170  73.400  49.640  1.00  0.00            
ATOM   1671 3HG1 VAL   306      55.830  73.380  50.390  1.00  0.00            
ATOM   1672  CG2 VAL   306      57.140  74.320  48.330  1.00  0.00            
ATOM   1673 1HG2 VAL   306      57.550  74.440  47.330  1.00  0.00            
ATOM   1674 2HG2 VAL   306      57.070  75.280  48.820  1.00  0.00            
ATOM   1675 3HG2 VAL   306      57.900  73.840  48.940  1.00  0.00            
ATOM   1676  C   VAL   306      54.760  71.230  48.220  1.00  0.00            
ATOM   1677  O   VAL   306      54.700  70.400  49.130  1.00  0.00            
ATOM   1678  N   LEU   307      53.810  71.440  47.310  1.00  0.00            
ATOM   1679  H   LEU   307      53.870  72.180  46.620  1.00  0.00            
ATOM   1680  CA  LEU   307      52.580  70.680  47.270  1.00  0.00            
ATOM   1681  HA  LEU   307      52.200  70.740  48.290  1.00  0.00            
ATOM   1682  CB  LEU   307      51.630  71.260  46.230  1.00  0.00            
ATOM   1683  HB1 LEU   307      50.770  70.610  46.030  1.00  0.00            
ATOM   1684  HB2 LEU   307      52.300  71.340  45.380  1.00  0.00            
ATOM   1685  CG  LEU   307      51.160  72.620  46.740  1.00  0.00            
ATOM   1686  HG  LEU   307      52.060  73.180  47.010  1.00  0.00            
ATOM   1687  CD1 LEU   307      50.440  73.440  45.670  1.00  0.00            
ATOM   1688 1HD1 LEU   307      49.540  72.920  45.340  1.00  0.00            
ATOM   1689 2HD1 LEU   307      50.200  74.410  46.080  1.00  0.00            
ATOM   1690 3HD1 LEU   307      51.010  73.660  44.760  1.00  0.00            
ATOM   1691  CD2 LEU   307      50.220  72.430  47.920  1.00  0.00            
ATOM   1692 1HD2 LEU   307      50.790  72.160  48.810  1.00  0.00            
ATOM   1693 2HD2 LEU   307      49.660  73.350  48.120  1.00  0.00            
ATOM   1694 3HD2 LEU   307      49.380  71.790  47.670  1.00  0.00            
ATOM   1695  C   LEU   307      52.640  69.160  47.240  1.00  0.00            
ATOM   1696  O   LEU   307      51.790  68.460  47.800  1.00  0.00            
ATOM   1697  N   ASP   308      53.710  68.580  46.680  1.00  0.00            
ATOM   1698  H   ASP   308      54.390  69.210  46.270  1.00  0.00            
ATOM   1699  CA  ASP   308      53.960  67.160  46.700  1.00  0.00            
ATOM   1700  HA  ASP   308      53.030  66.590  46.720  1.00  0.00            
ATOM   1701  CB  ASP   308      54.730  66.780  45.440  1.00  0.00            
ATOM   1702  HB1 ASP   308      55.760  67.160  45.440  1.00  0.00            
ATOM   1703  HB2 ASP   308      54.270  67.180  44.540  1.00  0.00            
ATOM   1704  CG  ASP   308      54.890  65.280  45.270  1.00  0.00            
ATOM   1705  OD1 ASP   308      56.050  64.830  45.140  1.00  0.00            
ATOM   1706  OD2 ASP   308      53.860  64.580  45.160  1.00  0.00            
ATOM   1707  C   ASP   308      54.800  66.620  47.850  1.00  0.00            
ATOM   1708  O   ASP   308      54.530  65.490  48.230  1.00  0.00            
ATOM   1709  N   GLN   309      55.830  67.310  48.350  1.00  0.00            
ATOM   1710  H   GLN   309      56.030  68.200  47.900  1.00  0.00            
ATOM   1711  CA  GLN   309      56.790  66.730  49.270  1.00  0.00            
ATOM   1712  HA  GLN   309      56.800  65.640  49.320  1.00  0.00            
ATOM   1713  CB  GLN   309      58.170  67.180  48.820  1.00  0.00            
ATOM   1714  HB1 GLN   309      58.870  67.210  49.660  1.00  0.00            
ATOM   1715  HB2 GLN   309      58.160  68.270  48.700  1.00  0.00            
ATOM   1716  CG  GLN   309      58.810  66.610  47.560  1.00  0.00            
ATOM   1717  HG1 GLN   309      58.340  67.050  46.680  1.00  0.00            
ATOM   1718  HG2 GLN   309      58.660  65.540  47.380  1.00  0.00            
ATOM   1719  CD  GLN   309      60.290  66.940  47.480  1.00  0.00            
ATOM   1720  OE1 GLN   309      60.800  67.860  48.120  1.00  0.00            
ATOM   1721  NE2 GLN   309      61.100  66.050  46.900  1.00  0.00            
ATOM   1722 1HE2 GLN   309      60.770  65.210  46.450  1.00  0.00            
ATOM   1723 2HE2 GLN   309      62.090  66.210  47.060  1.00  0.00            
ATOM   1724  C   GLN   309      56.380  67.140  50.680  1.00  0.00            
ATOM   1725  O   GLN   309      56.840  66.500  51.620  1.00  0.00            
ATOM   1726  N   ALA   310      55.580  68.190  50.920  1.00  0.00            
ATOM   1727  H   ALA   310      55.130  68.550  50.090  1.00  0.00            
ATOM   1728  CA  ALA   310      55.310  68.610  52.280  1.00  0.00            
ATOM   1729  HA  ALA   310      56.280  68.660  52.770  1.00  0.00            
ATOM   1730  CB  ALA   310      54.780  70.040  52.320  1.00  0.00            
ATOM   1731  HB1 ALA   310      54.460  70.310  53.330  1.00  0.00            
ATOM   1732  HB2 ALA   310      55.560  70.760  52.060  1.00  0.00            
ATOM   1733  HB3 ALA   310      53.890  70.150  51.710  1.00  0.00            
ATOM   1734  C   ALA   310      54.500  67.650  53.140  1.00  0.00            
ATOM   1735  O   ALA   310      54.470  67.870  54.350  1.00  0.00            
ATOM   1736  N   GLU   311      53.830  66.610  52.640  1.00  0.00            
ATOM   1737  H   GLU   311      53.710  66.570  51.640  1.00  0.00            
ATOM   1738  CA  GLU   311      52.980  65.760  53.440  1.00  0.00            
ATOM   1739  HA  GLU   311      52.320  66.360  54.060  1.00  0.00            
ATOM   1740  CB  GLU   311      52.090  64.970  52.490  1.00  0.00            
ATOM   1741  HB1 GLU   311      51.540  64.260  53.110  1.00  0.00            
ATOM   1742  HB2 GLU   311      52.720  64.420  51.800  1.00  0.00            
ATOM   1743  CG  GLU   311      51.050  65.770  51.710  1.00  0.00            
ATOM   1744  HG1 GLU   311      51.580  66.420  51.020  1.00  0.00            
ATOM   1745  HG2 GLU   311      50.370  66.310  52.370  1.00  0.00            
ATOM   1746  CD  GLU   311      50.210  64.800  50.890  1.00  0.00            
ATOM   1747  OE1 GLU   311      50.120  64.910  49.650  1.00  0.00            
ATOM   1748  OE2 GLU   311      49.640  63.870  51.500  1.00  0.00            
ATOM   1749  C   GLU   311      53.770  64.770  54.300  1.00  0.00            
ATOM   1750  O   GLU   311      53.350  64.400  55.390  1.00  0.00            
ATOM   1751  N   THR   312      54.910  64.440  53.690  1.00  0.00            
ATOM   1752  H   THR   312      54.940  64.690  52.710  1.00  0.00            
ATOM   1753  CA  THR   312      55.950  63.630  54.280  1.00  0.00            
ATOM   1754  HA  THR   312      55.520  63.240  55.200  1.00  0.00            
ATOM   1755  CB  THR   312      56.190  62.420  53.370  1.00  0.00            
ATOM   1756  HB  THR   312      57.010  61.790  53.710  1.00  0.00            
ATOM   1757  CG2 THR   312      55.000  61.480  53.190  1.00  0.00            
ATOM   1758 1HG2 THR   312      54.620  61.160  54.160  1.00  0.00            
ATOM   1759 2HG2 THR   312      54.230  62.050  52.660  1.00  0.00            
ATOM   1760 3HG2 THR   312      55.410  60.670  52.590  1.00  0.00            
ATOM   1761  OG1 THR   312      56.720  62.970  52.190  1.00  0.00            
ATOM   1762  HG1 THR   312      56.040  63.210  51.550  1.00  0.00            
ATOM   1763  C   THR   312      57.240  64.320  54.690  1.00  0.00            
ATOM   1764  O   THR   312      57.900  63.740  55.550  1.00  0.00            
ATOM   1765  N   ALA   313      57.660  65.490  54.200  1.00  0.00            
ATOM   1766  H   ALA   313      57.230  65.900  53.380  1.00  0.00            
ATOM   1767  CA  ALA   313      59.020  65.910  54.470  1.00  0.00            
ATOM   1768  HA  ALA   313      59.620  65.010  54.610  1.00  0.00            
ATOM   1769  CB  ALA   313      59.530  66.590  53.210  1.00  0.00            
ATOM   1770  HB1 ALA   313      60.560  66.920  53.380  1.00  0.00            
ATOM   1771  HB2 ALA   313      59.530  65.870  52.390  1.00  0.00            
ATOM   1772  HB3 ALA   313      58.880  67.440  52.990  1.00  0.00            
ATOM   1773  C   ALA   313      59.170  66.660  55.780  1.00  0.00            
ATOM   1774  O   ALA   313      60.150  67.400  55.890  1.00  0.00            
ATOM   1775  N   GLY   314      58.280  66.430  56.750  1.00  0.00            
ATOM   1776  H   GLY   314      57.520  65.780  56.640  1.00  0.00            
ATOM   1777  CA  GLY   314      58.440  67.020  58.070  1.00  0.00            
ATOM   1778  HA1 GLY   314      59.490  66.920  58.360  1.00  0.00            
ATOM   1779  HA2 GLY   314      57.940  66.560  58.920  1.00  0.00            
ATOM   1780  C   GLY   314      57.950  68.440  58.290  1.00  0.00            
ATOM   1781  O   GLY   314      58.280  69.000  59.330  1.00  0.00            
ATOM   1782  N   ALA   315      57.370  69.040  57.250  1.00  0.00            
ATOM   1783  H   ALA   315      57.360  68.480  56.410  1.00  0.00            
ATOM   1784  CA  ALA   315      56.770  70.360  57.240  1.00  0.00            
ATOM   1785  HA  ALA   315      57.400  71.010  57.850  1.00  0.00            
ATOM   1786  CB  ALA   315      56.750  70.960  55.840  1.00  0.00            
ATOM   1787  HB1 ALA   315      57.780  71.040  55.490  1.00  0.00            
ATOM   1788  HB2 ALA   315      56.050  70.510  55.140  1.00  0.00            
ATOM   1789  HB3 ALA   315      56.250  71.920  55.960  1.00  0.00            
ATOM   1790  C   ALA   315      55.370  70.320  57.840  1.00  0.00            
ATOM   1791  O   ALA   315      54.750  69.260  57.750  1.00  0.00            
ATOM   1792  N   ARG   316      54.820  71.430  58.320  1.00  0.00            
ATOM   1793  H   ARG   316      55.400  72.250  58.440  1.00  0.00            
ATOM   1794  CA  ARG   316      53.680  71.360  59.220  1.00  0.00            
ATOM   1795  HA  ARG   316      53.250  70.360  59.100  1.00  0.00            
ATOM   1796  CB  ARG   316      54.190  71.530  60.650  1.00  0.00            
ATOM   1797  HB1 ARG   316      54.540  72.560  60.760  1.00  0.00            
ATOM   1798  HB2 ARG   316      55.050  70.890  60.830  1.00  0.00            
ATOM   1799  CG  ARG   316      53.170  71.240  61.750  1.00  0.00            
ATOM   1800  HG1 ARG   316      52.850  70.200  61.630  1.00  0.00            
ATOM   1801  HG2 ARG   316      52.260  71.840  61.700  1.00  0.00            
ATOM   1802  CD  ARG   316      53.930  71.300  63.080  1.00  0.00            
ATOM   1803  HD1 ARG   316      54.540  72.210  63.040  1.00  0.00            
ATOM   1804  HD2 ARG   316      54.620  70.460  63.190  1.00  0.00            
ATOM   1805  NE  ARG   316      53.030  71.490  64.210  1.00  0.00            
ATOM   1806  HE  ARG   316      52.060  71.610  63.970  1.00  0.00            
ATOM   1807  CZ  ARG   316      53.410  71.660  65.490  1.00  0.00            
ATOM   1808  NH1 ARG   316      54.680  71.490  65.890  1.00  0.00            
ATOM   1809 1HH1 ARG   316      55.450  71.400  65.250  1.00  0.00            
ATOM   1810 2HH1 ARG   316      54.890  71.950  66.770  1.00  0.00            
ATOM   1811  NH2 ARG   316      52.500  72.020  66.390  1.00  0.00            
ATOM   1812 1HH2 ARG   316      51.580  72.250  66.040  1.00  0.00            
ATOM   1813 2HH2 ARG   316      52.840  72.120  67.340  1.00  0.00            
ATOM   1814  C   ARG   316      52.600  72.360  58.850  1.00  0.00            
ATOM   1815  O   ARG   316      51.440  71.970  58.960  1.00  0.00            
ATOM   1816  N   LEU   317      52.980  73.490  58.240  1.00  0.00            
ATOM   1817  H   LEU   317      53.980  73.620  58.180  1.00  0.00            
ATOM   1818  CA  LEU   317      52.060  74.390  57.570  1.00  0.00            
ATOM   1819  HA  LEU   317      51.150  73.850  57.330  1.00  0.00            
ATOM   1820  CB  LEU   317      51.630  75.430  58.600  1.00  0.00            
ATOM   1821  HB1 LEU   317      52.490  75.880  59.100  1.00  0.00            
ATOM   1822  HB2 LEU   317      51.080  74.880  59.360  1.00  0.00            
ATOM   1823  CG  LEU   317      50.780  76.620  58.150  1.00  0.00            
ATOM   1824  HG  LEU   317      51.290  77.280  57.450  1.00  0.00            
ATOM   1825  CD1 LEU   317      49.460  76.190  57.520  1.00  0.00            
ATOM   1826 1HD1 LEU   317      49.640  75.530  56.680  1.00  0.00            
ATOM   1827 2HD1 LEU   317      48.860  75.680  58.280  1.00  0.00            
ATOM   1828 3HD1 LEU   317      48.760  76.970  57.210  1.00  0.00            
ATOM   1829  CD2 LEU   317      50.560  77.610  59.290  1.00  0.00            
ATOM   1830 1HD2 LEU   317      51.370  77.490  60.000  1.00  0.00            
ATOM   1831 2HD2 LEU   317      50.490  78.660  58.990  1.00  0.00            
ATOM   1832 3HD2 LEU   317      49.630  77.230  59.720  1.00  0.00            
ATOM   1833  C   LEU   317      52.700  74.870  56.270  1.00  0.00            
ATOM   1834  O   LEU   317      53.780  75.440  56.290  1.00  0.00            
ATOM   1835  N   VAL   318      51.980  74.740  55.150  1.00  0.00            
ATOM   1836  H   VAL   318      51.110  74.240  55.200  1.00  0.00            
ATOM   1837  CA  VAL   318      52.230  75.450  53.910  1.00  0.00            
ATOM   1838  HA  VAL   318      53.280  75.750  53.950  1.00  0.00            
ATOM   1839  CB  VAL   318      52.110  74.660  52.610  1.00  0.00            
ATOM   1840  HB  VAL   318      51.140  74.170  52.570  1.00  0.00            
ATOM   1841  CG1 VAL   318      52.280  75.540  51.370  1.00  0.00            
ATOM   1842 1HG1 VAL   318      53.310  75.890  51.300  1.00  0.00            
ATOM   1843 2HG1 VAL   318      52.220  74.970  50.450  1.00  0.00            
ATOM   1844 3HG1 VAL   318      51.520  76.320  51.350  1.00  0.00            
ATOM   1845  CG2 VAL   318      53.230  73.630  52.690  1.00  0.00            
ATOM   1846 1HG2 VAL   318      53.220  72.900  51.870  1.00  0.00            
ATOM   1847 2HG2 VAL   318      54.210  74.100  52.660  1.00  0.00            
ATOM   1848 3HG2 VAL   318      53.300  73.170  53.670  1.00  0.00            
ATOM   1849  C   VAL   318      51.420  76.740  53.950  1.00  0.00            
ATOM   1850  O   VAL   318      50.210  76.580  53.780  1.00  0.00            
ATOM   1851  N   VAL   319      51.950  77.960  53.960  1.00  0.00            
ATOM   1852  H   VAL   319      52.950  77.940  54.100  1.00  0.00            
ATOM   1853  CA  VAL   319      51.280  79.180  53.550  1.00  0.00            
ATOM   1854  HA  VAL   319      50.230  79.030  53.780  1.00  0.00            
ATOM   1855  CB  VAL   319      51.640  80.460  54.310  1.00  0.00            
ATOM   1856  HB  VAL   319      52.650  80.730  54.020  1.00  0.00            
ATOM   1857  CG1 VAL   319      50.630  81.530  53.890  1.00  0.00            
ATOM   1858 1HG1 VAL   319      50.580  81.660  52.810  1.00  0.00            
ATOM   1859 2HG1 VAL   319      49.630  81.180  54.130  1.00  0.00            
ATOM   1860 3HG1 VAL   319      50.880  82.440  54.430  1.00  0.00            
ATOM   1861  CG2 VAL   319      51.400  80.300  55.810  1.00  0.00            
ATOM   1862 1HG2 VAL   319      51.890  79.440  56.280  1.00  0.00            
ATOM   1863 2HG2 VAL   319      51.730  81.180  56.370  1.00  0.00            
ATOM   1864 3HG2 VAL   319      50.310  80.250  55.880  1.00  0.00            
ATOM   1865  C   VAL   319      51.570  79.360  52.070  1.00  0.00            
ATOM   1866  O   VAL   319      52.690  79.190  51.590  1.00  0.00            
ATOM   1867  N   LEU   320      50.500  79.610  51.310  1.00  0.00            
ATOM   1868  H   LEU   320      49.610  79.370  51.710  1.00  0.00            
ATOM   1869  CA  LEU   320      50.430  79.930  49.900  1.00  0.00            
ATOM   1870  HA  LEU   320      51.420  79.900  49.450  1.00  0.00            
ATOM   1871  CB  LEU   320      49.550  78.920  49.180  1.00  0.00            
ATOM   1872  HB1 LEU   320      49.380  79.200  48.140  1.00  0.00            
ATOM   1873  HB2 LEU   320      48.590  78.900  49.710  1.00  0.00            
ATOM   1874  CG  LEU   320      50.060  77.480  49.160  1.00  0.00            
ATOM   1875  HG  LEU   320      50.100  77.070  50.170  1.00  0.00            
ATOM   1876  CD1 LEU   320      49.110  76.560  48.400  1.00  0.00            
ATOM   1877 1HD1 LEU   320      48.100  76.830  48.710  1.00  0.00            
ATOM   1878 2HD1 LEU   320      49.310  76.870  47.370  1.00  0.00            
ATOM   1879 3HD1 LEU   320      49.330  75.540  48.720  1.00  0.00            
ATOM   1880  CD2 LEU   320      51.460  77.420  48.550  1.00  0.00            
ATOM   1881 1HD2 LEU   320      51.760  76.430  48.220  1.00  0.00            
ATOM   1882 2HD2 LEU   320      51.550  78.140  47.740  1.00  0.00            
ATOM   1883 3HD2 LEU   320      52.170  77.740  49.310  1.00  0.00            
ATOM   1884  C   LEU   320      49.920  81.360  49.760  1.00  0.00            
ATOM   1885  O   LEU   320      48.720  81.550  49.540  1.00  0.00            
ATOM   1886  N   ALA   321      50.820  82.300  50.060  1.00  0.00            
ATOM   1887  H   ALA   321      51.770  81.970  50.120  1.00  0.00            
ATOM   1888  CA  ALA   321      50.550  83.720  50.110  1.00  0.00            
ATOM   1889  HA  ALA   321      49.510  83.900  50.410  1.00  0.00            
ATOM   1890  CB  ALA   321      51.540  84.260  51.140  1.00  0.00            
ATOM   1891  HB1 ALA   321      51.440  85.310  51.420  1.00  0.00            
ATOM   1892  HB2 ALA   321      51.440  83.550  51.960  1.00  0.00            
ATOM   1893  HB3 ALA   321      52.530  84.080  50.710  1.00  0.00            
ATOM   1894  C   ALA   321      50.600  84.310  48.710  1.00  0.00            
ATOM   1895  O   ALA   321      51.340  83.960  47.800  1.00  0.00            
ATOM   1896  N   THR   322      49.760  85.340  48.560  1.00  0.00            
ATOM   1897  H   THR   322      49.040  85.530  49.240  1.00  0.00            
ATOM   1898  CA  THR   322      49.380  85.870  47.270  1.00  0.00            
ATOM   1899  HA  THR   322      50.260  85.850  46.630  1.00  0.00            
ATOM   1900  CB  THR   322      48.320  84.980  46.620  1.00  0.00            
ATOM   1901  HB  THR   322      48.810  84.020  46.430  1.00  0.00            
ATOM   1902  CG2 THR   322      47.020  84.670  47.360  1.00  0.00            
ATOM   1903 1HG2 THR   322      47.210  84.070  48.250  1.00  0.00            
ATOM   1904 2HG2 THR   322      46.580  85.610  47.700  1.00  0.00            
ATOM   1905 3HG2 THR   322      46.320  84.180  46.680  1.00  0.00            
ATOM   1906  OG1 THR   322      47.870  85.450  45.370  1.00  0.00            
ATOM   1907  HG1 THR   322      47.570  84.660  44.910  1.00  0.00            
ATOM   1908  C   THR   322      48.890  87.310  47.350  1.00  0.00            
ATOM   1909  O   THR   322      48.490  87.850  48.380  1.00  0.00            
ATOM   1910  N   ALA   323      48.840  87.990  46.200  1.00  0.00            
ATOM   1911  H   ALA   323      49.010  87.570  45.300  1.00  0.00            
ATOM   1912  CA  ALA   323      48.220  89.290  46.110  1.00  0.00            
ATOM   1913  HA  ALA   323      47.560  89.410  46.970  1.00  0.00            
ATOM   1914  CB  ALA   323      49.320  90.350  46.130  1.00  0.00            
ATOM   1915  HB1 ALA   323      49.840  90.420  47.090  1.00  0.00            
ATOM   1916  HB2 ALA   323      50.070  90.040  45.400  1.00  0.00            
ATOM   1917  HB3 ALA   323      48.870  91.320  45.930  1.00  0.00            
ATOM   1918  C   ALA   323      47.180  89.450  45.020  1.00  0.00            
ATOM   1919  O   ALA   323      46.650  90.530  44.770  1.00  0.00            
ATOM   1920  N   THR   324      46.930  88.400  44.240  1.00  0.00            
ATOM   1921  H   THR   324      47.400  87.530  44.460  1.00  0.00            
ATOM   1922  CA  THR   324      45.850  88.300  43.280  1.00  0.00            
ATOM   1923  HA  THR   324      44.970  88.760  43.720  1.00  0.00            
ATOM   1924  CB  THR   324      46.230  88.830  41.900  1.00  0.00            
ATOM   1925  HB  THR   324      47.110  88.310  41.520  1.00  0.00            
ATOM   1926  CG2 THR   324      45.050  88.800  40.940  1.00  0.00            
ATOM   1927 1HG2 THR   324      44.630  87.800  40.970  1.00  0.00            
ATOM   1928 2HG2 THR   324      44.300  89.510  41.310  1.00  0.00            
ATOM   1929 3HG2 THR   324      45.350  89.110  39.940  1.00  0.00            
ATOM   1930  OG1 THR   324      46.600  90.190  41.990  1.00  0.00            
ATOM   1931  HG1 THR   324      46.250  90.560  42.810  1.00  0.00            
ATOM   1932  C   THR   324      45.510  86.820  43.210  1.00  0.00            
ATOM   1933  O   THR   324      46.090  86.140  42.360  1.00  0.00            
ATOM   1934  N   PRO   325      44.570  86.280  43.990  1.00  0.00            
ATOM   1935  CD  PRO   325      44.220  86.690  45.340  1.00  0.00            
ATOM   1936  HD1 PRO   325      43.500  87.490  45.210  1.00  0.00            
ATOM   1937  HD2 PRO   325      45.080  87.100  45.860  1.00  0.00            
ATOM   1938  CG  PRO   325      43.560  85.500  46.030  1.00  0.00            
ATOM   1939  HG1 PRO   325      42.860  85.910  46.760  1.00  0.00            
ATOM   1940  HG2 PRO   325      44.210  84.710  46.420  1.00  0.00            
ATOM   1941  CB  PRO   325      42.910  84.830  44.820  1.00  0.00            
ATOM   1942  HB1 PRO   325      42.010  85.420  44.660  1.00  0.00            
ATOM   1943  HB2 PRO   325      42.690  83.770  44.940  1.00  0.00            
ATOM   1944  CA  PRO   325      43.960  85.000  43.720  1.00  0.00            
ATOM   1945  HA  PRO   325      44.660  84.170  43.780  1.00  0.00            
ATOM   1946  C   PRO   325      43.150  84.990  42.430  1.00  0.00            
ATOM   1947  O   PRO   325      42.850  86.040  41.860  1.00  0.00            
ATOM   1948  N   PRO   326      42.910  83.800  41.880  1.00  0.00            
ATOM   1949  CD  PRO   326      43.160  82.480  42.430  1.00  0.00            
ATOM   1950  HD1 PRO   326      42.850  82.290  43.460  1.00  0.00            
ATOM   1951  HD2 PRO   326      44.230  82.270  42.360  1.00  0.00            
ATOM   1952  CG  PRO   326      42.390  81.510  41.540  1.00  0.00            
ATOM   1953  HG1 PRO   326      41.380  81.550  41.940  1.00  0.00            
ATOM   1954  HG2 PRO   326      42.820  80.520  41.430  1.00  0.00            
ATOM   1955  CB  PRO   326      42.330  82.230  40.190  1.00  0.00            
ATOM   1956  HB1 PRO   326      41.520  81.950  39.520  1.00  0.00            
ATOM   1957  HB2 PRO   326      43.270  82.020  39.690  1.00  0.00            
ATOM   1958  CA  PRO   326      42.280  83.710  40.570  1.00  0.00            
ATOM   1959  HA  PRO   326      42.990  84.170  39.890  1.00  0.00            
ATOM   1960  C   PRO   326      40.900  84.330  40.430  1.00  0.00            
ATOM   1961  O   PRO   326      39.980  84.060  41.200  1.00  0.00            
ATOM   1962  N   GLY   327      40.880  85.210  39.430  1.00  0.00            
ATOM   1963  H   GLY   327      41.800  85.390  39.040  1.00  0.00            
ATOM   1964  CA  GLY   327      39.860  86.020  38.810  1.00  0.00            
ATOM   1965  HA1 GLY   327      38.920  85.470  38.720  1.00  0.00            
ATOM   1966  HA2 GLY   327      40.110  86.190  37.760  1.00  0.00            
ATOM   1967  C   GLY   327      39.620  87.390  39.420  1.00  0.00            
ATOM   1968  O   GLY   327      38.560  87.950  39.150  1.00  0.00            
ATOM   1969  N   SER   328      40.520  87.960  40.220  1.00  0.00            
ATOM   1970  H   SER   328      41.420  87.510  40.170  1.00  0.00            
ATOM   1971  CA  SER   328      40.320  89.060  41.140  1.00  0.00            
ATOM   1972  HA  SER   328      39.290  89.080  41.470  1.00  0.00            
ATOM   1973  CB  SER   328      41.310  89.070  42.310  1.00  0.00            
ATOM   1974  HB1 SER   328      40.970  89.870  42.970  1.00  0.00            
ATOM   1975  HB2 SER   328      42.350  89.310  42.100  1.00  0.00            
ATOM   1976  OG  SER   328      41.320  87.840  43.000  1.00  0.00            
ATOM   1977  HG  SER   328      41.850  87.220  42.490  1.00  0.00            
ATOM   1978  C   SER   328      40.490  90.390  40.410  1.00  0.00            
ATOM   1979  O   SER   328      41.220  90.430  39.420  1.00  0.00            
ATOM   1980  N   VAL   329      39.850  91.460  40.890  1.00  0.00            
ATOM   1981  H   VAL   329      39.350  91.330  41.760  1.00  0.00            
ATOM   1982  CA  VAL   329      39.980  92.800  40.380  1.00  0.00            
ATOM   1983  HA  VAL   329      39.900  92.770  39.290  1.00  0.00            
ATOM   1984  CB  VAL   329      38.810  93.670  40.850  1.00  0.00            
ATOM   1985  HB  VAL   329      39.020  94.610  40.350  1.00  0.00            
ATOM   1986  CG1 VAL   329      37.480  93.160  40.300  1.00  0.00            
ATOM   1987 1HG1 VAL   329      37.440  93.370  39.230  1.00  0.00            
ATOM   1988 2HG1 VAL   329      37.140  92.150  40.520  1.00  0.00            
ATOM   1989 3HG1 VAL   329      36.700  93.830  40.670  1.00  0.00            
ATOM   1990  CG2 VAL   329      38.540  93.620  42.350  1.00  0.00            
ATOM   1991 1HG2 VAL   329      37.830  94.430  42.500  1.00  0.00            
ATOM   1992 2HG2 VAL   329      38.160  92.670  42.710  1.00  0.00            
ATOM   1993 3HG2 VAL   329      39.500  93.880  42.810  1.00  0.00            
ATOM   1994  C   VAL   329      41.260  93.520  40.770  1.00  0.00            
ATOM   1995  O   VAL   329      41.880  93.100  41.750  1.00  0.00            
ATOM   1996  N   THR   330      41.610  94.630  40.110  1.00  0.00            
ATOM   1997  H   THR   330      41.060  94.950  39.330  1.00  0.00            
ATOM   1998  CA  THR   330      42.640  95.570  40.490  1.00  0.00            
ATOM   1999  HA  THR   330      43.440  95.020  40.990  1.00  0.00            
ATOM   2000  CB  THR   330      43.400  96.110  39.280  1.00  0.00            
ATOM   2001  HB  THR   330      44.090  96.840  39.700  1.00  0.00            
ATOM   2002  CG2 THR   330      44.110  94.950  38.580  1.00  0.00            
ATOM   2003 1HG2 THR   330      44.640  94.300  39.280  1.00  0.00            
ATOM   2004 2HG2 THR   330      43.490  94.220  38.070  1.00  0.00            
ATOM   2005 3HG2 THR   330      44.800  95.420  37.880  1.00  0.00            
ATOM   2006  OG1 THR   330      42.590  96.790  38.350  1.00  0.00            
ATOM   2007  HG1 THR   330      43.130  97.360  37.800  1.00  0.00            
ATOM   2008  C   THR   330      42.180  96.680  41.420  1.00  0.00            
ATOM   2009  O   THR   330      41.110  97.230  41.170  1.00  0.00            
ATOM   2010  N   VAL   331      42.910  96.970  42.500  1.00  0.00            
ATOM   2011  H   VAL   331      43.780  96.460  42.590  1.00  0.00            
ATOM   2012  CA  VAL   331      42.490  97.800  43.600  1.00  0.00            
ATOM   2013  HA  VAL   331      41.520  98.230  43.340  1.00  0.00            
ATOM   2014  CB  VAL   331      42.200  96.960  44.850  1.00  0.00            
ATOM   2015  HB  VAL   331      41.850  97.560  45.690  1.00  0.00            
ATOM   2016  CG1 VAL   331      41.150  95.910  44.480  1.00  0.00            
ATOM   2017 1HG1 VAL   331      40.250  96.400  44.090  1.00  0.00            
ATOM   2018 2HG1 VAL   331      41.480  95.190  43.740  1.00  0.00            
ATOM   2019 3HG1 VAL   331      40.890  95.300  45.340  1.00  0.00            
ATOM   2020  CG2 VAL   331      43.540  96.410  45.330  1.00  0.00            
ATOM   2021 1HG2 VAL   331      43.910  95.540  44.810  1.00  0.00            
ATOM   2022 2HG2 VAL   331      44.280  97.210  45.320  1.00  0.00            
ATOM   2023 3HG2 VAL   331      43.420  96.050  46.350  1.00  0.00            
ATOM   2024  C   VAL   331      43.430  98.980  43.790  1.00  0.00            
ATOM   2025  O   VAL   331      44.630  98.820  43.550  1.00  0.00            
ATOM   2026  N   PRO   332      43.020 100.240  43.990  1.00  0.00            
ATOM   2027  CD  PRO   332      41.640 100.650  44.120  1.00  0.00            
ATOM   2028  HD1 PRO   332      41.190 100.030  44.890  1.00  0.00            
ATOM   2029  HD2 PRO   332      41.070 100.580  43.190  1.00  0.00            
ATOM   2030  CG  PRO   332      41.720 102.050  44.720  1.00  0.00            
ATOM   2031  HG1 PRO   332      41.800 101.950  45.810  1.00  0.00            
ATOM   2032  HG2 PRO   332      40.850 102.600  44.370  1.00  0.00            
ATOM   2033  CB  PRO   332      42.990 102.640  44.120  1.00  0.00            
ATOM   2034  HB1 PRO   332      43.320 103.420  44.800  1.00  0.00            
ATOM   2035  HB2 PRO   332      42.900 102.940  43.070  1.00  0.00            
ATOM   2036  CA  PRO   332      43.880 101.400  44.080  1.00  0.00            
ATOM   2037  HA  PRO   332      44.620 101.500  43.290  1.00  0.00            
ATOM   2038  C   PRO   332      44.740 101.370  45.340  1.00  0.00            
ATOM   2039  O   PRO   332      44.360 100.960  46.430  1.00  0.00            
ATOM   2040  N   HIS   333      45.890 102.010  45.150  1.00  0.00            
ATOM   2041  H   HIS   333      46.150 102.410  44.260  1.00  0.00            
ATOM   2042  CA  HIS   333      46.900 102.080  46.180  1.00  0.00            
ATOM   2043  HA  HIS   333      46.830 101.150  46.750  1.00  0.00            
ATOM   2044  CB  HIS   333      48.280 102.140  45.520  1.00  0.00            
ATOM   2045  HB1 HIS   333      48.540 103.140  45.160  1.00  0.00            
ATOM   2046  HB2 HIS   333      48.200 101.430  44.700  1.00  0.00            
ATOM   2047  CG  HIS   333      49.320 101.690  46.510  1.00  0.00            
ATOM   2048  ND1 HIS   333      49.870 102.430  47.550  1.00  0.00            
ATOM   2049  CE1 HIS   333      50.820 101.690  48.110  1.00  0.00            
ATOM   2050  HE1 HIS   333      51.610 101.960  48.800  1.00  0.00            
ATOM   2051  NE2 HIS   333      50.950 100.540  47.430  1.00  0.00            
ATOM   2052  HE2 HIS   333      51.670  99.840  47.500  1.00  0.00            
ATOM   2053  CD2 HIS   333      49.940 100.460  46.490  1.00  0.00            
ATOM   2054  HD2 HIS   333      49.660  99.680  45.790  1.00  0.00            
ATOM   2055  C   HIS   333      46.690 103.230  47.160  1.00  0.00            
ATOM   2056  O   HIS   333      46.700 104.400  46.800  1.00  0.00            
ATOM   2057  N   PRO   334      46.740 102.970  48.470  1.00  0.00            
ATOM   2058  CD  PRO   334      46.980 101.690  49.100  1.00  0.00            
ATOM   2059  HD1 PRO   334      47.970 101.310  48.850  1.00  0.00            
ATOM   2060  HD2 PRO   334      46.130 101.070  48.820  1.00  0.00            
ATOM   2061  CG  PRO   334      46.940 101.880  50.610  1.00  0.00            
ATOM   2062  HG1 PRO   334      47.930 102.110  51.020  1.00  0.00            
ATOM   2063  HG2 PRO   334      46.460 101.030  51.100  1.00  0.00            
ATOM   2064  CB  PRO   334      46.150 103.170  50.820  1.00  0.00            
ATOM   2065  HB1 PRO   334      46.490 103.700  51.710  1.00  0.00            
ATOM   2066  HB2 PRO   334      45.090 102.940  50.940  1.00  0.00            
ATOM   2067  CA  PRO   334      46.460 103.920  49.520  1.00  0.00            
ATOM   2068  HA  PRO   334      45.610 104.540  49.250  1.00  0.00            
ATOM   2069  C   PRO   334      47.630 104.870  49.750  1.00  0.00            
ATOM   2070  O   PRO   334      47.470 105.880  50.430  1.00  0.00            
ATOM   2071  N   ASN   335      48.810 104.660  49.170  1.00  0.00            
ATOM   2072  H   ASN   335      48.980 103.780  48.710  1.00  0.00            
ATOM   2073  CA  ASN   335      49.930 105.540  49.420  1.00  0.00            
ATOM   2074  HA  ASN   335      49.530 106.500  49.730  1.00  0.00            
ATOM   2075  CB  ASN   335      50.800 105.000  50.560  1.00  0.00            
ATOM   2076  HB1 ASN   335      51.440 104.260  50.070  1.00  0.00            
ATOM   2077  HB2 ASN   335      50.210 104.480  51.320  1.00  0.00            
ATOM   2078  CG  ASN   335      51.520 106.040  51.390  1.00  0.00            
ATOM   2079  OD1 ASN   335      50.910 107.030  51.780  1.00  0.00            
ATOM   2080  ND2 ASN   335      52.830 105.890  51.590  1.00  0.00            
ATOM   2081 1HD2 ASN   335      53.320 105.060  51.270  1.00  0.00            
ATOM   2082 2HD2 ASN   335      53.280 106.590  52.170  1.00  0.00            
ATOM   2083  C   ASN   335      50.690 106.010  48.180  1.00  0.00            
ATOM   2084  O   ASN   335      51.830 106.440  48.360  1.00  0.00            
ATOM   2085  N   ILE   336      50.130 105.920  46.970  1.00  0.00            
ATOM   2086  H   ILE   336      49.180 105.590  47.040  1.00  0.00            
ATOM   2087  CA  ILE   336      50.640 106.290  45.670  1.00  0.00            
ATOM   2088  HA  ILE   336      51.550 106.900  45.720  1.00  0.00            
ATOM   2089  CB  ILE   336      51.030 105.010  44.940  1.00  0.00            
ATOM   2090  HB  ILE   336      50.160 104.360  44.830  1.00  0.00            
ATOM   2091  CG2 ILE   336      51.390 105.210  43.470  1.00  0.00            
ATOM   2092 1HG2 ILE   336      50.670 105.860  42.960  1.00  0.00            
ATOM   2093 2HG2 ILE   336      52.410 105.580  43.350  1.00  0.00            
ATOM   2094 3HG2 ILE   336      51.400 104.360  42.800  1.00  0.00            
ATOM   2095  CG1 ILE   336      52.120 104.180  45.620  1.00  0.00            
ATOM   2096 1HG1 ILE   336      51.780 104.030  46.640  1.00  0.00            
ATOM   2097 2HG1 ILE   336      53.030 104.740  45.800  1.00  0.00            
ATOM   2098  CD  ILE   336      52.400 102.810  45.000  1.00  0.00            
ATOM   2099  HD1 ILE   336      52.820 102.830  43.990  1.00  0.00            
ATOM   2100  HD2 ILE   336      53.140 102.240  45.570  1.00  0.00            
ATOM   2101  HD3 ILE   336      51.480 102.250  44.850  1.00  0.00            
ATOM   2102  C   ILE   336      49.580 107.150  44.990  1.00  0.00            
ATOM   2103  O   ILE   336      48.400 106.820  45.100  1.00  0.00            
ATOM   2104  N   GLU   337      50.030 108.160  44.240  1.00  0.00            
ATOM   2105  H   GLU   337      51.030 108.340  44.220  1.00  0.00            
ATOM   2106  CA  GLU   337      49.270 108.770  43.170  1.00  0.00            
ATOM   2107  HA  GLU   337      48.230 108.840  43.470  1.00  0.00            
ATOM   2108  CB  GLU   337      49.850 110.170  43.050  1.00  0.00            
ATOM   2109  HB1 GLU   337      50.830 110.110  42.580  1.00  0.00            
ATOM   2110  HB2 GLU   337      50.090 110.640  44.010  1.00  0.00            
ATOM   2111  CG  GLU   337      49.040 111.200  42.260  1.00  0.00            
ATOM   2112  HG1 GLU   337      48.760 110.670  41.350  1.00  0.00            
ATOM   2113  HG2 GLU   337      49.570 112.130  42.070  1.00  0.00            
ATOM   2114  CD  GLU   337      47.790 111.730  42.940  1.00  0.00            
ATOM   2115  OE1 GLU   337      47.130 111.080  43.780  1.00  0.00            
ATOM   2116  OE2 GLU   337      47.420 112.910  42.720  1.00  0.00            
ATOM   2117  C   GLU   337      49.470 108.020  41.860  1.00  0.00            
ATOM   2118  O   GLU   337      50.590 107.680  41.490  1.00  0.00            
ATOM   2119  N   GLU   338      48.350 107.730  41.180  1.00  0.00            
ATOM   2120  H   GLU   338      47.440 108.020  41.500  1.00  0.00            
ATOM   2121  CA  GLU   338      48.430 107.020  39.930  1.00  0.00            
ATOM   2122  HA  GLU   338      49.440 106.690  39.660  1.00  0.00            
ATOM   2123  CB  GLU   338      47.630 105.730  40.030  1.00  0.00            
ATOM   2124  HB1 GLU   338      47.790 105.160  39.110  1.00  0.00            
ATOM   2125  HB2 GLU   338      46.540 105.840  40.030  1.00  0.00            
ATOM   2126  CG  GLU   338      48.020 104.760  41.140  1.00  0.00            
ATOM   2127  HG1 GLU   338      48.220 105.210  42.120  1.00  0.00            
ATOM   2128  HG2 GLU   338      48.980 104.290  40.930  1.00  0.00            
ATOM   2129  CD  GLU   338      46.990 103.670  41.330  1.00  0.00            
ATOM   2130  OE1 GLU   338      46.420 103.620  42.450  1.00  0.00            
ATOM   2131  OE2 GLU   338      46.800 102.790  40.460  1.00  0.00            
ATOM   2132  C   GLU   338      48.040 107.920  38.760  1.00  0.00            
ATOM   2133  O   GLU   338      46.890 108.300  38.610  1.00  0.00            
ATOM   2134  N   VAL   339      48.970 108.140  37.820  1.00  0.00            
ATOM   2135  H   VAL   339      49.870 107.730  38.000  1.00  0.00            
ATOM   2136  CA  VAL   339      48.840 109.020  36.680  1.00  0.00            
ATOM   2137  HA  VAL   339      47.770 109.110  36.460  1.00  0.00            
ATOM   2138  CB  VAL   339      49.360 110.410  37.040  1.00  0.00            
ATOM   2139  HB  VAL   339      49.230 111.040  36.160  1.00  0.00            
ATOM   2140  CG1 VAL   339      48.600 110.960  38.240  1.00  0.00            
ATOM   2141 1HG1 VAL   339      47.540 110.680  38.170  1.00  0.00            
ATOM   2142 2HG1 VAL   339      49.020 110.740  39.220  1.00  0.00            
ATOM   2143 3HG1 VAL   339      48.630 112.040  38.150  1.00  0.00            
ATOM   2144  CG2 VAL   339      50.830 110.500  37.420  1.00  0.00            
ATOM   2145 1HG2 VAL   339      51.210 111.500  37.610  1.00  0.00            
ATOM   2146 2HG2 VAL   339      51.120 109.870  38.270  1.00  0.00            
ATOM   2147 3HG2 VAL   339      51.410 110.140  36.570  1.00  0.00            
ATOM   2148  C   VAL   339      49.450 108.630  35.350  1.00  0.00            
ATOM   2149  O   VAL   339      50.520 108.030  35.410  1.00  0.00            
ATOM   2150  N   ALA   340      48.930 109.070  34.200  1.00  0.00            
ATOM   2151  H   ALA   340      48.020 109.500  34.270  1.00  0.00            
ATOM   2152  CA  ALA   340      49.620 108.800  32.950  1.00  0.00            
ATOM   2153  HA  ALA   340      50.190 107.860  32.990  1.00  0.00            
ATOM   2154  CB  ALA   340      48.510 108.890  31.920  1.00  0.00            
ATOM   2155  HB1 ALA   340      47.800 108.070  32.010  1.00  0.00            
ATOM   2156  HB2 ALA   340      48.030 109.880  31.900  1.00  0.00            
ATOM   2157  HB3 ALA   340      48.960 108.750  30.940  1.00  0.00            
ATOM   2158  C   ALA   340      50.760 109.790  32.730  1.00  0.00            
ATOM   2159  O   ALA   340      50.720 110.900  33.250  1.00  0.00            
ATOM   2160  N   LEU   341      51.760 109.410  31.930  1.00  0.00            
ATOM   2161  H   LEU   341      51.870 108.430  31.710  1.00  0.00            
ATOM   2162  CA  LEU   341      52.680 110.330  31.290  1.00  0.00            
ATOM   2163  HA  LEU   341      53.020 111.080  32.010  1.00  0.00            
ATOM   2164  CB  LEU   341      53.830 109.560  30.650  1.00  0.00            
ATOM   2165  HB1 LEU   341      54.400 110.230  30.010  1.00  0.00            
ATOM   2166  HB2 LEU   341      53.390 108.760  30.060  1.00  0.00            
ATOM   2167  CG  LEU   341      54.680 108.880  31.730  1.00  0.00            
ATOM   2168  HG  LEU   341      54.000 108.470  32.480  1.00  0.00            
ATOM   2169  CD1 LEU   341      55.470 107.650  31.310  1.00  0.00            
ATOM   2170 1HD1 LEU   341      54.780 106.870  30.970  1.00  0.00            
ATOM   2171 2HD1 LEU   341      56.140 107.900  30.480  1.00  0.00            
ATOM   2172 3HD1 LEU   341      56.080 107.290  32.140  1.00  0.00            
ATOM   2173  CD2 LEU   341      55.700 109.830  32.340  1.00  0.00            
ATOM   2174 1HD2 LEU   341      56.250 110.390  31.580  1.00  0.00            
ATOM   2175 2HD2 LEU   341      55.210 110.550  32.990  1.00  0.00            
ATOM   2176 3HD2 LEU   341      56.440 109.260  32.910  1.00  0.00            
ATOM   2177  C   LEU   341      51.860 111.010  30.200  1.00  0.00            
ATOM   2178  O   LEU   341      50.880 110.430  29.740  1.00  0.00            
ATOM   2179  N   SER   342      52.300 112.230  29.900  1.00  0.00            
ATOM   2180  H   SER   342      53.090 112.580  30.430  1.00  0.00            
ATOM   2181  CA  SER   342      51.880 113.060  28.790  1.00  0.00            
ATOM   2182  HA  SER   342      50.860 112.860  28.480  1.00  0.00            
ATOM   2183  CB  SER   342      51.940 114.540  29.180  1.00  0.00            
ATOM   2184  HB1 SER   342      52.930 114.910  28.930  1.00  0.00            
ATOM   2185  HB2 SER   342      51.660 114.610  30.230  1.00  0.00            
ATOM   2186  OG  SER   342      50.900 115.230  28.520  1.00  0.00            
ATOM   2187  HG  SER   342      50.640 116.010  29.010  1.00  0.00            
ATOM   2188  C   SER   342      52.800 112.910  27.590  1.00  0.00            
ATOM   2189  O   SER   342      53.820 112.220  27.670  1.00  0.00            
ATOM   2190  N   ASN   343      52.620 113.740  26.560  1.00  0.00            
ATOM   2191  H   ASN   343      51.860 114.410  26.510  1.00  0.00            
ATOM   2192  CA  ASN   343      53.470 113.700  25.390  1.00  0.00            
ATOM   2193  HA  ASN   343      53.730 112.660  25.200  1.00  0.00            
ATOM   2194  CB  ASN   343      52.680 114.140  24.160  1.00  0.00            
ATOM   2195  HB1 ASN   343      52.260 115.130  24.350  1.00  0.00            
ATOM   2196  HB2 ASN   343      51.870 113.420  24.110  1.00  0.00            
ATOM   2197  CG  ASN   343      53.440 114.000  22.850  1.00  0.00            
ATOM   2198  OD1 ASN   343      53.760 112.900  22.390  1.00  0.00            
ATOM   2199  ND2 ASN   343      53.910 115.100  22.270  1.00  0.00            
ATOM   2200 1HD2 ASN   343      53.620 116.030  22.530  1.00  0.00            
ATOM   2201 2HD2 ASN   343      54.470 114.810  21.480  1.00  0.00            
ATOM   2202  C   ASN   343      54.810 114.370  25.670  1.00  0.00            
ATOM   2203  O   ASN   343      55.830 114.030  25.080  1.00  0.00            
ATOM   2204  N   THR   344      54.820 115.440  26.470  1.00  0.00            
ATOM   2205  H   THR   344      53.920 115.800  26.760  1.00  0.00            
ATOM   2206  CA  THR   344      55.930 116.290  26.820  1.00  0.00            
ATOM   2207  HA  THR   344      56.580 116.190  25.950  1.00  0.00            
ATOM   2208  CB  THR   344      55.470 117.740  26.860  1.00  0.00            
ATOM   2209  HB  THR   344      56.330 118.330  27.190  1.00  0.00            
ATOM   2210  CG2 THR   344      55.040 118.210  25.480  1.00  0.00            
ATOM   2211 1HG2 THR   344      54.200 117.570  25.190  1.00  0.00            
ATOM   2212 2HG2 THR   344      54.630 119.220  25.520  1.00  0.00            
ATOM   2213 3HG2 THR   344      55.770 118.050  24.680  1.00  0.00            
ATOM   2214  OG1 THR   344      54.350 117.910  27.700  1.00  0.00            
ATOM   2215  HG1 THR   344      54.100 118.830  27.790  1.00  0.00            
ATOM   2216  C   THR   344      56.840 115.870  27.970  1.00  0.00            
ATOM   2217  O   THR   344      56.330 115.380  28.980  1.00  0.00            
ATOM   2218  N   GLY   345      58.140 116.080  27.770  1.00  0.00            
ATOM   2219  H   GLY   345      58.300 116.340  26.810  1.00  0.00            
ATOM   2220  CA  GLY   345      59.220 115.570  28.590  1.00  0.00            
ATOM   2221  HA1 GLY   345      59.010 114.580  28.990  1.00  0.00            
ATOM   2222  HA2 GLY   345      59.380 116.270  29.410  1.00  0.00            
ATOM   2223  C   GLY   345      60.520 115.510  27.780  1.00  0.00            
ATOM   2224  O   GLY   345      60.580 115.790  26.590  1.00  0.00            
ATOM   2225  N   GLU   346      61.600 115.100  28.450  1.00  0.00            
ATOM   2226  H   GLU   346      61.390 114.670  29.340  1.00  0.00            
ATOM   2227  CA  GLU   346      63.000 115.050  28.100  1.00  0.00            
ATOM   2228  HA  GLU   346      63.280 115.860  27.430  1.00  0.00            
ATOM   2229  CB  GLU   346      63.940 115.060  29.300  1.00  0.00            
ATOM   2230  HB1 GLU   346      63.810 114.140  29.870  1.00  0.00            
ATOM   2231  HB2 GLU   346      63.650 115.850  29.990  1.00  0.00            
ATOM   2232  CG  GLU   346      65.450 115.020  29.060  1.00  0.00            
ATOM   2233  HG1 GLU   346      65.790 114.250  28.370  1.00  0.00            
ATOM   2234  HG2 GLU   346      65.820 114.750  30.050  1.00  0.00            
ATOM   2235  CD  GLU   346      66.070 116.280  28.490  1.00  0.00            
ATOM   2236  OE1 GLU   346      66.920 116.930  29.140  1.00  0.00            
ATOM   2237  OE2 GLU   346      65.750 116.630  27.330  1.00  0.00            
ATOM   2238  C   GLU   346      63.380 113.830  27.260  1.00  0.00            
ATOM   2239  O   GLU   346      64.010 114.000  26.220  1.00  0.00            
ATOM   2240  N   ILE   347      63.000 112.640  27.710  1.00  0.00            
ATOM   2241  H   ILE   347      62.430 112.620  28.550  1.00  0.00            
ATOM   2242  CA  ILE   347      63.230 111.370  27.050  1.00  0.00            
ATOM   2243  HA  ILE   347      63.910 111.470  26.210  1.00  0.00            
ATOM   2244  CB  ILE   347      64.020 110.420  27.950  1.00  0.00            
ATOM   2245  HB  ILE   347      63.510 110.430  28.920  1.00  0.00            
ATOM   2246  CG2 ILE   347      63.970 109.040  27.300  1.00  0.00            
ATOM   2247 1HG2 ILE   347      64.060 109.080  26.210  1.00  0.00            
ATOM   2248 2HG2 ILE   347      64.770 108.390  27.650  1.00  0.00            
ATOM   2249 3HG2 ILE   347      63.040 108.540  27.600  1.00  0.00            
ATOM   2250  CG1 ILE   347      65.430 110.960  28.160  1.00  0.00            
ATOM   2251 1HG1 ILE   347      65.380 112.030  28.350  1.00  0.00            
ATOM   2252 2HG1 ILE   347      66.020 110.860  27.250  1.00  0.00            
ATOM   2253  CD  ILE   347      66.110 110.240  29.320  1.00  0.00            
ATOM   2254  HD1 ILE   347      65.430 110.100  30.160  1.00  0.00            
ATOM   2255  HD2 ILE   347      66.600 109.340  28.950  1.00  0.00            
ATOM   2256  HD3 ILE   347      66.920 110.790  29.790  1.00  0.00            
ATOM   2257  C   ILE   347      61.870 110.800  26.670  1.00  0.00            
ATOM   2258  O   ILE   347      61.010 110.610  27.520  1.00  0.00            
ATOM   2259  N   PRO   348      61.660 110.500  25.390  1.00  0.00            
ATOM   2260  CD  PRO   348      62.540 110.870  24.300  1.00  0.00            
ATOM   2261  HD1 PRO   348      63.510 110.380  24.430  1.00  0.00            
ATOM   2262  HD2 PRO   348      62.620 111.960  24.290  1.00  0.00            
ATOM   2263  CG  PRO   348      61.880 110.240  23.080  1.00  0.00            
ATOM   2264  HG1 PRO   348      62.410 109.320  22.850  1.00  0.00            
ATOM   2265  HG2 PRO   348      61.990 110.950  22.260  1.00  0.00            
ATOM   2266  CB  PRO   348      60.430 109.910  23.410  1.00  0.00            
ATOM   2267  HB1 PRO   348      60.120 109.030  22.830  1.00  0.00            
ATOM   2268  HB2 PRO   348      59.870 110.760  23.020  1.00  0.00            
ATOM   2269  CA  PRO   348      60.480 109.780  24.930  1.00  0.00            
ATOM   2270  HA  PRO   348      59.580 110.200  25.380  1.00  0.00            
ATOM   2271  C   PRO   348      60.570 108.310  25.320  1.00  0.00            
ATOM   2272  O   PRO   348      61.640 107.730  25.420  1.00  0.00            
ATOM   2273  N   PHE   349      59.370 107.780  25.580  1.00  0.00            
ATOM   2274  H   PHE   349      58.530 108.330  25.480  1.00  0.00            
ATOM   2275  CA  PHE   349      59.210 106.480  26.200  1.00  0.00            
ATOM   2276  HA  PHE   349      60.020 105.770  26.030  1.00  0.00            
ATOM   2277  CB  PHE   349      59.120 106.760  27.700  1.00  0.00            
ATOM   2278  HB1 PHE   349      58.340 107.500  27.840  1.00  0.00            
ATOM   2279  HB2 PHE   349      60.030 107.300  27.950  1.00  0.00            
ATOM   2280  CG  PHE   349      58.910 105.660  28.710  1.00  0.00            
ATOM   2281  CD1 PHE   349      60.010 104.920  29.170  1.00  0.00            
ATOM   2282  HD1 PHE   349      60.930 104.990  28.610  1.00  0.00            
ATOM   2283  CE1 PHE   349      59.820 103.960  30.160  1.00  0.00            
ATOM   2284  HE1 PHE   349      60.590 103.250  30.430  1.00  0.00            
ATOM   2285  CZ  PHE   349      58.560 103.890  30.770  1.00  0.00            
ATOM   2286  HZ  PHE   349      58.430 103.280  31.650  1.00  0.00            
ATOM   2287  CE2 PHE   349      57.440 104.610  30.340  1.00  0.00            
ATOM   2288  HE2 PHE   349      56.460 104.640  30.780  1.00  0.00            
ATOM   2289  CD2 PHE   349      57.630 105.490  29.260  1.00  0.00            
ATOM   2290  HD2 PHE   349      56.790 106.070  28.930  1.00  0.00            
ATOM   2291  C   PHE   349      57.880 105.840  25.800  1.00  0.00            
ATOM   2292  O   PHE   349      56.840 106.370  26.160  1.00  0.00            
ATOM   2293  N   TYR   350      57.960 104.700  25.120  1.00  0.00            
ATOM   2294  H   TYR   350      58.860 104.260  25.020  1.00  0.00            
ATOM   2295  CA  TYR   350      56.840 103.850  24.750  1.00  0.00            
ATOM   2296  HA  TYR   350      57.300 103.190  24.010  1.00  0.00            
ATOM   2297  CB  TYR   350      56.640 102.990  25.990  1.00  0.00            
ATOM   2298  HB1 TYR   350      55.680 102.500  25.830  1.00  0.00            
ATOM   2299  HB2 TYR   350      56.480 103.640  26.850  1.00  0.00            
ATOM   2300  CG  TYR   350      57.780 102.050  26.290  1.00  0.00            
ATOM   2301  CD1 TYR   350      57.980 100.880  25.540  1.00  0.00            
ATOM   2302  HD1 TYR   350      57.420 100.870  24.610  1.00  0.00            
ATOM   2303  CE1 TYR   350      59.000  99.990  25.880  1.00  0.00            
ATOM   2304  HE1 TYR   350      59.290  99.210  25.200  1.00  0.00            
ATOM   2305  CZ  TYR   350      59.800 100.130  27.030  1.00  0.00            
ATOM   2306  OH  TYR   350      60.760  99.180  27.210  1.00  0.00            
ATOM   2307  HH  TYR   350      60.830  98.590  26.450  1.00  0.00            
ATOM   2308  CE2 TYR   350      59.460 101.240  27.840  1.00  0.00            
ATOM   2309  HE2 TYR   350      59.940 101.330  28.800  1.00  0.00            
ATOM   2310  CD2 TYR   350      58.520 102.200  27.470  1.00  0.00            
ATOM   2311  HD2 TYR   350      58.350 103.070  28.090  1.00  0.00            
ATOM   2312  C   TYR   350      55.600 104.500  24.150  1.00  0.00            
ATOM   2313  O   TYR   350      54.530 103.910  24.230  1.00  0.00            
ATOM   2314  N   GLY   351      55.690 105.670  23.510  1.00  0.00            
ATOM   2315  H   GLY   351      56.630 105.960  23.270  1.00  0.00            
ATOM   2316  CA  GLY   351      54.660 106.510  22.940  1.00  0.00            
ATOM   2317  HA1 GLY   351      53.760 105.890  22.960  1.00  0.00            
ATOM   2318  HA2 GLY   351      54.860 106.700  21.880  1.00  0.00            
ATOM   2319  C   GLY   351      54.360 107.850  23.610  1.00  0.00            
ATOM   2320  O   GLY   351      53.620 108.680  23.090  1.00  0.00            
ATOM   2321  N   LYS   352      54.890 108.080  24.810  1.00  0.00            
ATOM   2322  H   LYS   352      55.480 107.330  25.150  1.00  0.00            
ATOM   2323  CA  LYS   352      54.890 109.250  25.660  1.00  0.00            
ATOM   2324  HA  LYS   352      54.400 110.050  25.100  1.00  0.00            
ATOM   2325  CB  LYS   352      54.000 108.960  26.870  1.00  0.00            
ATOM   2326  HB1 LYS   352      54.070 109.850  27.510  1.00  0.00            
ATOM   2327  HB2 LYS   352      54.390 108.090  27.400  1.00  0.00            
ATOM   2328  CG  LYS   352      52.490 108.850  26.760  1.00  0.00            
ATOM   2329  HG1 LYS   352      52.070 109.570  26.050  1.00  0.00            
ATOM   2330  HG2 LYS   352      52.000 109.110  27.700  1.00  0.00            
ATOM   2331  CD  LYS   352      51.920 107.510  26.300  1.00  0.00            
ATOM   2332  HD1 LYS   352      52.200 106.800  27.080  1.00  0.00            
ATOM   2333  HD2 LYS   352      52.260 107.150  25.320  1.00  0.00            
ATOM   2334  CE  LYS   352      50.430 107.670  26.050  1.00  0.00            
ATOM   2335  HE1 LYS   352      50.260 108.380  25.240  1.00  0.00            
ATOM   2336  HE2 LYS   352      49.920 108.100  26.920  1.00  0.00            
ATOM   2337  NZ  LYS   352      49.720 106.430  25.710  1.00  0.00            
ATOM   2338  HZ1 LYS   352      49.530 105.880  26.540  1.00  0.00            
ATOM   2339  HZ2 LYS   352      48.830 106.630  25.270  1.00  0.00            
ATOM   2340  HZ3 LYS   352      50.210 105.850  25.040  1.00  0.00            
ATOM   2341  C   LYS   352      56.310 109.760  25.870  1.00  0.00            
ATOM   2342  O   LYS   352      57.160 109.410  25.060  1.00  0.00            
ATOM   2343  N   ALA   353      56.580 110.640  26.830  1.00  0.00            
ATOM   2344  H   ALA   353      55.830 110.970  27.430  1.00  0.00            
ATOM   2345  CA  ALA   353      57.890 111.060  27.290  1.00  0.00            
ATOM   2346  HA  ALA   353      58.590 110.260  27.060  1.00  0.00            
ATOM   2347  CB  ALA   353      58.310 112.370  26.640  1.00  0.00            
ATOM   2348  HB1 ALA   353      57.760 113.210  27.070  1.00  0.00            
ATOM   2349  HB2 ALA   353      59.330 112.630  26.930  1.00  0.00            
ATOM   2350  HB3 ALA   353      58.100 112.410  25.570  1.00  0.00            
ATOM   2351  C   ALA   353      57.850 111.230  28.800  1.00  0.00            
ATOM   2352  O   ALA   353      56.810 111.420  29.430  1.00  0.00            
ATOM   2353  N   ILE   354      59.000 111.310  29.470  1.00  0.00            
ATOM   2354  H   ILE   354      59.780 111.130  28.840  1.00  0.00            
ATOM   2355  CA  ILE   354      59.270 111.530  30.870  1.00  0.00            
ATOM   2356  HA  ILE   354      58.310 111.580  31.380  1.00  0.00            
ATOM   2357  CB  ILE   354      60.020 110.390  31.570  1.00  0.00            
ATOM   2358  HB  ILE   354      61.030 110.560  31.190  1.00  0.00            
ATOM   2359  CG2 ILE   354      60.130 110.560  33.080  1.00  0.00            
ATOM   2360 1HG2 ILE   354      59.240 110.100  33.490  1.00  0.00            
ATOM   2361 2HG2 ILE   354      61.000 110.040  33.480  1.00  0.00            
ATOM   2362 3HG2 ILE   354      60.270 111.590  33.410  1.00  0.00            
ATOM   2363  CG1 ILE   354      59.630 108.970  31.200  1.00  0.00            
ATOM   2364 1HG1 ILE   354      59.670 108.830  30.120  1.00  0.00            
ATOM   2365 2HG1 ILE   354      58.620 108.830  31.600  1.00  0.00            
ATOM   2366  CD  ILE   354      60.600 107.990  31.860  1.00  0.00            
ATOM   2367  HD1 ILE   354      60.490 107.030  31.360  1.00  0.00            
ATOM   2368  HD2 ILE   354      61.620 108.310  31.660  1.00  0.00            
ATOM   2369  HD3 ILE   354      60.360 107.830  32.910  1.00  0.00            
ATOM   2370  C   ILE   354      59.940 112.880  31.070  1.00  0.00            
ATOM   2371  O   ILE   354      61.000 113.130  30.510  1.00  0.00            
ATOM   2372  N   PRO   355      59.390 113.730  31.950  1.00  0.00            
ATOM   2373  CD  PRO   355      58.050 113.680  32.480  1.00  0.00            
ATOM   2374  HD1 PRO   355      58.170 113.180  33.440  1.00  0.00            
ATOM   2375  HD2 PRO   355      57.320 113.250  31.790  1.00  0.00            
ATOM   2376  CG  PRO   355      57.680 115.150  32.720  1.00  0.00            
ATOM   2377  HG1 PRO   355      56.920 115.290  33.490  1.00  0.00            
ATOM   2378  HG2 PRO   355      57.320 115.500  31.760  1.00  0.00            
ATOM   2379  CB  PRO   355      58.990 115.860  33.040  1.00  0.00            
ATOM   2380  HB1 PRO   355      59.220 115.750  34.100  1.00  0.00            
ATOM   2381  HB2 PRO   355      59.130 116.910  32.770  1.00  0.00            
ATOM   2382  CA  PRO   355      59.990 115.010  32.250  1.00  0.00            
ATOM   2383  HA  PRO   355      60.230 115.600  31.360  1.00  0.00            
ATOM   2384  C   PRO   355      61.270 114.810  33.050  1.00  0.00            
ATOM   2385  O   PRO   355      61.260 114.130  34.070  1.00  0.00            
ATOM   2386  N   ILE   356      62.350 115.510  32.710  1.00  0.00            
ATOM   2387  H   ILE   356      62.270 116.240  32.010  1.00  0.00            
ATOM   2388  CA  ILE   356      63.550 115.530  33.530  1.00  0.00            
ATOM   2389  HA  ILE   356      63.910 114.510  33.510  1.00  0.00            
ATOM   2390  CB  ILE   356      64.610 116.380  32.840  1.00  0.00            
ATOM   2391  HB  ILE   356      64.850 115.860  31.910  1.00  0.00            
ATOM   2392  CG2 ILE   356      64.200 117.830  32.600  1.00  0.00            
ATOM   2393 1HG2 ILE   356      64.260 118.240  33.610  1.00  0.00            
ATOM   2394 2HG2 ILE   356      65.020 118.300  32.060  1.00  0.00            
ATOM   2395 3HG2 ILE   356      63.250 117.990  32.100  1.00  0.00            
ATOM   2396  CG1 ILE   356      66.010 116.320  33.450  1.00  0.00            
ATOM   2397 1HG1 ILE   356      66.050 116.810  34.420  1.00  0.00            
ATOM   2398 2HG1 ILE   356      66.720 116.780  32.770  1.00  0.00            
ATOM   2399  CD  ILE   356      66.510 114.880  33.590  1.00  0.00            
ATOM   2400  HD1 ILE   356      66.680 114.400  32.630  1.00  0.00            
ATOM   2401  HD2 ILE   356      67.520 114.920  34.000  1.00  0.00            
ATOM   2402  HD3 ILE   356      65.970 114.190  34.250  1.00  0.00            
ATOM   2403  C   ILE   356      63.380 116.060  34.950  1.00  0.00            
ATOM   2404  O   ILE   356      63.910 115.420  35.850  1.00  0.00            
ATOM   2405  N   GLU   357      62.550 117.090  35.110  1.00  0.00            
ATOM   2406  H   GLU   357      62.460 117.680  34.300  1.00  0.00            
ATOM   2407  CA  GLU   357      62.340 117.600  36.450  1.00  0.00            
ATOM   2408  HA  GLU   357      63.340 117.820  36.810  1.00  0.00            
ATOM   2409  CB  GLU   357      61.510 118.880  36.360  1.00  0.00            
ATOM   2410  HB1 GLU   357      62.020 119.550  35.670  1.00  0.00            
ATOM   2411  HB2 GLU   357      61.550 119.330  37.360  1.00  0.00            
ATOM   2412  CG  GLU   357      60.090 118.590  35.900  1.00  0.00            
ATOM   2413  HG1 GLU   357      59.570 118.000  36.660  1.00  0.00            
ATOM   2414  HG2 GLU   357      60.200 117.900  35.070  1.00  0.00            
ATOM   2415  CD  GLU   357      59.350 119.900  35.650  1.00  0.00            
ATOM   2416  OE1 GLU   357      59.190 120.280  34.470  1.00  0.00            
ATOM   2417  OE2 GLU   357      58.860 120.560  36.590  1.00  0.00            
ATOM   2418  C   GLU   357      61.780 116.570  37.430  1.00  0.00            
ATOM   2419  O   GLU   357      61.920 116.680  38.650  1.00  0.00            
ATOM   2420  N   ALA   358      61.250 115.480  36.870  1.00  0.00            
ATOM   2421  H   ALA   358      61.420 115.350  35.880  1.00  0.00            
ATOM   2422  CA  ALA   358      60.540 114.470  37.630  1.00  0.00            
ATOM   2423  HA  ALA   358      60.210 114.780  38.620  1.00  0.00            
ATOM   2424  CB  ALA   358      59.190 114.130  36.990  1.00  0.00            
ATOM   2425  HB1 ALA   358      59.420 113.670  36.030  1.00  0.00            
ATOM   2426  HB2 ALA   358      58.550 113.500  37.600  1.00  0.00            
ATOM   2427  HB3 ALA   358      58.690 115.080  36.780  1.00  0.00            
ATOM   2428  C   ALA   358      61.350 113.210  37.930  1.00  0.00            
ATOM   2429  O   ALA   358      60.840 112.260  38.520  1.00  0.00            
ATOM   2430  N   ILE   359      62.620 113.150  37.520  1.00  0.00            
ATOM   2431  H   ILE   359      62.890 113.880  36.880  1.00  0.00            
ATOM   2432  CA  ILE   359      63.470 111.990  37.720  1.00  0.00            
ATOM   2433  HA  ILE   359      63.170 111.380  38.570  1.00  0.00            
ATOM   2434  CB  ILE   359      63.500 110.990  36.570  1.00  0.00            
ATOM   2435  HB  ILE   359      64.390 110.370  36.630  1.00  0.00            
ATOM   2436  CG2 ILE   359      62.320 110.030  36.640  1.00  0.00            
ATOM   2437 1HG2 ILE   359      62.290 109.460  37.570  1.00  0.00            
ATOM   2438 2HG2 ILE   359      61.350 110.510  36.600  1.00  0.00            
ATOM   2439 3HG2 ILE   359      62.330 109.350  35.790  1.00  0.00            
ATOM   2440  CG1 ILE   359      63.490 111.650  35.190  1.00  0.00            
ATOM   2441 1HG1 ILE   359      64.220 112.450  35.270  1.00  0.00            
ATOM   2442 2HG1 ILE   359      62.480 112.010  34.980  1.00  0.00            
ATOM   2443  CD  ILE   359      63.900 110.730  34.030  1.00  0.00            
ATOM   2444  HD1 ILE   359      64.810 110.200  34.280  1.00  0.00            
ATOM   2445  HD2 ILE   359      63.210 109.890  33.940  1.00  0.00            
ATOM   2446  HD3 ILE   359      64.050 111.180  33.050  1.00  0.00            
ATOM   2447  C   ILE   359      64.880 112.370  38.140  1.00  0.00            
ATOM   2448  O   ILE   359      65.840 111.590  38.080  1.00  0.00            
ATOM   2449  N   ARG   360      65.110 113.630  38.500  1.00  0.00            
ATOM   2450  H   ARG   360      64.300 114.230  38.570  1.00  0.00            
ATOM   2451  CA  ARG   360      66.360 114.240  38.900  1.00  0.00            
ATOM   2452  HA  ARG   360      67.100 113.450  38.790  1.00  0.00            
ATOM   2453  CB  ARG   360      66.790 115.410  38.020  1.00  0.00            
ATOM   2454  HB1 ARG   360      66.850 115.080  36.980  1.00  0.00            
ATOM   2455  HB2 ARG   360      67.750 115.700  38.440  1.00  0.00            
ATOM   2456  CG  ARG   360      65.980 116.700  38.060  1.00  0.00            
ATOM   2457  HG1 ARG   360      66.050 116.920  39.130  1.00  0.00            
ATOM   2458  HG2 ARG   360      64.970 116.500  37.700  1.00  0.00            
ATOM   2459  CD  ARG   360      66.560 117.930  37.370  1.00  0.00            
ATOM   2460  HD1 ARG   360      66.620 117.830  36.280  1.00  0.00            
ATOM   2461  HD2 ARG   360      67.560 118.040  37.800  1.00  0.00            
ATOM   2462  NE  ARG   360      65.760 119.080  37.770  1.00  0.00            
ATOM   2463  HE  ARG   360      65.410 118.980  38.710  1.00  0.00            
ATOM   2464  CZ  ARG   360      65.630 120.260  37.150  1.00  0.00            
ATOM   2465  NH1 ARG   360      66.260 120.510  35.990  1.00  0.00            
ATOM   2466 1HH1 ARG   360      66.700 119.760  35.480  1.00  0.00            
ATOM   2467 2HH1 ARG   360      66.320 121.430  35.590  1.00  0.00            
ATOM   2468  NH2 ARG   360      64.960 121.260  37.740  1.00  0.00            
ATOM   2469 1HH2 ARG   360      64.640 121.160  38.700  1.00  0.00            
ATOM   2470 2HH2 ARG   360      64.860 122.140  37.260  1.00  0.00            
ATOM   2471  C   ARG   360      66.400 114.550  40.390  1.00  0.00            
ATOM   2472  O   ARG   360      65.310 114.710  40.950  1.00  0.00            
ATOM   2473  N   GLY   361      67.590 114.590  41.000  1.00  0.00            
ATOM   2474  H   GLY   361      68.440 114.470  40.470  1.00  0.00            
ATOM   2475  CA  GLY   361      67.630 114.820  42.430  1.00  0.00            
ATOM   2476  HA1 GLY   361      67.230 115.810  42.650  1.00  0.00            
ATOM   2477  HA2 GLY   361      68.640 114.850  42.820  1.00  0.00            
ATOM   2478  C   GLY   361      66.920 113.820  43.340  1.00  0.00            
ATOM   2479  O   GLY   361      66.450 114.210  44.400  1.00  0.00            
ATOM   2480  N   GLY   362      66.790 112.550  42.980  1.00  0.00            
ATOM   2481  H   GLY   362      67.180 112.300  42.080  1.00  0.00            
ATOM   2482  CA  GLY   362      66.050 111.520  43.690  1.00  0.00            
ATOM   2483  HA1 GLY   362      65.010 111.770  43.520  1.00  0.00            
ATOM   2484  HA2 GLY   362      66.300 111.640  44.740  1.00  0.00            
ATOM   2485  C   GLY   362      66.240 110.070  43.250  1.00  0.00            
ATOM   2486  O   GLY   362      67.240 109.720  42.620  1.00  0.00            
ATOM   2487  N   ARG   363      65.270 109.280  43.710  1.00  0.00            
ATOM   2488  H   ARG   363      64.580 109.690  44.330  1.00  0.00            
ATOM   2489  CA  ARG   363      65.410 107.840  43.670  1.00  0.00            
ATOM   2490  HA  ARG   363      66.230 107.490  43.030  1.00  0.00            
ATOM   2491  CB  ARG   363      65.600 107.310  45.090  1.00  0.00            
ATOM   2492  HB1 ARG   363      65.700 106.230  45.060  1.00  0.00            
ATOM   2493  HB2 ARG   363      64.780 107.630  45.740  1.00  0.00            
ATOM   2494  CG  ARG   363      66.940 107.660  45.710  1.00  0.00            
ATOM   2495  HG1 ARG   363      66.960 108.750  45.830  1.00  0.00            
ATOM   2496  HG2 ARG   363      67.760 107.500  45.010  1.00  0.00            
ATOM   2497  CD  ARG   363      67.180 107.110  47.110  1.00  0.00            
ATOM   2498  HD1 ARG   363      66.260 107.260  47.670  1.00  0.00            
ATOM   2499  HD2 ARG   363      67.970 107.640  47.640  1.00  0.00            
ATOM   2500  NE  ARG   363      67.310 105.650  47.170  1.00  0.00            
ATOM   2501  HE  ARG   363      66.480 105.090  47.340  1.00  0.00            
ATOM   2502  CZ  ARG   363      68.460 104.990  47.010  1.00  0.00            
ATOM   2503  NH1 ARG   363      69.640 105.610  46.870  1.00  0.00            
ATOM   2504 1HH1 ARG   363      69.640 106.620  46.820  1.00  0.00            
ATOM   2505 2HH1 ARG   363      70.450 105.010  46.830  1.00  0.00            
ATOM   2506  NH2 ARG   363      68.410 103.650  46.940  1.00  0.00            
ATOM   2507 1HH2 ARG   363      67.590 103.120  47.180  1.00  0.00            
ATOM   2508 2HH2 ARG   363      69.240 103.080  46.800  1.00  0.00            
ATOM   2509  C   ARG   363      64.190 107.280  42.950  1.00  0.00            
ATOM   2510  O   ARG   363      63.130 107.340  43.580  1.00  0.00            
ATOM   2511  N   HIS   364      64.290 106.570  41.830  1.00  0.00            
ATOM   2512  H   HIS   364      65.230 106.430  41.480  1.00  0.00            
ATOM   2513  CA  HIS   364      63.200 106.110  40.990  1.00  0.00            
ATOM   2514  HA  HIS   364      62.340 105.920  41.630  1.00  0.00            
ATOM   2515  CB  HIS   364      62.940 107.200  39.960  1.00  0.00            
ATOM   2516  HB1 HIS   364      61.930 107.060  39.580  1.00  0.00            
ATOM   2517  HB2 HIS   364      63.610 106.980  39.120  1.00  0.00            
ATOM   2518  CG  HIS   364      63.170 108.600  40.450  1.00  0.00            
ATOM   2519  ND1 HIS   364      62.200 109.350  41.100  1.00  0.00            
ATOM   2520  HD1 HIS   364      61.230 109.160  41.310  1.00  0.00            
ATOM   2521  CE1 HIS   364      62.730 110.580  41.220  1.00  0.00            
ATOM   2522  HE1 HIS   364      62.120 111.290  41.750  1.00  0.00            
ATOM   2523  NE2 HIS   364      64.010 110.630  40.860  1.00  0.00            
ATOM   2524  CD2 HIS   364      64.250 109.410  40.230  1.00  0.00            
ATOM   2525  HD2 HIS   364      65.200 109.150  39.780  1.00  0.00            
ATOM   2526  C   HIS   364      63.600 104.820  40.280  1.00  0.00            
ATOM   2527  O   HIS   364      64.780 104.620  39.990  1.00  0.00            
ATOM   2528  N   LEU   365      62.590 104.020  39.950  1.00  0.00            
ATOM   2529  H   LEU   365      61.690 104.390  40.230  1.00  0.00            
ATOM   2530  CA  LEU   365      62.680 102.750  39.250  1.00  0.00            
ATOM   2531  HA  LEU   365      63.750 102.610  39.060  1.00  0.00            
ATOM   2532  CB  LEU   365      62.210 101.690  40.240  1.00  0.00            
ATOM   2533  HB1 LEU   365      61.300 102.030  40.740  1.00  0.00            
ATOM   2534  HB2 LEU   365      63.040 101.640  40.940  1.00  0.00            
ATOM   2535  CG  LEU   365      61.900 100.340  39.610  1.00  0.00            
ATOM   2536  HG  LEU   365      61.080 100.400  38.900  1.00  0.00            
ATOM   2537  CD1 LEU   365      63.120  99.740  38.910  1.00  0.00            
ATOM   2538 1HD1 LEU   365      63.920  99.650  39.640  1.00  0.00            
ATOM   2539 2HD1 LEU   365      62.910  98.720  38.570  1.00  0.00            
ATOM   2540 3HD1 LEU   365      63.500 100.350  38.090  1.00  0.00            
ATOM   2541  CD2 LEU   365      61.560  99.270  40.650  1.00  0.00            
ATOM   2542 1HD2 LEU   365      62.430  98.810  41.110  1.00  0.00            
ATOM   2543 2HD2 LEU   365      60.950  99.770  41.400  1.00  0.00            
ATOM   2544 3HD2 LEU   365      61.040  98.440  40.180  1.00  0.00            
ATOM   2545  C   LEU   365      61.840 102.830  37.990  1.00  0.00            
ATOM   2546  O   LEU   365      60.650 103.150  38.030  1.00  0.00            
ATOM   2547  N   ILE   366      62.400 102.640  36.800  1.00  0.00            
ATOM   2548  H   ILE   366      63.400 102.500  36.730  1.00  0.00            
ATOM   2549  CA  ILE   366      61.690 102.490  35.540  1.00  0.00            
ATOM   2550  HA  ILE   366      60.720 102.970  35.630  1.00  0.00            
ATOM   2551  CB  ILE   366      62.480 103.370  34.580  1.00  0.00            
ATOM   2552  HB  ILE   366      63.380 102.890  34.210  1.00  0.00            
ATOM   2553  CG2 ILE   366      61.650 103.550  33.310  1.00  0.00            
ATOM   2554 1HG2 ILE   366      61.020 102.680  33.120  1.00  0.00            
ATOM   2555 2HG2 ILE   366      61.090 104.480  33.420  1.00  0.00            
ATOM   2556 3HG2 ILE   366      62.400 103.670  32.530  1.00  0.00            
ATOM   2557  CG1 ILE   366      62.880 104.750  35.070  1.00  0.00            
ATOM   2558 1HG1 ILE   366      63.490 104.700  35.970  1.00  0.00            
ATOM   2559 2HG1 ILE   366      62.080 105.370  35.470  1.00  0.00            
ATOM   2560  CD  ILE   366      63.620 105.650  34.080  1.00  0.00            
ATOM   2561  HD1 ILE   366      64.010 106.600  34.450  1.00  0.00            
ATOM   2562  HD2 ILE   366      64.410 105.060  33.610  1.00  0.00            
ATOM   2563  HD3 ILE   366      62.870 105.900  33.330  1.00  0.00            
ATOM   2564  C   ILE   366      61.620 101.040  35.080  1.00  0.00            
ATOM   2565  O   ILE   366      62.640 100.390  34.860  1.00  0.00            
ATOM   2566  N   PHE   367      60.410 100.570  34.750  1.00  0.00            
ATOM   2567  H   PHE   367      59.580 101.050  35.070  1.00  0.00            
ATOM   2568  CA  PHE   367      60.030  99.330  34.110  1.00  0.00            
ATOM   2569  HA  PHE   367      60.850  98.630  34.290  1.00  0.00            
ATOM   2570  CB  PHE   367      58.770  98.740  34.720  1.00  0.00            
ATOM   2571  HB1 PHE   367      58.280  97.980  34.100  1.00  0.00            
ATOM   2572  HB2 PHE   367      58.040  99.540  34.780  1.00  0.00            
ATOM   2573  CG  PHE   367      58.950  98.100  36.070  1.00  0.00            
ATOM   2574  CD1 PHE   367      59.390  96.770  36.110  1.00  0.00            
ATOM   2575  HD1 PHE   367      59.670  96.370  35.150  1.00  0.00            
ATOM   2576  CE1 PHE   367      59.660  96.140  37.330  1.00  0.00            
ATOM   2577  HE1 PHE   367      60.030  95.130  37.320  1.00  0.00            
ATOM   2578  CZ  PHE   367      59.200  96.730  38.520  1.00  0.00            
ATOM   2579  HZ  PHE   367      59.360  96.250  39.470  1.00  0.00            
ATOM   2580  CE2 PHE   367      58.700  98.030  38.500  1.00  0.00            
ATOM   2581  HE2 PHE   367      58.520  98.560  39.420  1.00  0.00            
ATOM   2582  CD2 PHE   367      58.550  98.700  37.270  1.00  0.00            
ATOM   2583  HD2 PHE   367      58.170  99.710  37.280  1.00  0.00            
ATOM   2584  C   PHE   367      59.910  99.420  32.590  1.00  0.00            
ATOM   2585  O   PHE   367      59.090 100.200  32.090  1.00  0.00            
ATOM   2586  N   CYS   368      60.670  98.580  31.890  1.00  0.00            
ATOM   2587  H   CYS   368      61.050  97.910  32.530  1.00  0.00            
ATOM   2588  CA  CYS   368      60.840  98.370  30.460  1.00  0.00            
ATOM   2589  HA  CYS   368      60.150  98.950  29.850  1.00  0.00            
ATOM   2590  CB  CYS   368      62.260  98.800  30.120  1.00  0.00            
ATOM   2591  HB1 CYS   368      62.410  98.740  29.040  1.00  0.00            
ATOM   2592  HB2 CYS   368      62.970  98.210  30.710  1.00  0.00            
ATOM   2593  SG  CYS   368      62.490 100.580  30.340  1.00  0.00            
ATOM   2594  HG  CYS   368      61.900 100.520  31.530  1.00  0.00            
ATOM   2595  C   CYS   368      60.640  96.900  30.110  1.00  0.00            
ATOM   2596  O   CYS   368      60.870  96.100  31.010  1.00  0.00            
ATOM   2597  N   HIS   369      60.180  96.490  28.930  1.00  0.00            
ATOM   2598  H   HIS   369      59.790  97.210  28.340  1.00  0.00            
ATOM   2599  CA  HIS   369      59.970  95.120  28.510  1.00  0.00            
ATOM   2600  HA  HIS   369      59.750  94.520  29.400  1.00  0.00            
ATOM   2601  CB  HIS   369      58.600  94.940  27.870  1.00  0.00            
ATOM   2602  HB1 HIS   369      57.820  95.470  28.400  1.00  0.00            
ATOM   2603  HB2 HIS   369      58.220  93.920  27.750  1.00  0.00            
ATOM   2604  CG  HIS   369      58.670  95.490  26.470  1.00  0.00            
ATOM   2605  ND1 HIS   369      59.190  94.850  25.360  1.00  0.00            
ATOM   2606  HD1 HIS   369      59.730  94.000  25.280  1.00  0.00            
ATOM   2607  CE1 HIS   369      58.950  95.640  24.300  1.00  0.00            
ATOM   2608  HE1 HIS   369      59.030  95.390  23.250  1.00  0.00            
ATOM   2609  NE2 HIS   369      58.250  96.710  24.660  1.00  0.00            
ATOM   2610  CD2 HIS   369      58.150  96.690  26.050  1.00  0.00            
ATOM   2611  HD2 HIS   369      57.650  97.490  26.590  1.00  0.00            
ATOM   2612  C   HIS   369      61.180  94.470  27.860  1.00  0.00            
ATOM   2613  O   HIS   369      61.060  93.320  27.460  1.00  0.00            
ATOM   2614  N   SER   370      62.310  95.130  27.590  1.00  0.00            
ATOM   2615  H   SER   370      62.310  96.100  27.860  1.00  0.00            
ATOM   2616  CA  SER   370      63.520  94.420  27.230  1.00  0.00            
ATOM   2617  HA  SER   370      63.380  93.360  27.460  1.00  0.00            
ATOM   2618  CB  SER   370      63.680  94.400  25.710  1.00  0.00            
ATOM   2619  HB1 SER   370      62.660  94.510  25.340  1.00  0.00            
ATOM   2620  HB2 SER   370      64.080  93.460  25.330  1.00  0.00            
ATOM   2621  OG  SER   370      64.460  95.480  25.250  1.00  0.00            
ATOM   2622  HG  SER   370      64.370  95.450  24.300  1.00  0.00            
ATOM   2623  C   SER   370      64.790  94.920  27.900  1.00  0.00            
ATOM   2624  O   SER   370      64.920  96.120  28.160  1.00  0.00            
ATOM   2625  N   LYS   371      65.800  94.070  28.050  1.00  0.00            
ATOM   2626  H   LYS   371      65.700  93.120  27.710  1.00  0.00            
ATOM   2627  CA  LYS   371      67.080  94.440  28.630  1.00  0.00            
ATOM   2628  HA  LYS   371      66.900  94.970  29.570  1.00  0.00            
ATOM   2629  CB  LYS   371      67.790  93.090  28.730  1.00  0.00            
ATOM   2630  HB1 LYS   371      68.850  93.240  28.960  1.00  0.00            
ATOM   2631  HB2 LYS   371      67.720  92.570  27.770  1.00  0.00            
ATOM   2632  CG  LYS   371      67.290  92.100  29.770  1.00  0.00            
ATOM   2633  HG1 LYS   371      66.270  91.740  29.630  1.00  0.00            
ATOM   2634  HG2 LYS   371      67.460  92.590  30.730  1.00  0.00            
ATOM   2635  CD  LYS   371      68.070  90.800  29.890  1.00  0.00            
ATOM   2636  HD1 LYS   371      68.040  90.340  30.880  1.00  0.00            
ATOM   2637  HD2 LYS   371      69.130  90.940  29.680  1.00  0.00            
ATOM   2638  CE  LYS   371      67.610  89.700  28.930  1.00  0.00            
ATOM   2639  HE1 LYS   371      68.240  88.810  28.960  1.00  0.00            
ATOM   2640  HE2 LYS   371      67.670  90.200  27.960  1.00  0.00            
ATOM   2641  NZ  LYS   371      66.280  89.090  29.040  1.00  0.00            
ATOM   2642  HZ1 LYS   371      66.010  88.360  28.400  1.00  0.00            
ATOM   2643  HZ2 LYS   371      66.150  88.730  29.980  1.00  0.00            
ATOM   2644  HZ3 LYS   371      65.550  89.760  28.880  1.00  0.00            
ATOM   2645  C   LYS   371      67.830  95.450  27.770  1.00  0.00            
ATOM   2646  O   LYS   371      68.440  96.380  28.300  1.00  0.00            
ATOM   2647  N   LYS   372      67.670  95.310  26.460  1.00  0.00            
ATOM   2648  H   LYS   372      67.160  94.490  26.140  1.00  0.00            
ATOM   2649  CA  LYS   372      68.300  96.120  25.440  1.00  0.00            
ATOM   2650  HA  LYS   372      69.380  95.990  25.480  1.00  0.00            
ATOM   2651  CB  LYS   372      67.900  95.690  24.020  1.00  0.00            
ATOM   2652  HB1 LYS   372      66.830  95.850  23.960  1.00  0.00            
ATOM   2653  HB2 LYS   372      68.010  94.610  24.030  1.00  0.00            
ATOM   2654  CG  LYS   372      68.660  96.390  22.900  1.00  0.00            
ATOM   2655  HG1 LYS   372      69.700  96.090  22.980  1.00  0.00            
ATOM   2656  HG2 LYS   372      68.570  97.480  22.990  1.00  0.00            
ATOM   2657  CD  LYS   372      68.090  96.070  21.530  1.00  0.00            
ATOM   2658  HD1 LYS   372      68.650  96.620  20.770  1.00  0.00            
ATOM   2659  HD2 LYS   372      67.050  96.420  21.500  1.00  0.00            
ATOM   2660  CE  LYS   372      68.310  94.600  21.150  1.00  0.00            
ATOM   2661  HE1 LYS   372      67.870  94.430  20.170  1.00  0.00            
ATOM   2662  HE2 LYS   372      67.800  93.960  21.870  1.00  0.00            
ATOM   2663  NZ  LYS   372      69.690  94.110  21.040  1.00  0.00            
ATOM   2664  HZ1 LYS   372      70.040  93.880  21.950  1.00  0.00            
ATOM   2665  HZ2 LYS   372      69.810  93.250  20.520  1.00  0.00            
ATOM   2666  HZ3 LYS   372      70.200  94.900  20.680  1.00  0.00            
ATOM   2667  C   LYS   372      67.990  97.580  25.700  1.00  0.00            
ATOM   2668  O   LYS   372      68.970  98.320  25.550  1.00  0.00            
ATOM   2669  N   LYS   373      66.710  97.870  25.950  1.00  0.00            
ATOM   2670  H   LYS   373      66.100  97.080  25.830  1.00  0.00            
ATOM   2671  CA  LYS   373      66.190  99.190  26.240  1.00  0.00            
ATOM   2672  HA  LYS   373      66.680  99.840  25.510  1.00  0.00            
ATOM   2673  CB  LYS   373      64.690  99.190  25.940  1.00  0.00            
ATOM   2674  HB1 LYS   373      64.190  98.290  26.310  1.00  0.00            
ATOM   2675  HB2 LYS   373      64.560  99.070  24.860  1.00  0.00            
ATOM   2676  CG  LYS   373      63.950 100.420  26.460  1.00  0.00            
ATOM   2677  HG1 LYS   373      64.060 100.510  27.540  1.00  0.00            
ATOM   2678  HG2 LYS   373      62.880 100.240  26.400  1.00  0.00            
ATOM   2679  CD  LYS   373      64.390 101.730  25.830  1.00  0.00            
ATOM   2680  HD1 LYS   373      65.470 101.810  25.760  1.00  0.00            
ATOM   2681  HD2 LYS   373      63.970 102.530  26.440  1.00  0.00            
ATOM   2682  CE  LYS   373      63.880 101.790  24.390  1.00  0.00            
ATOM   2683  HE1 LYS   373      62.790 101.780  24.330  1.00  0.00            
ATOM   2684  HE2 LYS   373      64.250 100.970  23.770  1.00  0.00            
ATOM   2685  NZ  LYS   373      64.380 103.050  23.820  1.00  0.00            
ATOM   2686  HZ1 LYS   373      65.370 102.990  23.660  1.00  0.00            
ATOM   2687  HZ2 LYS   373      64.030 103.340  22.920  1.00  0.00            
ATOM   2688  HZ3 LYS   373      64.200 103.750  24.530  1.00  0.00            
ATOM   2689  C   LYS   373      66.630  99.670  27.610  1.00  0.00            
ATOM   2690  O   LYS   373      66.910 100.870  27.710  1.00  0.00            
ATOM   2691  N   CYS   374      66.780  98.750  28.560  1.00  0.00            
ATOM   2692  H   CYS   374      66.790  97.760  28.360  1.00  0.00            
ATOM   2693  CA  CYS   374      67.190  99.150  29.890  1.00  0.00            
ATOM   2694  HA  CYS   374      66.600 100.020  30.170  1.00  0.00            
ATOM   2695  CB  CYS   374      67.090  98.020  30.920  1.00  0.00            
ATOM   2696  HB1 CYS   374      67.410  98.500  31.850  1.00  0.00            
ATOM   2697  HB2 CYS   374      67.690  97.130  30.750  1.00  0.00            
ATOM   2698  SG  CYS   374      65.390  97.490  31.260  1.00  0.00            
ATOM   2699  HG  CYS   374      65.310  96.620  30.250  1.00  0.00            
ATOM   2700  C   CYS   374      68.590  99.740  29.950  1.00  0.00            
ATOM   2701  O   CYS   374      68.880 100.740  30.620  1.00  0.00            
ATOM   2702  N   ASP   375      69.540  99.100  29.270  1.00  0.00            
ATOM   2703  H   ASP   375      69.310  98.200  28.860  1.00  0.00            
ATOM   2704  CA  ASP   375      70.860  99.630  29.000  1.00  0.00            
ATOM   2705  HA  ASP   375      71.420  99.700  29.930  1.00  0.00            
ATOM   2706  CB  ASP   375      71.560  98.650  28.060  1.00  0.00            
ATOM   2707  HB1 ASP   375      70.970  98.420  27.180  1.00  0.00            
ATOM   2708  HB2 ASP   375      71.730  97.710  28.580  1.00  0.00            
ATOM   2709  CG  ASP   375      72.960  99.060  27.620  1.00  0.00            
ATOM   2710  OD1 ASP   375      73.720  99.600  28.450  1.00  0.00            
ATOM   2711  OD2 ASP   375      73.170  98.940  26.390  1.00  0.00            
ATOM   2712  C   ASP   375      70.740 100.960  28.270  1.00  0.00            
ATOM   2713  O   ASP   375      71.280 101.940  28.770  1.00  0.00            
ATOM   2714  N   GLU   376      69.880 101.070  27.240  1.00  0.00            
ATOM   2715  H   GLU   376      69.330 100.260  27.020  1.00  0.00            
ATOM   2716  CA  GLU   376      69.840 102.240  26.390  1.00  0.00            
ATOM   2717  HA  GLU   376      70.810 102.430  25.950  1.00  0.00            
ATOM   2718  CB  GLU   376      68.900 102.030  25.210  1.00  0.00            
ATOM   2719  HB1 GLU   376      67.890 101.990  25.610  1.00  0.00            
ATOM   2720  HB2 GLU   376      69.040 101.080  24.680  1.00  0.00            
ATOM   2721  CG  GLU   376      69.160 103.100  24.150  1.00  0.00            
ATOM   2722  HG1 GLU   376      70.190 102.970  23.790  1.00  0.00            
ATOM   2723  HG2 GLU   376      69.200 104.080  24.610  1.00  0.00            
ATOM   2724  CD  GLU   376      68.170 103.040  22.990  1.00  0.00            
ATOM   2725  OE1 GLU   376      68.650 102.760  21.870  1.00  0.00            
ATOM   2726  OE2 GLU   376      66.960 103.170  23.240  1.00  0.00            
ATOM   2727  C   GLU   376      69.390 103.450  27.200  1.00  0.00            
ATOM   2728  O   GLU   376      69.880 104.540  26.920  1.00  0.00            
ATOM   2729  N   LEU   377      68.500 103.300  28.180  1.00  0.00            
ATOM   2730  H   LEU   377      68.000 102.420  28.140  1.00  0.00            
ATOM   2731  CA  LEU   377      67.890 104.330  29.000  1.00  0.00            
ATOM   2732  HA  LEU   377      67.780 105.210  28.360  1.00  0.00            
ATOM   2733  CB  LEU   377      66.450 103.950  29.320  1.00  0.00            
ATOM   2734  HB1 LEU   377      66.430 103.000  29.850  1.00  0.00            
ATOM   2735  HB2 LEU   377      65.900 103.840  28.380  1.00  0.00            
ATOM   2736  CG  LEU   377      65.620 104.880  30.200  1.00  0.00            
ATOM   2737  HG  LEU   377      66.100 105.070  31.160  1.00  0.00            
ATOM   2738  CD1 LEU   377      65.400 106.240  29.560  1.00  0.00            
ATOM   2739 1HD1 LEU   377      66.370 106.600  29.220  1.00  0.00            
ATOM   2740 2HD1 LEU   377      64.850 106.000  28.650  1.00  0.00            
ATOM   2741 3HD1 LEU   377      64.880 106.920  30.250  1.00  0.00            
ATOM   2742  CD2 LEU   377      64.250 104.260  30.500  1.00  0.00            
ATOM   2743 1HD2 LEU   377      64.280 103.240  30.870  1.00  0.00            
ATOM   2744 2HD2 LEU   377      63.720 104.760  31.310  1.00  0.00            
ATOM   2745 3HD2 LEU   377      63.690 104.290  29.570  1.00  0.00            
ATOM   2746  C   LEU   377      68.830 104.700  30.140  1.00  0.00            
ATOM   2747  O   LEU   377      68.970 105.910  30.300  1.00  0.00            
ATOM   2748  N   ALA   378      69.540 103.780  30.790  1.00  0.00            
ATOM   2749  H   ALA   378      69.590 102.840  30.440  1.00  0.00            
ATOM   2750  CA  ALA   378      70.590 104.150  31.720  1.00  0.00            
ATOM   2751  HA  ALA   378      70.220 104.850  32.470  1.00  0.00            
ATOM   2752  CB  ALA   378      71.150 102.910  32.410  1.00  0.00            
ATOM   2753  HB1 ALA   378      71.770 103.240  33.250  1.00  0.00            
ATOM   2754  HB2 ALA   378      70.240 102.370  32.700  1.00  0.00            
ATOM   2755  HB3 ALA   378      71.810 102.330  31.770  1.00  0.00            
ATOM   2756  C   ALA   378      71.770 104.860  31.080  1.00  0.00            
ATOM   2757  O   ALA   378      72.490 105.680  31.640  1.00  0.00            
ATOM   2758  N   ALA   379      72.080 104.570  29.810  1.00  0.00            
ATOM   2759  H   ALA   379      71.840 103.670  29.420  1.00  0.00            
ATOM   2760  CA  ALA   379      73.000 105.420  29.070  1.00  0.00            
ATOM   2761  HA  ALA   379      73.870 105.460  29.720  1.00  0.00            
ATOM   2762  CB  ALA   379      73.510 104.700  27.820  1.00  0.00            
ATOM   2763  HB1 ALA   379      74.420 105.280  27.640  1.00  0.00            
ATOM   2764  HB2 ALA   379      73.920 103.710  28.010  1.00  0.00            
ATOM   2765  HB3 ALA   379      72.710 104.640  27.080  1.00  0.00            
ATOM   2766  C   ALA   379      72.430 106.780  28.730  1.00  0.00            
ATOM   2767  O   ALA   379      73.200 107.730  28.870  1.00  0.00            
ATOM   2768  N   LYS   380      71.210 106.970  28.200  1.00  0.00            
ATOM   2769  H   LYS   380      70.700 106.170  27.850  1.00  0.00            
ATOM   2770  CA  LYS   380      70.590 108.230  27.870  1.00  0.00            
ATOM   2771  HA  LYS   380      71.330 108.700  27.230  1.00  0.00            
ATOM   2772  CB  LYS   380      69.280 108.040  27.110  1.00  0.00            
ATOM   2773  HB1 LYS   380      68.540 107.780  27.860  1.00  0.00            
ATOM   2774  HB2 LYS   380      69.370 107.190  26.430  1.00  0.00            
ATOM   2775  CG  LYS   380      68.970 109.210  26.170  1.00  0.00            
ATOM   2776  HG1 LYS   380      69.770 109.400  25.460  1.00  0.00            
ATOM   2777  HG2 LYS   380      68.710 110.140  26.680  1.00  0.00            
ATOM   2778  CD  LYS   380      67.720 109.020  25.320  1.00  0.00            
ATOM   2779  HD1 LYS   380      67.490 109.980  24.880  1.00  0.00            
ATOM   2780  HD2 LYS   380      66.850 108.800  25.940  1.00  0.00            
ATOM   2781  CE  LYS   380      67.770 107.880  24.310  1.00  0.00            
ATOM   2782  HE1 LYS   380      66.770 107.960  23.870  1.00  0.00            
ATOM   2783  HE2 LYS   380      67.980 106.930  24.800  1.00  0.00            
ATOM   2784  NZ  LYS   380      68.850 108.090  23.340  1.00  0.00            
ATOM   2785  HZ1 LYS   380      69.780 108.060  23.740  1.00  0.00            
ATOM   2786  HZ2 LYS   380      68.650 107.540  22.520  1.00  0.00            
ATOM   2787  HZ3 LYS   380      68.840 109.040  22.980  1.00  0.00            
ATOM   2788  C   LYS   380      70.520 109.240  29.010  1.00  0.00            
ATOM   2789  O   LYS   380      71.080 110.330  28.930  1.00  0.00            
ATOM   2790  N   LEU   381      70.010 108.700  30.120  1.00  0.00            
ATOM   2791  H   LEU   381      69.640 107.760  30.200  1.00  0.00            
ATOM   2792  CA  LEU   381      70.280 109.310  31.400  1.00  0.00            
ATOM   2793  HA  LEU   381      69.750 110.260  31.390  1.00  0.00            
ATOM   2794  CB  LEU   381      69.630 108.400  32.450  1.00  0.00            
ATOM   2795  HB1 LEU   381      70.050 108.570  33.430  1.00  0.00            
ATOM   2796  HB2 LEU   381      69.840 107.370  32.150  1.00  0.00            
ATOM   2797  CG  LEU   381      68.130 108.650  32.570  1.00  0.00            
ATOM   2798  HG  LEU   381      67.670 108.900  31.610  1.00  0.00            
ATOM   2799  CD1 LEU   381      67.340 107.430  33.040  1.00  0.00            
ATOM   2800 1HD1 LEU   381      67.320 106.790  32.160  1.00  0.00            
ATOM   2801 2HD1 LEU   381      67.830 106.820  33.790  1.00  0.00            
ATOM   2802 3HD1 LEU   381      66.350 107.680  33.410  1.00  0.00            
ATOM   2803  CD2 LEU   381      67.830 109.710  33.620  1.00  0.00            
ATOM   2804 1HD2 LEU   381      66.860 110.110  33.360  1.00  0.00            
ATOM   2805 2HD2 LEU   381      67.820 109.490  34.690  1.00  0.00            
ATOM   2806 3HD2 LEU   381      68.550 110.530  33.560  1.00  0.00            
ATOM   2807  C   LEU   381      71.700 109.720  31.740  1.00  0.00            
ATOM   2808  O   LEU   381      71.990 110.810  32.240  1.00  0.00            
ATOM   2809  N   SER   382      72.670 108.810  31.710  1.00  0.00            
ATOM   2810  H   SER   382      72.340 107.930  31.320  1.00  0.00            
ATOM   2811  CA  SER   382      74.060 109.110  32.020  1.00  0.00            
ATOM   2812  HA  SER   382      74.050 109.440  33.060  1.00  0.00            
ATOM   2813  CB  SER   382      74.930 107.880  31.790  1.00  0.00            
ATOM   2814  HB1 SER   382      75.960 108.190  31.930  1.00  0.00            
ATOM   2815  HB2 SER   382      74.850 107.490  30.770  1.00  0.00            
ATOM   2816  OG  SER   382      74.690 106.770  32.630  1.00  0.00            
ATOM   2817  HG  SER   382      73.890 106.340  32.310  1.00  0.00            
ATOM   2818  C   SER   382      74.660 110.210  31.160  1.00  0.00            
ATOM   2819  O   SER   382      75.570 110.910  31.610  1.00  0.00            
ATOM   2820  N   GLY   383      74.160 110.360  29.940  1.00  0.00            
ATOM   2821  H   GLY   383      73.380 109.790  29.650  1.00  0.00            
ATOM   2822  CA  GLY   383      74.540 111.420  29.020  1.00  0.00            
ATOM   2823  HA1 GLY   383      74.190 111.160  28.020  1.00  0.00            
ATOM   2824  HA2 GLY   383      75.610 111.590  28.990  1.00  0.00            
ATOM   2825  C   GLY   383      73.890 112.780  29.240  1.00  0.00            
ATOM   2826  O   GLY   383      74.460 113.820  28.920  1.00  0.00            
ATOM   2827  N   LEU   384      72.750 112.830  29.940  1.00  0.00            
ATOM   2828  H   LEU   384      72.270 111.970  30.180  1.00  0.00            
ATOM   2829  CA  LEU   384      72.150 113.960  30.610  1.00  0.00            
ATOM   2830  HA  LEU   384      72.150 114.770  29.890  1.00  0.00            
ATOM   2831  CB  LEU   384      70.650 113.800  30.870  1.00  0.00            
ATOM   2832  HB1 LEU   384      70.240 114.610  31.470  1.00  0.00            
ATOM   2833  HB2 LEU   384      70.530 112.910  31.480  1.00  0.00            
ATOM   2834  CG  LEU   384      69.780 113.590  29.630  1.00  0.00            
ATOM   2835  HG  LEU   384      70.100 112.740  29.040  1.00  0.00            
ATOM   2836  CD1 LEU   384      68.340 113.270  30.050  1.00  0.00            
ATOM   2837 1HD1 LEU   384      68.050 114.140  30.650  1.00  0.00            
ATOM   2838 2HD1 LEU   384      67.710 113.110  29.180  1.00  0.00            
ATOM   2839 3HD1 LEU   384      68.320 112.380  30.670  1.00  0.00            
ATOM   2840  CD2 LEU   384      69.730 114.700  28.580  1.00  0.00            
ATOM   2841 1HD2 LEU   384      69.430 115.640  29.030  1.00  0.00            
ATOM   2842 2HD2 LEU   384      70.700 114.830  28.120  1.00  0.00            
ATOM   2843 3HD2 LEU   384      69.010 114.350  27.840  1.00  0.00            
ATOM   2844  C   LEU   384      72.870 114.420  31.870  1.00  0.00            
ATOM   2845  O   LEU   384      72.580 115.480  32.430  1.00  0.00            
ATOM   2846  N   GLY   385      73.860 113.660  32.350  1.00  0.00            
ATOM   2847  H   GLY   385      74.140 112.780  31.950  1.00  0.00            
ATOM   2848  CA  GLY   385      74.560 114.030  33.560  1.00  0.00            
ATOM   2849  HA1 GLY   385      74.520 115.120  33.610  1.00  0.00            
ATOM   2850  HA2 GLY   385      75.610 113.740  33.460  1.00  0.00            
ATOM   2851  C   GLY   385      73.930 113.510  34.850  1.00  0.00            
ATOM   2852  O   GLY   385      74.310 113.920  35.950  1.00  0.00            
ATOM   2853  N   ILE   386      72.860 112.720  34.750  1.00  0.00            
ATOM   2854  H   ILE   386      72.690 112.440  33.800  1.00  0.00            
ATOM   2855  CA  ILE   386      72.070 112.150  35.830  1.00  0.00            
ATOM   2856  HA  ILE   386      72.050 112.860  36.660  1.00  0.00            
ATOM   2857  CB  ILE   386      70.640 112.020  35.310  1.00  0.00            
ATOM   2858  HB  ILE   386      70.600 111.480  34.370  1.00  0.00            
ATOM   2859  CG2 ILE   386      69.770 111.230  36.290  1.00  0.00            
ATOM   2860 1HG2 ILE   386      70.050 110.190  36.120  1.00  0.00            
ATOM   2861 2HG2 ILE   386      69.950 111.610  37.300  1.00  0.00            
ATOM   2862 3HG2 ILE   386      68.710 111.400  36.130  1.00  0.00            
ATOM   2863  CG1 ILE   386      70.030 113.390  35.050  1.00  0.00            
ATOM   2864 1HG1 ILE   386      69.140 113.140  34.470  1.00  0.00            
ATOM   2865 2HG1 ILE   386      70.690 113.950  34.400  1.00  0.00            
ATOM   2866  CD  ILE   386      69.590 114.310  36.190  1.00  0.00            
ATOM   2867  HD1 ILE   386      70.440 114.700  36.750  1.00  0.00            
ATOM   2868  HD2 ILE   386      69.230 115.270  35.840  1.00  0.00            
ATOM   2869  HD3 ILE   386      68.950 113.920  36.980  1.00  0.00            
ATOM   2870  C   ILE   386      72.620 110.810  36.270  1.00  0.00            
ATOM   2871  O   ILE   386      73.030 110.030  35.410  1.00  0.00            
ATOM   2872  N   ASN   387      72.570 110.370  37.530  1.00  0.00            
ATOM   2873  H   ASN   387      72.110 110.970  38.200  1.00  0.00            
ATOM   2874  CA  ASN   387      73.060 109.090  38.000  1.00  0.00            
ATOM   2875  HA  ASN   387      73.980 108.880  37.460  1.00  0.00            
ATOM   2876  CB  ASN   387      73.360 109.140  39.500  1.00  0.00            
ATOM   2877  HB1 ASN   387      72.420 109.160  40.050  1.00  0.00            
ATOM   2878  HB2 ASN   387      73.920 110.030  39.810  1.00  0.00            
ATOM   2879  CG  ASN   387      74.020 107.840  39.940  1.00  0.00            
ATOM   2880  OD1 ASN   387      75.040 107.410  39.410  1.00  0.00            
ATOM   2881  ND2 ASN   387      73.570 107.110  40.960  1.00  0.00            
ATOM   2882 1HD2 ASN   387      72.900 107.510  41.600  1.00  0.00            
ATOM   2883 2HD2 ASN   387      73.960 106.190  41.120  1.00  0.00            
ATOM   2884  C   ASN   387      72.130 107.910  37.780  1.00  0.00            
ATOM   2885  O   ASN   387      70.990 108.010  38.210  1.00  0.00            
ATOM   2886  N   ALA   388      72.580 106.830  37.130  1.00  0.00            
ATOM   2887  H   ALA   388      73.450 106.960  36.640  1.00  0.00            
ATOM   2888  CA  ALA   388      71.690 105.780  36.690  1.00  0.00            
ATOM   2889  HA  ALA   388      70.880 105.650  37.400  1.00  0.00            
ATOM   2890  CB  ALA   388      71.120 106.170  35.330  1.00  0.00            
ATOM   2891  HB1 ALA   388      70.570 107.100  35.380  1.00  0.00            
ATOM   2892  HB2 ALA   388      71.950 106.290  34.620  1.00  0.00            
ATOM   2893  HB3 ALA   388      70.410 105.400  35.030  1.00  0.00            
ATOM   2894  C   ALA   388      72.360 104.430  36.490  1.00  0.00            
ATOM   2895  O   ALA   388      73.540 104.340  36.130  1.00  0.00            
ATOM   2896  N   VAL   389      71.700 103.320  36.810  1.00  0.00            
ATOM   2897  H   VAL   389      70.790 103.430  37.240  1.00  0.00            
ATOM   2898  CA  VAL   389      72.130 101.990  36.420  1.00  0.00            
ATOM   2899  HA  VAL   389      72.750 101.910  35.520  1.00  0.00            
ATOM   2900  CB  VAL   389      72.870 101.430  37.630  1.00  0.00            
ATOM   2901  HB  VAL   389      73.640 102.170  37.850  1.00  0.00            
ATOM   2902  CG1 VAL   389      72.050 101.150  38.880  1.00  0.00            
ATOM   2903 1HG1 VAL   389      72.730 100.770  39.640  1.00  0.00            
ATOM   2904 2HG1 VAL   389      71.660 102.100  39.230  1.00  0.00            
ATOM   2905 3HG1 VAL   389      71.170 100.550  38.620  1.00  0.00            
ATOM   2906  CG2 VAL   389      73.730 100.250  37.190  1.00  0.00            
ATOM   2907 1HG2 VAL   389      73.100  99.470  36.760  1.00  0.00            
ATOM   2908 2HG2 VAL   389      74.300 100.500  36.300  1.00  0.00            
ATOM   2909 3HG2 VAL   389      74.450  99.920  37.950  1.00  0.00            
ATOM   2910  C   VAL   389      70.970 101.110  35.980  1.00  0.00            
ATOM   2911  O   VAL   389      69.890 101.080  36.570  1.00  0.00            
ATOM   2912  N   ALA   390      71.280 100.300  34.970  1.00  0.00            
ATOM   2913  H   ALA   390      72.150 100.440  34.470  1.00  0.00            
ATOM   2914  CA  ALA   390      70.390  99.320  34.370  1.00  0.00            
ATOM   2915  HA  ALA   390      69.450  99.840  34.230  1.00  0.00            
ATOM   2916  CB  ALA   390      70.980  98.930  33.010  1.00  0.00            
ATOM   2917  HB1 ALA   390      70.340  98.330  32.360  1.00  0.00            
ATOM   2918  HB2 ALA   390      71.180  99.790  32.370  1.00  0.00            
ATOM   2919  HB3 ALA   390      71.840  98.280  33.190  1.00  0.00            
ATOM   2920  C   ALA   390      70.250  98.090  35.250  1.00  0.00            
ATOM   2921  O   ALA   390      71.170  97.780  36.000  1.00  0.00            
ATOM   2922  N   TYR   391      69.200  97.270  35.170  1.00  0.00            
ATOM   2923  H   TYR   391      68.400  97.630  34.670  1.00  0.00            
ATOM   2924  CA  TYR   391      68.950  96.160  36.060  1.00  0.00            
ATOM   2925  HA  TYR   391      69.920  95.790  36.390  1.00  0.00            
ATOM   2926  CB  TYR   391      68.160  96.500  37.320  1.00  0.00            
ATOM   2927  HB1 TYR   391      67.100  96.400  37.080  1.00  0.00            
ATOM   2928  HB2 TYR   391      68.490  97.510  37.530  1.00  0.00            
ATOM   2929  CG  TYR   391      68.430  95.510  38.420  1.00  0.00            
ATOM   2930  CD1 TYR   391      69.630  95.720  39.110  1.00  0.00            
ATOM   2931  HD1 TYR   391      70.210  96.590  38.850  1.00  0.00            
ATOM   2932  CE1 TYR   391      70.100  94.790  40.050  1.00  0.00            
ATOM   2933  HE1 TYR   391      71.030  94.870  40.590  1.00  0.00            
ATOM   2934  CZ  TYR   391      69.270  93.720  40.420  1.00  0.00            
ATOM   2935  OH  TYR   391      69.690  92.800  41.340  1.00  0.00            
ATOM   2936  HH  TYR   391      70.520  93.010  41.780  1.00  0.00            
ATOM   2937  CE2 TYR   391      68.040  93.610  39.740  1.00  0.00            
ATOM   2938  HE2 TYR   391      67.320  92.830  39.970  1.00  0.00            
ATOM   2939  CD2 TYR   391      67.550  94.460  38.740  1.00  0.00            
ATOM   2940  HD2 TYR   391      66.590  94.390  38.260  1.00  0.00            
ATOM   2941  C   TYR   391      68.200  95.080  35.280  1.00  0.00            
ATOM   2942  O   TYR   391      67.210  95.240  34.560  1.00  0.00            
ATOM   2943  N   TYR   392      68.640  93.840  35.470  1.00  0.00            
ATOM   2944  H   TYR   392      69.340  93.670  36.180  1.00  0.00            
ATOM   2945  CA  TYR   392      68.070  92.700  34.790  1.00  0.00            
ATOM   2946  HA  TYR   392      66.990  92.820  34.860  1.00  0.00            
ATOM   2947  CB  TYR   392      68.300  92.690  33.280  1.00  0.00            
ATOM   2948  HB1 TYR   392      67.610  93.440  32.910  1.00  0.00            
ATOM   2949  HB2 TYR   392      68.030  91.700  32.900  1.00  0.00            
ATOM   2950  CG  TYR   392      69.700  93.070  32.850  1.00  0.00            
ATOM   2951  CD1 TYR   392      70.640  92.040  32.760  1.00  0.00            
ATOM   2952  HD1 TYR   392      70.310  91.040  33.010  1.00  0.00            
ATOM   2953  CE1 TYR   392      71.930  92.350  32.330  1.00  0.00            
ATOM   2954  HE1 TYR   392      72.750  91.670  32.160  1.00  0.00            
ATOM   2955  CZ  TYR   392      72.300  93.700  32.190  1.00  0.00            
ATOM   2956  OH  TYR   392      73.560  94.040  31.810  1.00  0.00            
ATOM   2957  HH  TYR   392      73.710  94.980  31.900  1.00  0.00            
ATOM   2958  CE2 TYR   392      71.360  94.740  32.310  1.00  0.00            
ATOM   2959  HE2 TYR   392      71.640  95.750  32.070  1.00  0.00            
ATOM   2960  CD2 TYR   392      70.020  94.400  32.540  1.00  0.00            
ATOM   2961  HD2 TYR   392      69.280  95.190  32.600  1.00  0.00            
ATOM   2962  C   TYR   392      68.490  91.440  35.530  1.00  0.00            
ATOM   2963  O   TYR   392      69.180  91.520  36.540  1.00  0.00            
ATOM   2964  N   ARG   393      68.120  90.250  35.030  1.00  0.00            
ATOM   2965  H   ARG   393      67.500  90.210  34.240  1.00  0.00            
ATOM   2966  CA  ARG   393      68.670  88.980  35.440  1.00  0.00            
ATOM   2967  HA  ARG   393      68.100  88.830  36.350  1.00  0.00            
ATOM   2968  CB  ARG   393      68.300  87.870  34.460  1.00  0.00            
ATOM   2969  HB1 ARG   393      67.280  88.020  34.120  1.00  0.00            
ATOM   2970  HB2 ARG   393      68.190  86.930  35.010  1.00  0.00            
ATOM   2971  CG  ARG   393      69.110  87.790  33.160  1.00  0.00            
ATOM   2972  HG1 ARG   393      70.160  87.720  33.410  1.00  0.00            
ATOM   2973  HG2 ARG   393      68.920  88.740  32.660  1.00  0.00            
ATOM   2974  CD  ARG   393      68.590  86.550  32.440  1.00  0.00            
ATOM   2975  HD1 ARG   393      67.510  86.430  32.400  1.00  0.00            
ATOM   2976  HD2 ARG   393      68.910  85.630  32.930  1.00  0.00            
ATOM   2977  NE  ARG   393      69.030  86.610  31.050  1.00  0.00            
ATOM   2978  HE  ARG   393      69.850  87.150  30.810  1.00  0.00            
ATOM   2979  CZ  ARG   393      68.670  85.710  30.120  1.00  0.00            
ATOM   2980  NH1 ARG   393      67.750  84.790  30.430  1.00  0.00            
ATOM   2981 1HH1 ARG   393      67.310  84.860  31.340  1.00  0.00            
ATOM   2982 2HH1 ARG   393      67.450  84.160  29.710  1.00  0.00            
ATOM   2983  NH2 ARG   393      69.140  85.700  28.860  1.00  0.00            
ATOM   2984 1HH2 ARG   393      69.690  86.440  28.450  1.00  0.00            
ATOM   2985 2HH2 ARG   393      68.680  85.060  28.230  1.00  0.00            
ATOM   2986  C   ARG   393      70.170  88.910  35.710  1.00  0.00            
ATOM   2987  O   ARG   393      70.990  89.590  35.100  1.00  0.00            
ATOM   2988  N   GLY   394      70.610  87.970  36.550  1.00  0.00            
ATOM   2989  H   GLY   394      69.970  87.290  36.920  1.00  0.00            
ATOM   2990  CA  GLY   394      72.010  87.620  36.650  1.00  0.00            
ATOM   2991  HA1 GLY   394      72.500  87.590  35.670  1.00  0.00            
ATOM   2992  HA2 GLY   394      72.090  86.650  37.140  1.00  0.00            
ATOM   2993  C   GLY   394      72.750  88.570  37.580  1.00  0.00            
ATOM   2994  O   GLY   394      73.890  88.310  37.960  1.00  0.00            
ATOM   2995  N   LEU   395      72.110  89.650  38.020  1.00  0.00            
ATOM   2996  H   LEU   395      71.110  89.720  37.910  1.00  0.00            
ATOM   2997  CA  LEU   395      72.730  90.650  38.870  1.00  0.00            
ATOM   2998  HA  LEU   395      73.810  90.640  38.720  1.00  0.00            
ATOM   2999  CB  LEU   395      72.200  92.040  38.500  1.00  0.00            
ATOM   3000  HB1 LEU   395      72.590  92.790  39.180  1.00  0.00            
ATOM   3001  HB2 LEU   395      71.110  92.060  38.470  1.00  0.00            
ATOM   3002  CG  LEU   395      72.590  92.430  37.080  1.00  0.00            
ATOM   3003  HG  LEU   395      72.080  91.780  36.370  1.00  0.00            
ATOM   3004  CD1 LEU   395      72.130  93.870  36.850  1.00  0.00            
ATOM   3005 1HD1 LEU   395      72.000  94.190  35.820  1.00  0.00            
ATOM   3006 2HD1 LEU   395      71.110  94.060  37.200  1.00  0.00            
ATOM   3007 3HD1 LEU   395      72.760  94.550  37.420  1.00  0.00            
ATOM   3008  CD2 LEU   395      74.090  92.380  36.840  1.00  0.00            
ATOM   3009 1HD2 LEU   395      74.530  92.810  37.740  1.00  0.00            
ATOM   3010 2HD2 LEU   395      74.330  91.350  36.590  1.00  0.00            
ATOM   3011 3HD2 LEU   395      74.410  92.940  35.960  1.00  0.00            
ATOM   3012  C   LEU   395      72.410  90.400  40.340  1.00  0.00            
ATOM   3013  O   LEU   395      71.550  89.600  40.700  1.00  0.00            
ATOM   3014  N   ASP   396      73.190  91.020  41.220  1.00  0.00            
ATOM   3015  H   ASP   396      73.810  91.690  40.800  1.00  0.00            
ATOM   3016  CA  ASP   396      73.100  91.190  42.660  1.00  0.00            
ATOM   3017  HA  ASP   396      72.480  90.410  43.100  1.00  0.00            
ATOM   3018  CB  ASP   396      74.500  90.990  43.220  1.00  0.00            
ATOM   3019  HB1 ASP   396      74.910  92.000  43.180  1.00  0.00            
ATOM   3020  HB2 ASP   396      75.080  90.330  42.570  1.00  0.00            
ATOM   3021  CG  ASP   396      74.600  90.530  44.670  1.00  0.00            
ATOM   3022  OD1 ASP   396      75.240  89.500  44.970  1.00  0.00            
ATOM   3023  OD2 ASP   396      74.000  91.230  45.510  1.00  0.00            
ATOM   3024  C   ASP   396      72.440  92.510  43.050  1.00  0.00            
ATOM   3025  O   ASP   396      72.310  93.530  42.380  1.00  0.00            
ATOM   3026  N   VAL   397      72.040  92.540  44.320  1.00  0.00            
ATOM   3027  H   VAL   397      72.410  91.890  44.990  1.00  0.00            
ATOM   3028  CA  VAL   397      71.370  93.720  44.850  1.00  0.00            
ATOM   3029  HA  VAL   397      70.710  94.140  44.090  1.00  0.00            
ATOM   3030  CB  VAL   397      70.540  93.510  46.110  1.00  0.00            
ATOM   3031  HB  VAL   397      70.120  94.450  46.470  1.00  0.00            
ATOM   3032  CG1 VAL   397      69.360  92.600  45.760  1.00  0.00            
ATOM   3033 1HG1 VAL   397      69.770  91.660  45.400  1.00  0.00            
ATOM   3034 2HG1 VAL   397      68.820  92.570  46.710  1.00  0.00            
ATOM   3035 3HG1 VAL   397      68.680  93.000  45.010  1.00  0.00            
ATOM   3036  CG2 VAL   397      71.340  93.030  47.320  1.00  0.00            
ATOM   3037 1HG2 VAL   397      70.700  92.690  48.130  1.00  0.00            
ATOM   3038 2HG2 VAL   397      72.040  92.250  47.020  1.00  0.00            
ATOM   3039 3HG2 VAL   397      71.900  93.890  47.680  1.00  0.00            
ATOM   3040  C   VAL   397      72.410  94.810  45.060  1.00  0.00            
ATOM   3041  O   VAL   397      72.140  96.000  45.250  1.00  0.00            
ATOM   3042  N   SER   398      73.690  94.440  45.060  1.00  0.00            
ATOM   3043  H   SER   398      73.880  93.450  45.130  1.00  0.00            
ATOM   3044  CA  SER   398      74.870  95.240  45.340  1.00  0.00            
ATOM   3045  HA  SER   398      74.600  95.790  46.240  1.00  0.00            
ATOM   3046  CB  SER   398      76.130  94.430  45.580  1.00  0.00            
ATOM   3047  HB1 SER   398      76.990  95.010  45.910  1.00  0.00            
ATOM   3048  HB2 SER   398      76.320  93.970  44.600  1.00  0.00            
ATOM   3049  OG  SER   398      75.840  93.470  46.580  1.00  0.00            
ATOM   3050  HG  SER   398      76.360  92.680  46.440  1.00  0.00            
ATOM   3051  C   SER   398      75.110  96.380  44.360  1.00  0.00            
ATOM   3052  O   SER   398      75.910  97.270  44.640  1.00  0.00            
ATOM   3053  N   VAL   399      74.250  96.470  43.340  1.00  0.00            
ATOM   3054  H   VAL   399      73.480  95.830  43.270  1.00  0.00            
ATOM   3055  CA  VAL   399      74.490  97.330  42.190  1.00  0.00            
ATOM   3056  HA  VAL   399      75.550  97.540  42.150  1.00  0.00            
ATOM   3057  CB  VAL   399      74.040  96.570  40.940  1.00  0.00            
ATOM   3058  HB  VAL   399      73.020  96.230  41.100  1.00  0.00            
ATOM   3059  CG1 VAL   399      74.200  97.260  39.590  1.00  0.00            
ATOM   3060 1HG1 VAL   399      73.660  98.210  39.550  1.00  0.00            
ATOM   3061 2HG1 VAL   399      75.220  97.620  39.520  1.00  0.00            
ATOM   3062 3HG1 VAL   399      74.020  96.660  38.700  1.00  0.00            
ATOM   3063  CG2 VAL   399      74.800  95.260  40.780  1.00  0.00            
ATOM   3064 1HG2 VAL   399      74.420  94.690  39.930  1.00  0.00            
ATOM   3065 2HG2 VAL   399      75.820  95.460  40.450  1.00  0.00            
ATOM   3066 3HG2 VAL   399      74.650  94.570  41.610  1.00  0.00            
ATOM   3067  C   VAL   399      73.800  98.680  42.280  1.00  0.00            
ATOM   3068  O   VAL   399      74.190  99.650  41.620  1.00  0.00            
ATOM   3069  N   ILE   400      72.650  98.680  42.950  1.00  0.00            
ATOM   3070  H   ILE   400      72.340  97.800  43.350  1.00  0.00            
ATOM   3071  CA  ILE   400      71.960  99.910  43.270  1.00  0.00            
ATOM   3072  HA  ILE   400      71.970 100.590  42.410  1.00  0.00            
ATOM   3073  CB  ILE   400      70.500  99.640  43.640  1.00  0.00            
ATOM   3074  HB  ILE   400      70.540  98.850  44.390  1.00  0.00            
ATOM   3075  CG2 ILE   400      69.780 100.900  44.130  1.00  0.00            
ATOM   3076 1HG2 ILE   400      68.740 100.680  44.340  1.00  0.00            
ATOM   3077 2HG2 ILE   400      70.260 101.170  45.070  1.00  0.00            
ATOM   3078 3HG2 ILE   400      69.960 101.700  43.410  1.00  0.00            
ATOM   3079  CG1 ILE   400      69.830  99.140  42.370  1.00  0.00            
ATOM   3080 1HG1 ILE   400      70.450  98.350  41.950  1.00  0.00            
ATOM   3081 2HG1 ILE   400      69.690  99.870  41.570  1.00  0.00            
ATOM   3082  CD  ILE   400      68.500  98.460  42.680  1.00  0.00            
ATOM   3083  HD1 ILE   400      67.930  98.050  41.840  1.00  0.00            
ATOM   3084  HD2 ILE   400      68.550  97.750  43.510  1.00  0.00            
ATOM   3085  HD3 ILE   400      67.870  99.230  43.120  1.00  0.00            
ATOM   3086  C   ILE   400      72.730 100.510  44.440  1.00  0.00            
ATOM   3087  O   ILE   400      72.930  99.700  45.340  1.00  0.00            
ATOM   3088  N   PRO   401      73.060 101.800  44.460  1.00  0.00            
ATOM   3089  CD  PRO   401      73.490 102.490  43.260  1.00  0.00            
ATOM   3090  HD1 PRO   401      72.630 103.010  42.850  1.00  0.00            
ATOM   3091  HD2 PRO   401      73.970 101.850  42.520  1.00  0.00            
ATOM   3092  CG  PRO   401      74.510 103.510  43.800  1.00  0.00            
ATOM   3093  HG1 PRO   401      74.710 104.340  43.120  1.00  0.00            
ATOM   3094  HG2 PRO   401      75.430 102.940  43.830  1.00  0.00            
ATOM   3095  CB  PRO   401      73.920 103.890  45.150  1.00  0.00            
ATOM   3096  HB1 PRO   401      73.010 104.470  45.000  1.00  0.00            
ATOM   3097  HB2 PRO   401      74.540 104.370  45.920  1.00  0.00            
ATOM   3098  CA  PRO   401      73.460 102.520  45.650  1.00  0.00            
ATOM   3099  HA  PRO   401      74.290 102.020  46.160  1.00  0.00            
ATOM   3100  C   PRO   401      72.260 102.740  46.570  1.00  0.00            
ATOM   3101  O   PRO   401      71.220 103.300  46.260  1.00  0.00            
ATOM   3102  N   THR   402      72.550 102.410  47.830  1.00  0.00            
ATOM   3103  H   THR   402      73.450 102.000  48.040  1.00  0.00            
ATOM   3104  CA  THR   402      71.570 102.640  48.870  1.00  0.00            
ATOM   3105  HA  THR   402      70.590 102.270  48.590  1.00  0.00            
ATOM   3106  CB  THR   402      71.990 101.750  50.040  1.00  0.00            
ATOM   3107  HB  THR   402      71.180 101.890  50.760  1.00  0.00            
ATOM   3108  CG2 THR   402      72.180 100.260  49.750  1.00  0.00            
ATOM   3109 1HG2 THR   402      71.270  99.860  49.290  1.00  0.00            
ATOM   3110 2HG2 THR   402      72.980 100.010  49.060  1.00  0.00            
ATOM   3111 3HG2 THR   402      72.390  99.700  50.660  1.00  0.00            
ATOM   3112  OG1 THR   402      73.190 102.210  50.620  1.00  0.00            
ATOM   3113  HG1 THR   402      73.970 102.160  50.070  1.00  0.00            
ATOM   3114  C   THR   402      71.440 104.080  49.350  1.00  0.00            
ATOM   3115  O   THR   402      70.560 104.370  50.150  1.00  0.00            
ATOM   3116  N   ILE   403      72.240 104.970  48.760  1.00  0.00            
ATOM   3117  H   ILE   403      72.840 104.670  48.000  1.00  0.00            
ATOM   3118  CA  ILE   403      72.420 106.330  49.210  1.00  0.00            
ATOM   3119  HA  ILE   403      71.550 106.660  49.770  1.00  0.00            
ATOM   3120  CB  ILE   403      73.650 106.600  50.080  1.00  0.00            
ATOM   3121  HB  ILE   403      73.950 107.650  49.990  1.00  0.00            
ATOM   3122  CG2 ILE   403      73.210 106.420  51.530  1.00  0.00            
ATOM   3123 1HG2 ILE   403      72.320 106.990  51.790  1.00  0.00            
ATOM   3124 2HG2 ILE   403      73.080 105.360  51.770  1.00  0.00            
ATOM   3125 3HG2 ILE   403      74.030 106.700  52.190  1.00  0.00            
ATOM   3126  CG1 ILE   403      74.920 105.800  49.810  1.00  0.00            
ATOM   3127 1HG1 ILE   403      75.110 105.830  48.740  1.00  0.00            
ATOM   3128 2HG1 ILE   403      74.650 104.800  50.150  1.00  0.00            
ATOM   3129  CD  ILE   403      76.200 106.350  50.430  1.00  0.00            
ATOM   3130  HD1 ILE   403      76.340 107.390  50.130  1.00  0.00            
ATOM   3131  HD2 ILE   403      76.070 106.570  51.490  1.00  0.00            
ATOM   3132  HD3 ILE   403      77.110 105.790  50.210  1.00  0.00            
ATOM   3133  C   ILE   403      72.430 107.340  48.070  1.00  0.00            
ATOM   3134  O   ILE   403      73.100 107.100  47.060  1.00  0.00            
ATOM   3135  N   GLY   404      71.790 108.490  48.320  1.00  0.00            
ATOM   3136  H   GLY   404      71.460 108.640  49.260  1.00  0.00            
ATOM   3137  CA  GLY   404      71.730 109.570  47.360  1.00  0.00            
ATOM   3138  HA1 GLY   404      72.750 109.680  46.980  1.00  0.00            
ATOM   3139  HA2 GLY   404      71.300 110.520  47.690  1.00  0.00            
ATOM   3140  C   GLY   404      70.830 109.190  46.200  1.00  0.00            
ATOM   3141  O   GLY   404      69.960 108.360  46.450  1.00  0.00            
ATOM   3142  N   ASP   405      71.040 109.770  45.020  1.00  0.00            
ATOM   3143  H   ASP   405      71.810 110.420  44.960  1.00  0.00            
ATOM   3144  CA  ASP   405      70.150 109.650  43.880  1.00  0.00            
ATOM   3145  HA  ASP   405      69.230 109.220  44.260  1.00  0.00            
ATOM   3146  CB  ASP   405      69.870 111.050  43.360  1.00  0.00            
ATOM   3147  HB1 ASP   405      69.120 111.520  44.000  1.00  0.00            
ATOM   3148  HB2 ASP   405      69.510 111.000  42.330  1.00  0.00            
ATOM   3149  CG  ASP   405      71.110 111.930  43.270  1.00  0.00            
ATOM   3150  OD1 ASP   405      71.680 112.360  44.300  1.00  0.00            
ATOM   3151  OD2 ASP   405      71.530 112.190  42.120  1.00  0.00            
ATOM   3152  C   ASP   405      70.690 108.670  42.850  1.00  0.00            
ATOM   3153  O   ASP   405      71.880 108.720  42.520  1.00  0.00            
ATOM   3154  N   VAL   406      69.860 107.730  42.390  1.00  0.00            
ATOM   3155  H   VAL   406      68.960 107.660  42.850  1.00  0.00            
ATOM   3156  CA  VAL   406      70.070 106.720  41.370  1.00  0.00            
ATOM   3157  HA  VAL   406      70.820 107.100  40.670  1.00  0.00            
ATOM   3158  CB  VAL   406      70.620 105.460  42.030  1.00  0.00            
ATOM   3159  HB  VAL   406      71.670 105.740  42.180  1.00  0.00            
ATOM   3160  CG1 VAL   406      70.000 104.900  43.300  1.00  0.00            
ATOM   3161 1HG1 VAL   406      68.940 105.160  43.300  1.00  0.00            
ATOM   3162 2HG1 VAL   406      70.260 103.870  43.520  1.00  0.00            
ATOM   3163 3HG1 VAL   406      70.350 105.460  44.170  1.00  0.00            
ATOM   3164  CG2 VAL   406      70.620 104.350  40.970  1.00  0.00            
ATOM   3165 1HG2 VAL   406      71.170 103.470  41.310  1.00  0.00            
ATOM   3166 2HG2 VAL   406      69.590 104.070  40.790  1.00  0.00            
ATOM   3167 3HG2 VAL   406      71.020 104.690  40.010  1.00  0.00            
ATOM   3168  C   VAL   406      68.780 106.480  40.610  1.00  0.00            
ATOM   3169  O   VAL   406      67.750 106.310  41.260  1.00  0.00            
ATOM   3170  N   VAL   407      68.830 106.500  39.270  1.00  0.00            
ATOM   3171  H   VAL   407      69.640 106.800  38.760  1.00  0.00            
ATOM   3172  CA  VAL   407      67.670 106.020  38.550  1.00  0.00            
ATOM   3173  HA  VAL   407      66.760 106.050  39.150  1.00  0.00            
ATOM   3174  CB  VAL   407      67.440 106.880  37.310  1.00  0.00            
ATOM   3175  HB  VAL   407      68.250 106.670  36.610  1.00  0.00            
ATOM   3176  CG1 VAL   407      66.060 106.700  36.680  1.00  0.00            
ATOM   3177 1HG1 VAL   407      65.890 107.230  35.740  1.00  0.00            
ATOM   3178 2HG1 VAL   407      65.870 105.650  36.470  1.00  0.00            
ATOM   3179 3HG1 VAL   407      65.250 106.960  37.350  1.00  0.00            
ATOM   3180  CG2 VAL   407      67.370 108.370  37.630  1.00  0.00            
ATOM   3181 1HG2 VAL   407      67.050 108.920  36.750  1.00  0.00            
ATOM   3182 2HG2 VAL   407      66.550 108.600  38.310  1.00  0.00            
ATOM   3183 3HG2 VAL   407      68.270 108.730  38.130  1.00  0.00            
ATOM   3184  C   VAL   407      67.840 104.590  38.050  1.00  0.00            
ATOM   3185  O   VAL   407      68.810 104.280  37.360  1.00  0.00            
ATOM   3186  N   VAL   408      67.100 103.680  38.690  1.00  0.00            
ATOM   3187  H   VAL   408      66.300 104.050  39.190  1.00  0.00            
ATOM   3188  CA  VAL   408      67.110 102.280  38.320  1.00  0.00            
ATOM   3189  HA  VAL   408      68.120 102.030  37.980  1.00  0.00            
ATOM   3190  CB  VAL   408      66.770 101.390  39.510  1.00  0.00            
ATOM   3191  HB  VAL   408      65.770 101.520  39.930  1.00  0.00            
ATOM   3192  CG1 VAL   408      66.790  99.880  39.260  1.00  0.00            
ATOM   3193 1HG1 VAL   408      65.920  99.550  38.700  1.00  0.00            
ATOM   3194 2HG1 VAL   408      67.770  99.650  38.860  1.00  0.00            
ATOM   3195 3HG1 VAL   408      66.580  99.400  40.220  1.00  0.00            
ATOM   3196  CG2 VAL   408      67.770 101.630  40.640  1.00  0.00            
ATOM   3197 1HG2 VAL   408      67.730 102.690  40.870  1.00  0.00            
ATOM   3198 2HG2 VAL   408      67.530 101.050  41.540  1.00  0.00            
ATOM   3199 3HG2 VAL   408      68.800 101.350  40.410  1.00  0.00            
ATOM   3200  C   VAL   408      66.300 102.090  37.050  1.00  0.00            
ATOM   3201  O   VAL   408      65.240 102.680  36.910  1.00  0.00            
ATOM   3202  N   VAL   409      66.680 101.130  36.200  1.00  0.00            
ATOM   3203  H   VAL   409      67.620 100.760  36.290  1.00  0.00            
ATOM   3204  CA  VAL   409      65.880 100.800  35.030  1.00  0.00            
ATOM   3205  HA  VAL   409      64.840 101.090  35.090  1.00  0.00            
ATOM   3206  CB  VAL   409      66.460 101.300  33.720  1.00  0.00            
ATOM   3207  HB  VAL   409      67.470 100.900  33.610  1.00  0.00            
ATOM   3208  CG1 VAL   409      65.580 100.970  32.520  1.00  0.00            
ATOM   3209 1HG1 VAL   409      66.130 101.270  31.620  1.00  0.00            
ATOM   3210 2HG1 VAL   409      65.230  99.930  32.460  1.00  0.00            
ATOM   3211 3HG1 VAL   409      64.770 101.690  32.420  1.00  0.00            
ATOM   3212  CG2 VAL   409      66.590 102.820  33.700  1.00  0.00            
ATOM   3213 1HG2 VAL   409      67.180 103.180  34.560  1.00  0.00            
ATOM   3214 2HG2 VAL   409      67.150 103.160  32.830  1.00  0.00            
ATOM   3215 3HG2 VAL   409      65.620 103.320  33.700  1.00  0.00            
ATOM   3216  C   VAL   409      65.930  99.270  34.990  1.00  0.00            
ATOM   3217  O   VAL   409      67.030  98.730  35.000  1.00  0.00            
ATOM   3218  N   ALA   410      64.760  98.640  35.020  1.00  0.00            
ATOM   3219  H   ALA   410      63.920  99.200  34.970  1.00  0.00            
ATOM   3220  CA  ALA   410      64.690  97.220  35.300  1.00  0.00            
ATOM   3221  HA  ALA   410      65.640  96.710  35.150  1.00  0.00            
ATOM   3222  CB  ALA   410      64.330  96.940  36.750  1.00  0.00            
ATOM   3223  HB1 ALA   410      64.600  95.910  37.010  1.00  0.00            
ATOM   3224  HB2 ALA   410      64.980  97.590  37.330  1.00  0.00            
ATOM   3225  HB3 ALA   410      63.260  97.010  36.950  1.00  0.00            
ATOM   3226  C   ALA   410      63.770  96.460  34.340  1.00  0.00            
ATOM   3227  O   ALA   410      62.770  96.970  33.860  1.00  0.00            
ATOM   3228  N   THR   411      64.170  95.230  34.020  1.00  0.00            
ATOM   3229  H   THR   411      65.020  94.970  34.520  1.00  0.00            
ATOM   3230  CA  THR   411      63.260  94.160  33.670  1.00  0.00            
ATOM   3231  HA  THR   411      62.520  94.500  32.940  1.00  0.00            
ATOM   3232  CB  THR   411      64.010  92.970  33.060  1.00  0.00            
ATOM   3233  HB  THR   411      63.370  92.110  32.890  1.00  0.00            
ATOM   3234  CG2 THR   411      64.740  93.310  31.760  1.00  0.00            
ATOM   3235 1HG2 THR   411      65.570  93.980  31.960  1.00  0.00            
ATOM   3236 2HG2 THR   411      65.090  92.350  31.380  1.00  0.00            
ATOM   3237 3HG2 THR   411      64.030  93.810  31.100  1.00  0.00            
ATOM   3238  OG1 THR   411      64.900  92.380  33.990  1.00  0.00            
ATOM   3239  HG1 THR   411      65.190  91.600  33.500  1.00  0.00            
ATOM   3240  C   THR   411      62.440  93.800  34.890  1.00  0.00            
ATOM   3241  O   THR   411      62.670  94.330  35.970  1.00  0.00            
ATOM   3242  N   ASP   412      61.520  92.820  34.860  1.00  0.00            
ATOM   3243  H   ASP   412      61.200  92.450  33.980  1.00  0.00            
ATOM   3244  CA  ASP   412      60.740  92.400  36.000  1.00  0.00            
ATOM   3245  HA  ASP   412      60.440  93.350  36.430  1.00  0.00            
ATOM   3246  CB  ASP   412      59.450  91.740  35.520  1.00  0.00            
ATOM   3247  HB1 ASP   412      58.820  91.310  36.300  1.00  0.00            
ATOM   3248  HB2 ASP   412      59.700  90.920  34.850  1.00  0.00            
ATOM   3249  CG  ASP   412      58.560  92.690  34.730  1.00  0.00            
ATOM   3250  OD1 ASP   412      58.430  93.920  34.940  1.00  0.00            
ATOM   3251  OD2 ASP   412      57.920  92.150  33.800  1.00  0.00            
ATOM   3252  C   ASP   412      61.560  91.620  37.030  1.00  0.00            
ATOM   3253  O   ASP   412      60.960  91.200  38.020  1.00  0.00            
ATOM   3254  N   ALA   413      62.890  91.670  36.990  1.00  0.00            
ATOM   3255  H   ALA   413      63.260  92.150  36.180  1.00  0.00            
ATOM   3256  CA  ALA   413      63.840  91.400  38.050  1.00  0.00            
ATOM   3257  HA  ALA   413      63.780  90.340  38.300  1.00  0.00            
ATOM   3258  CB  ALA   413      65.240  91.810  37.600  1.00  0.00            
ATOM   3259  HB1 ALA   413      65.500  92.870  37.610  1.00  0.00            
ATOM   3260  HB2 ALA   413      66.050  91.430  38.230  1.00  0.00            
ATOM   3261  HB3 ALA   413      65.430  91.410  36.600  1.00  0.00            
ATOM   3262  C   ALA   413      63.460  92.030  39.370  1.00  0.00            
ATOM   3263  O   ALA   413      63.410  91.370  40.410  1.00  0.00            
ATOM   3264  N   LEU   414      62.990  93.280  39.350  1.00  0.00            
ATOM   3265  H   LEU   414      63.110  93.860  38.530  1.00  0.00            
ATOM   3266  CA  LEU   414      62.550  93.970  40.540  1.00  0.00            
ATOM   3267  HA  LEU   414      62.860  93.450  41.450  1.00  0.00            
ATOM   3268  CB  LEU   414      63.080  95.400  40.550  1.00  0.00            
ATOM   3269  HB1 LEU   414      62.730  96.070  41.340  1.00  0.00            
ATOM   3270  HB2 LEU   414      62.700  95.850  39.630  1.00  0.00            
ATOM   3271  CG  LEU   414      64.590  95.560  40.470  1.00  0.00            
ATOM   3272  HG  LEU   414      64.850  95.040  39.550  1.00  0.00            
ATOM   3273  CD1 LEU   414      65.160  96.980  40.380  1.00  0.00            
ATOM   3274 1HD1 LEU   414      64.920  97.350  41.380  1.00  0.00            
ATOM   3275 2HD1 LEU   414      66.230  96.980  40.180  1.00  0.00            
ATOM   3276 3HD1 LEU   414      64.780  97.520  39.520  1.00  0.00            
ATOM   3277  CD2 LEU   414      65.210  94.960  41.730  1.00  0.00            
ATOM   3278 1HD2 LEU   414      64.560  95.220  42.570  1.00  0.00            
ATOM   3279 2HD2 LEU   414      65.080  93.870  41.660  1.00  0.00            
ATOM   3280 3HD2 LEU   414      66.240  95.270  41.850  1.00  0.00            
ATOM   3281  C   LEU   414      61.050  93.850  40.820  1.00  0.00            
ATOM   3282  O   LEU   414      60.470  94.550  41.650  1.00  0.00            
ATOM   3283  N   MET   415      60.220  93.060  40.150  1.00  0.00            
ATOM   3284  H   MET   415      60.660  92.360  39.560  1.00  0.00            
ATOM   3285  CA  MET   415      58.780  93.030  40.270  1.00  0.00            
ATOM   3286  HA  MET   415      58.400  94.050  40.350  1.00  0.00            
ATOM   3287  CB  MET   415      58.130  92.520  38.980  1.00  0.00            
ATOM   3288  HB1 MET   415      58.230  91.440  38.870  1.00  0.00            
ATOM   3289  HB2 MET   415      58.580  92.990  38.110  1.00  0.00            
ATOM   3290  CG  MET   415      56.680  93.000  38.960  1.00  0.00            
ATOM   3291  HG1 MET   415      56.760  94.030  38.610  1.00  0.00            
ATOM   3292  HG2 MET   415      56.230  92.870  39.940  1.00  0.00            
ATOM   3293  SD  MET   415      55.690  92.100  37.740  1.00  0.00            
ATOM   3294  CE  MET   415      55.570  90.510  38.590  1.00  0.00            
ATOM   3295  HE1 MET   415      56.540  90.380  39.070  1.00  0.00            
ATOM   3296  HE2 MET   415      54.770  90.560  39.330  1.00  0.00            
ATOM   3297  HE3 MET   415      55.320  89.720  37.880  1.00  0.00            
ATOM   3298  C   MET   415      58.260  92.290  41.490  1.00  0.00            
ATOM   3299  O   MET   415      57.240  92.770  41.970  1.00  0.00            
ATOM   3300  N   THR   416      58.870  91.190  41.950  1.00  0.00            
ATOM   3301  H   THR   416      59.820  91.030  41.650  1.00  0.00            
ATOM   3302  CA  THR   416      58.280  90.310  42.940  1.00  0.00            
ATOM   3303  HA  THR   416      57.200  90.420  42.970  1.00  0.00            
ATOM   3304  CB  THR   416      58.370  88.840  42.540  1.00  0.00            
ATOM   3305  HB  THR   416      57.890  88.270  43.320  1.00  0.00            
ATOM   3306  CG2 THR   416      57.700  88.540  41.200  1.00  0.00            
ATOM   3307 1HG2 THR   416      57.620  87.460  41.090  1.00  0.00            
ATOM   3308 2HG2 THR   416      56.680  88.920  41.300  1.00  0.00            
ATOM   3309 3HG2 THR   416      58.100  89.030  40.320  1.00  0.00            
ATOM   3310  OG1 THR   416      59.730  88.480  42.400  1.00  0.00            
ATOM   3311  HG1 THR   416      59.930  88.700  41.490  1.00  0.00            
ATOM   3312  C   THR   416      58.790  90.630  44.340  1.00  0.00            
ATOM   3313  O   THR   416      58.800  89.710  45.170  1.00  0.00            
ATOM   3314  N   GLY   417      59.080  91.860  44.770  1.00  0.00            
ATOM   3315  H   GLY   417      59.250  92.550  44.060  1.00  0.00            
ATOM   3316  CA  GLY   417      59.150  92.300  46.150  1.00  0.00            
ATOM   3317  HA1 GLY   417      59.330  91.400  46.730  1.00  0.00            
ATOM   3318  HA2 GLY   417      58.210  92.740  46.450  1.00  0.00            
ATOM   3319  C   GLY   417      60.190  93.360  46.500  1.00  0.00            
ATOM   3320  O   GLY   417      59.870  94.130  47.410  1.00  0.00            
ATOM   3321  N   TYR   418      61.330  93.520  45.820  1.00  0.00            
ATOM   3322  H   TYR   418      61.350  92.960  44.980  1.00  0.00            
ATOM   3323  CA  TYR   418      62.420  94.420  46.130  1.00  0.00            
ATOM   3324  HA  TYR   418      62.750  94.120  47.130  1.00  0.00            
ATOM   3325  CB  TYR   418      63.570  94.240  45.150  1.00  0.00            
ATOM   3326  HB1 TYR   418      63.210  94.450  44.140  1.00  0.00            
ATOM   3327  HB2 TYR   418      63.900  93.200  45.190  1.00  0.00            
ATOM   3328  CG  TYR   418      64.710  95.190  45.440  1.00  0.00            
ATOM   3329  CD1 TYR   418      65.730  94.780  46.310  1.00  0.00            
ATOM   3330  HD1 TYR   418      65.800  93.810  46.780  1.00  0.00            
ATOM   3331  CE1 TYR   418      66.750  95.670  46.660  1.00  0.00            
ATOM   3332  HE1 TYR   418      67.560  95.380  47.310  1.00  0.00            
ATOM   3333  CZ  TYR   418      66.790  96.940  46.040  1.00  0.00            
ATOM   3334  OH  TYR   418      67.730  97.900  46.220  1.00  0.00            
ATOM   3335  HH  TYR   418      68.560  97.640  46.620  1.00  0.00            
ATOM   3336  CE2 TYR   418      65.790  97.280  45.120  1.00  0.00            
ATOM   3337  HE2 TYR   418      65.820  98.270  44.680  1.00  0.00            
ATOM   3338  CD2 TYR   418      64.750  96.410  44.760  1.00  0.00            
ATOM   3339  HD2 TYR   418      63.950  96.640  44.070  1.00  0.00            
ATOM   3340  C   TYR   418      62.040  95.890  46.280  1.00  0.00            
ATOM   3341  O   TYR   418      61.070  96.290  45.640  1.00  0.00            
ATOM   3342  N   THR   419      62.710  96.570  47.210  1.00  0.00            
ATOM   3343  H   THR   419      63.410  96.040  47.710  1.00  0.00            
ATOM   3344  CA  THR   419      62.590  97.990  47.450  1.00  0.00            
ATOM   3345  HA  THR   419      62.090  98.540  46.650  1.00  0.00            
ATOM   3346  CB  THR   419      61.850  98.250  48.760  1.00  0.00            
ATOM   3347  HB  THR   419      62.080  99.260  49.080  1.00  0.00            
ATOM   3348  CG2 THR   419      60.330  98.310  48.650  1.00  0.00            
ATOM   3349 1HG2 THR   419      60.000  97.460  48.050  1.00  0.00            
ATOM   3350 2HG2 THR   419      59.890  98.120  49.630  1.00  0.00            
ATOM   3351 3HG2 THR   419      60.050  99.300  48.300  1.00  0.00            
ATOM   3352  OG1 THR   419      62.280  97.390  49.800  1.00  0.00            
ATOM   3353  HG1 THR   419      62.930  96.770  49.470  1.00  0.00            
ATOM   3354  C   THR   419      63.980  98.590  47.620  1.00  0.00            
ATOM   3355  O   THR   419      64.850  98.040  48.290  1.00  0.00            
ATOM   3356  N   GLY   420      64.060  99.880  47.280  1.00  0.00            
ATOM   3357  H   GLY   420      63.320 100.340  46.760  1.00  0.00            
ATOM   3358  CA  GLY   420      65.220 100.690  47.610  1.00  0.00            
ATOM   3359  HA1 GLY   420      66.080 100.520  46.960  1.00  0.00            
ATOM   3360  HA2 GLY   420      65.590 100.340  48.570  1.00  0.00            
ATOM   3361  C   GLY   420      64.990 102.190  47.710  1.00  0.00            
ATOM   3362  O   GLY   420      65.730 103.020  47.180  1.00  0.00            
ATOM   3363  N   ASP   421      63.940 102.520  48.460  1.00  0.00            
ATOM   3364  H   ASP   421      63.350 101.790  48.820  1.00  0.00            
ATOM   3365  CA  ASP   421      63.630 103.910  48.760  1.00  0.00            
ATOM   3366  HA  ASP   421      62.720 103.850  49.360  1.00  0.00            
ATOM   3367  CB  ASP   421      64.610 104.500  49.770  1.00  0.00            
ATOM   3368  HB1 ASP   421      64.120 105.340  50.270  1.00  0.00            
ATOM   3369  HB2 ASP   421      65.480 104.840  49.230  1.00  0.00            
ATOM   3370  CG  ASP   421      65.000 103.580  50.920  1.00  0.00            
ATOM   3371  OD1 ASP   421      66.160 103.680  51.370  1.00  0.00            
ATOM   3372  OD2 ASP   421      64.180 102.800  51.450  1.00  0.00            
ATOM   3373  C   ASP   421      63.310 104.750  47.540  1.00  0.00            
ATOM   3374  O   ASP   421      63.520 105.960  47.460  1.00  0.00            
ATOM   3375  N   PHE   422      62.510 104.200  46.620  1.00  0.00            
ATOM   3376  H   PHE   422      62.310 103.220  46.740  1.00  0.00            
ATOM   3377  CA  PHE   422      62.000 104.860  45.430  1.00  0.00            
ATOM   3378  HA  PHE   422      62.860 105.500  45.220  1.00  0.00            
ATOM   3379  CB  PHE   422      62.000 103.890  44.260  1.00  0.00            
ATOM   3380  HB1 PHE   422      61.820 104.400  43.310  1.00  0.00            
ATOM   3381  HB2 PHE   422      61.140 103.240  44.440  1.00  0.00            
ATOM   3382  CG  PHE   422      63.180 102.980  44.010  1.00  0.00            
ATOM   3383  CD1 PHE   422      63.100 101.590  44.150  1.00  0.00            
ATOM   3384  HD1 PHE   422      62.210 101.060  44.450  1.00  0.00            
ATOM   3385  CE1 PHE   422      64.190 100.820  43.720  1.00  0.00            
ATOM   3386  HE1 PHE   422      64.090  99.750  43.710  1.00  0.00            
ATOM   3387  CZ  PHE   422      65.370 101.490  43.350  1.00  0.00            
ATOM   3388  HZ  PHE   422      66.200 100.840  43.140  1.00  0.00            
ATOM   3389  CE2 PHE   422      65.550 102.880  43.330  1.00  0.00            
ATOM   3390  HE2 PHE   422      66.390 103.430  42.940  1.00  0.00            
ATOM   3391  CD2 PHE   422      64.380 103.590  43.630  1.00  0.00            
ATOM   3392  HD2 PHE   422      64.410 104.650  43.430  1.00  0.00            
ATOM   3393  C   PHE   422      60.770 105.730  45.670  1.00  0.00            
ATOM   3394  O   PHE   422      59.790 105.310  46.290  1.00  0.00            
ATOM   3395  N   ASP   423      60.840 106.970  45.180  1.00  0.00            
ATOM   3396  H   ASP   423      61.750 107.190  44.800  1.00  0.00            
ATOM   3397  CA  ASP   423      59.890 108.050  45.330  1.00  0.00            
ATOM   3398  HA  ASP   423      59.290 108.060  46.230  1.00  0.00            
ATOM   3399  CB  ASP   423      60.590 109.400  45.170  1.00  0.00            
ATOM   3400  HB1 ASP   423      59.900 110.250  45.070  1.00  0.00            
ATOM   3401  HB2 ASP   423      61.260 109.490  44.320  1.00  0.00            
ATOM   3402  CG  ASP   423      61.610 109.600  46.280  1.00  0.00            
ATOM   3403  OD1 ASP   423      61.480 109.150  47.440  1.00  0.00            
ATOM   3404  OD2 ASP   423      62.670 110.210  46.030  1.00  0.00            
ATOM   3405  C   ASP   423      58.790 108.050  44.280  1.00  0.00            
ATOM   3406  O   ASP   423      57.680 108.520  44.550  1.00  0.00            
ATOM   3407  N   SER   424      59.200 107.580  43.110  1.00  0.00            
ATOM   3408  H   SER   424      60.140 107.220  43.140  1.00  0.00            
ATOM   3409  CA  SER   424      58.320 107.150  42.040  1.00  0.00            
ATOM   3410  HA  SER   424      57.310 107.070  42.440  1.00  0.00            
ATOM   3411  CB  SER   424      58.260 108.240  40.970  1.00  0.00            
ATOM   3412  HB1 SER   424      57.940 109.180  41.420  1.00  0.00            
ATOM   3413  HB2 SER   424      57.700 107.920  40.090  1.00  0.00            
ATOM   3414  OG  SER   424      59.540 108.500  40.440  1.00  0.00            
ATOM   3415  HG  SER   424      59.410 109.320  39.970  1.00  0.00            
ATOM   3416  C   SER   424      58.660 105.840  41.340  1.00  0.00            
ATOM   3417  O   SER   424      59.840 105.500  41.460  1.00  0.00            
ATOM   3418  N   VAL   425      57.790 105.230  40.540  1.00  0.00            
ATOM   3419  H   VAL   425      56.880 105.680  40.460  1.00  0.00            
ATOM   3420  CA  VAL   425      57.860 104.100  39.650  1.00  0.00            
ATOM   3421  HA  VAL   425      58.900 103.790  39.490  1.00  0.00            
ATOM   3422  CB  VAL   425      57.150 102.850  40.170  1.00  0.00            
ATOM   3423  HB  VAL   425      56.150 103.210  40.430  1.00  0.00            
ATOM   3424  CG1 VAL   425      57.030 101.720  39.150  1.00  0.00            
ATOM   3425 1HG1 VAL   425      56.430 102.010  38.290  1.00  0.00            
ATOM   3426 2HG1 VAL   425      58.010 101.440  38.770  1.00  0.00            
ATOM   3427 3HG1 VAL   425      56.530 100.890  39.660  1.00  0.00            
ATOM   3428  CG2 VAL   425      57.810 102.210  41.390  1.00  0.00            
ATOM   3429 1HG2 VAL   425      57.890 102.960  42.180  1.00  0.00            
ATOM   3430 2HG2 VAL   425      57.150 101.450  41.800  1.00  0.00            
ATOM   3431 3HG2 VAL   425      58.740 101.690  41.160  1.00  0.00            
ATOM   3432  C   VAL   425      57.320 104.460  38.270  1.00  0.00            
ATOM   3433  O   VAL   425      56.330 105.180  38.140  1.00  0.00            
ATOM   3434  N   ILE   426      57.980 103.940  37.240  1.00  0.00            
ATOM   3435  H   ILE   426      58.840 103.440  37.400  1.00  0.00            
ATOM   3436  CA  ILE   426      57.610 104.350  35.900  1.00  0.00            
ATOM   3437  HA  ILE   426      56.630 104.840  35.960  1.00  0.00            
ATOM   3438  CB  ILE   426      58.650 105.350  35.400  1.00  0.00            
ATOM   3439  HB  ILE   426      59.620 104.870  35.250  1.00  0.00            
ATOM   3440  CG2 ILE   426      58.280 105.760  33.970  1.00  0.00            
ATOM   3441 1HG2 ILE   426      58.120 104.910  33.310  1.00  0.00            
ATOM   3442 2HG2 ILE   426      57.430 106.440  34.030  1.00  0.00            
ATOM   3443 3HG2 ILE   426      59.130 106.280  33.510  1.00  0.00            
ATOM   3444  CG1 ILE   426      58.900 106.560  36.280  1.00  0.00            
ATOM   3445 1HG1 ILE   426      57.970 106.880  36.750  1.00  0.00            
ATOM   3446 2HG1 ILE   426      59.280 107.410  35.710  1.00  0.00            
ATOM   3447  CD  ILE   426      59.970 106.370  37.350  1.00  0.00            
ATOM   3448  HD1 ILE   426      60.000 107.260  37.990  1.00  0.00            
ATOM   3449  HD2 ILE   426      59.980 105.430  37.900  1.00  0.00            
ATOM   3450  HD3 ILE   426      60.940 106.510  36.890  1.00  0.00            
ATOM   3451  C   ILE   426      57.440 103.090  35.070  1.00  0.00            
ATOM   3452  O   ILE   426      58.230 102.170  35.250  1.00  0.00            
ATOM   3453  N   ASP   427      56.360 102.950  34.300  1.00  0.00            
ATOM   3454  H   ASP   427      55.740 103.750  34.350  1.00  0.00            
ATOM   3455  CA  ASP   427      55.920 101.710  33.690  1.00  0.00            
ATOM   3456  HA  ASP   427      56.750 101.000  33.730  1.00  0.00            
ATOM   3457  CB  ASP   427      54.800 101.130  34.550  1.00  0.00            
ATOM   3458  HB1 ASP   427      53.910 101.740  34.380  1.00  0.00            
ATOM   3459  HB2 ASP   427      55.060 101.250  35.600  1.00  0.00            
ATOM   3460  CG  ASP   427      54.520  99.660  34.290  1.00  0.00            
ATOM   3461  OD1 ASP   427      55.100  99.060  33.360  1.00  0.00            
ATOM   3462  OD2 ASP   427      53.690  99.080  35.020  1.00  0.00            
ATOM   3463  C   ASP   427      55.510 101.840  32.230  1.00  0.00            
ATOM   3464  O   ASP   427      54.740 102.700  31.820  1.00  0.00            
ATOM   3465  N   CYS   428      56.040 100.950  31.390  1.00  0.00            
ATOM   3466  H   CYS   428      56.840 100.450  31.740  1.00  0.00            
ATOM   3467  CA  CYS   428      55.610 100.730  30.020  1.00  0.00            
ATOM   3468  HA  CYS   428      55.470 101.690  29.520  1.00  0.00            
ATOM   3469  CB  CYS   428      56.690 100.020  29.220  1.00  0.00            
ATOM   3470  HB1 CYS   428      57.540 100.700  29.320  1.00  0.00            
ATOM   3471  HB2 CYS   428      56.340  99.910  28.190  1.00  0.00            
ATOM   3472  SG  CYS   428      57.130  98.440  29.980  1.00  0.00            
ATOM   3473  HG  CYS   428      58.050  98.900  30.830  1.00  0.00            
ATOM   3474  C   CYS   428      54.320  99.950  29.840  1.00  0.00            
ATOM   3475  O   CYS   428      53.890  99.870  28.690  1.00  0.00            
ATOM   3476  N   ASN   429      53.710  99.370  30.880  1.00  0.00            
ATOM   3477  H   ASN   429      54.210  99.360  31.760  1.00  0.00            
ATOM   3478  CA  ASN   429      52.450  98.670  30.790  1.00  0.00            
ATOM   3479  HA  ASN   429      52.310  98.140  31.730  1.00  0.00            
ATOM   3480  CB  ASN   429      51.310  99.670  30.600  1.00  0.00            
ATOM   3481  HB1 ASN   429      50.400  99.070  30.570  1.00  0.00            
ATOM   3482  HB2 ASN   429      51.470 100.110  29.620  1.00  0.00            
ATOM   3483  CG  ASN   429      51.390 100.740  31.670  1.00  0.00            
ATOM   3484  OD1 ASN   429      51.460 101.900  31.280  1.00  0.00            
ATOM   3485  ND2 ASN   429      51.330 100.490  32.980  1.00  0.00            
ATOM   3486 1HD2 ASN   429      51.120  99.580  33.350  1.00  0.00            
ATOM   3487 2HD2 ASN   429      51.500 101.290  33.570  1.00  0.00            
ATOM   3488  C   ASN   429      52.430  97.570  29.730  1.00  0.00            
ATOM   3489  O   ASN   429      51.380  97.220  29.210  1.00  0.00            
ATOM   3490  N   THR   430      53.590  96.990  29.400  1.00  0.00            
ATOM   3491  H   THR   430      54.410  97.420  29.810  1.00  0.00            
ATOM   3492  CA  THR   430      53.850  95.940  28.440  1.00  0.00            
ATOM   3493  HA  THR   430      52.850  95.650  28.130  1.00  0.00            
ATOM   3494  CB  THR   430      54.700  96.500  27.310  1.00  0.00            
ATOM   3495  HB  THR   430      55.740  96.610  27.610  1.00  0.00            
ATOM   3496  CG2 THR   430      54.490  95.670  26.040  1.00  0.00            
ATOM   3497 1HG2 THR   430      55.180  94.820  26.100  1.00  0.00            
ATOM   3498 2HG2 THR   430      53.530  95.150  25.990  1.00  0.00            
ATOM   3499 3HG2 THR   430      54.800  96.170  25.130  1.00  0.00            
ATOM   3500  OG1 THR   430      54.310  97.790  26.910  1.00  0.00            
ATOM   3501  HG1 THR   430      54.140  98.310  27.700  1.00  0.00            
ATOM   3502  C   THR   430      54.580  94.810  29.160  1.00  0.00            
ATOM   3503  O   THR   430      55.390  95.040  30.060  1.00  0.00            
ATOM   3504  N   CYS   431      54.380  93.550  28.770  1.00  0.00            
ATOM   3505  H   CYS   431      53.780  93.420  27.970  1.00  0.00            
ATOM   3506  CA  CYS   431      54.960  92.370  29.390  1.00  0.00            
ATOM   3507  HA  CYS   431      55.830  92.700  29.950  1.00  0.00            
ATOM   3508  CB  CYS   431      53.940  91.690  30.310  1.00  0.00            
ATOM   3509  HB1 CYS   431      54.510  90.860  30.720  1.00  0.00            
ATOM   3510  HB2 CYS   431      53.160  91.240  29.700  1.00  0.00            
ATOM   3511  SG  CYS   431      53.400  92.890  31.550  1.00  0.00            
ATOM   3512  HG  CYS   431      52.640  92.080  32.290  1.00  0.00            
ATOM   3513  C   CYS   431      55.360  91.410  28.280  1.00  0.00            
ATOM   3514  O   CYS   431      54.830  91.350  27.170  1.00  0.00            
ATOM   3515  N   VAL   432      56.380  90.610  28.610  1.00  0.00            
ATOM   3516  H   VAL   432      56.850  90.740  29.490  1.00  0.00            
ATOM   3517  CA  VAL   432      56.800  89.440  27.860  1.00  0.00            
ATOM   3518  HA  VAL   432      56.580  89.610  26.810  1.00  0.00            
ATOM   3519  CB  VAL   432      58.310  89.260  27.990  1.00  0.00            
ATOM   3520  HB  VAL   432      58.590  89.110  29.030  1.00  0.00            
ATOM   3521  CG1 VAL   432      58.780  88.090  27.130  1.00  0.00            
ATOM   3522 1HG1 VAL   432      59.810  88.120  26.790  1.00  0.00            
ATOM   3523 2HG1 VAL   432      58.460  87.130  27.540  1.00  0.00            
ATOM   3524 3HG1 VAL   432      58.160  88.220  26.230  1.00  0.00            
ATOM   3525  CG2 VAL   432      59.010  90.510  27.460  1.00  0.00            
ATOM   3526 1HG2 VAL   432      58.680  90.780  26.460  1.00  0.00            
ATOM   3527 2HG2 VAL   432      58.880  91.350  28.140  1.00  0.00            
ATOM   3528 3HG2 VAL   432      60.070  90.310  27.360  1.00  0.00            
ATOM   3529  C   VAL   432      55.940  88.250  28.260  1.00  0.00            
ATOM   3530  O   VAL   432      55.640  88.150  29.450  1.00  0.00            
ATOM   3531  N   THR   433      55.550  87.390  27.310  1.00  0.00            
ATOM   3532  H   THR   433      55.900  87.620  26.390  1.00  0.00            
ATOM   3533  CA  THR   433      54.770  86.180  27.430  1.00  0.00            
ATOM   3534  HA  THR   433      54.950  85.790  28.440  1.00  0.00            
ATOM   3535  CB  THR   433      53.320  86.640  27.270  1.00  0.00            
ATOM   3536  HB  THR   433      53.230  87.550  27.860  1.00  0.00            
ATOM   3537  CG2 THR   433      52.780  86.810  25.850  1.00  0.00            
ATOM   3538 1HG2 THR   433      51.720  87.030  25.960  1.00  0.00            
ATOM   3539 2HG2 THR   433      53.180  87.660  25.310  1.00  0.00            
ATOM   3540 3HG2 THR   433      52.850  85.840  25.350  1.00  0.00            
ATOM   3541  OG1 THR   433      52.510  85.680  27.910  1.00  0.00            
ATOM   3542  HG1 THR   433      52.870  85.560  28.790  1.00  0.00            
ATOM   3543  C   THR   433      55.220  85.160  26.400  1.00  0.00            
ATOM   3544  O   THR   433      56.140  85.410  25.620  1.00  0.00            
ATOM   3545  N   GLN   434      54.670  83.950  26.480  1.00  0.00            
ATOM   3546  H   GLN   434      54.000  83.810  27.230  1.00  0.00            
ATOM   3547  CA  GLN   434      55.300  82.820  25.820  1.00  0.00            
ATOM   3548  HA  GLN   434      55.760  83.150  24.890  1.00  0.00            
ATOM   3549  CB  GLN   434      56.170  82.170  26.890  1.00  0.00            
ATOM   3550  HB1 GLN   434      55.440  81.810  27.620  1.00  0.00            
ATOM   3551  HB2 GLN   434      56.880  82.870  27.330  1.00  0.00            
ATOM   3552  CG  GLN   434      56.950  81.000  26.320  1.00  0.00            
ATOM   3553  HG1 GLN   434      57.470  81.550  25.540  1.00  0.00            
ATOM   3554  HG2 GLN   434      56.290  80.260  25.860  1.00  0.00            
ATOM   3555  CD  GLN   434      57.940  80.420  27.330  1.00  0.00            
ATOM   3556  OE1 GLN   434      59.120  80.770  27.400  1.00  0.00            
ATOM   3557  NE2 GLN   434      57.570  79.350  28.040  1.00  0.00            
ATOM   3558 1HE2 GLN   434      56.580  79.160  28.000  1.00  0.00            
ATOM   3559 2HE2 GLN   434      58.160  79.050  28.800  1.00  0.00            
ATOM   3560  C   GLN   434      54.110  81.960  25.420  1.00  0.00            
ATOM   3561  O   GLN   434      53.220  81.700  26.230  1.00  0.00            
ATOM   3562  N   THR   435      54.150  81.550  24.150  1.00  0.00            
ATOM   3563  H   THR   435      54.950  81.900  23.640  1.00  0.00            
ATOM   3564  CA  THR   435      53.170  80.660  23.550  1.00  0.00            
ATOM   3565  HA  THR   435      52.600  80.160  24.330  1.00  0.00            
ATOM   3566  CB  THR   435      52.230  81.340  22.560  1.00  0.00            
ATOM   3567  HB  THR   435      51.440  80.680  22.190  1.00  0.00            
ATOM   3568  CG2 THR   435      51.450  82.550  23.050  1.00  0.00            
ATOM   3569 1HG2 THR   435      50.740  83.020  22.380  1.00  0.00            
ATOM   3570 2HG2 THR   435      51.010  82.060  23.920  1.00  0.00            
ATOM   3571 3HG2 THR   435      52.230  83.250  23.340  1.00  0.00            
ATOM   3572  OG1 THR   435      52.970  81.810  21.450  1.00  0.00            
ATOM   3573  HG1 THR   435      52.370  82.160  20.790  1.00  0.00            
ATOM   3574  C   THR   435      53.760  79.470  22.810  1.00  0.00            
ATOM   3575  O   THR   435      54.840  79.510  22.230  1.00  0.00            
ATOM   3576  N   VAL   436      52.950  78.410  22.760  1.00  0.00            
ATOM   3577  H   VAL   436      52.060  78.400  23.230  1.00  0.00            
ATOM   3578  CA  VAL   436      53.070  77.290  21.850  1.00  0.00            
ATOM   3579  HA  VAL   436      54.110  77.220  21.520  1.00  0.00            
ATOM   3580  CB  VAL   436      52.960  75.980  22.620  1.00  0.00            
ATOM   3581  HB  VAL   436      53.590  75.980  23.510  1.00  0.00            
ATOM   3582  CG1 VAL   436      51.530  75.830  23.140  1.00  0.00            
ATOM   3583 1HG1 VAL   436      51.470  74.910  23.720  1.00  0.00            
ATOM   3584 2HG1 VAL   436      51.180  76.780  23.540  1.00  0.00            
ATOM   3585 3HG1 VAL   436      50.780  75.710  22.360  1.00  0.00            
ATOM   3586  CG2 VAL   436      53.290  74.700  21.860  1.00  0.00            
ATOM   3587 1HG2 VAL   436      53.260  73.850  22.550  1.00  0.00            
ATOM   3588 2HG2 VAL   436      52.630  74.510  21.020  1.00  0.00            
ATOM   3589 3HG2 VAL   436      54.300  74.660  21.460  1.00  0.00            
ATOM   3590  C   VAL   436      52.260  77.320  20.560  1.00  0.00            
ATOM   3591  O   VAL   436      51.280  78.070  20.560  1.00  0.00            
ATOM   3592  N   ASP   437      52.630  76.630  19.480  1.00  0.00            
ATOM   3593  H   ASP   437      53.540  76.190  19.450  1.00  0.00            
ATOM   3594  CA  ASP   437      51.840  76.380  18.290  1.00  0.00            
ATOM   3595  HA  ASP   437      50.790  76.400  18.580  1.00  0.00            
ATOM   3596  CB  ASP   437      52.130  77.440  17.230  1.00  0.00            
ATOM   3597  HB1 ASP   437      53.190  77.650  17.080  1.00  0.00            
ATOM   3598  HB2 ASP   437      51.740  78.430  17.490  1.00  0.00            
ATOM   3599  CG  ASP   437      51.520  77.140  15.870  1.00  0.00            
ATOM   3600  OD1 ASP   437      50.470  76.460  15.860  1.00  0.00            
ATOM   3601  OD2 ASP   437      52.050  77.510  14.800  1.00  0.00            
ATOM   3602  C   ASP   437      52.210  74.980  17.820  1.00  0.00            
ATOM   3603  O   ASP   437      53.390  74.660  17.720  1.00  0.00            
ATOM   3604  N   PHE   438      51.290  74.060  17.570  1.00  0.00            
ATOM   3605  H   PHE   438      50.340  74.410  17.590  1.00  0.00            
ATOM   3606  CA  PHE   438      51.560  72.710  17.100  1.00  0.00            
ATOM   3607  HA  PHE   438      52.560  72.420  17.410  1.00  0.00            
ATOM   3608  CB  PHE   438      50.580  71.690  17.660  1.00  0.00            
ATOM   3609  HB1 PHE   438      50.550  70.730  17.150  1.00  0.00            
ATOM   3610  HB2 PHE   438      49.550  72.030  17.570  1.00  0.00            
ATOM   3611  CG  PHE   438      50.720  71.300  19.110  1.00  0.00            
ATOM   3612  CD1 PHE   438      51.850  70.510  19.350  1.00  0.00            
ATOM   3613  HD1 PHE   438      52.410  69.990  18.590  1.00  0.00            
ATOM   3614  CE1 PHE   438      52.180  70.340  20.700  1.00  0.00            
ATOM   3615  HE1 PHE   438      53.090  69.780  20.870  1.00  0.00            
ATOM   3616  CZ  PHE   438      51.490  70.960  21.750  1.00  0.00            
ATOM   3617  HZ  PHE   438      51.730  70.830  22.790  1.00  0.00            
ATOM   3618  CE2 PHE   438      50.450  71.830  21.420  1.00  0.00            
ATOM   3619  HE2 PHE   438      49.970  72.360  22.240  1.00  0.00            
ATOM   3620  CD2 PHE   438      50.090  72.080  20.090  1.00  0.00            
ATOM   3621  HD2 PHE   438      49.360  72.840  19.880  1.00  0.00            
ATOM   3622  C   PHE   438      51.660  72.790  15.580  1.00  0.00            
ATOM   3623  O   PHE   438      50.690  72.520  14.860  1.00  0.00            
ATOM   3624  N   SER   439      52.860  73.190  15.180  1.00  0.00            
ATOM   3625  H   SER   439      53.460  73.400  15.960  1.00  0.00            
ATOM   3626  CA  SER   439      53.170  73.830  13.910  1.00  0.00            
ATOM   3627  HA  SER   439      52.300  74.310  13.470  1.00  0.00            
ATOM   3628  CB  SER   439      54.310  74.830  14.080  1.00  0.00            
ATOM   3629  HB1 SER   439      54.020  75.680  14.690  1.00  0.00            
ATOM   3630  HB2 SER   439      54.500  75.160  13.060  1.00  0.00            
ATOM   3631  OG  SER   439      55.350  74.110  14.690  1.00  0.00            
ATOM   3632  HG  SER   439      55.940  73.880  13.970  1.00  0.00            
ATOM   3633  C   SER   439      53.470  72.810  12.820  1.00  0.00            
ATOM   3634  O   SER   439      53.570  73.200  11.660  1.00  0.00            
ATOM   3635  N   LEU   440      53.620  71.520  13.130  1.00  0.00            
ATOM   3636  H   LEU   440      53.780  71.360  14.120  1.00  0.00            
ATOM   3637  CA  LEU   440      53.730  70.400  12.220  1.00  0.00            
ATOM   3638  HA  LEU   440      53.900  69.510  12.830  1.00  0.00            
ATOM   3639  CB  LEU   440      52.410  70.070  11.530  1.00  0.00            
ATOM   3640  HB1 LEU   440      52.600  69.350  10.740  1.00  0.00            
ATOM   3641  HB2 LEU   440      52.240  71.050  11.080  1.00  0.00            
ATOM   3642  CG  LEU   440      51.070  69.770  12.200  1.00  0.00            
ATOM   3643  HG  LEU   440      51.070  70.100  13.230  1.00  0.00            
ATOM   3644  CD1 LEU   440      49.850  70.380  11.500  1.00  0.00            
ATOM   3645 1HD1 LEU   440      49.830  69.990  10.480  1.00  0.00            
ATOM   3646 2HD1 LEU   440      48.980  69.910  11.960  1.00  0.00            
ATOM   3647 3HD1 LEU   440      49.770  71.460  11.470  1.00  0.00            
ATOM   3648  CD2 LEU   440      51.010  68.250  12.360  1.00  0.00            
ATOM   3649 1HD2 LEU   440      50.140  68.080  12.990  1.00  0.00            
ATOM   3650 2HD2 LEU   440      50.830  67.720  11.430  1.00  0.00            
ATOM   3651 3HD2 LEU   440      51.820  67.750  12.880  1.00  0.00            
ATOM   3652  C   LEU   440      54.880  70.430  11.220  1.00  0.00            
ATOM   3653  O   LEU   440      54.830  69.900  10.120  1.00  0.00            
ATOM   3654  N   ASP   441      55.900  71.230  11.540  1.00  0.00            
ATOM   3655  H   ASP   441      55.850  71.730  12.410  1.00  0.00            
ATOM   3656  CA  ASP   441      57.110  71.510  10.780  1.00  0.00            
ATOM   3657  HA  ASP   441      57.080  70.980   9.830  1.00  0.00            
ATOM   3658  CB  ASP   441      57.100  72.990  10.410  1.00  0.00            
ATOM   3659  HB1 ASP   441      56.220  73.200   9.810  1.00  0.00            
ATOM   3660  HB2 ASP   441      57.940  73.190   9.740  1.00  0.00            
ATOM   3661  CG  ASP   441      57.010  74.070  11.480  1.00  0.00            
ATOM   3662  OD1 ASP   441      57.050  75.280  11.170  1.00  0.00            
ATOM   3663  OD2 ASP   441      57.010  73.720  12.680  1.00  0.00            
ATOM   3664  C   ASP   441      58.410  71.080  11.440  1.00  0.00            
ATOM   3665  O   ASP   441      59.390  71.820  11.350  1.00  0.00            
ATOM   3666  N   PRO   442      58.570  69.930  12.100  1.00  0.00            
ATOM   3667  CD  PRO   442      59.850  69.610  12.700  1.00  0.00            
ATOM   3668  HD1 PRO   442      59.930  70.160  13.640  1.00  0.00            
ATOM   3669  HD2 PRO   442      60.730  69.760  12.070  1.00  0.00            
ATOM   3670  CG  PRO   442      59.750  68.120  13.010  1.00  0.00            
ATOM   3671  HG1 PRO   442      59.420  67.910  14.030  1.00  0.00            
ATOM   3672  HG2 PRO   442      60.750  67.680  12.950  1.00  0.00            
ATOM   3673  CB  PRO   442      58.740  67.590  12.000  1.00  0.00            
ATOM   3674  HB1 PRO   442      58.250  66.640  12.190  1.00  0.00            
ATOM   3675  HB2 PRO   442      59.250  67.590  11.040  1.00  0.00            
ATOM   3676  CA  PRO   442      57.740  68.750  12.040  1.00  0.00            
ATOM   3677  HA  PRO   442      57.220  68.670  11.080  1.00  0.00            
ATOM   3678  C   PRO   442      56.760  68.520  13.180  1.00  0.00            
ATOM   3679  O   PRO   442      56.030  67.530  13.140  1.00  0.00            
ATOM   3680  N   THR   443      56.760  69.430  14.160  1.00  0.00            
ATOM   3681  H   THR   443      57.490  70.130  14.150  1.00  0.00            
ATOM   3682  CA  THR   443      56.020  69.190  15.390  1.00  0.00            
ATOM   3683  HA  THR   443      55.160  68.560  15.170  1.00  0.00            
ATOM   3684  CB  THR   443      56.930  68.480  16.380  1.00  0.00            
ATOM   3685  HB  THR   443      56.440  68.490  17.360  1.00  0.00            
ATOM   3686  CG2 THR   443      57.230  67.000  16.140  1.00  0.00            
ATOM   3687 1HG2 THR   443      56.260  66.520  16.270  1.00  0.00            
ATOM   3688 2HG2 THR   443      57.560  66.680  15.160  1.00  0.00            
ATOM   3689 3HG2 THR   443      57.950  66.550  16.820  1.00  0.00            
ATOM   3690  OG1 THR   443      58.150  69.180  16.430  1.00  0.00            
ATOM   3691  HG1 THR   443      58.860  68.530  16.440  1.00  0.00            
ATOM   3692  C   THR   443      55.390  70.390  16.080  1.00  0.00            
ATOM   3693  O   THR   443      54.200  70.640  15.920  1.00  0.00            
ATOM   3694  N   PHE   444      56.190  71.250  16.700  1.00  0.00            
ATOM   3695  H   PHE   444      57.190  71.110  16.600  1.00  0.00            
ATOM   3696  CA  PHE   444      55.770  72.460  17.380  1.00  0.00            
ATOM   3697  HA  PHE   444      54.860  72.920  16.990  1.00  0.00            
ATOM   3698  CB  PHE   444      55.370  72.230  18.840  1.00  0.00            
ATOM   3699  HB1 PHE   444      54.470  71.630  18.880  1.00  0.00            
ATOM   3700  HB2 PHE   444      55.110  73.220  19.230  1.00  0.00            
ATOM   3701  CG  PHE   444      56.530  71.650  19.620  1.00  0.00            
ATOM   3702  CD1 PHE   444      56.740  70.270  19.740  1.00  0.00            
ATOM   3703  HD1 PHE   444      56.020  69.600  19.290  1.00  0.00            
ATOM   3704  CE1 PHE   444      57.680  69.740  20.630  1.00  0.00            
ATOM   3705  HE1 PHE   444      57.780  68.680  20.790  1.00  0.00            
ATOM   3706  CZ  PHE   444      58.630  70.600  21.180  1.00  0.00            
ATOM   3707  HZ  PHE   444      59.540  70.240  21.630  1.00  0.00            
ATOM   3708  CE2 PHE   444      58.630  71.950  20.800  1.00  0.00            
ATOM   3709  HE2 PHE   444      59.430  72.620  21.090  1.00  0.00            
ATOM   3710  CD2 PHE   444      57.500  72.490  20.180  1.00  0.00            
ATOM   3711  HD2 PHE   444      57.440  73.560  20.080  1.00  0.00            
ATOM   3712  C   PHE   444      56.780  73.590  17.230  1.00  0.00            
ATOM   3713  O   PHE   444      57.940  73.440  16.860  1.00  0.00            
ATOM   3714  N   THR   445      56.290  74.780  17.600  1.00  0.00            
ATOM   3715  H   THR   445      55.320  74.900  17.870  1.00  0.00            
ATOM   3716  CA  THR   445      57.110  75.960  17.760  1.00  0.00            
ATOM   3717  HA  THR   445      58.160  75.680  17.660  1.00  0.00            
ATOM   3718  CB  THR   445      56.850  76.920  16.600  1.00  0.00            
ATOM   3719  HB  THR   445      55.810  77.220  16.700  1.00  0.00            
ATOM   3720  CG2 THR   445      57.750  78.150  16.730  1.00  0.00            
ATOM   3721 1HG2 THR   445      57.540  78.860  15.930  1.00  0.00            
ATOM   3722 2HG2 THR   445      57.520  78.760  17.600  1.00  0.00            
ATOM   3723 3HG2 THR   445      58.790  77.840  16.700  1.00  0.00            
ATOM   3724  OG1 THR   445      57.060  76.450  15.290  1.00  0.00            
ATOM   3725  HG1 THR   445      56.640  75.600  15.150  1.00  0.00            
ATOM   3726  C   THR   445      56.880  76.670  19.080  1.00  0.00            
ATOM   3727  O   THR   445      55.720  76.900  19.410  1.00  0.00            
ATOM   3728  N   ILE   446      57.970  77.180  19.670  1.00  0.00            
ATOM   3729  H   ILE   446      58.870  77.080  19.240  1.00  0.00            
ATOM   3730  CA  ILE   446      57.930  78.040  20.830  1.00  0.00            
ATOM   3731  HA  ILE   446      56.900  78.390  20.950  1.00  0.00            
ATOM   3732  CB  ILE   446      58.320  77.300  22.110  1.00  0.00            
ATOM   3733  HB  ILE   446      59.270  76.790  22.020  1.00  0.00            
ATOM   3734  CG2 ILE   446      58.400  78.310  23.260  1.00  0.00            
ATOM   3735 1HG2 ILE   446      58.820  77.790  24.120  1.00  0.00            
ATOM   3736 2HG2 ILE   446      59.150  79.090  23.110  1.00  0.00            
ATOM   3737 3HG2 ILE   446      57.410  78.620  23.580  1.00  0.00            
ATOM   3738  CG1 ILE   446      57.490  76.060  22.450  1.00  0.00            
ATOM   3739 1HG1 ILE   446      57.070  75.690  21.510  1.00  0.00            
ATOM   3740 2HG1 ILE   446      56.670  76.430  23.060  1.00  0.00            
ATOM   3741  CD  ILE   446      58.270  75.000  23.220  1.00  0.00            
ATOM   3742  HD1 ILE   446      58.710  75.460  24.100  1.00  0.00            
ATOM   3743  HD2 ILE   446      57.550  74.260  23.580  1.00  0.00            
ATOM   3744  HD3 ILE   446      59.070  74.520  22.660  1.00  0.00            
ATOM   3745  C   ILE   446      58.640  79.360  20.560  1.00  0.00            
ATOM   3746  O   ILE   446      59.770  79.350  20.080  1.00  0.00            
ATOM   3747  N   GLU   447      57.970  80.480  20.850  1.00  0.00            
ATOM   3748  H   GLU   447      57.110  80.350  21.360  1.00  0.00            
ATOM   3749  CA  GLU   447      58.510  81.830  20.780  1.00  0.00            
ATOM   3750  HA  GLU   447      59.560  81.620  20.940  1.00  0.00            
ATOM   3751  CB  GLU   447      58.180  82.520  19.460  1.00  0.00            
ATOM   3752  HB1 GLU   447      58.760  82.010  18.690  1.00  0.00            
ATOM   3753  HB2 GLU   447      58.560  83.540  19.460  1.00  0.00            
ATOM   3754  CG  GLU   447      56.710  82.670  19.060  1.00  0.00            
ATOM   3755  HG1 GLU   447      56.280  83.280  19.860  1.00  0.00            
ATOM   3756  HG2 GLU   447      56.240  81.690  19.110  1.00  0.00            
ATOM   3757  CD  GLU   447      56.590  83.300  17.680  1.00  0.00            
ATOM   3758  OE1 GLU   447      56.680  84.550  17.640  1.00  0.00            
ATOM   3759  OE2 GLU   447      56.360  82.530  16.720  1.00  0.00            
ATOM   3760  C   GLU   447      57.860  82.560  21.940  1.00  0.00            
ATOM   3761  O   GLU   447      56.760  82.270  22.410  1.00  0.00            
ATOM   3762  N   THR   448      58.490  83.690  22.270  1.00  0.00            
ATOM   3763  H   THR   448      59.410  83.900  21.890  1.00  0.00            
ATOM   3764  CA  THR   448      57.890  84.760  23.040  1.00  0.00            
ATOM   3765  HA  THR   448      57.030  84.350  23.580  1.00  0.00            
ATOM   3766  CB  THR   448      58.820  85.290  24.130  1.00  0.00            
ATOM   3767  HB  THR   448      58.320  86.120  24.620  1.00  0.00            
ATOM   3768  CG2 THR   448      59.310  84.280  25.170  1.00  0.00            
ATOM   3769 1HG2 THR   448      59.550  83.320  24.720  1.00  0.00            
ATOM   3770 2HG2 THR   448      60.180  84.630  25.730  1.00  0.00            
ATOM   3771 3HG2 THR   448      58.540  84.050  25.900  1.00  0.00            
ATOM   3772  OG1 THR   448      59.980  85.810  23.530  1.00  0.00            
ATOM   3773  HG1 THR   448      60.210  85.240  22.800  1.00  0.00            
ATOM   3774  C   THR   448      57.410  85.900  22.150  1.00  0.00            
ATOM   3775  O   THR   448      57.980  86.250  21.130  1.00  0.00            
ATOM   3776  N   THR   449      56.330  86.550  22.590  1.00  0.00            
ATOM   3777  H   THR   449      55.940  86.210  23.460  1.00  0.00            
ATOM   3778  CA  THR   449      55.780  87.800  22.110  1.00  0.00            
ATOM   3779  HA  THR   449      56.560  88.220  21.470  1.00  0.00            
ATOM   3780  CB  THR   449      54.680  87.480  21.100  1.00  0.00            
ATOM   3781  HB  THR   449      54.120  88.380  20.830  1.00  0.00            
ATOM   3782  CG2 THR   449      55.130  86.820  19.810  1.00  0.00            
ATOM   3783 1HG2 THR   449      55.940  87.390  19.350  1.00  0.00            
ATOM   3784 2HG2 THR   449      55.390  85.790  20.020  1.00  0.00            
ATOM   3785 3HG2 THR   449      54.380  86.730  19.010  1.00  0.00            
ATOM   3786  OG1 THR   449      53.760  86.590  21.690  1.00  0.00            
ATOM   3787  HG1 THR   449      54.290  85.860  22.040  1.00  0.00            
ATOM   3788  C   THR   449      55.420  88.790  23.210  1.00  0.00            
ATOM   3789  O   THR   449      55.450  88.450  24.390  1.00  0.00            
ATOM   3790  N   THR   450      55.030  90.020  22.870  1.00  0.00            
ATOM   3791  H   THR   450      55.000  90.310  21.900  1.00  0.00            
ATOM   3792  CA  THR   450      54.580  90.940  23.890  1.00  0.00            
ATOM   3793  HA  THR   450      54.970  90.630  24.860  1.00  0.00            
ATOM   3794  CB  THR   450      55.340  92.250  23.700  1.00  0.00            
ATOM   3795  HB  THR   450      54.910  92.940  24.430  1.00  0.00            
ATOM   3796  CG2 THR   450      56.830  92.070  23.930  1.00  0.00            
ATOM   3797 1HG2 THR   450      57.050  92.110  25.000  1.00  0.00            
ATOM   3798 2HG2 THR   450      57.300  91.250  23.380  1.00  0.00            
ATOM   3799 3HG2 THR   450      57.420  92.940  23.670  1.00  0.00            
ATOM   3800  OG1 THR   450      55.180  92.750  22.390  1.00  0.00            
ATOM   3801  HG1 THR   450      55.570  93.620  22.550  1.00  0.00            
ATOM   3802  C   THR   450      53.060  91.120  23.890  1.00  0.00            
ATOM   3803  O   THR   450      52.390  90.860  22.890  1.00  0.00            
ATOM   3804  N   VAL   451      52.540  91.470  25.060  1.00  0.00            
ATOM   3805  H   VAL   451      53.190  91.800  25.760  1.00  0.00            
ATOM   3806  CA  VAL   451      51.140  91.760  25.330  1.00  0.00            
ATOM   3807  HA  VAL   451      50.510  91.860  24.450  1.00  0.00            
ATOM   3808  CB  VAL   451      50.570  90.560  26.080  1.00  0.00            
ATOM   3809  HB  VAL   451      49.640  90.870  26.570  1.00  0.00            
ATOM   3810  CG1 VAL   451      50.190  89.450  25.100  1.00  0.00            
ATOM   3811 1HG1 VAL   451      49.340  89.740  24.480  1.00  0.00            
ATOM   3812 2HG1 VAL   451      51.060  89.280  24.470  1.00  0.00            
ATOM   3813 3HG1 VAL   451      49.960  88.550  25.670  1.00  0.00            
ATOM   3814  CG2 VAL   451      51.500  89.980  27.140  1.00  0.00            
ATOM   3815 1HG2 VAL   451      51.750  90.830  27.780  1.00  0.00            
ATOM   3816 2HG2 VAL   451      50.920  89.250  27.700  1.00  0.00            
ATOM   3817 3HG2 VAL   451      52.390  89.550  26.690  1.00  0.00            
ATOM   3818  C   VAL   451      51.020  92.990  26.210  1.00  0.00            
ATOM   3819  O   VAL   451      51.970  93.390  26.890  1.00  0.00            
ATOM   3820  N   PRO   452      49.820  93.570  26.290  1.00  0.00            
ATOM   3821  CD  PRO   452      48.860  93.610  25.200  1.00  0.00            
ATOM   3822  HD1 PRO   452      48.180  92.760  25.220  1.00  0.00            
ATOM   3823  HD2 PRO   452      49.340  93.690  24.220  1.00  0.00            
ATOM   3824  CG  PRO   452      48.160  94.960  25.350  1.00  0.00            
ATOM   3825  HG1 PRO   452      47.210  94.990  24.830  1.00  0.00            
ATOM   3826  HG2 PRO   452      48.800  95.720  24.890  1.00  0.00            
ATOM   3827  CB  PRO   452      48.090  95.100  26.870  1.00  0.00            
ATOM   3828  HB1 PRO   452      47.290  94.480  27.280  1.00  0.00            
ATOM   3829  HB2 PRO   452      47.970  96.110  27.270  1.00  0.00            
ATOM   3830  CA  PRO   452      49.430  94.520  27.310  1.00  0.00            
ATOM   3831  HA  PRO   452      50.190  95.290  27.460  1.00  0.00            
ATOM   3832  C   PRO   452      49.340  93.980  28.730  1.00  0.00            
ATOM   3833  O   PRO   452      49.400  92.770  28.960  1.00  0.00            
ATOM   3834  N   GLN   453      49.330  94.870  29.720  1.00  0.00            
ATOM   3835  H   GLN   453      49.350  95.860  29.500  1.00  0.00            
ATOM   3836  CA  GLN   453      49.490  94.490  31.110  1.00  0.00            
ATOM   3837  HA  GLN   453      50.450  93.970  31.180  1.00  0.00            
ATOM   3838  CB  GLN   453      49.650  95.720  31.990  1.00  0.00            
ATOM   3839  HB1 GLN   453      48.710  95.890  32.510  1.00  0.00            
ATOM   3840  HB2 GLN   453      49.800  96.620  31.390  1.00  0.00            
ATOM   3841  CG  GLN   453      50.760  95.550  33.020  1.00  0.00            
ATOM   3842  HG1 GLN   453      51.600  95.170  32.440  1.00  0.00            
ATOM   3843  HG2 GLN   453      50.420  94.910  33.840  1.00  0.00            
ATOM   3844  CD  GLN   453      51.120  96.880  33.660  1.00  0.00            
ATOM   3845  OE1 GLN   453      50.410  97.870  33.500  1.00  0.00            
ATOM   3846  NE2 GLN   453      52.280  96.860  34.320  1.00  0.00            
ATOM   3847 1HE2 GLN   453      52.750  95.960  34.290  1.00  0.00            
ATOM   3848 2HE2 GLN   453      52.710  97.740  34.570  1.00  0.00            
ATOM   3849  C   GLN   453      48.430  93.500  31.570  1.00  0.00            
ATOM   3850  O   GLN   453      47.320  93.440  31.060  1.00  0.00            
ATOM   3851  N   ASP   454      48.690  92.860  32.720  1.00  0.00            
ATOM   3852  H   ASP   454      49.630  92.640  33.030  1.00  0.00            
ATOM   3853  CA  ASP   454      47.680  92.190  33.500  1.00  0.00            
ATOM   3854  HA  ASP   454      46.690  92.530  33.180  1.00  0.00            
ATOM   3855  CB  ASP   454      47.660  90.700  33.190  1.00  0.00            
ATOM   3856  HB1 ASP   454      47.820  90.570  32.110  1.00  0.00            
ATOM   3857  HB2 ASP   454      46.690  90.230  33.340  1.00  0.00            
ATOM   3858  CG  ASP   454      48.700  89.830  33.880  1.00  0.00            
ATOM   3859  OD1 ASP   454      48.490  88.640  34.180  1.00  0.00            
ATOM   3860  OD2 ASP   454      49.770  90.360  34.260  1.00  0.00            
ATOM   3861  C   ASP   454      47.620  92.520  34.990  1.00  0.00            
ATOM   3862  O   ASP   454      48.540  93.160  35.490  1.00  0.00            
ATOM   3863  N   ALA   455      46.520  92.170  35.660  1.00  0.00            
ATOM   3864  H   ALA   455      45.860  91.610  35.150  1.00  0.00            
ATOM   3865  CA  ALA   455      46.190  92.490  37.040  1.00  0.00            
ATOM   3866  HA  ALA   455      45.960  93.540  37.200  1.00  0.00            
ATOM   3867  CB  ALA   455      44.930  91.690  37.370  1.00  0.00            
ATOM   3868  HB1 ALA   455      44.630  91.730  38.410  1.00  0.00            
ATOM   3869  HB2 ALA   455      44.110  92.080  36.770  1.00  0.00            
ATOM   3870  HB3 ALA   455      45.260  90.690  37.090  1.00  0.00            
ATOM   3871  C   ALA   455      47.330  92.200  38.000  1.00  0.00            
ATOM   3872  O   ALA   455      47.630  93.070  38.820  1.00  0.00            
ATOM   3873  N   VAL   456      48.020  91.080  37.800  1.00  0.00            
ATOM   3874  H   VAL   456      47.770  90.470  37.030  1.00  0.00            
ATOM   3875  CA  VAL   456      49.210  90.720  38.540  1.00  0.00            
ATOM   3876  HA  VAL   456      48.970  90.890  39.590  1.00  0.00            
ATOM   3877  CB  VAL   456      49.600  89.250  38.400  1.00  0.00            
ATOM   3878  HB  VAL   456      49.590  89.000  37.340  1.00  0.00            
ATOM   3879  CG1 VAL   456      51.000  88.910  38.900  1.00  0.00            
ATOM   3880 1HG1 VAL   456      51.210  87.840  38.830  1.00  0.00            
ATOM   3881 2HG1 VAL   456      51.680  89.330  38.170  1.00  0.00            
ATOM   3882 3HG1 VAL   456      51.160  89.280  39.910  1.00  0.00            
ATOM   3883  CG2 VAL   456      48.570  88.350  39.080  1.00  0.00            
ATOM   3884 1HG2 VAL   456      47.630  88.890  39.030  1.00  0.00            
ATOM   3885 2HG2 VAL   456      48.550  87.350  38.650  1.00  0.00            
ATOM   3886 3HG2 VAL   456      48.830  88.210  40.130  1.00  0.00            
ATOM   3887  C   VAL   456      50.360  91.660  38.230  1.00  0.00            
ATOM   3888  O   VAL   456      50.840  92.270  39.180  1.00  0.00            
ATOM   3889  N   SER   457      50.770  91.790  36.960  1.00  0.00            
ATOM   3890  H   SER   457      50.200  91.330  36.270  1.00  0.00            
ATOM   3891  CA  SER   457      51.920  92.610  36.670  1.00  0.00            
ATOM   3892  HA  SER   457      52.730  92.230  37.290  1.00  0.00            
ATOM   3893  CB  SER   457      52.360  92.520  35.210  1.00  0.00            
ATOM   3894  HB1 SER   457      52.890  91.570  35.150  1.00  0.00            
ATOM   3895  HB2 SER   457      53.150  93.260  35.020  1.00  0.00            
ATOM   3896  OG  SER   457      51.360  92.510  34.220  1.00  0.00            
ATOM   3897  HG  SER   457      50.940  91.650  34.130  1.00  0.00            
ATOM   3898  C   SER   457      51.800  94.080  37.050  1.00  0.00            
ATOM   3899  O   SER   457      52.820  94.510  37.580  1.00  0.00            
ATOM   3900  N   ARG   458      50.630  94.710  36.950  1.00  0.00            
ATOM   3901  H   ARG   458      49.900  94.180  36.500  1.00  0.00            
ATOM   3902  CA  ARG   458      50.380  96.110  37.220  1.00  0.00            
ATOM   3903  HA  ARG   458      51.210  96.670  36.800  1.00  0.00            
ATOM   3904  CB  ARG   458      49.050  96.610  36.640  1.00  0.00            
ATOM   3905  HB1 ARG   458      48.170  96.130  37.070  1.00  0.00            
ATOM   3906  HB2 ARG   458      49.120  96.390  35.580  1.00  0.00            
ATOM   3907  CG  ARG   458      48.950  98.130  36.730  1.00  0.00            
ATOM   3908  HG1 ARG   458      49.930  98.560  36.510  1.00  0.00            
ATOM   3909  HG2 ARG   458      48.570  98.400  37.710  1.00  0.00            
ATOM   3910  CD  ARG   458      47.870  98.530  35.730  1.00  0.00            
ATOM   3911  HD1 ARG   458      46.950  97.960  35.850  1.00  0.00            
ATOM   3912  HD2 ARG   458      48.150  98.200  34.730  1.00  0.00            
ATOM   3913  NE  ARG   458      47.550  99.960  35.800  1.00  0.00            
ATOM   3914  HE  ARG   458      46.870 100.180  36.510  1.00  0.00            
ATOM   3915  CZ  ARG   458      47.810 100.980  34.970  1.00  0.00            
ATOM   3916  NH1 ARG   458      48.490 100.660  33.860  1.00  0.00            
ATOM   3917 1HH1 ARG   458      48.900  99.750  33.710  1.00  0.00            
ATOM   3918 2HH1 ARG   458      48.550 101.330  33.110  1.00  0.00            
ATOM   3919  NH2 ARG   458      47.610 102.260  35.300  1.00  0.00            
ATOM   3920 1HH2 ARG   458      47.150 102.520  36.170  1.00  0.00            
ATOM   3921 2HH2 ARG   458      47.820 102.990  34.630  1.00  0.00            
ATOM   3922  C   ARG   458      50.400  96.370  38.720  1.00  0.00            
ATOM   3923  O   ARG   458      51.040  97.300  39.220  1.00  0.00            
ATOM   3924  N   SER   459      49.820  95.500  39.550  1.00  0.00            
ATOM   3925  H   SER   459      49.240  94.770  39.160  1.00  0.00            
ATOM   3926  CA  SER   459      49.910  95.570  41.000  1.00  0.00            
ATOM   3927  HA  SER   459      49.690  96.590  41.300  1.00  0.00            
ATOM   3928  CB  SER   459      48.890  94.610  41.610  1.00  0.00            
ATOM   3929  HB1 SER   459      48.910  94.940  42.650  1.00  0.00            
ATOM   3930  HB2 SER   459      49.170  93.550  41.540  1.00  0.00            
ATOM   3931  OG  SER   459      47.670  94.900  40.970  1.00  0.00            
ATOM   3932  HG  SER   459      47.520  94.190  40.340  1.00  0.00            
ATOM   3933  C   SER   459      51.360  95.300  41.380  1.00  0.00            
ATOM   3934  O   SER   459      51.980  96.050  42.130  1.00  0.00            
ATOM   3935  N   GLN   460      52.020  94.280  40.830  1.00  0.00            
ATOM   3936  H   GLN   460      51.430  93.640  40.320  1.00  0.00            
ATOM   3937  CA  GLN   460      53.370  93.980  41.270  1.00  0.00            
ATOM   3938  HA  GLN   460      53.320  94.050  42.350  1.00  0.00            
ATOM   3939  CB  GLN   460      53.680  92.580  40.730  1.00  0.00            
ATOM   3940  HB1 GLN   460      54.710  92.340  41.010  1.00  0.00            
ATOM   3941  HB2 GLN   460      53.590  92.630  39.650  1.00  0.00            
ATOM   3942  CG  GLN   460      52.810  91.500  41.370  1.00  0.00            
ATOM   3943  HG1 GLN   460      52.820  90.630  40.720  1.00  0.00            
ATOM   3944  HG2 GLN   460      51.800  91.910  41.460  1.00  0.00            
ATOM   3945  CD  GLN   460      53.300  91.140  42.760  1.00  0.00            
ATOM   3946  OE1 GLN   460      52.900  91.790  43.730  1.00  0.00            
ATOM   3947  NE2 GLN   460      54.090  90.070  42.900  1.00  0.00            
ATOM   3948 1HE2 GLN   460      54.440  89.480  42.160  1.00  0.00            
ATOM   3949 2HE2 GLN   460      54.340  89.880  43.860  1.00  0.00            
ATOM   3950  C   GLN   460      54.420  95.010  40.870  1.00  0.00            
ATOM   3951  O   GLN   460      55.220  95.320  41.750  1.00  0.00            
ATOM   3952  N   ARG   461      54.360  95.630  39.690  1.00  0.00            
ATOM   3953  H   ARG   461      53.570  95.450  39.090  1.00  0.00            
ATOM   3954  CA  ARG   461      55.200  96.780  39.420  1.00  0.00            
ATOM   3955  HA  ARG   461      56.230  96.490  39.630  1.00  0.00            
ATOM   3956  CB  ARG   461      55.080  97.000  37.920  1.00  0.00            
ATOM   3957  HB1 ARG   461      55.650  97.900  37.660  1.00  0.00            
ATOM   3958  HB2 ARG   461      54.030  97.070  37.630  1.00  0.00            
ATOM   3959  CG  ARG   461      55.590  95.890  37.010  1.00  0.00            
ATOM   3960  HG1 ARG   461      54.910  95.040  36.910  1.00  0.00            
ATOM   3961  HG2 ARG   461      56.600  95.630  37.340  1.00  0.00            
ATOM   3962  CD  ARG   461      55.750  96.470  35.610  1.00  0.00            
ATOM   3963  HD1 ARG   461      56.610  97.140  35.540  1.00  0.00            
ATOM   3964  HD2 ARG   461      54.800  96.990  35.450  1.00  0.00            
ATOM   3965  NE  ARG   461      56.080  95.370  34.710  1.00  0.00            
ATOM   3966  HE  ARG   461      56.830  94.720  34.920  1.00  0.00            
ATOM   3967  CZ  ARG   461      55.840  95.310  33.390  1.00  0.00            
ATOM   3968  NH1 ARG   461      55.230  96.260  32.680  1.00  0.00            
ATOM   3969 1HH1 ARG   461      55.080  97.180  33.080  1.00  0.00            
ATOM   3970 2HH1 ARG   461      55.080  96.070  31.700  1.00  0.00            
ATOM   3971  NH2 ARG   461      56.190  94.160  32.800  1.00  0.00            
ATOM   3972 1HH2 ARG   461      56.730  93.500  33.340  1.00  0.00            
ATOM   3973 2HH2 ARG   461      55.870  94.060  31.840  1.00  0.00            
ATOM   3974  C   ARG   461      54.930  98.080  40.170  1.00  0.00            
ATOM   3975  O   ARG   461      55.910  98.680  40.600  1.00  0.00            
ATOM   3976  N   ARG   462      53.660  98.420  40.370  1.00  0.00            
ATOM   3977  H   ARG   462      52.930  97.910  39.900  1.00  0.00            
ATOM   3978  CA  ARG   462      53.200  99.550  41.160  1.00  0.00            
ATOM   3979  HA  ARG   462      53.580 100.450  40.690  1.00  0.00            
ATOM   3980  CB  ARG   462      51.670  99.610  41.170  1.00  0.00            
ATOM   3981  HB1 ARG   462      51.320  98.720  41.680  1.00  0.00            
ATOM   3982  HB2 ARG   462      51.450  99.780  40.110  1.00  0.00            
ATOM   3983  CG  ARG   462      51.090 100.850  41.840  1.00  0.00            
ATOM   3984  HG1 ARG   462      51.470 101.680  41.230  1.00  0.00            
ATOM   3985  HG2 ARG   462      51.470 100.950  42.860  1.00  0.00            
ATOM   3986  CD  ARG   462      49.580 101.040  41.740  1.00  0.00            
ATOM   3987  HD1 ARG   462      49.270 101.020  40.700  1.00  0.00            
ATOM   3988  HD2 ARG   462      49.330 101.980  42.230  1.00  0.00            
ATOM   3989  NE  ARG   462      48.890  99.930  42.400  1.00  0.00            
ATOM   3990  HE  ARG   462      49.460  99.170  42.730  1.00  0.00            
ATOM   3991  CZ  ARG   462      47.610  99.530  42.340  1.00  0.00            
ATOM   3992  NH1 ARG   462      46.710 100.230  41.650  1.00  0.00            
ATOM   3993 1HH1 ARG   462      46.880 101.160  41.280  1.00  0.00            
ATOM   3994 2HH1 ARG   462      45.760  99.880  41.580  1.00  0.00            
ATOM   3995  NH2 ARG   462      47.190  98.380  42.880  1.00  0.00            
ATOM   3996 1HH2 ARG   462      47.800  97.790  43.430  1.00  0.00            
ATOM   3997 2HH2 ARG   462      46.200  98.190  42.840  1.00  0.00            
ATOM   3998  C   ARG   462      53.730  99.410  42.580  1.00  0.00            
ATOM   3999  O   ARG   462      54.050 100.460  43.140  1.00  0.00            
ATOM   4000  N   GLY   463      53.850  98.210  43.150  1.00  0.00            
ATOM   4001  H   GLY   463      53.420  97.450  42.640  1.00  0.00            
ATOM   4002  CA  GLY   463      54.190  98.170  44.560  1.00  0.00            
ATOM   4003  HA1 GLY   463      53.890  97.200  44.960  1.00  0.00            
ATOM   4004  HA2 GLY   463      53.530  98.820  45.120  1.00  0.00            
ATOM   4005  C   GLY   463      55.570  98.530  45.100  1.00  0.00            
ATOM   4006  O   GLY   463      55.870  98.280  46.260  1.00  0.00            
ATOM   4007  N   ARG   464      56.410  99.080  44.220  1.00  0.00            
ATOM   4008  H   ARG   464      56.150  99.030  43.240  1.00  0.00            
ATOM   4009  CA  ARG   464      57.770  99.470  44.520  1.00  0.00            
ATOM   4010  HA  ARG   464      58.250  98.840  45.260  1.00  0.00            
ATOM   4011  CB  ARG   464      58.700  99.210  43.340  1.00  0.00            
ATOM   4012  HB1 ARG   464      59.730  99.280  43.680  1.00  0.00            
ATOM   4013  HB2 ARG   464      58.520  99.880  42.490  1.00  0.00            
ATOM   4014  CG  ARG   464      58.650  97.790  42.780  1.00  0.00            
ATOM   4015  HG1 ARG   464      59.520  97.600  42.160  1.00  0.00            
ATOM   4016  HG2 ARG   464      57.810  97.810  42.080  1.00  0.00            
ATOM   4017  CD  ARG   464      58.680  96.590  43.720  1.00  0.00            
ATOM   4018  HD1 ARG   464      59.020  97.000  44.670  1.00  0.00            
ATOM   4019  HD2 ARG   464      59.480  95.920  43.400  1.00  0.00            
ATOM   4020  NE  ARG   464      57.360  95.960  43.790  1.00  0.00            
ATOM   4021  HE  ARG   464      56.780  95.920  42.960  1.00  0.00            
ATOM   4022  CZ  ARG   464      56.820  95.340  44.850  1.00  0.00            
ATOM   4023  NH1 ARG   464      57.360  95.300  46.070  1.00  0.00            
ATOM   4024 1HH1 ARG   464      58.260  95.760  46.140  1.00  0.00            
ATOM   4025 2HH1 ARG   464      56.920  94.950  46.910  1.00  0.00            
ATOM   4026  NH2 ARG   464      55.640  94.760  44.600  1.00  0.00            
ATOM   4027 1HH2 ARG   464      55.310  94.670  43.650  1.00  0.00            
ATOM   4028 2HH2 ARG   464      55.060  94.230  45.240  1.00  0.00            
ATOM   4029  C   ARG   464      57.910 100.880  45.080  1.00  0.00            
ATOM   4030  O   ARG   464      59.010 101.150  45.540  1.00  0.00            
ATOM   4031  N   THR   465      56.820 101.660  45.100  1.00  0.00            
ATOM   4032  H   THR   465      55.920 101.280  44.850  1.00  0.00            
ATOM   4033  CA  THR   465      56.780 102.960  45.730  1.00  0.00            
ATOM   4034  HA  THR   465      57.710 103.140  46.280  1.00  0.00            
ATOM   4035  CB  THR   465      56.840 104.040  44.650  1.00  0.00            
ATOM   4036  HB  THR   465      57.810 103.870  44.200  1.00  0.00            
ATOM   4037  CG2 THR   465      55.720 104.180  43.620  1.00  0.00            
ATOM   4038 1HG2 THR   465      54.810 104.670  43.960  1.00  0.00            
ATOM   4039 2HG2 THR   465      56.090 104.780  42.790  1.00  0.00            
ATOM   4040 3HG2 THR   465      55.460 103.210  43.210  1.00  0.00            
ATOM   4041  OG1 THR   465      57.060 105.300  45.250  1.00  0.00            
ATOM   4042  HG1 THR   465      58.010 105.450  45.160  1.00  0.00            
ATOM   4043  C   THR   465      55.690 103.030  46.790  1.00  0.00            
ATOM   4044  O   THR   465      55.020 102.020  47.000  1.00  0.00            
ATOM   4045  N   GLY   466      55.610 104.170  47.490  1.00  0.00            
ATOM   4046  H   GLY   466      56.340 104.770  47.150  1.00  0.00            
ATOM   4047  CA  GLY   466      54.610 104.540  48.470  1.00  0.00            
ATOM   4048  HA1 GLY   466      53.670 104.130  48.070  1.00  0.00            
ATOM   4049  HA2 GLY   466      54.440 105.610  48.600  1.00  0.00            
ATOM   4050  C   GLY   466      54.860 103.970  49.860  1.00  0.00            
ATOM   4051  O   GLY   466      53.890 103.570  50.510  1.00  0.00            
ATOM   4052  N   ARG   467      56.120 103.990  50.290  1.00  0.00            
ATOM   4053  H   ARG   467      56.690 104.450  49.600  1.00  0.00            
ATOM   4054  CA  ARG   467      56.500 103.680  51.650  1.00  0.00            
ATOM   4055  HA  ARG   467      55.700 103.240  52.250  1.00  0.00            
ATOM   4056  CB  ARG   467      57.470 102.500  51.560  1.00  0.00            
ATOM   4057  HB1 ARG   467      58.000 102.200  52.460  1.00  0.00            
ATOM   4058  HB2 ARG   467      58.190 102.880  50.840  1.00  0.00            
ATOM   4059  CG  ARG   467      56.780 101.230  51.090  1.00  0.00            
ATOM   4060  HG1 ARG   467      56.420 101.550  50.110  1.00  0.00            
ATOM   4061  HG2 ARG   467      55.940 100.930  51.720  1.00  0.00            
ATOM   4062  CD  ARG   467      57.640  99.990  50.900  1.00  0.00            
ATOM   4063  HD1 ARG   467      58.530 100.250  50.320  1.00  0.00            
ATOM   4064  HD2 ARG   467      57.210  99.180  50.310  1.00  0.00            
ATOM   4065  NE  ARG   467      58.110  99.420  52.160  1.00  0.00            
ATOM   4066  HE  ARG   467      59.110  99.510  52.280  1.00  0.00            
ATOM   4067  CZ  ARG   467      57.400  98.830  53.130  1.00  0.00            
ATOM   4068  NH1 ARG   467      56.100  98.500  53.030  1.00  0.00            
ATOM   4069 1HH1 ARG   467      55.590  98.900  52.250  1.00  0.00            
ATOM   4070 2HH1 ARG   467      55.640  98.110  53.840  1.00  0.00            
ATOM   4071  NH2 ARG   467      57.910  98.450  54.310  1.00  0.00            
ATOM   4072 1HH2 ARG   467      58.890  98.620  54.470  1.00  0.00            
ATOM   4073 2HH2 ARG   467      57.370  97.850  54.920  1.00  0.00            
ATOM   4074  C   ARG   467      57.020 104.950  52.290  1.00  0.00            
ATOM   4075  O   ARG   467      57.830 105.690  51.730  1.00  0.00            
ATOM   4076  N   GLY   468      56.470 105.110  53.500  1.00  0.00            
ATOM   4077  H   GLY   468      55.960 104.300  53.820  1.00  0.00            
ATOM   4078  CA  GLY   468      56.470 106.380  54.200  1.00  0.00            
ATOM   4079  HA1 GLY   468      57.470 106.720  54.480  1.00  0.00            
ATOM   4080  HA2 GLY   468      55.980 106.140  55.150  1.00  0.00            
ATOM   4081  C   GLY   468      55.690 107.430  53.420  1.00  0.00            
ATOM   4082  O   GLY   468      54.460 107.470  53.440  1.00  0.00            
ATOM   4083  N   ARG   469      56.490 108.240  52.720  1.00  0.00            
ATOM   4084  H   ARG   469      57.470 108.130  52.910  1.00  0.00            
ATOM   4085  CA  ARG   469      55.870 109.270  51.910  1.00  0.00            
ATOM   4086  HA  ARG   469      55.080 109.690  52.540  1.00  0.00            
ATOM   4087  CB  ARG   469      56.900 110.380  51.680  1.00  0.00            
ATOM   4088  HB1 ARG   469      57.180 110.790  52.640  1.00  0.00            
ATOM   4089  HB2 ARG   469      56.390 111.220  51.200  1.00  0.00            
ATOM   4090  CG  ARG   469      58.170 110.060  50.900  1.00  0.00            
ATOM   4091  HG1 ARG   469      57.930 109.720  49.890  1.00  0.00            
ATOM   4092  HG2 ARG   469      58.700 109.250  51.410  1.00  0.00            
ATOM   4093  CD  ARG   469      59.200 111.170  50.760  1.00  0.00            
ATOM   4094  HD1 ARG   469      59.570 111.420  51.750  1.00  0.00            
ATOM   4095  HD2 ARG   469      58.640 112.030  50.400  1.00  0.00            
ATOM   4096  NE  ARG   469      60.300 110.870  49.840  1.00  0.00            
ATOM   4097  HE  ARG   469      60.290 110.000  49.330  1.00  0.00            
ATOM   4098  CZ  ARG   469      61.390 111.630  49.680  1.00  0.00            
ATOM   4099  NH1 ARG   469      61.520 112.760  50.400  1.00  0.00            
ATOM   4100 1HH1 ARG   469      60.670 113.160  50.780  1.00  0.00            
ATOM   4101 2HH1 ARG   469      62.410 113.220  50.350  1.00  0.00            
ATOM   4102  NH2 ARG   469      62.400 111.270  48.880  1.00  0.00            
ATOM   4103 1HH2 ARG   469      62.240 110.480  48.260  1.00  0.00            
ATOM   4104 2HH2 ARG   469      63.050 112.010  48.690  1.00  0.00            
ATOM   4105  C   ARG   469      55.140 108.880  50.630  1.00  0.00            
ATOM   4106  O   ARG   469      55.520 107.850  50.070  1.00  0.00            
ATOM   4107  N   ARG   470      54.120 109.630  50.230  1.00  0.00            
ATOM   4108  H   ARG   470      54.050 110.530  50.670  1.00  0.00            
ATOM   4109  CA  ARG   470      53.310 109.280  49.080  1.00  0.00            
ATOM   4110  HA  ARG   470      52.920 108.290  49.330  1.00  0.00            
ATOM   4111  CB  ARG   470      52.180 110.310  49.070  1.00  0.00            
ATOM   4112  HB1 ARG   470      52.560 111.280  48.770  1.00  0.00            
ATOM   4113  HB2 ARG   470      51.780 110.430  50.070  1.00  0.00            
ATOM   4114  CG  ARG   470      50.990 109.840  48.230  1.00  0.00            
ATOM   4115  HG1 ARG   470      50.490 109.030  48.740  1.00  0.00            
ATOM   4116  HG2 ARG   470      51.380 109.500  47.270  1.00  0.00            
ATOM   4117  CD  ARG   470      49.930 110.930  48.070  1.00  0.00            
ATOM   4118  HD1 ARG   470      50.360 111.850  47.690  1.00  0.00            
ATOM   4119  HD2 ARG   470      49.480 111.000  49.060  1.00  0.00            
ATOM   4120  NE  ARG   470      48.990 110.600  47.000  1.00  0.00            
ATOM   4121  HE  ARG   470      48.740 111.400  46.420  1.00  0.00            
ATOM   4122  CZ  ARG   470      48.140 109.570  47.070  1.00  0.00            
ATOM   4123  NH1 ARG   470      48.020 108.700  48.090  1.00  0.00            
ATOM   4124 1HH1 ARG   470      48.400 108.810  49.020  1.00  0.00            
ATOM   4125 2HH1 ARG   470      47.340 107.960  48.050  1.00  0.00            
ATOM   4126  NH2 ARG   470      47.520 109.280  45.920  1.00  0.00            
ATOM   4127 1HH2 ARG   470      47.430 109.970  45.190  1.00  0.00            
ATOM   4128 2HH2 ARG   470      47.330 108.310  45.720  1.00  0.00            
ATOM   4129  C   ARG   470      54.140 109.190  47.810  1.00  0.00            
ATOM   4130  O   ARG   470      54.790 110.130  47.360  1.00  0.00            
ATOM   4131  N   GLY   471      54.040 108.080  47.080  1.00  0.00            
ATOM   4132  H   GLY   471      53.490 107.320  47.460  1.00  0.00            
ATOM   4133  CA  GLY   471      54.690 107.890  45.800  1.00  0.00            
ATOM   4134  HA1 GLY   471      54.870 106.820  45.740  1.00  0.00            
ATOM   4135  HA2 GLY   471      55.670 108.370  45.790  1.00  0.00            
ATOM   4136  C   GLY   471      53.870 108.380  44.620  1.00  0.00            
ATOM   4137  O   GLY   471      52.670 108.630  44.700  1.00  0.00            
ATOM   4138  N   ILE   472      54.450 108.250  43.420  1.00  0.00            
ATOM   4139  H   ILE   472      55.460 108.340  43.430  1.00  0.00            
ATOM   4140  CA  ILE   472      53.870 108.370  42.100  1.00  0.00            
ATOM   4141  HA  ILE   472      52.810 108.160  42.180  1.00  0.00            
ATOM   4142  CB  ILE   472      54.080 109.780  41.570  1.00  0.00            
ATOM   4143  HB  ILE   472      53.870 110.470  42.380  1.00  0.00            
ATOM   4144  CG2 ILE   472      55.520 110.120  41.200  1.00  0.00            
ATOM   4145 1HG2 ILE   472      55.670 111.160  40.920  1.00  0.00            
ATOM   4146 2HG2 ILE   472      56.220 109.780  41.960  1.00  0.00            
ATOM   4147 3HG2 ILE   472      55.890 109.560  40.340  1.00  0.00            
ATOM   4148  CG1 ILE   472      53.140 110.170  40.430  1.00  0.00            
ATOM   4149 1HG1 ILE   472      52.280 109.500  40.540  1.00  0.00            
ATOM   4150 2HG1 ILE   472      53.590 110.050  39.450  1.00  0.00            
ATOM   4151  CD  ILE   472      52.600 111.600  40.440  1.00  0.00            
ATOM   4152  HD1 ILE   472      52.030 111.890  41.320  1.00  0.00            
ATOM   4153  HD2 ILE   472      53.420 112.230  40.110  1.00  0.00            
ATOM   4154  HD3 ILE   472      51.890 111.700  39.620  1.00  0.00            
ATOM   4155  C   ILE   472      54.190 107.240  41.120  1.00  0.00            
ATOM   4156  O   ILE   472      55.330 106.830  40.940  1.00  0.00            
ATOM   4157  N   TYR   473      53.140 106.630  40.550  1.00  0.00            
ATOM   4158  H   TYR   473      52.210 106.960  40.790  1.00  0.00            
ATOM   4159  CA  TYR   473      53.160 105.570  39.560  1.00  0.00            
ATOM   4160  HA  TYR   473      54.120 105.110  39.330  1.00  0.00            
ATOM   4161  CB  TYR   473      52.320 104.390  40.050  1.00  0.00            
ATOM   4162  HB1 TYR   473      51.330 104.780  40.290  1.00  0.00            
ATOM   4163  HB2 TYR   473      52.750 103.920  40.930  1.00  0.00            
ATOM   4164  CG  TYR   473      52.200 103.360  38.960  1.00  0.00            
ATOM   4165  CD1 TYR   473      53.200 102.440  38.630  1.00  0.00            
ATOM   4166  HD1 TYR   473      54.170 102.490  39.120  1.00  0.00            
ATOM   4167  CE1 TYR   473      53.040 101.520  37.590  1.00  0.00            
ATOM   4168  HE1 TYR   473      53.850 100.860  37.300  1.00  0.00            
ATOM   4169  CZ  TYR   473      51.820 101.350  36.910  1.00  0.00            
ATOM   4170  OH  TYR   473      51.630 100.330  36.020  1.00  0.00            
ATOM   4171  HH  TYR   473      52.390  99.750  35.950  1.00  0.00            
ATOM   4172  CE2 TYR   473      50.740 102.110  37.390  1.00  0.00            
ATOM   4173  HE2 TYR   473      49.780 102.040  36.900  1.00  0.00            
ATOM   4174  CD2 TYR   473      50.950 103.080  38.380  1.00  0.00            
ATOM   4175  HD2 TYR   473      50.090 103.660  38.700  1.00  0.00            
ATOM   4176  C   TYR   473      52.640 106.140  38.250  1.00  0.00            
ATOM   4177  O   TYR   473      51.450 106.320  38.010  1.00  0.00            
ATOM   4178  N   ARG   474      53.650 106.390  37.410  1.00  0.00            
ATOM   4179  H   ARG   474      54.530 105.960  37.680  1.00  0.00            
ATOM   4180  CA  ARG   474      53.630 106.950  36.080  1.00  0.00            
ATOM   4181  HA  ARG   474      52.750 107.590  36.110  1.00  0.00            
ATOM   4182  CB  ARG   474      54.850 107.870  35.940  1.00  0.00            
ATOM   4183  HB1 ARG   474      54.830 108.270  34.930  1.00  0.00            
ATOM   4184  HB2 ARG   474      55.810 107.340  35.980  1.00  0.00            
ATOM   4185  CG  ARG   474      54.840 108.980  36.990  1.00  0.00            
ATOM   4186  HG1 ARG   474      55.220 108.670  37.960  1.00  0.00            
ATOM   4187  HG2 ARG   474      53.920 109.560  37.060  1.00  0.00            
ATOM   4188  CD  ARG   474      55.850 110.030  36.560  1.00  0.00            
ATOM   4189  HD1 ARG   474      55.760 110.490  35.580  1.00  0.00            
ATOM   4190  HD2 ARG   474      56.840 109.570  36.530  1.00  0.00            
ATOM   4191  NE  ARG   474      55.980 111.110  37.540  1.00  0.00            
ATOM   4192  HE  ARG   474      56.700 111.150  38.250  1.00  0.00            
ATOM   4193  CZ  ARG   474      55.260 112.240  37.550  1.00  0.00            
ATOM   4194  NH1 ARG   474      54.140 112.340  36.830  1.00  0.00            
ATOM   4195 1HH1 ARG   474      53.800 111.600  36.230  1.00  0.00            
ATOM   4196 2HH1 ARG   474      53.550 113.140  37.020  1.00  0.00            
ATOM   4197  NH2 ARG   474      55.680 113.310  38.240  1.00  0.00            
ATOM   4198 1HH2 ARG   474      56.250 113.220  39.070  1.00  0.00            
ATOM   4199 2HH2 ARG   474      55.010 114.060  38.150  1.00  0.00            
ATOM   4200  C   ARG   474      53.490 105.960  34.930  1.00  0.00            
ATOM   4201  O   ARG   474      54.460 105.250  34.680  1.00  0.00            
ATOM   4202  N   PHE   475      52.300 105.830  34.340  1.00  0.00            
ATOM   4203  H   PHE   475      51.600 106.450  34.710  1.00  0.00            
ATOM   4204  CA  PHE   475      51.930 104.780  33.400  1.00  0.00            
ATOM   4205  HA  PHE   475      52.710 104.020  33.340  1.00  0.00            
ATOM   4206  CB  PHE   475      50.720 104.030  33.950  1.00  0.00            
ATOM   4207  HB1 PHE   475      50.980 103.410  34.810  1.00  0.00            
ATOM   4208  HB2 PHE   475      50.490 103.330  33.140  1.00  0.00            
ATOM   4209  CG  PHE   475      49.460 104.770  34.350  1.00  0.00            
ATOM   4210  CD1 PHE   475      49.140 105.010  35.690  1.00  0.00            
ATOM   4211  HD1 PHE   475      49.880 104.720  36.420  1.00  0.00            
ATOM   4212  CE1 PHE   475      47.950 105.680  36.030  1.00  0.00            
ATOM   4213  HE1 PHE   475      47.690 105.860  37.060  1.00  0.00            
ATOM   4214  CZ  PHE   475      47.060 106.080  35.040  1.00  0.00            
ATOM   4215  HZ  PHE   475      46.170 106.650  35.300  1.00  0.00            
ATOM   4216  CE2 PHE   475      47.410 105.860  33.700  1.00  0.00            
ATOM   4217  HE2 PHE   475      46.690 106.170  32.950  1.00  0.00            
ATOM   4218  CD2 PHE   475      48.550 105.130  33.350  1.00  0.00            
ATOM   4219  HD2 PHE   475      48.790 105.080  32.300  1.00  0.00            
ATOM   4220  C   PHE   475      51.850 105.370  32.000  1.00  0.00            
ATOM   4221  O   PHE   475      51.630 106.580  31.900  1.00  0.00            
ATOM   4222  N   VAL   476      51.960 104.620  30.910  1.00  0.00            
ATOM   4223  H   VAL   476      52.350 103.690  30.960  1.00  0.00            
ATOM   4224  CA  VAL   476      51.620 105.040  29.560  1.00  0.00            
ATOM   4225  HA  VAL   476      51.720 106.120  29.450  1.00  0.00            
ATOM   4226  CB  VAL   476      52.540 104.410  28.520  1.00  0.00            
ATOM   4227  HB  VAL   476      52.150 104.710  27.550  1.00  0.00            
ATOM   4228  CG1 VAL   476      53.970 104.920  28.620  1.00  0.00            
ATOM   4229 1HG1 VAL   476      54.510 104.640  27.720  1.00  0.00            
ATOM   4230 2HG1 VAL   476      54.150 106.000  28.650  1.00  0.00            
ATOM   4231 3HG1 VAL   476      54.580 104.460  29.410  1.00  0.00            
ATOM   4232  CG2 VAL   476      52.600 102.890  28.530  1.00  0.00            
ATOM   4233 1HG2 VAL   476      51.530 102.700  28.410  1.00  0.00            
ATOM   4234 2HG2 VAL   476      53.220 102.460  27.740  1.00  0.00            
ATOM   4235 3HG2 VAL   476      52.920 102.590  29.530  1.00  0.00            
ATOM   4236  C   VAL   476      50.150 104.710  29.310  1.00  0.00            
ATOM   4237  O   VAL   476      49.700 105.320  28.350  1.00  0.00            
ATOM   4238  N   THR   477      49.450 103.850  30.050  1.00  0.00            
ATOM   4239  H   THR   477      49.960 103.240  30.680  1.00  0.00            
ATOM   4240  CA  THR   477      48.130 103.400  29.690  1.00  0.00            
ATOM   4241  HA  THR   477      47.620 104.200  29.150  1.00  0.00            
ATOM   4242  CB  THR   477      48.130 102.200  28.740  1.00  0.00            
ATOM   4243  HB  THR   477      47.070 101.970  28.600  1.00  0.00            
ATOM   4244  CG2 THR   477      48.590 102.470  27.310  1.00  0.00            
ATOM   4245 1HG2 THR   477      48.280 101.610  26.700  1.00  0.00            
ATOM   4246 2HG2 THR   477      48.120 103.350  26.870  1.00  0.00            
ATOM   4247 3HG2 THR   477      49.680 102.540  27.230  1.00  0.00            
ATOM   4248  OG1 THR   477      48.960 101.180  29.240  1.00  0.00            
ATOM   4249  HG1 THR   477      49.710 101.580  29.690  1.00  0.00            
ATOM   4250  C   THR   477      47.390 102.930  30.940  1.00  0.00            
ATOM   4251  O   THR   477      48.020 102.410  31.860  1.00  0.00            
ATOM   4252  N   PRO   478      46.080 103.190  30.970  1.00  0.00            
ATOM   4253  CD  PRO   478      45.290 103.840  29.950  1.00  0.00            
ATOM   4254  HD1 PRO   478      45.560 103.400  28.990  1.00  0.00            
ATOM   4255  HD2 PRO   478      45.600 104.870  29.800  1.00  0.00            
ATOM   4256  CG  PRO   478      43.800 103.680  30.260  1.00  0.00            
ATOM   4257  HG1 PRO   478      43.440 102.720  29.900  1.00  0.00            
ATOM   4258  HG2 PRO   478      43.140 104.440  29.850  1.00  0.00            
ATOM   4259  CB  PRO   478      43.980 103.780  31.770  1.00  0.00            
ATOM   4260  HB1 PRO   478      43.040 103.440  32.210  1.00  0.00            
ATOM   4261  HB2 PRO   478      44.110 104.810  32.100  1.00  0.00            
ATOM   4262  CA  PRO   478      45.250 103.040  32.150  1.00  0.00            
ATOM   4263  HA  PRO   478      45.770 103.470  33.010  1.00  0.00            
ATOM   4264  C   PRO   478      44.870 101.610  32.520  1.00  0.00            
ATOM   4265  O   PRO   478      44.690 101.300  33.690  1.00  0.00            
ATOM   4266  N   GLY   479      44.670 100.690  31.570  1.00  0.00            
ATOM   4267  H   GLY   479      45.060 100.790  30.650  1.00  0.00            
ATOM   4268  CA  GLY   479      44.040  99.410  31.830  1.00  0.00            
ATOM   4269  HA1 GLY   479      43.230  99.230  31.110  1.00  0.00            
ATOM   4270  HA2 GLY   479      43.440  99.520  32.730  1.00  0.00            
ATOM   4271  C   GLY   479      44.960  98.200  31.870  1.00  0.00            
ATOM   4272  O   GLY   479      46.140  98.240  31.540  1.00  0.00            
ATOM   4273  N   GLU   480      44.410  97.070  32.320  1.00  0.00            
ATOM   4274  H   GLU   480      43.560  97.170  32.860  1.00  0.00            
ATOM   4275  CA  GLU   480      45.120  95.810  32.420  1.00  0.00            
ATOM   4276  HA  GLU   480      45.830  95.660  31.600  1.00  0.00            
ATOM   4277  CB  GLU   480      45.850  95.700  33.760  1.00  0.00            
ATOM   4278  HB1 GLU   480      46.600  96.490  33.840  1.00  0.00            
ATOM   4279  HB2 GLU   480      46.410  94.770  33.710  1.00  0.00            
ATOM   4280  CG  GLU   480      45.080  95.640  35.080  1.00  0.00            
ATOM   4281  HG1 GLU   480      45.820  95.600  35.870  1.00  0.00            
ATOM   4282  HG2 GLU   480      44.530  94.710  35.190  1.00  0.00            
ATOM   4283  CD  GLU   480      44.210  96.850  35.390  1.00  0.00            
ATOM   4284  OE1 GLU   480      43.090  97.000  34.840  1.00  0.00            
ATOM   4285  OE2 GLU   480      44.590  97.610  36.310  1.00  0.00            
ATOM   4286  C   GLU   480      44.120  94.670  32.340  1.00  0.00            
ATOM   4287  O   GLU   480      42.910  94.780  32.500  1.00  0.00            
ATOM   4288  N   ARG   481      44.620  93.490  31.960  1.00  0.00            
ATOM   4289  H   ARG   481      45.630  93.420  31.900  1.00  0.00            
ATOM   4290  CA  ARG   481      43.850  92.270  31.810  1.00  0.00            
ATOM   4291  HA  ARG   481      42.860  92.540  31.430  1.00  0.00            
ATOM   4292  CB  ARG   481      44.530  91.330  30.820  1.00  0.00            
ATOM   4293  HB1 ARG   481      43.920  90.430  30.680  1.00  0.00            
ATOM   4294  HB2 ARG   481      45.480  91.100  31.300  1.00  0.00            
ATOM   4295  CG  ARG   481      44.770  91.960  29.460  1.00  0.00            
ATOM   4296  HG1 ARG   481      45.450  92.820  29.460  1.00  0.00            
ATOM   4297  HG2 ARG   481      43.840  92.190  28.950  1.00  0.00            
ATOM   4298  CD  ARG   481      45.620  91.020  28.610  1.00  0.00            
ATOM   4299  HD1 ARG   481      45.540  91.360  27.570  1.00  0.00            
ATOM   4300  HD2 ARG   481      45.110  90.060  28.590  1.00  0.00            
ATOM   4301  NE  ARG   481      47.020  90.900  29.020  1.00  0.00            
ATOM   4302  HE  ARG   481      47.500  91.790  28.990  1.00  0.00            
ATOM   4303  CZ  ARG   481      47.710  89.860  29.510  1.00  0.00            
ATOM   4304  NH1 ARG   481      47.160  88.640  29.470  1.00  0.00            
ATOM   4305 1HH1 ARG   481      46.210  88.490  29.160  1.00  0.00            
ATOM   4306 2HH1 ARG   481      47.540  88.030  30.180  1.00  0.00            
ATOM   4307  NH2 ARG   481      48.970  89.990  29.930  1.00  0.00            
ATOM   4308 1HH2 ARG   481      49.420  90.870  29.710  1.00  0.00            
ATOM   4309 2HH2 ARG   481      49.420  89.110  30.140  1.00  0.00            
ATOM   4310  C   ARG   481      43.650  91.490  33.100  1.00  0.00            
ATOM   4311  O   ARG   481      44.490  91.560  34.000  1.00  0.00            
ATOM   4312  N   PRO   482      42.680  90.590  33.220  1.00  0.00            
ATOM   4313  CD  PRO   482      41.450  90.570  32.460  1.00  0.00            
ATOM   4314  HD1 PRO   482      41.630  90.120  31.480  1.00  0.00            
ATOM   4315  HD2 PRO   482      41.060  91.560  32.210  1.00  0.00            
ATOM   4316  CG  PRO   482      40.540  89.710  33.320  1.00  0.00            
ATOM   4317  HG1 PRO   482      39.770  89.150  32.790  1.00  0.00            
ATOM   4318  HG2 PRO   482      39.910  90.320  33.980  1.00  0.00            
ATOM   4319  CB  PRO   482      41.440  88.750  34.100  1.00  0.00            
ATOM   4320  HB1 PRO   482      41.570  87.820  33.540  1.00  0.00            
ATOM   4321  HB2 PRO   482      41.020  88.540  35.090  1.00  0.00            
ATOM   4322  CA  PRO   482      42.720  89.570  34.240  1.00  0.00            
ATOM   4323  HA  PRO   482      42.720  90.100  35.190  1.00  0.00            
ATOM   4324  C   PRO   482      43.940  88.680  34.090  1.00  0.00            
ATOM   4325  O   PRO   482      44.590  88.540  33.050  1.00  0.00            
ATOM   4326  N   SER   483      44.290  88.090  35.240  1.00  0.00            
ATOM   4327  H   SER   483      43.740  88.320  36.050  1.00  0.00            
ATOM   4328  CA  SER   483      45.330  87.110  35.490  1.00  0.00            
ATOM   4329  HA  SER   483      45.880  87.020  34.550  1.00  0.00            
ATOM   4330  CB  SER   483      46.270  87.560  36.600  1.00  0.00            
ATOM   4331  HB1 SER   483      47.070  86.850  36.820  1.00  0.00            
ATOM   4332  HB2 SER   483      45.700  87.680  37.520  1.00  0.00            
ATOM   4333  OG  SER   483      46.930  88.760  36.270  1.00  0.00            
ATOM   4334  HG  SER   483      47.400  88.640  35.440  1.00  0.00            
ATOM   4335  C   SER   483      44.800  85.730  35.860  1.00  0.00            
ATOM   4336  O   SER   483      43.600  85.640  36.150  1.00  0.00            
ATOM   4337  N   GLY   484      45.670  84.740  36.010  1.00  0.00            
ATOM   4338  H   GLY   484      46.620  84.930  35.720  1.00  0.00            
ATOM   4339  CA  GLY   484      45.450  83.390  36.490  1.00  0.00            
ATOM   4340  HA1 GLY   484      44.440  83.360  36.900  1.00  0.00            
ATOM   4341  HA2 GLY   484      46.020  83.300  37.420  1.00  0.00            
ATOM   4342  C   GLY   484      45.630  82.180  35.580  1.00  0.00            
ATOM   4343  O   GLY   484      45.060  81.120  35.840  1.00  0.00            
ATOM   4344  N   MET   485      46.340  82.270  34.450  1.00  0.00            
ATOM   4345  H   MET   485      46.730  83.190  34.320  1.00  0.00            
ATOM   4346  CA  MET   485      46.540  81.360  33.340  1.00  0.00            
ATOM   4347  HA  MET   485      46.400  80.290  33.540  1.00  0.00            
ATOM   4348  CB  MET   485      45.440  81.510  32.290  1.00  0.00            
ATOM   4349  HB1 MET   485      44.520  81.130  32.730  1.00  0.00            
ATOM   4350  HB2 MET   485      45.760  80.950  31.420  1.00  0.00            
ATOM   4351  CG  MET   485      45.090  82.900  31.750  1.00  0.00            
ATOM   4352  HG1 MET   485      44.630  82.840  30.770  1.00  0.00            
ATOM   4353  HG2 MET   485      46.010  83.480  31.660  1.00  0.00            
ATOM   4354  SD  MET   485      43.920  83.820  32.780  1.00  0.00            
ATOM   4355  CE  MET   485      43.980  85.370  31.850  1.00  0.00            
ATOM   4356  HE1 MET   485      43.500  86.150  32.450  1.00  0.00            
ATOM   4357  HE2 MET   485      44.980  85.710  31.590  1.00  0.00            
ATOM   4358  HE3 MET   485      43.380  85.270  30.940  1.00  0.00            
ATOM   4359  C   MET   485      47.960  81.450  32.800  1.00  0.00            
ATOM   4360  O   MET   485      48.600  82.500  32.850  1.00  0.00            
ATOM   4361  N   PHE   486      48.370  80.290  32.280  1.00  0.00            
ATOM   4362  H   PHE   486      47.760  79.500  32.310  1.00  0.00            
ATOM   4363  CA  PHE   486      49.650  80.090  31.630  1.00  0.00            
ATOM   4364  HA  PHE   486      50.000  81.040  31.220  1.00  0.00            
ATOM   4365  CB  PHE   486      50.740  79.750  32.650  1.00  0.00            
ATOM   4366  HB1 PHE   486      50.910  80.650  33.250  1.00  0.00            
ATOM   4367  HB2 PHE   486      51.610  79.560  32.020  1.00  0.00            
ATOM   4368  CG  PHE   486      50.510  78.570  33.560  1.00  0.00            
ATOM   4369  CD1 PHE   486      49.680  78.660  34.680  1.00  0.00            
ATOM   4370  HD1 PHE   486      49.170  79.600  34.840  1.00  0.00            
ATOM   4371  CE1 PHE   486      49.530  77.580  35.560  1.00  0.00            
ATOM   4372  HE1 PHE   486      48.840  77.650  36.380  1.00  0.00            
ATOM   4373  CZ  PHE   486      50.320  76.450  35.340  1.00  0.00            
ATOM   4374  HZ  PHE   486      50.380  75.650  36.060  1.00  0.00            
ATOM   4375  CE2 PHE   486      51.140  76.320  34.210  1.00  0.00            
ATOM   4376  HE2 PHE   486      51.860  75.530  34.110  1.00  0.00            
ATOM   4377  CD2 PHE   486      51.160  77.360  33.270  1.00  0.00            
ATOM   4378  HD2 PHE   486      51.800  77.220  32.410  1.00  0.00            
ATOM   4379  C   PHE   486      49.550  79.030  30.550  1.00  0.00            
ATOM   4380  O   PHE   486      48.740  78.100  30.620  1.00  0.00            
ATOM   4381  N   ASP   487      50.350  79.140  29.480  1.00  0.00            
ATOM   4382  H   ASP   487      50.930  79.970  29.430  1.00  0.00            
ATOM   4383  CA  ASP   487      50.280  78.310  28.300  1.00  0.00            
ATOM   4384  HA  ASP   487      49.280  77.880  28.200  1.00  0.00            
ATOM   4385  CB  ASP   487      50.710  79.200  27.140  1.00  0.00            
ATOM   4386  HB1 ASP   487      51.650  79.680  27.420  1.00  0.00            
ATOM   4387  HB2 ASP   487      49.930  79.960  27.110  1.00  0.00            
ATOM   4388  CG  ASP   487      50.910  78.560  25.780  1.00  0.00            
ATOM   4389  OD1 ASP   487      50.080  78.700  24.850  1.00  0.00            
ATOM   4390  OD2 ASP   487      51.980  77.940  25.560  1.00  0.00            
ATOM   4391  C   ASP   487      51.100  77.030  28.320  1.00  0.00            
ATOM   4392  O   ASP   487      52.000  76.920  29.140  1.00  0.00            
ATOM   4393  N   SER   488      50.840  76.000  27.510  1.00  0.00            
ATOM   4394  H   SER   488      50.070  76.030  26.860  1.00  0.00            
ATOM   4395  CA  SER   488      51.550  74.730  27.480  1.00  0.00            
ATOM   4396  HA  SER   488      51.440  74.310  28.480  1.00  0.00            
ATOM   4397  CB  SER   488      50.930  73.910  26.350  1.00  0.00            
ATOM   4398  HB1 SER   488      51.670  73.920  25.550  1.00  0.00            
ATOM   4399  HB2 SER   488      49.970  74.350  26.070  1.00  0.00            
ATOM   4400  OG  SER   488      50.690  72.580  26.740  1.00  0.00            
ATOM   4401  HG  SER   488      49.760  72.430  26.940  1.00  0.00            
ATOM   4402  C   SER   488      53.050  74.730  27.250  1.00  0.00            
ATOM   4403  O   SER   488      53.700  73.800  27.730  1.00  0.00            
ATOM   4404  N   SER   489      53.560  75.800  26.650  1.00  0.00            
ATOM   4405  H   SER   489      52.960  76.570  26.380  1.00  0.00            
ATOM   4406  CA  SER   489      54.970  76.090  26.520  1.00  0.00            
ATOM   4407  HA  SER   489      55.480  75.250  26.040  1.00  0.00            
ATOM   4408  CB  SER   489      55.290  77.270  25.610  1.00  0.00            
ATOM   4409  HB1 SER   489      54.970  77.060  24.590  1.00  0.00            
ATOM   4410  HB2 SER   489      56.380  77.300  25.580  1.00  0.00            
ATOM   4411  OG  SER   489      54.600  78.400  26.090  1.00  0.00            
ATOM   4412  HG  SER   489      53.690  78.350  25.800  1.00  0.00            
ATOM   4413  C   SER   489      55.650  76.250  27.880  1.00  0.00            
ATOM   4414  O   SER   489      56.830  75.960  28.000  1.00  0.00            
ATOM   4415  N   VAL   490      54.890  76.780  28.840  1.00  0.00            
ATOM   4416  H   VAL   490      53.930  76.930  28.580  1.00  0.00            
ATOM   4417  CA  VAL   490      55.430  77.100  30.150  1.00  0.00            
ATOM   4418  HA  VAL   490      56.440  77.480  29.990  1.00  0.00            
ATOM   4419  CB  VAL   490      54.570  78.090  30.920  1.00  0.00            
ATOM   4420  HB  VAL   490      53.650  77.580  31.180  1.00  0.00            
ATOM   4421  CG1 VAL   490      55.210  78.420  32.260  1.00  0.00            
ATOM   4422 1HG1 VAL   490      56.100  79.050  32.200  1.00  0.00            
ATOM   4423 2HG1 VAL   490      54.520  79.100  32.770  1.00  0.00            
ATOM   4424 3HG1 VAL   490      55.350  77.520  32.850  1.00  0.00            
ATOM   4425  CG2 VAL   490      54.330  79.360  30.100  1.00  0.00            
ATOM   4426 1HG2 VAL   490      53.950  80.140  30.760  1.00  0.00            
ATOM   4427 2HG2 VAL   490      55.260  79.760  29.690  1.00  0.00            
ATOM   4428 3HG2 VAL   490      53.620  79.200  29.290  1.00  0.00            
ATOM   4429  C   VAL   490      55.550  75.770  30.890  1.00  0.00            
ATOM   4430  O   VAL   490      56.520  75.550  31.620  1.00  0.00            
ATOM   4431  N   LEU   491      54.630  74.820  30.700  1.00  0.00            
ATOM   4432  H   LEU   491      53.830  75.080  30.140  1.00  0.00            
ATOM   4433  CA  LEU   491      54.810  73.440  31.090  1.00  0.00            
ATOM   4434  HA  LEU   491      55.020  73.240  32.140  1.00  0.00            
ATOM   4435  CB  LEU   491      53.600  72.590  30.720  1.00  0.00            
ATOM   4436  HB1 LEU   491      53.820  71.660  31.250  1.00  0.00            
ATOM   4437  HB2 LEU   491      53.500  72.410  29.650  1.00  0.00            
ATOM   4438  CG  LEU   491      52.170  72.940  31.140  1.00  0.00            
ATOM   4439  HG  LEU   491      51.980  73.910  30.680  1.00  0.00            
ATOM   4440  CD1 LEU   491      51.110  72.020  30.540  1.00  0.00            
ATOM   4441 1HD1 LEU   491      51.210  70.990  30.880  1.00  0.00            
ATOM   4442 2HD1 LEU   491      50.120  72.400  30.790  1.00  0.00            
ATOM   4443 3HD1 LEU   491      51.190  71.990  29.450  1.00  0.00            
ATOM   4444  CD2 LEU   491      51.990  73.090  32.650  1.00  0.00            
ATOM   4445 1HD2 LEU   491      52.800  73.720  33.010  1.00  0.00            
ATOM   4446 2HD2 LEU   491      51.030  73.570  32.840  1.00  0.00            
ATOM   4447 3HD2 LEU   491      51.930  72.160  33.210  1.00  0.00            
ATOM   4448  C   LEU   491      56.050  72.800  30.480  1.00  0.00            
ATOM   4449  O   LEU   491      56.770  72.090  31.180  1.00  0.00            
ATOM   4450  N   CYS   492      56.290  72.900  29.170  1.00  0.00            
ATOM   4451  H   CYS   492      55.620  73.400  28.610  1.00  0.00            
ATOM   4452  CA  CYS   492      57.510  72.510  28.500  1.00  0.00            
ATOM   4453  HA  CYS   492      57.670  71.440  28.640  1.00  0.00            
ATOM   4454  CB  CYS   492      57.440  72.880  27.020  1.00  0.00            
ATOM   4455  HB1 CYS   492      57.470  73.960  26.860  1.00  0.00            
ATOM   4456  HB2 CYS   492      56.500  72.500  26.620  1.00  0.00            
ATOM   4457  SG  CYS   492      58.780  72.140  26.050  1.00  0.00            
ATOM   4458  HG  CYS   492      58.110  70.980  26.010  1.00  0.00            
ATOM   4459  C   CYS   492      58.780  73.010  29.180  1.00  0.00            
ATOM   4460  O   CYS   492      59.630  72.240  29.610  1.00  0.00            
ATOM   4461  N   GLU   493      58.820  74.300  29.540  1.00  0.00            
ATOM   4462  H   GLU   493      58.020  74.820  29.200  1.00  0.00            
ATOM   4463  CA  GLU   493      59.820  74.970  30.340  1.00  0.00            
ATOM   4464  HA  GLU   493      60.740  74.820  29.780  1.00  0.00            
ATOM   4465  CB  GLU   493      59.460  76.450  30.280  1.00  0.00            
ATOM   4466  HB1 GLU   493      58.640  76.780  30.930  1.00  0.00            
ATOM   4467  HB2 GLU   493      59.230  76.780  29.270  1.00  0.00            
ATOM   4468  CG  GLU   493      60.660  77.280  30.700  1.00  0.00            
ATOM   4469  HG1 GLU   493      61.520  76.860  30.170  1.00  0.00            
ATOM   4470  HG2 GLU   493      60.860  77.150  31.770  1.00  0.00            
ATOM   4471  CD  GLU   493      60.440  78.760  30.400  1.00  0.00            
ATOM   4472  OE1 GLU   493      59.320  79.310  30.490  1.00  0.00            
ATOM   4473  OE2 GLU   493      61.510  79.400  30.260  1.00  0.00            
ATOM   4474  C   GLU   493      59.790  74.410  31.760  1.00  0.00            
ATOM   4475  O   GLU   493      60.850  74.550  32.370  1.00  0.00            
ATOM   4476  N   CYS   494      58.720  73.940  32.390  1.00  0.00            
ATOM   4477  H   CYS   494      58.000  73.640  31.750  1.00  0.00            
ATOM   4478  CA  CYS   494      58.660  73.220  33.650  1.00  0.00            
ATOM   4479  HA  CYS   494      59.160  73.840  34.390  1.00  0.00            
ATOM   4480  CB  CYS   494      57.230  73.010  34.150  1.00  0.00            
ATOM   4481  HB1 CYS   494      57.210  72.450  35.090  1.00  0.00            
ATOM   4482  HB2 CYS   494      56.630  72.480  33.410  1.00  0.00            
ATOM   4483  SG  CYS   494      56.500  74.550  34.760  1.00  0.00            
ATOM   4484  HG  CYS   494      56.700  75.440  33.790  1.00  0.00            
ATOM   4485  C   CYS   494      59.390  71.880  33.610  1.00  0.00            
ATOM   4486  O   CYS   494      60.240  71.730  34.490  1.00  0.00            
ATOM   4487  N   TYR   495      59.240  71.090  32.550  1.00  0.00            
ATOM   4488  H   TYR   495      58.670  71.420  31.780  1.00  0.00            
ATOM   4489  CA  TYR   495      59.870  69.790  32.430  1.00  0.00            
ATOM   4490  HA  TYR   495      59.910  69.230  33.360  1.00  0.00            
ATOM   4491  CB  TYR   495      59.130  68.940  31.400  1.00  0.00            
ATOM   4492  HB1 TYR   495      59.820  68.170  31.060  1.00  0.00            
ATOM   4493  HB2 TYR   495      58.790  69.470  30.510  1.00  0.00            
ATOM   4494  CG  TYR   495      57.910  68.230  31.940  1.00  0.00            
ATOM   4495  CD1 TYR   495      57.980  66.920  32.420  1.00  0.00            
ATOM   4496  HD1 TYR   495      58.940  66.430  32.510  1.00  0.00            
ATOM   4497  CE1 TYR   495      56.840  66.180  32.740  1.00  0.00            
ATOM   4498  HE1 TYR   495      56.880  65.120  32.930  1.00  0.00            
ATOM   4499  CZ  TYR   495      55.590  66.810  32.600  1.00  0.00            
ATOM   4500  OH  TYR   495      54.500  66.230  33.200  1.00  0.00            
ATOM   4501  HH  TYR   495      54.590  65.370  33.620  1.00  0.00            
ATOM   4502  CE2 TYR   495      55.490  68.170  32.250  1.00  0.00            
ATOM   4503  HE2 TYR   495      54.550  68.700  32.230  1.00  0.00            
ATOM   4504  CD2 TYR   495      56.660  68.850  31.870  1.00  0.00            
ATOM   4505  HD2 TYR   495      56.570  69.880  31.560  1.00  0.00            
ATOM   4506  C   TYR   495      61.310  69.850  31.930  1.00  0.00            
ATOM   4507  O   TYR   495      62.110  69.080  32.440  1.00  0.00            
ATOM   4508  N   ASP   496      61.680  70.800  31.060  1.00  0.00            
ATOM   4509  H   ASP   496      60.900  71.280  30.630  1.00  0.00            
ATOM   4510  CA  ASP   496      63.010  71.170  30.620  1.00  0.00            
ATOM   4511  HA  ASP   496      63.470  70.330  30.100  1.00  0.00            
ATOM   4512  CB  ASP   496      62.940  72.310  29.610  1.00  0.00            
ATOM   4513  HB1 ASP   496      62.410  73.140  30.070  1.00  0.00            
ATOM   4514  HB2 ASP   496      62.410  72.030  28.700  1.00  0.00            
ATOM   4515  CG  ASP   496      64.330  72.830  29.260  1.00  0.00            
ATOM   4516  OD1 ASP   496      64.970  73.560  30.050  1.00  0.00            
ATOM   4517  OD2 ASP   496      64.790  72.620  28.110  1.00  0.00            
ATOM   4518  C   ASP   496      63.880  71.460  31.830  1.00  0.00            
ATOM   4519  O   ASP   496      64.940  70.850  31.950  1.00  0.00            
ATOM   4520  N   ALA   497      63.420  72.420  32.640  1.00  0.00            
ATOM   4521  H   ALA   497      62.490  72.770  32.440  1.00  0.00            
ATOM   4522  CA  ALA   497      64.070  72.940  33.820  1.00  0.00            
ATOM   4523  HA  ALA   497      65.050  73.320  33.540  1.00  0.00            
ATOM   4524  CB  ALA   497      63.130  74.010  34.390  1.00  0.00            
ATOM   4525  HB1 ALA   497      62.130  73.630  34.590  1.00  0.00            
ATOM   4526  HB2 ALA   497      63.610  74.560  35.200  1.00  0.00            
ATOM   4527  HB3 ALA   497      62.920  74.690  33.560  1.00  0.00            
ATOM   4528  C   ALA   497      64.260  71.910  34.920  1.00  0.00            
ATOM   4529  O   ALA   497      65.330  71.890  35.520  1.00  0.00            
ATOM   4530  N   GLY   498      63.290  71.000  35.080  1.00  0.00            
ATOM   4531  H   GLY   498      62.520  71.190  34.450  1.00  0.00            
ATOM   4532  CA  GLY   498      63.480  69.770  35.810  1.00  0.00            
ATOM   4533  HA1 GLY   498      62.550  69.210  35.680  1.00  0.00            
ATOM   4534  HA2 GLY   498      63.580  69.940  36.880  1.00  0.00            
ATOM   4535  C   GLY   498      64.680  68.920  35.390  1.00  0.00            
ATOM   4536  O   GLY   498      65.550  68.690  36.220  1.00  0.00            
ATOM   4537  N   CYS   499      64.650  68.460  34.140  1.00  0.00            
ATOM   4538  H   CYS   499      63.950  68.730  33.460  1.00  0.00            
ATOM   4539  CA  CYS   499      65.810  67.730  33.660  1.00  0.00            
ATOM   4540  HA  CYS   499      66.050  66.950  34.380  1.00  0.00            
ATOM   4541  CB  CYS   499      65.470  67.090  32.320  1.00  0.00            
ATOM   4542  HB1 CYS   499      66.320  66.440  32.120  1.00  0.00            
ATOM   4543  HB2 CYS   499      65.350  67.830  31.530  1.00  0.00            
ATOM   4544  SG  CYS   499      64.050  65.970  32.520  1.00  0.00            
ATOM   4545  HG  CYS   499      64.200  65.310  31.370  1.00  0.00            
ATOM   4546  C   CYS   499      67.100  68.550  33.610  1.00  0.00            
ATOM   4547  O   CYS   499      68.130  67.940  33.870  1.00  0.00            
ATOM   4548  N   ALA   500      67.120  69.830  33.250  1.00  0.00            
ATOM   4549  H   ALA   500      66.300  70.380  33.060  1.00  0.00            
ATOM   4550  CA  ALA   500      68.330  70.620  33.130  1.00  0.00            
ATOM   4551  HA  ALA   500      69.090  70.060  32.580  1.00  0.00            
ATOM   4552  CB  ALA   500      68.000  71.690  32.090  1.00  0.00            
ATOM   4553  HB1 ALA   500      68.920  72.280  31.950  1.00  0.00            
ATOM   4554  HB2 ALA   500      67.710  71.140  31.200  1.00  0.00            
ATOM   4555  HB3 ALA   500      67.220  72.370  32.430  1.00  0.00            
ATOM   4556  C   ALA   500      68.980  71.130  34.410  1.00  0.00            
ATOM   4557  O   ALA   500      70.170  70.890  34.630  1.00  0.00            
ATOM   4558  N   TRP   501      68.220  71.820  35.260  1.00  0.00            
ATOM   4559  H   TRP   501      67.210  71.850  35.180  1.00  0.00            
ATOM   4560  CA  TRP   501      68.780  72.410  36.460  1.00  0.00            
ATOM   4561  HA  TRP   501      69.870  72.370  36.380  1.00  0.00            
ATOM   4562  CB  TRP   501      68.220  73.830  36.500  1.00  0.00            
ATOM   4563  HB1 TRP   501      68.650  74.300  37.390  1.00  0.00            
ATOM   4564  HB2 TRP   501      67.140  73.920  36.490  1.00  0.00            
ATOM   4565  CG  TRP   501      68.770  74.650  35.380  1.00  0.00            
ATOM   4566  CD1 TRP   501      68.060  75.170  34.360  1.00  0.00            
ATOM   4567  HD1 TRP   501      67.020  74.960  34.110  1.00  0.00            
ATOM   4568  NE1 TRP   501      68.820  76.110  33.700  1.00  0.00            
ATOM   4569  HE1 TRP   501      68.370  76.650  32.980  1.00  0.00            
ATOM   4570  CE2 TRP   501      70.050  76.290  34.310  1.00  0.00            
ATOM   4571  CZ2 TRP   501      71.140  77.130  34.080  1.00  0.00            
ATOM   4572  HZ2 TRP   501      71.150  77.870  33.290  1.00  0.00            
ATOM   4573  CH2 TRP   501      72.260  77.050  34.920  1.00  0.00            
ATOM   4574  HH2 TRP   501      72.970  77.860  34.880  1.00  0.00            
ATOM   4575  CZ3 TRP   501      72.300  76.140  35.980  1.00  0.00            
ATOM   4576  HZ3 TRP   501      73.130  76.170  36.660  1.00  0.00            
ATOM   4577  CE3 TRP   501      71.240  75.230  36.110  1.00  0.00            
ATOM   4578  HE3 TRP   501      71.310  74.540  36.940  1.00  0.00            
ATOM   4579  CD2 TRP   501      70.060  75.330  35.350  1.00  0.00            
ATOM   4580  C   TRP   501      68.520  71.570  37.700  1.00  0.00            
ATOM   4581  O   TRP   501      69.310  71.750  38.630  1.00  0.00            
ATOM   4582  N   TYR   502      67.520  70.690  37.780  1.00  0.00            
ATOM   4583  H   TYR   502      66.890  70.600  36.990  1.00  0.00            
ATOM   4584  CA  TYR   502      66.960  70.250  39.040  1.00  0.00            
ATOM   4585  HA  TYR   502      67.590  70.530  39.890  1.00  0.00            
ATOM   4586  CB  TYR   502      65.570  70.820  39.290  1.00  0.00            
ATOM   4587  HB1 TYR   502      65.180  70.640  40.290  1.00  0.00            
ATOM   4588  HB2 TYR   502      64.910  70.410  38.510  1.00  0.00            
ATOM   4589  CG  TYR   502      65.510  72.320  39.120  1.00  0.00            
ATOM   4590  CD1 TYR   502      66.400  73.110  39.840  1.00  0.00            
ATOM   4591  HD1 TYR   502      67.100  72.670  40.550  1.00  0.00            
ATOM   4592  CE1 TYR   502      66.410  74.500  39.710  1.00  0.00            
ATOM   4593  HE1 TYR   502      67.170  75.100  40.180  1.00  0.00            
ATOM   4594  CZ  TYR   502      65.440  75.080  38.850  1.00  0.00            
ATOM   4595  OH  TYR   502      65.450  76.430  38.710  1.00  0.00            
ATOM   4596  HH  TYR   502      64.890  76.820  38.030  1.00  0.00            
ATOM   4597  CE2 TYR   502      64.470  74.330  38.160  1.00  0.00            
ATOM   4598  HE2 TYR   502      63.620  74.800  37.700  1.00  0.00            
ATOM   4599  CD2 TYR   502      64.490  72.950  38.380  1.00  0.00            
ATOM   4600  HD2 TYR   502      63.700  72.390  37.890  1.00  0.00            
ATOM   4601  C   TYR   502      66.930  68.730  39.150  1.00  0.00            
ATOM   4602  O   TYR   502      66.370  68.230  40.120  1.00  0.00            
ATOM   4603  N   GLU   503      67.360  67.990  38.130  1.00  0.00            
ATOM   4604  H   GLU   503      67.750  68.550  37.380  1.00  0.00            
ATOM   4605  CA  GLU   503      67.340  66.540  38.040  1.00  0.00            
ATOM   4606  HA  GLU   503      67.310  66.380  36.970  1.00  0.00            
ATOM   4607  CB  GLU   503      68.620  65.860  38.510  1.00  0.00            
ATOM   4608  HB1 GLU   503      69.430  66.290  37.920  1.00  0.00            
ATOM   4609  HB2 GLU   503      68.660  64.830  38.150  1.00  0.00            
ATOM   4610  CG  GLU   503      68.870  66.000  40.000  1.00  0.00            
ATOM   4611  HG1 GLU   503      68.000  65.660  40.560  1.00  0.00            
ATOM   4612  HG2 GLU   503      69.040  67.040  40.270  1.00  0.00            
ATOM   4613  CD  GLU   503      70.100  65.150  40.320  1.00  0.00            
ATOM   4614  OE1 GLU   503      69.770  64.040  40.790  1.00  0.00            
ATOM   4615  OE2 GLU   503      71.290  65.480  40.150  1.00  0.00            
ATOM   4616  C   GLU   503      66.050  65.850  38.480  1.00  0.00            
ATOM   4617  O   GLU   503      65.950  65.010  39.370  1.00  0.00            
ATOM   4618  N   LEU   504      65.000  66.210  37.740  1.00  0.00            
ATOM   4619  H   LEU   504      65.120  66.910  37.030  1.00  0.00            
ATOM   4620  CA  LEU   504      63.640  65.720  37.880  1.00  0.00            
ATOM   4621  HA  LEU   504      63.570  65.090  38.770  1.00  0.00            
ATOM   4622  CB  LEU   504      62.720  66.910  38.080  1.00  0.00            
ATOM   4623  HB1 LEU   504      61.760  66.470  38.360  1.00  0.00            
ATOM   4624  HB2 LEU   504      62.670  67.390  37.100  1.00  0.00            
ATOM   4625  CG  LEU   504      63.140  67.930  39.140  1.00  0.00            
ATOM   4626  HG  LEU   504      64.060  68.450  38.860  1.00  0.00            
ATOM   4627  CD1 LEU   504      62.030  68.960  39.250  1.00  0.00            
ATOM   4628 1HD1 LEU   504      61.770  69.470  38.320  1.00  0.00            
ATOM   4629 2HD1 LEU   504      61.200  68.440  39.730  1.00  0.00            
ATOM   4630 3HD1 LEU   504      62.410  69.680  39.970  1.00  0.00            
ATOM   4631  CD2 LEU   504      63.130  67.260  40.510  1.00  0.00            
ATOM   4632 1HD2 LEU   504      62.210  66.690  40.640  1.00  0.00            
ATOM   4633 2HD2 LEU   504      63.980  66.570  40.530  1.00  0.00            
ATOM   4634 3HD2 LEU   504      63.280  68.000  41.300  1.00  0.00            
ATOM   4635  C   LEU   504      63.270  64.840  36.700  1.00  0.00            
ATOM   4636  O   LEU   504      63.440  65.230  35.540  1.00  0.00            
ATOM   4637  N   THR   505      62.830  63.630  37.030  1.00  0.00            
ATOM   4638  H   THR   505      62.740  63.320  37.990  1.00  0.00            
ATOM   4639  CA  THR   505      62.400  62.700  36.000  1.00  0.00            
ATOM   4640  HA  THR   505      63.050  62.800  35.130  1.00  0.00            
ATOM   4641  CB  THR   505      62.450  61.270  36.540  1.00  0.00            
ATOM   4642  HB  THR   505      62.050  60.660  35.730  1.00  0.00            
ATOM   4643  CG2 THR   505      63.800  60.630  36.860  1.00  0.00            
ATOM   4644 1HG2 THR   505      63.650  59.560  36.760  1.00  0.00            
ATOM   4645 2HG2 THR   505      64.500  60.950  36.080  1.00  0.00            
ATOM   4646 3HG2 THR   505      64.180  60.960  37.820  1.00  0.00            
ATOM   4647  OG1 THR   505      61.550  61.130  37.620  1.00  0.00            
ATOM   4648  HG1 THR   505      61.900  61.590  38.380  1.00  0.00            
ATOM   4649  C   THR   505      61.020  63.070  35.510  1.00  0.00            
ATOM   4650  O   THR   505      60.250  63.700  36.230  1.00  0.00            
ATOM   4651  N   PRO   506      60.620  62.690  34.290  1.00  0.00            
ATOM   4652  CD  PRO   506      61.540  62.300  33.240  1.00  0.00            
ATOM   4653  HD1 PRO   506      62.200  61.470  33.500  1.00  0.00            
ATOM   4654  HD2 PRO   506      62.220  63.070  32.890  1.00  0.00            
ATOM   4655  CG  PRO   506      60.710  61.900  32.020  1.00  0.00            
ATOM   4656  HG1 PRO   506      60.970  60.870  31.770  1.00  0.00            
ATOM   4657  HG2 PRO   506      61.000  62.670  31.310  1.00  0.00            
ATOM   4658  CB  PRO   506      59.270  61.980  32.530  1.00  0.00            
ATOM   4659  HB1 PRO   506      58.930  60.950  32.610  1.00  0.00            
ATOM   4660  HB2 PRO   506      58.510  62.350  31.840  1.00  0.00            
ATOM   4661  CA  PRO   506      59.230  62.690  33.880  1.00  0.00            
ATOM   4662  HA  PRO   506      58.870  63.720  33.780  1.00  0.00            
ATOM   4663  C   PRO   506      58.280  61.980  34.840  1.00  0.00            
ATOM   4664  O   PRO   506      57.140  62.430  34.920  1.00  0.00            
ATOM   4665  N   ALA   507      58.760  61.070  35.680  1.00  0.00            
ATOM   4666  H   ALA   507      59.610  60.580  35.450  1.00  0.00            
ATOM   4667  CA  ALA   507      57.970  60.350  36.660  1.00  0.00            
ATOM   4668  HA  ALA   507      56.950  60.310  36.290  1.00  0.00            
ATOM   4669  CB  ALA   507      58.510  58.960  36.970  1.00  0.00            
ATOM   4670  HB1 ALA   507      59.330  58.940  37.690  1.00  0.00            
ATOM   4671  HB2 ALA   507      57.660  58.390  37.340  1.00  0.00            
ATOM   4672  HB3 ALA   507      58.800  58.440  36.060  1.00  0.00            
ATOM   4673  C   ALA   507      57.820  61.120  37.970  1.00  0.00            
ATOM   4674  O   ALA   507      57.060  60.700  38.840  1.00  0.00            
ATOM   4675  N   GLU   508      58.560  62.210  38.200  1.00  0.00            
ATOM   4676  H   GLU   508      59.400  62.290  37.640  1.00  0.00            
ATOM   4677  CA  GLU   508      58.300  63.060  39.340  1.00  0.00            
ATOM   4678  HA  GLU   508      57.500  62.780  40.010  1.00  0.00            
ATOM   4679  CB  GLU   508      59.520  63.130  40.250  1.00  0.00            
ATOM   4680  HB1 GLU   508      59.960  62.130  40.320  1.00  0.00            
ATOM   4681  HB2 GLU   508      59.140  63.390  41.230  1.00  0.00            
ATOM   4682  CG  GLU   508      60.720  63.990  39.850  1.00  0.00            
ATOM   4683  HG1 GLU   508      60.550  65.000  40.210  1.00  0.00            
ATOM   4684  HG2 GLU   508      60.880  63.980  38.770  1.00  0.00            
ATOM   4685  CD  GLU   508      62.030  63.380  40.330  1.00  0.00            
ATOM   4686  OE1 GLU   508      62.550  63.730  41.410  1.00  0.00            
ATOM   4687  OE2 GLU   508      62.530  62.500  39.600  1.00  0.00            
ATOM   4688  C   GLU   508      57.840  64.440  38.880  1.00  0.00            
ATOM   4689  O   GLU   508      57.180  65.110  39.670  1.00  0.00            
ATOM   4690  N   THR   509      58.170  64.970  37.710  1.00  0.00            
ATOM   4691  H   THR   509      58.890  64.460  37.220  1.00  0.00            
ATOM   4692  CA  THR   509      57.660  66.260  37.300  1.00  0.00            
ATOM   4693  HA  THR   509      57.820  66.910  38.160  1.00  0.00            
ATOM   4694  CB  THR   509      58.370  66.900  36.110  1.00  0.00            
ATOM   4695  HB  THR   509      58.180  66.250  35.260  1.00  0.00            
ATOM   4696  CG2 THR   509      57.940  68.340  35.860  1.00  0.00            
ATOM   4697 1HG2 THR   509      57.110  68.470  35.160  1.00  0.00            
ATOM   4698 2HG2 THR   509      57.780  68.900  36.780  1.00  0.00            
ATOM   4699 3HG2 THR   509      58.740  68.830  35.300  1.00  0.00            
ATOM   4700  OG1 THR   509      59.740  66.910  36.450  1.00  0.00            
ATOM   4701  HG1 THR   509      60.320  67.060  35.700  1.00  0.00            
ATOM   4702  C   THR   509      56.160  66.220  37.040  1.00  0.00            
ATOM   4703  O   THR   509      55.470  67.200  37.350  1.00  0.00            
ATOM   4704  N   SER   510      55.580  65.190  36.420  1.00  0.00            
ATOM   4705  H   SER   510      56.230  64.570  35.970  1.00  0.00            
ATOM   4706  CA  SER   510      54.150  65.000  36.260  1.00  0.00            
ATOM   4707  HA  SER   510      53.750  65.760  35.580  1.00  0.00            
ATOM   4708  CB  SER   510      53.910  63.670  35.560  1.00  0.00            
ATOM   4709  HB1 SER   510      52.830  63.630  35.420  1.00  0.00            
ATOM   4710  HB2 SER   510      54.150  62.770  36.130  1.00  0.00            
ATOM   4711  OG  SER   510      54.480  63.670  34.280  1.00  0.00            
ATOM   4712  HG  SER   510      54.330  62.850  33.800  1.00  0.00            
ATOM   4713  C   SER   510      53.510  65.130  37.630  1.00  0.00            
ATOM   4714  O   SER   510      52.530  65.870  37.740  1.00  0.00            
ATOM   4715  N   VAL   511      53.940  64.400  38.660  1.00  0.00            
ATOM   4716  H   VAL   511      54.790  63.880  38.500  1.00  0.00            
ATOM   4717  CA  VAL   511      53.350  64.490  39.980  1.00  0.00            
ATOM   4718  HA  VAL   511      52.320  64.170  39.810  1.00  0.00            
ATOM   4719  CB  VAL   511      54.010  63.420  40.850  1.00  0.00            
ATOM   4720  HB  VAL   511      55.010  63.760  41.090  1.00  0.00            
ATOM   4721  CG1 VAL   511      53.100  63.250  42.070  1.00  0.00            
ATOM   4722 1HG1 VAL   511      52.110  63.060  41.670  1.00  0.00            
ATOM   4723 2HG1 VAL   511      53.540  62.430  42.640  1.00  0.00            
ATOM   4724 3HG1 VAL   511      53.170  64.180  42.640  1.00  0.00            
ATOM   4725  CG2 VAL   511      54.190  62.090  40.150  1.00  0.00            
ATOM   4726 1HG2 VAL   511      54.600  61.340  40.830  1.00  0.00            
ATOM   4727 2HG2 VAL   511      53.180  61.800  39.860  1.00  0.00            
ATOM   4728 3HG2 VAL   511      54.830  62.140  39.260  1.00  0.00            
ATOM   4729  C   VAL   511      53.450  65.880  40.580  1.00  0.00            
ATOM   4730  O   VAL   511      52.430  66.210  41.180  1.00  0.00            
ATOM   4731  N   ARG   512      54.570  66.590  40.460  1.00  0.00            
ATOM   4732  H   ARG   512      55.320  66.280  39.860  1.00  0.00            
ATOM   4733  CA  ARG   512      54.640  67.950  40.970  1.00  0.00            
ATOM   4734  HA  ARG   512      54.260  68.120  41.980  1.00  0.00            
ATOM   4735  CB  ARG   512      56.090  68.410  40.830  1.00  0.00            
ATOM   4736  HB1 ARG   512      56.080  69.480  41.010  1.00  0.00            
ATOM   4737  HB2 ARG   512      56.400  68.280  39.790  1.00  0.00            
ATOM   4738  CG  ARG   512      57.160  67.780  41.720  1.00  0.00            
ATOM   4739  HG1 ARG   512      57.170  66.700  41.580  1.00  0.00            
ATOM   4740  HG2 ARG   512      56.900  67.840  42.780  1.00  0.00            
ATOM   4741  CD  ARG   512      58.620  68.180  41.550  1.00  0.00            
ATOM   4742  HD1 ARG   512      58.740  69.260  41.630  1.00  0.00            
ATOM   4743  HD2 ARG   512      58.940  67.830  40.560  1.00  0.00            
ATOM   4744  NE  ARG   512      59.540  67.480  42.450  1.00  0.00            
ATOM   4745  HE  ARG   512      59.220  66.580  42.790  1.00  0.00            
ATOM   4746  CZ  ARG   512      60.750  67.880  42.830  1.00  0.00            
ATOM   4747  NH1 ARG   512      61.310  69.080  42.570  1.00  0.00            
ATOM   4748 1HH1 ARG   512      60.750  69.830  42.210  1.00  0.00            
ATOM   4749 2HH1 ARG   512      62.280  69.230  42.830  1.00  0.00            
ATOM   4750  NH2 ARG   512      61.620  67.060  43.430  1.00  0.00            
ATOM   4751 1HH2 ARG   512      61.500  66.070  43.580  1.00  0.00            
ATOM   4752 2HH2 ARG   512      62.550  67.380  43.670  1.00  0.00            
ATOM   4753  C   ARG   512      53.710  68.880  40.200  1.00  0.00            
ATOM   4754  O   ARG   512      52.970  69.670  40.780  1.00  0.00            
ATOM   4755  N   LEU   513      53.560  68.710  38.880  1.00  0.00            
ATOM   4756  H   LEU   513      54.090  68.000  38.410  1.00  0.00            
ATOM   4757  CA  LEU   513      52.620  69.520  38.130  1.00  0.00            
ATOM   4758  HA  LEU   513      52.570  70.580  38.370  1.00  0.00            
ATOM   4759  CB  LEU   513      53.000  69.400  36.660  1.00  0.00            
ATOM   4760  HB1 LEU   513      52.190  69.770  36.040  1.00  0.00            
ATOM   4761  HB2 LEU   513      53.010  68.360  36.330  1.00  0.00            
ATOM   4762  CG  LEU   513      54.310  70.130  36.390  1.00  0.00            
ATOM   4763  HG  LEU   513      55.020  69.760  37.130  1.00  0.00            
ATOM   4764  CD1 LEU   513      54.750  69.770  34.970  1.00  0.00            
ATOM   4765 1HD1 LEU   513      54.130  70.330  34.270  1.00  0.00            
ATOM   4766 2HD1 LEU   513      55.780  70.070  34.820  1.00  0.00            
ATOM   4767 3HD1 LEU   513      54.720  68.680  34.910  1.00  0.00            
ATOM   4768  CD2 LEU   513      54.140  71.640  36.490  1.00  0.00            
ATOM   4769 1HD2 LEU   513      54.940  72.150  35.940  1.00  0.00            
ATOM   4770 2HD2 LEU   513      53.210  72.120  36.180  1.00  0.00            
ATOM   4771 3HD2 LEU   513      54.280  71.990  37.520  1.00  0.00            
ATOM   4772  C   LEU   513      51.160  69.130  38.340  1.00  0.00            
ATOM   4773  O   LEU   513      50.290  69.990  38.300  1.00  0.00            
ATOM   4774  N   ARG   514      50.840  67.890  38.730  1.00  0.00            
ATOM   4775  H   ARG   514      51.540  67.180  38.560  1.00  0.00            
ATOM   4776  CA  ARG   514      49.520  67.450  39.110  1.00  0.00            
ATOM   4777  HA  ARG   514      48.730  67.960  38.560  1.00  0.00            
ATOM   4778  CB  ARG   514      49.530  65.920  39.040  1.00  0.00            
ATOM   4779  HB1 ARG   514      50.150  65.680  39.900  1.00  0.00            
ATOM   4780  HB2 ARG   514      49.980  65.470  38.160  1.00  0.00            
ATOM   4781  CG  ARG   514      48.170  65.250  39.270  1.00  0.00            
ATOM   4782  HG1 ARG   514      47.790  65.330  40.280  1.00  0.00            
ATOM   4783  HG2 ARG   514      48.320  64.190  39.060  1.00  0.00            
ATOM   4784  CD  ARG   514      47.180  65.750  38.210  1.00  0.00            
ATOM   4785  HD1 ARG   514      47.210  66.840  38.240  1.00  0.00            
ATOM   4786  HD2 ARG   514      46.220  65.340  38.530  1.00  0.00            
ATOM   4787  NE  ARG   514      47.490  65.140  36.920  1.00  0.00            
ATOM   4788  HE  ARG   514      48.050  64.300  36.910  1.00  0.00            
ATOM   4789  CZ  ARG   514      46.690  65.290  35.850  1.00  0.00            
ATOM   4790  NH1 ARG   514      45.930  66.390  35.810  1.00  0.00            
ATOM   4791 1HH1 ARG   514      45.980  67.050  36.570  1.00  0.00            
ATOM   4792 2HH1 ARG   514      45.200  66.560  35.130  1.00  0.00            
ATOM   4793  NH2 ARG   514      46.720  64.400  34.850  1.00  0.00            
ATOM   4794 1HH2 ARG   514      47.350  63.620  34.990  1.00  0.00            
ATOM   4795 2HH2 ARG   514      46.330  64.630  33.940  1.00  0.00            
ATOM   4796  C   ARG   514      49.210  67.860  40.540  1.00  0.00            
ATOM   4797  O   ARG   514      48.060  68.120  40.880  1.00  0.00            
ATOM   4798  N   ALA   515      50.190  67.960  41.450  1.00  0.00            
ATOM   4799  H   ALA   515      51.060  67.520  41.190  1.00  0.00            
ATOM   4800  CA  ALA   515      50.110  68.550  42.770  1.00  0.00            
ATOM   4801  HA  ALA   515      49.240  68.090  43.260  1.00  0.00            
ATOM   4802  CB  ALA   515      51.300  68.110  43.620  1.00  0.00            
ATOM   4803  HB1 ALA   515      51.180  68.330  44.680  1.00  0.00            
ATOM   4804  HB2 ALA   515      51.530  67.060  43.470  1.00  0.00            
ATOM   4805  HB3 ALA   515      52.190  68.680  43.360  1.00  0.00            
ATOM   4806  C   ALA   515      49.960  70.060  42.770  1.00  0.00            
ATOM   4807  O   ALA   515      49.150  70.670  43.470  1.00  0.00            
ATOM   4808  N   TYR   516      50.470  70.800  41.780  1.00  0.00            
ATOM   4809  H   TYR   516      51.280  70.410  41.310  1.00  0.00            
ATOM   4810  CA  TYR   516      50.120  72.180  41.540  1.00  0.00            
ATOM   4811  HA  TYR   516      50.280  72.760  42.450  1.00  0.00            
ATOM   4812  CB  TYR   516      51.180  72.770  40.610  1.00  0.00            
ATOM   4813  HB1 TYR   516      51.210  72.220  39.670  1.00  0.00            
ATOM   4814  HB2 TYR   516      52.170  72.560  41.030  1.00  0.00            
ATOM   4815  CG  TYR   516      51.080  74.260  40.390  1.00  0.00            
ATOM   4816  CD1 TYR   516      50.080  74.700  39.510  1.00  0.00            
ATOM   4817  HD1 TYR   516      49.550  73.930  38.970  1.00  0.00            
ATOM   4818  CE1 TYR   516      49.870  76.070  39.280  1.00  0.00            
ATOM   4819  HE1 TYR   516      49.090  76.400  38.610  1.00  0.00            
ATOM   4820  CZ  TYR   516      50.760  76.990  39.860  1.00  0.00            
ATOM   4821  OH  TYR   516      50.710  78.330  39.600  1.00  0.00            
ATOM   4822  HH  TYR   516      51.410  78.830  40.040  1.00  0.00            
ATOM   4823  CE2 TYR   516      51.680  76.540  40.830  1.00  0.00            
ATOM   4824  HE2 TYR   516      52.260  77.260  41.390  1.00  0.00            
ATOM   4825  CD2 TYR   516      51.870  75.180  41.090  1.00  0.00            
ATOM   4826  HD2 TYR   516      52.750  74.910  41.650  1.00  0.00            
ATOM   4827  C   TYR   516      48.720  72.300  40.970  1.00  0.00            
ATOM   4828  O   TYR   516      47.930  73.110  41.450  1.00  0.00            
ATOM   4829  N   LEU   517      48.380  71.530  39.940  1.00  0.00            
ATOM   4830  H   LEU   517      48.940  70.740  39.670  1.00  0.00            
ATOM   4831  CA  LEU   517      47.130  71.740  39.220  1.00  0.00            
ATOM   4832  HA  LEU   517      46.950  72.800  39.050  1.00  0.00            
ATOM   4833  CB  LEU   517      47.270  71.150  37.820  1.00  0.00            
ATOM   4834  HB1 LEU   517      46.290  71.140  37.340  1.00  0.00            
ATOM   4835  HB2 LEU   517      47.570  70.110  37.910  1.00  0.00            
ATOM   4836  CG  LEU   517      48.170  71.910  36.860  1.00  0.00            
ATOM   4837  HG  LEU   517      49.090  72.130  37.390  1.00  0.00            
ATOM   4838  CD1 LEU   517      48.490  71.260  35.510  1.00  0.00            
ATOM   4839 1HD1 LEU   517      48.860  70.280  35.820  1.00  0.00            
ATOM   4840 2HD1 LEU   517      47.530  71.120  35.020  1.00  0.00            
ATOM   4841 3HD1 LEU   517      49.170  71.860  34.910  1.00  0.00            
ATOM   4842  CD2 LEU   517      47.740  73.340  36.510  1.00  0.00            
ATOM   4843 1HD2 LEU   517      47.810  73.890  37.440  1.00  0.00            
ATOM   4844 2HD2 LEU   517      48.340  73.780  35.710  1.00  0.00            
ATOM   4845 3HD2 LEU   517      46.670  73.300  36.310  1.00  0.00            
ATOM   4846  C   LEU   517      45.900  71.170  39.910  1.00  0.00            
ATOM   4847  O   LEU   517      44.790  71.610  39.600  1.00  0.00            
ATOM   4848  N   ASN   518      46.070  70.180  40.790  1.00  0.00            
ATOM   4849  H   ASN   518      46.920  69.640  40.780  1.00  0.00            
ATOM   4850  CA  ASN   518      45.070  69.800  41.770  1.00  0.00            
ATOM   4851  HA  ASN   518      44.060  69.750  41.360  1.00  0.00            
ATOM   4852  CB  ASN   518      45.350  68.400  42.310  1.00  0.00            
ATOM   4853  HB1 ASN   518      44.640  68.290  43.140  1.00  0.00            
ATOM   4854  HB2 ASN   518      46.320  68.380  42.800  1.00  0.00            
ATOM   4855  CG  ASN   518      45.160  67.230  41.360  1.00  0.00            
ATOM   4856  OD1 ASN   518      44.820  67.390  40.190  1.00  0.00            
ATOM   4857  ND2 ASN   518      45.780  66.120  41.780  1.00  0.00            
ATOM   4858 1HD2 ASN   518      46.080  66.000  42.730  1.00  0.00            
ATOM   4859 2HD2 ASN   518      45.930  65.380  41.110  1.00  0.00            
ATOM   4860  C   ASN   518      44.990  70.800  42.920  1.00  0.00            
ATOM   4861  O   ASN   518      44.250  70.490  43.850  1.00  0.00            
ATOM   4862  N   THR   519      45.530  72.020  42.860  1.00  0.00            
ATOM   4863  H   THR   519      46.220  72.270  42.160  1.00  0.00            
ATOM   4864  CA  THR   519      45.370  72.930  43.970  1.00  0.00            
ATOM   4865  HA  THR   519      44.870  72.470  44.820  1.00  0.00            
ATOM   4866  CB  THR   519      46.700  73.220  44.670  1.00  0.00            
ATOM   4867  HB  THR   519      47.420  73.730  44.050  1.00  0.00            
ATOM   4868  CG2 THR   519      46.540  73.870  46.040  1.00  0.00            
ATOM   4869 1HG2 THR   519      47.530  73.980  46.490  1.00  0.00            
ATOM   4870 2HG2 THR   519      46.200  74.890  45.870  1.00  0.00            
ATOM   4871 3HG2 THR   519      45.810  73.420  46.720  1.00  0.00            
ATOM   4872  OG1 THR   519      47.300  72.030  45.140  1.00  0.00            
ATOM   4873  HG1 THR   519      48.000  71.750  44.540  1.00  0.00            
ATOM   4874  C   THR   519      44.680  74.230  43.610  1.00  0.00            
ATOM   4875  O   THR   519      45.350  75.160  43.150  1.00  0.00            
ATOM   4876  N   PRO   520      43.350  74.310  43.730  1.00  0.00            
ATOM   4877  CD  PRO   520      42.500  73.190  44.090  1.00  0.00            
ATOM   4878  HD1 PRO   520      42.770  72.870  45.100  1.00  0.00            
ATOM   4879  HD2 PRO   520      42.660  72.350  43.430  1.00  0.00            
ATOM   4880  CG  PRO   520      41.030  73.610  44.050  1.00  0.00            
ATOM   4881  HG1 PRO   520      40.430  73.010  44.740  1.00  0.00            
ATOM   4882  HG2 PRO   520      40.740  73.370  43.030  1.00  0.00            
ATOM   4883  CB  PRO   520      41.140  75.130  44.130  1.00  0.00            
ATOM   4884  HB1 PRO   520      41.040  75.430  45.180  1.00  0.00            
ATOM   4885  HB2 PRO   520      40.240  75.590  43.720  1.00  0.00            
ATOM   4886  CA  PRO   520      42.540  75.510  43.650  1.00  0.00            
ATOM   4887  HA  PRO   520      42.520  75.660  42.570  1.00  0.00            
ATOM   4888  C   PRO   520      43.040  76.700  44.450  1.00  0.00            
ATOM   4889  O   PRO   520      43.540  76.610  45.570  1.00  0.00            
ATOM   4890  N   GLY   521      42.990  77.910  43.890  1.00  0.00            
ATOM   4891  H   GLY   521      42.470  77.990  43.030  1.00  0.00            
ATOM   4892  CA  GLY   521      43.550  79.150  44.410  1.00  0.00            
ATOM   4893  HA1 GLY   521      43.420  79.190  45.490  1.00  0.00            
ATOM   4894  HA2 GLY   521      42.830  79.930  44.150  1.00  0.00            
ATOM   4895  C   GLY   521      44.950  79.510  43.930  1.00  0.00            
ATOM   4896  O   GLY   521      45.450  80.620  44.140  1.00  0.00            
ATOM   4897  N   LEU   522      45.580  78.630  43.150  1.00  0.00            
ATOM   4898  H   LEU   522      45.100  77.770  42.910  1.00  0.00            
ATOM   4899  CA  LEU   522      46.710  78.930  42.300  1.00  0.00            
ATOM   4900  HA  LEU   522      47.210  79.860  42.580  1.00  0.00            
ATOM   4901  CB  LEU   522      47.740  77.810  42.440  1.00  0.00            
ATOM   4902  HB1 LEU   522      48.620  77.970  41.820  1.00  0.00            
ATOM   4903  HB2 LEU   522      47.180  76.920  42.150  1.00  0.00            
ATOM   4904  CG  LEU   522      48.300  77.600  43.840  1.00  0.00            
ATOM   4905  HG  LEU   522      47.470  77.390  44.510  1.00  0.00            
ATOM   4906  CD1 LEU   522      49.080  76.290  43.990  1.00  0.00            
ATOM   4907 1HD1 LEU   522      49.940  76.350  43.320  1.00  0.00            
ATOM   4908 2HD1 LEU   522      49.550  76.190  44.960  1.00  0.00            
ATOM   4909 3HD1 LEU   522      48.430  75.500  43.620  1.00  0.00            
ATOM   4910  CD2 LEU   522      49.150  78.780  44.310  1.00  0.00            
ATOM   4911 1HD2 LEU   522      48.640  79.740  44.250  1.00  0.00            
ATOM   4912 2HD2 LEU   522      49.660  78.650  45.260  1.00  0.00            
ATOM   4913 3HD2 LEU   522      50.000  78.740  43.620  1.00  0.00            
ATOM   4914  C   LEU   522      46.210  79.230  40.890  1.00  0.00            
ATOM   4915  O   LEU   522      45.050  78.960  40.580  1.00  0.00            
ATOM   4916  N   PRO   523      47.030  79.770  39.990  1.00  0.00            
ATOM   4917  CD  PRO   523      48.250  80.430  40.410  1.00  0.00            
ATOM   4918  HD1 PRO   523      49.060  79.730  40.640  1.00  0.00            
ATOM   4919  HD2 PRO   523      48.180  81.140  41.230  1.00  0.00            
ATOM   4920  CG  PRO   523      48.640  81.240  39.180  1.00  0.00            
ATOM   4921  HG1 PRO   523      49.710  81.410  39.060  1.00  0.00            
ATOM   4922  HG2 PRO   523      48.100  82.170  39.320  1.00  0.00            
ATOM   4923  CB  PRO   523      48.100  80.450  37.990  1.00  0.00            
ATOM   4924  HB1 PRO   523      48.820  79.690  37.690  1.00  0.00            
ATOM   4925  HB2 PRO   523      47.980  81.050  37.080  1.00  0.00            
ATOM   4926  CA  PRO   523      46.830  79.840  38.560  1.00  0.00            
ATOM   4927  HA  PRO   523      45.960  80.460  38.320  1.00  0.00            
ATOM   4928  C   PRO   523      46.460  78.480  37.990  1.00  0.00            
ATOM   4929  O   PRO   523      46.720  77.450  38.620  1.00  0.00            
ATOM   4930  N   VAL   524      45.990  78.400  36.740  1.00  0.00            
ATOM   4931  H   VAL   524      45.930  79.260  36.220  1.00  0.00            
ATOM   4932  CA  VAL   524      45.620  77.170  36.080  1.00  0.00            
ATOM   4933  HA  VAL   524      46.070  76.390  36.690  1.00  0.00            
ATOM   4934  CB  VAL   524      44.110  77.060  36.290  1.00  0.00            
ATOM   4935  HB  VAL   524      43.910  77.120  37.360  1.00  0.00            
ATOM   4936  CG1 VAL   524      43.330  78.130  35.530  1.00  0.00            
ATOM   4937 1HG1 VAL   524      42.290  77.800  35.610  1.00  0.00            
ATOM   4938 2HG1 VAL   524      43.580  79.060  36.040  1.00  0.00            
ATOM   4939 3HG1 VAL   524      43.640  78.200  34.490  1.00  0.00            
ATOM   4940  CG2 VAL   524      43.550  75.720  35.830  1.00  0.00            
ATOM   4941 1HG2 VAL   524      43.740  75.480  34.780  1.00  0.00            
ATOM   4942 2HG2 VAL   524      44.100  74.980  36.410  1.00  0.00            
ATOM   4943 3HG2 VAL   524      42.480  75.710  36.040  1.00  0.00            
ATOM   4944  C   VAL   524      46.050  77.060  34.630  1.00  0.00            
ATOM   4945  O   VAL   524      46.060  77.990  33.820  1.00  0.00            
ATOM   4946  N   CYS   525      46.460  75.840  34.300  1.00  0.00            
ATOM   4947  H   CYS   525      46.240  75.070  34.920  1.00  0.00            
ATOM   4948  CA  CYS   525      46.860  75.330  33.000  1.00  0.00            
ATOM   4949  HA  CYS   525      46.550  76.030  32.230  1.00  0.00            
ATOM   4950  CB  CYS   525      48.370  75.100  32.930  1.00  0.00            
ATOM   4951  HB1 CYS   525      48.640  74.220  33.500  1.00  0.00            
ATOM   4952  HB2 CYS   525      48.870  76.020  33.210  1.00  0.00            
ATOM   4953  SG  CYS   525      48.810  74.820  31.200  1.00  0.00            
ATOM   4954  HG  CYS   525      48.480  76.010  30.710  1.00  0.00            
ATOM   4955  C   CYS   525      46.030  74.080  32.730  1.00  0.00            
ATOM   4956  O   CYS   525      45.790  73.240  33.600  1.00  0.00            
ATOM   4957  N   GLN   526      45.600  73.940  31.470  1.00  0.00            
ATOM   4958  H   GLN   526      45.880  74.680  30.850  1.00  0.00            
ATOM   4959  CA  GLN   526      45.090  72.730  30.850  1.00  0.00            
ATOM   4960  HA  GLN   526      44.230  72.420  31.440  1.00  0.00            
ATOM   4961  CB  GLN   526      44.660  73.100  29.430  1.00  0.00            
ATOM   4962  HB1 GLN   526      45.450  73.610  28.890  1.00  0.00            
ATOM   4963  HB2 GLN   526      43.760  73.700  29.550  1.00  0.00            
ATOM   4964  CG  GLN   526      44.210  71.860  28.670  1.00  0.00            
ATOM   4965  HG1 GLN   526      43.170  71.810  28.340  1.00  0.00            
ATOM   4966  HG2 GLN   526      44.170  70.980  29.310  1.00  0.00            
ATOM   4967  CD  GLN   526      45.030  71.590  27.410  1.00  0.00            
ATOM   4968  OE1 GLN   526      46.100  72.120  27.150  1.00  0.00            
ATOM   4969  NE2 GLN   526      44.470  70.680  26.610  1.00  0.00            
ATOM   4970 1HE2 GLN   526      43.570  70.280  26.830  1.00  0.00            
ATOM   4971 2HE2 GLN   526      44.960  70.660  25.730  1.00  0.00            
ATOM   4972  C   GLN   526      46.180  71.680  30.970  1.00  0.00            
ATOM   4973  O   GLN   526      47.310  71.730  30.510  1.00  0.00            
ATOM   4974  N   ASP   527      45.830  70.640  31.740  1.00  0.00            
ATOM   4975  H   ASP   527      44.840  70.610  31.970  1.00  0.00            
ATOM   4976  CA  ASP   527      46.670  69.570  32.230  1.00  0.00            
ATOM   4977  HA  ASP   527      47.550  70.000  32.730  1.00  0.00            
ATOM   4978  CB  ASP   527      46.040  68.780  33.370  1.00  0.00            
ATOM   4979  HB1 ASP   527      46.020  69.440  34.230  1.00  0.00            
ATOM   4980  HB2 ASP   527      46.670  67.910  33.550  1.00  0.00            
ATOM   4981  CG  ASP   527      44.680  68.150  33.060  1.00  0.00            
ATOM   4982  OD1 ASP   527      44.260  67.200  33.750  1.00  0.00            
ATOM   4983  OD2 ASP   527      43.980  68.700  32.180  1.00  0.00            
ATOM   4984  C   ASP   527      47.170  68.670  31.110  1.00  0.00            
ATOM   4985  O   ASP   527      46.780  67.510  31.110  1.00  0.00            
ATOM   4986  N   HIS   528      48.030  69.210  30.240  1.00  0.00            
ATOM   4987  H   HIS   528      48.210  70.210  30.200  1.00  0.00            
ATOM   4988  CA  HIS   528      48.570  68.450  29.140  1.00  0.00            
ATOM   4989  HA  HIS   528      47.730  67.790  28.920  1.00  0.00            
ATOM   4990  CB  HIS   528      48.750  69.460  28.010  1.00  0.00            
ATOM   4991  HB1 HIS   528      49.500  70.220  28.230  1.00  0.00            
ATOM   4992  HB2 HIS   528      47.800  70.000  27.910  1.00  0.00            
ATOM   4993  CG  HIS   528      49.030  68.840  26.670  1.00  0.00            
ATOM   4994  ND1 HIS   528      48.040  68.210  25.930  1.00  0.00            
ATOM   4995  HD1 HIS   528      47.130  67.850  26.190  1.00  0.00            
ATOM   4996  CE1 HIS   528      48.570  68.040  24.710  1.00  0.00            
ATOM   4997  HE1 HIS   528      47.990  67.540  23.950  1.00  0.00            
ATOM   4998  NE2 HIS   528      49.740  68.650  24.540  1.00  0.00            
ATOM   4999  CD2 HIS   528      50.020  69.190  25.800  1.00  0.00            
ATOM   5000  HD2 HIS   528      50.890  69.780  26.070  1.00  0.00            
ATOM   5001  C   HIS   528      49.830  67.690  29.540  1.00  0.00            
ATOM   5002  O   HIS   528      50.860  67.870  28.900  1.00  0.00            
ATOM   5003  N   LEU   529      49.790  67.010  30.690  1.00  0.00            
ATOM   5004  H   LEU   529      48.950  67.020  31.240  1.00  0.00            
ATOM   5005  CA  LEU   529      51.000  66.630  31.390  1.00  0.00            
ATOM   5006  HA  LEU   529      51.770  67.400  31.310  1.00  0.00            
ATOM   5007  CB  LEU   529      50.790  66.420  32.880  1.00  0.00            
ATOM   5008  HB1 LEU   529      51.800  66.220  33.270  1.00  0.00            
ATOM   5009  HB2 LEU   529      50.090  65.610  33.080  1.00  0.00            
ATOM   5010  CG  LEU   529      50.360  67.690  33.600  1.00  0.00            
ATOM   5011  HG  LEU   529      49.430  67.960  33.090  1.00  0.00            
ATOM   5012  CD1 LEU   529      50.090  67.480  35.090  1.00  0.00            
ATOM   5013 1HD1 LEU   529      49.280  66.780  35.310  1.00  0.00            
ATOM   5014 2HD1 LEU   529      51.030  67.260  35.580  1.00  0.00            
ATOM   5015 3HD1 LEU   529      49.660  68.350  35.570  1.00  0.00            
ATOM   5016  CD2 LEU   529      51.290  68.890  33.450  1.00  0.00            
ATOM   5017 1HD2 LEU   529      51.120  69.700  34.150  1.00  0.00            
ATOM   5018 2HD2 LEU   529      52.310  68.520  33.600  1.00  0.00            
ATOM   5019 3HD2 LEU   529      51.170  69.250  32.430  1.00  0.00            
ATOM   5020  C   LEU   529      51.600  65.400  30.720  1.00  0.00            
ATOM   5021  O   LEU   529      52.800  65.160  30.840  1.00  0.00            
ATOM   5022  N   GLU   530      50.860  64.530  30.020  1.00  0.00            
ATOM   5023  H   GLU   530      49.860  64.540  30.190  1.00  0.00            
ATOM   5024  CA  GLU   530      51.210  63.300  29.350  1.00  0.00            
ATOM   5025  HA  GLU   530      51.840  62.720  30.030  1.00  0.00            
ATOM   5026  CB  GLU   530      49.920  62.540  29.050  1.00  0.00            
ATOM   5027  HB1 GLU   530      49.390  63.150  28.320  1.00  0.00            
ATOM   5028  HB2 GLU   530      49.480  62.420  30.040  1.00  0.00            
ATOM   5029  CG  GLU   530      49.930  61.130  28.450  1.00  0.00            
ATOM   5030  HG1 GLU   530      50.820  60.600  28.800  1.00  0.00            
ATOM   5031  HG2 GLU   530      49.990  61.090  27.370  1.00  0.00            
ATOM   5032  CD  GLU   530      48.800  60.180  28.810  1.00  0.00            
ATOM   5033  OE1 GLU   530      48.930  59.590  29.910  1.00  0.00            
ATOM   5034  OE2 GLU   530      47.790  60.080  28.090  1.00  0.00            
ATOM   5035  C   GLU   530      52.070  63.560  28.120  1.00  0.00            
ATOM   5036  O   GLU   530      52.980  62.810  27.790  1.00  0.00            
ATOM   5037  N   PHE   531      51.750  64.590  27.340  1.00  0.00            
ATOM   5038  H   PHE   531      50.940  65.170  27.500  1.00  0.00            
ATOM   5039  CA  PHE   531      52.580  64.950  26.210  1.00  0.00            
ATOM   5040  HA  PHE   531      52.710  64.050  25.620  1.00  0.00            
ATOM   5041  CB  PHE   531      51.770  66.000  25.450  1.00  0.00            
ATOM   5042  HB1 PHE   531      51.590  66.890  26.060  1.00  0.00            
ATOM   5043  HB2 PHE   531      50.760  65.740  25.140  1.00  0.00            
ATOM   5044  CG  PHE   531      52.520  66.500  24.240  1.00  0.00            
ATOM   5045  CD1 PHE   531      52.960  67.810  24.030  1.00  0.00            
ATOM   5046  HD1 PHE   531      52.700  68.500  24.820  1.00  0.00            
ATOM   5047  CE1 PHE   531      53.610  68.080  22.820  1.00  0.00            
ATOM   5048  HE1 PHE   531      53.970  69.090  22.690  1.00  0.00            
ATOM   5049  CZ  PHE   531      53.950  67.140  21.850  1.00  0.00            
ATOM   5050  HZ  PHE   531      54.380  67.390  20.890  1.00  0.00            
ATOM   5051  CE2 PHE   531      53.440  65.850  22.060  1.00  0.00            
ATOM   5052  HE2 PHE   531      53.630  65.110  21.290  1.00  0.00            
ATOM   5053  CD2 PHE   531      52.770  65.540  23.250  1.00  0.00            
ATOM   5054  HD2 PHE   531      52.400  64.530  23.390  1.00  0.00            
ATOM   5055  C   PHE   531      53.970  65.390  26.640  1.00  0.00            
ATOM   5056  O   PHE   531      54.960  64.920  26.070  1.00  0.00            
ATOM   5057  N   TRP   532      54.010  66.370  27.540  1.00  0.00            
ATOM   5058  H   TRP   532      53.210  66.780  28.000  1.00  0.00            
ATOM   5059  CA  TRP   532      55.270  66.850  28.080  1.00  0.00            
ATOM   5060  HA  TRP   532      55.980  67.110  27.300  1.00  0.00            
ATOM   5061  CB  TRP   532      54.880  68.090  28.880  1.00  0.00            
ATOM   5062  HB1 TRP   532      55.780  68.450  29.380  1.00  0.00
[truncated: 133,048 more chars]
