# Supplementary material for: ATP dependent NS3 helicase interaction with RNA: insights from molecular simulations
Source: Nucleic Acids Res. 2015 Oct 10;43(18):8725–34. doi: 10.1093/nar/gkv872 (PMC4605317; doi:10.1093/nar/gkv872)
Supplement: SUPPLEMENTARY DATA [file supp_gkv872_nar-02163-z-2015-File009.zip › pdb-files/centr_closed-apo.pdb]

TITLE     Generated by trjconv : t= 648000.00000
ATOM      1  N   SER   189     124.560 114.170  23.110  1.00  0.00            
ATOM      2  H1  SER   189     124.670 114.860  23.840  1.00  0.00            
ATOM      3  H2  SER   189     123.610 113.940  22.840  1.00  0.00            
ATOM      4  H3  SER   189     125.010 113.330  23.460  1.00  0.00            
ATOM      5  CA  SER   189     125.390 114.630  21.990  1.00  0.00            
ATOM      6  HA  SER   189     125.070 115.670  21.940  1.00  0.00            
ATOM      7  CB  SER   189     126.870 114.580  22.380  1.00  0.00            
ATOM      8  HB1 SER   189     127.310 113.590  22.340  1.00  0.00            
ATOM      9  HB2 SER   189     126.850 114.920  23.420  1.00  0.00            
ATOM     10  OG  SER   189     127.690 115.450  21.640  1.00  0.00            
ATOM     11  HG  SER   189     128.600 115.170  21.760  1.00  0.00            
ATOM     12  C   SER   189     125.120 113.790  20.760  1.00  0.00            
ATOM     13  O   SER   189     124.930 112.580  20.880  1.00  0.00            
ATOM     14  N   PRO   190     124.970 114.420  19.590  1.00  0.00            
ATOM     15  CD  PRO   190     125.130 115.850  19.440  1.00  0.00            
ATOM     16  HD1 PRO   190     126.130 116.270  19.410  1.00  0.00            
ATOM     17  HD2 PRO   190     124.550 116.400  20.190  1.00  0.00            
ATOM     18  CG  PRO   190     124.420 116.100  18.120  1.00  0.00            
ATOM     19  HG1 PRO   190     124.760 117.080  17.800  1.00  0.00            
ATOM     20  HG2 PRO   190     123.330 116.010  18.170  1.00  0.00            
ATOM     21  CB  PRO   190     125.020 114.940  17.330  1.00  0.00            
ATOM     22  HB1 PRO   190     126.030 115.250  17.060  1.00  0.00            
ATOM     23  HB2 PRO   190     124.440 114.580  16.480  1.00  0.00            
ATOM     24  CA  PRO   190     125.050 113.760  18.300  1.00  0.00            
ATOM     25  HA  PRO   190     124.130 113.210  18.100  1.00  0.00            
ATOM     26  C   PRO   190     126.190 112.750  18.220  1.00  0.00            
ATOM     27  O   PRO   190     127.190 112.940  18.910  1.00  0.00            
ATOM     28  N   PRO   191     126.070 111.710  17.390  1.00  0.00            
ATOM     29  CD  PRO   191     125.010 111.580  16.410  1.00  0.00            
ATOM     30  HD1 PRO   191     124.720 112.430  15.790  1.00  0.00            
ATOM     31  HD2 PRO   191     124.110 111.270  16.960  1.00  0.00            
ATOM     32  CG  PRO   191     125.500 110.460  15.490  1.00  0.00            
ATOM     33  HG1 PRO   191     125.920 110.840  14.570  1.00  0.00            
ATOM     34  HG2 PRO   191     124.650 109.830  15.240  1.00  0.00            
ATOM     35  CB  PRO   191     126.460 109.640  16.350  1.00  0.00            
ATOM     36  HB1 PRO   191     127.240 109.230  15.700  1.00  0.00            
ATOM     37  HB2 PRO   191     125.950 108.960  17.020  1.00  0.00            
ATOM     38  CA  PRO   191     127.110 110.730  17.200  1.00  0.00            
ATOM     39  HA  PRO   191     127.420 110.310  18.150  1.00  0.00            
ATOM     40  C   PRO   191     128.420 111.280  16.640  1.00  0.00            
ATOM     41  O   PRO   191     128.340 112.160  15.790  1.00  0.00            
ATOM     42  N   ALA   192     129.550 110.880  17.240  1.00  0.00            
ATOM     43  H   ALA   192     129.440 110.290  18.050  1.00  0.00            
ATOM     44  CA  ALA   192     130.880 111.380  16.950  1.00  0.00            
ATOM     45  HA  ALA   192     130.890 112.470  16.950  1.00  0.00            
ATOM     46  CB  ALA   192     131.860 110.890  18.010  1.00  0.00            
ATOM     47  HB1 ALA   192     131.560 111.000  19.050  1.00  0.00            
ATOM     48  HB2 ALA   192     132.040 109.820  17.930  1.00  0.00            
ATOM     49  HB3 ALA   192     132.800 111.420  17.850  1.00  0.00            
ATOM     50  C   ALA   192     131.360 110.960  15.570  1.00  0.00            
ATOM     51  O   ALA   192     131.030 109.870  15.110  1.00  0.00            
ATOM     52  N   VAL   193     132.120 111.820  14.880  1.00  0.00            
ATOM     53  H   VAL   193     132.530 112.610  15.340  1.00  0.00            
ATOM     54  CA  VAL   193     132.450 111.620  13.480  1.00  0.00            
ATOM     55  HA  VAL   193     131.570 111.210  12.990  1.00  0.00            
ATOM     56  CB  VAL   193     132.700 112.940  12.760  1.00  0.00            
ATOM     57  HB  VAL   193     133.630 113.360  13.160  1.00  0.00            
ATOM     58  CG1 VAL   193     132.790 112.880  11.240  1.00  0.00            
ATOM     59 1HG1 VAL   193     133.610 112.300  10.820  1.00  0.00            
ATOM     60 2HG1 VAL   193     132.030 112.190  10.890  1.00  0.00            
ATOM     61 3HG1 VAL   193     132.750 113.850  10.740  1.00  0.00            
ATOM     62  CG2 VAL   193     131.630 113.970  13.080  1.00  0.00            
ATOM     63 1HG2 VAL   193     131.760 114.200  14.140  1.00  0.00            
ATOM     64 2HG2 VAL   193     131.760 114.950  12.610  1.00  0.00            
ATOM     65 3HG2 VAL   193     130.660 113.540  12.820  1.00  0.00            
ATOM     66  C   VAL   193     133.710 110.790  13.300  1.00  0.00            
ATOM     67  O   VAL   193     134.770 111.190  13.760  1.00  0.00            
ATOM     68  N   PRO   194     133.560 109.620  12.670  1.00  0.00            
ATOM     69  CD  PRO   194     132.340 109.050  12.150  1.00  0.00            
ATOM     70  HD1 PRO   194     131.980 109.730  11.380  1.00  0.00            
ATOM     71  HD2 PRO   194     131.630 108.910  12.960  1.00  0.00            
ATOM     72  CG  PRO   194     132.760 107.750  11.470  1.00  0.00            
ATOM     73  HG1 PRO   194     133.050 107.990  10.450  1.00  0.00            
ATOM     74  HG2 PRO   194     131.960 107.010  11.540  1.00  0.00            
ATOM     75  CB  PRO   194     134.080 107.340  12.120  1.00  0.00            
ATOM     76  HB1 PRO   194     134.550 106.630  11.440  1.00  0.00            
ATOM     77  HB2 PRO   194     133.940 106.690  12.980  1.00  0.00            
ATOM     78  CA  PRO   194     134.670 108.730  12.370  1.00  0.00            
ATOM     79  HA  PRO   194     135.190 108.780  13.330  1.00  0.00            
ATOM     80  C   PRO   194     135.640 109.320  11.350  1.00  0.00            
ATOM     81  O   PRO   194     135.350 110.350  10.750  1.00  0.00            
ATOM     82  N   GLN   195     136.690 108.570  11.000  1.00  0.00            
ATOM     83  H   GLN   195     136.930 107.730  11.490  1.00  0.00            
ATOM     84  CA  GLN   195     137.480 108.860   9.820  1.00  0.00            
ATOM     85  HA  GLN   195     137.390 109.910   9.560  1.00  0.00            
ATOM     86  CB  GLN   195     138.910 108.380  10.050  1.00  0.00            
ATOM     87  HB1 GLN   195     139.500 108.570   9.150  1.00  0.00            
ATOM     88  HB2 GLN   195     138.830 107.330  10.320  1.00  0.00            
ATOM     89  CG  GLN   195     139.460 109.140  11.250  1.00  0.00            
ATOM     90  HG1 GLN   195     140.420 108.620  11.330  1.00  0.00            
ATOM     91  HG2 GLN   195     138.870 108.940  12.150  1.00  0.00            
ATOM     92  CD  GLN   195     139.610 110.650  11.080  1.00  0.00            
ATOM     93  OE1 GLN   195     139.740 111.270  10.030  1.00  0.00            
ATOM     94  NE2 GLN   195     139.530 111.390  12.190  1.00  0.00            
ATOM     95 1HE2 GLN   195     139.480 111.050  13.140  1.00  0.00            
ATOM     96 2HE2 GLN   195     139.440 112.380  12.020  1.00  0.00            
ATOM     97  C   GLN   195     136.940 108.120   8.600  1.00  0.00            
ATOM     98  O   GLN   195     137.210 108.420   7.440  1.00  0.00            
ATOM     99  N   SER   196     136.010 107.170   8.750  1.00  0.00            
ATOM    100  H   SER   196     135.910 106.720   9.650  1.00  0.00            
ATOM    101  CA  SER   196     135.430 106.430   7.650  1.00  0.00            
ATOM    102  HA  SER   196     135.210 107.170   6.880  1.00  0.00            
ATOM    103  CB  SER   196     136.400 105.360   7.140  1.00  0.00            
ATOM    104  HB1 SER   196     136.480 104.470   7.760  1.00  0.00            
ATOM    105  HB2 SER   196     137.430 105.720   7.060  1.00  0.00            
ATOM    106  OG  SER   196     136.070 104.890   5.860  1.00  0.00            
ATOM    107  HG  SER   196     136.470 104.020   5.820  1.00  0.00            
ATOM    108  C   SER   196     134.060 105.850   7.960  1.00  0.00            
ATOM    109  O   SER   196     133.710 105.530   9.100  1.00  0.00            
ATOM    110  N   PHE   197     133.280 105.560   6.920  1.00  0.00            
ATOM    111  H   PHE   197     133.750 105.580   6.030  1.00  0.00            
ATOM    112  CA  PHE   197     131.870 105.230   6.870  1.00  0.00            
ATOM    113  HA  PHE   197     131.350 106.190   6.960  1.00  0.00            
ATOM    114  CB  PHE   197     131.530 104.500   5.580  1.00  0.00            
ATOM    115  HB1 PHE   197     132.220 103.670   5.490  1.00  0.00            
ATOM    116  HB2 PHE   197     131.630 105.240   4.780  1.00  0.00            
ATOM    117  CG  PHE   197     130.090 104.050   5.470  1.00  0.00            
ATOM    118  CD1 PHE   197     129.070 105.000   5.610  1.00  0.00            
ATOM    119  HD1 PHE   197     129.220 106.060   5.730  1.00  0.00            
ATOM    120  CE1 PHE   197     127.730 104.600   5.570  1.00  0.00            
ATOM    121  HE1 PHE   197     126.910 105.310   5.580  1.00  0.00            
ATOM    122  CZ  PHE   197     127.410 103.280   5.250  1.00  0.00            
ATOM    123  HZ  PHE   197     126.420 102.960   4.960  1.00  0.00            
ATOM    124  CE2 PHE   197     128.430 102.360   5.000  1.00  0.00            
ATOM    125  HE2 PHE   197     128.310 101.350   4.630  1.00  0.00            
ATOM    126  CD2 PHE   197     129.780 102.730   5.130  1.00  0.00            
ATOM    127  HD2 PHE   197     130.560 101.980   5.060  1.00  0.00            
ATOM    128  C   PHE   197     131.370 104.410   8.050  1.00  0.00            
ATOM    129  O   PHE   197     131.940 103.400   8.450  1.00  0.00            
ATOM    130  N   GLN   198     130.340 104.940   8.710  1.00  0.00            
ATOM    131  H   GLN   198     130.270 105.940   8.610  1.00  0.00            
ATOM    132  CA  GLN   198     129.560 104.340   9.780  1.00  0.00            
ATOM    133  HA  GLN   198     129.680 103.260   9.870  1.00  0.00            
ATOM    134  CB  GLN   198     130.100 104.990  11.060  1.00  0.00            
ATOM    135  HB1 GLN   198     129.770 106.020  11.040  1.00  0.00            
ATOM    136  HB2 GLN   198     131.170 104.810  11.120  1.00  0.00            
ATOM    137  CG  GLN   198     129.450 104.490  12.340  1.00  0.00            
ATOM    138  HG1 GLN   198     129.190 103.440  12.180  1.00  0.00            
ATOM    139  HG2 GLN   198     128.480 104.990  12.410  1.00  0.00            
ATOM    140  CD  GLN   198     130.190 104.650  13.660  1.00  0.00            
ATOM    141  OE1 GLN   198     130.580 105.750  14.050  1.00  0.00            
ATOM    142  NE2 GLN   198     130.330 103.640  14.520  1.00  0.00            
ATOM    143 1HE2 GLN   198     129.900 102.750  14.330  1.00  0.00            
ATOM    144 2HE2 GLN   198     130.850 103.870  15.360  1.00  0.00            
ATOM    145  C   GLN   198     128.080 104.680   9.720  1.00  0.00            
ATOM    146  O   GLN   198     127.650 105.770   9.350  1.00  0.00            
ATOM    147  N   VAL   199     127.240 103.720  10.130  1.00  0.00            
ATOM    148  H   VAL   199     127.610 102.790  10.230  1.00  0.00            
ATOM    149  CA  VAL   199     125.810 103.930  10.200  1.00  0.00            
ATOM    150  HA  VAL   199     125.560 104.890   9.760  1.00  0.00            
ATOM    151  CB  VAL   199     124.930 102.990   9.380  1.00  0.00            
ATOM    152  HB  VAL   199     124.830 101.960   9.720  1.00  0.00            
ATOM    153  CG1 VAL   199     123.510 103.550   9.390  1.00  0.00            
ATOM    154 1HG1 VAL   199     123.530 104.560   9.000  1.00  0.00            
ATOM    155 2HG1 VAL   199     122.870 102.990   8.710  1.00  0.00            
ATOM    156 3HG1 VAL   199     123.090 103.520  10.400  1.00  0.00            
ATOM    157  CG2 VAL   199     125.390 102.920   7.920  1.00  0.00            
ATOM    158 1HG2 VAL   199     125.300 103.960   7.600  1.00  0.00            
ATOM    159 2HG2 VAL   199     126.450 102.670   7.870  1.00  0.00            
ATOM    160 3HG2 VAL   199     124.760 102.230   7.370  1.00  0.00            
ATOM    161  C   VAL   199     125.410 104.040  11.670  1.00  0.00            
ATOM    162  O   VAL   199     125.600 103.100  12.430  1.00  0.00            
ATOM    163  N   ALA   200     124.830 105.200  11.990  1.00  0.00            
ATOM    164  H   ALA   200     124.600 105.880  11.280  1.00  0.00            
ATOM    165  CA  ALA   200     124.320 105.530  13.310  1.00  0.00            
ATOM    166  HA  ALA   200     124.420 104.650  13.960  1.00  0.00            
ATOM    167  CB  ALA   200     125.270 106.610  13.810  1.00  0.00            
ATOM    168  HB1 ALA   200     125.160 106.740  14.890  1.00  0.00            
ATOM    169  HB2 ALA   200     126.260 106.230  13.540  1.00  0.00            
ATOM    170  HB3 ALA   200     125.120 107.620  13.430  1.00  0.00            
ATOM    171  C   ALA   200     122.870 105.970  13.310  1.00  0.00            
ATOM    172  O   ALA   200     122.400 106.460  12.290  1.00  0.00            
ATOM    173  N   HIS   201     122.090 105.980  14.400  1.00  0.00            
ATOM    174  H   HIS   201     122.480 105.530  15.220  1.00  0.00            
ATOM    175  CA  HIS   201     120.700 106.350  14.520  1.00  0.00            
ATOM    176  HA  HIS   201     120.300 106.580  13.530  1.00  0.00            
ATOM    177  CB  HIS   201     119.850 105.130  14.860  1.00  0.00            
ATOM    178  HB1 HIS   201     120.180 104.750  15.820  1.00  0.00            
ATOM    179  HB2 HIS   201     120.020 104.350  14.120  1.00  0.00            
ATOM    180  CG  HIS   201     118.350 105.300  14.860  1.00  0.00            
ATOM    181  ND1 HIS   201     117.540 105.630  15.940  1.00  0.00            
ATOM    182  CE1 HIS   201     116.280 105.570  15.520  1.00  0.00            
ATOM    183  HE1 HIS   201     115.440 105.690  16.180  1.00  0.00            
ATOM    184  NE2 HIS   201     116.200 105.140  14.250  1.00  0.00            
ATOM    185  HE2 HIS   201     115.380 105.010  13.670  1.00  0.00            
ATOM    186  CD2 HIS   201     117.500 105.000  13.830  1.00  0.00            
ATOM    187  HD2 HIS   201     117.760 104.680  12.830  1.00  0.00            
ATOM    188  C   HIS   201     120.440 107.500  15.490  1.00  0.00            
ATOM    189  O   HIS   201     121.100 107.580  16.520  1.00  0.00            
ATOM    190  N   LEU   202     119.340 108.240  15.390  1.00  0.00            
ATOM    191  H   LEU   202     118.690 107.980  14.670  1.00  0.00            
ATOM    192  CA  LEU   202     118.930 109.280  16.320  1.00  0.00            
ATOM    193  HA  LEU   202     119.410 108.890  17.210  1.00  0.00            
ATOM    194  CB  LEU   202     119.610 110.590  15.920  1.00  0.00            
ATOM    195  HB1 LEU   202     119.090 111.000  15.060  1.00  0.00            
ATOM    196  HB2 LEU   202     120.550 110.300  15.460  1.00  0.00            
ATOM    197  CG  LEU   202     119.710 111.740  16.920  1.00  0.00            
ATOM    198  HG  LEU   202     118.700 111.870  17.310  1.00  0.00            
ATOM    199  CD1 LEU   202     120.640 111.370  18.070  1.00  0.00            
ATOM    200 1HD1 LEU   202     121.690 111.260  17.760  1.00  0.00            
ATOM    201 2HD1 LEU   202     120.470 112.060  18.900  1.00  0.00            
ATOM    202 3HD1 LEU   202     120.360 110.430  18.550  1.00  0.00            
ATOM    203  CD2 LEU   202     120.180 113.000  16.200  1.00  0.00            
ATOM    204 1HD2 LEU   202     119.730 112.990  15.200  1.00  0.00            
ATOM    205 2HD2 LEU   202     120.000 113.960  16.670  1.00  0.00            
ATOM    206 3HD2 LEU   202     121.230 112.860  15.950  1.00  0.00            
ATOM    207  C   LEU   202     117.420 109.360  16.480  1.00  0.00            
ATOM    208  O   LEU   202     116.770 110.010  15.670  1.00  0.00            
ATOM    209  N   HIS   203     116.790 108.900  17.570  1.00  0.00            
ATOM    210  H   HIS   203     117.290 108.310  18.220  1.00  0.00            
ATOM    211  CA  HIS   203     115.470 109.340  17.970  1.00  0.00            
ATOM    212  HA  HIS   203     114.810 109.470  17.110  1.00  0.00            
ATOM    213  CB  HIS   203     114.750 108.220  18.720  1.00  0.00            
ATOM    214  HB1 HIS   203     115.290 107.990  19.640  1.00  0.00            
ATOM    215  HB2 HIS   203     114.600 107.370  18.060  1.00  0.00            
ATOM    216  CG  HIS   203     113.470 108.650  19.380  1.00  0.00            
ATOM    217  ND1 HIS   203     112.300 108.860  18.650  1.00  0.00            
ATOM    218  CE1 HIS   203     111.470 109.490  19.500  1.00  0.00            
ATOM    219  HE1 HIS   203     110.460 109.820  19.300  1.00  0.00            
ATOM    220  NE2 HIS   203     112.020 109.570  20.720  1.00  0.00            
ATOM    221  HE2 HIS   203     111.520 109.900  21.530  1.00  0.00            
ATOM    222  CD2 HIS   203     113.350 109.190  20.640  1.00  0.00            
ATOM    223  HD2 HIS   203     114.050 109.150  21.460  1.00  0.00            
ATOM    224  C   HIS   203     115.470 110.670  18.700  1.00  0.00            
ATOM    225  O   HIS   203     116.350 110.840  19.540  1.00  0.00            
ATOM    226  N   ALA   204     114.600 111.640  18.390  1.00  0.00            
ATOM    227  H   ALA   204     113.950 111.480  17.630  1.00  0.00            
ATOM    228  CA  ALA   204     114.330 112.820  19.200  1.00  0.00            
ATOM    229  HA  ALA   204     114.570 112.570  20.240  1.00  0.00            
ATOM    230  CB  ALA   204     115.200 113.980  18.720  1.00  0.00            
ATOM    231  HB1 ALA   204     114.840 114.390  17.780  1.00  0.00            
ATOM    232  HB2 ALA   204     115.180 114.790  19.450  1.00  0.00            
ATOM    233  HB3 ALA   204     116.210 113.620  18.560  1.00  0.00            
ATOM    234  C   ALA   204     112.890 113.250  19.020  1.00  0.00            
ATOM    235  O   ALA   204     112.310 112.960  17.970  1.00  0.00            
ATOM    236  N   PRO   205     112.210 113.930  19.950  1.00  0.00            
ATOM    237  CD  PRO   205     112.790 114.130  21.260  1.00  0.00            
ATOM    238  HD1 PRO   205     113.620 114.830  21.220  1.00  0.00            
ATOM    239  HD2 PRO   205     113.070 113.180  21.710  1.00  0.00            
ATOM    240  CG  PRO   205     111.670 114.670  22.150  1.00  0.00            
ATOM    241  HG1 PRO   205     111.770 115.750  22.260  1.00  0.00            
ATOM    242  HG2 PRO   205     111.640 114.170  23.120  1.00  0.00            
ATOM    243  CB  PRO   205     110.420 114.490  21.290  1.00  0.00            
ATOM    244  HB1 PRO   205     109.770 115.360  21.430  1.00  0.00            
ATOM    245  HB2 PRO   205     109.770 113.650  21.510  1.00  0.00            
ATOM    246  CA  PRO   205     110.800 114.220  19.840  1.00  0.00            
ATOM    247  HA  PRO   205     110.250 113.310  19.600  1.00  0.00            
ATOM    248  C   PRO   205     110.510 115.360  18.870  1.00  0.00            
ATOM    249  O   PRO   205     111.370 116.000  18.260  1.00  0.00            
ATOM    250  N   THR   206     109.210 115.440  18.600  1.00  0.00            
ATOM    251  H   THR   206     108.640 114.760  19.090  1.00  0.00            
ATOM    252  CA  THR   206     108.680 116.560  17.860  1.00  0.00            
ATOM    253  HA  THR   206     109.220 116.540  16.910  1.00  0.00            
ATOM    254  CB  THR   206     107.180 116.430  17.600  1.00  0.00            
ATOM    255  HB  THR   206     106.820 117.340  17.110  1.00  0.00            
ATOM    256  CG2 THR   206     106.970 115.310  16.580  1.00  0.00            
ATOM    257 1HG2 THR   206     107.490 114.450  17.000  1.00  0.00            
ATOM    258 2HG2 THR   206     105.920 115.040  16.490  1.00  0.00            
ATOM    259 3HG2 THR   206     107.350 115.630  15.610  1.00  0.00            
ATOM    260  OG1 THR   206     106.490 116.090  18.780  1.00  0.00            
ATOM    261  HG1 THR   206     106.500 115.130  18.820  1.00  0.00            
ATOM    262  C   THR   206     109.030 117.900  18.490  1.00  0.00            
ATOM    263  O   THR   206     109.260 118.040  19.690  1.00  0.00            
ATOM    264  N   GLY   207     109.140 118.940  17.660  1.00  0.00            
ATOM    265  H   GLY   207     109.190 118.820  16.660  1.00  0.00            
ATOM    266  CA  GLY   207     109.370 120.300  18.110  1.00  0.00            
ATOM    267  HA1 GLY   207     108.520 120.470  18.780  1.00  0.00            
ATOM    268  HA2 GLY   207     109.310 121.070  17.340  1.00  0.00            
ATOM    269  C   GLY   207     110.670 120.630  18.840  1.00  0.00            
ATOM    270  O   GLY   207     110.750 121.700  19.430  1.00  0.00            
ATOM    271  N   SER   208     111.620 119.690  18.810  1.00  0.00            
ATOM    272  H   SER   208     111.640 118.960  18.110  1.00  0.00            
ATOM    273  CA  SER   208     112.790 119.710  19.660  1.00  0.00            
ATOM    274  HA  SER   208     112.600 120.420  20.470  1.00  0.00            
ATOM    275  CB  SER   208     113.250 118.320  20.070  1.00  0.00            
ATOM    276  HB1 SER   208     112.430 117.760  20.530  1.00  0.00            
ATOM    277  HB2 SER   208     114.140 118.280  20.700  1.00  0.00            
ATOM    278  OG  SER   208     113.540 117.530  18.940  1.00  0.00            
ATOM    279  HG  SER   208     112.850 116.890  18.780  1.00  0.00            
ATOM    280  C   SER   208     113.930 120.460  19.000  1.00  0.00            
ATOM    281  O   SER   208     114.840 120.930  19.690  1.00  0.00            
ATOM    282  N   GLY   209     113.770 120.760  17.710  1.00  0.00            
ATOM    283  H   GLY   209     113.050 120.270  17.200  1.00  0.00            
ATOM    284  CA  GLY   209     114.770 121.570  17.050  1.00  0.00            
ATOM    285  HA1 GLY   209     115.200 122.320  17.720  1.00  0.00            
ATOM    286  HA2 GLY   209     114.390 122.200  16.240  1.00  0.00            
ATOM    287  C   GLY   209     115.930 120.760  16.480  1.00  0.00            
ATOM    288  O   GLY   209     116.970 121.320  16.140  1.00  0.00            
ATOM    289  N   LYS   210     115.740 119.440  16.370  1.00  0.00            
ATOM    290  H   LYS   210     114.800 119.120  16.580  1.00  0.00            
ATOM    291  CA  LYS   210     116.710 118.420  16.040  1.00  0.00            
ATOM    292  HA  LYS   210     117.470 118.460  16.820  1.00  0.00            
ATOM    293  CB  LYS   210     116.040 117.050  16.140  1.00  0.00            
ATOM    294  HB1 LYS   210     115.120 116.960  15.560  1.00  0.00            
ATOM    295  HB2 LYS   210     115.600 116.920  17.130  1.00  0.00            
ATOM    296  CG  LYS   210     116.840 115.780  15.870  1.00  0.00            
ATOM    297  HG1 LYS   210     116.460 114.950  16.460  1.00  0.00            
ATOM    298  HG2 LYS   210     117.860 116.020  16.180  1.00  0.00            
ATOM    299  CD  LYS   210     117.000 115.390  14.400  1.00  0.00            
ATOM    300  HD1 LYS   210     117.420 114.390  14.340  1.00  0.00            
ATOM    301  HD2 LYS   210     117.640 116.120  13.910  1.00  0.00            
ATOM    302  CE  LYS   210     115.720 115.270  13.580  1.00  0.00            
ATOM    303  HE1 LYS   210     115.930 114.840  12.600  1.00  0.00            
ATOM    304  HE2 LYS   210     115.270 116.240  13.390  1.00  0.00            
ATOM    305  NZ  LYS   210     114.680 114.430  14.210  1.00  0.00            
ATOM    306  HZ1 LYS   210     114.050 114.950  14.790  1.00  0.00            
ATOM    307  HZ2 LYS   210     114.160 113.960  13.480  1.00  0.00            
ATOM    308  HZ3 LYS   210     115.100 113.740  14.820  1.00  0.00            
ATOM    309  C   LYS   210     117.390 118.640  14.690  1.00  0.00            
ATOM    310  O   LYS   210     118.600 118.810  14.670  1.00  0.00            
ATOM    311  N   SER   211     116.680 118.790  13.570  1.00  0.00            
ATOM    312  H   SER   211     115.780 118.340  13.590  1.00  0.00            
ATOM    313  CA  SER   211     117.060 118.990  12.180  1.00  0.00            
ATOM    314  HA  SER   211     117.850 118.270  11.960  1.00  0.00            
ATOM    315  CB  SER   211     115.880 118.830  11.230  1.00  0.00            
ATOM    316  HB1 SER   211     116.190 118.870  10.190  1.00  0.00            
ATOM    317  HB2 SER   211     115.200 119.640  11.520  1.00  0.00            
ATOM    318  OG  SER   211     115.280 117.570  11.430  1.00  0.00            
ATOM    319  HG  SER   211     114.890 117.360  10.580  1.00  0.00            
ATOM    320  C   SER   211     117.640 120.380  11.980  1.00  0.00            
ATOM    321  O   SER   211     118.190 120.580  10.900  1.00  0.00            
ATOM    322  N   THR   212     117.710 121.250  12.980  1.00  0.00            
ATOM    323  H   THR   212     117.130 121.090  13.800  1.00  0.00            
ATOM    324  CA  THR   212     118.580 122.410  12.940  1.00  0.00            
ATOM    325  HA  THR   212     119.090 122.550  11.990  1.00  0.00            
ATOM    326  CB  THR   212     117.810 123.700  13.210  1.00  0.00            
ATOM    327  HB  THR   212     118.560 124.390  13.610  1.00  0.00            
ATOM    328  CG2 THR   212     117.290 124.380  11.960  1.00  0.00            
ATOM    329 1HG2 THR   212     118.030 124.620  11.200  1.00  0.00            
ATOM    330 2HG2 THR   212     116.470 123.810  11.520  1.00  0.00            
ATOM    331 3HG2 THR   212     116.790 125.290  12.300  1.00  0.00            
ATOM    332  OG1 THR   212     116.680 123.690  14.060  1.00  0.00            
ATOM    333  HG1 THR   212     116.080 122.990  13.810  1.00  0.00            
ATOM    334  C   THR   212     119.750 122.230  13.900  1.00  0.00            
ATOM    335  O   THR   212     120.910 122.330  13.500  1.00  0.00            
ATOM    336  N   LYS   213     119.530 121.940  15.180  1.00  0.00            
ATOM    337  H   LYS   213     118.590 121.870  15.550  1.00  0.00            
ATOM    338  CA  LYS   213     120.560 121.820  16.190  1.00  0.00            
ATOM    339  HA  LYS   213     120.900 122.850  16.350  1.00  0.00            
ATOM    340  CB  LYS   213     119.930 121.330  17.490  1.00  0.00            
ATOM    341  HB1 LYS   213     119.410 120.380  17.330  1.00  0.00            
ATOM    342  HB2 LYS   213     119.160 122.030  17.810  1.00  0.00            
ATOM    343  CG  LYS   213     120.970 121.120  18.580  1.00  0.00            
ATOM    344  HG1 LYS   213     121.620 121.990  18.560  1.00  0.00            
ATOM    345  HG2 LYS   213     121.580 120.270  18.270  1.00  0.00            
ATOM    346  CD  LYS   213     120.370 120.910  19.970  1.00  0.00            
ATOM    347  HD1 LYS   213     121.040 120.240  20.510  1.00  0.00            
ATOM    348  HD2 LYS   213     119.470 120.300  19.870  1.00  0.00            
ATOM    349  CE  LYS   213     120.020 122.150  20.790  1.00  0.00            
ATOM    350  HE1 LYS   213     119.130 122.680  20.440  1.00  0.00            
ATOM    351  HE2 LYS   213     120.850 122.830  20.650  1.00  0.00            
ATOM    352  NZ  LYS   213     119.920 121.780  22.210  1.00  0.00            
ATOM    353  HZ1 LYS   213     120.620 121.090  22.460  1.00  0.00            
ATOM    354  HZ2 LYS   213     119.870 122.630  22.760  1.00  0.00            
ATOM    355  HZ3 LYS   213     119.010 121.370  22.320  1.00  0.00            
ATOM    356  C   LYS   213     121.740 120.970  15.760  1.00  0.00            
ATOM    357  O   LYS   213     122.900 121.260  16.050  1.00  0.00            
ATOM    358  N   VAL   214     121.440 119.870  15.060  1.00  0.00            
ATOM    359  H   VAL   214     120.480 119.700  14.820  1.00  0.00            
ATOM    360  CA  VAL   214     122.370 118.800  14.740  1.00  0.00            
ATOM    361  HA  VAL   214     123.100 118.810  15.550  1.00  0.00            
ATOM    362  CB  VAL   214     121.830 117.380  14.620  1.00  0.00            
ATOM    363  HB  VAL   214     121.120 117.340  13.800  1.00  0.00            
ATOM    364  CG1 VAL   214     122.870 116.340  14.230  1.00  0.00            
ATOM    365 1HG1 VAL   214     123.690 116.470  14.930  1.00  0.00            
ATOM    366 2HG1 VAL   214     122.590 115.290  14.380  1.00  0.00            
ATOM    367 3HG1 VAL   214     123.150 116.540  13.190  1.00  0.00            
ATOM    368  CG2 VAL   214     121.090 116.910  15.880  1.00  0.00            
ATOM    369 1HG2 VAL   214     120.890 115.850  15.810  1.00  0.00            
ATOM    370 2HG2 VAL   214     121.700 117.140  16.760  1.00  0.00            
ATOM    371 3HG2 VAL   214     120.120 117.340  16.090  1.00  0.00            
ATOM    372  C   VAL   214     123.220 119.220  13.540  1.00  0.00            
ATOM    373  O   VAL   214     124.430 119.220  13.790  1.00  0.00            
ATOM    374  N   PRO   215     122.670 119.520  12.370  1.00  0.00            
ATOM    375  CD  PRO   215     121.340 119.180  11.910  1.00  0.00            
ATOM    376  HD1 PRO   215     120.640 119.870  12.400  1.00  0.00            
ATOM    377  HD2 PRO   215     121.090 118.120  11.930  1.00  0.00            
ATOM    378  CG  PRO   215     121.400 119.580  10.440  1.00  0.00            
ATOM    379  HG1 PRO   215     120.420 119.860  10.060  1.00  0.00            
ATOM    380  HG2 PRO   215     121.760 118.670   9.960  1.00  0.00            
ATOM    381  CB  PRO   215     122.470 120.660  10.320  1.00  0.00            
ATOM    382  HB1 PRO   215     121.990 121.540  10.760  1.00  0.00            
ATOM    383  HB2 PRO   215     122.940 120.870   9.360  1.00  0.00            
ATOM    384  CA  PRO   215     123.480 120.100  11.310  1.00  0.00            
ATOM    385  HA  PRO   215     124.090 119.400  10.750  1.00  0.00            
ATOM    386  C   PRO   215     124.320 121.260  11.840  1.00  0.00            
ATOM    387  O   PRO   215     125.420 121.430  11.320  1.00  0.00            
ATOM    388  N   ALA   216     123.830 122.020  12.820  1.00  0.00            
ATOM    389  H   ALA   216     122.950 121.800  13.270  1.00  0.00            
ATOM    390  CA  ALA   216     124.440 123.220  13.340  1.00  0.00            
ATOM    391  HA  ALA   216     124.920 123.740  12.510  1.00  0.00            
ATOM    392  CB  ALA   216     123.450 124.180  13.990  1.00  0.00            
ATOM    393  HB1 ALA   216     122.890 123.650  14.750  1.00  0.00            
ATOM    394  HB2 ALA   216     123.950 125.090  14.340  1.00  0.00            
ATOM    395  HB3 ALA   216     122.730 124.570  13.280  1.00  0.00            
ATOM    396  C   ALA   216     125.650 122.890  14.210  1.00  0.00            
ATOM    397  O   ALA   216     126.680 123.570  14.190  1.00  0.00            
ATOM    398  N   ALA   217     125.600 121.750  14.910  1.00  0.00            
ATOM    399  H   ALA   217     124.740 121.220  15.000  1.00  0.00            
ATOM    400  CA  ALA   217     126.660 121.310  15.790  1.00  0.00            
ATOM    401  HA  ALA   217     127.180 122.150  16.240  1.00  0.00            
ATOM    402  CB  ALA   217     126.130 120.420  16.910  1.00  0.00            
ATOM    403  HB1 ALA   217     125.770 119.480  16.500  1.00  0.00            
ATOM    404  HB2 ALA   217     126.870 120.080  17.640  1.00  0.00            
ATOM    405  HB3 ALA   217     125.310 120.800  17.510  1.00  0.00            
ATOM    406  C   ALA   217     127.790 120.700  14.970  1.00  0.00            
ATOM    407  O   ALA   217     128.950 120.950  15.320  1.00  0.00            
ATOM    408  N   TYR   218     127.410 120.010  13.890  1.00  0.00            
ATOM    409  H   TYR   218     126.430 119.840  13.710  1.00  0.00            
ATOM    410  CA  TYR   218     128.370 119.530  12.920  1.00  0.00            
ATOM    411  HA  TYR   218     129.210 119.010  13.380  1.00  0.00            
ATOM    412  CB  TYR   218     127.570 118.550  12.070  1.00  0.00            
ATOM    413  HB1 TYR   218     128.070 118.490  11.100  1.00  0.00            
ATOM    414  HB2 TYR   218     126.660 119.070  11.760  1.00  0.00            
ATOM    415  CG  TYR   218     127.260 117.230  12.710  1.00  0.00            
ATOM    416  CD1 TYR   218     126.120 116.510  12.340  1.00  0.00            
ATOM    417  HD1 TYR   218     125.310 117.000  11.810  1.00  0.00            
ATOM    418  CE1 TYR   218     125.860 115.210  12.800  1.00  0.00            
ATOM    419  HE1 TYR   218     124.950 114.690  12.540  1.00  0.00            
ATOM    420  CZ  TYR   218     126.890 114.560  13.520  1.00  0.00            
ATOM    421  OH  TYR   218     126.600 113.330  14.040  1.00  0.00            
ATOM    422  HH  TYR   218     127.270 112.970  14.620  1.00  0.00            
ATOM    423  CE2 TYR   218     128.070 115.250  13.850  1.00  0.00            
ATOM    424  HE2 TYR   218     128.840 114.780  14.440  1.00  0.00            
ATOM    425  CD2 TYR   218     128.270 116.560  13.420  1.00  0.00            
ATOM    426  HD2 TYR   218     129.260 116.990  13.540  1.00  0.00            
ATOM    427  C   TYR   218     129.010 120.680  12.150  1.00  0.00            
ATOM    428  O   TYR   218     130.230 120.660  12.000  1.00  0.00            
ATOM    429  N   ALA   219     128.300 121.710  11.670  1.00  0.00            
ATOM    430  H   ALA   219     127.310 121.560  11.740  1.00  0.00            
ATOM    431  CA  ALA   219     128.760 122.890  10.970  1.00  0.00            
ATOM    432  HA  ALA   219     129.090 122.480  10.010  1.00  0.00            
ATOM    433  CB  ALA   219     127.550 123.780  10.700  1.00  0.00            
ATOM    434  HB1 ALA   219     127.800 124.710  10.190  1.00  0.00            
ATOM    435  HB2 ALA   219     126.870 123.300   9.990  1.00  0.00            
ATOM    436  HB3 ALA   219     126.980 123.900  11.620  1.00  0.00            
ATOM    437  C   ALA   219     129.890 123.610  11.690  1.00  0.00            
ATOM    438  O   ALA   219     130.900 123.930  11.080  1.00  0.00            
ATOM    439  N   ALA   220     129.640 123.840  12.990  1.00  0.00            
ATOM    440  H   ALA   220     128.710 123.590  13.300  1.00  0.00            
ATOM    441  CA  ALA   220     130.410 124.760  13.790  1.00  0.00            
ATOM    442  HA  ALA   220     130.460 125.690  13.210  1.00  0.00            
ATOM    443  CB  ALA   220     129.620 125.080  15.060  1.00  0.00            
ATOM    444  HB1 ALA   220     129.470 124.240  15.730  1.00  0.00            
ATOM    445  HB2 ALA   220     130.040 125.970  15.540  1.00  0.00            
ATOM    446  HB3 ALA   220     128.680 125.560  14.780  1.00  0.00            
ATOM    447  C   ALA   220     131.830 124.320  14.110  1.00  0.00            
ATOM    448  O   ALA   220     132.730 125.080  14.470  1.00  0.00            
ATOM    449  N   GLN   221     132.070 123.000  14.090  1.00  0.00            
ATOM    450  H   GLN   221     131.260 122.440  13.870  1.00  0.00            
ATOM    451  CA  GLN   221     133.320 122.320  14.360  1.00  0.00            
ATOM    452  HA  GLN   221     133.870 122.910  15.100  1.00  0.00            
ATOM    453  CB  GLN   221     132.950 121.060  15.140  1.00  0.00            
ATOM    454  HB1 GLN   221     133.880 120.500  15.270  1.00  0.00            
ATOM    455  HB2 GLN   221     132.220 120.470  14.600  1.00  0.00            
ATOM    456  CG  GLN   221     132.430 121.190  16.570  1.00  0.00            
ATOM    457  HG1 GLN   221     131.670 121.970  16.540  1.00  0.00            
ATOM    458  HG2 GLN   221     133.310 121.570  17.090  1.00  0.00            
ATOM    459  CD  GLN   221     131.860 119.900  17.140  1.00  0.00            
ATOM    460  OE1 GLN   221     131.370 119.000  16.460  1.00  0.00            
ATOM    461  NE2 GLN   221     131.950 119.730  18.470  1.00  0.00            
ATOM    462 1HE2 GLN   221     132.220 120.550  18.980  1.00  0.00            
ATOM    463 2HE2 GLN   221     131.640 118.910  18.970  1.00  0.00            
ATOM    464  C   GLN   221     134.120 121.950  13.120  1.00  0.00            
ATOM    465  O   GLN   221     135.300 121.630  13.270  1.00  0.00            
ATOM    466  N   GLY   222     133.500 121.950  11.940  1.00  0.00            
ATOM    467  H   GLY   222     132.540 122.260  11.880  1.00  0.00            
ATOM    468  CA  GLY   222     134.130 121.640  10.670  1.00  0.00            
ATOM    469  HA1 GLY   222     135.220 121.570  10.710  1.00  0.00            
ATOM    470  HA2 GLY   222     133.960 122.480  10.000  1.00  0.00            
ATOM    471  C   GLY   222     133.590 120.470   9.860  1.00  0.00            
ATOM    472  O   GLY   222     134.250 120.090   8.900  1.00  0.00            
ATOM    473  N   TYR   223     132.440 119.870  10.190  1.00  0.00            
ATOM    474  H   TYR   223     131.890 120.290  10.930  1.00  0.00            
ATOM    475  CA  TYR   223     131.810 118.830   9.400  1.00  0.00            
ATOM    476  HA  TYR   223     132.540 118.300   8.780  1.00  0.00            
ATOM    477  CB  TYR   223     131.360 117.650  10.260  1.00  0.00            
ATOM    478  HB1 TYR   223     131.220 116.830   9.550  1.00  0.00            
ATOM    479  HB2 TYR   223     130.360 117.730  10.670  1.00  0.00            
ATOM    480  CG  TYR   223     132.350 117.270  11.340  1.00  0.00            
ATOM    481  CD1 TYR   223     132.250 117.730  12.660  1.00  0.00            
ATOM    482  HD1 TYR   223     131.390 118.350  12.860  1.00  0.00            
ATOM    483  CE1 TYR   223     133.230 117.480  13.630  1.00  0.00            
ATOM    484  HE1 TYR   223     133.180 117.860  14.640  1.00  0.00            
ATOM    485  CZ  TYR   223     134.340 116.670  13.300  1.00  0.00            
ATOM    486  OH  TYR   223     135.240 116.310  14.250  1.00  0.00            
ATOM    487  HH  TYR   223     135.040 116.820  15.040  1.00  0.00            
ATOM    488  CE2 TYR   223     134.460 116.200  11.970  1.00  0.00            
ATOM    489  HE2 TYR   223     135.320 115.580  11.750  1.00  0.00            
ATOM    490  CD2 TYR   223     133.490 116.520  11.020  1.00  0.00            
ATOM    491  HD2 TYR   223     133.490 116.060  10.040  1.00  0.00            
ATOM    492  C   TYR   223     130.790 119.330   8.400  1.00  0.00            
ATOM    493  O   TYR   223     129.980 120.210   8.670  1.00  0.00            
ATOM    494  N   LYS   224     130.890 118.790   7.180  1.00  0.00            
ATOM    495  H   LYS   224     131.590 118.050   7.200  1.00  0.00            
ATOM    496  CA  LYS   224     130.050 119.130   6.060  1.00  0.00            
ATOM    497  HA  LYS   224     129.620 120.130   6.140  1.00  0.00            
ATOM    498  CB  LYS   224     130.830 119.080   4.750  1.00  0.00            
ATOM    499  HB1 LYS   224     130.150 118.900   3.910  1.00  0.00            
ATOM    500  HB2 LYS   224     131.600 118.330   4.890  1.00  0.00            
ATOM    501  CG  LYS   224     131.490 120.440   4.570  1.00  0.00            
ATOM    502  HG1 LYS   224     132.020 120.710   5.490  1.00  0.00            
ATOM    503  HG2 LYS   224     130.720 121.200   4.430  1.00  0.00            
ATOM    504  CD  LYS   224     132.450 120.540   3.390  1.00  0.00            
ATOM    505  HD1 LYS   224     131.860 120.240   2.530  1.00  0.00            
ATOM    506  HD2 LYS   224     133.260 119.820   3.570  1.00  0.00            
ATOM    507  CE  LYS   224     133.130 121.900   3.270  1.00  0.00            
ATOM    508  HE1 LYS   224     133.680 122.200   4.160  1.00  0.00            
ATOM    509  HE2 LYS   224     132.270 122.570   3.240  1.00  0.00            
ATOM    510  NZ  LYS   224     133.970 121.950   2.060  1.00  0.00            
ATOM    511  HZ1 LYS   224     133.420 121.620   1.270  1.00  0.00            
ATOM    512  HZ2 LYS   224     134.220 122.900   1.810  1.00  0.00            
ATOM    513  HZ3 LYS   224     134.690 121.260   2.190  1.00  0.00            
ATOM    514  C   LYS   224     128.890 118.140   6.130  1.00  0.00            
ATOM    515  O   LYS   224     129.030 116.980   6.500  1.00  0.00            
ATOM    516  N   VAL   225     127.690 118.620   5.790  1.00  0.00            
ATOM    517  H   VAL   225     127.640 119.580   5.470  1.00  0.00            
ATOM    518  CA  VAL   225     126.430 117.960   6.040  1.00  0.00            
ATOM    519  HA  VAL   225     126.580 116.890   6.240  1.00  0.00            
ATOM    520  CB  VAL   225     125.770 118.530   7.290  1.00  0.00            
ATOM    521  HB  VAL   225     125.570 119.560   6.990  1.00  0.00            
ATOM    522  CG1 VAL   225     124.490 117.770   7.640  1.00  0.00            
ATOM    523 1HG1 VAL   225     124.060 118.340   8.470  1.00  0.00            
ATOM    524 2HG1 VAL   225     123.740 117.720   6.840  1.00  0.00            
ATOM    525 3HG1 VAL   225     124.730 116.810   8.070  1.00  0.00            
ATOM    526  CG2 VAL   225     126.500 118.570   8.630  1.00  0.00            
ATOM    527 1HG2 VAL   225     127.220 119.380   8.660  1.00  0.00            
ATOM    528 2HG2 VAL   225     125.780 118.640   9.450  1.00  0.00            
ATOM    529 3HG2 VAL   225     127.180 117.720   8.600  1.00  0.00            
ATOM    530  C   VAL   225     125.450 118.120   4.890  1.00  0.00            
ATOM    531  O   VAL   225     125.140 119.210   4.430  1.00  0.00            
ATOM    532  N   LEU   226     124.820 117.000   4.550  1.00  0.00            
ATOM    533  H   LEU   226     125.020 116.190   5.130  1.00  0.00            
ATOM    534  CA  LEU   226     123.540 116.920   3.860  1.00  0.00            
ATOM    535  HA  LEU   226     123.350 117.920   3.480  1.00  0.00            
ATOM    536  CB  LEU   226     123.670 115.900   2.730  1.00  0.00            
ATOM    537  HB1 LEU   226     123.930 114.960   3.230  1.00  0.00            
ATOM    538  HB2 LEU   226     124.630 116.110   2.250  1.00  0.00            
ATOM    539  CG  LEU   226     122.450 115.790   1.820  1.00  0.00            
ATOM    540  HG  LEU   226     121.480 115.650   2.300  1.00  0.00            
ATOM    541  CD1 LEU   226     122.320 117.070   1.000  1.00  0.00            
ATOM    542 1HD1 LEU   226     122.090 117.950   1.610  1.00  0.00            
ATOM    543 2HD1 LEU   226     123.220 117.280   0.420  1.00  0.00            
ATOM    544 3HD1 LEU   226     121.490 116.900   0.330  1.00  0.00            
ATOM    545  CD2 LEU   226     122.680 114.670   0.810  1.00  0.00            
ATOM    546 1HD2 LEU   226     122.950 113.760   1.340  1.00  0.00            
ATOM    547 2HD2 LEU   226     121.820 114.680   0.140  1.00  0.00            
ATOM    548 3HD2 LEU   226     123.590 115.040   0.340  1.00  0.00            
ATOM    549  C   LEU   226     122.410 116.590   4.820  1.00  0.00            
ATOM    550  O   LEU   226     122.610 115.710   5.670  1.00  0.00            
ATOM    551  N   VAL   227     121.230 117.200   4.700  1.00  0.00            
ATOM    552  H   VAL   227     121.160 117.980   4.070  1.00  0.00            
ATOM    553  CA  VAL   227     120.050 116.780   5.420  1.00  0.00            
ATOM    554  HA  VAL   227     120.250 115.830   5.930  1.00  0.00            
ATOM    555  CB  VAL   227     119.540 117.810   6.430  1.00  0.00            
ATOM    556  HB  VAL   227     119.150 118.680   5.900  1.00  0.00            
ATOM    557  CG1 VAL   227     118.400 117.240   7.270  1.00  0.00            
ATOM    558 1HG1 VAL   227     118.810 116.430   7.880  1.00  0.00            
ATOM    559 2HG1 VAL   227     118.100 118.040   7.950  1.00  0.00            
ATOM    560 3HG1 VAL   227     117.590 116.920   6.620  1.00  0.00            
ATOM    561  CG2 VAL   227     120.680 118.220   7.360  1.00  0.00            
ATOM    562 1HG2 VAL   227     121.370 118.860   6.810  1.00  0.00            
ATOM    563 2HG2 VAL   227     120.310 118.780   8.220  1.00  0.00            
ATOM    564 3HG2 VAL   227     121.140 117.320   7.760  1.00  0.00            
ATOM    565  C   VAL   227     118.950 116.510   4.410  1.00  0.00            
ATOM    566  O   VAL   227     118.550 117.380   3.630  1.00  0.00            
ATOM    567  N   LEU   228     118.300 115.340   4.500  1.00  0.00            
ATOM    568  H   LEU   228     118.460 114.860   5.370  1.00  0.00            
ATOM    569  CA  LEU   228     117.230 114.870   3.650  1.00  0.00            
ATOM    570  HA  LEU   228     117.080 115.510   2.780  1.00  0.00            
ATOM    571  CB  LEU   228     117.520 113.470   3.100  1.00  0.00            
ATOM    572  HB1 LEU   228     116.570 113.130   2.710  1.00  0.00            
ATOM    573  HB2 LEU   228     117.650 112.870   4.000  1.00  0.00            
ATOM    574  CG  LEU   228     118.710 113.380   2.150  1.00  0.00            
ATOM    575  HG  LEU   228     119.630 113.510   2.720  1.00  0.00            
ATOM    576  CD1 LEU   228     118.620 111.970   1.560  1.00  0.00            
ATOM    577 1HD1 LEU   228     117.760 111.830   0.900  1.00  0.00            
ATOM    578 2HD1 LEU   228     119.520 111.780   0.980  1.00  0.00            
ATOM    579 3HD1 LEU   228     118.640 111.180   2.310  1.00  0.00            
ATOM    580  CD2 LEU   228     118.710 114.490   1.100  1.00  0.00            
ATOM    581 1HD2 LEU   228     117.730 114.750   0.700  1.00  0.00            
ATOM    582 2HD2 LEU   228     119.150 115.440   1.390  1.00  0.00            
ATOM    583 3HD2 LEU   228     119.330 114.160   0.270  1.00  0.00            
ATOM    584  C   LEU   228     115.920 114.860   4.410  1.00  0.00            
ATOM    585  O   LEU   228     115.960 114.490   5.580  1.00  0.00            
ATOM    586  N   ASN   229     114.800 115.290   3.810  1.00  0.00            
ATOM    587  H   ASN   229     114.790 115.600   2.850  1.00  0.00            
ATOM    588  CA  ASN   229     113.510 115.350   4.460  1.00  0.00            
ATOM    589  HA  ASN   229     113.520 114.530   5.180  1.00  0.00            
ATOM    590  CB  ASN   229     113.460 116.730   5.120  1.00  0.00            
ATOM    591  HB1 ASN   229     113.630 117.530   4.410  1.00  0.00            
ATOM    592  HB2 ASN   229     114.170 116.710   5.940  1.00  0.00            
ATOM    593  CG  ASN   229     112.070 116.840   5.730  1.00  0.00            
ATOM    594  OD1 ASN   229     111.080 117.260   5.120  1.00  0.00            
ATOM    595  ND2 ASN   229     111.890 116.540   7.020  1.00  0.00            
ATOM    596 1HD2 ASN   229     112.660 116.440   7.670  1.00  0.00            
ATOM    597 2HD2 ASN   229     110.960 116.650   7.380  1.00  0.00            
ATOM    598  C   ASN   229     112.340 115.120   3.500  1.00  0.00            
ATOM    599  O   ASN   229     112.460 115.510   2.340  1.00  0.00            
ATOM    600  N   PRO   230     111.180 114.560   3.830  1.00  0.00            
ATOM    601  CD  PRO   230     110.920 113.920   5.100  1.00  0.00            
ATOM    602  HD1 PRO   230     110.490 114.700   5.740  1.00  0.00            
ATOM    603  HD2 PRO   230     111.800 113.620   5.660  1.00  0.00            
ATOM    604  CG  PRO   230     109.930 112.780   4.880  1.00  0.00            
ATOM    605  HG1 PRO   230     109.300 112.640   5.760  1.00  0.00            
ATOM    606  HG2 PRO   230     110.450 111.870   4.590  1.00  0.00            
ATOM    607  CB  PRO   230     109.130 113.340   3.700  1.00  0.00            
ATOM    608  HB1 PRO   230     108.370 114.030   4.080  1.00  0.00            
ATOM    609  HB2 PRO   230     108.710 112.580   3.050  1.00  0.00            
ATOM    610  CA  PRO   230     110.110 114.210   2.920  1.00  0.00            
ATOM    611  HA  PRO   230     110.590 113.670   2.100  1.00  0.00            
ATOM    612  C   PRO   230     109.310 115.340   2.270  1.00  0.00            
ATOM    613  O   PRO   230     108.490 115.020   1.420  1.00  0.00            
ATOM    614  N   SER   231     109.500 116.580   2.730  1.00  0.00            
ATOM    615  H   SER   231     110.290 116.820   3.300  1.00  0.00            
ATOM    616  CA  SER   231     108.550 117.670   2.640  1.00  0.00            
ATOM    617  HA  SER   231     107.750 117.370   1.960  1.00  0.00            
ATOM    618  CB  SER   231     108.030 117.930   4.050  1.00  0.00            
ATOM    619  HB1 SER   231     108.790 117.750   4.820  1.00  0.00            
ATOM    620  HB2 SER   231     107.270 117.170   4.240  1.00  0.00            
ATOM    621  OG  SER   231     107.590 119.260   4.170  1.00  0.00            
ATOM    622  HG  SER   231     106.900 119.200   4.830  1.00  0.00            
ATOM    623  C   SER   231     109.180 118.960   2.140  1.00  0.00            
ATOM    624  O   SER   231     110.280 119.340   2.530  1.00  0.00            
ATOM    625  N   VAL   232     108.450 119.650   1.250  1.00  0.00            
ATOM    626  H   VAL   232     107.500 119.400   1.040  1.00  0.00            
ATOM    627  CA  VAL   232     108.910 120.950   0.810  1.00  0.00            
ATOM    628  HA  VAL   232     109.980 120.920   0.580  1.00  0.00            
ATOM    629  CB  VAL   232     108.150 121.370  -0.450  1.00  0.00            
ATOM    630  HB  VAL   232     107.100 121.070  -0.360  1.00  0.00            
ATOM    631  CG1 VAL   232     108.230 122.820  -0.910  1.00  0.00            
ATOM    632 1HG1 VAL   232     107.570 123.040  -1.750  1.00  0.00            
ATOM    633 2HG1 VAL   232     107.910 123.480  -0.110  1.00  0.00            
ATOM    634 3HG1 VAL   232     109.290 123.030  -1.060  1.00  0.00            
ATOM    635  CG2 VAL   232     108.600 120.600  -1.680  1.00  0.00            
ATOM    636 1HG2 VAL   232     109.610 120.820  -2.030  1.00  0.00            
ATOM    637 2HG2 VAL   232     108.610 119.520  -1.590  1.00  0.00            
ATOM    638 3HG2 VAL   232     107.930 120.800  -2.520  1.00  0.00            
ATOM    639  C   VAL   232     108.770 121.950   1.940  1.00  0.00            
ATOM    640  O   VAL   232     109.720 122.710   2.100  1.00  0.00            
ATOM    641  N   ALA   233     107.700 121.960   2.730  1.00  0.00            
ATOM    642  H   ALA   233     106.910 121.340   2.630  1.00  0.00            
ATOM    643  CA  ALA   233     107.570 122.910   3.820  1.00  0.00            
ATOM    644  HA  ALA   233     107.550 123.870   3.300  1.00  0.00            
ATOM    645  CB  ALA   233     106.180 122.840   4.460  1.00  0.00            
ATOM    646  HB1 ALA   233     105.990 121.890   4.960  1.00  0.00            
ATOM    647  HB2 ALA   233     106.130 123.570   5.270  1.00  0.00            
ATOM    648  HB3 ALA   233     105.490 123.180   3.690  1.00  0.00            
ATOM    649  C   ALA   233     108.660 122.850   4.880  1.00  0.00            
ATOM    650  O   ALA   233     109.230 123.830   5.350  1.00  0.00            
ATOM    651  N   ALA   234     109.040 121.620   5.250  1.00  0.00            
ATOM    652  H   ALA   234     108.790 120.800   4.710  1.00  0.00            
ATOM    653  CA  ALA   234     110.060 121.430   6.270  1.00  0.00            
ATOM    654  HA  ALA   234     109.790 121.920   7.210  1.00  0.00            
ATOM    655  CB  ALA   234     110.120 119.960   6.650  1.00  0.00            
ATOM    656  HB1 ALA   234     109.120 119.650   6.960  1.00  0.00            
ATOM    657  HB2 ALA   234     110.480 119.410   5.790  1.00  0.00            
ATOM    658  HB3 ALA   234     110.710 119.820   7.560  1.00  0.00            
ATOM    659  C   ALA   234     111.420 121.860   5.740  1.00  0.00            
ATOM    660  O   ALA   234     112.010 122.790   6.290  1.00  0.00            
ATOM    661  N   THR   235     111.810 121.360   4.570  1.00  0.00            
ATOM    662  H   THR   235     111.140 120.790   4.080  1.00  0.00            
ATOM    663  CA  THR   235     113.080 121.660   3.950  1.00  0.00            
ATOM    664  HA  THR   235     113.880 121.340   4.620  1.00  0.00            
ATOM    665  CB  THR   235     113.170 120.960   2.600  1.00  0.00            
ATOM    666  HB  THR   235     112.390 121.420   2.000  1.00  0.00            
ATOM    667  CG2 THR   235     114.480 121.190   1.850  1.00  0.00            
ATOM    668 1HG2 THR   235     114.500 120.550   0.970  1.00  0.00            
ATOM    669 2HG2 THR   235     114.670 122.230   1.610  1.00  0.00            
ATOM    670 3HG2 THR   235     115.320 120.870   2.460  1.00  0.00            
ATOM    671  OG1 THR   235     112.980 119.560   2.670  1.00  0.00            
ATOM    672  HG1 THR   235     112.030 119.450   2.700  1.00  0.00            
ATOM    673  C   THR   235     113.370 123.150   3.820  1.00  0.00            
ATOM    674  O   THR   235     114.420 123.580   4.290  1.00  0.00            
ATOM    675  N   LEU   236     112.450 123.960   3.280  1.00  0.00            
ATOM    676  H   LEU   236     111.490 123.650   3.160  1.00  0.00            
ATOM    677  CA  LEU   236     112.650 125.390   3.260  1.00  0.00            
ATOM    678  HA  LEU   236     113.640 125.610   2.850  1.00  0.00            
ATOM    679  CB  LEU   236     111.620 125.990   2.300  1.00  0.00            
ATOM    680  HB1 LEU   236     111.910 127.000   2.020  1.00  0.00            
ATOM    681  HB2 LEU   236     110.660 126.080   2.810  1.00  0.00            
ATOM    682  CG  LEU   236     111.490 125.360   0.920  1.00  0.00            
ATOM    683  HG  LEU   236     111.420 124.280   1.030  1.00  0.00            
ATOM    684  CD1 LEU   236     110.230 125.990   0.320  1.00  0.00            
ATOM    685 1HD1 LEU   236     110.040 127.030   0.550  1.00  0.00            
ATOM    686 2HD1 LEU   236     110.310 125.750  -0.750  1.00  0.00            
ATOM    687 3HD1 LEU   236     109.420 125.380   0.720  1.00  0.00            
ATOM    688  CD2 LEU   236     112.700 125.770   0.090  1.00  0.00            
ATOM    689 1HD2 LEU   236     112.580 126.820  -0.200  1.00  0.00            
ATOM    690 2HD2 LEU   236     113.590 125.540   0.690  1.00  0.00            
ATOM    691 3HD2 LEU   236     112.630 125.220  -0.850  1.00  0.00            
ATOM    692  C   LEU   236     112.590 126.090   4.610  1.00  0.00            
ATOM    693  O   LEU   236     113.220 127.120   4.830  1.00  0.00            
ATOM    694  N   GLY   237     111.830 125.570   5.580  1.00  0.00            
ATOM    695  H   GLY   237     111.300 124.730   5.390  1.00  0.00            
ATOM    696  CA  GLY   237     111.700 126.070   6.940  1.00  0.00            
ATOM    697  HA1 GLY   237     110.890 125.560   7.460  1.00  0.00            
ATOM    698  HA2 GLY   237     111.470 127.130   6.850  1.00  0.00            
ATOM    699  C   GLY   237     112.960 125.840   7.750  1.00  0.00            
ATOM    700  O   GLY   237     113.290 126.700   8.570  1.00  0.00            
ATOM    701  N   PHE   238     113.700 124.730   7.690  1.00  0.00            
ATOM    702  H   PHE   238     113.340 124.000   7.090  1.00  0.00            
ATOM    703  CA  PHE   238     114.930 124.560   8.430  1.00  0.00            
ATOM    704  HA  PHE   238     114.780 124.680   9.500  1.00  0.00            
ATOM    705  CB  PHE   238     115.500 123.170   8.190  1.00  0.00            
ATOM    706  HB1 PHE   238     116.290 123.080   8.930  1.00  0.00            
ATOM    707  HB2 PHE   238     115.750 123.070   7.130  1.00  0.00            
ATOM    708  CG  PHE   238     114.520 122.060   8.510  1.00  0.00            
ATOM    709  CD1 PHE   238     113.880 122.000   9.760  1.00  0.00            
ATOM    710  HD1 PHE   238     114.050 122.820  10.440  1.00  0.00            
ATOM    711  CE1 PHE   238     113.220 120.860  10.240  1.00  0.00            
ATOM    712  HE1 PHE   238     112.710 120.790  11.190  1.00  0.00            
ATOM    713  CZ  PHE   238     113.180 119.770   9.370  1.00  0.00            
ATOM    714  HZ  PHE   238     112.660 118.880   9.700  1.00  0.00            
ATOM    715  CE2 PHE   238     113.630 119.890   8.050  1.00  0.00            
ATOM    716  HE2 PHE   238     113.510 119.120   7.300  1.00  0.00            
ATOM    717  CD2 PHE   238     114.370 120.990   7.620  1.00  0.00            
ATOM    718  HD2 PHE   238     114.900 120.930   6.680  1.00  0.00            
ATOM    719  C   PHE   238     115.960 125.600   8.000  1.00  0.00            
ATOM    720  O   PHE   238     116.690 126.180   8.800  1.00  0.00            
ATOM    721  N   GLY   239     115.920 125.760   6.680  1.00  0.00            
ATOM    722  H   GLY   239     115.480 125.050   6.110  1.00  0.00            
ATOM    723  CA  GLY   239     116.620 126.780   5.930  1.00  0.00            
ATOM    724  HA1 GLY   239     116.370 126.800   4.870  1.00  0.00            
ATOM    725  HA2 GLY   239     117.700 126.720   6.060  1.00  0.00            
ATOM    726  C   GLY   239     116.350 128.130   6.570  1.00  0.00            
ATOM    727  O   GLY   239     117.330 128.750   6.990  1.00  0.00            
ATOM    728  N   ALA   240     115.100 128.600   6.640  1.00  0.00            
ATOM    729  H   ALA   240     114.330 127.980   6.410  1.00  0.00            
ATOM    730  CA  ALA   240     114.830 129.950   7.110  1.00  0.00            
ATOM    731  HA  ALA   240     115.460 130.640   6.550  1.00  0.00            
ATOM    732  CB  ALA   240     113.360 130.150   6.780  1.00  0.00            
ATOM    733  HB1 ALA   240     113.290 130.070   5.690  1.00  0.00            
ATOM    734  HB2 ALA   240     112.730 129.420   7.290  1.00  0.00            
ATOM    735  HB3 ALA   240     113.040 131.150   7.060  1.00  0.00            
ATOM    736  C   ALA   240     115.100 130.170   8.590  1.00  0.00            
ATOM    737  O   ALA   240     115.150 131.330   9.000  1.00  0.00            
ATOM    738  N   TYR   241     115.200 129.110   9.390  1.00  0.00            
ATOM    739  H   TYR   241     115.130 128.170   9.020  1.00  0.00            
ATOM    740  CA  TYR   241     115.750 129.220  10.730  1.00  0.00            
ATOM    741  HA  TYR   241     115.340 130.150  11.130  1.00  0.00            
ATOM    742  CB  TYR   241     115.230 128.050  11.560  1.00  0.00            
ATOM    743  HB1 TYR   241     115.870 127.190  11.400  1.00  0.00            
ATOM    744  HB2 TYR   241     114.260 127.650  11.280  1.00  0.00            
ATOM    745  CG  TYR   241     115.240 128.370  13.030  1.00  0.00            
ATOM    746  CD1 TYR   241     116.120 127.750  13.920  1.00  0.00            
ATOM    747  HD1 TYR   241     116.850 127.040  13.560  1.00  0.00            
ATOM    748  CE1 TYR   241     116.240 128.170  15.260  1.00  0.00            
ATOM    749  HE1 TYR   241     116.990 127.640  15.820  1.00  0.00            
ATOM    750  CZ  TYR   241     115.420 129.210  15.740  1.00  0.00            
ATOM    751  OH  TYR   241     115.370 129.640  17.030  1.00  0.00            
ATOM    752  HH  TYR   241     114.580 130.130  17.250  1.00  0.00            
ATOM    753  CE2 TYR   241     114.460 129.800  14.890  1.00  0.00            
ATOM    754  HE2 TYR   241     113.780 130.540  15.270  1.00  0.00            
ATOM    755  CD2 TYR   241     114.320 129.260  13.600  1.00  0.00            
ATOM    756  HD2 TYR   241     113.560 129.670  12.950  1.00  0.00            
ATOM    757  C   TYR   241     117.260 129.410  10.670  1.00  0.00            
ATOM    758  O   TYR   241     117.770 130.400  11.170  1.00  0.00            
ATOM    759  N   MET   242     117.970 128.530   9.950  1.00  0.00            
ATOM    760  H   MET   242     117.530 127.680   9.630  1.00  0.00            
ATOM    761  CA  MET   242     119.410 128.640   9.920  1.00  0.00            
ATOM    762  HA  MET   242     119.770 128.560  10.940  1.00  0.00            
ATOM    763  CB  MET   242     119.880 127.350   9.260  1.00  0.00            
ATOM    764  HB1 MET   242     119.570 127.370   8.210  1.00  0.00            
ATOM    765  HB2 MET   242     119.320 126.640   9.860  1.00  0.00            
ATOM    766  CG  MET   242     121.400 127.240   9.310  1.00  0.00            
ATOM    767  HG1 MET   242     121.840 127.640  10.230  1.00  0.00            
ATOM    768  HG2 MET   242     121.630 127.810   8.410  1.00  0.00            
ATOM    769  SD  MET   242     122.030 125.560   9.070  1.00  0.00            
ATOM    770  CE  MET   242     121.510 124.950  10.690  1.00  0.00            
ATOM    771  HE1 MET   242     121.700 123.880  10.750  1.00  0.00            
ATOM    772  HE2 MET   242     122.130 125.500  11.400  1.00  0.00            
ATOM    773  HE3 MET   242     120.460 125.060  10.960  1.00  0.00            
ATOM    774  C   MET   242     119.930 129.980   9.420  1.00  0.00            
ATOM    775  O   MET   242     120.790 130.520  10.120  1.00  0.00            
ATOM    776  N   SER   243     119.420 130.520   8.310  1.00  0.00            
ATOM    777  H   SER   243     118.700 129.990   7.850  1.00  0.00            
ATOM    778  CA  SER   243     119.750 131.840   7.800  1.00  0.00            
ATOM    779  HA  SER   243     120.800 131.810   7.510  1.00  0.00            
ATOM    780  CB  SER   243     118.930 132.050   6.530  1.00  0.00            
ATOM    781  HB1 SER   243     119.100 131.130   5.970  1.00  0.00            
ATOM    782  HB2 SER   243     119.230 132.940   5.990  1.00  0.00            
ATOM    783  OG  SER   243     117.560 132.030   6.860  1.00  0.00            
ATOM    784  HG  SER   243     117.010 132.560   6.280  1.00  0.00            
ATOM    785  C   SER   243     119.620 133.080   8.670  1.00  0.00            
ATOM    786  O   SER   243     120.170 134.120   8.320  1.00  0.00            
ATOM    787  N   LYS   244     118.960 132.940   9.830  1.00  0.00            
ATOM    788  H   LYS   244     118.530 132.040   9.970  1.00  0.00            
ATOM    789  CA  LYS   244     118.870 134.020  10.780  1.00  0.00            
ATOM    790  HA  LYS   244     119.490 134.890  10.550  1.00  0.00            
ATOM    791  CB  LYS   244     117.410 134.470  10.720  1.00  0.00            
ATOM    792  HB1 LYS   244     116.780 133.650  11.050  1.00  0.00            
ATOM    793  HB2 LYS   244     117.160 134.830   9.720  1.00  0.00            
ATOM    794  CG  LYS   244     117.060 135.550  11.740  1.00  0.00            
ATOM    795  HG1 LYS   244     117.730 136.410  11.710  1.00  0.00            
ATOM    796  HG2 LYS   244     117.250 135.080  12.710  1.00  0.00            
ATOM    797  CD  LYS   244     115.650 136.110  11.620  1.00  0.00            
ATOM    798  HD1 LYS   244     115.570 136.890  12.370  1.00  0.00            
ATOM    799  HD2 LYS   244     114.970 135.300  11.910  1.00  0.00            
ATOM    800  CE  LYS   244     115.120 136.520  10.250  1.00  0.00            
ATOM    801  HE1 LYS   244     114.030 136.510  10.310  1.00  0.00            
ATOM    802  HE2 LYS   244     115.430 135.870   9.430  1.00  0.00            
ATOM    803  NZ  LYS   244     115.510 137.910   9.980  1.00  0.00            
ATOM    804  HZ1 LYS   244     116.510 138.040  10.100  1.00  0.00            
ATOM    805  HZ2 LYS   244     115.230 138.220   9.060  1.00  0.00            
ATOM    806  HZ3 LYS   244     115.040 138.480  10.670  1.00  0.00            
ATOM    807  C   LYS   244     119.230 133.630  12.210  1.00  0.00            
ATOM    808  O   LYS   244     119.730 134.470  12.960  1.00  0.00            
ATOM    809  N   ALA   245     118.930 132.380  12.580  1.00  0.00            
ATOM    810  H   ALA   245     118.350 131.820  11.970  1.00  0.00            
ATOM    811  CA  ALA   245     119.250 131.870  13.890  1.00  0.00            
ATOM    812  HA  ALA   245     119.010 132.660  14.610  1.00  0.00            
ATOM    813  CB  ALA   245     118.520 130.600  14.310  1.00  0.00            
ATOM    814  HB1 ALA   245     117.450 130.780  14.460  1.00  0.00            
ATOM    815  HB2 ALA   245     118.430 129.910  13.470  1.00  0.00            
ATOM    816  HB3 ALA   245     118.900 130.120  15.210  1.00  0.00            
ATOM    817  C   ALA   245     120.730 131.560  14.090  1.00  0.00            
ATOM    818  O   ALA   245     121.180 131.860  15.190  1.00  0.00            
ATOM    819  N   HIS   246     121.440 131.130  13.040  1.00  0.00            
ATOM    820  H   HIS   246     120.920 130.670  12.310  1.00  0.00            
ATOM    821  CA  HIS   246     122.880 130.970  13.010  1.00  0.00            
ATOM    822  HA  HIS   246     123.220 131.090  14.040  1.00  0.00            
ATOM    823  CB  HIS   246     123.270 129.580  12.510  1.00  0.00            
ATOM    824  HB1 HIS   246     124.360 129.560  12.440  1.00  0.00            
ATOM    825  HB2 HIS   246     122.940 129.530  11.470  1.00  0.00            
ATOM    826  CG  HIS   246     122.590 128.370  13.080  1.00  0.00            
ATOM    827  ND1 HIS   246     121.420 127.710  12.680  1.00  0.00            
ATOM    828  CE1 HIS   246     121.100 126.830  13.640  1.00  0.00            
ATOM    829  HE1 HIS   246     120.130 126.360  13.690  1.00  0.00            
ATOM    830  NE2 HIS   246     122.060 126.830  14.580  1.00  0.00            
ATOM    831  HE2 HIS   246     122.030 126.400  15.490  1.00  0.00            
ATOM    832  CD2 HIS   246     122.940 127.860  14.300  1.00  0.00            
ATOM    833  HD2 HIS   246     123.830 128.180  14.810  1.00  0.00            
ATOM    834  C   HIS   246     123.540 131.990  12.100  1.00  0.00            
ATOM    835  O   HIS   246     124.760 131.980  12.030  1.00  0.00            
ATOM    836  N   GLY   247     122.780 132.950  11.550  1.00  0.00            
ATOM    837  H   GLY   247     121.810 132.830  11.770  1.00  0.00            
ATOM    838  CA  GLY   247     123.180 133.860  10.490  1.00  0.00            
ATOM    839  HA1 GLY   247     123.970 134.520  10.850  1.00  0.00            
ATOM    840  HA2 GLY   247     122.260 134.420  10.290  1.00  0.00            
ATOM    841  C   GLY   247     123.810 133.350   9.210  1.00  0.00            
ATOM    842  O   GLY   247     124.230 134.120   8.350  1.00  0.00            
ATOM    843  N   ILE   248     123.760 132.020   9.090  1.00  0.00            
ATOM    844  H   ILE   248     123.380 131.550   9.900  1.00  0.00            
ATOM    845  CA  ILE   248     124.290 131.290   7.950  1.00  0.00            
ATOM    846  HA  ILE   248     124.820 132.020   7.340  1.00  0.00            
ATOM    847  CB  ILE   248     125.280 130.210   8.360  1.00  0.00            
ATOM    848  HB  ILE   248     124.790 129.440   8.960  1.00  0.00            
ATOM    849  CG2 ILE   248     125.760 129.530   7.080  1.00  0.00            
ATOM    850 1HG2 ILE   248     126.470 128.760   7.390  1.00  0.00            
ATOM    851 2HG2 ILE   248     124.940 129.010   6.590  1.00  0.00            
ATOM    852 3HG2 ILE   248     126.330 130.180   6.410  1.00  0.00            
ATOM    853  CG1 ILE   248     126.500 130.910   8.940  1.00  0.00            
ATOM    854 1HG1 ILE   248     126.190 131.560   9.750  1.00  0.00            
ATOM    855 2HG1 ILE   248     126.920 131.540   8.160  1.00  0.00            
ATOM    856  CD  ILE   248     127.460 129.900   9.570  1.00  0.00            
ATOM    857  HD1 ILE   248     128.290 130.390  10.080  1.00  0.00            
ATOM    858  HD2 ILE   248     126.910 129.320  10.310  1.00  0.00            
ATOM    859  HD3 ILE   248     127.990 129.360   8.780  1.00  0.00            
ATOM    860  C   ILE   248     123.170 130.770   7.060  1.00  0.00            
ATOM    861  O   ILE   248     122.450 129.880   7.510  1.00  0.00            
ATOM    862  N   ASP   249     123.020 131.220   5.810  1.00  0.00            
ATOM    863  H   ASP   249     123.610 131.950   5.440  1.00  0.00            
ATOM    864  CA  ASP   249     121.970 130.780   4.930  1.00  0.00            
ATOM    865  HA  ASP   249     121.100 130.440   5.500  1.00  0.00            
ATOM    866  CB  ASP   249     121.560 131.980   4.080  1.00  0.00            
ATOM    867  HB1 ASP   249     122.420 132.310   3.490  1.00  0.00            
ATOM    868  HB2 ASP   249     121.190 132.760   4.740  1.00  0.00            
ATOM    869  CG  ASP   249     120.400 131.700   3.140  1.00  0.00            
ATOM    870  OD1 ASP   249     119.680 130.700   3.340  1.00  0.00            
ATOM    871  OD2 ASP   249     120.250 132.490   2.180  1.00  0.00            
ATOM    872  C   ASP   249     122.490 129.560   4.180  1.00  0.00            
ATOM    873  O   ASP   249     123.440 129.660   3.420  1.00  0.00            
ATOM    874  N   PRO   250     121.880 128.380   4.400  1.00  0.00            
ATOM    875  CD  PRO   250     120.790 128.100   5.310  1.00  0.00            
ATOM    876  HD1 PRO   250     119.930 128.660   4.960  1.00  0.00            
ATOM    877  HD2 PRO   250     121.110 128.390   6.320  1.00  0.00            
ATOM    878  CG  PRO   250     120.550 126.600   5.330  1.00  0.00            
ATOM    879  HG1 PRO   250     119.750 126.310   4.640  1.00  0.00            
ATOM    880  HG2 PRO   250     120.310 126.330   6.360  1.00  0.00            
ATOM    881  CB  PRO   250     121.930 126.080   4.940  1.00  0.00            
ATOM    882  HB1 PRO   250     121.760 125.100   4.500  1.00  0.00            
ATOM    883  HB2 PRO   250     122.560 126.030   5.830  1.00  0.00            
ATOM    884  CA  PRO   250     122.380 127.110   3.910  1.00  0.00            
ATOM    885  HA  PRO   250     123.460 127.050   4.020  1.00  0.00            
ATOM    886  C   PRO   250     121.930 126.780   2.490  1.00  0.00            
ATOM    887  O   PRO   250     121.000 127.410   2.000  1.00  0.00            
ATOM    888  N   ASN   251     122.530 125.780   1.850  1.00  0.00            
ATOM    889  H   ASN   251     123.060 125.090   2.360  1.00  0.00            
ATOM    890  CA  ASN   251     122.160 125.480   0.480  1.00  0.00            
ATOM    891  HA  ASN   251     122.130 126.340  -0.180  1.00  0.00            
ATOM    892  CB  ASN   251     123.230 124.600  -0.170  1.00  0.00            
ATOM    893  HB1 ASN   251     123.160 124.480  -1.250  1.00  0.00            
ATOM    894  HB2 ASN   251     123.180 123.640   0.340  1.00  0.00            
ATOM    895  CG  ASN   251     124.630 125.200  -0.050  1.00  0.00            
ATOM    896  OD1 ASN   251     125.020 126.240  -0.580  1.00  0.00            
ATOM    897  ND2 ASN   251     125.520 124.370   0.500  1.00  0.00            
ATOM    898 1HD2 ASN   251     125.110 123.540   0.920  1.00  0.00            
ATOM    899 2HD2 ASN   251     126.400 124.670   0.880  1.00  0.00            
ATOM    900  C   ASN   251     120.820 124.750   0.530  1.00  0.00            
ATOM    901  O   ASN   251     120.670 123.850   1.350  1.00  0.00            
ATOM    902  N   ILE   252     119.850 125.150  -0.300  1.00  0.00            
ATOM    903  H   ILE   252     120.030 125.990  -0.830  1.00  0.00            
ATOM    904  CA  ILE   252     118.580 124.490  -0.460  1.00  0.00            
ATOM    905  HA  ILE   252     118.620 123.690   0.290  1.00  0.00            
ATOM    906  CB  ILE   252     117.300 125.300  -0.240  1.00  0.00            
ATOM    907  HB  ILE   252     116.450 124.640  -0.390  1.00  0.00            
ATOM    908  CG2 ILE   252     117.190 125.770   1.210  1.00  0.00            
ATOM    909 1HG2 ILE   252     117.250 124.870   1.820  1.00  0.00            
ATOM    910 2HG2 ILE   252     118.080 126.370   1.390  1.00  0.00            
ATOM    911 3HG2 ILE   252     116.300 126.350   1.470  1.00  0.00            
ATOM    912  CG1 ILE   252     117.060 126.470  -1.180  1.00  0.00            
ATOM    913 1HG1 ILE   252     117.400 126.130  -2.160  1.00  0.00            
ATOM    914 2HG1 ILE   252     117.590 127.360  -0.820  1.00  0.00            
ATOM    915  CD  ILE   252     115.580 126.780  -1.380  1.00  0.00            
ATOM    916  HD1 ILE   252     115.510 127.650  -2.030  1.00  0.00            
ATOM    917  HD2 ILE   252     115.090 125.910  -1.830  1.00  0.00            
ATOM    918  HD3 ILE   252     115.180 127.090  -0.420  1.00  0.00            
ATOM    919  C   ILE   252     118.430 123.670  -1.740  1.00  0.00            
ATOM    920  O   ILE   252     118.880 124.130  -2.790  1.00  0.00            
ATOM    921  N   ARG   253     117.690 122.560  -1.650  1.00  0.00            
ATOM    922  H   ARG   253     117.230 122.370  -0.780  1.00  0.00            
ATOM    923  CA  ARG   253     117.260 121.820  -2.820  1.00  0.00            
ATOM    924  HA  ARG   253     117.430 122.400  -3.730  1.00  0.00            
ATOM    925  CB  ARG   253     118.220 120.640  -2.970  1.00  0.00            
ATOM    926  HB1 ARG   253     117.660 119.920  -3.570  1.00  0.00            
ATOM    927  HB2 ARG   253     118.180 120.160  -1.990  1.00  0.00            
ATOM    928  CG  ARG   253     119.620 120.830  -3.550  1.00  0.00            
ATOM    929  HG1 ARG   253     120.280 120.090  -3.100  1.00  0.00            
ATOM    930  HG2 ARG   253     119.930 121.860  -3.350  1.00  0.00            
ATOM    931  CD  ARG   253     119.720 120.560  -5.040  1.00  0.00            
ATOM    932  HD1 ARG   253     118.930 121.130  -5.530  1.00  0.00            
ATOM    933  HD2 ARG   253     119.440 119.520  -5.200  1.00  0.00            
ATOM    934  NE  ARG   253     121.090 120.850  -5.470  1.00  0.00            
ATOM    935  HE  ARG   253     121.340 121.790  -5.740  1.00  0.00            
ATOM    936  CZ  ARG   253     122.080 119.950  -5.460  1.00  0.00            
ATOM    937  NH1 ARG   253     121.910 118.650  -5.190  1.00  0.00            
ATOM    938 1HH1 ARG   253     120.980 118.360  -4.900  1.00  0.00            
ATOM    939 2HH1 ARG   253     122.540 117.910  -5.470  1.00  0.00            
ATOM    940  NH2 ARG   253     123.300 120.300  -5.880  1.00  0.00            
ATOM    941 1HH2 ARG   253     123.640 121.250  -5.980  1.00  0.00            
ATOM    942 2HH2 ARG   253     124.010 119.580  -5.820  1.00  0.00            
ATOM    943  C   ARG   253     115.800 121.440  -2.650  1.00  0.00            
ATOM    944  O   ARG   253     115.400 120.740  -1.730  1.00  0.00            
ATOM    945  N   THR   254     114.940 121.840  -3.600  1.00  0.00            
ATOM    946  H   THR   254     115.210 122.470  -4.340  1.00  0.00            
ATOM    947  CA  THR   254     113.610 121.300  -3.790  1.00  0.00            
ATOM    948  HA  THR   254     113.590 120.280  -3.390  1.00  0.00            
ATOM    949  CB  THR   254     112.520 122.070  -3.060  1.00  0.00            
ATOM    950  HB  THR   254     111.580 121.550  -3.200  1.00  0.00            
ATOM    951  CG2 THR   254     112.720 122.180  -1.550  1.00  0.00            
ATOM    952 1HG2 THR   254     113.080 121.180  -1.310  1.00  0.00            
ATOM    953 2HG2 THR   254     113.500 122.870  -1.260  1.00  0.00            
ATOM    954 3HG2 THR   254     111.820 122.460  -1.000  1.00  0.00            
ATOM    955  OG1 THR   254     112.400 123.400  -3.530  1.00  0.00            
ATOM    956  HG1 THR   254     113.270 123.800  -3.580  1.00  0.00            
ATOM    957  C   THR   254     113.240 121.280  -5.270  1.00  0.00            
ATOM    958  O   THR   254     113.890 121.930  -6.070  1.00  0.00            
ATOM    959  N   GLY   255     112.180 120.560  -5.660  1.00  0.00            
ATOM    960  H   GLY   255     111.690 120.030  -4.960  1.00  0.00            
ATOM    961  CA  GLY   255     111.540 120.670  -6.960  1.00  0.00            
ATOM    962  HA1 GLY   255     110.650 120.040  -6.900  1.00  0.00            
ATOM    963  HA2 GLY   255     112.300 120.390  -7.690  1.00  0.00            
ATOM    964  C   GLY   255     110.990 122.070  -7.210  1.00  0.00            
ATOM    965  O   GLY   255     110.900 122.510  -8.360  1.00  0.00            
ATOM    966  N   VAL   256     110.660 122.900  -6.230  1.00  0.00            
ATOM    967  H   VAL   256     110.700 122.520  -5.300  1.00  0.00            
ATOM    968  CA  VAL   256     110.020 124.200  -6.340  1.00  0.00            
ATOM    969  HA  VAL   256     109.530 124.160  -7.310  1.00  0.00            
ATOM    970  CB  VAL   256     108.870 124.490  -5.370  1.00  0.00            
ATOM    971  HB  VAL   256     108.150 123.670  -5.400  1.00  0.00            
ATOM    972  CG1 VAL   256     109.290 124.660  -3.910  1.00  0.00            
ATOM    973 1HG1 VAL   256     109.880 125.570  -3.850  1.00  0.00            
ATOM    974 2HG1 VAL   256     108.380 124.850  -3.330  1.00  0.00            
ATOM    975 3HG1 VAL   256     109.770 123.770  -3.500  1.00  0.00            
ATOM    976  CG2 VAL   256     108.130 125.780  -5.710  1.00  0.00            
ATOM    977 1HG2 VAL   256     108.650 126.650  -5.290  1.00  0.00            
ATOM    978 2HG2 VAL   256     108.090 125.920  -6.790  1.00  0.00            
ATOM    979 3HG2 VAL   256     107.150 125.720  -5.240  1.00  0.00            
ATOM    980  C   VAL   256     110.960 125.390  -6.250  1.00  0.00            
ATOM    981  O   VAL   256     110.830 126.250  -7.120  1.00  0.00            
ATOM    982  N   ARG   257     112.010 125.320  -5.440  1.00  0.00            
ATOM    983  H   ARG   257     111.920 124.560  -4.780  1.00  0.00            
ATOM    984  CA  ARG   257     113.230 126.120  -5.440  1.00  0.00            
ATOM    985  HA  ARG   257     113.350 126.420  -6.480  1.00  0.00            
ATOM    986  CB  ARG   257     113.130 127.340  -4.530  1.00  0.00            
ATOM    987  HB1 ARG   257     114.080 127.810  -4.280  1.00  0.00            
ATOM    988  HB2 ARG   257     112.990 126.910  -3.540  1.00  0.00            
ATOM    989  CG  ARG   257     111.990 128.340  -4.680  1.00  0.00            
ATOM    990  HG1 ARG   257     112.010 129.070  -3.870  1.00  0.00            
ATOM    991  HG2 ARG   257     111.070 127.750  -4.650  1.00  0.00            
ATOM    992  CD  ARG   257     112.060 129.020  -6.050  1.00  0.00            
ATOM    993  HD1 ARG   257     112.190 128.230  -6.790  1.00  0.00            
ATOM    994  HD2 ARG   257     112.910 129.700  -6.060  1.00  0.00            
ATOM    995  NE  ARG   257     110.830 129.780  -6.250  1.00  0.00            
ATOM    996  HE  ARG   257     110.010 129.520  -5.720  1.00  0.00            
ATOM    997  CZ  ARG   257     110.520 130.830  -7.040  1.00  0.00            
ATOM    998  NH1 ARG   257     111.500 131.390  -7.770  1.00  0.00            
ATOM    999 1HH1 ARG   257     112.380 130.930  -7.910  1.00  0.00            
ATOM   1000 2HH1 ARG   257     111.310 132.210  -8.330  1.00  0.00            
ATOM   1001  NH2 ARG   257     109.290 131.340  -7.010  1.00  0.00            
ATOM   1002 1HH2 ARG   257     108.670 130.680  -6.570  1.00  0.00            
ATOM   1003 2HH2 ARG   257     109.030 132.130  -7.590  1.00  0.00            
ATOM   1004  C   ARG   257     114.500 125.420  -4.990  1.00  0.00            
ATOM   1005  O   ARG   257     114.620 124.570  -4.110  1.00  0.00            
ATOM   1006  N   THR   258     115.560 125.720  -5.740  1.00  0.00            
ATOM   1007  H   THR   258     115.330 126.510  -6.330  1.00  0.00            
ATOM   1008  CA  THR   258     116.920 125.280  -5.460  1.00  0.00            
ATOM   1009  HA  THR   258     116.940 124.870  -4.450  1.00  0.00            
ATOM   1010  CB  THR   258     117.260 124.190  -6.480  1.00  0.00            
ATOM   1011  HB  THR   258     116.940 124.580  -7.440  1.00  0.00            
ATOM   1012  CG2 THR   258     118.720 123.770  -6.470  1.00  0.00            
ATOM   1013 1HG2 THR   258     118.790 122.950  -7.170  1.00  0.00            
ATOM   1014 2HG2 THR   258     119.330 124.600  -6.840  1.00  0.00            
ATOM   1015 3HG2 THR   258     119.060 123.460  -5.480  1.00  0.00            
ATOM   1016  OG1 THR   258     116.440 123.050  -6.330  1.00  0.00            
ATOM   1017  HG1 THR   258     115.520 123.320  -6.240  1.00  0.00            
ATOM   1018  C   THR   258     117.920 126.430  -5.520  1.00  0.00            
ATOM   1019  O   THR   258     117.840 127.200  -6.470  1.00  0.00            
ATOM   1020  N   ILE   259     118.750 126.650  -4.510  1.00  0.00            
ATOM   1021  H   ILE   259     118.830 125.950  -3.780  1.00  0.00            
ATOM   1022  CA  ILE   259     119.600 127.810  -4.330  1.00  0.00            
ATOM   1023  HA  ILE   259     119.880 128.300  -5.260  1.00  0.00            
ATOM   1024  CB  ILE   259     118.850 128.920  -3.590  1.00  0.00            
ATOM   1025  HB  ILE   259     118.730 128.610  -2.550  1.00  0.00            
ATOM   1026  CG2 ILE   259     119.790 130.120  -3.530  1.00  0.00            
ATOM   1027 1HG2 ILE   259     119.940 130.700  -4.440  1.00  0.00            
ATOM   1028 2HG2 ILE   259     119.360 130.890  -2.880  1.00  0.00            
ATOM   1029 3HG2 ILE   259     120.720 129.930  -3.000  1.00  0.00            
ATOM   1030  CG1 ILE   259     117.500 129.330  -4.170  1.00  0.00            
ATOM   1031 1HG1 ILE   259     116.830 128.480  -4.000  1.00  0.00            
ATOM   1032 2HG1 ILE   259     117.590 129.510  -5.240  1.00  0.00            
ATOM   1033  CD  ILE   259     116.790 130.520  -3.530  1.00  0.00            
ATOM   1034  HD1 ILE   259     117.220 131.490  -3.760  1.00  0.00            
ATOM   1035  HD2 ILE   259     115.770 130.550  -3.920  1.00  0.00            
ATOM   1036  HD3 ILE   259     116.750 130.450  -2.440  1.00  0.00            
ATOM   1037  C   ILE   259     120.900 127.410  -3.650  1.00  0.00            
ATOM   1038  O   ILE   259     120.880 127.020  -2.480  1.00  0.00            
ATOM   1039  N   THR   260     122.030 127.560  -4.330  1.00  0.00            
ATOM   1040  H   THR   260     121.920 127.960  -5.260  1.00  0.00            
ATOM   1041  CA  THR   260     123.360 127.540  -3.760  1.00  0.00            
ATOM   1042  HA  THR   260     123.300 126.690  -3.070  1.00  0.00            
ATOM   1043  CB  THR   260     124.370 127.460  -4.900  1.00  0.00            
ATOM   1044  HB  THR   260     124.310 128.270  -5.630  1.00  0.00            
ATOM   1045  CG2 THR   260     125.800 127.300  -4.390  1.00  0.00            
ATOM   1046 1HG2 THR   260     126.380 127.030  -5.270  1.00  0.00            
ATOM   1047 2HG2 THR   260     126.220 128.190  -3.920  1.00  0.00            
ATOM   1048 3HG2 THR   260     125.930 126.480  -3.680  1.00  0.00            
ATOM   1049  OG1 THR   260     124.110 126.250  -5.580  1.00  0.00            
ATOM   1050  HG1 THR   260     124.100 126.460  -6.520  1.00  0.00            
ATOM   1051  C   THR   260     123.670 128.810  -2.970  1.00  0.00            
ATOM   1052  O   THR   260     123.210 129.900  -3.310  1.00  0.00            
ATOM   1053  N   THR   261     124.450 128.710  -1.900  1.00  0.00            
ATOM   1054  H   THR   261     124.400 127.820  -1.420  1.00  0.00            
ATOM   1055  CA  THR   261     124.860 129.780  -1.010  1.00  0.00            
ATOM   1056  HA  THR   261     124.870 130.730  -1.550  1.00  0.00            
ATOM   1057  CB  THR   261     124.090 129.770   0.310  1.00  0.00            
ATOM   1058  HB  THR   261     124.380 130.630   0.910  1.00  0.00            
ATOM   1059  CG2 THR   261     122.570 129.820   0.180  1.00  0.00            
ATOM   1060 1HG2 THR   261     122.290 130.730  -0.360  1.00  0.00            
ATOM   1061 2HG2 THR   261     122.130 129.000  -0.390  1.00  0.00            
ATOM   1062 3HG2 THR   261     122.190 129.870   1.200  1.00  0.00            
ATOM   1063  OG1 THR   261     124.300 128.620   1.100  1.00  0.00            
ATOM   1064  HG1 THR   261     124.040 128.890   1.990  1.00  0.00            
ATOM   1065  C   THR   261     126.330 129.620  -0.640  1.00  0.00            
ATOM   1066  O   THR   261     126.980 130.640  -0.430  1.00  0.00            
ATOM   1067  N   GLY   262     126.890 128.410  -0.690  1.00  0.00            
ATOM   1068  H   GLY   262     126.310 127.600  -0.830  1.00  0.00            
ATOM   1069  CA  GLY   262     128.280 128.160  -0.330  1.00  0.00            
ATOM   1070  HA1 GLY   262     128.760 129.130  -0.460  1.00  0.00            
ATOM   1071  HA2 GLY   262     128.770 127.460  -1.010  1.00  0.00            
ATOM   1072  C   GLY   262     128.490 127.740   1.120  1.00  0.00            
ATOM   1073  O   GLY   262     129.680 127.610   1.410  1.00  0.00            
ATOM   1074  N   ALA   263     127.480 127.490   1.950  1.00  0.00            
ATOM   1075  H   ALA   263     126.570 127.710   1.560  1.00  0.00            
ATOM   1076  CA  ALA   263     127.530 127.050   3.330  1.00  0.00            
ATOM   1077  HA  ALA   263     128.320 127.630   3.810  1.00  0.00            
ATOM   1078  CB  ALA   263     126.220 127.520   3.950  1.00  0.00            
ATOM   1079  HB1 ALA   263     126.260 127.130   4.970  1.00  0.00            
ATOM   1080  HB2 ALA   263     126.200 128.610   3.950  1.00  0.00            
ATOM   1081  HB3 ALA   263     125.420 127.100   3.360  1.00  0.00            
ATOM   1082  C   ALA   263     127.760 125.560   3.540  1.00  0.00            
ATOM   1083  O   ALA   263     127.510 124.840   2.580  1.00  0.00            
ATOM   1084  N   PRO   264     128.150 125.040   4.710  1.00  0.00            
ATOM   1085  CD  PRO   264     128.710 125.730   5.860  1.00  0.00            
ATOM   1086  HD1 PRO   264     127.960 126.410   6.260  1.00  0.00            
ATOM   1087  HD2 PRO   264     129.460 126.350   5.370  1.00  0.00            
ATOM   1088  CG  PRO   264     129.230 124.690   6.840  1.00  0.00            
ATOM   1089  HG1 PRO   264     128.380 124.410   7.470  1.00  0.00            
ATOM   1090  HG2 PRO   264     130.080 124.960   7.470  1.00  0.00            
ATOM   1091  CB  PRO   264     129.570 123.530   5.910  1.00  0.00            
ATOM   1092  HB1 PRO   264     129.440 122.590   6.450  1.00  0.00            
ATOM   1093  HB2 PRO   264     130.550 123.790   5.510  1.00  0.00            
ATOM   1094  CA  PRO   264     128.520 123.640   4.810  1.00  0.00            
ATOM   1095  HA  PRO   264     129.040 123.290   3.920  1.00  0.00            
ATOM   1096  C   PRO   264     127.360 122.690   5.020  1.00  0.00            
ATOM   1097  O   PRO   264     127.600 121.490   5.110  1.00  0.00            
ATOM   1098  N   VAL   265     126.130 123.190   5.100  1.00  0.00            
ATOM   1099  H   VAL   265     126.040 124.200   5.140  1.00  0.00            
ATOM   1100  CA  VAL   265     124.900 122.440   5.250  1.00  0.00            
ATOM   1101  HA  VAL   265     125.210 121.420   5.490  1.00  0.00            
ATOM   1102  CB  VAL   265     124.130 123.100   6.390  1.00  0.00            
ATOM   1103  HB  VAL   265     123.970 124.170   6.230  1.00  0.00            
ATOM   1104  CG1 VAL   265     122.730 122.560   6.680  1.00  0.00            
ATOM   1105 1HG1 VAL   265     122.060 122.740   5.830  1.00  0.00            
ATOM   1106 2HG1 VAL   265     122.860 121.490   6.840  1.00  0.00            
ATOM   1107 3HG1 VAL   265     122.350 122.990   7.610  1.00  0.00            
ATOM   1108  CG2 VAL   265     124.960 122.920   7.660  1.00  0.00            
ATOM   1109 1HG2 VAL   265     125.770 123.660   7.670  1.00  0.00            
ATOM   1110 2HG2 VAL   265     124.370 123.080   8.560  1.00  0.00            
ATOM   1111 3HG2 VAL   265     125.310 121.920   7.880  1.00  0.00            
ATOM   1112  C   VAL   265     124.150 122.480   3.930  1.00  0.00            
ATOM   1113  O   VAL   265     124.200 123.500   3.240  1.00  0.00            
ATOM   1114  N   THR   266     123.390 121.430   3.590  1.00  0.00            
ATOM   1115  H   THR   266     123.380 120.650   4.220  1.00  0.00            
ATOM   1116  CA  THR   266     122.490 121.440   2.450  1.00  0.00            
ATOM   1117  HA  THR   266     122.270 122.470   2.170  1.00  0.00            
ATOM   1118  CB  THR   266     122.980 120.730   1.200  1.00  0.00            
ATOM   1119  HB  THR   266     123.260 119.740   1.560  1.00  0.00            
ATOM   1120  CG2 THR   266     121.910 120.640   0.110  1.00  0.00            
ATOM   1121 1HG2 THR   266     120.940 120.250   0.440  1.00  0.00            
ATOM   1122 2HG2 THR   266     121.750 121.690  -0.130  1.00  0.00            
ATOM   1123 3HG2 THR   266     122.210 120.070  -0.770  1.00  0.00            
ATOM   1124  OG1 THR   266     124.170 121.200   0.610  1.00  0.00            
ATOM   1125  HG1 THR   266     124.900 121.150   1.240  1.00  0.00            
ATOM   1126  C   THR   266     121.160 120.810   2.840  1.00  0.00            
ATOM   1127  O   THR   266     121.150 119.650   3.230  1.00  0.00            
ATOM   1128  N   TYR   267     120.030 121.530   2.840  1.00  0.00            
ATOM   1129  H   TYR   267     120.100 122.450   2.440  1.00  0.00            
ATOM   1130  CA  TYR   267     118.700 121.050   3.130  1.00  0.00            
ATOM   1131  HA  TYR   267     118.700 120.160   3.750  1.00  0.00            
ATOM   1132  CB  TYR   267     117.890 122.080   3.920  1.00  0.00            
ATOM   1133  HB1 TYR   267     116.880 121.670   3.990  1.00  0.00            
ATOM   1134  HB2 TYR   267     118.010 123.000   3.360  1.00  0.00            
ATOM   1135  CG  TYR   267     118.390 122.190   5.340  1.00  0.00            
ATOM   1136  CD1 TYR   267     118.160 121.130   6.230  1.00  0.00            
ATOM   1137  HD1 TYR   267     117.600 120.290   5.850  1.00  0.00            
ATOM   1138  CE1 TYR   267     118.500 121.240   7.580  1.00  0.00            
ATOM   1139  HE1 TYR   267     118.430 120.440   8.310  1.00  0.00            
ATOM   1140  CZ  TYR   267     119.080 122.430   8.050  1.00  0.00            
ATOM   1141  OH  TYR   267     119.450 122.540   9.360  1.00  0.00            
ATOM   1142  HH  TYR   267     119.240 121.750   9.860  1.00  0.00            
ATOM   1143  CE2 TYR   267     119.270 123.500   7.150  1.00  0.00            
ATOM   1144  HE2 TYR   267     119.750 124.370   7.580  1.00  0.00            
ATOM   1145  CD2 TYR   267     118.930 123.400   5.800  1.00  0.00            
ATOM   1146  HD2 TYR   267     119.130 124.200   5.100  1.00  0.00            
ATOM   1147  C   TYR   267     118.080 120.690   1.790  1.00  0.00            
ATOM   1148  O   TYR   267     117.700 121.540   0.980  1.00  0.00            
ATOM   1149  N   SER   268     117.880 119.400   1.500  1.00  0.00            
ATOM   1150  H   SER   268     118.180 118.740   2.200  1.00  0.00            
ATOM   1151  CA  SER   268     117.180 118.890   0.340  1.00  0.00            
ATOM   1152  HA  SER   268     116.980 119.710  -0.350  1.00  0.00            
ATOM   1153  CB  SER   268     118.130 117.910  -0.360  1.00  0.00            
ATOM   1154  HB1 SER   268     118.190 117.090   0.350  1.00  0.00            
ATOM   1155  HB2 SER   268     119.110 118.360  -0.530  1.00  0.00            
ATOM   1156  OG  SER   268     117.740 117.560  -1.670  1.00  0.00            
ATOM   1157  HG  SER   268     116.950 117.010  -1.590  1.00  0.00            
ATOM   1158  C   SER   268     115.930 118.160   0.800  1.00  0.00            
ATOM   1159  O   SER   268     115.850 117.670   1.920  1.00  0.00            
ATOM   1160  N   THR   269     115.000 118.140  -0.170  1.00  0.00            
ATOM   1161  H   THR   269     115.010 118.780  -0.950  1.00  0.00            
ATOM   1162  CA  THR   269     114.030 117.060  -0.260  1.00  0.00            
ATOM   1163  HA  THR   269     113.620 116.900   0.740  1.00  0.00            
ATOM   1164  CB  THR   269     112.820 117.400  -1.130  1.00  0.00            
ATOM   1165  HB  THR   269     112.360 116.440  -1.370  1.00  0.00            
ATOM   1166  CG2 THR   269     111.810 118.220  -0.340  1.00  0.00            
ATOM   1167 1HG2 THR   269     112.180 119.250  -0.340  1.00  0.00            
ATOM   1168 2HG2 THR   269     110.790 118.100  -0.700  1.00  0.00            
ATOM   1169 3HG2 THR   269     111.780 117.870   0.700  1.00  0.00            
ATOM   1170  OG1 THR   269     113.060 118.110  -2.320  1.00  0.00            
ATOM   1171  HG1 THR   269     112.240 118.390  -2.730  1.00  0.00            
ATOM   1172  C   THR   269     114.660 115.710  -0.590  1.00  0.00            
ATOM   1173  O   THR   269     115.650 115.640  -1.310  1.00  0.00            
ATOM   1174  N   TYR   270     114.120 114.550  -0.200  1.00  0.00            
ATOM   1175  H   TYR   270     113.270 114.610   0.360  1.00  0.00            
ATOM   1176  CA  TYR   270     114.560 113.260  -0.690  1.00  0.00            
ATOM   1177  HA  TYR   270     115.560 112.980  -0.370  1.00  0.00            
ATOM   1178  CB  TYR   270     113.790 112.080  -0.100  1.00  0.00            
ATOM   1179  HB1 TYR   270     113.980 111.200  -0.710  1.00  0.00            
ATOM   1180  HB2 TYR   270     112.710 112.270  -0.100  1.00  0.00            
ATOM   1181  CG  TYR   270     114.180 111.800   1.330  1.00  0.00            
ATOM   1182  CD1 TYR   270     115.320 111.010   1.560  1.00  0.00            
ATOM   1183  HD1 TYR   270     115.840 110.520   0.750  1.00  0.00            
ATOM   1184  CE1 TYR   270     115.630 110.600   2.860  1.00  0.00            
ATOM   1185  HE1 TYR   270     116.420 109.880   3.000  1.00  0.00            
ATOM   1186  CZ  TYR   270     114.850 110.900   3.990  1.00  0.00            
ATOM   1187  OH  TYR   270     114.930 110.330   5.220  1.00  0.00            
ATOM   1188  HH  TYR   270     114.280 110.720   5.810  1.00  0.00            
ATOM   1189  CE2 TYR   270     113.770 111.770   3.720  1.00  0.00            
ATOM   1190  HE2 TYR   270     113.140 112.080   4.540  1.00  0.00            
ATOM   1191  CD2 TYR   270     113.430 112.210   2.440  1.00  0.00            
ATOM   1192  HD2 TYR   270     112.480 112.690   2.250  1.00  0.00            
ATOM   1193  C   TYR   270     114.350 113.150  -2.200  1.00  0.00            
ATOM   1194  O   TYR   270     115.230 112.740  -2.950  1.00  0.00            
ATOM   1195  N   GLY   271     113.240 113.680  -2.710  1.00  0.00            
ATOM   1196  H   GLY   271     112.490 113.870  -2.060  1.00  0.00            
ATOM   1197  CA  GLY   271     113.000 113.850  -4.130  1.00  0.00            
ATOM   1198  HA1 GLY   271     112.010 114.290  -4.260  1.00  0.00            
ATOM   1199  HA2 GLY   271     112.920 112.880  -4.620  1.00  0.00            
ATOM   1200  C   GLY   271     114.090 114.600  -4.860  1.00  0.00            
ATOM   1201  O   GLY   271     114.540 113.990  -5.830  1.00  0.00            
ATOM   1202  N   LYS   272     114.590 115.770  -4.440  1.00  0.00            
ATOM   1203  H   LYS   272     114.060 116.350  -3.810  1.00  0.00            
ATOM   1204  CA  LYS   272     115.420 116.510  -5.360  1.00  0.00            
ATOM   1205  HA  LYS   272     115.030 116.430  -6.380  1.00  0.00            
ATOM   1206  CB  LYS   272     115.480 117.990  -4.990  1.00  0.00            
ATOM   1207  HB1 LYS   272     115.840 118.010  -3.960  1.00  0.00            
ATOM   1208  HB2 LYS   272     114.480 118.410  -4.980  1.00  0.00            
ATOM   1209  CG  LYS   272     116.270 118.990  -5.840  1.00  0.00            
ATOM   1210  HG1 LYS   272     117.310 118.780  -5.640  1.00  0.00            
ATOM   1211  HG2 LYS   272     116.000 119.930  -5.360  1.00  0.00            
ATOM   1212  CD  LYS   272     116.010 118.910  -7.340  1.00  0.00            
ATOM   1213  HD1 LYS   272     114.940 118.940  -7.560  1.00  0.00            
ATOM   1214  HD2 LYS   272     116.440 118.000  -7.770  1.00  0.00            
ATOM   1215  CE  LYS   272     116.690 120.060  -8.080  1.00  0.00            
ATOM   1216  HE1 LYS   272     117.750 120.160  -7.860  1.00  0.00            
ATOM   1217  HE2 LYS   272     116.180 120.960  -7.760  1.00  0.00            
ATOM   1218  NZ  LYS   272     116.620 119.830  -9.540  1.00  0.00            
ATOM   1219  HZ1 LYS   272     115.680 119.720  -9.900  1.00  0.00            
ATOM   1220  HZ2 LYS   272     117.010 120.580 -10.090  1.00  0.00            
ATOM   1221  HZ3 LYS   272     116.980 118.930  -9.790  1.00  0.00            
ATOM   1222  C   LYS   272     116.830 115.950  -5.350  1.00  0.00            
ATOM   1223  O   LYS   272     117.510 116.090  -6.370  1.00  0.00            
ATOM   1224  N   PHE   273     117.190 115.250  -4.270  1.00  0.00            
ATOM   1225  H   PHE   273     116.420 115.250  -3.610  1.00  0.00            
ATOM   1226  CA  PHE   273     118.360 114.410  -4.160  1.00  0.00            
ATOM   1227  HA  PHE   273     119.210 114.990  -4.510  1.00  0.00            
ATOM   1228  CB  PHE   273     118.470 113.990  -2.690  1.00  0.00            
ATOM   1229  HB1 PHE   273     117.490 113.900  -2.220  1.00  0.00            
ATOM   1230  HB2 PHE   273     118.980 114.820  -2.190  1.00  0.00            
ATOM   1231  CG  PHE   273     119.230 112.740  -2.340  1.00  0.00            
ATOM   1232  CD1 PHE   273     120.590 112.810  -2.030  1.00  0.00            
ATOM   1233  HD1 PHE   273     121.050 113.790  -2.120  1.00  0.00            
ATOM   1234  CE1 PHE   273     121.260 111.600  -1.790  1.00  0.00            
ATOM   1235  HE1 PHE   273     122.330 111.600  -1.640  1.00  0.00            
ATOM   1236  CZ  PHE   273     120.600 110.370  -1.740  1.00  0.00            
ATOM   1237  HZ  PHE   273     121.140 109.450  -1.540  1.00  0.00            
ATOM   1238  CE2 PHE   273     119.210 110.360  -1.940  1.00  0.00            
ATOM   1239  HE2 PHE   273     118.630 109.450  -1.980  1.00  0.00            
ATOM   1240  CD2 PHE   273     118.540 111.520  -2.320  1.00  0.00            
ATOM   1241  HD2 PHE   273     117.460 111.490  -2.340  1.00  0.00            
ATOM   1242  C   PHE   273     118.250 113.250  -5.140  1.00  0.00            
ATOM   1243  O   PHE   273     119.170 113.060  -5.940  1.00  0.00            
ATOM   1244  N   LEU   274     117.090 112.610  -5.290  1.00  0.00            
ATOM   1245  H   LEU   274     116.320 112.840  -4.680  1.00  0.00            
ATOM   1246  CA  LEU   274     116.910 111.580  -6.290  1.00  0.00            
ATOM   1247  HA  LEU   274     117.760 110.900  -6.240  1.00  0.00            
ATOM   1248  CB  LEU   274     115.630 110.830  -5.930  1.00  0.00            
ATOM   1249  HB1 LEU   274     115.390 110.140  -6.740  1.00  0.00            
ATOM   1250  HB2 LEU   274     114.830 111.560  -5.840  1.00  0.00            
ATOM   1251  CG  LEU   274     115.800 109.960  -4.680  1.00  0.00            
ATOM   1252  HG  LEU   274     116.420 110.510  -3.980  1.00  0.00            
ATOM   1253  CD1 LEU   274     114.430 109.590  -4.110  1.00  0.00            
ATOM   1254 1HD1 LEU   274     113.760 109.300  -4.920  1.00  0.00            
ATOM   1255 2HD1 LEU   274     114.570 108.800  -3.370  1.00  0.00            
ATOM   1256 3HD1 LEU   274     114.090 110.480  -3.590  1.00  0.00            
ATOM   1257  CD2 LEU   274     116.550 108.650  -4.890  1.00  0.00            
ATOM   1258 1HD2 LEU   274     115.900 107.990  -5.460  1.00  0.00            
ATOM   1259 2HD2 LEU   274     117.510 108.870  -5.360  1.00  0.00            
ATOM   1260 3HD2 LEU   274     116.640 108.160  -3.920  1.00  0.00            
ATOM   1261  C   LEU   274     116.870 112.170  -7.690  1.00  0.00            
ATOM   1262  O   LEU   274     117.430 111.550  -8.580  1.00  0.00            
ATOM   1263  N   ALA   275     116.340 113.380  -7.940  1.00  0.00            
ATOM   1264  H   ALA   275     115.810 113.790  -7.180  1.00  0.00            
ATOM   1265  CA  ALA   275     116.370 113.930  -9.270  1.00  0.00            
ATOM   1266  HA  ALA   275     115.980 113.170  -9.950  1.00  0.00            
ATOM   1267  CB  ALA   275     115.530 115.190  -9.420  1.00  0.00            
ATOM   1268  HB1 ALA   275     116.090 116.120  -9.520  1.00  0.00            
ATOM   1269  HB2 ALA   275     114.980 115.240 -10.370  1.00  0.00            
ATOM   1270  HB3 ALA   275     114.840 115.120  -8.580  1.00  0.00            
ATOM   1271  C   ALA   275     117.770 114.290  -9.750  1.00  0.00            
ATOM   1272  O   ALA   275     118.240 113.980 -10.850  1.00  0.00            
ATOM   1273  N   ASP   276     118.590 114.840  -8.850  1.00  0.00            
ATOM   1274  H   ASP   276     118.250 114.970  -7.910  1.00  0.00            
ATOM   1275  CA  ASP   276     119.960 115.190  -9.160  1.00  0.00            
ATOM   1276  HA  ASP   276     120.040 115.750 -10.090  1.00  0.00            
ATOM   1277  CB  ASP   276     120.440 116.150  -8.070  1.00  0.00            
ATOM   1278  HB1 ASP   276     120.350 115.580  -7.140  1.00  0.00            
ATOM   1279  HB2 ASP   276     119.810 117.020  -7.950  1.00  0.00            
ATOM   1280  CG  ASP   276     121.870 116.630  -8.290  1.00  0.00            
ATOM   1281  OD1 ASP   276     122.000 117.470  -9.210  1.00  0.00            
ATOM   1282  OD2 ASP   276     122.810 116.240  -7.570  1.00  0.00            
ATOM   1283  C   ASP   276     120.890 113.990  -9.300  1.00  0.00            
ATOM   1284  O   ASP   276     121.780 114.010 -10.150  1.00  0.00            
ATOM   1285  N   GLY   277     120.570 112.900  -8.610  1.00  0.00            
ATOM   1286  H   GLY   277     119.800 112.920  -7.960  1.00  0.00            
ATOM   1287  CA  GLY   277     121.270 111.630  -8.740  1.00  0.00            
ATOM   1288  HA1 GLY   277     122.160 111.740  -9.350  1.00  0.00            
ATOM   1289  HA2 GLY   277     120.570 110.990  -9.270  1.00  0.00            
ATOM   1290  C   GLY   277     121.770 110.860  -7.520  1.00  0.00            
ATOM   1291  O   GLY   277     122.570 109.950  -7.700  1.00  0.00            
ATOM   1292  N   GLY   278     121.300 111.140  -6.300  1.00  0.00            
ATOM   1293  H   GLY   278     120.650 111.890  -6.120  1.00  0.00            
ATOM   1294  CA  GLY   278     121.890 110.590  -5.100  1.00  0.00            
ATOM   1295  HA1 GLY   278     122.340 109.650  -5.410  1.00  0.00            
ATOM   1296  HA2 GLY   278     121.130 110.300  -4.380  1.00  0.00            
ATOM   1297  C   GLY   278     122.980 111.400  -4.420  1.00  0.00            
ATOM   1298  O   GLY   278     122.970 112.620  -4.280  1.00  0.00            
ATOM   1299  N   CYS   279     124.010 110.680  -3.950  1.00  0.00            
ATOM   1300  H   CYS   279     124.040 109.710  -4.210  1.00  0.00            
ATOM   1301  CA  CYS   279     125.030 111.200  -3.060  1.00  0.00            
ATOM   1302  HA  CYS   279     124.680 112.120  -2.610  1.00  0.00            
ATOM   1303  CB  CYS   279     125.370 110.260  -1.910  1.00  0.00            
ATOM   1304  HB1 CYS   279     125.890 110.880  -1.170  1.00  0.00            
ATOM   1305  HB2 CYS   279     125.930 109.420  -2.320  1.00  0.00            
ATOM   1306  SG  CYS   279     123.930 109.430  -1.190  1.00  0.00            
ATOM   1307  HG  CYS   279     123.850 108.390  -2.020  1.00  0.00            
ATOM   1308  C   CYS   279     126.340 111.520  -3.780  1.00  0.00            
ATOM   1309  O   CYS   279     127.020 110.680  -4.350  1.00  0.00            
ATOM   1310  N   SER   280     126.780 112.770  -3.860  1.00  0.00            
ATOM   1311  H   SER   280     126.230 113.540  -3.510  1.00  0.00            
ATOM   1312  CA  SER   280     127.880 113.180  -4.710  1.00  0.00            
ATOM   1313  HA  SER   280     127.930 112.620  -5.650  1.00  0.00            
ATOM   1314  CB  SER   280     127.810 114.660  -5.070  1.00  0.00            
ATOM   1315  HB1 SER   280     128.850 114.890  -5.300  1.00  0.00            
ATOM   1316  HB2 SER   280     127.330 115.180  -4.240  1.00  0.00            
ATOM   1317  OG  SER   280     126.990 114.920  -6.190  1.00  0.00            
ATOM   1318  HG  SER   280     127.150 115.850  -6.380  1.00  0.00            
ATOM   1319  C   SER   280     129.230 113.000  -4.030  1.00  0.00            
ATOM   1320  O   SER   280     129.340 113.130  -2.810  1.00  0.00            
ATOM   1321  N   GLY   281     130.310 112.880  -4.800  1.00  0.00            
ATOM   1322  H   GLY   281     130.130 112.820  -5.790  1.00  0.00            
ATOM   1323  CA  GLY   281     131.610 112.460  -4.310  1.00  0.00            
ATOM   1324  HA1 GLY   281     132.170 112.140  -5.190  1.00  0.00            
ATOM   1325  HA2 GLY   281     131.410 111.790  -3.480  1.00  0.00            
ATOM   1326  C   GLY   281     132.440 113.550  -3.650  1.00  0.00            
ATOM   1327  O   GLY   281     132.770 114.560  -4.280  1.00  0.00            
ATOM   1328  N   GLY   282     132.890 113.380  -2.400  1.00  0.00            
ATOM   1329  H   GLY   282     132.680 112.480  -1.990  1.00  0.00            
ATOM   1330  CA  GLY   282     133.610 114.350  -1.600  1.00  0.00            
ATOM   1331  HA1 GLY   282     134.650 114.440  -1.920  1.00  0.00            
ATOM   1332  HA2 GLY   282     133.560 113.950  -0.590  1.00  0.00            
ATOM   1333  C   GLY   282     133.040 115.760  -1.580  1.00  0.00            
ATOM   1334  O   GLY   282     133.650 116.780  -1.890  1.00  0.00            
ATOM   1335  N   ALA   283     131.810 115.800  -1.070  1.00  0.00            
ATOM   1336  H   ALA   283     131.420 114.920  -0.780  1.00  0.00            
ATOM   1337  CA  ALA   283     131.020 116.970  -0.720  1.00  0.00            
ATOM   1338  HA  ALA   283     131.670 117.830  -0.920  1.00  0.00            
ATOM   1339  CB  ALA   283     129.810 116.940  -1.650  1.00  0.00            
ATOM   1340  HB1 ALA   283     129.280 117.850  -1.360  1.00  0.00            
ATOM   1341  HB2 ALA   283     130.010 116.940  -2.720  1.00  0.00            
ATOM   1342  HB3 ALA   283     129.110 116.140  -1.400  1.00  0.00            
ATOM   1343  C   ALA   283     130.630 117.130   0.740  1.00  0.00            
ATOM   1344  O   ALA   283     130.470 118.260   1.210  1.00  0.00            
ATOM   1345  N   TYR   284     130.460 116.040   1.490  1.00  0.00            
ATOM   1346  H   TYR   284     130.850 115.170   1.160  1.00  0.00            
ATOM   1347  CA  TYR   284     129.990 115.960   2.860  1.00  0.00            
ATOM   1348  HA  TYR   284     130.350 116.860   3.370  1.00  0.00            
ATOM   1349  CB  TYR   284     128.470 115.910   2.940  1.00  0.00            
ATOM   1350  HB1 TYR   284     128.050 116.690   3.580  1.00  0.00            
ATOM   1351  HB2 TYR   284     128.120 115.110   3.600  1.00  0.00            
ATOM   1352  CG  TYR   284     127.700 115.680   1.650  1.00  0.00            
ATOM   1353  CD1 TYR   284     126.970 116.720   1.070  1.00  0.00            
ATOM   1354  HD1 TYR   284     126.860 117.690   1.540  1.00  0.00            
ATOM   1355  CE1 TYR   284     126.180 116.610  -0.080  1.00  0.00            
ATOM   1356  HE1 TYR   284     125.710 117.430  -0.600  1.00  0.00            
ATOM   1357  CZ  TYR   284     126.360 115.430  -0.820  1.00  0.00            
ATOM   1358  OH  TYR   284     125.830 115.200  -2.060  1.00  0.00            
ATOM   1359  HH  TYR   284     125.290 115.970  -2.250  1.00  0.00            
ATOM   1360  CE2 TYR   284     127.070 114.320  -0.310  1.00  0.00            
ATOM   1361  HE2 TYR   284     127.300 113.400  -0.830  1.00  0.00            
ATOM   1362  CD2 TYR   284     127.790 114.520   0.880  1.00  0.00            
ATOM   1363  HD2 TYR   284     128.440 113.770   1.320  1.00  0.00            
ATOM   1364  C   TYR   284     130.560 114.840   3.720  1.00  0.00            
ATOM   1365  O   TYR   284     130.710 113.700   3.280  1.00  0.00            
ATOM   1366  N   ASP   285     130.770 115.050   5.020  1.00  0.00            
ATOM   1367  H   ASP   285     130.520 115.970   5.370  1.00  0.00            
ATOM   1368  CA  ASP   285     131.070 114.040   6.010  1.00  0.00            
ATOM   1369  HA  ASP   285     131.630 113.250   5.510  1.00  0.00            
ATOM   1370  CB  ASP   285     131.840 114.720   7.130  1.00  0.00            
ATOM   1371  HB1 ASP   285     132.280 114.010   7.830  1.00  0.00            
ATOM   1372  HB2 ASP   285     131.120 115.420   7.550  1.00  0.00            
ATOM   1373  CG  ASP   285     132.980 115.560   6.570  1.00  0.00            
ATOM   1374  OD1 ASP   285     133.980 115.040   6.040  1.00  0.00            
ATOM   1375  OD2 ASP   285     132.840 116.790   6.730  1.00  0.00            
ATOM   1376  C   ASP   285     129.800 113.400   6.550  1.00  0.00            
ATOM   1377  O   ASP   285     129.940 112.220   6.870  1.00  0.00            
ATOM   1378  N   ILE   286     128.690 114.120   6.720  1.00  0.00            
ATOM   1379  H   ILE   286     128.790 115.090   6.490  1.00  0.00            
ATOM   1380  CA  ILE   286     127.460 113.640   7.320  1.00  0.00            
ATOM   1381  HA  ILE   286     127.570 112.600   7.630  1.00  0.00            
ATOM   1382  CB  ILE   286     127.050 114.420   8.570  1.00  0.00            
ATOM   1383  HB  ILE   286     126.560 115.330   8.220  1.00  0.00            
ATOM   1384  CG2 ILE   286     126.050 113.620   9.400  1.00  0.00            
ATOM   1385 1HG2 ILE   286     126.490 112.660   9.670  1.00  0.00            
ATOM   1386 2HG2 ILE   286     125.800 114.230  10.270  1.00  0.00            
ATOM   1387 3HG2 ILE   286     125.080 113.320   8.990  1.00  0.00            
ATOM   1388  CG1 ILE   286     128.160 114.990   9.440  1.00  0.00            
ATOM   1389 1HG1 ILE   286     127.740 115.650  10.190  1.00  0.00            
ATOM   1390 2HG1 ILE   286     128.820 115.630   8.850  1.00  0.00            
ATOM   1391  CD  ILE   286     128.960 113.940  10.210  1.00  0.00            
ATOM   1392  HD1 ILE   286     129.740 114.550  10.650  1.00  0.00            
ATOM   1393  HD2 ILE   286     128.340 113.460  10.970  1.00  0.00            
ATOM   1394  HD3 ILE   286     129.270 113.140   9.540  1.00  0.00            
ATOM   1395  C   ILE   286     126.290 113.700   6.350  1.00  0.00            
ATOM   1396  O   ILE   286     125.990 114.750   5.790  1.00  0.00            
ATOM   1397  N   ILE   287     125.540 112.600   6.190  1.00  0.00            
ATOM   1398  H   ILE   287     125.970 111.730   6.480  1.00  0.00            
ATOM   1399  CA  ILE   287     124.190 112.630   5.660  1.00  0.00            
ATOM   1400  HA  ILE   287     123.940 113.660   5.400  1.00  0.00            
ATOM   1401  CB  ILE   287     124.060 111.800   4.390  1.00  0.00            
ATOM   1402  HB  ILE   287     124.080 110.780   4.760  1.00  0.00            
ATOM   1403  CG2 ILE   287     122.680 112.030   3.780  1.00  0.00            
ATOM   1404 1HG2 ILE   287     121.970 111.470   4.390  1.00  0.00            
ATOM   1405 2HG2 ILE   287     122.380 113.070   3.640  1.00  0.00            
ATOM   1406 3HG2 ILE   287     122.690 111.580   2.790  1.00  0.00            
ATOM   1407  CG1 ILE   287     125.150 112.000   3.340  1.00  0.00            
ATOM   1408 1HG1 ILE   287     126.120 112.150   3.820  1.00  0.00            
ATOM   1409 2HG1 ILE   287     124.920 112.830   2.670  1.00  0.00            
ATOM   1410  CD  ILE   287     125.500 110.750   2.540  1.00  0.00            
ATOM   1411  HD1 ILE   287     125.990 110.040   3.200  1.00  0.00            
ATOM   1412  HD2 ILE   287     124.680 110.290   1.990  1.00  0.00            
ATOM   1413  HD3 ILE   287     126.200 111.010   1.740  1.00  0.00            
ATOM   1414  C   ILE   287     123.170 112.210   6.710  1.00  0.00            
ATOM   1415  O   ILE   287     123.370 111.180   7.360  1.00  0.00            
ATOM   1416  N   ILE   288     122.120 113.020   6.840  1.00  0.00            
ATOM   1417  H   ILE   288     122.180 113.890   6.330  1.00  0.00            
ATOM   1418  CA  ILE   288     121.080 112.890   7.830  1.00  0.00            
ATOM   1419  HA  ILE   288     121.230 112.080   8.550  1.00  0.00            
ATOM   1420  CB  ILE   288     120.960 114.130   8.710  1.00  0.00            
ATOM   1421  HB  ILE   288     120.780 114.980   8.040  1.00  0.00            
ATOM   1422  CG2 ILE   288     119.780 113.890   9.640  1.00  0.00            
ATOM   1423 1HG2 ILE   288     119.890 113.010  10.280  1.00  0.00            
ATOM   1424 2HG2 ILE   288     119.670 114.770  10.280  1.00  0.00            
ATOM   1425 3HG2 ILE   288     118.870 113.870   9.040  1.00  0.00            
ATOM   1426  CG1 ILE   288     122.320 114.470   9.310  1.00  0.00            
ATOM   1427 1HG1 ILE   288     122.990 114.800   8.520  1.00  0.00            
ATOM   1428 2HG1 ILE   288     122.590 113.540   9.810  1.00  0.00            
ATOM   1429  CD  ILE   288     122.380 115.530  10.410  1.00  0.00            
ATOM   1430  HD1 ILE   288     121.950 116.470  10.040  1.00  0.00            
ATOM   1431  HD2 ILE   288     121.810 115.240  11.290  1.00  0.00            
ATOM   1432  HD3 ILE   288     123.420 115.650  10.710  1.00  0.00            
ATOM   1433  C   ILE   288     119.790 112.570   7.100  1.00  0.00            
ATOM   1434  O   ILE   288     119.190 113.470   6.500  1.00  0.00            
ATOM   1435  N   CYS   289     119.390 111.300   7.170  1.00  0.00            
ATOM   1436  H   CYS   289     119.850 110.660   7.810  1.00  0.00            
ATOM   1437  CA  CYS   289     118.030 111.010   6.780  1.00  0.00            
ATOM   1438  HA  CYS   289     117.720 111.440   5.830  1.00  0.00            
ATOM   1439  CB  CYS   289     117.850 109.500   6.620  1.00  0.00            
ATOM   1440  HB1 CYS   289     116.770 109.350   6.590  1.00  0.00            
ATOM   1441  HB2 CYS   289     118.310 109.030   7.490  1.00  0.00            
ATOM   1442  SG  CYS   289     118.590 108.990   5.050  1.00  0.00            
ATOM   1443  HG  CYS   289     117.990 107.820   4.800  1.00  0.00            
ATOM   1444  C   CYS   289     117.090 111.490   7.880  1.00  0.00            
ATOM   1445  O   CYS   289     117.150 110.990   9.000  1.00  0.00            
ATOM   1446  N   ASP   290     116.190 112.450   7.640  1.00  0.00            
ATOM   1447  H   ASP   290     116.110 112.700   6.670  1.00  0.00            
ATOM   1448  CA  ASP   290     115.190 112.860   8.600  1.00  0.00            
ATOM   1449  HA  ASP   290     115.530 112.670   9.620  1.00  0.00            
ATOM   1450  CB  ASP   290     115.140 114.390   8.540  1.00  0.00            
ATOM   1451  HB1 ASP   290     114.720 114.780   7.610  1.00  0.00            
ATOM   1452  HB2 ASP   290     116.140 114.790   8.680  1.00  0.00            
ATOM   1453  CG  ASP   290     114.300 114.960   9.670  1.00  0.00            
ATOM   1454  OD1 ASP   290     113.770 116.080   9.510  1.00  0.00            
ATOM   1455  OD2 ASP   290     114.280 114.320  10.740  1.00  0.00            
ATOM   1456  C   ASP   290     113.910 112.090   8.300  1.00  0.00            
ATOM   1457  O   ASP   290     113.600 111.740   7.170  1.00  0.00            
ATOM   1458  N   GLU   291     113.110 112.070   9.370  1.00  0.00            
ATOM   1459  H   GLU   291     113.540 112.620  10.100  1.00  0.00            
ATOM   1460  CA  GLU   291     111.770 111.530   9.530  1.00  0.00            
ATOM   1461  HA  GLU   291     111.560 111.570  10.600  1.00  0.00            
ATOM   1462  CB  GLU   291     110.760 112.430   8.820  1.00  0.00            
ATOM   1463  HB1 GLU   291     109.790 111.950   8.820  1.00  0.00            
ATOM   1464  HB2 GLU   291     111.110 112.580   7.800  1.00  0.00            
ATOM   1465  CG  GLU   291     110.670 113.860   9.340  1.00  0.00            
ATOM   1466  HG1 GLU   291     110.290 114.470   8.520  1.00  0.00            
ATOM   1467  HG2 GLU   291     111.660 114.250   9.590  1.00  0.00            
ATOM   1468  CD  GLU   291     109.680 114.140  10.460  1.00  0.00            
ATOM   1469  OE1 GLU   291     108.460 113.840  10.390  1.00  0.00            
ATOM   1470  OE2 GLU   291     110.130 114.580  11.540  1.00  0.00            
ATOM   1471  C   GLU   291     111.700 110.090   9.050  1.00  0.00            
ATOM   1472  O   GLU   291     110.790 109.710   8.310  1.00  0.00            
ATOM   1473  N   CYS   292     112.670 109.240   9.400  1.00  0.00            
ATOM   1474  H   CYS   292     113.490 109.700   9.770  1.00  0.00            
ATOM   1475  CA  CYS   292     112.840 107.850   9.060  1.00  0.00            
ATOM   1476  HA  CYS   292     112.920 107.870   7.970  1.00  0.00            
ATOM   1477  CB  CYS   292     114.140 107.310   9.660  1.00  0.00            
ATOM   1478  HB1 CYS   292     114.210 106.280   9.320  1.00  0.00            
ATOM   1479  HB2 CYS   292     114.150 107.370  10.750  1.00  0.00            
ATOM   1480  SG  CYS   292     115.690 108.000   9.050  1.00  0.00            
ATOM   1481  HG  CYS   292     115.400 109.210   9.550  1.00  0.00            
ATOM   1482  C   CYS   292     111.710 106.860   9.300  1.00  0.00            
ATOM   1483  O   CYS   292     111.860 105.690   8.970  1.00  0.00            
ATOM   1484  N   HIS   293     110.720 107.260  10.100  1.00  0.00            
ATOM   1485  H   HIS   293     110.840 108.150  10.570  1.00  0.00            
ATOM   1486  CA  HIS   293     109.440 106.600  10.290  1.00  0.00            
ATOM   1487  HA  HIS   293     109.550 105.570  10.630  1.00  0.00            
ATOM   1488  CB  HIS   293     108.990 107.370  11.530  1.00  0.00            
ATOM   1489  HB1 HIS   293     109.520 106.970  12.390  1.00  0.00            
ATOM   1490  HB2 HIS   293     107.950 107.100  11.710  1.00  0.00            
ATOM   1491  CG  HIS   293     108.980 108.870  11.550  1.00  0.00            
ATOM   1492  ND1 HIS   293     109.730 109.710  12.380  1.00  0.00            
ATOM   1493  CE1 HIS   293     109.430 110.990  12.160  1.00  0.00            
ATOM   1494  HE1 HIS   293     109.700 111.810  12.810  1.00  0.00            
ATOM   1495  NE2 HIS   293     108.530 111.010  11.160  1.00  0.00            
ATOM   1496  HE2 HIS   293     108.060 111.830  10.810  1.00  0.00            
ATOM   1497  CD2 HIS   293     108.260 109.720  10.750  1.00  0.00            
ATOM   1498  HD2 HIS   293     107.580 109.420   9.960  1.00  0.00            
ATOM   1499  C   HIS   293     108.300 106.720   9.300  1.00  0.00            
ATOM   1500  O   HIS   293     107.290 106.020   9.310  1.00  0.00            
ATOM   1501  N   SER   294     108.530 107.550   8.270  1.00  0.00            
ATOM   1502  H   SER   294     109.440 107.980   8.320  1.00  0.00            
ATOM   1503  CA  SER   294     107.720 107.790   7.100  1.00  0.00            
ATOM   1504  HA  SER   294     106.690 107.950   7.410  1.00  0.00            
ATOM   1505  CB  SER   294     108.150 109.050   6.340  1.00  0.00            
ATOM   1506  HB1 SER   294     107.340 109.260   5.640  1.00  0.00            
ATOM   1507  HB2 SER   294     109.090 108.970   5.800  1.00  0.00            
ATOM   1508  OG  SER   294     108.300 110.060   7.320  1.00  0.00            
ATOM   1509  HG  SER   294     109.200 110.060   7.650  1.00  0.00            
ATOM   1510  C   SER   294     107.810 106.630   6.120  1.00  0.00            
ATOM   1511  O   SER   294     108.870 106.020   6.030  1.00  0.00            
ATOM   1512  N   THR   295     106.690 106.370   5.440  1.00  0.00            
ATOM   1513  H   THR   295     105.930 107.040   5.530  1.00  0.00            
ATOM   1514  CA  THR   295     106.450 105.230   4.570  1.00  0.00            
ATOM   1515  HA  THR   295     107.400 104.760   4.320  1.00  0.00            
ATOM   1516  CB  THR   295     105.750 104.090   5.290  1.00  0.00            
ATOM   1517  HB  THR   295     105.530 103.300   4.580  1.00  0.00            
ATOM   1518  CG2 THR   295     106.510 103.600   6.520  1.00  0.00            
ATOM   1519 1HG2 THR   295     105.940 102.760   6.910  1.00  0.00            
ATOM   1520 2HG2 THR   295     107.490 103.240   6.200  1.00  0.00            
ATOM   1521 3HG2 THR   295     106.740 104.420   7.200  1.00  0.00            
ATOM   1522  OG1 THR   295     104.540 104.600   5.830  1.00  0.00            
ATOM   1523  HG1 THR   295     104.190 103.750   6.120  1.00  0.00            
ATOM   1524  C   THR   295     105.950 105.630   3.190  1.00  0.00            
ATOM   1525  O   THR   295     105.150 104.890   2.620  1.00  0.00            
ATOM   1526  N   ASP   296     106.470 106.750   2.680  1.00  0.00            
ATOM   1527  H   ASP   296     107.050 107.300   3.280  1.00  0.00            
ATOM   1528  CA  ASP   296     106.230 107.180   1.310  1.00  0.00            
ATOM   1529  HA  ASP   296     105.300 106.710   0.980  1.00  0.00            
ATOM   1530  CB  ASP   296     105.990 108.680   1.160  1.00  0.00            
ATOM   1531  HB1 ASP   296     105.400 109.020   2.010  1.00  0.00            
ATOM   1532  HB2 ASP   296     105.510 108.810   0.190  1.00  0.00            
ATOM   1533  CG  ASP   296     107.250 109.530   1.120  1.00  0.00            
ATOM   1534  OD1 ASP   296     107.540 110.130   2.180  1.00  0.00            
ATOM   1535  OD2 ASP   296     107.800 109.900   0.070  1.00  0.00            
ATOM   1536  C   ASP   296     107.460 106.700   0.560  1.00  0.00            
ATOM   1537  O   ASP   296     108.610 106.800   0.970  1.00  0.00            
ATOM   1538  N   SER   297     107.210 106.120  -0.630  1.00  0.00            
ATOM   1539  H   SER   297     106.280 106.060  -1.010  1.00  0.00            
ATOM   1540  CA  SER   297     108.170 105.520  -1.530  1.00  0.00            
ATOM   1541  HA  SER   297     108.600 104.650  -1.040  1.00  0.00            
ATOM   1542  CB  SER   297     107.450 105.070  -2.800  1.00  0.00            
ATOM   1543  HB1 SER   297     106.620 104.470  -2.430  1.00  0.00            
ATOM   1544  HB2 SER   297     108.070 104.380  -3.380  1.00  0.00            
ATOM   1545  OG  SER   297     107.080 106.110  -3.670  1.00  0.00            
ATOM   1546  HG  SER   297     106.140 106.000  -3.820  1.00  0.00            
ATOM   1547  C   SER   297     109.320 106.450  -1.890  1.00  0.00            
ATOM   1548  O   SER   297     110.450 106.020  -1.730  1.00  0.00            
ATOM   1549  N   THR   298     109.230 107.760  -2.170  1.00  0.00            
ATOM   1550  H   THR   298     108.330 108.170  -2.400  1.00  0.00            
ATOM   1551  CA  THR   298     110.350 108.640  -2.440  1.00  0.00            
ATOM   1552  HA  THR   298     110.910 108.280  -3.300  1.00  0.00            
ATOM   1553  CB  THR   298     109.740 109.980  -2.850  1.00  0.00            
ATOM   1554  HB  THR   298     109.060 110.320  -2.070  1.00  0.00            
ATOM   1555  CG2 THR   298     110.880 110.920  -3.230  1.00  0.00            
ATOM   1556 1HG2 THR   298     111.470 110.620  -4.100  1.00  0.00            
ATOM   1557 2HG2 THR   298     110.400 111.860  -3.460  1.00  0.00            
ATOM   1558 3HG2 THR   298     111.500 111.150  -2.360  1.00  0.00            
ATOM   1559  OG1 THR   298     108.910 109.900  -3.990  1.00  0.00            
ATOM   1560  HG1 THR   298     108.230 110.580  -3.980  1.00  0.00            
ATOM   1561  C   THR   298     111.240 108.750  -1.220  1.00  0.00            
ATOM   1562  O   THR   298     112.440 108.920  -1.440  1.00  0.00            
ATOM   1563  N   THR   299     110.700 108.560  -0.020  1.00  0.00            
ATOM   1564  H   THR   299     109.740 108.250   0.070  1.00  0.00            
ATOM   1565  CA  THR   299     111.490 108.440   1.190  1.00  0.00            
ATOM   1566  HA  THR   299     112.270 109.200   1.090  1.00  0.00            
ATOM   1567  CB  THR   299     110.740 108.990   2.410  1.00  0.00            
ATOM   1568  HB  THR   299     109.850 108.380   2.590  1.00  0.00            
ATOM   1569  CG2 THR   299     111.500 108.800   3.720  1.00  0.00            
ATOM   1570 1HG2 THR   299     112.570 108.940   3.640  1.00  0.00            
ATOM   1571 2HG2 THR   299     111.220 109.490   4.520  1.00  0.00            
ATOM   1572 3HG2 THR   299     111.340 107.800   4.130  1.00  0.00            
ATOM   1573  OG1 THR   299     110.390 110.340   2.220  1.00  0.00            
ATOM   1574  HG1 THR   299     109.440 110.430   2.230  1.00  0.00            
ATOM   1575  C   THR   299     112.190 107.100   1.340  1.00  0.00            
ATOM   1576  O   THR   299     113.380 107.030   1.650  1.00  0.00            
ATOM   1577  N   ILE   300     111.440 106.020   1.100  1.00  0.00            
ATOM   1578  H   ILE   300     110.520 106.140   0.710  1.00  0.00            
ATOM   1579  CA  ILE   300     111.990 104.680   1.070  1.00  0.00            
ATOM   1580  HA  ILE   300     112.300 104.510   2.100  1.00  0.00            
ATOM   1581  CB  ILE   300     111.030 103.540   0.770  1.00  0.00            
ATOM   1582  HB  ILE   300     110.700 103.650  -0.270  1.00  0.00            
ATOM   1583  CG2 ILE   300     111.670 102.170   0.870  1.00  0.00            
ATOM   1584 1HG2 ILE   300     111.940 101.990   1.910  1.00  0.00            
ATOM   1585 2HG2 ILE   300     111.010 101.400   0.470  1.00  0.00            
ATOM   1586 3HG2 ILE   300     112.520 102.150   0.200  1.00  0.00            
ATOM   1587  CG1 ILE   300     109.770 103.500   1.630  1.00  0.00            
ATOM   1588 1HG1 ILE   300     109.280 102.520   1.610  1.00  0.00            
ATOM   1589 2HG1 ILE   300     108.970 104.180   1.360  1.00  0.00            
ATOM   1590  CD  ILE   300     109.860 103.690   3.140  1.00  0.00            
ATOM   1591  HD1 ILE   300     108.910 103.340   3.540  1.00  0.00            
ATOM   1592  HD2 ILE   300     110.700 103.180   3.630  1.00  0.00            
ATOM   1593  HD3 ILE   300     109.970 104.700   3.530  1.00  0.00            
ATOM   1594  C   ILE   300     113.190 104.550   0.130  1.00  0.00            
ATOM   1595  O   ILE   300     114.260 104.140   0.560  1.00  0.00            
ATOM   1596  N   LEU   301     112.960 104.780  -1.170  1.00  0.00            
ATOM   1597  H   LEU   301     112.080 105.220  -1.380  1.00  0.00            
ATOM   1598  CA  LEU   301     113.970 104.820  -2.210  1.00  0.00            
ATOM   1599  HA  LEU   301     114.410 103.830  -2.260  1.00  0.00            
ATOM   1600  CB  LEU   301     113.350 105.150  -3.560  1.00  0.00            
ATOM   1601  HB1 LEU   301     112.860 106.120  -3.520  1.00  0.00            
ATOM   1602  HB2 LEU   301     112.500 104.510  -3.800  1.00  0.00            
ATOM   1603  CG  LEU   301     114.340 105.130  -4.720  1.00  0.00            
ATOM   1604  HG  LEU   301     115.190 105.770  -4.490  1.00  0.00            
ATOM   1605  CD1 LEU   301     114.840 103.740  -5.100  1.00  0.00            
ATOM   1606 1HD1 LEU   301     113.950 103.150  -5.300  1.00  0.00            
ATOM   1607 2HD1 LEU   301     115.610 103.710  -5.880  1.00  0.00            
ATOM   1608 3HD1 LEU   301     115.270 103.270  -4.220  1.00  0.00            
ATOM   1609  CD2 LEU   301     113.640 105.790  -5.910  1.00  0.00            
ATOM   1610 1HD2 LEU   301     113.400 106.830  -5.690  1.00  0.00            
ATOM   1611 2HD2 LEU   301     114.390 105.670  -6.700  1.00  0.00            
ATOM   1612 3HD2 LEU   301     112.780 105.250  -6.300  1.00  0.00            
ATOM   1613  C   LEU   301     114.990 105.900  -1.860  1.00  0.00            
ATOM   1614  O   LEU   301     116.180 105.580  -1.950  1.00  0.00            
ATOM   1615  N   GLY   302     114.560 106.990  -1.230  1.00  0.00            
ATOM   1616  H   GLY   302     113.570 107.140  -1.110  1.00  0.00            
ATOM   1617  CA  GLY   302     115.470 107.960  -0.650  1.00  0.00            
ATOM   1618  HA1 GLY   302     114.840 108.600  -0.050  1.00  0.00            
ATOM   1619  HA2 GLY   302     116.000 108.460  -1.470  1.00  0.00            
ATOM   1620  C   GLY   302     116.520 107.400   0.310  1.00  0.00            
ATOM   1621  O   GLY   302     117.710 107.370   0.030  1.00  0.00            
ATOM   1622  N   ILE   303     116.080 106.940   1.480  1.00  0.00            
ATOM   1623  H   ILE   303     115.090 106.840   1.640  1.00  0.00            
ATOM   1624  CA  ILE   303     116.950 106.320   2.460  1.00  0.00            
ATOM   1625  HA  ILE   303     117.720 107.010   2.810  1.00  0.00            
ATOM   1626  CB  ILE   303     116.100 105.740   3.590  1.00  0.00            
ATOM   1627  HB  ILE   303     115.350 105.030   3.240  1.00  0.00            
ATOM   1628  CG2 ILE   303     116.900 104.900   4.580  1.00  0.00            
ATOM   1629 1HG2 ILE   303     117.140 105.500   5.460  1.00  0.00            
ATOM   1630 2HG2 ILE   303     116.260 104.210   5.140  1.00  0.00            
ATOM   1631 3HG2 ILE   303     117.670 104.290   4.100  1.00  0.00            
ATOM   1632  CG1 ILE   303     115.400 106.880   4.330  1.00  0.00            
ATOM   1633 1HG1 ILE   303     114.790 107.480   3.650  1.00  0.00            
ATOM   1634 2HG1 ILE   303     116.160 107.550   4.740  1.00  0.00            
ATOM   1635  CD  ILE   303     114.420 106.420   5.400  1.00  0.00            
ATOM   1636  HD1 ILE   303     114.720 105.450   5.800  1.00  0.00            
ATOM   1637  HD2 ILE   303     114.370 107.110   6.240  1.00  0.00            
ATOM   1638  HD3 ILE   303     113.450 106.240   4.920  1.00  0.00            
ATOM   1639  C   ILE   303     117.800 105.240   1.810  1.00  0.00            
ATOM   1640  O   ILE   303     118.990 105.160   2.110  1.00  0.00            
ATOM   1641  N   GLY   304     117.280 104.350   0.970  1.00  0.00            
ATOM   1642  H   GLY   304     116.290 104.470   0.850  1.00  0.00            
ATOM   1643  CA  GLY   304     117.940 103.270   0.260  1.00  0.00            
ATOM   1644  HA1 GLY   304     117.130 102.720  -0.220  1.00  0.00            
ATOM   1645  HA2 GLY   304     118.390 102.620   1.020  1.00  0.00            
ATOM   1646  C   GLY   304     119.000 103.720  -0.730  1.00  0.00            
ATOM   1647  O   GLY   304     119.920 102.980  -1.090  1.00  0.00            
ATOM   1648  N   THR   305     118.920 104.950  -1.250  1.00  0.00            
ATOM   1649  H   THR   305     118.060 105.430  -1.040  1.00  0.00            
ATOM   1650  CA  THR   305     119.950 105.620  -2.020  1.00  0.00            
ATOM   1651  HA  THR   305     120.300 104.800  -2.650  1.00  0.00            
ATOM   1652  CB  THR   305     119.350 106.650  -2.960  1.00  0.00            
ATOM   1653  HB  THR   305     118.940 107.490  -2.410  1.00  0.00            
ATOM   1654  CG2 THR   305     120.330 107.310  -3.920  1.00  0.00            
ATOM   1655 1HG2 THR   305     120.860 106.550  -4.500  1.00  0.00            
ATOM   1656 2HG2 THR   305     119.760 107.940  -4.600  1.00  0.00            
ATOM   1657 3HG2 THR   305     121.040 107.980  -3.440  1.00  0.00            
ATOM   1658  OG1 THR   305     118.360 106.120  -3.820  1.00  0.00            
ATOM   1659  HG1 THR   305     117.660 105.850  -3.220  1.00  0.00            
ATOM   1660  C   THR   305     121.130 106.110  -1.200  1.00  0.00            
ATOM   1661  O   THR   305     122.300 105.990  -1.570  1.00  0.00            
ATOM   1662  N   VAL   306     120.910 106.620   0.020  1.00  0.00            
ATOM   1663  H   VAL   306     119.940 106.710   0.290  1.00  0.00            
ATOM   1664  CA  VAL   306     121.940 106.960   0.980  1.00  0.00            
ATOM   1665  HA  VAL   306     122.700 107.570   0.480  1.00  0.00            
ATOM   1666  CB  VAL   306     121.280 107.660   2.160  1.00  0.00            
ATOM   1667  HB  VAL   306     120.490 106.990   2.530  1.00  0.00            
ATOM   1668  CG1 VAL   306     122.330 108.140   3.150  1.00  0.00            
ATOM   1669 1HG1 VAL   306     123.160 108.710   2.730  1.00  0.00            
ATOM   1670 2HG1 VAL   306     121.840 108.570   4.020  1.00  0.00            
ATOM   1671 3HG1 VAL   306     122.800 107.240   3.570  1.00  0.00            
ATOM   1672  CG2 VAL   306     120.560 108.960   1.830  1.00  0.00            
ATOM   1673 1HG2 VAL   306     121.250 109.790   1.640  1.00  0.00            
ATOM   1674 2HG2 VAL   306     119.870 108.830   1.000  1.00  0.00            
ATOM   1675 3HG2 VAL   306     119.990 109.160   2.740  1.00  0.00            
ATOM   1676  C   VAL   306     122.730 105.730   1.380  1.00  0.00            
ATOM   1677  O   VAL   306     123.950 105.660   1.290  1.00  0.00            
ATOM   1678  N   LEU   307     122.030 104.650   1.760  1.00  0.00            
ATOM   1679  H   LEU   307     121.050 104.780   1.980  1.00  0.00            
ATOM   1680  CA  LEU   307     122.580 103.410   2.260  1.00  0.00            
ATOM   1681  HA  LEU   307     123.350 103.790   2.940  1.00  0.00            
ATOM   1682  CB  LEU   307     121.560 102.710   3.140  1.00  0.00            
ATOM   1683  HB1 LEU   307     122.020 101.760   3.420  1.00  0.00            
ATOM   1684  HB2 LEU   307     120.730 102.430   2.480  1.00  0.00            
ATOM   1685  CG  LEU   307     121.150 103.480   4.390  1.00  0.00            
ATOM   1686  HG  LEU   307     120.790 104.500   4.220  1.00  0.00            
ATOM   1687  CD1 LEU   307     120.000 102.780   5.110  1.00  0.00            
ATOM   1688 1HD1 LEU   307     119.730 103.220   6.060  1.00  0.00            
ATOM   1689 2HD1 LEU   307     119.140 102.720   4.450  1.00  0.00            
ATOM   1690 3HD1 LEU   307     120.360 101.760   5.250  1.00  0.00            
ATOM   1691  CD2 LEU   307     122.280 103.400   5.410  1.00  0.00            
ATOM   1692 1HD2 LEU   307     123.100 104.070   5.180  1.00  0.00            
ATOM   1693 2HD2 LEU   307     121.900 103.620   6.410  1.00  0.00            
ATOM   1694 3HD2 LEU   307     122.580 102.360   5.520  1.00  0.00            
ATOM   1695  C   LEU   307     123.390 102.640   1.220  1.00  0.00            
ATOM   1696  O   LEU   307     124.400 102.050   1.570  1.00  0.00            
ATOM   1697  N   ASP   308     122.950 102.610  -0.050  1.00  0.00            
ATOM   1698  H   ASP   308     122.020 102.910  -0.310  1.00  0.00            
ATOM   1699  CA  ASP   308     123.710 102.040  -1.140  1.00  0.00            
ATOM   1700  HA  ASP   308     124.150 101.120  -0.760  1.00  0.00            
ATOM   1701  CB  ASP   308     122.810 101.670  -2.310  1.00  0.00            
ATOM   1702  HB1 ASP   308     122.380 102.570  -2.760  1.00  0.00            
ATOM   1703  HB2 ASP   308     122.070 100.940  -1.980  1.00  0.00            
ATOM   1704  CG  ASP   308     123.610 101.030  -3.430  1.00  0.00            
ATOM   1705  OD1 ASP   308     123.980 101.680  -4.440  1.00  0.00            
ATOM   1706  OD2 ASP   308     123.920  99.840  -3.230  1.00  0.00            
ATOM   1707  C   ASP   308     124.920 102.850  -1.600  1.00  0.00            
ATOM   1708  O   ASP   308     125.980 102.280  -1.820  1.00  0.00            
ATOM   1709  N   GLN   309     124.870 104.180  -1.490  1.00  0.00            
ATOM   1710  H   GLN   309     124.040 104.580  -1.070  1.00  0.00            
ATOM   1711  CA  GLN   309     125.830 105.110  -2.040  1.00  0.00            
ATOM   1712  HA  GLN   309     126.410 104.570  -2.790  1.00  0.00            
ATOM   1713  CB  GLN   309     125.150 106.200  -2.860  1.00  0.00            
ATOM   1714  HB1 GLN   309     125.940 106.840  -3.250  1.00  0.00            
ATOM   1715  HB2 GLN   309     124.480 106.710  -2.170  1.00  0.00            
ATOM   1716  CG  GLN   309     124.370 105.640  -4.050  1.00  0.00            
ATOM   1717  HG1 GLN   309     123.620 104.930  -3.690  1.00  0.00            
ATOM   1718  HG2 GLN   309     125.070 105.030  -4.620  1.00  0.00            
ATOM   1719  CD  GLN   309     123.630 106.730  -4.800  1.00  0.00            
ATOM   1720  OE1 GLN   309     123.670 107.900  -4.410  1.00  0.00            
ATOM   1721  NE2 GLN   309     122.930 106.380  -5.880  1.00  0.00            
ATOM   1722 1HE2 GLN   309     123.110 105.420  -6.130  1.00  0.00            
ATOM   1723 2HE2 GLN   309     122.530 106.990  -6.570  1.00  0.00            
ATOM   1724  C   GLN   309     126.830 105.830  -1.150  1.00  0.00            
ATOM   1725  O   GLN   309     127.880 106.220  -1.650  1.00  0.00            
ATOM   1726  N   ALA   310     126.460 105.990   0.130  1.00  0.00            
ATOM   1727  H   ALA   310     125.500 105.850   0.420  1.00  0.00            
ATOM   1728  CA  ALA   310     127.260 106.780   1.050  1.00  0.00            
ATOM   1729  HA  ALA   310     127.430 107.770   0.620  1.00  0.00            
ATOM   1730  CB  ALA   310     126.580 106.920   2.410  1.00  0.00            
ATOM   1731  HB1 ALA   310     126.820 105.980   2.900  1.00  0.00            
ATOM   1732  HB2 ALA   310     126.880 107.800   2.980  1.00  0.00            
ATOM   1733  HB3 ALA   310     125.500 107.040   2.380  1.00  0.00            
ATOM   1734  C   ALA   310     128.730 106.450   1.250  1.00  0.00            
ATOM   1735  O   ALA   310     129.520 107.370   1.420  1.00  0.00            
ATOM   1736  N   GLU   311     129.150 105.180   1.280  1.00  0.00            
ATOM   1737  H   GLU   311     128.490 104.420   1.160  1.00  0.00            
ATOM   1738  CA  GLU   311     130.550 104.800   1.370  1.00  0.00            
ATOM   1739  HA  GLU   311     131.130 105.280   2.160  1.00  0.00            
ATOM   1740  CB  GLU   311     130.610 103.280   1.390  1.00  0.00            
ATOM   1741  HB1 GLU   311     130.250 102.860   0.450  1.00  0.00            
ATOM   1742  HB2 GLU   311     129.970 102.860   2.170  1.00  0.00            
ATOM   1743  CG  GLU   311     132.000 102.740   1.700  1.00  0.00            
ATOM   1744  HG1 GLU   311     132.420 103.000   2.670  1.00  0.00            
ATOM   1745  HG2 GLU   311     132.710 103.140   0.980  1.00  0.00            
ATOM   1746  CD  GLU   311     132.110 101.230   1.490  1.00  0.00            
ATOM   1747  OE1 GLU   311     132.410 100.550   2.500  1.00  0.00            
ATOM   1748  OE2 GLU   311     132.010 100.750   0.350  1.00  0.00            
ATOM   1749  C   GLU   311     131.270 105.290   0.120  1.00  0.00            
ATOM   1750  O   GLU   311     132.340 105.870   0.270  1.00  0.00            
ATOM   1751  N   THR   312     130.550 105.270  -1.010  1.00  0.00            
ATOM   1752  H   THR   312     129.620 104.890  -1.030  1.00  0.00            
ATOM   1753  CA  THR   312     131.100 105.660  -2.290  1.00  0.00            
ATOM   1754  HA  THR   312     132.140 105.330  -2.390  1.00  0.00            
ATOM   1755  CB  THR   312     130.300 105.000  -3.410  1.00  0.00            
ATOM   1756  HB  THR   312     129.380 105.580  -3.410  1.00  0.00            
ATOM   1757  CG2 THR   312     130.870 105.110  -4.820  1.00  0.00            
ATOM   1758 1HG2 THR   312     131.710 104.440  -5.010  1.00  0.00            
ATOM   1759 2HG2 THR   312     130.020 105.030  -5.490  1.00  0.00            
ATOM   1760 3HG2 THR   312     131.260 106.110  -5.000  1.00  0.00            
ATOM   1761  OG1 THR   312     130.140 103.630  -3.130  1.00  0.00            
ATOM   1762  HG1 THR   312     129.480 103.490  -2.450  1.00  0.00            
ATOM   1763  C   THR   312     131.090 107.170  -2.470  1.00  0.00            
ATOM   1764  O   THR   312     132.070 107.710  -2.970  1.00  0.00            
ATOM   1765  N   ALA   313     130.140 107.940  -1.920  1.00  0.00            
ATOM   1766  H   ALA   313     129.340 107.450  -1.550  1.00  0.00            
ATOM   1767  CA  ALA   313     130.190 109.380  -1.770  1.00  0.00            
ATOM   1768  HA  ALA   313     130.330 109.840  -2.750  1.00  0.00            
ATOM   1769  CB  ALA   313     128.800 109.840  -1.340  1.00  0.00            
ATOM   1770  HB1 ALA   313     128.740 109.850  -0.260  1.00  0.00            
ATOM   1771  HB2 ALA   313     128.590 110.850  -1.670  1.00  0.00            
ATOM   1772  HB3 ALA   313     128.080 109.100  -1.700  1.00  0.00            
ATOM   1773  C   ALA   313     131.310 109.820  -0.840  1.00  0.00            
ATOM   1774  O   ALA   313     131.630 111.010  -0.730  1.00  0.00            
ATOM   1775  N   GLY   314     131.970 108.840  -0.230  1.00  0.00            
ATOM   1776  H   GLY   314     131.750 107.900  -0.520  1.00  0.00            
ATOM   1777  CA  GLY   314     133.100 109.030   0.670  1.00  0.00            
ATOM   1778  HA1 GLY   314     133.910 109.550   0.170  1.00  0.00            
ATOM   1779  HA2 GLY   314     133.410 108.020   0.920  1.00  0.00            
ATOM   1780  C   GLY   314     132.710 109.760   1.950  1.00  0.00            
ATOM   1781  O   GLY   314     133.590 110.190   2.700  1.00  0.00            
ATOM   1782  N   ALA   315     131.420 109.820   2.280  1.00  0.00            
ATOM   1783  H   ALA   315     130.770 109.190   1.830  1.00  0.00            
ATOM   1784  CA  ALA   315     130.940 110.330   3.550  1.00  0.00            
ATOM   1785  HA  ALA   315     131.430 111.310   3.620  1.00  0.00            
ATOM   1786  CB  ALA   315     129.450 110.610   3.460  1.00  0.00            
ATOM   1787  HB1 ALA   315     129.260 111.210   2.570  1.00  0.00            
ATOM   1788  HB2 ALA   315     128.930 109.660   3.320  1.00  0.00            
ATOM   1789  HB3 ALA   315     129.160 111.160   4.360  1.00  0.00            
ATOM   1790  C   ALA   315     131.350 109.420   4.700  1.00  0.00            
ATOM   1791  O   ALA   315     131.470 108.210   4.550  1.00  0.00            
ATOM   1792  N   ARG   316     131.580 110.020   5.870  1.00  0.00            
ATOM   1793  H   ARG   316     131.350 111.010   5.860  1.00  0.00            
ATOM   1794  CA  ARG   316     132.110 109.450   7.090  1.00  0.00            
ATOM   1795  HA  ARG   316     132.600 108.530   6.800  1.00  0.00            
ATOM   1796  CB  ARG   316     133.110 110.420   7.730  1.00  0.00            
ATOM   1797  HB1 ARG   316     133.540 109.920   8.600  1.00  0.00            
ATOM   1798  HB2 ARG   316     132.590 111.340   7.990  1.00  0.00            
ATOM   1799  CG  ARG   316     134.170 110.730   6.680  1.00  0.00            
ATOM   1800  HG1 ARG   316     133.750 111.290   5.850  1.00  0.00            
ATOM   1801  HG2 ARG   316     134.580 109.800   6.300  1.00  0.00            
ATOM   1802  CD  ARG   316     135.440 111.420   7.190  1.00  0.00            
ATOM   1803  HD1 ARG   316     136.230 111.400   6.440  1.00  0.00            
ATOM   1804  HD2 ARG   316     135.810 110.970   8.110  1.00  0.00            
ATOM   1805  NE  ARG   316     135.160 112.830   7.470  1.00  0.00            
ATOM   1806  HE  ARG   316     134.770 113.390   6.730  1.00  0.00            
ATOM   1807  CZ  ARG   316     135.710 113.480   8.510  1.00  0.00            
ATOM   1808  NH1 ARG   316     136.200 112.920   9.620  1.00  0.00            
ATOM   1809 1HH1 ARG   316     135.930 111.980   9.840  1.00  0.00            
ATOM   1810 2HH1 ARG   316     136.590 113.550  10.310  1.00  0.00            
ATOM   1811  NH2 ARG   316     135.740 114.820   8.430  1.00  0.00            
ATOM   1812 1HH2 ARG   316     135.180 115.230   7.690  1.00  0.00            
ATOM   1813 2HH2 ARG   316     136.370 115.350   9.010  1.00  0.00            
ATOM   1814  C   ARG   316     131.050 108.920   8.050  1.00  0.00            
ATOM   1815  O   ARG   316     131.350 107.900   8.680  1.00  0.00            
ATOM   1816  N   LEU   317     129.880 109.540   8.180  1.00  0.00            
ATOM   1817  H   LEU   317     129.800 110.520   7.920  1.00  0.00            
ATOM   1818  CA  LEU   317     128.810 109.180   9.090  1.00  0.00            
ATOM   1819  HA  LEU   317     128.860 108.140   9.390  1.00  0.00            
ATOM   1820  CB  LEU   317     128.900 110.110  10.300  1.00  0.00            
ATOM   1821  HB1 LEU   317     128.510 111.110  10.080  1.00  0.00            
ATOM   1822  HB2 LEU   317     129.950 110.180  10.610  1.00  0.00            
ATOM   1823  CG  LEU   317     128.040 109.780  11.510  1.00  0.00            
ATOM   1824  HG  LEU   317     126.980 109.930  11.320  1.00  0.00            
ATOM   1825  CD1 LEU   317     128.310 108.330  11.920  1.00  0.00            
ATOM   1826 1HD1 LEU   317     127.730 108.170  12.820  1.00  0.00            
ATOM   1827 2HD1 LEU   317     127.940 107.670  11.130  1.00  0.00            
ATOM   1828 3HD1 LEU   317     129.350 108.220  12.210  1.00  0.00            
ATOM   1829  CD2 LEU   317     128.330 110.640  12.740  1.00  0.00            
ATOM   1830 1HD2 LEU   317     129.350 110.480  13.070  1.00  0.00            
ATOM   1831 2HD2 LEU   317     128.210 111.720  12.640  1.00  0.00            
ATOM   1832 3HD2 LEU   317     127.710 110.250  13.550  1.00  0.00            
ATOM   1833  C   LEU   317     127.460 109.290   8.400  1.00  0.00            
ATOM   1834  O   LEU   317     127.200 110.280   7.730  1.00  0.00            
ATOM   1835  N   VAL   318     126.570 108.300   8.550  1.00  0.00            
ATOM   1836  H   VAL   318     126.800 107.560   9.190  1.00  0.00            
ATOM   1837  CA  VAL   318     125.150 108.400   8.250  1.00  0.00            
ATOM   1838  HA  VAL   318     124.960 109.360   7.770  1.00  0.00            
ATOM   1839  CB  VAL   318     124.710 107.380   7.200  1.00  0.00            
ATOM   1840  HB  VAL   318     124.930 106.340   7.470  1.00  0.00            
ATOM   1841  CG1 VAL   318     123.220 107.510   6.900  1.00  0.00            
ATOM   1842 1HG1 VAL   318     122.850 106.870   6.100  1.00  0.00            
ATOM   1843 2HG1 VAL   318     122.620 107.390   7.800  1.00  0.00            
ATOM   1844 3HG1 VAL   318     122.970 108.490   6.500  1.00  0.00            
ATOM   1845  CG2 VAL   318     125.480 107.720   5.920  1.00  0.00            
ATOM   1846 1HG2 VAL   318     125.030 108.550   5.390  1.00  0.00            
ATOM   1847 2HG2 VAL   318     126.540 107.890   6.080  1.00  0.00            
ATOM   1848 3HG2 VAL   318     125.390 106.910   5.200  1.00  0.00            
ATOM   1849  C   VAL   318     124.370 108.310   9.550  1.00  0.00            
ATOM   1850  O   VAL   318     124.610 107.390  10.330  1.00  0.00            
ATOM   1851  N   VAL   319     123.520 109.320   9.740  1.00  0.00            
ATOM   1852  H   VAL   319     123.330 110.020   9.050  1.00  0.00            
ATOM   1853  CA  VAL   319     122.630 109.430  10.880  1.00  0.00            
ATOM   1854  HA  VAL   319     122.910 108.600  11.530  1.00  0.00            
ATOM   1855  CB  VAL   319     122.780 110.760  11.600  1.00  0.00            
ATOM   1856  HB  VAL   319     122.250 111.540  11.060  1.00  0.00            
ATOM   1857  CG1 VAL   319     122.150 110.600  12.990  1.00  0.00            
ATOM   1858 1HG1 VAL   319     122.250 111.460  13.650  1.00  0.00            
ATOM   1859 2HG1 VAL   319     121.070 110.440  12.910  1.00  0.00            
ATOM   1860 3HG1 VAL   319     122.600 109.760  13.510  1.00  0.00            
ATOM   1861  CG2 VAL   319     124.220 111.150  11.940  1.00  0.00            
ATOM   1862 1HG2 VAL   319     124.330 111.860  12.760  1.00  0.00            
ATOM   1863 2HG2 VAL   319     124.760 110.260  12.280  1.00  0.00            
ATOM   1864 3HG2 VAL   319     124.760 111.500  11.060  1.00  0.00            
ATOM   1865  C   VAL   319     121.200 109.280  10.360  1.00  0.00            
ATOM   1866  O   VAL   319     120.710 110.050   9.540  1.00  0.00            
ATOM   1867  N   LEU   320     120.520 108.240  10.830  1.00  0.00            
ATOM   1868  H   LEU   320     121.070 107.640  11.430  1.00  0.00            
ATOM   1869  CA  LEU   320     119.130 107.880  10.570  1.00  0.00            
ATOM   1870  HA  LEU   320     118.850 108.320   9.620  1.00  0.00            
ATOM   1871  CB  LEU   320     118.900 106.370  10.590  1.00  0.00            
ATOM   1872  HB1 LEU   320     117.820 106.230  10.590  1.00  0.00            
ATOM   1873  HB2 LEU   320     119.260 106.000  11.550  1.00  0.00            
ATOM   1874  CG  LEU   320     119.630 105.560   9.530  1.00  0.00            
ATOM   1875  HG  LEU   320     120.680 105.830   9.450  1.00  0.00            
ATOM   1876  CD1 LEU   320     119.380 104.060   9.700  1.00  0.00            
ATOM   1877 1HD1 LEU   320     118.320 103.860   9.530  1.00  0.00            
ATOM   1878 2HD1 LEU   320     120.010 103.490   9.010  1.00  0.00            
ATOM   1879 3HD1 LEU   320     119.710 103.700  10.670  1.00  0.00            
ATOM   1880  CD2 LEU   320     119.020 105.880   8.160  1.00  0.00            
ATOM   1881 1HD2 LEU   320     119.220 105.170   7.360  1.00  0.00            
ATOM   1882 2HD2 LEU   320     117.930 105.910   8.260  1.00  0.00            
ATOM   1883 3HD2 LEU   320     119.310 106.890   7.900  1.00  0.00            
ATOM   1884  C   LEU   320     118.320 108.560  11.670  1.00  0.00            
ATOM   1885  O   LEU   320     118.270 108.080  12.800  1.00  0.00            
ATOM   1886  N   ALA   321     117.640 109.660  11.350  1.00  0.00            
ATOM   1887  H   ALA   321     117.770 110.040  10.430  1.00  0.00            
ATOM   1888  CA  ALA   321     117.000 110.510  12.340  1.00  0.00            
ATOM   1889  HA  ALA   321     117.400 110.300  13.330  1.00  0.00            
ATOM   1890  CB  ALA   321     117.250 111.990  12.070  1.00  0.00            
ATOM   1891  HB1 ALA   321     117.060 112.340  11.060  1.00  0.00            
ATOM   1892  HB2 ALA   321     116.830 112.650  12.820  1.00  0.00            
ATOM   1893  HB3 ALA   321     118.340 112.090  12.100  1.00  0.00            
ATOM   1894  C   ALA   321     115.510 110.200  12.320  1.00  0.00            
ATOM   1895  O   ALA   321     114.890 110.240  11.260  1.00  0.00            
ATOM   1896  N   THR   322     114.880 109.990  13.480  1.00  0.00            
ATOM   1897  H   THR   322     115.480 110.040  14.280  1.00  0.00            
ATOM   1898  CA  THR   322     113.470 109.660  13.630  1.00  0.00            
ATOM   1899  HA  THR   322     113.020 109.920  12.670  1.00  0.00            
ATOM   1900  CB  THR   322     113.370 108.150  13.770  1.00  0.00            
ATOM   1901  HB  THR   322     114.040 107.670  13.050  1.00  0.00            
ATOM   1902  CG2 THR   322     113.830 107.690  15.150  1.00  0.00            
ATOM   1903 1HG2 THR   322     113.160 108.120  15.890  1.00  0.00            
ATOM   1904 2HG2 THR   322     113.760 106.610  15.140  1.00  0.00            
ATOM   1905 3HG2 THR   322     114.880 107.980  15.280  1.00  0.00            
ATOM   1906  OG1 THR   322     112.080 107.630  13.480  1.00  0.00            
ATOM   1907  HG1 THR   322     112.250 106.700  13.330  1.00  0.00            
ATOM   1908  C   THR   322     112.820 110.480  14.730  1.00  0.00            
ATOM   1909  O   THR   322     113.540 110.970  15.600  1.00  0.00            
ATOM   1910  N   ALA   323     111.490 110.480  14.820  1.00  0.00            
ATOM   1911  H   ALA   323     110.990 109.870  14.170  1.00  0.00            
ATOM   1912  CA  ALA   323     110.600 111.150  15.740  1.00  0.00            
ATOM   1913  HA  ALA   323     111.220 111.270  16.620  1.00  0.00            
ATOM   1914  CB  ALA   323     110.120 112.520  15.260  1.00  0.00            
ATOM   1915  HB1 ALA   323     110.990 113.050  14.880  1.00  0.00            
ATOM   1916  HB2 ALA   323     109.310 112.580  14.540  1.00  0.00            
ATOM   1917  HB3 ALA   323     109.820 113.160  16.090  1.00  0.00            
ATOM   1918  C   ALA   323     109.440 110.310  16.240  1.00  0.00            
ATOM   1919  O   ALA   323     108.870 110.550  17.300  1.00  0.00            
ATOM   1920  N   THR   324     109.190 109.200  15.540  1.00  0.00            
ATOM   1921  H   THR   324     109.660 108.970  14.680  1.00  0.00            
ATOM   1922  CA  THR   324     108.080 108.290  15.780  1.00  0.00            
ATOM   1923  HA  THR   324     107.600 108.570  16.720  1.00  0.00            
ATOM   1924  CB  THR   324     107.120 108.220  14.600  1.00  0.00            
ATOM   1925  HB  THR   324     107.330 107.410  13.900  1.00  0.00            
ATOM   1926  CG2 THR   324     105.770 107.790  15.170  1.00  0.00            
ATOM   1927 1HG2 THR   324     105.010 107.810  14.390  1.00  0.00            
ATOM   1928 2HG2 THR   324     105.760 106.790  15.620  1.00  0.00            
ATOM   1929 3HG2 THR   324     105.460 108.510  15.940  1.00  0.00            
ATOM   1930  OG1 THR   324     106.900 109.440  13.930  1.00  0.00            
ATOM   1931  HG1 THR   324     107.420 109.550  13.130  1.00  0.00            
ATOM   1932  C   THR   324     108.510 106.890  16.180  1.00  0.00            
ATOM   1933  O   THR   324     109.040 106.160  15.350  1.00  0.00            
ATOM   1934  N   PRO   325     108.240 106.450  17.410  1.00  0.00            
ATOM   1935  CD  PRO   325     108.020 107.310  18.560  1.00  0.00            
ATOM   1936  HD1 PRO   325     106.950 107.460  18.690  1.00  0.00            
ATOM   1937  HD2 PRO   325     108.620 108.220  18.500  1.00  0.00            
ATOM   1938  CG  PRO   325     108.640 106.550  19.730  1.00  0.00            
ATOM   1939  HG1 PRO   325     108.160 106.680  20.700  1.00  0.00            
ATOM   1940  HG2 PRO   325     109.720 106.720  19.840  1.00  0.00            
ATOM   1941  CB  PRO   325     108.510 105.100  19.290  1.00  0.00            
ATOM   1942  HB1 PRO   325     107.540 104.690  19.560  1.00  0.00            
ATOM   1943  HB2 PRO   325     109.380 104.520  19.610  1.00  0.00            
ATOM   1944  CA  PRO   325     108.480 105.070  17.760  1.00  0.00            
ATOM   1945  HA  PRO   325     109.520 104.950  17.430  1.00  0.00            
ATOM   1946  C   PRO   325     107.510 104.120  17.070  1.00  0.00            
ATOM   1947  O   PRO   325     106.400 104.500  16.700  1.00  0.00            
ATOM   1948  N   PRO   326     107.890 102.850  17.030  1.00  0.00            
ATOM   1949  CD  PRO   326     109.170 102.300  17.410  1.00  0.00            
ATOM   1950  HD1 PRO   326     109.090 101.920  18.430  1.00  0.00            
ATOM   1951  HD2 PRO   326     110.040 102.940  17.310  1.00  0.00            
ATOM   1952  CG  PRO   326     109.300 101.060  16.520  1.00  0.00            
ATOM   1953  HG1 PRO   326     110.040 100.360  16.920  1.00  0.00            
ATOM   1954  HG2 PRO   326     109.600 101.360  15.520  1.00  0.00            
ATOM   1955  CB  PRO   326     107.880 100.520  16.620  1.00  0.00            
ATOM   1956  HB1 PRO   326     107.810  99.900  17.510  1.00  0.00            
ATOM   1957  HB2 PRO   326     107.690  99.880  15.750  1.00  0.00            
ATOM   1958  CA  PRO   326     106.990 101.750  16.720  1.00  0.00            
ATOM   1959  HA  PRO   326     106.550 101.820  15.720  1.00  0.00            
ATOM   1960  C   PRO   326     105.870 101.690  17.750  1.00  0.00            
ATOM   1961  O   PRO   326     105.970 101.950  18.950  1.00  0.00            
ATOM   1962  N   GLY   327     104.690 101.220  17.340  1.00  0.00            
ATOM   1963  H   GLY   327     104.570 101.040  16.360  1.00  0.00            
ATOM   1964  CA  GLY   327     103.720 100.530  18.170  1.00  0.00            
ATOM   1965  HA1 GLY   327     103.400 101.040  19.070  1.00  0.00            
ATOM   1966  HA2 GLY   327     104.190  99.560  18.310  1.00  0.00            
ATOM   1967  C   GLY   327     102.380 100.290  17.480  1.00  0.00            
ATOM   1968  O   GLY   327     102.220 100.690  16.320  1.00  0.00            
ATOM   1969  N   SER   328     101.430  99.670  18.180  1.00  0.00            
ATOM   1970  H   SER   328     101.610  99.400  19.130  1.00  0.00            
ATOM   1971  CA  SER   328     100.040  99.810  17.780  1.00  0.00            
ATOM   1972  HA  SER   328      99.990  99.940  16.700  1.00  0.00            
ATOM   1973  CB  SER   328      99.330  98.530  18.220  1.00  0.00            
ATOM   1974  HB1 SER   328      99.730  97.620  17.800  1.00  0.00            
ATOM   1975  HB2 SER   328      98.290  98.500  17.890  1.00  0.00            
ATOM   1976  OG  SER   328      99.450  98.550  19.630  1.00  0.00            
ATOM   1977  HG  SER   328      99.650  97.650  19.910  1.00  0.00            
ATOM   1978  C   SER   328      99.310 101.020  18.330  1.00  0.00            
ATOM   1979  O   SER   328      98.260 101.410  17.830  1.00  0.00            
ATOM   1980  N   VAL   329      99.880 101.630  19.370  1.00  0.00            
ATOM   1981  H   VAL   329     100.830 101.340  19.560  1.00  0.00            
ATOM   1982  CA  VAL   329      99.460 102.860  20.020  1.00  0.00            
ATOM   1983  HA  VAL   329      98.650 103.320  19.450  1.00  0.00            
ATOM   1984  CB  VAL   329      98.880 102.600  21.410  1.00  0.00            
ATOM   1985  HB  VAL   329      98.690 103.530  21.940  1.00  0.00            
ATOM   1986  CG1 VAL   329      97.580 101.810  21.300  1.00  0.00            
ATOM   1987 1HG1 VAL   329      97.200 101.640  22.310  1.00  0.00            
ATOM   1988 2HG1 VAL   329      96.860 102.360  20.700  1.00  0.00            
ATOM   1989 3HG1 VAL   329      97.670 100.860  20.790  1.00  0.00            
ATOM   1990  CG2 VAL   329      99.760 101.710  22.280  1.00  0.00            
ATOM   1991 1HG2 VAL   329      99.840 100.720  21.850  1.00  0.00            
ATOM   1992 2HG2 VAL   329     100.790 102.050  22.390  1.00  0.00            
ATOM   1993 3HG2 VAL   329      99.340 101.640  23.290  1.00  0.00            
ATOM   1994  C   VAL   329     100.590 103.860  20.180  1.00  0.00            
ATOM   1995  O   VAL   329     101.780 103.560  20.240  1.00  0.00            
ATOM   1996  N   THR   330     100.230 105.150  20.150  1.00  0.00            
ATOM   1997  H   THR   330      99.240 105.330  20.060  1.00  0.00            
ATOM   1998  CA  THR   330     101.130 106.290  20.180  1.00  0.00            
ATOM   1999  HA  THR   330     101.960 106.040  19.520  1.00  0.00            
ATOM   2000  CB  THR   330     100.590 107.550  19.510  1.00  0.00            
ATOM   2001  HB  THR   330     101.420 108.250  19.540  1.00  0.00            
ATOM   2002  CG2 THR   330      99.970 107.480  18.120  1.00  0.00            
ATOM   2003 1HG2 THR   330      99.330 106.600  18.150  1.00  0.00            
ATOM   2004 2HG2 THR   330      99.380 108.360  17.860  1.00  0.00            
ATOM   2005 3HG2 THR   330     100.690 107.210  17.340  1.00  0.00            
ATOM   2006  OG1 THR   330      99.600 108.260  20.230  1.00  0.00            
ATOM   2007  HG1 THR   330      98.930 107.610  20.450  1.00  0.00            
ATOM   2008  C   THR   330     101.720 106.650  21.530  1.00  0.00            
ATOM   2009  O   THR   330     101.050 106.560  22.560  1.00  0.00            
ATOM   2010  N   VAL   331     102.940 107.190  21.560  1.00  0.00            
ATOM   2011  H   VAL   331     103.520 107.250  20.740  1.00  0.00            
ATOM   2012  CA  VAL   331     103.580 107.840  22.690  1.00  0.00            
ATOM   2013  HA  VAL   331     103.700 106.960  23.320  1.00  0.00            
ATOM   2014  CB  VAL   331     104.990 108.330  22.400  1.00  0.00            
ATOM   2015  HB  VAL   331     105.390 108.810  23.290  1.00  0.00            
ATOM   2016  CG1 VAL   331     105.910 107.110  22.240  1.00  0.00            
ATOM   2017 1HG1 VAL   331     105.820 106.640  21.260  1.00  0.00            
ATOM   2018 2HG1 VAL   331     106.910 107.530  22.280  1.00  0.00            
ATOM   2019 3HG1 VAL   331     105.780 106.390  23.040  1.00  0.00            
ATOM   2020  CG2 VAL   331     105.000 109.280  21.200  1.00  0.00            
ATOM   2021 1HG2 VAL   331     106.010 109.450  20.830  1.00  0.00            
ATOM   2022 2HG2 VAL   331     104.420 108.870  20.380  1.00  0.00            
ATOM   2023 3HG2 VAL   331     104.550 110.200  21.560  1.00  0.00            
ATOM   2024  C   VAL   331     102.800 108.990  23.320  1.00  0.00            
ATOM   2025  O   VAL   331     102.180 109.720  22.540  1.00  0.00            
ATOM   2026  N   PRO   332     102.860 109.190  24.640  1.00  0.00            
ATOM   2027  CD  PRO   332     103.140 108.120  25.570  1.00  0.00            
ATOM   2028  HD1 PRO   332     104.160 108.080  25.960  1.00  0.00            
ATOM   2029  HD2 PRO   332     102.700 107.190  25.210  1.00  0.00            
ATOM   2030  CG  PRO   332     102.210 108.430  26.740  1.00  0.00            
ATOM   2031  HG1 PRO   332     102.520 107.930  27.660  1.00  0.00            
ATOM   2032  HG2 PRO   332     101.200 108.090  26.500  1.00  0.00            
ATOM   2033  CB  PRO   332     102.280 109.960  26.790  1.00  0.00            
ATOM   2034  HB1 PRO   332     103.240 110.120  27.290  1.00  0.00            
ATOM   2035  HB2 PRO   332     101.480 110.430  27.350  1.00  0.00            
ATOM   2036  CA  PRO   332     102.350 110.360  25.320  1.00  0.00            
ATOM   2037  HA  PRO   332     101.310 110.450  25.010  1.00  0.00            
ATOM   2038  C   PRO   332     103.140 111.620  25.000  1.00  0.00            
ATOM   2039  O   PRO   332     104.220 111.610  24.400  1.00  0.00            
ATOM   2040  N   HIS   333     102.670 112.810  25.390  1.00  0.00            
ATOM   2041  H   HIS   333     101.850 112.790  25.990  1.00  0.00            
ATOM   2042  CA  HIS   333     103.200 114.150  25.270  1.00  0.00            
ATOM   2043  HA  HIS   333     104.280 114.080  25.110  1.00  0.00            
ATOM   2044  CB  HIS   333     102.720 114.790  23.970  1.00  0.00            
ATOM   2045  HB1 HIS   333     101.670 115.040  24.100  1.00  0.00            
ATOM   2046  HB2 HIS   333     102.720 114.100  23.130  1.00  0.00            
ATOM   2047  CG  HIS   333     103.530 116.020  23.670  1.00  0.00            
ATOM   2048  ND1 HIS   333     103.620 117.200  24.400  1.00  0.00            
ATOM   2049  CE1 HIS   333     104.390 117.980  23.630  1.00  0.00            
ATOM   2050  HE1 HIS   333     104.500 119.040  23.780  1.00  0.00            
ATOM   2051  NE2 HIS   333     104.860 117.340  22.550  1.00  0.00            
ATOM   2052  HE2 HIS   333     105.510 117.750  21.890  1.00  0.00            
ATOM   2053  CD2 HIS   333     104.310 116.080  22.540  1.00  0.00            
ATOM   2054  HD2 HIS   333     104.440 115.340  21.760  1.00  0.00            
ATOM   2055  C   HIS   333     102.850 115.150  26.360  1.00  0.00            
ATOM   2056  O   HIS   333     101.680 115.130  26.750  1.00  0.00            
ATOM   2057  N   PRO   334     103.780 115.770  27.080  1.00  0.00            
ATOM   2058  CD  PRO   334     105.180 115.720  26.700  1.00  0.00            
ATOM   2059  HD1 PRO   334     105.380 116.070  25.680  1.00  0.00            
ATOM   2060  HD2 PRO   334     105.520 114.710  26.910  1.00  0.00            
ATOM   2061  CG  PRO   334     105.820 116.730  27.650  1.00  0.00            
ATOM   2062  HG1 PRO   334     105.700 117.680  27.140  1.00  0.00            
ATOM   2063  HG2 PRO   334     106.830 116.490  27.970  1.00  0.00            
ATOM   2064  CB  PRO   334     104.950 116.780  28.900  1.00  0.00            
ATOM   2065  HB1 PRO   334     105.060 117.750  29.390  1.00  0.00            
ATOM   2066  HB2 PRO   334     105.200 116.000  29.620  1.00  0.00            
ATOM   2067  CA  PRO   334     103.570 116.530  28.300  1.00  0.00            
ATOM   2068  HA  PRO   334     103.060 115.750  28.870  1.00  0.00            
ATOM   2069  C   PRO   334     102.770 117.820  28.260  1.00  0.00            
ATOM   2070  O   PRO   334     102.380 118.390  29.280  1.00  0.00            
ATOM   2071  N   ASN   335     102.470 118.310  27.050  1.00  0.00            
ATOM   2072  H   ASN   335     102.780 117.810  26.230  1.00  0.00            
ATOM   2073  CA  ASN   335     102.030 119.670  26.830  1.00  0.00            
ATOM   2074  HA  ASN   335     101.640 120.010  27.790  1.00  0.00            
ATOM   2075  CB  ASN   335     103.230 120.540  26.480  1.00  0.00            
ATOM   2076  HB1 ASN   335     103.520 120.550  25.420  1.00  0.00            
ATOM   2077  HB2 ASN   335     104.130 120.180  26.980  1.00  0.00            
ATOM   2078  CG  ASN   335     103.020 121.980  26.910  1.00  0.00            
ATOM   2079  OD1 ASN   335     102.620 122.290  28.030  1.00  0.00            
ATOM   2080  ND2 ASN   335     103.180 122.930  25.990  1.00  0.00            
ATOM   2081 1HD2 ASN   335     103.520 122.610  25.100  1.00  0.00            
ATOM   2082 2HD2 ASN   335     103.280 123.880  26.330  1.00  0.00            
ATOM   2083  C   ASN   335     100.830 119.730  25.900  1.00  0.00            
ATOM   2084  O   ASN   335     100.380 120.870  25.750  1.00  0.00            
ATOM   2085  N   ILE   336     100.230 118.590  25.570  1.00  0.00            
ATOM   2086  H   ILE   336     100.540 117.770  26.070  1.00  0.00            
ATOM   2087  CA  ILE   336      99.190 118.550  24.560  1.00  0.00            
ATOM   2088  HA  ILE   336      99.030 119.600  24.300  1.00  0.00            
ATOM   2089  CB  ILE   336      99.550 117.760  23.310  1.00  0.00            
ATOM   2090  HB  ILE   336      99.980 116.780  23.530  1.00  0.00            
ATOM   2091  CG2 ILE   336      98.290 117.570  22.470  1.00  0.00            
ATOM   2092 1HG2 ILE   336      97.760 116.850  23.110  1.00  0.00            
ATOM   2093 2HG2 ILE   336      97.770 118.530  22.430  1.00  0.00            
ATOM   2094 3HG2 ILE   336      98.490 117.280  21.440  1.00  0.00            
ATOM   2095  CG1 ILE   336     100.610 118.580  22.570  1.00  0.00            
ATOM   2096 1HG1 ILE   336     101.380 118.910  23.280  1.00  0.00            
ATOM   2097 2HG1 ILE   336     100.140 119.490  22.220  1.00  0.00            
ATOM   2098  CD  ILE   336     101.280 118.030  21.320  1.00  0.00            
ATOM   2099  HD1 ILE   336     102.150 118.640  21.100  1.00  0.00            
ATOM   2100  HD2 ILE   336     101.580 117.000  21.540  1.00  0.00            
ATOM   2101  HD3 ILE   336     100.630 118.070  20.450  1.00  0.00            
ATOM   2102  C   ILE   336      97.900 118.170  25.280  1.00  0.00            
ATOM   2103  O   ILE   336      97.840 117.060  25.820  1.00  0.00            
ATOM   2104  N   GLU   337      96.780 118.890  25.290  1.00  0.00            
ATOM   2105  H   GLU   337      96.900 119.760  24.780  1.00  0.00            
ATOM   2106  CA  GLU   337      95.450 118.370  25.540  1.00  0.00            
ATOM   2107  HA  GLU   337      95.540 117.600  26.310  1.00  0.00            
ATOM   2108  CB  GLU   337      94.540 119.390  26.210  1.00  0.00            
ATOM   2109  HB1 GLU   337      94.020 120.040  25.510  1.00  0.00            
ATOM   2110  HB2 GLU   337      95.160 120.070  26.790  1.00  0.00            
ATOM   2111  CG  GLU   337      93.580 118.740  27.200  1.00  0.00            
ATOM   2112  HG1 GLU   337      93.040 118.010  26.600  1.00  0.00            
ATOM   2113  HG2 GLU   337      92.860 119.510  27.470  1.00  0.00            
ATOM   2114  CD  GLU   337      94.210 118.150  28.450  1.00  0.00            
ATOM   2115  OE1 GLU   337      94.820 118.930  29.210  1.00  0.00            
ATOM   2116  OE2 GLU   337      94.110 116.930  28.710  1.00  0.00            
ATOM   2117  C   GLU   337      94.860 117.660  24.330  1.00  0.00            
ATOM   2118  O   GLU   337      94.880 118.190  23.220  1.00  0.00            
ATOM   2119  N   GLU   338      94.240 116.490  24.480  1.00  0.00            
ATOM   2120  H   GLU   338      94.350 115.990  25.350  1.00  0.00            
ATOM   2121  CA  GLU   338      93.430 115.940  23.410  1.00  0.00            
ATOM   2122  HA  GLU   338      93.480 116.480  22.470  1.00  0.00            
ATOM   2123  CB  GLU   338      93.910 114.520  23.100  1.00  0.00            
ATOM   2124  HB1 GLU   338      93.390 114.220  22.200  1.00  0.00            
ATOM   2125  HB2 GLU   338      93.590 113.820  23.870  1.00  0.00            
ATOM   2126  CG  GLU   338      95.420 114.390  22.920  1.00  0.00            
ATOM   2127  HG1 GLU   338      95.900 114.390  23.900  1.00  0.00            
ATOM   2128  HG2 GLU   338      95.780 115.230  22.340  1.00  0.00            
ATOM   2129  CD  GLU   338      95.780 113.070  22.250  1.00  0.00            
ATOM   2130  OE1 GLU   338      94.990 112.120  22.470  1.00  0.00            
ATOM   2131  OE2 GLU   338      96.750 112.930  21.470  1.00  0.00            
ATOM   2132  C   GLU   338      91.960 115.870  23.790  1.00  0.00            
ATOM   2133  O   GLU   338      91.560 115.260  24.780  1.00  0.00            
ATOM   2134  N   VAL   339      91.140 116.530  22.970  1.00  0.00            
ATOM   2135  H   VAL   339      91.540 117.250  22.400  1.00  0.00            
ATOM   2136  CA  VAL   339      89.690 116.580  23.090  1.00  0.00            
ATOM   2137  HA  VAL   339      89.360 115.740  23.700  1.00  0.00            
ATOM   2138  CB  VAL   339      89.230 117.790  23.880  1.00  0.00            
ATOM   2139  HB  VAL   339      88.160 117.820  23.690  1.00  0.00            
ATOM   2140  CG1 VAL   339      89.420 117.580  25.380  1.00  0.00            
ATOM   2141 1HG1 VAL   339      90.450 117.370  25.660  1.00  0.00            
ATOM   2142 2HG1 VAL   339      89.210 118.430  26.040  1.00  0.00            
ATOM   2143 3HG1 VAL   339      88.880 116.670  25.620  1.00  0.00            
ATOM   2144  CG2 VAL   339      89.940 119.060  23.430  1.00  0.00            
ATOM   2145 1HG2 VAL   339      89.850 119.150  22.340  1.00  0.00            
ATOM   2146 2HG2 VAL   339      89.500 119.880  24.000  1.00  0.00            
ATOM   2147 3HG2 VAL   339      91.000 118.940  23.670  1.00  0.00            
ATOM   2148  C   VAL   339      88.960 116.340  21.780  1.00  0.00            
ATOM   2149  O   VAL   339      89.330 116.690  20.660  1.00  0.00            
ATOM   2150  N   ALA   340      87.860 115.570  21.780  1.00  0.00            
ATOM   2151  H   ALA   340      87.500 115.340  22.690  1.00  0.00            
ATOM   2152  CA  ALA   340      87.050 115.320  20.600  1.00  0.00            
ATOM   2153  HA  ALA   340      87.610 114.970  19.740  1.00  0.00            
ATOM   2154  CB  ALA   340      86.070 114.210  20.970  1.00  0.00            
ATOM   2155  HB1 ALA   340      85.530 114.000  20.050  1.00  0.00            
ATOM   2156  HB2 ALA   340      86.620 113.290  21.170  1.00  0.00            
ATOM   2157  HB3 ALA   340      85.400 114.490  21.790  1.00  0.00            
ATOM   2158  C   ALA   340      86.260 116.550  20.160  1.00  0.00            
ATOM   2159  O   ALA   340      85.890 117.330  21.040  1.00  0.00            
ATOM   2160  N   LEU   341      85.800 116.630  18.910  1.00  0.00            
ATOM   2161  H   LEU   341      86.160 115.920  18.280  1.00  0.00            
ATOM   2162  CA  LEU   341      84.730 117.440  18.390  1.00  0.00            
ATOM   2163  HA  LEU   341      84.820 118.410  18.890  1.00  0.00            
ATOM   2164  CB  LEU   341      84.870 117.660  16.880  1.00  0.00            
ATOM   2165  HB1 LEU   341      84.110 118.340  16.500  1.00  0.00            
ATOM   2166  HB2 LEU   341      84.780 116.730  16.320  1.00  0.00            
ATOM   2167  CG  LEU   341      86.200 118.310  16.530  1.00  0.00            
ATOM   2168  HG  LEU   341      87.090 117.700  16.640  1.00  0.00            
ATOM   2169  CD1 LEU   341      86.130 118.660  15.040  1.00  0.00            
ATOM   2170 1HD1 LEU   341      85.850 117.680  14.670  1.00  0.00            
ATOM   2171 2HD1 LEU   341      85.320 119.340  14.770  1.00  0.00            
ATOM   2172 3HD1 LEU   341      87.110 118.980  14.680  1.00  0.00            
ATOM   2173  CD2 LEU   341      86.710 119.580  17.220  1.00  0.00            
ATOM   2174 1HD2 LEU   341      87.440 120.150  16.660  1.00  0.00            
ATOM   2175 2HD2 LEU   341      85.830 120.200  17.430  1.00  0.00            
ATOM   2176 3HD2 LEU   341      87.100 119.150  18.150  1.00  0.00            
ATOM   2177  C   LEU   341      83.370 116.810  18.660  1.00  0.00            
ATOM   2178  O   LEU   341      83.140 115.620  18.460  1.00  0.00            
ATOM   2179  N   SER   342      82.310 117.540  19.030  1.00  0.00            
ATOM   2180  H   SER   342      82.440 118.530  19.150  1.00  0.00            
ATOM   2181  CA  SER   342      80.960 117.010  19.070  1.00  0.00            
ATOM   2182  HA  SER   342      81.000 115.930  19.120  1.00  0.00            
ATOM   2183  CB  SER   342      80.220 117.350  20.360  1.00  0.00            
ATOM   2184  HB1 SER   342      80.140 118.440  20.420  1.00  0.00            
ATOM   2185  HB2 SER   342      80.890 117.020  21.150  1.00  0.00            
ATOM   2186  OG  SER   342      78.890 116.880  20.420  1.00  0.00            
ATOM   2187  HG  SER   342      78.670 116.810  21.350  1.00  0.00            
ATOM   2188  C   SER   342      80.250 117.440  17.790  1.00  0.00            
ATOM   2189  O   SER   342      80.530 118.530  17.310  1.00  0.00            
ATOM   2190  N   ASN   343      79.260 116.690  17.300  1.00  0.00            
ATOM   2191  H   ASN   343      79.010 115.860  17.830  1.00  0.00            
ATOM   2192  CA  ASN   343      78.470 117.210  16.210  1.00  0.00            
ATOM   2193  HA  ASN   343      79.150 117.510  15.400  1.00  0.00            
ATOM   2194  CB  ASN   343      77.630 116.060  15.670  1.00  0.00            
ATOM   2195  HB1 ASN   343      76.900 115.940  16.470  1.00  0.00            
ATOM   2196  HB2 ASN   343      78.230 115.190  15.400  1.00  0.00            
ATOM   2197  CG  ASN   343      76.980 116.280  14.310  1.00  0.00            
ATOM   2198  OD1 ASN   343      77.670 116.460  13.300  1.00  0.00            
ATOM   2199  ND2 ASN   343      75.650 116.270  14.270  1.00  0.00            
ATOM   2200 1HD2 ASN   343      75.110 116.090  15.100  1.00  0.00            
ATOM   2201 2HD2 ASN   343      75.230 116.260  13.350  1.00  0.00            
ATOM   2202  C   ASN   343      77.680 118.500  16.410  1.00  0.00            
ATOM   2203  O   ASN   343      77.030 118.930  15.460  1.00  0.00            
ATOM   2204  N   THR   344      77.740 119.100  17.600  1.00  0.00            
ATOM   2205  H   THR   344      78.470 118.790  18.230  1.00  0.00            
ATOM   2206  CA  THR   344      76.990 120.250  18.070  1.00  0.00            
ATOM   2207  HA  THR   344      75.960 120.150  17.710  1.00  0.00            
ATOM   2208  CB  THR   344      76.980 120.240  19.590  1.00  0.00            
ATOM   2209  HB  THR   344      76.630 121.230  19.890  1.00  0.00            
ATOM   2210  CG2 THR   344      76.100 119.230  20.310  1.00  0.00            
ATOM   2211 1HG2 THR   344      76.470 118.210  20.210  1.00  0.00            
ATOM   2212 2HG2 THR   344      76.050 119.530  21.360  1.00  0.00            
ATOM   2213 3HG2 THR   344      75.110 119.270  19.850  1.00  0.00            
ATOM   2214  OG1 THR   344      78.290 120.010  20.070  1.00  0.00            
ATOM   2215  HG1 THR   344      78.250 120.070  21.030  1.00  0.00            
ATOM   2216  C   THR   344      77.580 121.570  17.610  1.00  0.00            
ATOM   2217  O   THR   344      76.880 122.580  17.700  1.00  0.00            
ATOM   2218  N   GLY   345      78.790 121.590  17.040  1.00  0.00            
ATOM   2219  H   GLY   345      79.240 120.710  16.850  1.00  0.00            
ATOM   2220  CA  GLY   345      79.300 122.820  16.460  1.00  0.00            
ATOM   2221  HA1 GLY   345      80.360 122.750  16.240  1.00  0.00            
ATOM   2222  HA2 GLY   345      79.080 123.680  17.090  1.00  0.00            
ATOM   2223  C   GLY   345      78.660 123.180  15.130  1.00  0.00            
ATOM   2224  O   GLY   345      77.800 122.510  14.560  1.00  0.00            
ATOM   2225  N   GLU   346      79.140 124.310  14.600  1.00  0.00            
ATOM   2226  H   GLU   346      79.670 124.890  15.240  1.00  0.00            
ATOM   2227  CA  GLU   346      78.450 125.040  13.560  1.00  0.00            
ATOM   2228  HA  GLU   346      77.430 125.050  13.930  1.00  0.00            
ATOM   2229  CB  GLU   346      78.920 126.480  13.350  1.00  0.00            
ATOM   2230  HB1 GLU   346      78.540 126.770  12.370  1.00  0.00            
ATOM   2231  HB2 GLU   346      79.990 126.700  13.320  1.00  0.00            
ATOM   2232  CG  GLU   346      78.190 127.530  14.190  1.00  0.00            
ATOM   2233  HG1 GLU   346      77.120 127.400  14.040  1.00  0.00            
ATOM   2234  HG2 GLU   346      78.490 128.520  13.870  1.00  0.00            
ATOM   2235  CD  GLU   346      78.560 127.370  15.660  1.00  0.00            
ATOM   2236  OE1 GLU   346      78.040 126.420  16.290  1.00  0.00            
ATOM   2237  OE2 GLU   346      79.430 128.140  16.120  1.00  0.00            
ATOM   2238  C   GLU   346      78.450 124.330  12.210  1.00  0.00            
ATOM   2239  O   GLU   346      77.410 124.170  11.580  1.00  0.00            
ATOM   2240  N   ILE   347      79.680 124.050  11.770  1.00  0.00            
ATOM   2241  H   ILE   347      80.500 124.150  12.360  1.00  0.00            
ATOM   2242  CA  ILE   347      79.890 123.530  10.430  1.00  0.00            
ATOM   2243  HA  ILE   347      78.960 123.680   9.890  1.00  0.00            
ATOM   2244  CB  ILE   347      80.910 124.300   9.590  1.00  0.00            
ATOM   2245  HB  ILE   347      80.670 124.160   8.530  1.00  0.00            
ATOM   2246  CG2 ILE   347      80.660 125.800   9.720  1.00  0.00            
ATOM   2247 1HG2 ILE   347      81.050 126.190  10.660  1.00  0.00            
ATOM   2248 2HG2 ILE   347      81.110 126.370   8.910  1.00  0.00            
ATOM   2249 3HG2 ILE   347      79.580 125.910   9.690  1.00  0.00            
ATOM   2250  CG1 ILE   347      82.370 123.910   9.800  1.00  0.00            
ATOM   2251 1HG1 ILE   347      82.490 123.010   9.200  1.00  0.00            
ATOM   2252 2HG1 ILE   347      82.530 123.550  10.820  1.00  0.00            
ATOM   2253  CD  ILE   347      83.430 124.930   9.400  1.00  0.00            
ATOM   2254  HD1 ILE   347      83.310 125.860   9.960  1.00  0.00            
ATOM   2255  HD2 ILE   347      84.400 124.440   9.520  1.00  0.00            
ATOM   2256  HD3 ILE   347      83.310 125.210   8.350  1.00  0.00            
ATOM   2257  C   ILE   347      80.130 122.030  10.350  1.00  0.00            
ATOM   2258  O   ILE   347      81.020 121.540  11.040  1.00  0.00            
ATOM   2259  N   PRO   348      79.380 121.280   9.540  1.00  0.00            
ATOM   2260  CD  PRO   348      78.390 121.750   8.590  1.00  0.00            
ATOM   2261  HD1 PRO   348      78.840 122.380   7.830  1.00  0.00            
ATOM   2262  HD2 PRO   348      77.510 122.250   8.990  1.00  0.00            
ATOM   2263  CG  PRO   348      77.860 120.530   7.820  1.00  0.00            
ATOM   2264  HG1 PRO   348      77.930 120.640   6.740  1.00  0.00            
ATOM   2265  HG2 PRO   348      76.810 120.320   8.020  1.00  0.00            
ATOM   2266  CB  PRO   348      78.590 119.330   8.400  1.00  0.00            
ATOM   2267  HB1 PRO   348      79.100 118.780   7.600  1.00  0.00            
ATOM   2268  HB2 PRO   348      77.850 118.660   8.850  1.00  0.00            
ATOM   2269  CA  PRO   348      79.630 119.860   9.380  1.00  0.00            
ATOM   2270  HA  PRO   348      79.450 119.380  10.350  1.00  0.00            
ATOM   2271  C   PRO   348      81.070 119.630   8.970  1.00  0.00            
ATOM   2272  O   PRO   348      81.530 120.240   8.010  1.00  0.00            
ATOM   2273  N   PHE   349      81.770 118.730   9.690  1.00  0.00            
ATOM   2274  H   PHE   349      81.420 118.350  10.550  1.00  0.00            
ATOM   2275  CA  PHE   349      83.140 118.360   9.410  1.00  0.00            
ATOM   2276  HA  PHE   349      83.300 118.560   8.350  1.00  0.00            
ATOM   2277  CB  PHE   349      84.090 119.240  10.220  1.00  0.00            
ATOM   2278  HB1 PHE   349      83.750 119.090  11.250  1.00  0.00            
ATOM   2279  HB2 PHE   349      83.850 120.280   9.980  1.00  0.00            
ATOM   2280  CG  PHE   349      85.570 118.940  10.150  1.00  0.00            
ATOM   2281  CD1 PHE   349      86.340 119.530   9.140  1.00  0.00            
ATOM   2282  HD1 PHE   349      85.890 120.070   8.320  1.00  0.00            
ATOM   2283  CE1 PHE   349      87.720 119.300   9.030  1.00  0.00            
ATOM   2284  HE1 PHE   349      88.320 119.810   8.290  1.00  0.00            
ATOM   2285  CZ  PHE   349      88.370 118.620  10.060  1.00  0.00            
ATOM   2286  HZ  PHE   349      89.450 118.630  10.090  1.00  0.00            
ATOM   2287  CE2 PHE   349      87.590 118.120  11.110  1.00  0.00            
ATOM   2288  HE2 PHE   349      88.100 117.620  11.920  1.00  0.00            
ATOM   2289  CD2 PHE   349      86.210 118.330  11.230  1.00  0.00            
ATOM   2290  HD2 PHE   349      85.780 118.010  12.170  1.00  0.00            
ATOM   2291  C   PHE   349      83.380 116.880   9.670  1.00  0.00            
ATOM   2292  O   PHE   349      83.550 116.550  10.840  1.00  0.00            
ATOM   2293  N   TYR   350      83.450 116.040   8.640  1.00  0.00            
ATOM   2294  H   TYR   350      83.280 116.330   7.680  1.00  0.00            
ATOM   2295  CA  TYR   350      83.800 114.660   8.910  1.00  0.00            
ATOM   2296  HA  TYR   350      83.450 114.160   8.000  1.00  0.00            
ATOM   2297  CB  TYR   350      85.300 114.400   8.860  1.00  0.00            
ATOM   2298  HB1 TYR   350      85.430 113.320   8.870  1.00  0.00            
ATOM   2299  HB2 TYR   350      85.750 114.720   9.800  1.00  0.00            
ATOM   2300  CG  TYR   350      85.960 115.000   7.650  1.00  0.00            
ATOM   2301  CD1 TYR   350      86.730 116.170   7.790  1.00  0.00            
ATOM   2302  HD1 TYR   350      86.850 116.650   8.740  1.00  0.00            
ATOM   2303  CE1 TYR   350      87.570 116.500   6.720  1.00  0.00            
ATOM   2304  HE1 TYR   350      88.250 117.330   6.780  1.00  0.00            
ATOM   2305  CZ  TYR   350      87.490 115.810   5.490  1.00  0.00            
ATOM   2306  OH  TYR   350      88.230 116.150   4.400  1.00  0.00            
ATOM   2307  HH  TYR   350      88.090 115.600   3.620  1.00  0.00            
ATOM   2308  CE2 TYR   350      86.670 114.670   5.360  1.00  0.00            
ATOM   2309  HE2 TYR   350      86.430 114.210   4.420  1.00  0.00            
ATOM   2310  CD2 TYR   350      85.930 114.240   6.470  1.00  0.00            
ATOM   2311  HD2 TYR   350      85.210 113.440   6.340  1.00  0.00            
ATOM   2312  C   TYR   350      82.990 113.940   9.980  1.00  0.00            
ATOM   2313  O   TYR   350      83.390 112.990  10.650  1.00  0.00            
ATOM   2314  N   GLY   351      81.730 114.370   9.970  1.00  0.00            
ATOM   2315  H   GLY   351      81.500 115.090   9.290  1.00  0.00            
ATOM   2316  CA  GLY   351      80.660 113.790  10.750  1.00  0.00            
ATOM   2317  HA1 GLY   351      80.890 112.730  10.670  1.00  0.00            
ATOM   2318  HA2 GLY   351      79.720 114.110  10.290  1.00  0.00            
ATOM   2319  C   GLY   351      80.530 114.260  12.190  1.00  0.00            
ATOM   2320  O   GLY   351      79.500 114.020  12.830  1.00  0.00            
ATOM   2321  N   LYS   352      81.450 115.090  12.670  1.00  0.00            
ATOM   2322  H   LYS   352      82.180 115.290  12.010  1.00  0.00            
ATOM   2323  CA  LYS   352      81.340 116.050  13.760  1.00  0.00            
ATOM   2324  HA  LYS   352      80.450 115.800  14.330  1.00  0.00            
ATOM   2325  CB  LYS   352      82.540 115.990  14.700  1.00  0.00            
ATOM   2326  HB1 LYS   352      82.360 116.750  15.460  1.00  0.00            
ATOM   2327  HB2 LYS   352      83.370 116.230  14.030  1.00  0.00            
ATOM   2328  CG  LYS   352      82.830 114.620  15.310  1.00  0.00            
ATOM   2329  HG1 LYS   352      83.640 114.670  16.030  1.00  0.00            
ATOM   2330  HG2 LYS   352      83.230 113.980  14.530  1.00  0.00            
ATOM   2331  CD  LYS   352      81.590 114.040  16.000  1.00  0.00            
ATOM   2332  HD1 LYS   352      80.740 113.900  15.340  1.00  0.00            
ATOM   2333  HD2 LYS   352      81.250 114.700  16.800  1.00  0.00            
ATOM   2334  CE  LYS   352      81.940 112.650  16.520  1.00  0.00            
ATOM   2335  HE1 LYS   352      82.750 112.770  17.240  1.00  0.00            
ATOM   2336  HE2 LYS   352      82.370 112.000  15.750  1.00  0.00            
ATOM   2337  NZ  LYS   352      80.790 111.920  17.060  1.00  0.00            
ATOM   2338  HZ1 LYS   352      81.170 111.060  17.440  1.00  0.00            
ATOM   2339  HZ2 LYS   352      80.330 112.340  17.860  1.00  0.00            
ATOM   2340  HZ3 LYS   352      80.220 111.580  16.300  1.00  0.00            
ATOM   2341  C   LYS   352      81.130 117.460  13.220  1.00  0.00            
ATOM   2342  O   LYS   352      80.450 117.580  12.210  1.00  0.00            
ATOM   2343  N   ALA   353      81.560 118.520  13.920  1.00  0.00            
ATOM   2344  H   ALA   353      81.990 118.300  14.810  1.00  0.00            
ATOM   2345  CA  ALA   353      81.380 119.930  13.650  1.00  0.00            
ATOM   2346  HA  ALA   353      81.640 120.020  12.590  1.00  0.00            
ATOM   2347  CB  ALA   353      79.900 120.260  13.820  1.00  0.00            
ATOM   2348  HB1 ALA   353      79.180 119.560  13.370  1.00  0.00            
ATOM   2349  HB2 ALA   353      79.670 120.390  14.870  1.00  0.00            
ATOM   2350  HB3 ALA   353      79.680 121.230  13.360  1.00  0.00            
ATOM   2351  C   ALA   353      82.290 120.870  14.420  1.00  0.00            
ATOM   2352  O   ALA   353      82.400 120.910  15.650  1.00  0.00            
ATOM   2353  N   ILE   354      82.940 121.750  13.660  1.00  0.00            
ATOM   2354  H   ILE   354      82.720 121.840  12.680  1.00  0.00            
ATOM   2355  CA  ILE   354      83.740 122.860  14.140  1.00  0.00            
ATOM   2356  HA  ILE   354      84.190 122.520  15.070  1.00  0.00            
ATOM   2357  CB  ILE   354      84.780 123.330  13.130  1.00  0.00            
ATOM   2358  HB  ILE   354      84.290 123.540  12.180  1.00  0.00            
ATOM   2359  CG2 ILE   354      85.330 124.700  13.510  1.00  0.00            
ATOM   2360 1HG2 ILE   354      84.540 125.430  13.410  1.00  0.00            
ATOM   2361 2HG2 ILE   354      85.710 124.710  14.540  1.00  0.00            
ATOM   2362 3HG2 ILE   354      86.030 124.940  12.710  1.00  0.00            
ATOM   2363  CG1 ILE   354      85.880 122.270  12.990  1.00  0.00            
ATOM   2364 1HG1 ILE   354      85.490 121.250  12.940  1.00  0.00            
ATOM   2365 2HG1 ILE   354      86.600 122.400  13.800  1.00  0.00            
ATOM   2366  CD  ILE   354      86.600 122.340  11.640  1.00  0.00            
ATOM   2367  HD1 ILE   354      87.320 123.150  11.600  1.00  0.00            
ATOM   2368  HD2 ILE   354      87.090 121.410  11.370  1.00  0.00            
ATOM   2369  HD3 ILE   354      85.850 122.470  10.860  1.00  0.00            
ATOM   2370  C   ILE   354      82.870 124.050  14.540  1.00  0.00            
ATOM   2371  O   ILE   354      82.170 124.590  13.690  1.00  0.00            
ATOM   2372  N   PRO   355      82.900 124.450  15.820  1.00  0.00            
ATOM   2373  CD  PRO   355      83.580 123.880  16.960  1.00  0.00            
ATOM   2374  HD1 PRO   355      84.630 123.940  16.710  1.00  0.00            
ATOM   2375  HD2 PRO   355      83.260 122.840  17.070  1.00  0.00            
ATOM   2376  CG  PRO   355      83.070 124.680  18.160  1.00  0.00            
ATOM   2377  HG1 PRO   355      83.850 125.340  18.520  1.00  0.00            
ATOM   2378  HG2 PRO   355      82.590 124.120  18.970  1.00  0.00            
ATOM   2379  CB  PRO   355      81.990 125.640  17.670  1.00  0.00            
ATOM   2380  HB1 PRO   355      81.980 126.600  18.190  1.00  0.00            
ATOM   2381  HB2 PRO   355      81.020 125.170  17.790  1.00  0.00            
ATOM   2382  CA  PRO   355      82.260 125.700  16.160  1.00  0.00            
ATOM   2383  HA  PRO   355      81.340 125.840  15.600  1.00  0.00            
ATOM   2384  C   PRO   355      83.260 126.790  15.780  1.00  0.00            
ATOM   2385  O   PRO   355      84.470 126.670  15.960  1.00  0.00            
ATOM   2386  N   ILE   356      82.780 127.940  15.300  1.00  0.00            
ATOM   2387  H   ILE   356      81.800 128.080  15.100  1.00  0.00            
ATOM   2388  CA  ILE   356      83.590 129.010  14.760  1.00  0.00            
ATOM   2389  HA  ILE   356      84.210 128.620  13.950  1.00  0.00            
ATOM   2390  CB  ILE   356      82.610 130.040  14.180  1.00  0.00            
ATOM   2391  HB  ILE   356      81.940 130.350  14.980  1.00  0.00            
ATOM   2392  CG2 ILE   356      83.360 131.350  13.950  1.00  0.00            
ATOM   2393 1HG2 ILE   356      84.200 131.230  13.270  1.00  0.00            
ATOM   2394 2HG2 ILE   356      82.720 132.210  13.770  1.00  0.00            
ATOM   2395 3HG2 ILE   356      83.850 131.740  14.830  1.00  0.00            
ATOM   2396  CG1 ILE   356      81.730 129.490  13.060  1.00  0.00            
ATOM   2397 1HG1 ILE   356      81.140 130.310  12.650  1.00  0.00            
ATOM   2398 2HG1 ILE   356      81.060 128.730  13.470  1.00  0.00            
ATOM   2399  CD  ILE   356      82.400 128.910  11.820  1.00  0.00            
ATOM   2400  HD1 ILE   356      81.680 128.710  11.030  1.00  0.00            
ATOM   2401  HD2 ILE   356      83.150 129.610  11.450  1.00  0.00            
ATOM   2402  HD3 ILE   356      82.930 127.980  12.030  1.00  0.00            
ATOM   2403  C   ILE   356      84.470 129.610  15.850  1.00  0.00            
ATOM   2404  O   ILE   356      85.630 129.930  15.580  1.00  0.00            
ATOM   2405  N   GLU   357      83.950 129.790  17.060  1.00  0.00            
ATOM   2406  H   GLU   357      82.960 129.650  17.170  1.00  0.00            
ATOM   2407  CA  GLU   357      84.730 130.210  18.210  1.00  0.00            
ATOM   2408  HA  GLU   357      85.060 131.250  18.100  1.00  0.00            
ATOM   2409  CB  GLU   357      83.760 130.270  19.390  1.00  0.00            
ATOM   2410  HB1 GLU   357      83.660 129.210  19.620  1.00  0.00            
ATOM   2411  HB2 GLU   357      82.790 130.680  19.130  1.00  0.00            
ATOM   2412  CG  GLU   357      84.310 130.980  20.620  1.00  0.00            
ATOM   2413  HG1 GLU   357      85.290 130.610  20.900  1.00  0.00            
ATOM   2414  HG2 GLU   357      83.700 130.790  21.500  1.00  0.00            
ATOM   2415  CD  GLU   357      84.330 132.480  20.340  1.00  0.00            
ATOM   2416  OE1 GLU   357      83.420 133.220  20.780  1.00  0.00            
ATOM   2417  OE2 GLU   357      85.360 133.000  19.860  1.00  0.00            
ATOM   2418  C   GLU   357      85.970 129.350  18.410  1.00  0.00            
ATOM   2419  O   GLU   357      86.940 129.730  19.070  1.00  0.00            
ATOM   2420  N   ALA   358      86.150 128.120  17.910  1.00  0.00            
ATOM   2421  H   ALA   358      85.370 127.790  17.360  1.00  0.00            
ATOM   2422  CA  ALA   358      87.350 127.320  18.070  1.00  0.00            
ATOM   2423  HA  ALA   358      87.880 127.540  18.990  1.00  0.00            
ATOM   2424  CB  ALA   358      86.920 125.860  18.150  1.00  0.00            
ATOM   2425  HB1 ALA   358      86.400 125.740  19.100  1.00  0.00            
ATOM   2426  HB2 ALA   358      86.220 125.510  17.390  1.00  0.00            
ATOM   2427  HB3 ALA   358      87.820 125.240  18.170  1.00  0.00            
ATOM   2428  C   ALA   358      88.420 127.560  17.020  1.00  0.00            
ATOM   2429  O   ALA   358      89.520 127.050  17.210  1.00  0.00            
ATOM   2430  N   ILE   359      88.160 128.280  15.930  1.00  0.00            
ATOM   2431  H   ILE   359      87.210 128.620  15.910  1.00  0.00            
ATOM   2432  CA  ILE   359      89.120 128.640  14.900  1.00  0.00            
ATOM   2433  HA  ILE   359      90.100 128.290  15.210  1.00  0.00            
ATOM   2434  CB  ILE   359      88.960 127.740  13.680  1.00  0.00            
ATOM   2435  HB  ILE   359      89.770 128.040  13.010  1.00  0.00            
ATOM   2436  CG2 ILE   359      89.330 126.280  13.890  1.00  0.00            
ATOM   2437 1HG2 ILE   359      88.440 125.710  14.180  1.00  0.00            
ATOM   2438 2HG2 ILE   359      89.620 125.800  12.950  1.00  0.00            
ATOM   2439 3HG2 ILE   359      89.990 126.030  14.720  1.00  0.00            
ATOM   2440  CG1 ILE   359      87.570 127.880  13.070  1.00  0.00            
ATOM   2441 1HG1 ILE   359      87.320 128.940  13.030  1.00  0.00            
ATOM   2442 2HG1 ILE   359      86.870 127.440  13.780  1.00  0.00            
ATOM   2443  CD  ILE   359      87.450 127.270  11.680  1.00  0.00            
ATOM   2444  HD1 ILE   359      86.410 127.190  11.370  1.00  0.00            
ATOM   2445  HD2 ILE   359      88.090 127.810  10.980  1.00  0.00            
ATOM   2446  HD3 ILE   359      87.700 126.210  11.710  1.00  0.00            
ATOM   2447  C   ILE   359      89.220 130.130  14.590  1.00  0.00            
ATOM   2448  O   ILE   359      90.150 130.430  13.840  1.00  0.00            
ATOM   2449  N   ARG   360      88.400 131.030  15.140  1.00  0.00            
ATOM   2450  H   ARG   360      87.620 130.590  15.610  1.00  0.00            
ATOM   2451  CA  ARG   360      88.620 132.460  15.100  1.00  0.00            
ATOM   2452  HA  ARG   360      89.100 132.580  14.130  1.00  0.00            
ATOM   2453  CB  ARG   360      87.310 133.230  15.040  1.00  0.00            
ATOM   2454  HB1 ARG   360      86.710 132.870  14.210  1.00  0.00            
ATOM   2455  HB2 ARG   360      87.570 134.250  14.740  1.00  0.00            
ATOM   2456  CG  ARG   360      86.540 133.230  16.360  1.00  0.00            
ATOM   2457  HG1 ARG   360      87.230 133.720  17.050  1.00  0.00            
ATOM   2458  HG2 ARG   360      86.290 132.190  16.550  1.00  0.00            
ATOM   2459  CD  ARG   360      85.310 134.130  16.190  1.00  0.00            
ATOM   2460  HD1 ARG   360      84.690 133.800  15.360  1.00  0.00            
ATOM   2461  HD2 ARG   360      85.660 135.150  16.030  1.00  0.00            
ATOM   2462  NE  ARG   360      84.510 134.200  17.410  1.00  0.00            
ATOM   2463  HE  ARG   360      84.820 133.620  18.180  1.00  0.00            
ATOM   2464  CZ  ARG   360      83.220 134.550  17.360  1.00  0.00            
ATOM   2465  NH1 ARG   360      82.630 135.040  16.260  1.00  0.00            
ATOM   2466 1HH1 ARG   360      83.050 135.000  15.350  1.00  0.00            
ATOM   2467 2HH1 ARG   360      81.770 135.560  16.390  1.00  0.00            
ATOM   2468  NH2 ARG   360      82.410 134.490  18.430  1.00  0.00            
ATOM   2469 1HH2 ARG   360      82.740 134.140  19.320  1.00  0.00            
ATOM   2470 2HH2 ARG   360      81.480 134.860  18.360  1.00  0.00            
ATOM   2471  C   ARG   360      89.570 132.920  16.200  1.00  0.00            
ATOM   2472  O   ARG   360      89.920 132.130  17.070  1.00  0.00            
ATOM   2473  N   GLY   361      90.050 134.160  16.220  1.00  0.00            
ATOM   2474  H   GLY   361      89.940 134.730  15.390  1.00  0.00            
ATOM   2475  CA  GLY   361      90.680 134.690  17.410  1.00  0.00            
ATOM   2476  HA1 GLY   361      90.120 134.420  18.310  1.00  0.00            
ATOM   2477  HA2 GLY   361      90.700 135.770  17.260  1.00  0.00            
ATOM   2478  C   GLY   361      92.120 134.240  17.640  1.00  0.00            
ATOM   2479  O   GLY   361      92.850 134.710  18.510  1.00  0.00            
ATOM   2480  N   GLY   362      92.670 133.360  16.800  1.00  0.00            
ATOM   2481  H   GLY   362      92.030 133.040  16.090  1.00  0.00            
ATOM   2482  CA  GLY   362      94.060 132.970  16.800  1.00  0.00            
ATOM   2483  HA1 GLY   362      94.250 132.420  17.720  1.00  0.00            
ATOM   2484  HA2 GLY   362      94.550 133.940  16.800  1.00  0.00            
ATOM   2485  C   GLY   362      94.510 132.120  15.620  1.00  0.00            
ATOM   2486  O   GLY   362      93.860 132.010  14.580  1.00  0.00            
ATOM   2487  N   ARG   363      95.640 131.450  15.820  1.00  0.00            
ATOM   2488  H   ARG   363      95.970 131.380  16.780  1.00  0.00            
ATOM   2489  CA  ARG   363      96.380 130.690  14.830  1.00  0.00            
ATOM   2490  HA  ARG   363      96.080 130.880  13.800  1.00  0.00            
ATOM   2491  CB  ARG   363      97.860 131.030  14.930  1.00  0.00            
ATOM   2492  HB1 ARG   363      98.460 130.320  14.360  1.00  0.00            
ATOM   2493  HB2 ARG   363      98.240 130.840  15.940  1.00  0.00            
ATOM   2494  CG  ARG   363      98.180 132.510  14.720  1.00  0.00            
ATOM   2495  HG1 ARG   363      97.820 133.100  15.560  1.00  0.00            
ATOM   2496  HG2 ARG   363      97.740 132.910  13.810  1.00  0.00            
ATOM   2497  CD  ARG   363      99.690 132.760  14.620  1.00  0.00            
ATOM   2498  HD1 ARG   363     100.190 132.310  15.480  1.00  0.00            
ATOM   2499  HD2 ARG   363      99.790 133.840  14.620  1.00  0.00            
ATOM   2500  NE  ARG   363     100.230 132.100  13.430  1.00  0.00            
ATOM   2501  HE  ARG   363     100.680 131.200  13.510  1.00  0.00            
ATOM   2502  CZ  ARG   363     100.330 132.600  12.190  1.00  0.00            
ATOM   2503  NH1 ARG   363      99.800 133.780  11.830  1.00  0.00            
ATOM   2504 1HH1 ARG   363      99.210 134.280  12.480  1.00  0.00            
ATOM   2505 2HH1 ARG   363      99.820 134.170  10.900  1.00  0.00            
ATOM   2506  NH2 ARG   363     100.830 131.900  11.170  1.00  0.00            
ATOM   2507 1HH2 ARG   363     101.420 131.090  11.310  1.00  0.00            
ATOM   2508 2HH2 ARG   363     100.800 132.300  10.240  1.00  0.00            
ATOM   2509  C   ARG   363      96.060 129.210  14.930  1.00  0.00            
ATOM   2510  O   ARG   363      96.260 128.590  15.970  1.00  0.00            
ATOM   2511  N   HIS   364      95.470 128.600  13.890  1.00  0.00            
ATOM   2512  H   HIS   364      95.290 129.170  13.080  1.00  0.00            
ATOM   2513  CA  HIS   364      94.850 127.300  13.980  1.00  0.00            
ATOM   2514  HA  HIS   364      95.290 126.720  14.800  1.00  0.00            
ATOM   2515  CB  HIS   364      93.390 127.440  14.400  1.00  0.00            
ATOM   2516  HB1 HIS   364      92.890 126.470  14.510  1.00  0.00            
ATOM   2517  HB2 HIS   364      92.930 127.960  13.560  1.00  0.00            
ATOM   2518  CG  HIS   364      93.060 128.220  15.640  1.00  0.00            
ATOM   2519  ND1 HIS   364      93.230 127.750  16.930  1.00  0.00            
ATOM   2520  HD1 HIS   364      93.480 126.800  17.160  1.00  0.00            
ATOM   2521  CE1 HIS   364      93.060 128.810  17.730  1.00  0.00            
ATOM   2522  HE1 HIS   364      93.370 128.780  18.760  1.00  0.00            
ATOM   2523  NE2 HIS   364      92.790 129.940  17.070  1.00  0.00            
ATOM   2524  CD2 HIS   364      92.670 129.540  15.750  1.00  0.00            
ATOM   2525  HD2 HIS   364      92.480 130.130  14.860  1.00  0.00            
ATOM   2526  C   HIS   364      95.000 126.430  12.750  1.00  0.00            
ATOM   2527  O   HIS   364      94.760 126.900  11.640  1.00  0.00            
ATOM   2528  N   LEU   365      95.410 125.170  12.860  1.00  0.00            
ATOM   2529  H   LEU   365      95.580 124.800  13.790  1.00  0.00            
ATOM   2530  CA  LEU   365      95.560 124.280  11.720  1.00  0.00            
ATOM   2531  HA  LEU   365      95.670 124.810  10.780  1.00  0.00            
ATOM   2532  CB  LEU   365      96.890 123.580  12.000  1.00  0.00            
ATOM   2533  HB1 LEU   365      96.870 123.030  12.940  1.00  0.00            
ATOM   2534  HB2 LEU   365      97.620 124.390  12.030  1.00  0.00            
ATOM   2535  CG  LEU   365      97.440 122.670  10.900  1.00  0.00            
ATOM   2536  HG  LEU   365      96.660 121.940  10.690  1.00  0.00            
ATOM   2537  CD1 LEU   365      97.790 123.350   9.580  1.00  0.00            
ATOM   2538 1HD1 LEU   365      98.030 122.530   8.890  1.00  0.00            
ATOM   2539 2HD1 LEU   365      96.920 123.940   9.320  1.00  0.00            
ATOM   2540 3HD1 LEU   365      98.690 123.960   9.680  1.00  0.00            
ATOM   2541  CD2 LEU   365      98.710 121.940  11.340  1.00  0.00            
ATOM   2542 1HD2 LEU   365      98.860 121.090  10.670  1.00  0.00            
ATOM   2543 2HD2 LEU   365      99.540 122.610  11.130  1.00  0.00            
ATOM   2544 3HD2 LEU   365      98.600 121.580  12.360  1.00  0.00            
ATOM   2545  C   LEU   365      94.380 123.330  11.570  1.00  0.00            
ATOM   2546  O   LEU   365      93.910 122.790  12.580  1.00  0.00            
ATOM   2547  N   ILE   366      93.920 123.040  10.350  1.00  0.00            
ATOM   2548  H   ILE   366      94.330 123.530   9.570  1.00  0.00            
ATOM   2549  CA  ILE   366      92.950 121.990  10.130  1.00  0.00            
ATOM   2550  HA  ILE   366      92.810 121.350  11.000  1.00  0.00            
ATOM   2551  CB  ILE   366      91.600 122.490   9.630  1.00  0.00            
ATOM   2552  HB  ILE   366      91.640 122.830   8.590  1.00  0.00            
ATOM   2553  CG2 ILE   366      90.500 121.430   9.680  1.00  0.00            
ATOM   2554 1HG2 ILE   366      90.580 120.930  10.650  1.00  0.00            
ATOM   2555 2HG2 ILE   366      89.520 121.880   9.540  1.00  0.00            
ATOM   2556 3HG2 ILE   366      90.580 120.570   9.020  1.00  0.00            
ATOM   2557  CG1 ILE   366      91.130 123.670  10.480  1.00  0.00            
ATOM   2558 1HG1 ILE   366      91.900 124.440  10.440  1.00  0.00            
ATOM   2559 2HG1 ILE   366      90.950 123.360  11.510  1.00  0.00            
ATOM   2560  CD  ILE   366      89.850 124.380  10.050  1.00  0.00            
ATOM   2561  HD1 ILE   366      89.020 123.800  10.440  1.00  0.00            
ATOM   2562  HD2 ILE   366      89.730 125.310  10.600  1.00  0.00            
ATOM   2563  HD3 ILE   366      89.820 124.560   8.970  1.00  0.00            
ATOM   2564  C   ILE   366      93.470 120.980   9.110  1.00  0.00            
ATOM   2565  O   ILE   366      94.100 121.350   8.120  1.00  0.00            
ATOM   2566  N   PHE   367      93.300 119.690   9.380  1.00  0.00            
ATOM   2567  H   PHE   367      92.810 119.370  10.210  1.00  0.00            
ATOM   2568  CA  PHE   367      93.680 118.670   8.430  1.00  0.00            
ATOM   2569  HA  PHE   367      94.320 119.130   7.670  1.00  0.00            
ATOM   2570  CB  PHE   367      94.420 117.530   9.130  1.00  0.00            
ATOM   2571  HB1 PHE   367      94.470 116.660   8.480  1.00  0.00            
ATOM   2572  HB2 PHE   367      93.920 117.120  10.010  1.00  0.00            
ATOM   2573  CG  PHE   367      95.890 117.840   9.320  1.00  0.00            
ATOM   2574  CD1 PHE   367      96.770 117.690   8.240  1.00  0.00            
ATOM   2575  HD1 PHE   367      96.390 117.460   7.260  1.00  0.00            
ATOM   2576  CE1 PHE   367      98.110 118.050   8.420  1.00  0.00            
ATOM   2577  HE1 PHE   367      98.830 117.930   7.620  1.00  0.00            
ATOM   2578  CZ  PHE   367      98.600 118.520   9.640  1.00  0.00            
ATOM   2579  HZ  PHE   367      99.650 118.740   9.780  1.00  0.00            
ATOM   2580  CE2 PHE   367      97.700 118.600  10.710  1.00  0.00            
ATOM   2581  HE2 PHE   367      97.980 118.960  11.690  1.00  0.00            
ATOM   2582  CD2 PHE   367      96.350 118.240  10.580  1.00  0.00            
ATOM   2583  HD2 PHE   367      95.660 118.370  11.400  1.00  0.00            
ATOM   2584  C   PHE   367      92.470 118.120   7.680  1.00  0.00            
ATOM   2585  O   PHE   367      91.410 117.950   8.260  1.00  0.00            
ATOM   2586  N   CYS   368      92.610 117.960   6.360  1.00  0.00            
ATOM   2587  H   CYS   368      93.520 118.130   5.970  1.00  0.00            
ATOM   2588  CA  CYS   368      91.600 117.350   5.520  1.00  0.00            
ATOM   2589  HA  CYS   368      90.780 116.900   6.080  1.00  0.00            
ATOM   2590  CB  CYS   368      90.980 118.410   4.620  1.00  0.00            
ATOM   2591  HB1 CYS   368      90.510 117.960   3.750  1.00  0.00            
ATOM   2592  HB2 CYS   368      91.760 118.960   4.100  1.00  0.00            
ATOM   2593  SG  CYS   368      89.900 119.430   5.660  1.00  0.00            
ATOM   2594  HG  CYS   368      90.850 119.530   6.580  1.00  0.00            
ATOM   2595  C   CYS   368      92.260 116.240   4.700  1.00  0.00            
ATOM   2596  O   CYS   368      93.450 116.290   4.390  1.00  0.00            
ATOM   2597  N   HIS   369      91.580 115.100   4.560  1.00  0.00            
ATOM   2598  H   HIS   369      90.670 115.010   4.990  1.00  0.00            
ATOM   2599  CA  HIS   369      92.050 114.020   3.720  1.00  0.00            
ATOM   2600  HA  HIS   369      93.120 113.970   3.930  1.00  0.00            
ATOM   2601  CB  HIS   369      91.510 112.650   4.120  1.00  0.00            
ATOM   2602  HB1 HIS   369      91.720 112.450   5.170  1.00  0.00            
ATOM   2603  HB2 HIS   369      92.090 111.930   3.550  1.00  0.00            
ATOM   2604  CG  HIS   369      90.060 112.380   3.830  1.00  0.00            
ATOM   2605  ND1 HIS   369      89.410 112.490   2.610  1.00  0.00            
ATOM   2606  HD1 HIS   369      89.870 112.650   1.730  1.00  0.00            
ATOM   2607  CE1 HIS   369      88.170 111.990   2.670  1.00  0.00            
ATOM   2608  HE1 HIS   369      87.430 111.930   1.880  1.00  0.00            
ATOM   2609  NE2 HIS   369      87.910 111.680   3.940  1.00  0.00            
ATOM   2610  CD2 HIS   369      89.060 111.950   4.680  1.00  0.00            
ATOM   2611  HD2 HIS   369      89.050 111.830   5.750  1.00  0.00            
ATOM   2612  C   HIS   369      91.990 114.360   2.230  1.00  0.00            
ATOM   2613  O   HIS   369      92.440 113.490   1.480  1.00  0.00            
ATOM   2614  N   SER   370      91.560 115.510   1.720  1.00  0.00            
ATOM   2615  H   SER   370      91.150 116.210   2.330  1.00  0.00            
ATOM   2616  CA  SER   370      91.330 115.810   0.320  1.00  0.00            
ATOM   2617  HA  SER   370      91.830 115.110  -0.360  1.00  0.00            
ATOM   2618  CB  SER   370      89.850 115.650  -0.010  1.00  0.00            
ATOM   2619  HB1 SER   370      89.170 116.330   0.510  1.00  0.00            
ATOM   2620  HB2 SER   370      89.540 114.660   0.320  1.00  0.00            
ATOM   2621  OG  SER   370      89.410 115.750  -1.350  1.00  0.00            
ATOM   2622  HG  SER   370      88.460 115.630  -1.260  1.00  0.00            
ATOM   2623  C   SER   370      91.680 117.280   0.090  1.00  0.00            
ATOM   2624  O   SER   370      91.140 118.110   0.820  1.00  0.00            
ATOM   2625  N   LYS   371      92.500 117.600  -0.920  1.00  0.00            
ATOM   2626  H   LYS   371      93.080 116.870  -1.310  1.00  0.00            
ATOM   2627  CA  LYS   371      92.710 118.930  -1.440  1.00  0.00            
ATOM   2628  HA  LYS   371      93.230 119.530  -0.690  1.00  0.00            
ATOM   2629  CB  LYS   371      93.590 118.830  -2.680  1.00  0.00            
ATOM   2630  HB1 LYS   371      93.630 119.800  -3.180  1.00  0.00            
ATOM   2631  HB2 LYS   371      93.100 118.140  -3.370  1.00  0.00            
ATOM   2632  CG  LYS   371      95.030 118.390  -2.460  1.00  0.00            
ATOM   2633  HG1 LYS   371      95.040 117.380  -2.060  1.00  0.00            
ATOM   2634  HG2 LYS   371      95.470 119.060  -1.720  1.00  0.00            
ATOM   2635  CD  LYS   371      95.790 118.420  -3.780  1.00  0.00            
ATOM   2636  HD1 LYS   371      96.860 118.450  -3.570  1.00  0.00            
ATOM   2637  HD2 LYS   371      95.640 119.370  -4.300  1.00  0.00            
ATOM   2638  CE  LYS   371      95.470 117.310  -4.770  1.00  0.00            
ATOM   2639  HE1 LYS   371      96.180 117.410  -5.590  1.00  0.00            
ATOM   2640  HE2 LYS   371      94.430 117.370  -5.090  1.00  0.00            
ATOM   2641  NZ  LYS   371      95.660 116.010  -4.100  1.00  0.00            
ATOM   2642  HZ1 LYS   371      95.700 115.230  -4.740  1.00  0.00            
ATOM   2643  HZ2 LYS   371      96.580 116.050  -3.680  1.00  0.00            
ATOM   2644  HZ3 LYS   371      95.020 116.060  -3.320  1.00  0.00            
ATOM   2645  C   LYS   371      91.410 119.640  -1.790  1.00  0.00            
ATOM   2646  O   LYS   371      91.360 120.830  -1.500  1.00  0.00            
ATOM   2647  N   LYS   372      90.410 118.990  -2.380  1.00  0.00            
ATOM   2648  H   LYS   372      90.550 118.060  -2.740  1.00  0.00            
ATOM   2649  CA  LYS   372      89.190 119.660  -2.810  1.00  0.00            
ATOM   2650  HA  LYS   372      89.520 120.480  -3.440  1.00  0.00            
ATOM   2651  CB  LYS   372      88.300 118.790  -3.690  1.00  0.00            
ATOM   2652  HB1 LYS   372      87.290 119.190  -3.750  1.00  0.00            
ATOM   2653  HB2 LYS   372      88.070 117.870  -3.150  1.00  0.00            
ATOM   2654  CG  LYS   372      88.950 118.550  -5.050  1.00  0.00            
ATOM   2655  HG1 LYS   372      89.910 118.090  -4.810  1.00  0.00            
ATOM   2656  HG2 LYS   372      89.070 119.460  -5.640  1.00  0.00            
ATOM   2657  CD  LYS   372      88.120 117.590  -5.910  1.00  0.00            
ATOM   2658  HD1 LYS   372      87.110 118.000  -5.970  1.00  0.00            
ATOM   2659  HD2 LYS   372      88.030 116.610  -5.450  1.00  0.00            
ATOM   2660  CE  LYS   372      88.750 117.340  -7.280  1.00  0.00            
ATOM   2661  HE1 LYS   372      89.710 116.830  -7.180  1.00  0.00            
ATOM   2662  HE2 LYS   372      89.080 118.300  -7.680  1.00  0.00            
ATOM   2663  NZ  LYS   372      87.820 116.640  -8.180  1.00  0.00            
ATOM   2664  HZ1 LYS   372      87.850 115.640  -8.070  1.00  0.00            
ATOM   2665  HZ2 LYS   372      86.870 116.880  -7.920  1.00  0.00            
ATOM   2666  HZ3 LYS   372      87.970 116.910  -9.140  1.00  0.00            
ATOM   2667  C   LYS   372      88.420 120.200  -1.620  1.00  0.00            
ATOM   2668  O   LYS   372      87.930 121.330  -1.650  1.00  0.00            
ATOM   2669  N   LYS   373      88.430 119.450  -0.510  1.00  0.00            
ATOM   2670  H   LYS   373      88.590 118.460  -0.660  1.00  0.00            
ATOM   2671  CA  LYS   373      87.870 119.910   0.750  1.00  0.00            
ATOM   2672  HA  LYS   373      86.890 120.310   0.490  1.00  0.00            
ATOM   2673  CB  LYS   373      87.770 118.720   1.710  1.00  0.00            
ATOM   2674  HB1 LYS   373      88.750 118.490   2.130  1.00  0.00            
ATOM   2675  HB2 LYS   373      87.590 117.820   1.120  1.00  0.00            
ATOM   2676  CG  LYS   373      86.770 118.930   2.840  1.00  0.00            
ATOM   2677  HG1 LYS   373      86.980 119.700   3.580  1.00  0.00            
ATOM   2678  HG2 LYS   373      86.740 118.020   3.440  1.00  0.00            
ATOM   2679  CD  LYS   373      85.300 119.100   2.480  1.00  0.00            
ATOM   2680  HD1 LYS   373      85.260 120.090   2.040  1.00  0.00            
ATOM   2681  HD2 LYS   373      84.670 119.110   3.360  1.00  0.00            
ATOM   2682  CE  LYS   373      84.730 118.070   1.500  1.00  0.00            
ATOM   2683  HE1 LYS   373      84.720 117.050   1.900  1.00  0.00            
ATOM   2684  HE2 LYS   373      85.300 118.070   0.580  1.00  0.00            
ATOM   2685  NZ  LYS   373      83.360 118.530   1.270  1.00  0.00            
ATOM   2686  HZ1 LYS   373      83.350 119.520   1.050  1.00  0.00            
ATOM   2687  HZ2 LYS   373      82.930 118.100   0.460  1.00  0.00            
ATOM   2688  HZ3 LYS   373      82.760 118.320   2.050  1.00  0.00            
ATOM   2689  C   LYS   373      88.620 121.100   1.310  1.00  0.00            
ATOM   2690  O   LYS   373      88.060 122.000   1.930  1.00  0.00            
ATOM   2691  N   CYS   374      89.950 121.130   1.190  1.00  0.00            
ATOM   2692  H   CYS   374      90.430 120.520   0.540  1.00  0.00            
ATOM   2693  CA  CYS   374      90.750 122.200   1.750  1.00  0.00            
ATOM   2694  HA  CYS   374      90.670 122.090   2.830  1.00  0.00            
ATOM   2695  CB  CYS   374      92.210 122.000   1.350  1.00  0.00            
ATOM   2696  HB1 CYS   374      92.750 122.840   1.790  1.00  0.00            
ATOM   2697  HB2 CYS   374      92.430 121.900   0.290  1.00  0.00            
ATOM   2698  SG  CYS   374      92.930 120.670   2.340  1.00  0.00            
ATOM   2699  HG  CYS   374      94.160 120.910   1.890  1.00  0.00            
ATOM   2700  C   CYS   374      90.210 123.550   1.290  1.00  0.00            
ATOM   2701  O   CYS   374      89.960 124.440   2.090  1.00  0.00            
ATOM   2702  N   ASP   375      90.100 123.630  -0.050  1.00  0.00            
ATOM   2703  H   ASP   375      90.300 122.820  -0.620  1.00  0.00            
ATOM   2704  CA  ASP   375      89.730 124.760  -0.880  1.00  0.00            
ATOM   2705  HA  ASP   375      90.370 125.600  -0.610  1.00  0.00            
ATOM   2706  CB  ASP   375      90.200 124.350  -2.270  1.00  0.00            
ATOM   2707  HB1 ASP   375      89.730 123.390  -2.500  1.00  0.00            
ATOM   2708  HB2 ASP   375      91.290 124.280  -2.290  1.00  0.00            
ATOM   2709  CG  ASP   375      89.810 125.290  -3.400  1.00  0.00            
ATOM   2710  OD1 ASP   375      90.530 126.290  -3.630  1.00  0.00            
ATOM   2711  OD2 ASP   375      88.790 125.020  -4.070  1.00  0.00            
ATOM   2712  C   ASP   375      88.260 125.090  -0.690  1.00  0.00            
ATOM   2713  O   ASP   375      87.850 126.250  -0.610  1.00  0.00            
ATOM   2714  N   GLU   376      87.430 124.070  -0.450  1.00  0.00            
ATOM   2715  H   GLU   376      87.840 123.160  -0.600  1.00  0.00            
ATOM   2716  CA  GLU   376      86.020 124.260  -0.160  1.00  0.00            
ATOM   2717  HA  GLU   376      85.570 124.950  -0.870  1.00  0.00            
ATOM   2718  CB  GLU   376      85.330 122.900  -0.280  1.00  0.00            
ATOM   2719  HB1 GLU   376      85.650 122.330   0.590  1.00  0.00            
ATOM   2720  HB2 GLU   376      85.530 122.440  -1.250  1.00  0.00            
ATOM   2721  CG  GLU   376      83.810 123.000  -0.140  1.00  0.00            
ATOM   2722  HG1 GLU   376      83.440 123.640  -0.940  1.00  0.00            
ATOM   2723  HG2 GLU   376      83.630 123.390   0.870  1.00  0.00            
ATOM   2724  CD  GLU   376      83.030 121.690  -0.190  1.00  0.00            
ATOM   2725  OE1 GLU   376      83.540 120.590  -0.490  1.00  0.00            
ATOM   2726  OE2 GLU   376      81.830 121.640   0.160  1.00  0.00            
ATOM   2727  C   GLU   376      85.740 124.800   1.240  1.00  0.00            
ATOM   2728  O   GLU   376      84.980 125.740   1.420  1.00  0.00            
ATOM   2729  N   LEU   377      86.410 124.250   2.260  1.00  0.00            
ATOM   2730  H   LEU   377      87.130 123.570   2.100  1.00  0.00            
ATOM   2731  CA  LEU   377      86.270 124.680   3.640  1.00  0.00            
ATOM   2732  HA  LEU   377      85.190 124.660   3.820  1.00  0.00            
ATOM   2733  CB  LEU   377      86.900 123.600   4.510  1.00  0.00            
ATOM   2734  HB1 LEU   377      87.980 123.540   4.400  1.00  0.00            
ATOM   2735  HB2 LEU   377      86.330 122.670   4.410  1.00  0.00            
ATOM   2736  CG  LEU   377      86.790 123.970   5.990  1.00  0.00            
ATOM   2737  HG  LEU   377      87.300 124.910   6.200  1.00  0.00            
ATOM   2738  CD1 LEU   377      85.340 124.070   6.480  1.00  0.00            
ATOM   2739 1HD1 LEU   377      84.750 124.770   5.890  1.00  0.00            
ATOM   2740 2HD1 LEU   377      84.880 123.080   6.540  1.00  0.00            
ATOM   2741 3HD1 LEU   377      85.360 124.450   7.500  1.00  0.00            
ATOM   2742  CD2 LEU   377      87.510 122.930   6.830  1.00  0.00            
ATOM   2743 1HD2 LEU   377      88.530 122.900   6.450  1.00  0.00            
ATOM   2744 2HD2 LEU   377      87.510 123.230   7.870  1.00  0.00            
ATOM   2745 3HD2 LEU   377      87.130 121.920   6.630  1.00  0.00            
ATOM   2746  C   LEU   377      86.820 126.080   3.830  1.00  0.00            
ATOM   2747  O   LEU   377      86.150 126.940   4.400  1.00  0.00            
ATOM   2748  N   ALA   378      87.960 126.340   3.180  1.00  0.00            
ATOM   2749  H   ALA   378      88.430 125.650   2.620  1.00  0.00            
ATOM   2750  CA  ALA   378      88.480 127.690   3.240  1.00  0.00            
ATOM   2751  HA  ALA   378      88.580 127.990   4.280  1.00  0.00            
ATOM   2752  CB  ALA   378      89.900 127.700   2.670  1.00  0.00            
ATOM   2753  HB1 ALA   378      90.420 126.850   3.110  1.00  0.00            
ATOM   2754  HB2 ALA   378      89.890 127.540   1.590  1.00  0.00            
ATOM   2755  HB3 ALA   378      90.480 128.570   2.950  1.00  0.00            
ATOM   2756  C   ALA   378      87.520 128.700   2.630  1.00  0.00            
ATOM   2757  O   ALA   378      87.320 129.710   3.300  1.00  0.00            
ATOM   2758  N   ALA   379      86.740 128.400   1.580  1.00  0.00            
ATOM   2759  H   ALA   379      86.770 127.430   1.310  1.00  0.00            
ATOM   2760  CA  ALA   379      85.700 129.220   1.000  1.00  0.00            
ATOM   2761  HA  ALA   379      86.190 130.180   0.830  1.00  0.00            
ATOM   2762  CB  ALA   379      85.250 128.750  -0.380  1.00  0.00            
ATOM   2763  HB1 ALA   379      84.760 127.780  -0.340  1.00  0.00            
ATOM   2764  HB2 ALA   379      84.550 129.460  -0.810  1.00  0.00            
ATOM   2765  HB3 ALA   379      86.140 128.710  -1.020  1.00  0.00            
ATOM   2766  C   ALA   379      84.530 129.400   1.960  1.00  0.00            
ATOM   2767  O   ALA   379      84.180 130.530   2.300  1.00  0.00            
ATOM   2768  N   LYS   380      83.910 128.310   2.430  1.00  0.00            
ATOM   2769  H   LYS   380      84.470 127.480   2.390  1.00  0.00            
ATOM   2770  CA  LYS   380      82.850 128.420   3.410  1.00  0.00            
ATOM   2771  HA  LYS   380      82.040 128.900   2.860  1.00  0.00            
ATOM   2772  CB  LYS   380      82.420 127.020   3.850  1.00  0.00            
ATOM   2773  HB1 LYS   380      83.180 126.540   4.470  1.00  0.00            
ATOM   2774  HB2 LYS   380      82.150 126.510   2.930  1.00  0.00            
ATOM   2775  CG  LYS   380      81.090 127.040   4.620  1.00  0.00            
ATOM   2776  HG1 LYS   380      80.440 127.740   4.090  1.00  0.00            
ATOM   2777  HG2 LYS   380      81.230 127.380   5.640  1.00  0.00            
ATOM   2778  CD  LYS   380      80.460 125.680   4.870  1.00  0.00            
ATOM   2779  HD1 LYS   380      81.250 125.030   5.250  1.00  0.00            
ATOM   2780  HD2 LYS   380      80.220 125.180   3.930  1.00  0.00            
ATOM   2781  CE  LYS   380      79.240 125.780   5.790  1.00  0.00            
ATOM   2782  HE1 LYS   380      78.490 126.510   5.480  1.00  0.00            
ATOM   2783  HE2 LYS   380      79.670 126.210   6.700  1.00  0.00            
ATOM   2784  NZ  LYS   380      78.620 124.450   5.890  1.00  0.00            
ATOM   2785  HZ1 LYS   380      79.180 123.710   6.280  1.00  0.00            
ATOM   2786  HZ2 LYS   380      77.870 124.590   6.560  1.00  0.00            
ATOM   2787  HZ3 LYS   380      78.210 124.090   5.040  1.00  0.00            
ATOM   2788  C   LYS   380      83.170 129.350   4.580  1.00  0.00            
ATOM   2789  O   LYS   380      82.430 130.220   5.030  1.00  0.00            
ATOM   2790  N   LEU   381      84.350 129.100   5.130  1.00  0.00            
ATOM   2791  H   LEU   381      84.910 128.380   4.690  1.00  0.00            
ATOM   2792  CA  LEU   381      84.940 129.920   6.170  1.00  0.00            
ATOM   2793  HA  LEU   381      84.250 129.850   7.010  1.00  0.00            
ATOM   2794  CB  LEU   381      86.250 129.300   6.650  1.00  0.00            
ATOM   2795  HB1 LEU   381      86.750 129.950   7.360  1.00  0.00            
ATOM   2796  HB2 LEU   381      86.800 129.190   5.710  1.00  0.00            
ATOM   2797  CG  LEU   381      86.070 127.940   7.320  1.00  0.00            
ATOM   2798  HG  LEU   381      85.460 127.210   6.800  1.00  0.00            
ATOM   2799  CD1 LEU   381      87.440 127.290   7.510  1.00  0.00            
ATOM   2800 1HD1 LEU   381      87.170 126.310   7.910  1.00  0.00            
ATOM   2801 2HD1 LEU   381      87.890 127.140   6.530  1.00  0.00            
ATOM   2802 3HD1 LEU   381      88.150 127.780   8.180  1.00  0.00            
ATOM   2803  CD2 LEU   381      85.380 128.090   8.680  1.00  0.00            
ATOM   2804 1HD2 LEU   381      85.430 127.220   9.330  1.00  0.00            
ATOM   2805 2HD2 LEU   381      85.960 128.830   9.230  1.00  0.00            
ATOM   2806 3HD2 LEU   381      84.360 128.460   8.580  1.00  0.00            
ATOM   2807  C   LEU   381      84.990 131.370   5.700  1.00  0.00            
ATOM   2808  O   LEU   381      84.680 132.270   6.480  1.00  0.00            
ATOM   2809  N   SER   382      85.580 131.650   4.540  1.00  0.00            
ATOM   2810  H   SER   382      85.840 130.870   3.960  1.00  0.00            
ATOM   2811  CA  SER   382      85.780 132.980   3.980  1.00  0.00            
ATOM   2812  HA  SER   382      86.370 133.580   4.680  1.00  0.00            
ATOM   2813  CB  SER   382      86.630 132.920   2.710  1.00  0.00            
ATOM   2814  HB1 SER   382      86.970 133.940   2.550  1.00  0.00            
ATOM   2815  HB2 SER   382      85.970 132.680   1.880  1.00  0.00            
ATOM   2816  OG  SER   382      87.790 132.120   2.720  1.00  0.00            
ATOM   2817  HG  SER   382      87.520 131.190   2.730  1.00  0.00            
ATOM   2818  C   SER   382      84.450 133.670   3.710  1.00  0.00            
ATOM   2819  O   SER   382      84.440 134.890   3.790  1.00  0.00            
ATOM   2820  N   GLY   383      83.360 132.930   3.460  1.00  0.00            
ATOM   2821  H   GLY   383      83.510 131.950   3.250  1.00  0.00            
ATOM   2822  CA  GLY   383      82.010 133.440   3.440  1.00  0.00            
ATOM   2823  HA1 GLY   383      81.400 132.620   3.050  1.00  0.00            
ATOM   2824  HA2 GLY   383      81.870 134.250   2.720  1.00  0.00            
ATOM   2825  C   GLY   383      81.410 133.790   4.790  1.00  0.00            
ATOM   2826  O   GLY   383      80.550 134.660   4.870  1.00  0.00            
ATOM   2827  N   LEU   384      81.830 133.110   5.860  1.00  0.00            
ATOM   2828  H   LEU   384      82.460 132.340   5.720  1.00  0.00            
ATOM   2829  CA  LEU   384      81.540 133.570   7.210  1.00  0.00            
ATOM   2830  HA  LEU   384      80.580 134.080   7.280  1.00  0.00            
ATOM   2831  CB  LEU   384      81.630 132.380   8.170  1.00  0.00            
ATOM   2832  HB1 LEU   384      81.600 132.660   9.220  1.00  0.00            
ATOM   2833  HB2 LEU   384      82.650 131.990   8.180  1.00  0.00            
ATOM   2834  CG  LEU   384      80.610 131.270   7.920  1.00  0.00            
ATOM   2835  HG  LEU   384      80.680 130.930   6.890  1.00  0.00            
ATOM   2836  CD1 LEU   384      80.970 130.140   8.880  1.00  0.00            
ATOM   2837 1HD1 LEU   384      80.310 130.170   9.740  1.00  0.00            
ATOM   2838 2HD1 LEU   384      80.910 129.240   8.280  1.00  0.00            
ATOM   2839 3HD1 LEU   384      81.970 130.320   9.270  1.00  0.00            
ATOM   2840  CD2 LEU   384      79.150 131.680   8.090  1.00  0.00            
ATOM   2841 1HD2 LEU   384      78.860 132.020   9.080  1.00  0.00            
ATOM   2842 2HD2 LEU   384      78.930 132.390   7.300  1.00  0.00            
ATOM   2843 3HD2 LEU   384      78.520 130.850   7.760  1.00  0.00            
ATOM   2844  C   LEU   384      82.460 134.680   7.680  1.00  0.00            
ATOM   2845  O   LEU   384      82.300 135.180   8.790  1.00  0.00            
ATOM   2846  N   GLY   385      83.400 135.130   6.850  1.00  0.00            
ATOM   2847  H   GLY   385      83.540 134.770   5.920  1.00  0.00            
ATOM   2848  CA  GLY   385      84.340 136.190   7.160  1.00  0.00            
ATOM   2849  HA1 GLY   385      83.780 137.100   7.410  1.00  0.00            
ATOM   2850  HA2 GLY   385      84.850 136.440   6.220  1.00  0.00            
ATOM   2851  C   GLY   385      85.490 135.860   8.090  1.00  0.00            
ATOM   2852  O   GLY   385      85.910 136.780   8.790  1.00  0.00            
ATOM   2853  N   ILE   386      85.990 134.620   8.040  1.00  0.00            
ATOM   2854  H   ILE   386      85.670 134.040   7.290  1.00  0.00            
ATOM   2855  CA  ILE   386      87.060 134.140   8.900  1.00  0.00            
ATOM   2856  HA  ILE   386      87.200 134.820   9.750  1.00  0.00            
ATOM   2857  CB  ILE   386      86.680 132.780   9.480  1.00  0.00            
ATOM   2858  HB  ILE   386      86.790 131.920   8.820  1.00  0.00            
ATOM   2859  CG2 ILE   386      87.450 132.450  10.760  1.00  0.00            
ATOM   2860 1HG2 ILE   386      88.420 132.000  10.540  1.00  0.00            
ATOM   2861 2HG2 ILE   386      87.700 133.340  11.330  1.00  0.00            
ATOM   2862 3HG2 ILE   386      86.960 131.740  11.430  1.00  0.00            
ATOM   2863  CG1 ILE   386      85.200 132.660   9.840  1.00  0.00            
ATOM   2864 1HG1 ILE   386      84.960 131.610  10.040  1.00  0.00            
ATOM   2865 2HG1 ILE   386      84.630 132.790   8.920  1.00  0.00            
ATOM   2866  CD  ILE   386      84.680 133.540  10.970  1.00  0.00            
ATOM   2867  HD1 ILE   386      84.740 134.610  10.780  1.00  0.00            
ATOM   2868  HD2 ILE   386      83.620 133.350  11.130  1.00  0.00            
ATOM   2869  HD3 ILE   386      85.120 133.170  11.900  1.00  0.00            
ATOM   2870  C   ILE   386      88.260 134.000   7.990  1.00  0.00            
ATOM   2871  O   ILE   386      88.200 133.440   6.890  1.00  0.00            
ATOM   2872  N   ASN   387      89.430 134.380   8.520  1.00  0.00            
ATOM   2873  H   ASN   387      89.430 134.770   9.460  1.00  0.00            
ATOM   2874  CA  ASN   387      90.660 134.220   7.770  1.00  0.00            
ATOM   2875  HA  ASN   387      90.510 134.660   6.790  1.00  0.00            
ATOM   2876  CB  ASN   387      91.760 135.020   8.450  1.00  0.00            
ATOM   2877  HB1 ASN   387      92.060 134.600   9.420  1.00  0.00            
ATOM   2878  HB2 ASN   387      91.450 136.050   8.610  1.00  0.00            
ATOM   2879  CG  ASN   387      93.020 135.030   7.600  1.00  0.00            
ATOM   2880  OD1 ASN   387      93.140 134.550   6.470  1.00  0.00            
ATOM   2881  ND2 ASN   387      94.100 135.640   8.100  1.00  0.00            
ATOM   2882 1HD2 ASN   387      94.120 135.900   9.070  1.00  0.00            
ATOM   2883 2HD2 ASN   387      94.910 135.510   7.510  1.00  0.00            
ATOM   2884  C   ASN   387      91.050 132.760   7.620  1.00  0.00            
ATOM   2885  O   ASN   387      91.540 132.250   8.630  1.00  0.00            
ATOM   2886  N   ALA   388      90.940 132.220   6.410  1.00  0.00            
ATOM   2887  H   ALA   388      90.580 132.760   5.640  1.00  0.00            
ATOM   2888  CA  ALA   388      91.180 130.850   6.000  1.00  0.00            
ATOM   2889  HA  ALA   388      91.790 130.470   6.820  1.00  0.00            
ATOM   2890  CB  ALA   388      89.850 130.100   5.980  1.00  0.00            
ATOM   2891  HB1 ALA   388      90.160 129.080   5.750  1.00  0.00            
ATOM   2892  HB2 ALA   388      89.440 130.090   6.990  1.00  0.00            
ATOM   2893  HB3 ALA   388      89.130 130.420   5.230  1.00  0.00            
ATOM   2894  C   ALA   388      92.000 130.720   4.730  1.00  0.00            
ATOM   2895  O   ALA   388      91.850 131.540   3.820  1.00  0.00            
ATOM   2896  N   VAL   389      93.030 129.870   4.690  1.00  0.00            
ATOM   2897  H   VAL   389      93.220 129.280   5.490  1.00  0.00            
ATOM   2898  CA  VAL   389      93.990 129.680   3.620  1.00  0.00            
ATOM   2899  HA  VAL   389      93.700 130.210   2.720  1.00  0.00            
ATOM   2900  CB  VAL   389      95.300 130.290   4.090  1.00  0.00            
ATOM   2901  HB  VAL   389      95.550 129.850   5.060  1.00  0.00            
ATOM   2902  CG1 VAL   389      96.450 129.850   3.190  1.00  0.00            
ATOM   2903 1HG1 VAL   389      96.090 129.620   2.190  1.00  0.00            
ATOM   2904 2HG1 VAL   389      97.210 130.630   3.090  1.00  0.00            
ATOM   2905 3HG1 VAL   389      96.990 128.960   3.510  1.00  0.00            
ATOM   2906  CG2 VAL   389      95.330 131.810   4.210  1.00  0.00            
ATOM   2907 1HG2 VAL   389      96.270 132.040   4.700  1.00  0.00            
ATOM   2908 2HG2 VAL   389      95.290 132.400   3.290  1.00  0.00            
ATOM   2909 3HG2 VAL   389      94.560 132.240   4.850  1.00  0.00            
ATOM   2910  C   VAL   389      94.050 128.180   3.370  1.00  0.00            
ATOM   2911  O   VAL   389      94.210 127.480   4.370  1.00  0.00            
ATOM   2912  N   ALA   390      94.090 127.700   2.120  1.00  0.00            
ATOM   2913  H   ALA   390      93.740 128.320   1.410  1.00  0.00            
ATOM   2914  CA  ALA   390      94.350 126.330   1.730  1.00  0.00            
ATOM   2915  HA  ALA   390      94.010 125.720   2.560  1.00  0.00            
ATOM   2916  CB  ALA   390      93.430 126.080   0.530  1.00  0.00            
ATOM   2917  HB1 ALA   390      92.380 126.220   0.790  1.00  0.00            
ATOM   2918  HB2 ALA   390      93.680 126.810  -0.250  1.00  0.00            
ATOM   2919  HB3 ALA   390      93.380 125.050   0.190  1.00  0.00            
ATOM   2920  C   ALA   390      95.830 126.020   1.550  1.00  0.00            
ATOM   2921  O   ALA   390      96.650 126.860   1.180  1.00  0.00            
ATOM   2922  N   TYR   391      96.220 124.750   1.710  1.00  0.00            
ATOM   2923  H   TYR   391      95.520 124.040   1.880  1.00  0.00            
ATOM   2924  CA  TYR   391      97.550 124.220   1.520  1.00  0.00            
ATOM   2925  HA  TYR   391      98.000 124.920   0.820  1.00  0.00            
ATOM   2926  CB  TYR   391      98.420 124.270   2.770  1.00  0.00            
ATOM   2927  HB1 TYR   391      98.250 123.460   3.480  1.00  0.00            
ATOM   2928  HB2 TYR   391      98.170 125.210   3.280  1.00  0.00            
ATOM   2929  CG  TYR   391      99.910 124.380   2.580  1.00  0.00            
ATOM   2930  CD1 TYR   391     100.760 123.340   2.160  1.00  0.00            
ATOM   2931  HD1 TYR   391     100.360 122.410   1.810  1.00  0.00            
ATOM   2932  CE1 TYR   391     102.140 123.560   2.190  1.00  0.00            
ATOM   2933  HE1 TYR   391     102.740 122.770   1.740  1.00  0.00            
ATOM   2934  CZ  TYR   391     102.690 124.720   2.750  1.00  0.00            
ATOM   2935  OH  TYR   391     104.040 124.950   2.770  1.00  0.00            
ATOM   2936  HH  TYR   391     104.500 124.210   2.350  1.00  0.00            
ATOM   2937  CE2 TYR   391     101.810 125.750   3.150  1.00  0.00            
ATOM   2938  HE2 TYR   391     102.170 126.620   3.660  1.00  0.00            
ATOM   2939  CD2 TYR   391     100.420 125.600   3.040  1.00  0.00            
ATOM   2940  HD2 TYR   391      99.730 126.420   3.210  1.00  0.00            
ATOM   2941  C   TYR   391      97.410 122.790   1.010  1.00  0.00            
ATOM   2942  O   TYR   391      96.560 121.980   1.360  1.00  0.00            
ATOM   2943  N   TYR   392      98.350 122.390   0.150  1.00  0.00            
ATOM   2944  H   TYR   392      98.990 123.110  -0.150  1.00  0.00            
ATOM   2945  CA  TYR   392      98.450 121.170  -0.630  1.00  0.00            
ATOM   2946  HA  TYR   392      98.380 120.310   0.030  1.00  0.00            
ATOM   2947  CB  TYR   392      97.320 121.290  -1.660  1.00  0.00            
ATOM   2948  HB1 TYR   392      96.400 121.030  -1.140  1.00  0.00            
ATOM   2949  HB2 TYR   392      97.420 120.460  -2.360  1.00  0.00            
ATOM   2950  CG  TYR   392      96.940 122.590  -2.310  1.00  0.00            
ATOM   2951  CD1 TYR   392      97.920 123.270  -3.050  1.00  0.00            
ATOM   2952  HD1 TYR   392      98.860 122.750  -3.160  1.00  0.00            
ATOM   2953  CE1 TYR   392      97.680 124.440  -3.770  1.00  0.00            
ATOM   2954  HE1 TYR   392      98.430 124.980  -4.330  1.00  0.00            
ATOM   2955  CZ  TYR   392      96.380 124.990  -3.670  1.00  0.00            
ATOM   2956  OH  TYR   392      96.070 126.150  -4.320  1.00  0.00            
ATOM   2957  HH  TYR   392      96.830 126.500  -4.780  1.00  0.00            
ATOM   2958  CE2 TYR   392      95.390 124.380  -2.880  1.00  0.00            
ATOM   2959  HE2 TYR   392      94.450 124.900  -2.790  1.00  0.00            
ATOM   2960  CD2 TYR   392      95.660 123.150  -2.260  1.00  0.00            
ATOM   2961  HD2 TYR   392      94.950 122.700  -1.590  1.00  0.00            
ATOM   2962  C   TYR   392      99.800 121.050  -1.320  1.00  0.00            
ATOM   2963  O   TYR   392     100.730 121.830  -1.120  1.00  0.00            
ATOM   2964  N   ARG   393      99.910 120.020  -2.150  1.00  0.00            
ATOM   2965  H   ARG   393      99.130 119.380  -2.170  1.00  0.00            
ATOM   2966  CA  ARG   393     101.050 119.740  -2.990  1.00  0.00            
ATOM   2967  HA  ARG   393     101.970 119.700  -2.410  1.00  0.00            
ATOM   2968  CB  ARG   393     100.760 118.410  -3.670  1.00  0.00            
ATOM   2969  HB1 ARG   393      99.720 118.250  -3.960  1.00  0.00            
ATOM   2970  HB2 ARG   393     100.990 117.650  -2.930  1.00  0.00            
ATOM   2971  CG  ARG   393     101.500 118.060  -4.960  1.00  0.00            
ATOM   2972  HG1 ARG   393     102.560 118.270  -4.850  1.00  0.00            
ATOM   2973  HG2 ARG   393     101.130 118.600  -5.830  1.00  0.00            
ATOM   2974  CD  ARG   393     101.480 116.550  -5.200  1.00  0.00            
ATOM   2975  HD1 ARG   393     102.190 116.010  -4.580  1.00  0.00            
ATOM   2976  HD2 ARG   393     101.710 116.460  -6.260  1.00  0.00            
ATOM   2977  NE  ARG   393     100.190 115.920  -4.940  1.00  0.00            
ATOM   2978  HE  ARG   393      99.640 116.240  -4.150  1.00  0.00            
ATOM   2979  CZ  ARG   393      99.810 114.770  -5.510  1.00  0.00            
ATOM   2980  NH1 ARG   393     100.370 114.300  -6.630  1.00  0.00            
ATOM   2981 1HH1 ARG   393     101.090 114.750  -7.180  1.00  0.00            
ATOM   2982 2HH1 ARG   393      99.950 113.460  -7.000  1.00  0.00            
ATOM   2983  NH2 ARG   393      98.720 114.210  -4.960  1.00  0.00            
ATOM   2984 1HH2 ARG   393      98.390 114.660  -4.120  1.00  0.00            
ATOM   2985 2HH2 ARG   393      98.160 113.520  -5.450  1.00  0.00            
ATOM   2986  C   ARG   393     101.200 120.790  -4.080  1.00  0.00            
ATOM   2987  O   ARG   393     100.220 121.290  -4.630  1.00  0.00            
ATOM   2988  N   GLY   394     102.440 121.170  -4.400  1.00  0.00            
ATOM   2989  H   GLY   394     103.250 120.590  -4.200  1.00  0.00            
ATOM   2990  CA  GLY   394     102.750 122.310  -5.240  1.00  0.00            
ATOM   2991  HA1 GLY   394     102.010 122.310  -6.040  1.00  0.00            
ATOM   2992  HA2 GLY   394     103.700 122.220  -5.780  1.00  0.00            
ATOM   2993  C   GLY   394     102.700 123.720  -4.650  1.00  0.00            
ATOM   2994  O   GLY   394     102.450 124.620  -5.450  1.00  0.00            
ATOM   2995  N   LEU   395     102.860 123.960  -3.350  1.00  0.00            
ATOM   2996  H   LEU   395     103.170 123.140  -2.840  1.00  0.00            
ATOM   2997  CA  LEU   395     103.110 125.240  -2.720  1.00  0.00            
ATOM   2998  HA  LEU   395     102.960 126.040  -3.450  1.00  0.00            
ATOM   2999  CB  LEU   395     102.110 125.530  -1.600  1.00  0.00            
ATOM   3000  HB1 LEU   395     102.320 126.560  -1.330  1.00  0.00            
ATOM   3001  HB2 LEU   395     102.220 124.800  -0.790  1.00  0.00            
ATOM   3002  CG  LEU   395     100.630 125.490  -1.960  1.00  0.00            
ATOM   3003  HG  LEU   395     100.290 124.520  -2.310  1.00  0.00            
ATOM   3004  CD1 LEU   395      99.890 125.900  -0.690  1.00  0.00            
ATOM   3005 1HD1 LEU   395     100.420 126.740  -0.230  1.00  0.00            
ATOM   3006 2HD1 LEU   395      98.850 126.140  -0.930  1.00  0.00            
ATOM   3007 3HD1 LEU   395      99.830 125.070   0.020  1.00  0.00            
ATOM   3008  CD2 LEU   395     100.250 126.580  -2.970  1.00  0.00            
ATOM   3009 1HD2 LEU   395      99.190 126.620  -3.230  1.00  0.00            
ATOM   3010 2HD2 LEU   395     100.520 127.560  -2.580  1.00  0.00            
ATOM   3011 3HD2 LEU   395     100.800 126.300  -3.870  1.00  0.00            
ATOM   3012  C   LEU   395     104.520 125.380  -2.190  1.00  0.00            
ATOM   3013  O   LEU   395     105.330 124.450  -2.270  1.00  0.00            
ATOM   3014  N   ASP   396     104.730 126.530  -1.550  1.00  0.00            
ATOM   3015  H   ASP   396     103.890 127.100  -1.550  1.00  0.00            
ATOM   3016  CA  ASP   396     105.790 126.860  -0.620  1.00  0.00            
ATOM   3017  HA  ASP   396     106.250 125.940  -0.260  1.00  0.00            
ATOM   3018  CB  ASP   396     106.910 127.690  -1.240  1.00  0.00            
ATOM   3019  HB1 ASP   396     107.280 127.010  -2.010  1.00  0.00            
ATOM   3020  HB2 ASP   396     107.640 127.820  -0.440  1.00  0.00            
ATOM   3021  CG  ASP   396     106.550 128.950  -2.010  1.00  0.00            
ATOM   3022  OD1 ASP   396     105.800 128.800  -2.990  1.00  0.00            
ATOM   3023  OD2 ASP   396     107.110 130.020  -1.690  1.00  0.00            
ATOM   3024  C   ASP   396     105.280 127.550   0.640  1.00  0.00            
ATOM   3025  O   ASP   396     104.190 128.100   0.530  1.00  0.00            
ATOM   3026  N   VAL   397     106.010 127.700   1.750  1.00  0.00            
ATOM   3027  H   VAL   397     106.960 127.390   1.840  1.00  0.00            
ATOM   3028  CA  VAL   397     105.590 128.300   3.010  1.00  0.00            
ATOM   3029  HA  VAL   397     104.860 127.620   3.450  1.00  0.00            
ATOM   3030  CB  VAL   397     106.810 128.330   3.930  1.00  0.00            
ATOM   3031  HB  VAL   397     106.620 128.890   4.840  1.00  0.00            
ATOM   3032  CG1 VAL   397     107.200 126.930   4.390  1.00  0.00            
ATOM   3033 1HG1 VAL   397     106.290 126.540   4.860  1.00  0.00            
ATOM   3034 2HG1 VAL   397     107.500 126.320   3.550  1.00  0.00            
ATOM   3035 3HG1 VAL   397     108.030 126.890   5.090  1.00  0.00            
ATOM   3036  CG2 VAL   397     107.980 129.080   3.300  1.00  0.00            
ATOM   3037 1HG2 VAL   397     107.550 130.010   2.930  1.00  0.00            
ATOM   3038 2HG2 VAL   397     108.660 129.240   4.140  1.00  0.00            
ATOM   3039 3HG2 VAL   397     108.380 128.500   2.470  1.00  0.00            
ATOM   3040  C   VAL   397     104.970 129.680   2.950  1.00  0.00            
ATOM   3041  O   VAL   397     104.530 130.090   4.020  1.00  0.00            
ATOM   3042  N   SER   398     104.950 130.360   1.800  1.00  0.00            
ATOM   3043  H   SER   398     105.230 129.780   1.010  1.00  0.00            
ATOM   3044  CA  SER   398     104.580 131.740   1.580  1.00  0.00            
ATOM   3045  HA  SER   398     105.220 132.330   2.240  1.00  0.00            
ATOM   3046  CB  SER   398     104.870 132.100   0.130  1.00  0.00            
ATOM   3047  HB1 SER   398     104.570 133.140   0.040  1.00  0.00            
ATOM   3048  HB2 SER   398     104.240 131.440  -0.470  1.00  0.00            
ATOM   3049  OG  SER   398     106.220 131.850  -0.190  1.00  0.00            
ATOM   3050  HG  SER   398     106.290 131.080  -0.760  1.00  0.00            
ATOM   3051  C   SER   398     103.100 132.060   1.760  1.00  0.00            
ATOM   3052  O   SER   398     102.720 133.160   2.140  1.00  0.00            
ATOM   3053  N   VAL   399     102.150 131.120   1.690  1.00  0.00            
ATOM   3054  H   VAL   399     102.460 130.180   1.490  1.00  0.00            
ATOM   3055  CA  VAL   399     100.710 131.310   1.600  1.00  0.00            
ATOM   3056  HA  VAL   399     100.570 132.160   0.940  1.00  0.00            
ATOM   3057  CB  VAL   399     100.020 130.070   1.040  1.00  0.00            
ATOM   3058  HB  VAL   399      98.950 130.290   0.980  1.00  0.00            
ATOM   3059  CG1 VAL   399     100.610 129.810  -0.350  1.00  0.00            
ATOM   3060 1HG1 VAL   399     100.080 128.970  -0.800  1.00  0.00            
ATOM   3061 2HG1 VAL   399     100.470 130.730  -0.910  1.00  0.00            
ATOM   3062 3HG1 VAL   399     101.630 129.500  -0.120  1.00  0.00            
ATOM   3063  CG2 VAL   399     100.340 128.800   1.820  1.00  0.00            
ATOM   3064 1HG2 VAL   399     101.420 128.700   1.800  1.00  0.00            
ATOM   3065 2HG2 VAL   399      99.940 128.980   2.820  1.00  0.00            
ATOM   3066 3HG2 VAL   399      99.910 127.940   1.310  1.00  0.00            
ATOM   3067  C   VAL   399     100.170 131.680   2.970  1.00  0.00            
ATOM   3068  O   VAL   399      99.190 132.420   3.130  1.00  0.00            
ATOM   3069  N   ILE   400     100.850 131.250   4.030  1.00  0.00            
ATOM   3070  H   ILE   400     101.730 130.780   3.880  1.00  0.00            
ATOM   3071  CA  ILE   400     100.480 131.450   5.420  1.00  0.00            
ATOM   3072  HA  ILE   400      99.430 131.250   5.620  1.00  0.00            
ATOM   3073  CB  ILE   400     101.150 130.400   6.300  1.00  0.00            
ATOM   3074  HB  ILE   400     102.220 130.560   6.240  1.00  0.00            
ATOM   3075  CG2 ILE   400     100.820 130.560   7.780  1.00  0.00            
ATOM   3076 1HG2 ILE   400     101.220 131.500   8.180  1.00  0.00            
ATOM   3077 2HG2 ILE   400      99.750 130.430   7.950  1.00  0.00            
ATOM   3078 3HG2 ILE   400     101.240 129.790   8.410  1.00  0.00            
ATOM   3079  CG1 ILE   400     100.870 128.940   5.930  1.00  0.00            
ATOM   3080 1HG1 ILE   400     100.890 128.720   4.860  1.00  0.00            
ATOM   3081 2HG1 ILE   400      99.880 128.650   6.260  1.00  0.00            
ATOM   3082  CD  ILE   400     101.720 127.820   6.530  1.00  0.00            
ATOM   3083  HD1 ILE   400     101.730 127.900   7.620  1.00  0.00            
ATOM   3084  HD2 ILE   400     101.410 126.790   6.390  1.00  0.00            
ATOM   3085  HD3 ILE   400     102.740 127.960   6.170  1.00  0.00            
ATOM   3086  C   ILE   400     100.910 132.860   5.800  1.00  0.00            
ATOM   3087  O   ILE   400     102.110 133.090   5.800  1.00  0.00            
ATOM   3088  N   PRO   401     100.050 133.770   6.290  1.00  0.00            
ATOM   3089  CD  PRO   401      98.610 133.780   6.150  1.00  0.00            
ATOM   3090  HD1 PRO   401      98.130 132.810   6.170  1.00  0.00            
ATOM   3091  HD2 PRO   401      98.370 134.140   5.150  1.00  0.00            
ATOM   3092  CG  PRO   401      98.130 134.720   7.250  1.00  0.00            
ATOM   3093  HG1 PRO   401      98.180 134.150   8.180  1.00  0.00            
ATOM   3094  HG2 PRO   401      97.140 135.160   7.130  1.00  0.00            
ATOM   3095  CB  PRO   401      99.220 135.780   7.170  1.00  0.00            
ATOM   3096  HB1 PRO   401      99.270 136.280   8.140  1.00  0.00            
ATOM   3097  HB2 PRO   401      98.960 136.490   6.390  1.00  0.00            
ATOM   3098  CA  PRO   401     100.500 134.960   6.980  1.00  0.00            
ATOM   3099  HA  PRO   401     101.210 135.530   6.370  1.00  0.00            
ATOM   3100  C   PRO   401     101.120 134.620   8.320  1.00  0.00            
ATOM   3101  O   PRO   401     100.570 133.930   9.170  1.00  0.00            
ATOM   3102  N   THR   402     102.340 135.100   8.580  1.00  0.00            
ATOM   3103  H   THR   402     102.700 135.830   7.980  1.00  0.00            
ATOM   3104  CA  THR   402     103.190 134.660   9.670  1.00  0.00            
ATOM   3105  HA  THR   402     103.010 133.600   9.860  1.00  0.00            
ATOM   3106  CB  THR   402     104.670 134.860   9.390  1.00  0.00            
ATOM   3107  HB  THR   402     105.160 134.730  10.370  1.00  0.00            
ATOM   3108  CG2 THR   402     105.310 133.820   8.470  1.00  0.00            
ATOM   3109 1HG2 THR   402     105.120 132.810   8.830  1.00  0.00            
ATOM   3110 2HG2 THR   402     104.830 134.110   7.540  1.00  0.00            
ATOM   3111 3HG2 THR   402     106.380 134.060   8.450  1.00  0.00            
ATOM   3112  OG1 THR   402     104.990 136.180   9.030  1.00  0.00            
ATOM   3113  HG1 THR   402     105.910 136.250   8.770  1.00  0.00            
ATOM   3114  C   THR   402     102.860 135.280  11.020  1.00  0.00            
ATOM   3115  O   THR   402     103.110 134.680  12.060  1.00  0.00            
ATOM   3116  N   ILE   403     102.170 136.420  11.030  1.00  0.00            
ATOM   3117  H   ILE   403     101.960 136.910  10.180  1.00  0.00            
ATOM   3118  CA  ILE   403     101.530 137.010  12.190  1.00  0.00            
ATOM   3119  HA  ILE   403     101.420 136.250  12.960  1.00  0.00            
ATOM   3120  CB  ILE   403     102.310 138.170  12.810  1.00  0.00            
ATOM   3121  HB  ILE   403     101.800 138.380  13.750  1.00  0.00            
ATOM   3122  CG2 ILE   403     103.690 137.730  13.290  1.00  0.00            
ATOM   3123 1HG2 ILE   403     104.040 138.310  14.150  1.00  0.00            
ATOM   3124 2HG2 ILE   403     103.690 136.680  13.580  1.00  0.00            
ATOM   3125 3HG2 ILE   403     104.470 137.750  12.530  1.00  0.00            
ATOM   3126  CG1 ILE   403     102.280 139.500  12.050  1.00  0.00            
ATOM   3127 1HG1 ILE   403     101.260 139.810  11.870  1.00  0.00            
ATOM   3128 2HG1 ILE   403     102.810 139.420  11.100  1.00  0.00            
ATOM   3129  CD  ILE   403     102.920 140.630  12.860  1.00  0.00            
ATOM   3130  HD1 ILE   403     102.790 141.550  12.290  1.00  0.00            
ATOM   3131  HD2 ILE   403     102.390 140.690  13.810  1.00  0.00            
ATOM   3132  HD3 ILE   403     103.990 140.530  13.040  1.00  0.00            
ATOM   3133  C   ILE   403     100.090 137.330  11.830  1.00  0.00            
ATOM   3134  O   ILE   403      99.640 137.230  10.690  1.00  0.00            
ATOM   3135  N   GLY   404      99.310 137.490  12.900  1.00  0.00            
ATOM   3136  H   GLY   404      99.770 137.500  13.800  1.00  0.00            
ATOM   3137  CA  GLY   404      97.870 137.650  12.910  1.00  0.00            
ATOM   3138  HA1 GLY   404      97.650 138.060  11.920  1.00  0.00            
ATOM   3139  HA2 GLY   404      97.490 138.310  13.700  1.00  0.00            
ATOM   3140  C   GLY   404      97.160 136.310  13.020  1.00  0.00            
ATOM   3141  O   GLY   404      97.690 135.280  12.630  1.00  0.00            
ATOM   3142  N   ASP   405      95.900 136.240  13.470  1.00  0.00            
ATOM   3143  H   ASP   405      95.340 137.030  13.750  1.00  0.00            
ATOM   3144  CA  ASP   405      95.100 135.040  13.600  1.00  0.00            
ATOM   3145  HA  ASP   405      95.690 134.310  14.150  1.00  0.00            
ATOM   3146  CB  ASP   405      93.780 135.320  14.320  1.00  0.00            
ATOM   3147  HB1 ASP   405      94.010 135.570  15.350  1.00  0.00            
ATOM   3148  HB2 ASP   405      93.150 134.450  14.110  1.00  0.00            
ATOM   3149  CG  ASP   405      92.960 136.490  13.810  1.00  0.00            
ATOM   3150  OD1 ASP   405      91.710 136.390  13.830  1.00  0.00            
ATOM   3151  OD2 ASP   405      93.480 137.630  13.710  1.00  0.00            
ATOM   3152  C   ASP   405      94.780 134.570  12.180  1.00  0.00            
ATOM   3153  O   ASP   405      94.570 135.400  11.300  1.00  0.00            
ATOM   3154  N   VAL   406      94.940 133.260  11.980  1.00  0.00            
ATOM   3155  H   VAL   406      94.920 132.660  12.790  1.00  0.00            
ATOM   3156  CA  VAL   406      94.820 132.600  10.690  1.00  0.00            
ATOM   3157  HA  VAL   406      93.980 133.100  10.210  1.00  0.00            
ATOM   3158  CB  VAL   406      96.070 132.670   9.840  1.00  0.00            
ATOM   3159  HB  VAL   406      96.290 133.720   9.620  1.00  0.00            
ATOM   3160  CG1 VAL   406      97.260 132.030  10.550  1.00  0.00            
ATOM   3161 1HG1 VAL   406      97.100 130.960  10.670  1.00  0.00            
ATOM   3162 2HG1 VAL   406      98.150 132.170   9.940  1.00  0.00            
ATOM   3163 3HG1 VAL   406      97.470 132.530  11.500  1.00  0.00            
ATOM   3164  CG2 VAL   406      95.930 131.890   8.530  1.00  0.00            
ATOM   3165 1HG2 VAL   406      96.860 131.980   7.980  1.00  0.00            
ATOM   3166 2HG2 VAL   406      95.860 130.810   8.690  1.00  0.00            
ATOM   3167 3HG2 VAL   406      95.240 132.310   7.800  1.00  0.00            
ATOM   3168  C   VAL   406      94.330 131.170  10.890  1.00  0.00            
ATOM   3169  O   VAL   406      94.880 130.380  11.660  1.00  0.00            
ATOM   3170  N   VAL   407      93.350 130.700  10.110  1.00  0.00            
ATOM   3171  H   VAL   407      92.790 131.380   9.610  1.00  0.00            
ATOM   3172  CA  VAL   407      93.110 129.320   9.760  1.00  0.00            
ATOM   3173  HA  VAL   407      93.440 128.830  10.670  1.00  0.00            
ATOM   3174  CB  VAL   407      91.620 129.040   9.700  1.00  0.00            
ATOM   3175  HB  VAL   407      91.160 129.330   8.750  1.00  0.00            
ATOM   3176  CG1 VAL   407      91.340 127.560   9.950  1.00  0.00            
ATOM   3177 1HG1 VAL   407      91.840 126.930   9.210  1.00  0.00            
ATOM   3178 2HG1 VAL   407      91.840 127.220  10.860  1.00  0.00            
ATOM   3179 3HG1 VAL   407      90.260 127.380  10.000  1.00  0.00            
ATOM   3180  CG2 VAL   407      90.810 129.710  10.810  1.00  0.00            
ATOM   3181 1HG2 VAL   407      89.740 129.520  10.790  1.00  0.00            
ATOM   3182 2HG2 VAL   407      91.140 129.360  11.790  1.00  0.00            
ATOM   3183 3HG2 VAL   407      90.930 130.790  10.800  1.00  0.00            
ATOM   3184  C   VAL   407      93.910 128.740   8.600  1.00  0.00            
ATOM   3185  O   VAL   407      93.800 129.200   7.460  1.00  0.00            
ATOM   3186  N   VAL   408      94.670 127.680   8.910  1.00  0.00            
ATOM   3187  H   VAL   408      94.630 127.300   9.840  1.00  0.00            
ATOM   3188  CA  VAL   408      95.310 126.950   7.840  1.00  0.00            
ATOM   3189  HA  VAL   408      95.210 127.570   6.960  1.00  0.00            
ATOM   3190  CB  VAL   408      96.810 126.740   8.080  1.00  0.00            
ATOM   3191  HB  VAL   408      96.920 126.080   8.940  1.00  0.00            
ATOM   3192  CG1 VAL   408      97.480 126.090   6.880  1.00  0.00            
ATOM   3193 1HG1 VAL   408      98.560 126.060   7.030  1.00  0.00            
ATOM   3194 2HG1 VAL   408      97.140 125.050   6.780  1.00  0.00            
ATOM   3195 3HG1 VAL   408      97.230 126.480   5.900  1.00  0.00            
ATOM   3196  CG2 VAL   408      97.520 128.060   8.380  1.00  0.00            
ATOM   3197 1HG2 VAL   408      96.990 128.610   9.150  1.00  0.00            
ATOM   3198 2HG2 VAL   408      98.580 128.000   8.610  1.00  0.00            
ATOM   3199 3HG2 VAL   408      97.350 128.690   7.510  1.00  0.00            
ATOM   3200  C   VAL   408      94.660 125.590   7.620  1.00  0.00            
ATOM   3201  O   VAL   408      94.560 124.860   8.600  1.00  0.00            
ATOM   3202  N   VAL   409      94.210 125.320   6.390  1.00  0.00            
ATOM   3203  H   VAL   409      94.230 126.090   5.740  1.00  0.00            
ATOM   3204  CA  VAL   409      93.510 124.130   5.950  1.00  0.00            
ATOM   3205  HA  VAL   409      93.320 123.500   6.810  1.00  0.00            
ATOM   3206  CB  VAL   409      92.180 124.480   5.290  1.00  0.00            
ATOM   3207  HB  VAL   409      92.330 124.840   4.270  1.00  0.00            
ATOM   3208  CG1 VAL   409      91.430 123.150   5.230  1.00  0.00            
ATOM   3209 1HG1 VAL   409      90.420 123.300   4.860  1.00  0.00            
ATOM   3210 2HG1 VAL   409      92.050 122.470   4.640  1.00  0.00            
ATOM   3211 3HG1 VAL   409      91.300 122.790   6.250  1.00  0.00            
ATOM   3212  CG2 VAL   409      91.340 125.540   5.990  1.00  0.00            
ATOM   3213 1HG2 VAL   409      91.790 126.510   5.750  1.00  0.00            
ATOM   3214 2HG2 VAL   409      90.310 125.410   5.670  1.00  0.00            
ATOM   3215 3HG2 VAL   409      91.320 125.330   7.060  1.00  0.00            
ATOM   3216  C   VAL   409      94.390 123.330   5.000  1.00  0.00            
ATOM   3217  O   VAL   409      94.610 123.770   3.870  1.00  0.00            
ATOM   3218  N   ALA   410      94.900 122.210   5.500  1.00  0.00            
ATOM   3219  H   ALA   410      94.780 122.070   6.490  1.00  0.00            
ATOM   3220  CA  ALA   410      96.010 121.450   4.940  1.00  0.00            
ATOM   3221  HA  ALA   410      96.280 121.950   4.010  1.00  0.00            
ATOM   3222  CB  ALA   410      97.180 121.600   5.910  1.00  0.00            
ATOM   3223  HB1 ALA   410      97.990 120.900   5.710  1.00  0.00            
ATOM   3224  HB2 ALA   410      97.620 122.590   6.020  1.00  0.00            
ATOM   3225  HB3 ALA   410      96.900 121.320   6.930  1.00  0.00            
ATOM   3226  C   ALA   410      95.760 119.980   4.650  1.00  0.00            
ATOM   3227  O   ALA   410      95.000 119.260   5.300  1.00  0.00            
ATOM   3228  N   THR   411      96.400 119.420   3.620  1.00  0.00            
ATOM   3229  H   THR   411      96.780 120.050   2.930  1.00  0.00            
ATOM   3230  CA  THR   411      96.560 118.000   3.430  1.00  0.00            
ATOM   3231  HA  THR   411      95.660 117.420   3.670  1.00  0.00            
ATOM   3232  CB  THR   411      96.720 117.700   1.940  1.00  0.00            
ATOM   3233  HB  THR   411      97.010 116.650   1.880  1.00  0.00            
ATOM   3234  CG2 THR   411      95.520 117.840   1.020  1.00  0.00            
ATOM   3235 1HG2 THR   411      95.290 118.860   0.730  1.00  0.00            
ATOM   3236 2HG2 THR   411      95.710 117.280   0.100  1.00  0.00            
ATOM   3237 3HG2 THR   411      94.670 117.280   1.420  1.00  0.00            
ATOM   3238  OG1 THR   411      97.870 118.380   1.490  1.00  0.00            
ATOM   3239  HG1 THR   411      97.960 118.270   0.540  1.00  0.00            
ATOM   3240  C   THR   411      97.740 117.570   4.300  1.00  0.00            
ATOM   3241  O   THR   411      98.220 118.280   5.170  1.00  0.00            
ATOM   3242  N   ASP   412      98.230 116.350   4.050  1.00  0.00            
ATOM   3243  H   ASP   412      97.770 115.800   3.340  1.00  0.00            
ATOM   3244  CA  ASP   412      99.450 115.840   4.660  1.00  0.00            
ATOM   3245  HA  ASP   412      99.240 115.900   5.720  1.00  0.00            
ATOM   3246  CB  ASP   412      99.780 114.370   4.430  1.00  0.00            
ATOM   3247  HB1 ASP   412     100.670 114.150   5.020  1.00  0.00            
ATOM   3248  HB2 ASP   412     100.010 114.360   3.370  1.00  0.00            
ATOM   3249  CG  ASP   412      98.760 113.320   4.840  1.00  0.00            
ATOM   3250  OD1 ASP   412      97.820 113.540   5.630  1.00  0.00            
ATOM   3251  OD2 ASP   412      98.800 112.180   4.330  1.00  0.00            
ATOM   3252  C   ASP   412     100.640 116.690   4.260  1.00  0.00            
ATOM   3253  O   ASP   412     101.730 116.340   4.700  1.00  0.00            
ATOM   3254  N   ALA   413     100.460 117.750   3.470  1.00  0.00            
ATOM   3255  H   ALA   413      99.540 117.830   3.070  1.00  0.00            
ATOM   3256  CA  ALA   413     101.410 118.820   3.220  1.00  0.00            
ATOM   3257  HA  ALA   413     102.320 118.410   2.790  1.00  0.00            
ATOM   3258  CB  ALA   413     100.890 119.770   2.140  1.00  0.00            
ATOM   3259  HB1 ALA   413      99.900 120.060   2.480  1.00  0.00            
ATOM   3260  HB2 ALA   413     101.520 120.640   1.960  1.00  0.00            
ATOM   3261  HB3 ALA   413     100.780 119.100   1.280  1.00  0.00            
ATOM   3262  C   ALA   413     101.990 119.550   4.430  1.00  0.00            
ATOM   3263  O   ALA   413     103.070 120.120   4.270  1.00  0.00            
ATOM   3264  N   LEU   414     101.390 119.570   5.610  1.00  0.00            
ATOM   3265  H   LEU   414     100.450 119.200   5.690  1.00  0.00            
ATOM   3266  CA  LEU   414     101.880 120.040   6.890  1.00  0.00            
ATOM   3267  HA  LEU   414     102.860 120.450   6.660  1.00  0.00            
ATOM   3268  CB  LEU   414     101.010 121.190   7.370  1.00  0.00            
ATOM   3269  HB1 LEU   414     101.320 121.510   8.370  1.00  0.00            
ATOM   3270  HB2 LEU   414      99.950 120.920   7.340  1.00  0.00            
ATOM   3271  CG  LEU   414     101.120 122.420   6.480  1.00  0.00            
ATOM   3272  HG  LEU   414     100.800 122.220   5.460  1.00  0.00            
ATOM   3273  CD1 LEU   414     100.170 123.490   7.010  1.00  0.00            
ATOM   3274 1HD1 LEU   414     100.230 124.300   6.280  1.00  0.00            
ATOM   3275 2HD1 LEU   414      99.190 123.020   7.090  1.00  0.00            
ATOM   3276 3HD1 LEU   414     100.420 123.810   8.020  1.00  0.00            
ATOM   3277  CD2 LEU   414     102.490 123.110   6.550  1.00  0.00            
ATOM   3278 1HD2 LEU   414     103.230 122.400   6.190  1.00  0.00            
ATOM   3279 2HD2 LEU   414     102.370 124.000   5.940  1.00  0.00            
ATOM   3280 3HD2 LEU   414     102.820 123.380   7.550  1.00  0.00            
ATOM   3281  C   LEU   414     102.080 119.010   8.000  1.00  0.00            
ATOM   3282  O   LEU   414     102.230 119.370   9.160  1.00  0.00            
ATOM   3283  N   MET   415     102.250 117.750   7.580  1.00  0.00            
ATOM   3284  H   MET   415     102.190 117.530   6.600  1.00  0.00            
ATOM   3285  CA  MET   415     102.370 116.680   8.550  1.00  0.00            
ATOM   3286  HA  MET   415     101.890 116.950   9.490  1.00  0.00            
ATOM   3287  CB  MET   415     101.560 115.520   7.980  1.00  0.00            
ATOM   3288  HB1 MET   415     101.900 115.390   6.950  1.00  0.00            
ATOM   3289  HB2 MET   415     100.510 115.790   7.950  1.00  0.00            
ATOM   3290  CG  MET   415     101.670 114.180   8.710  1.00  0.00            
ATOM   3291  HG1 MET   415     101.490 114.400   9.760  1.00  0.00            
ATOM   3292  HG2 MET   415     102.700 113.850   8.570  1.00  0.00            
ATOM   3293  SD  MET   415     100.530 112.860   8.220  1.00  0.00            
ATOM   3294  CE  MET   415     101.400 112.030   6.870  1.00  0.00            
ATOM   3295  HE1 MET   415     100.650 111.710   6.160  1.00  0.00            
ATOM   3296  HE2 MET   415     102.080 112.730   6.390  1.00  0.00            
ATOM   3297  HE3 MET   415     101.920 111.120   7.180  1.00  0.00            
ATOM   3298  C   MET   415     103.800 116.290   8.890  1.00  0.00            
ATOM   3299  O   MET   415     104.200 116.390  10.050  1.00  0.00            
ATOM   3300  N   THR   416     104.600 115.990   7.860  1.00  0.00            
ATOM   3301  H   THR   416     104.120 115.850   6.980  1.00  0.00            
ATOM   3302  CA  THR   416     105.840 115.270   8.040  1.00  0.00            
ATOM   3303  HA  THR   416     105.710 114.590   8.880  1.00  0.00            
ATOM   3304  CB  THR   416     106.090 114.400   6.810  1.00  0.00            
ATOM   3305  HB  THR   416     106.590 115.000   6.050  1.00  0.00            
ATOM   3306  CG2 THR   416     107.050 113.250   7.100  1.00  0.00            
ATOM   3307 1HG2 THR   416     106.610 112.640   7.890  1.00  0.00            
ATOM   3308 2HG2 THR   416     107.130 112.530   6.280  1.00  0.00            
ATOM   3309 3HG2 THR   416     108.030 113.630   7.400  1.00  0.00            
ATOM   3310  OG1 THR   416     104.940 113.820   6.250  1.00  0.00            
ATOM   3311  HG1 THR   416     104.990 114.030   5.310  1.00  0.00            
ATOM   3312  C   THR   416     107.020 116.230   8.130  1.00  0.00            
ATOM   3313  O   THR   416     107.290 117.010   7.210  1.00  0.00            
ATOM   3314  N   GLY   417     107.550 116.400   9.350  1.00  0.00            
ATOM   3315  H   GLY   417     107.260 115.790  10.090  1.00  0.00            
ATOM   3316  CA  GLY   417     108.730 117.190   9.650  1.00  0.00            
ATOM   3317  HA1 GLY   417     109.540 117.070   8.930  1.00  0.00            
ATOM   3318  HA2 GLY   417     109.030 116.750  10.600  1.00  0.00            
ATOM   3319  C   GLY   417     108.590 118.690   9.840  1.00  0.00            
ATOM   3320  O   GLY   417     109.590 119.400   9.960  1.00  0.00            
ATOM   3321  N   TYR   418     107.380 119.250   9.690  1.00  0.00            
ATOM   3322  H   TYR   418     106.700 118.600   9.330  1.00  0.00            
ATOM   3323  CA  TYR   418     107.130 120.680   9.660  1.00  0.00            
ATOM   3324  HA  TYR   418     107.490 121.070   8.710  1.00  0.00            
ATOM   3325  CB  TYR   418     105.640 120.890   9.410  1.00  0.00            
ATOM   3326  HB1 TYR   418     105.030 120.430  10.190  1.00  0.00            
ATOM   3327  HB2 TYR   418     105.450 120.490   8.420  1.00  0.00            
ATOM   3328  CG  TYR   418     105.300 122.350   9.210  1.00  0.00            
ATOM   3329  CD1 TYR   418     105.940 123.140   8.250  1.00  0.00            
ATOM   3330  HD1 TYR   418     106.680 122.750   7.570  1.00  0.00            
ATOM   3331  CE1 TYR   418     105.630 124.500   8.110  1.00  0.00            
ATOM   3332  HE1 TYR   418     106.150 125.110   7.380  1.00  0.00            
ATOM   3333  CZ  TYR   418     104.660 125.080   8.950  1.00  0.00            
ATOM   3334  OH  TYR   418     104.430 126.430   8.920  1.00  0.00            
ATOM   3335  HH  TYR   418     105.090 126.840   8.360  1.00  0.00            
ATOM   3336  CE2 TYR   418     104.030 124.270   9.910  1.00  0.00            
ATOM   3337  HE2 TYR   418     103.330 124.770  10.570  1.00  0.00            
ATOM   3338  CD2 TYR   418     104.350 122.920  10.070  1.00  0.00            
ATOM   3339  HD2 TYR   418     103.890 122.290  10.820  1.00  0.00            
ATOM   3340  C   TYR   418     107.640 121.390  10.910  1.00  0.00            
ATOM   3341  O   TYR   418     107.530 120.900  12.030  1.00  0.00            
ATOM   3342  N   THR   419     108.080 122.630  10.680  1.00  0.00            
ATOM   3343  H   THR   419     108.040 123.010   9.750  1.00  0.00            
ATOM   3344  CA  THR   419     108.660 123.430  11.740  1.00  0.00            
ATOM   3345  HA  THR   419     109.090 122.750  12.470  1.00  0.00            
ATOM   3346  CB  THR   419     109.690 124.400  11.180  1.00  0.00            
ATOM   3347  HB  THR   419     110.130 124.950  12.010  1.00  0.00            
ATOM   3348  CG2 THR   419     110.800 123.680  10.420  1.00  0.00            
ATOM   3349 1HG2 THR   419     111.340 122.900  10.950  1.00  0.00            
ATOM   3350 2HG2 THR   419     110.380 123.240   9.510  1.00  0.00            
ATOM   3351 3HG2 THR   419     111.540 124.440  10.150  1.00  0.00            
ATOM   3352  OG1 THR   419     109.050 125.290  10.280  1.00  0.00            
ATOM   3353  HG1 THR   419     109.640 126.050  10.270  1.00  0.00            
ATOM   3354  C   THR   419     107.770 124.300  12.620  1.00  0.00            
ATOM   3355  O   THR   419     108.120 124.450  13.790  1.00  0.00            
ATOM   3356  N   GLY   420     106.630 124.790  12.120  1.00  0.00            
ATOM   3357  H   GLY   420     106.540 124.770  11.120  1.00  0.00            
ATOM   3358  CA  GLY   420     105.690 125.710  12.720  1.00  0.00            
ATOM   3359  HA1 GLY   420     105.040 126.180  11.980  1.00  0.00            
ATOM   3360  HA2 GLY   420     106.240 126.570  13.090  1.00  0.00            
ATOM   3361  C   GLY   420     104.770 125.090  13.770  1.00  0.00            
ATOM   3362  O   GLY   420     104.830 123.880  13.930  1.00  0.00            
ATOM   3363  N   ASP   421     104.020 125.900  14.530  1.00  0.00            
ATOM   3364  H   ASP   421     103.920 126.880  14.310  1.00  0.00            
ATOM   3365  CA  ASP   421     103.070 125.370  15.490  1.00  0.00            
ATOM   3366  HA  ASP   421     102.700 124.390  15.170  1.00  0.00            
ATOM   3367  CB  ASP   421     103.670 125.070  16.860  1.00  0.00            
ATOM   3368  HB1 ASP   421     104.530 124.400  16.760  1.00  0.00            
ATOM   3369  HB2 ASP   421     102.930 124.570  17.490  1.00  0.00            
ATOM   3370  CG  ASP   421     104.230 126.310  17.530  1.00  0.00            
ATOM   3371  OD1 ASP   421     105.440 126.520  17.330  1.00  0.00            
ATOM   3372  OD2 ASP   421     103.490 127.010  18.250  1.00  0.00            
ATOM   3373  C   ASP   421     101.880 126.310  15.400  1.00  0.00            
ATOM   3374  O   ASP   421     101.860 127.270  14.640  1.00  0.00            
ATOM   3375  N   PHE   422     100.870 126.010  16.230  1.00  0.00            
ATOM   3376  H   PHE   422     100.840 125.060  16.560  1.00  0.00            
ATOM   3377  CA  PHE   422      99.540 126.570  16.160  1.00  0.00            
ATOM   3378  HA  PHE   422      99.490 127.600  15.800  1.00  0.00            
ATOM   3379  CB  PHE   422      98.670 125.750  15.210  1.00  0.00            
ATOM   3380  HB1 PHE   422      97.660 126.130  15.330  1.00  0.00            
ATOM   3381  HB2 PHE   422      98.660 124.690  15.450  1.00  0.00            
ATOM   3382  CG  PHE   422      99.050 125.930  13.760  1.00  0.00            
ATOM   3383  CD1 PHE   422      99.890 125.000  13.120  1.00  0.00            
ATOM   3384  HD1 PHE   422     100.070 124.100  13.690  1.00  0.00            
ATOM   3385  CE1 PHE   422     100.330 125.250  11.820  1.00  0.00            
ATOM   3386  HE1 PHE   422     100.810 124.450  11.270  1.00  0.00            
ATOM   3387  CZ  PHE   422      99.980 126.430  11.150  1.00  0.00            
ATOM   3388  HZ  PHE   422     100.210 126.560  10.100  1.00  0.00            
ATOM   3389  CE2 PHE   422      99.150 127.370  11.770  1.00  0.00            
ATOM   3390  HE2 PHE   422      98.940 128.310  11.270  1.00  0.00            
ATOM   3391  CD2 PHE   422      98.680 127.080  13.050  1.00  0.00            
ATOM   3392  HD2 PHE   422      98.130 127.870  13.540  1.00  0.00            
ATOM   3393  C   PHE   422      98.930 126.560  17.560  1.00  0.00            
ATOM   3394  O   PHE   422      99.340 125.730  18.370  1.00  0.00            
ATOM   3395  N   ASP   423      97.930 127.440  17.750  1.00  0.00            
ATOM   3396  H   ASP   423      97.690 128.020  16.970  1.00  0.00            
ATOM   3397  CA  ASP   423      97.240 127.560  19.020  1.00  0.00            
ATOM   3398  HA  ASP   423      98.040 127.400  19.740  1.00  0.00            
ATOM   3399  CB  ASP   423      96.740 128.990  19.160  1.00  0.00            
ATOM   3400  HB1 ASP   423      96.610 129.090  20.240  1.00  0.00            
ATOM   3401  HB2 ASP   423      95.790 129.100  18.630  1.00  0.00            
ATOM   3402  CG  ASP   423      97.660 130.090  18.640  1.00  0.00            
ATOM   3403  OD1 ASP   423      97.120 131.170  18.320  1.00  0.00            
ATOM   3404  OD2 ASP   423      98.890 129.910  18.550  1.00  0.00            
ATOM   3405  C   ASP   423      96.200 126.480  19.300  1.00  0.00            
ATOM   3406  O   ASP   423      95.940 126.110  20.450  1.00  0.00            
ATOM   3407  N   SER   424      95.570 126.000  18.230  1.00  0.00            
ATOM   3408  H   SER   424      95.700 126.510  17.370  1.00  0.00            
ATOM   3409  CA  SER   424      95.110 124.620  18.230  1.00  0.00            
ATOM   3410  HA  SER   424      95.870 124.060  18.770  1.00  0.00            
ATOM   3411  CB  SER   424      93.680 124.560  18.760  1.00  0.00            
ATOM   3412  HB1 SER   424      93.690 125.210  19.630  1.00  0.00            
ATOM   3413  HB2 SER   424      93.330 123.560  19.010  1.00  0.00            
ATOM   3414  OG  SER   424      92.770 125.100  17.830  1.00  0.00            
ATOM   3415  HG  SER   424      91.910 125.140  18.260  1.00  0.00            
ATOM   3416  C   SER   424      95.050 123.920  16.880  1.00  0.00            
ATOM   3417  O   SER   424      95.150 124.550  15.820  1.00  0.00            
ATOM   3418  N   VAL   425      94.970 122.590  16.970  1.00  0.00            
ATOM   3419  H   VAL   425      95.050 122.110  17.850  1.00  0.00            
ATOM   3420  CA  VAL   425      94.980 121.800  15.750  1.00  0.00            
ATOM   3421  HA  VAL   425      95.050 122.440  14.870  1.00  0.00            
ATOM   3422  CB  VAL   425      96.170 120.850  15.680  1.00  0.00            
ATOM   3423  HB  VAL   425      96.030 120.160  16.510  1.00  0.00            
ATOM   3424  CG1 VAL   425      96.250 120.000  14.410  1.00  0.00            
ATOM   3425 1HG1 VAL   425      96.240 120.610  13.510  1.00  0.00            
ATOM   3426 2HG1 VAL   425      97.200 119.470  14.410  1.00  0.00            
ATOM   3427 3HG1 VAL   425      95.490 119.230  14.340  1.00  0.00            
ATOM   3428  CG2 VAL   425      97.510 121.520  15.920  1.00  0.00            
ATOM   3429 1HG2 VAL   425      97.660 122.270  15.140  1.00  0.00            
ATOM   3430 2HG2 VAL   425      97.460 122.020  16.890  1.00  0.00            
ATOM   3431 3HG2 VAL   425      98.310 120.780  16.010  1.00  0.00            
ATOM   3432  C   VAL   425      93.680 121.020  15.680  1.00  0.00            
ATOM   3433  O   VAL   425      93.260 120.450  16.680  1.00  0.00            
ATOM   3434  N   ILE   426      93.030 120.920  14.520  1.00  0.00            
ATOM   3435  H   ILE   426      93.240 121.470  13.690  1.00  0.00            
ATOM   3436  CA  ILE   426      91.870 120.080  14.320  1.00  0.00            
ATOM   3437  HA  ILE   426      91.690 119.520  15.240  1.00  0.00            
ATOM   3438  CB  ILE   426      90.660 120.890  13.840  1.00  0.00            
ATOM   3439  HB  ILE   426      90.960 121.440  12.950  1.00  0.00            
ATOM   3440  CG2 ILE   426      89.470 120.000  13.510  1.00  0.00            
ATOM   3441 1HG2 ILE   426      89.670 119.320  12.680  1.00  0.00            
ATOM   3442 2HG2 ILE   426      89.180 119.470  14.420  1.00  0.00            
ATOM   3443 3HG2 ILE   426      88.670 120.650  13.170  1.00  0.00            
ATOM   3444  CG1 ILE   426      90.190 121.940  14.840  1.00  0.00            
ATOM   3445 1HG1 ILE   426      90.150 121.490  15.820  1.00  0.00            
ATOM   3446 2HG1 ILE   426      89.160 122.180  14.580  1.00  0.00            
ATOM   3447  CD  ILE   426      91.010 123.230  14.870  1.00  0.00            
ATOM   3448  HD1 ILE   426      90.530 123.830  15.650  1.00  0.00            
ATOM   3449  HD2 ILE   426      92.070 123.080  15.070  1.00  0.00            
ATOM   3450  HD3 ILE   426      90.980 123.690  13.880  1.00  0.00            
ATOM   3451  C   ILE   426      92.140 119.030  13.260  1.00  0.00            
ATOM   3452  O   ILE   426      92.800 119.300  12.260  1.00  0.00            
ATOM   3453  N   ASP   427      91.560 117.830  13.410  1.00  0.00            
ATOM   3454  H   ASP   427      90.960 117.590  14.180  1.00  0.00            
ATOM   3455  CA  ASP   427      91.850 116.700  12.550  1.00  0.00            
ATOM   3456  HA  ASP   427      92.220 117.080  11.600  1.00  0.00            
ATOM   3457  CB  ASP   427      92.840 115.730  13.190  1.00  0.00            
ATOM   3458  HB1 ASP   427      92.300 115.150  13.940  1.00  0.00            
ATOM   3459  HB2 ASP   427      93.580 116.280  13.770  1.00  0.00            
ATOM   3460  CG  ASP   427      93.550 114.800  12.220  1.00  0.00            
ATOM   3461  OD1 ASP   427      93.230 114.790  11.010  1.00  0.00            
ATOM   3462  OD2 ASP   427      94.430 114.080  12.740  1.00  0.00            
ATOM   3463  C   ASP   427      90.570 115.940  12.230  1.00  0.00            
ATOM   3464  O   ASP   427      89.650 115.710  13.020  1.00  0.00            
ATOM   3465  N   CYS   428      90.570 115.540  10.960  1.00  0.00            
ATOM   3466  H   CYS   428      91.500 115.700  10.590  1.00  0.00            
ATOM   3467  CA  CYS   428      89.660 114.650  10.250  1.00  0.00            
ATOM   3468  HA  CYS   428      88.640 114.900  10.540  1.00  0.00            
ATOM   3469  CB  CYS   428      89.690 114.950   8.760  1.00  0.00            
ATOM   3470  HB1 CYS   428      89.520 116.020   8.610  1.00  0.00            
ATOM   3471  HB2 CYS   428      89.100 114.230   8.210  1.00  0.00            
ATOM   3472  SG  CYS   428      91.340 114.520   8.150  1.00  0.00            
ATOM   3473  HG  CYS   428      91.750 115.790   8.250  1.00  0.00            
ATOM   3474  C   CYS   428      90.000 113.200  10.540  1.00  0.00            
ATOM   3475  O   CYS   428      89.140 112.350  10.290  1.00  0.00            
ATOM   3476  N   ASN   429      91.220 112.900  10.980  1.00  0.00            
ATOM   3477  H   ASN   429      91.860 113.680  11.070  1.00  0.00            
ATOM   3478  CA  ASN   429      91.760 111.630  11.420  1.00  0.00            
ATOM   3479  HA  ASN   429      92.770 111.770  11.800  1.00  0.00            
ATOM   3480  CB  ASN   429      90.940 111.120  12.600  1.00  0.00            
ATOM   3481  HB1 ASN   429      91.290 110.110  12.810  1.00  0.00            
ATOM   3482  HB2 ASN   429      89.900 111.080  12.290  1.00  0.00            
ATOM   3483  CG  ASN   429      91.020 112.040  13.810  1.00  0.00            
ATOM   3484  OD1 ASN   429      89.980 112.530  14.240  1.00  0.00            
ATOM   3485  ND2 ASN   429      92.180 112.350  14.390  1.00  0.00            
ATOM   3486 1HD2 ASN   429      93.010 111.820  14.130  1.00  0.00            
ATOM   3487 2HD2 ASN   429      92.350 113.120  15.020  1.00  0.00            
ATOM   3488  C   ASN   429      92.050 110.640  10.300  1.00  0.00            
ATOM   3489  O   ASN   429      93.070 109.950  10.330  1.00  0.00            
ATOM   3490  N   THR   430      91.260 110.530   9.230  1.00  0.00            
ATOM   3491  H   THR   430      90.460 111.150   9.200  1.00  0.00            
ATOM   3492  CA  THR   430      91.410 109.620   8.120  1.00  0.00            
ATOM   3493  HA  THR   430      91.620 108.610   8.470  1.00  0.00            
ATOM   3494  CB  THR   430      90.170 109.580   7.220  1.00  0.00            
ATOM   3495  HB  THR   430      89.680 110.550   7.260  1.00  0.00            
ATOM   3496  CG2 THR   430      90.320 109.150   5.770  1.00  0.00            
ATOM   3497 1HG2 THR   430      89.340 109.280   5.300  1.00  0.00            
ATOM   3498 2HG2 THR   430      91.090 109.690   5.220  1.00  0.00            
ATOM   3499 3HG2 THR   430      90.580 108.100   5.730  1.00  0.00            
ATOM   3500  OG1 THR   430      89.280 108.670   7.840  1.00  0.00            
ATOM   3501  HG1 THR   430      88.470 109.140   7.620  1.00  0.00            
ATOM   3502  C   THR   430      92.620 110.050   7.300  1.00  0.00            
ATOM   3503  O   THR   430      92.970 111.220   7.150  1.00  0.00            
ATOM   3504  N   CYS   431      93.270 109.030   6.730  1.00  0.00            
ATOM   3505  H   CYS   431      92.900 108.110   6.930  1.00  0.00            
ATOM   3506  CA  CYS   431      94.410 109.030   5.840  1.00  0.00            
ATOM   3507  HA  CYS   431      94.740 110.040   5.590  1.00  0.00            
ATOM   3508  CB  CYS   431      95.590 108.310   6.490  1.00  0.00            
ATOM   3509  HB1 CYS   431      96.420 108.160   5.800  1.00  0.00            
ATOM   3510  HB2 CYS   431      95.180 107.360   6.840  1.00  0.00            
ATOM   3511  SG  CYS   431      96.240 109.220   7.910  1.00  0.00            
ATOM   3512  HG  CYS   431      95.060 109.770   8.210  1.00  0.00            
ATOM   3513  C   CYS   431      94.080 108.440   4.470  1.00  0.00            
ATOM   3514  O   CYS   431      93.050 107.800   4.280  1.00  0.00            
ATOM   3515  N   VAL   432      95.020 108.590   3.540  1.00  0.00            
ATOM   3516  H   VAL   432      95.820 109.140   3.820  1.00  0.00            
ATOM   3517  CA  VAL   432      94.980 108.090   2.180  1.00  0.00            
ATOM   3518  HA  VAL   432      94.070 107.560   1.870  1.00  0.00            
ATOM   3519  CB  VAL   432      94.960 109.240   1.180  1.00  0.00            
ATOM   3520  HB  VAL   432      95.910 109.780   1.200  1.00  0.00            
ATOM   3521  CG1 VAL   432      94.680 108.750  -0.240  1.00  0.00            
ATOM   3522 1HG1 VAL   432      94.630 109.660  -0.840  1.00  0.00            
ATOM   3523 2HG1 VAL   432      95.420 108.070  -0.670  1.00  0.00            
ATOM   3524 3HG1 VAL   432      93.720 108.250  -0.370  1.00  0.00            
ATOM   3525  CG2 VAL   432      93.910 110.270   1.600  1.00  0.00            
ATOM   3526 1HG2 VAL   432      94.220 110.880   2.450  1.00  0.00            
ATOM   3527 2HG2 VAL   432      93.670 110.880   0.730  1.00  0.00            
ATOM   3528 3HG2 VAL   432      92.960 109.810   1.870  1.00  0.00            
ATOM   3529  C   VAL   432      96.180 107.200   1.910  1.00  0.00            
ATOM   3530  O   VAL   432      97.300 107.680   2.070  1.00  0.00            
ATOM   3531  N   THR   433      95.990 105.990   1.390  1.00  0.00            
ATOM   3532  H   THR   433      95.040 105.740   1.180  1.00  0.00            
ATOM   3533  CA  THR   433      96.990 105.010   0.980  1.00  0.00            
ATOM   3534  HA  THR   433      97.960 105.460   0.780  1.00  0.00            
ATOM   3535  CB  THR   433      97.230 104.090   2.170  1.00  0.00            
ATOM   3536  HB  THR   433      97.840 103.230   1.900  1.00  0.00            
ATOM   3537  CG2 THR   433      97.970 104.790   3.300  1.00  0.00            
ATOM   3538 1HG2 THR   433      97.230 105.390   3.840  1.00  0.00            
ATOM   3539 2HG2 THR   433      98.480 104.190   4.060  1.00  0.00            
ATOM   3540 3HG2 THR   433      98.740 105.450   2.900  1.00  0.00            
ATOM   3541  OG1 THR   433      96.000 103.580   2.630  1.00  0.00            
ATOM   3542  HG1 THR   433      95.350 103.940   2.020  1.00  0.00            
ATOM   3543  C   THR   433      96.720 104.140  -0.240  1.00  0.00            
ATOM   3544  O   THR   433      95.600 103.660  -0.390  1.00  0.00            
ATOM   3545  N   GLN   434      97.670 103.940  -1.160  1.00  0.00            
ATOM   3546  H   GLN   434      98.540 104.390  -0.920  1.00  0.00            
ATOM   3547  CA  GLN   434      97.650 102.980  -2.240  1.00  0.00            
ATOM   3548  HA  GLN   434      96.640 102.900  -2.640  1.00  0.00            
ATOM   3549  CB  GLN   434      98.540 103.330  -3.430  1.00  0.00            
ATOM   3550  HB1 GLN   434      98.190 102.670  -4.220  1.00  0.00            
ATOM   3551  HB2 GLN   434      99.580 103.040  -3.330  1.00  0.00            
ATOM   3552  CG  GLN   434      98.390 104.780  -3.890  1.00  0.00            
ATOM   3553  HG1 GLN   434      98.830 105.480  -3.180  1.00  0.00            
ATOM   3554  HG2 GLN   434      97.310 104.960  -3.940  1.00  0.00            
ATOM   3555  CD  GLN   434      99.000 105.010  -5.270  1.00  0.00            
ATOM   3556  OE1 GLN   434      98.290 105.380  -6.190  1.00  0.00            
ATOM   3557  NE2 GLN   434     100.270 104.730  -5.570  1.00  0.00            
ATOM   3558 1HE2 GLN   434     100.910 104.680  -4.790  1.00  0.00            
ATOM   3559 2HE2 GLN   434     100.630 104.760  -6.510  1.00  0.00            
ATOM   3560  C   GLN   434      98.040 101.610  -1.720  1.00  0.00            
ATOM   3561  O   GLN   434      98.800 101.400  -0.770  1.00  0.00            
ATOM   3562  N   THR   435      97.390 100.610  -2.320  1.00  0.00            
ATOM   3563  H   THR   435      96.640 100.780  -2.980  1.00  0.00            
ATOM   3564  CA  THR   435      97.470  99.200  -1.990  1.00  0.00            
ATOM   3565  HA  THR   435      98.390  99.020  -1.440  1.00  0.00            
ATOM   3566  CB  THR   435      96.270  98.600  -1.250  1.00  0.00            
ATOM   3567  HB  THR   435      96.230  97.520  -1.260  1.00  0.00            
ATOM   3568  CG2 THR   435      95.980  99.210   0.130  1.00  0.00            
ATOM   3569 1HG2 THR   435      96.960  99.290   0.600  1.00  0.00            
ATOM   3570 2HG2 THR   435      95.430 100.140   0.030  1.00  0.00            
ATOM   3571 3HG2 THR   435      95.340  98.440   0.560  1.00  0.00            
ATOM   3572  OG1 THR   435      95.030  98.770  -1.890  1.00  0.00            
ATOM   3573  HG1 THR   435      94.840  99.700  -2.030  1.00  0.00            
ATOM   3574  C   THR   435      97.670  98.280  -3.180  1.00  0.00            
ATOM   3575  O   THR   435      97.430  98.630  -4.330  1.00  0.00            
ATOM   3576  N   VAL   436      98.000  97.030  -2.840  1.00  0.00            
ATOM   3577  H   VAL   436      98.070  96.790  -1.860  1.00  0.00            
ATOM   3578  CA  VAL   436      98.220  95.980  -3.810  1.00  0.00            
ATOM   3579  HA  VAL   436      97.730  96.280  -4.740  1.00  0.00            
ATOM   3580  CB  VAL   436      99.700  95.870  -4.140  1.00  0.00            
ATOM   3581  HB  VAL   436     100.110  96.880  -4.080  1.00  0.00            
ATOM   3582  CG1 VAL   436     100.570  95.000  -3.230  1.00  0.00            
ATOM   3583 1HG1 VAL   436     100.500  95.320  -2.190  1.00  0.00            
ATOM   3584 2HG1 VAL   436     100.280  93.950  -3.240  1.00  0.00            
ATOM   3585 3HG1 VAL   436     101.610  94.970  -3.540  1.00  0.00            
ATOM   3586  CG2 VAL   436      99.910  95.280  -5.530  1.00  0.00            
ATOM   3587 1HG2 VAL   436      99.570  94.240  -5.530  1.00  0.00            
ATOM   3588 2HG2 VAL   436      99.350  95.850  -6.280  1.00  0.00            
ATOM   3589 3HG2 VAL   436     100.960  95.270  -5.830  1.00  0.00            
ATOM   3590  C   VAL   436      97.610  94.640  -3.440  1.00  0.00            
ATOM   3591  O   VAL   436      97.740  94.210  -2.290  1.00  0.00            
ATOM   3592  N   ASP   437      97.090  93.820  -4.350  1.00  0.00            
ATOM   3593  H   ASP   437      96.970  94.200  -5.280  1.00  0.00            
ATOM   3594  CA  ASP   437      96.830  92.400  -4.250  1.00  0.00            
ATOM   3595  HA  ASP   437      97.480  91.940  -3.500  1.00  0.00            
ATOM   3596  CB  ASP   437      95.420  92.140  -3.720  1.00  0.00            
ATOM   3597  HB1 ASP   437      94.640  92.390  -4.450  1.00  0.00            
ATOM   3598  HB2 ASP   437      95.210  92.810  -2.890  1.00  0.00            
ATOM   3599  CG  ASP   437      95.170  90.700  -3.300  1.00  0.00            
ATOM   3600  OD1 ASP   437      94.340  90.040  -3.970  1.00  0.00            
ATOM   3601  OD2 ASP   437      95.790  90.230  -2.320  1.00  0.00            
ATOM   3602  C   ASP   437      97.180  91.650  -5.520  1.00  0.00            
ATOM   3603  O   ASP   437      96.920  92.160  -6.610  1.00  0.00            
ATOM   3604  N   PHE   438      97.820  90.480  -5.430  1.00  0.00            
ATOM   3605  H   PHE   438      98.210  90.160  -4.550  1.00  0.00            
ATOM   3606  CA  PHE   438      98.060  89.610  -6.560  1.00  0.00            
ATOM   3607  HA  PHE   438      98.300  90.180  -7.460  1.00  0.00            
ATOM   3608  CB  PHE   438      99.340  88.780  -6.440  1.00  0.00            
ATOM   3609  HB1 PHE   438      99.590  88.260  -7.370  1.00  0.00            
ATOM   3610  HB2 PHE   438      99.160  87.970  -5.720  1.00  0.00            
ATOM   3611  CG  PHE   438     100.500  89.570  -5.910  1.00  0.00            
ATOM   3612  CD1 PHE   438     100.700  89.640  -4.520  1.00  0.00            
ATOM   3613  HD1 PHE   438      99.970  89.180  -3.880  1.00  0.00            
ATOM   3614  CE1 PHE   438     101.760  90.390  -3.980  1.00  0.00            
ATOM   3615  HE1 PHE   438     101.880  90.560  -2.920  1.00  0.00            
ATOM   3616  CZ  PHE   438     102.660  91.030  -4.830  1.00  0.00            
ATOM   3617  HZ  PHE   438     103.530  91.510  -4.420  1.00  0.00            
ATOM   3618  CE2 PHE   438     102.380  91.040  -6.200  1.00  0.00            
ATOM   3619  HE2 PHE   438     103.150  91.510  -6.790  1.00  0.00            
ATOM   3620  CD2 PHE   438     101.320  90.310  -6.770  1.00  0.00            
ATOM   3621  HD2 PHE   438     101.210  90.160  -7.830  1.00  0.00            
ATOM   3622  C   PHE   438      96.870  88.710  -6.840  1.00  0.00            
ATOM   3623  O   PHE   438      96.850  87.530  -6.480  1.00  0.00            
ATOM   3624  N   SER   439      95.980  89.300  -7.630  1.00  0.00            
ATOM   3625  H   SER   439      96.220  90.230  -7.960  1.00  0.00            
ATOM   3626  CA  SER   439      94.570  88.950  -7.740  1.00  0.00            
ATOM   3627  HA  SER   439      94.330  88.500  -6.770  1.00  0.00            
ATOM   3628  CB  SER   439      93.660  90.170  -7.670  1.00  0.00            
ATOM   3629  HB1 SER   439      93.930  90.610  -6.710  1.00  0.00            
ATOM   3630  HB2 SER   439      92.630  89.840  -7.570  1.00  0.00            
ATOM   3631  OG  SER   439      93.910  90.980  -8.800  1.00  0.00            
ATOM   3632  HG  SER   439      93.330  90.750  -9.530  1.00  0.00            
ATOM   3633  C   SER   439      94.150  87.960  -8.810  1.00  0.00            
ATOM   3634  O   SER   439      92.980  87.570  -8.880  1.00  0.00            
ATOM   3635  N   LEU   440      95.020  87.600  -9.750  1.00  0.00            
ATOM   3636  H   LEU   440      95.900  88.080  -9.650  1.00  0.00            
ATOM   3637  CA  LEU   440      94.960  86.540 -10.740  1.00  0.00            
ATOM   3638  HA  LEU   440      95.910  86.510 -11.260  1.00  0.00            
ATOM   3639  CB  LEU   440      94.900  85.180 -10.050  1.00  0.00            
ATOM   3640  HB1 LEU   440      94.440  84.440 -10.720  1.00  0.00            
ATOM   3641  HB2 LEU   440      94.200  85.060  -9.230  1.00  0.00            
ATOM   3642  CG  LEU   440      96.250  84.680  -9.550  1.00  0.00            
ATOM   3643  HG  LEU   440      96.700  85.310  -8.780  1.00  0.00            
ATOM   3644  CD1 LEU   440      95.980  83.350  -8.840  1.00  0.00            
ATOM   3645 1HD1 LEU   440      95.740  82.590  -9.580  1.00  0.00            
ATOM   3646 2HD1 LEU   440      96.900  83.050  -8.330  1.00  0.00            
ATOM   3647 3HD1 LEU   440      95.210  83.430  -8.070  1.00  0.00            
ATOM   3648  CD2 LEU   440      97.370  84.340 -10.520  1.00  0.00            
ATOM   3649 1HD2 LEU   440      97.600  85.270 -11.050  1.00  0.00            
ATOM   3650 2HD2 LEU   440      98.330  83.970 -10.150  1.00  0.00            
ATOM   3651 3HD2 LEU   440      97.150  83.700 -11.380  1.00  0.00            
ATOM   3652  C   LEU   440      93.850  86.680 -11.770  1.00  0.00            
ATOM   3653  O   LEU   440      93.550  85.760 -12.530  1.00  0.00            
ATOM   3654  N   ASP   441      93.320  87.880 -11.990  1.00  0.00            
ATOM   3655  H   ASP   441      93.690  88.590 -11.380  1.00  0.00            
ATOM   3656  CA  ASP   441      92.210  88.240 -12.860  1.00  0.00            
ATOM   3657  HA  ASP   441      91.870  87.400 -13.470  1.00  0.00            
ATOM   3658  CB  ASP   441      91.080  88.620 -11.910  1.00  0.00            
ATOM   3659  HB1 ASP   441      90.770  87.810 -11.250  1.00  0.00            
ATOM   3660  HB2 ASP   441      90.200  88.810 -12.520  1.00  0.00            
ATOM   3661  CG  ASP   441      91.320  89.850 -11.030  1.00  0.00            
ATOM   3662  OD1 ASP   441      92.410  90.450 -10.920  1.00  0.00            
ATOM   3663  OD2 ASP   441      90.310  90.120 -10.350  1.00  0.00            
ATOM   3664  C   ASP   441      92.500  89.390 -13.810  1.00  0.00            
ATOM   3665  O   ASP   441      91.650  90.270 -13.940  1.00  0.00            
ATOM   3666  N   PRO   442      93.640  89.380 -14.500  1.00  0.00            
ATOM   3667  CD  PRO   442      93.920  90.360 -15.530  1.00  0.00            
ATOM   3668  HD1 PRO   442      94.040  91.330 -15.060  1.00  0.00            
ATOM   3669  HD2 PRO   442      93.030  90.410 -16.170  1.00  0.00            
ATOM   3670  CG  PRO   442      95.100  89.880 -16.370  1.00  0.00            
ATOM   3671  HG1 PRO   442      96.000  90.340 -15.960  1.00  0.00            
ATOM   3672  HG2 PRO   442      94.950  90.230 -17.390  1.00  0.00            
ATOM   3673  CB  PRO   442      94.960  88.380 -16.120  1.00  0.00            
ATOM   3674  HB1 PRO   442      95.860  87.810 -16.360  1.00  0.00            
ATOM   3675  HB2 PRO   442      94.220  87.910 -16.760  1.00  0.00            
ATOM   3676  CA  PRO   442      94.520  88.240 -14.670  1.00  0.00            
ATOM   3677  HA  PRO   442      93.970  87.300 -14.600  1.00  0.00            
ATOM   3678  C   PRO   442      95.740  88.160 -13.770  1.00  0.00            
ATOM   3679  O   PRO   442      96.330  87.080 -13.740  1.00  0.00            
ATOM   3680  N   THR   443      96.300  89.190 -13.130  1.00  0.00            
ATOM   3681  H   THR   443      95.800  90.070 -13.210  1.00  0.00            
ATOM   3682  CA  THR   443      97.660  89.340 -12.640  1.00  0.00            
ATOM   3683  HA  THR   443      98.090  88.350 -12.530  1.00  0.00            
ATOM   3684  CB  THR   443      98.490  90.160 -13.630  1.00  0.00            
ATOM   3685  HB  THR   443      99.410  90.490 -13.160  1.00  0.00            
ATOM   3686  CG2 THR   443      98.880  89.310 -14.830  1.00  0.00            
ATOM   3687 1HG2 THR   443      97.990  88.870 -15.280  1.00  0.00            
ATOM   3688 2HG2 THR   443      99.450  89.980 -15.480  1.00  0.00            
ATOM   3689 3HG2 THR   443      99.520  88.480 -14.540  1.00  0.00            
ATOM   3690  OG1 THR   443      97.760  91.300 -14.040  1.00  0.00            
ATOM   3691  HG1 THR   443      98.290  91.890 -14.590  1.00  0.00            
ATOM   3692  C   THR   443      97.620  89.900 -11.220  1.00  0.00            
ATOM   3693  O   THR   443      97.600  89.140 -10.250  1.00  0.00            
ATOM   3694  N   PHE   444      97.650  91.230 -11.130  1.00  0.00            
ATOM   3695  H   PHE   444      97.740  91.790 -11.970  1.00  0.00            
ATOM   3696  CA  PHE   444      97.590  91.950  -9.880  1.00  0.00            
ATOM   3697  HA  PHE   444      97.300  91.260  -9.080  1.00  0.00            
ATOM   3698  CB  PHE   444      98.990  92.330  -9.400  1.00  0.00            
ATOM   3699  HB1 PHE   444      99.520  91.390  -9.220  1.00  0.00            
ATOM   3700  HB2 PHE   444      98.890  92.890  -8.470  1.00  0.00            
ATOM   3701  CG  PHE   444      99.760  93.210 -10.360  1.00  0.00            
ATOM   3702  CD1 PHE   444     100.940  92.740 -10.960  1.00  0.00            
ATOM   3703  HD1 PHE   444     101.200  91.700 -10.890  1.00  0.00            
ATOM   3704  CE1 PHE   444     101.870  93.680 -11.420  1.00  0.00            
ATOM   3705  HE1 PHE   444     102.820  93.300 -11.770  1.00  0.00            
ATOM   3706  CZ  PHE   444     101.650  95.070 -11.410  1.00  0.00            
ATOM   3707  HZ  PHE   444     102.390  95.750 -11.790  1.00  0.00            
ATOM   3708  CE2 PHE   444     100.390  95.510 -11.000  1.00  0.00            
ATOM   3709  HE2 PHE   444     100.050  96.540 -11.020  1.00  0.00            
ATOM   3710  CD2 PHE   444      99.600  94.590 -10.290  1.00  0.00            
ATOM   3711  HD2 PHE   444      98.650  94.910  -9.890  1.00  0.00            
ATOM   3712  C   PHE   444      96.600  93.110  -9.910  1.00  0.00            
ATOM   3713  O   PHE   444      96.210  93.640 -10.940  1.00  0.00            
ATOM   3714  N   THR   445      96.060  93.600  -8.790  1.00  0.00            
ATOM   3715  H   THR   445      96.370  93.210  -7.910  1.00  0.00            
ATOM   3716  CA  THR   445      95.160  94.730  -8.680  1.00  0.00            
ATOM   3717  HA  THR   445      95.090  95.300  -9.610  1.00  0.00            
ATOM   3718  CB  THR   445      93.800  94.150  -8.320  1.00  0.00            
ATOM   3719  HB  THR   445      93.510  93.360  -9.010  1.00  0.00            
ATOM   3720  CG2 THR   445      93.750  93.600  -6.900  1.00  0.00            
ATOM   3721 1HG2 THR   445      94.480  92.820  -6.690  1.00  0.00            
ATOM   3722 2HG2 THR   445      93.740  94.400  -6.150  1.00  0.00            
ATOM   3723 3HG2 THR   445      92.800  93.140  -6.610  1.00  0.00            
ATOM   3724  OG1 THR   445      92.910  95.230  -8.480  1.00  0.00            
ATOM   3725  HG1 THR   445      92.070  94.760  -8.560  1.00  0.00            
ATOM   3726  C   THR   445      95.690  95.750  -7.680  1.00  0.00            
ATOM   3727  O   THR   445      96.440  95.410  -6.760  1.00  0.00            
ATOM   3728  N   ILE   446      95.410  97.010  -7.990  1.00  0.00            
ATOM   3729  H   ILE   446      94.850  97.280  -8.790  1.00  0.00            
ATOM   3730  CA  ILE   446      95.860  98.120  -7.160  1.00  0.00            
ATOM   3731  HA  ILE   446      96.320  97.710  -6.260  1.00  0.00            
ATOM   3732  CB  ILE   446      96.860  98.930  -7.970  1.00  0.00            
ATOM   3733  HB  ILE   446      96.380  99.130  -8.930  1.00  0.00            
ATOM   3734  CG2 ILE   446      97.220 100.300  -7.410  1.00  0.00            
ATOM   3735 1HG2 ILE   446      96.320 100.810  -7.090  1.00  0.00            
ATOM   3736 2HG2 ILE   446      97.940 100.210  -6.600  1.00  0.00            
ATOM   3737 3HG2 ILE   446      97.840 100.820  -8.140  1.00  0.00            
ATOM   3738  CG1 ILE   446      98.160  98.170  -8.240  1.00  0.00            
ATOM   3739 1HG1 ILE   446      97.890  97.180  -8.610  1.00  0.00            
ATOM   3740 2HG1 ILE   446      98.540  97.940  -7.240  1.00  0.00            
ATOM   3741  CD  ILE   446      99.370  98.740  -8.970  1.00  0.00            
ATOM   3742  HD1 ILE   446      99.720  99.690  -8.560  1.00  0.00            
ATOM   3743  HD2 ILE   446     100.200  98.130  -8.640  1.00  0.00            
ATOM   3744  HD3 ILE   446      99.210  98.790 -10.050  1.00  0.00            
ATOM   3745  C   ILE   446      94.650  98.960  -6.780  1.00  0.00            
ATOM   3746  O   ILE   446      93.790  99.210  -7.620  1.00  0.00            
ATOM   3747  N   GLU   447      94.540  99.500  -5.570  1.00  0.00            
ATOM   3748  H   GLU   447      95.060  99.080  -4.820  1.00  0.00            
ATOM   3749  CA  GLU   447      93.510 100.460  -5.190  1.00  0.00            
ATOM   3750  HA  GLU   447      93.160 100.930  -6.110  1.00  0.00            
ATOM   3751  CB  GLU   447      92.390  99.660  -4.540  1.00  0.00            
ATOM   3752  HB1 GLU   447      92.770  99.150  -3.660  1.00  0.00            
ATOM   3753  HB2 GLU   447      92.020  98.920  -5.260  1.00  0.00            
ATOM   3754  CG  GLU   447      91.120 100.410  -4.160  1.00  0.00            
ATOM   3755  HG1 GLU   447      90.700 100.670  -5.130  1.00  0.00            
ATOM   3756  HG2 GLU   447      91.350 101.300  -3.570  1.00  0.00            
ATOM   3757  CD  GLU   447      90.150  99.510  -3.390  1.00  0.00            
ATOM   3758  OE1 GLU   447      90.530  98.550  -2.700  1.00  0.00            
ATOM   3759  OE2 GLU   447      88.960  99.900  -3.320  1.00  0.00            
ATOM   3760  C   GLU   447      93.990 101.550  -4.250  1.00  0.00            
ATOM   3761  O   GLU   447      94.700 101.310  -3.270  1.00  0.00            
ATOM   3762  N   THR   448      93.560 102.800  -4.460  1.00  0.00            
ATOM   3763  H   THR   448      93.030 103.030  -5.290  1.00  0.00            
ATOM   3764  CA  THR   448      93.680 103.800  -3.410  1.00  0.00            
ATOM   3765  HA  THR   448      94.540 103.490  -2.820  1.00  0.00            
ATOM   3766  CB  THR   448      93.820 105.190  -4.040  1.00  0.00            
ATOM   3767  HB  THR   448      92.930 105.420  -4.630  1.00  0.00            
ATOM   3768  CG2 THR   448      94.180 106.340  -3.110  1.00  0.00            
ATOM   3769 1HG2 THR   448      94.420 107.230  -3.690  1.00  0.00            
ATOM   3770 2HG2 THR   448      93.260 106.630  -2.590  1.00  0.00            
ATOM   3771 3HG2 THR   448      94.910 105.960  -2.390  1.00  0.00            
ATOM   3772  OG1 THR   448      94.890 105.090  -4.960  1.00  0.00            
ATOM   3773  HG1 THR   448      94.590 104.560  -5.700  1.00  0.00            
ATOM   3774  C   THR   448      92.500 103.700  -2.460  1.00  0.00            
ATOM   3775  O   THR   448      91.360 103.870  -2.890  1.00  0.00            
ATOM   3776  N   THR   449      92.710 103.590  -1.150  1.00  0.00            
ATOM   3777  H   THR   449      93.680 103.520  -0.860  1.00  0.00            
ATOM   3778  CA  THR   449      91.730 103.470  -0.100  1.00  0.00            
ATOM   3779  HA  THR   449      90.770 103.680  -0.580  1.00  0.00            
ATOM   3780  CB  THR   449      91.680 102.110   0.590  1.00  0.00            
ATOM   3781  HB  THR   449      90.900 102.090   1.340  1.00  0.00            
ATOM   3782  CG2 THR   449      91.550 100.930  -0.380  1.00  0.00            
ATOM   3783 1HG2 THR   449      92.490 100.800  -0.920  1.00  0.00            
ATOM   3784 2HG2 THR   449      91.190 100.000   0.050  1.00  0.00            
ATOM   3785 3HG2 THR   449      90.780 101.220  -1.100  1.00  0.00            
ATOM   3786  OG1 THR   449      92.930 101.800   1.170  1.00  0.00            
ATOM   3787  HG1 THR   449      93.630 102.090   0.590  1.00  0.00            
ATOM   3788  C   THR   449      92.000 104.600   0.890  1.00  0.00            
ATOM   3789  O   THR   449      93.140 104.960   1.180  1.00  0.00            
ATOM   3790  N   THR   450      90.890 105.040   1.470  1.00  0.00            
ATOM   3791  H   THR   450      90.000 104.630   1.220  1.00  0.00            
ATOM   3792  CA  THR   450      90.870 105.960   2.590  1.00  0.00            
ATOM   3793  HA  THR   450      91.830 106.460   2.720  1.00  0.00            
ATOM   3794  CB  THR   450      89.730 106.980   2.530  1.00  0.00            
ATOM   3795  HB  THR   450      89.840 107.570   3.440  1.00  0.00            
ATOM   3796  CG2 THR   450      89.890 107.990   1.400  1.00  0.00            
ATOM   3797 1HG2 THR   450      89.730 107.500   0.440  1.00  0.00            
ATOM   3798 2HG2 THR   450      89.040 108.670   1.490  1.00  0.00            
ATOM   3799 3HG2 THR   450      90.870 108.460   1.360  1.00  0.00            
ATOM   3800  OG1 THR   450      88.440 106.430   2.390  1.00  0.00            
ATOM   3801  HG1 THR   450      88.440 105.810   1.660  1.00  0.00            
ATOM   3802  C   THR   450      90.670 105.130   3.850  1.00  0.00            
ATOM   3803  O   THR   450      89.850 104.210   3.900  1.00  0.00            
ATOM   3804  N   VAL   451      91.480 105.370   4.880  1.00  0.00            
ATOM   3805  H   VAL   451      92.180 106.100   4.790  1.00  0.00            
ATOM   3806  CA  VAL   451      91.680 104.510   6.020  1.00  0.00            
ATOM   3807  HA  VAL   451      90.840 103.810   6.100  1.00  0.00            
ATOM   3808  CB  VAL   451      92.990 103.740   5.930  1.00  0.00            
ATOM   3809  HB  VAL   451      93.260 103.380   6.920  1.00  0.00            
ATOM   3810  CG1 VAL   451      92.770 102.470   5.120  1.00  0.00            
ATOM   3811 1HG1 VAL   451      92.730 102.750   4.070  1.00  0.00            
ATOM   3812 2HG1 VAL   451      93.670 101.870   5.230  1.00  0.00            
ATOM   3813 3HG1 VAL   451      91.920 101.910   5.500  1.00  0.00            
ATOM   3814  CG2 VAL   451      94.160 104.540   5.360  1.00  0.00            
ATOM   3815 1HG2 VAL   451      94.260 105.490   5.890  1.00  0.00            
ATOM   3816 2HG2 VAL   451      95.060 103.950   5.530  1.00  0.00            
ATOM   3817 3HG2 VAL   451      94.020 104.750   4.300  1.00  0.00            
ATOM   3818  C   VAL   451      91.630 105.300   7.320  1.00  0.00            
ATOM   3819  O   VAL   451      91.770 106.520   7.190  1.00  0.00            
ATOM   3820  N   PRO   452      91.390 104.710   8.490  1.00  0.00            
ATOM   3821  CD  PRO   452      90.940 103.340   8.650  1.00  0.00            
ATOM   3822  HD1 PRO   452      91.470 102.660   7.980  1.00  0.00            
ATOM   3823  HD2 PRO   452      89.880 103.150   8.520  1.00  0.00            
ATOM   3824  CG  PRO   452      91.120 103.070  10.140  1.00  0.00            
ATOM   3825  HG1 PRO   452      92.150 102.800  10.370  1.00  0.00            
ATOM   3826  HG2 PRO   452      90.560 102.180  10.460  1.00  0.00            
ATOM   3827  CB  PRO   452      90.900 104.420  10.830  1.00  0.00            
ATOM   3828  HB1 PRO   452      91.580 104.490  11.680  1.00  0.00            
ATOM   3829  HB2 PRO   452      89.860 104.660  11.030  1.00  0.00            
ATOM   3830  CA  PRO   452      91.420 105.390   9.780  1.00  0.00            
ATOM   3831  HA  PRO   452      90.760 106.240   9.700  1.00  0.00            
ATOM   3832  C   PRO   452      92.880 105.710  10.080  1.00  0.00            
ATOM   3833  O   PRO   452      93.760 104.950   9.690  1.00  0.00            
ATOM   3834  N   GLN   453      93.050 106.630  11.030  1.00  0.00            
ATOM   3835  H   GLN   453      92.230 107.140  11.310  1.00  0.00            
ATOM   3836  CA  GLN   453      94.380 106.960  11.520  1.00  0.00            
ATOM   3837  HA  GLN   453      94.770 107.400  10.610  1.00  0.00            
ATOM   3838  CB  GLN   453      94.300 108.080  12.550  1.00  0.00            
ATOM   3839  HB1 GLN   453      94.480 107.590  13.510  1.00  0.00            
ATOM   3840  HB2 GLN   453      93.300 108.500  12.520  1.00  0.00            
ATOM   3841  CG  GLN   453      95.280 109.200  12.210  1.00  0.00            
ATOM   3842  HG1 GLN   453      95.620 109.250  11.170  1.00  0.00            
ATOM   3843  HG2 GLN   453      96.280 108.930  12.540  1.00  0.00            
ATOM   3844  CD  GLN   453      94.860 110.520  12.830  1.00  0.00            
ATOM   3845  OE1 GLN   453      94.330 110.570  13.940  1.00  0.00            
ATOM   3846  NE2 GLN   453      95.150 111.620  12.130  1.00  0.00            
ATOM   3847 1HE2 GLN   453      95.480 111.510  11.180  1.00  0.00            
ATOM   3848 2HE2 GLN   453      95.040 112.530  12.550  1.00  0.00            
ATOM   3849  C   GLN   453      95.270 105.840  12.040  1.00  0.00            
ATOM   3850  O   GLN   453      94.780 104.860  12.590  1.00  0.00            
ATOM   3851  N   ASP   454      96.580 106.050  11.880  1.00  0.00            
ATOM   3852  H   ASP   454      97.000 106.900  11.520  1.00  0.00            
ATOM   3853  CA  ASP   454      97.640 105.160  12.290  1.00  0.00            
ATOM   3854  HA  ASP   454      97.240 104.270  12.770  1.00  0.00            
ATOM   3855  CB  ASP   454      98.570 104.640  11.190  1.00  0.00            
ATOM   3856  HB1 ASP   454      98.000 104.000  10.520  1.00  0.00            
ATOM   3857  HB2 ASP   454      99.420 104.040  11.500  1.00  0.00            
ATOM   3858  CG  ASP   454      99.120 105.720  10.260  1.00  0.00            
ATOM   3859  OD1 ASP   454      98.370 106.290   9.440  1.00  0.00            
ATOM   3860  OD2 ASP   454     100.280 106.130  10.470  1.00  0.00            
ATOM   3861  C   ASP   454      98.490 105.810  13.370  1.00  0.00            
ATOM   3862  O   ASP   454      98.370 106.990  13.670  1.00  0.00            
ATOM   3863  N   ALA   455      99.300 104.980  14.050  1.00  0.00            
ATOM   3864  H   ALA   455      99.340 104.020  13.750  1.00  0.00            
ATOM   3865  CA  ALA   455     100.260 105.340  15.070  1.00  0.00            
ATOM   3866  HA  ALA   455      99.760 106.060  15.720  1.00  0.00            
ATOM   3867  CB  ALA   455     100.570 104.100  15.900  1.00  0.00            
ATOM   3868  HB1 ALA   455     101.170 104.390  16.770  1.00  0.00            
ATOM   3869  HB2 ALA   455      99.680 103.620  16.290  1.00  0.00            
ATOM   3870  HB3 ALA   455     101.180 103.430  15.290  1.00  0.00            
ATOM   3871  C   ALA   455     101.460 106.130  14.580  1.00  0.00            
ATOM   3872  O   ALA   455     102.410 106.360  15.320  1.00  0.00            
ATOM   3873  N   VAL   456     101.450 106.630  13.330  1.00  0.00            
ATOM   3874  H   VAL   456     100.770 106.340  12.650  1.00  0.00            
ATOM   3875  CA  VAL   456     102.390 107.590  12.780  1.00  0.00            
ATOM   3876  HA  VAL   456     103.140 107.840  13.530  1.00  0.00            
ATOM   3877  CB  VAL   456     103.240 107.200  11.570  1.00  0.00            
ATOM   3878  HB  VAL   456     102.560 107.190  10.720  1.00  0.00            
ATOM   3879  CG1 VAL   456     104.420 108.080  11.170  1.00  0.00            
ATOM   3880 1HG1 VAL   456     105.080 107.580  10.470  1.00  0.00            
ATOM   3881 2HG1 VAL   456     104.020 108.890  10.560  1.00  0.00            
ATOM   3882 3HG1 VAL   456     104.980 108.480  12.020  1.00  0.00            
ATOM   3883  CG2 VAL   456     103.710 105.760  11.710  1.00  0.00            
ATOM   3884 1HG2 VAL   456     104.200 105.500  10.770  1.00  0.00            
ATOM   3885 2HG2 VAL   456     104.430 105.650  12.520  1.00  0.00            
ATOM   3886 3HG2 VAL   456     102.890 105.040  11.700  1.00  0.00            
ATOM   3887  C   VAL   456     101.700 108.880  12.370  1.00  0.00            
ATOM   3888  O   VAL   456     101.970 109.910  12.990  1.00  0.00            
ATOM   3889  N   SER   457     100.740 108.880  11.440  1.00  0.00            
ATOM   3890  H   SER   457     100.560 107.910  11.250  1.00  0.00            
ATOM   3891  CA  SER   457      99.950 110.010  10.980  1.00  0.00            
ATOM   3892  HA  SER   457     100.590 110.620  10.340  1.00  0.00            
ATOM   3893  CB  SER   457      98.840 109.450  10.100  1.00  0.00            
ATOM   3894  HB1 SER   457      99.270 108.960   9.220  1.00  0.00            
ATOM   3895  HB2 SER   457      98.260 110.290   9.720  1.00  0.00            
ATOM   3896  OG  SER   457      97.980 108.520  10.730  1.00  0.00            
ATOM   3897  HG  SER   457      97.910 107.770  10.130  1.00  0.00            
ATOM   3898  C   SER   457      99.340 110.840  12.100  1.00  0.00            
ATOM   3899  O   SER   457      99.440 112.060  12.040  1.00  0.00            
ATOM   3900  N   ARG   458      98.810 110.240  13.170  1.00  0.00            
ATOM   3901  H   ARG   458      98.780 109.240  13.140  1.00  0.00            
ATOM   3902  CA  ARG   458      98.160 111.010  14.220  1.00  0.00            
ATOM   3903  HA  ARG   458      97.540 111.760  13.750  1.00  0.00            
ATOM   3904  CB  ARG   458      97.410 110.050  15.150  1.00  0.00            
ATOM   3905  HB1 ARG   458      98.040 109.240  15.510  1.00  0.00            
ATOM   3906  HB2 ARG   458      96.680 109.500  14.550  1.00  0.00            
ATOM   3907  CG  ARG   458      96.780 110.790  16.330  1.00  0.00            
ATOM   3908  HG1 ARG   458      96.280 111.710  16.020  1.00  0.00            
ATOM   3909  HG2 ARG   458      97.600 111.080  16.970  1.00  0.00            
ATOM   3910  CD  ARG   458      95.950 109.740  17.070  1.00  0.00            
ATOM   3911  HD1 ARG   458      96.580 109.170  17.760  1.00  0.00            
ATOM   3912  HD2 ARG   458      95.490 109.010  16.410  1.00  0.00            
ATOM   3913  NE  ARG   458      94.940 110.370  17.930  1.00  0.00            
ATOM   3914  HE  ARG   458      93.970 110.120  17.790  1.00  0.00            
ATOM   3915  CZ  ARG   458      95.180 110.970  19.100  1.00  0.00            
ATOM   3916  NH1 ARG   458      96.430 111.070  19.590  1.00  0.00            
ATOM   3917 1HH1 ARG   458      97.250 110.760  19.090  1.00  0.00            
ATOM   3918 2HH1 ARG   458      96.660 111.530  20.460  1.00  0.00            
ATOM   3919  NH2 ARG   458      94.150 111.350  19.860  1.00  0.00            
ATOM   3920 1HH2 ARG   458      93.270 111.050  19.450  1.00  0.00            
ATOM   3921 2HH2 ARG   458      94.370 111.560  20.820  1.00  0.00            
ATOM   3922  C   ARG   458      99.210 111.770  15.030  1.00  0.00            
ATOM   3923  O   ARG   458      99.000 112.970  15.190  1.00  0.00            
ATOM   3924  N   SER   459     100.320 111.140  15.420  1.00  0.00            
ATOM   3925  H   SER   459     100.440 110.210  15.020  1.00  0.00            
ATOM   3926  CA  SER   459     101.370 111.850  16.120  1.00  0.00            
ATOM   3927  HA  SER   459     100.910 112.310  16.990  1.00  0.00            
ATOM   3928  CB  SER   459     102.480 110.890  16.540  1.00  0.00            
ATOM   3929  HB1 SER   459     103.360 111.420  16.920  1.00  0.00            
ATOM   3930  HB2 SER   459     102.950 110.400  15.700  1.00  0.00            
ATOM   3931  OG  SER   459     101.900 109.970  17.430  1.00  0.00            
ATOM   3932  HG  SER   459     102.610 109.350  17.600  1.00  0.00            
ATOM   3933  C   SER   459     101.970 112.990  15.300  1.00  0.00            
ATOM   3934  O   SER   459     102.160 114.070  15.860  1.00  0.00            
ATOM   3935  N   GLN   460     102.170 112.820  13.990  1.00  0.00            
ATOM   3936  H   GLN   460     102.030 111.900  13.610  1.00  0.00            
ATOM   3937  CA  GLN   460     102.670 113.790  13.040  1.00  0.00            
ATOM   3938  HA  GLN   460     103.590 114.190  13.470  1.00  0.00            
ATOM   3939  CB  GLN   460     102.950 113.040  11.740  1.00  0.00            
ATOM   3940  HB1 GLN   460     103.320 113.740  10.980  1.00  0.00            
ATOM   3941  HB2 GLN   460     102.040 112.610  11.320  1.00  0.00            
ATOM   3942  CG  GLN   460     104.050 112.000  11.900  1.00  0.00            
ATOM   3943  HG1 GLN   460     103.960 111.140  11.230  1.00  0.00            
ATOM   3944  HG2 GLN   460     103.990 111.500  12.860  1.00  0.00            
ATOM   3945  CD  GLN   460     105.440 112.600  11.730  1.00  0.00            
ATOM   3946  OE1 GLN   460     106.120 112.910  12.710  1.00  0.00            
ATOM   3947  NE2 GLN   460     105.960 112.800  10.510  1.00  0.00            
ATOM   3948 1HE2 GLN   460     105.380 112.530   9.730  1.00  0.00            
ATOM   3949 2HE2 GLN   460     106.830 113.280  10.360  1.00  0.00            
ATOM   3950  C   GLN   460     101.760 114.990  12.810  1.00  0.00            
ATOM   3951  O   GLN   460     102.240 116.070  12.480  1.00  0.00            
ATOM   3952  N   ARG   461     100.460 114.800  13.000  1.00  0.00            
ATOM   3953  H   ARG   461     100.140 113.840  13.010  1.00  0.00            
ATOM   3954  CA  ARG   461      99.470 115.860  12.950  1.00  0.00            
ATOM   3955  HA  ARG   461      99.810 116.700  12.330  1.00  0.00            
ATOM   3956  CB  ARG   461      98.150 115.330  12.420  1.00  0.00            
ATOM   3957  HB1 ARG   461      97.350 116.030  12.650  1.00  0.00            
ATOM   3958  HB2 ARG   461      97.870 114.440  12.990  1.00  0.00            
ATOM   3959  CG  ARG   461      98.130 114.930  10.940  1.00  0.00            
ATOM   3960  HG1 ARG   461      98.810 114.130  10.660  1.00  0.00            
ATOM   3961  HG2 ARG   461      98.240 115.800  10.290  1.00  0.00            
ATOM   3962  CD  ARG   461      96.780 114.320  10.590  1.00  0.00            
ATOM   3963  HD1 ARG   461      95.970 115.000  10.840  1.00  0.00            
ATOM   3964  HD2 ARG   461      96.600 113.510  11.300  1.00  0.00            
ATOM   3965  NE  ARG   461      96.680 113.840   9.210  1.00  0.00            
ATOM   3966  HE  ARG   461      97.540 113.750   8.690  1.00  0.00            
ATOM   3967  CZ  ARG   461      95.600 113.240   8.690  1.00  0.00            
ATOM   3968  NH1 ARG   461      94.410 112.990   9.280  1.00  0.00            
ATOM   3969 1HH1 ARG   461      94.240 113.540  10.110  1.00  0.00            
ATOM   3970 2HH1 ARG   461      93.630 112.510   8.850  1.00  0.00            
ATOM   3971  NH2 ARG   461      95.630 112.840   7.420  1.00  0.00            
ATOM   3972 1HH2 ARG   461      96.480 112.970   6.900  1.00  0.00            
ATOM   3973 2HH2 ARG   461      94.880 112.320   6.980  1.00  0.00            
ATOM   3974  C   ARG   461      99.220 116.560  14.270  1.00  0.00            
ATOM   3975  O   ARG   461      99.350 117.780  14.350  1.00  0.00            
ATOM   3976  N   ARG   462      99.230 115.800  15.370  1.00  0.00            
ATOM   3977  H   ARG   462      99.150 114.810  15.200  1.00  0.00            
ATOM   3978  CA  ARG   462      99.280 116.320  16.720  1.00  0.00            
ATOM   3979  HA  ARG   462      98.390 116.940  16.890  1.00  0.00            
ATOM   3980  CB  ARG   462      99.170 115.110  17.650  1.00  0.00            
ATOM   3981  HB1 ARG   462     100.040 114.480  17.450  1.00  0.00            
ATOM   3982  HB2 ARG   462      98.270 114.510  17.510  1.00  0.00            
ATOM   3983  CG  ARG   462      99.190 115.460  19.130  1.00  0.00            
ATOM   3984  HG1 ARG   462      98.340 116.080  19.420  1.00  0.00            
ATOM   3985  HG2 ARG   462     100.120 115.960  19.380  1.00  0.00            
ATOM   3986  CD  ARG   462      99.170 114.270  20.090  1.00  0.00            
ATOM   3987  HD1 ARG   462      98.440 113.490  19.900  1.00  0.00            
ATOM   3988  HD2 ARG   462      98.940 114.690  21.070  1.00  0.00            
ATOM   3989  NE  ARG   462     100.460 113.610  20.290  1.00  0.00            
ATOM   3990  HE  ARG   462     101.280 114.010  19.850  1.00  0.00            
ATOM   3991  CZ  ARG   462     100.560 112.470  20.990  1.00  0.00            
ATOM   3992  NH1 ARG   462      99.510 111.940  21.640  1.00  0.00            
ATOM   3993 1HH1 ARG   462      98.580 112.310  21.490  1.00  0.00            
ATOM   3994 2HH1 ARG   462      99.730 111.270  22.360  1.00  0.00            
ATOM   3995  NH2 ARG   462     101.750 111.880  21.020  1.00  0.00            
ATOM   3996 1HH2 ARG   462     102.520 112.160  20.430  1.00  0.00            
ATOM   3997 2HH2 ARG   462     101.850 111.010  21.530  1.00  0.00            
ATOM   3998  C   ARG   462     100.440 117.250  17.030  1.00  0.00            
ATOM   3999  O   ARG   462     100.240 118.180  17.820  1.00  0.00            
ATOM   4000  N   GLY   463     101.570 117.030  16.370  1.00  0.00            
ATOM   4001  H   GLY   463     101.590 116.220  15.770  1.00  0.00            
ATOM   4002  CA  GLY   463     102.820 117.700  16.660  1.00  0.00            
ATOM   4003  HA1 GLY   463     103.710 117.270  16.190  1.00  0.00            
ATOM   4004  HA2 GLY   463     102.890 117.600  17.740  1.00  0.00            
ATOM   4005  C   GLY   463     102.830 119.200  16.400  1.00  0.00            
ATOM   4006  O   GLY   463     103.790 119.870  16.770  1.00  0.00            
ATOM   4007  N   ARG   464     101.800 119.760  15.760  1.00  0.00            
ATOM   4008  H   ARG   464     101.040 119.140  15.560  1.00  0.00            
ATOM   4009  CA  ARG   464     101.810 121.130  15.300  1.00  0.00            
ATOM   4010  HA  ARG   464     102.850 121.460  15.220  1.00  0.00            
ATOM   4011  CB  ARG   464     101.290 121.250  13.870  1.00  0.00            
ATOM   4012  HB1 ARG   464     101.510 122.260  13.500  1.00  0.00            
ATOM   4013  HB2 ARG   464     100.210 121.130  13.860  1.00  0.00            
ATOM   4014  CG  ARG   464     101.900 120.270  12.870  1.00  0.00            
ATOM   4015  HG1 ARG   464     101.730 120.660  11.860  1.00  0.00            
ATOM   4016  HG2 ARG   464     101.460 119.300  13.070  1.00  0.00            
ATOM   4017  CD  ARG   464     103.410 120.120  12.990  1.00  0.00            
ATOM   4018  HD1 ARG   464     103.690 120.050  14.050  1.00  0.00            
ATOM   4019  HD2 ARG   464     103.930 120.990  12.590  1.00  0.00            
ATOM   4020  NE  ARG   464     103.950 118.840  12.540  1.00  0.00            
ATOM   4021  HE  ARG   464     103.450 118.490  11.740  1.00  0.00            
ATOM   4022  CZ  ARG   464     104.970 118.130  13.040  1.00  0.00            
ATOM   4023  NH1 ARG   464     105.710 118.540  14.080  1.00  0.00            
ATOM   4024 1HH1 ARG   464     105.530 119.490  14.370  1.00  0.00            
ATOM   4025 2HH1 ARG   464     106.660 118.200  14.110  1.00  0.00            
ATOM   4026  NH2 ARG   464     105.290 116.920  12.560  1.00  0.00            
ATOM   4027 1HH2 ARG   464     104.820 116.620  11.720  1.00  0.00            
ATOM   4028 2HH2 ARG   464     106.180 116.480  12.750  1.00  0.00            
ATOM   4029  C   ARG   464     101.360 122.130  16.350  1.00  0.00            
ATOM   4030  O   ARG   464     100.760 123.150  16.010  1.00  0.00            
ATOM   4031  N   THR   465     101.420 121.790  17.640  1.00  0.00            
ATOM   4032  H   THR   465     101.780 120.860  17.770  1.00  0.00            
ATOM   4033  CA  THR   465     100.980 122.480  18.840  1.00  0.00            
ATOM   4034  HA  THR   465     101.280 123.530  18.740  1.00  0.00            
ATOM   4035  CB  THR   465      99.480 122.460  19.080  1.00  0.00            
ATOM   4036  HB  THR   465      98.970 122.770  18.170  1.00  0.00            
ATOM   4037  CG2 THR   465      98.970 121.100  19.560  1.00  0.00            
ATOM   4038 1HG2 THR   465      97.910 121.140  19.800  1.00  0.00            
ATOM   4039 2HG2 THR   465      99.180 120.350  18.800  1.00  0.00            
ATOM   4040 3HG2 THR   465      99.550 120.730  20.410  1.00  0.00            
ATOM   4041  OG1 THR   465      99.200 123.530  19.950  1.00  0.00            
ATOM   4042  HG1 THR   465      99.300 124.360  19.480  1.00  0.00            
ATOM   4043  C   THR   465     101.770 121.940  20.020  1.00  0.00            
ATOM   4044  O   THR   465     102.550 121.000  19.960  1.00  0.00            
ATOM   4045  N   GLY   466     101.630 122.610  21.170  1.00  0.00            
ATOM   4046  H   GLY   466     100.940 123.350  21.100  1.00  0.00            
ATOM   4047  CA  GLY   466     102.240 122.260  22.440  1.00  0.00            
ATOM   4048  HA1 GLY   466     102.160 121.190  22.630  1.00  0.00            
ATOM   4049  HA2 GLY   466     101.630 122.750  23.200  1.00  0.00            
ATOM   4050  C   GLY   466     103.660 122.760  22.680  1.00  0.00            
ATOM   4051  O   GLY   466     104.300 122.210  23.570  1.00  0.00            
ATOM   4052  N   ARG   467     104.110 123.800  21.970  1.00  0.00            
ATOM   4053  H   ARG   467     103.440 124.340  21.440  1.00  0.00            
ATOM   4054  CA  ARG   467     105.350 124.480  22.280  1.00  0.00            
ATOM   4055  HA  ARG   467     106.180 123.820  22.530  1.00  0.00            
ATOM   4056  CB  ARG   467     105.760 125.140  20.960  1.00  0.00            
ATOM   4057  HB1 ARG   467     106.610 125.780  21.190  1.00  0.00            
ATOM   4058  HB2 ARG   467     105.000 125.830  20.600  1.00  0.00            
ATOM   4059  CG  ARG   467     106.160 124.250  19.790  1.00  0.00            
ATOM   4060  HG1 ARG   467     106.490 124.890  18.980  1.00  0.00            
ATOM   4061  HG2 ARG   467     105.320 123.760  19.280  1.00  0.00            
ATOM   4062  CD  ARG   467     107.250 123.240  20.140  1.00  0.00            
ATOM   4063  HD1 ARG   467     107.890 123.740  20.870  1.00  0.00            
ATOM   4064  HD2 ARG   467     107.960 122.990  19.350  1.00  0.00            
ATOM   4065  NE  ARG   467     106.740 122.010  20.750  1.00  0.00            
ATOM   4066  HE  ARG   467     107.230 121.760  21.590  1.00  0.00            
ATOM   4067  CZ  ARG   467     105.830 121.130  20.310  1.00  0.00            
ATOM   4068  NH1 ARG   467     105.380 121.120  19.040  1.00  0.00            
ATOM   4069 1HH1 ARG   467     105.770 121.800  18.400  1.00  0.00            
ATOM   4070 2HH1 ARG   467     104.720 120.450  18.690  1.00  0.00            
ATOM   4071  NH2 ARG   467     105.420 120.080  21.030  1.00  0.00            
ATOM   4072 1HH2 ARG   467     105.810 119.860  21.940  1.00  0.00            
ATOM   4073 2HH2 ARG   467     104.760 119.480  20.560  1.00  0.00            
ATOM   4074  C   ARG   467     105.030 125.480  23.380  1.00  0.00            
ATOM   4075  O   ARG   467     104.230 126.370  23.110  1.00  0.00            
ATOM   4076  N   GLY   468     105.680 125.380  24.540  1.00  0.00            
ATOM   4077  H   GLY   468     106.120 124.490  24.710  1.00  0.00            
ATOM   4078  CA  GLY   468     105.590 126.360  25.600  1.00  0.00            
ATOM   4079  HA1 GLY   468     105.690 127.350  25.160  1.00  0.00            
ATOM   4080  HA2 GLY   468     106.340 126.310  26.390  1.00  0.00            
ATOM   4081  C   GLY   468     104.210 126.360  26.240  1.00  0.00            
ATOM   4082  O   GLY   468     103.950 125.570  27.150  1.00  0.00            
ATOM   4083  N   ARG   469     103.300 127.270  25.880  1.00  0.00            
ATOM   4084  H   ARG   469     103.550 127.970  25.190  1.00  0.00            
ATOM   4085  CA  ARG   469     101.940 127.280  26.380  1.00  0.00            
ATOM   4086  HA  ARG   469     101.960 127.310  27.470  1.00  0.00            
ATOM   4087  CB  ARG   469     101.130 128.500  25.940  1.00  0.00            
ATOM   4088  HB1 ARG   469     101.710 129.400  26.120  1.00  0.00            
ATOM   4089  HB2 ARG   469     100.330 128.540  26.680  1.00  0.00            
ATOM   4090  CG  ARG   469     100.610 128.550  24.510  1.00  0.00            
ATOM   4091  HG1 ARG   469     100.090 129.510  24.430  1.00  0.00            
ATOM   4092  HG2 ARG   469      99.900 127.740  24.360  1.00  0.00            
ATOM   4093  CD  ARG   469     101.670 128.660  23.410  1.00  0.00            
ATOM   4094  HD1 ARG   469     102.250 127.730  23.360  1.00  0.00            
ATOM   4095  HD2 ARG   469     102.400 129.440  23.580  1.00  0.00            
ATOM   4096  NE  ARG   469     101.110 128.680  22.060  1.00  0.00            
ATOM   4097  HE  ARG   469     100.160 129.020  22.000  1.00  0.00            
ATOM   4098  CZ  ARG   469     101.730 128.480  20.890  1.00  0.00            
ATOM   4099  NH1 ARG   469     102.970 127.970  20.880  1.00  0.00            
ATOM   4100 1HH1 ARG   469     103.300 127.450  21.680  1.00  0.00            
ATOM   4101 2HH1 ARG   469     103.470 127.950  20.010  1.00  0.00            
ATOM   4102  NH2 ARG   469     101.210 128.740  19.680  1.00  0.00            
ATOM   4103 1HH2 ARG   469     100.310 129.190  19.630  1.00  0.00            
ATOM   4104 2HH2 ARG   469     101.760 128.510  18.870  1.00  0.00            
ATOM   4105  C   ARG   469     101.270 125.970  25.990  1.00  0.00            
ATOM   4106  O   ARG   469     101.610 125.450  24.930  1.00  0.00            
ATOM   4107  N   ARG   470     100.300 125.490  26.770  1.00  0.00            
ATOM   4108  H   ARG   470     100.170 125.990  27.640  1.00  0.00            
ATOM   4109  CA  ARG   470      99.540 124.290  26.500  1.00  0.00            
ATOM   4110  HA  ARG   470     100.140 123.380  26.550  1.00  0.00            
ATOM   4111  CB  ARG   470      98.440 124.080  27.530  1.00  0.00            
ATOM   4112  HB1 ARG   470      97.580 124.730  27.320  1.00  0.00            
ATOM   4113  HB2 ARG   470      98.860 124.300  28.510  1.00  0.00            
ATOM   4114  CG  ARG   470      97.940 122.640  27.480  1.00  0.00            
ATOM   4115  HG1 ARG   470      98.830 122.020  27.530  1.00  0.00            
ATOM   4116  HG2 ARG   470      97.360 122.360  26.590  1.00  0.00            
ATOM   4117  CD  ARG   470      97.010 122.210  28.600  1.00  0.00            
ATOM   4118  HD1 ARG   470      96.070 122.760  28.530  1.00  0.00            
ATOM   4119  HD2 ARG   470      97.330 122.410  29.630  1.00  0.00            
ATOM   4120  NE  ARG   470      96.860 120.760  28.690  1.00  0.00            
ATOM   4121  HE  ARG   470      95.950 120.350  28.520  1.00  0.00            
ATOM   4122  CZ  ARG   470      97.770 119.780  28.800  1.00  0.00            
ATOM   4123  NH1 ARG   470      99.080 119.950  29.060  1.00  0.00            
ATOM   4124 1HH1 ARG   470      99.320 120.880  29.360  1.00  0.00            
ATOM   4125 2HH1 ARG   470      99.640 119.110  29.090  1.00  0.00            
ATOM   4126  NH2 ARG   470      97.490 118.480  28.680  1.00  0.00            
ATOM   4127 1HH2 ARG   470      96.560 118.100  28.790  1.00  0.00            
ATOM   4128 2HH2 ARG   470      98.240 117.800  28.670  1.00  0.00            
ATOM   4129  C   ARG   470      98.920 124.340  25.110  1.00  0.00            
ATOM   4130  O   ARG   470      98.200 125.280  24.770  1.00  0.00            
ATOM   4131  N   GLY   471      99.120 123.260  24.340  1.00  0.00            
ATOM   4132  H   GLY   471      99.440 122.410  24.770  1.00  0.00            
ATOM   4133  CA  GLY   471      98.550 123.110  23.020  1.00  0.00            
ATOM   4134  HA1 GLY   471      99.220 122.650  22.290  1.00  0.00            
ATOM   4135  HA2 GLY   471      98.220 124.050  22.580  1.00  0.00            
ATOM   4136  C   GLY   471      97.380 122.150  23.120  1.00  0.00            
ATOM   4137  O   GLY   471      97.320 121.380  24.070  1.00  0.00            
ATOM   4138  N   ILE   472      96.450 122.280  22.170  1.00  0.00            
ATOM   4139  H   ILE   472      96.440 123.090  21.570  1.00  0.00            
ATOM   4140  CA  ILE   472      95.300 121.390  22.200  1.00  0.00            
ATOM   4141  HA  ILE   472      95.490 120.530  22.830  1.00  0.00            
ATOM   4142  CB  ILE   472      94.010 122.040  22.690  1.00  0.00            
ATOM   4143  HB  ILE   472      93.600 122.630  21.870  1.00  0.00            
ATOM   4144  CG2 ILE   472      92.930 120.990  22.880  1.00  0.00            
ATOM   4145 1HG2 ILE   472      91.930 121.380  23.110  1.00  0.00            
ATOM   4146 2HG2 ILE   472      92.870 120.400  21.970  1.00  0.00            
ATOM   4147 3HG2 ILE   472      93.250 120.310  23.670  1.00  0.00            
ATOM   4148  CG1 ILE   472      94.130 122.890  23.950  1.00  0.00            
ATOM   4149 1HG1 ILE   472      94.840 122.510  24.680  1.00  0.00            
ATOM   4150 2HG1 ILE   472      93.140 122.900  24.410  1.00  0.00            
ATOM   4151  CD  ILE   472      94.580 124.280  23.500  1.00  0.00            
ATOM   4152  HD1 ILE   472      95.650 124.430  23.350  1.00  0.00            
ATOM   4153  HD2 ILE   472      93.950 124.700  22.710  1.00  0.00            
ATOM   4154  HD3 ILE   472      94.400 124.920  24.360  1.00  0.00            
ATOM   4155  C   ILE   472      95.160 120.740  20.830  1.00  0.00            
ATOM   4156  O   ILE   472      94.880 121.430  19.850  1.00  0.00            
ATOM   4157  N   TYR   473      95.140 119.410  20.810  1.00  0.00            
ATOM   4158  H   TYR   473      95.090 118.900  21.680  1.00  0.00            
ATOM   4159  CA  TYR   473      94.840 118.590  19.650  1.00  0.00            
ATOM   4160  HA  TYR   473      94.920 119.190  18.750  1.00  0.00            
ATOM   4161  CB  TYR   473      95.830 117.440  19.590  1.00  0.00            
ATOM   4162  HB1 TYR   473      95.870 116.960  20.560  1.00  0.00            
ATOM   4163  HB2 TYR   473      96.850 117.830  19.530  1.00  0.00            
ATOM   4164  CG  TYR   473      95.640 116.410  18.490  1.00  0.00            
ATOM   4165  CD1 TYR   473      95.990 116.760  17.190  1.00  0.00            
ATOM   4166  HD1 TYR   473      96.490 117.690  16.930  1.00  0.00            
ATOM   4167  CE1 TYR   473      95.650 115.880  16.160  1.00  0.00            
ATOM   4168  HE1 TYR   473      95.830 116.150  15.130  1.00  0.00            
ATOM   4169  CZ  TYR   473      95.000 114.650  16.380  1.00  0.00            
ATOM   4170  OH  TYR   473      94.640 113.860  15.320  1.00  0.00            
ATOM   4171  HH  TYR   473      94.720 114.120  14.400  1.00  0.00            
ATOM   4172  CE2 TYR   473      94.680 114.330  17.710  1.00  0.00            
ATOM   4173  HE2 TYR   473      94.310 113.320  17.830  1.00  0.00            
ATOM   4174  CD2 TYR   473      95.080 115.160  18.770  1.00  0.00            
ATOM   4175  HD2 TYR   473      94.810 114.900  19.780  1.00  0.00            
ATOM   4176  C   TYR   473      93.370 118.170  19.680  1.00  0.00            
ATOM   4177  O   TYR   473      92.880 117.500  20.580  1.00  0.00            
ATOM   4178  N   ARG   474      92.660 118.370  18.570  1.00  0.00            
ATOM   4179  H   ARG   474      93.030 118.730  17.700  1.00  0.00            
ATOM   4180  CA  ARG   474      91.230 118.110  18.540  1.00  0.00            
ATOM   4181  HA  ARG   474      90.990 117.560  19.450  1.00  0.00            
ATOM   4182  CB  ARG   474      90.470 119.410  18.310  1.00  0.00            
ATOM   4183  HB1 ARG   474      89.440 119.130  18.150  1.00  0.00            
ATOM   4184  HB2 ARG   474      90.790 119.840  17.360  1.00  0.00            
ATOM   4185  CG  ARG   474      90.720 120.510  19.350  1.00  0.00            
ATOM   4186  HG1 ARG   474      91.730 120.920  19.330  1.00  0.00            
ATOM   4187  HG2 ARG   474      90.510 119.990  20.280  1.00  0.00            
ATOM   4188  CD  ARG   474      89.890 121.790  19.270  1.00  0.00            
ATOM   4189  HD1 ARG   474      88.840 121.510  19.250  1.00  0.00            
ATOM   4190  HD2 ARG   474      90.110 122.280  18.320  1.00  0.00            
ATOM   4191  NE  ARG   474      90.200 122.790  20.300  1.00  0.00            
ATOM   4192  HE  ARG   474      90.460 123.710  19.970  1.00  0.00            
ATOM   4193  CZ  ARG   474      89.840 122.770  21.590  1.00  0.00            
ATOM   4194  NH1 ARG   474      89.080 121.840  22.180  1.00  0.00            
ATOM   4195 1HH1 ARG   474      88.540 121.210  21.610  1.00  0.00            
ATOM   4196 2HH1 ARG   474      88.820 122.000  23.150  1.00  0.00            
ATOM   4197  NH2 ARG   474      90.290 123.740  22.400  1.00  0.00            
ATOM   4198 1HH2 ARG   474      90.860 124.480  22.020  1.00  0.00            
ATOM   4199 2HH2 ARG   474      90.020 123.680  23.370  1.00  0.00            
ATOM   4200  C   ARG   474      91.000 117.150  17.380  1.00  0.00            
ATOM   4201  O   ARG   474      91.620 117.210  16.320  1.00  0.00            
ATOM   4202  N   PHE   475      90.060 116.220  17.590  1.00  0.00            
ATOM   4203  H   PHE   475      89.690 116.180  18.530  1.00  0.00            
ATOM   4204  CA  PHE   475      89.900 115.070  16.730  1.00  0.00            
ATOM   4205  HA  PHE   475      90.280 115.340  15.740  1.00  0.00            
ATOM   4206  CB  PHE   475      90.610 113.880  17.370  1.00  0.00            
ATOM   4207  HB1 PHE   475      91.650 114.170  17.450  1.00  0.00            
ATOM   4208  HB2 PHE   475      90.470 113.130  16.600  1.00  0.00            
ATOM   4209  CG  PHE   475      90.220 113.450  18.770  1.00  0.00            
ATOM   4210  CD1 PHE   475      91.040 113.810  19.850  1.00  0.00            
ATOM   4211  HD1 PHE   475      91.870 114.460  19.650  1.00  0.00            
ATOM   4212  CE1 PHE   475      90.920 113.150  21.080  1.00  0.00            
ATOM   4213  HE1 PHE   475      91.680 113.270  21.840  1.00  0.00            
ATOM   4214  CZ  PHE   475      89.890 112.230  21.220  1.00  0.00            
ATOM   4215  HZ  PHE   475      89.780 111.610  22.110  1.00  0.00            
ATOM   4216  CE2 PHE   475      89.030 111.880  20.170  1.00  0.00            
ATOM   4217  HE2 PHE   475      88.300 111.090  20.240  1.00  0.00            
ATOM   4218  CD2 PHE   475      89.160 112.550  18.950  1.00  0.00            
ATOM   4219  HD2 PHE   475      88.610 112.260  18.070  1.00  0.00            
ATOM   4220  C   PHE   475      88.440 114.750  16.450  1.00  0.00            
ATOM   4221  O   PHE   475      87.550 115.230  17.140  1.00  0.00            
ATOM   4222  N   VAL   476      88.110 113.940  15.440  1.00  0.00            
ATOM   4223  H   VAL   476      88.850 113.610  14.840  1.00  0.00            
ATOM   4224  CA  VAL   476      86.790 113.360  15.230  1.00  0.00            
ATOM   4225  HA  VAL   476      86.100 113.810  15.940  1.00  0.00            
ATOM   4226  CB  VAL   476      86.160 113.700  13.880  1.00  0.00            
ATOM   4227  HB  VAL   476      85.220 113.150  13.790  1.00  0.00            
ATOM   4228  CG1 VAL   476      85.890 115.200  13.930  1.00  0.00            
ATOM   4229 1HG1 VAL   476      86.800 115.790  13.830  1.00  0.00            
ATOM   4230 2HG1 VAL   476      85.380 115.440  13.000  1.00  0.00            
ATOM   4231 3HG1 VAL   476      85.370 115.530  14.830  1.00  0.00            
ATOM   4232  CG2 VAL   476      87.080 113.230  12.760  1.00  0.00            
ATOM   4233 1HG2 VAL   476      86.540 113.220  11.810  1.00  0.00            
ATOM   4234 2HG2 VAL   476      87.930 113.900  12.660  1.00  0.00            
ATOM   4235 3HG2 VAL   476      87.390 112.220  13.010  1.00  0.00            
ATOM   4236  C   VAL   476      86.670 111.880  15.550  1.00  0.00            
ATOM   4237  O   VAL   476      85.570 111.400  15.820  1.00  0.00            
ATOM   4238  N   THR   477      87.800 111.160  15.500  1.00  0.00            
ATOM   4239  H   THR   477      88.610 111.640  15.130  1.00  0.00            
ATOM   4240  CA  THR   477      87.870 109.720  15.640  1.00  0.00            
ATOM   4241  HA  THR   477      87.130 109.380  16.360  1.00  0.00            
ATOM   4242  CB  THR   477      87.650 108.960  14.340  1.00  0.00            
ATOM   4243  HB  THR   477      87.900 107.930  14.590  1.00  0.00            
ATOM   4244  CG2 THR   477      86.180 108.830  13.930  1.00  0.00            
ATOM   4245 1HG2 THR   477      86.200 108.400  12.930  1.00  0.00            
ATOM   4246 2HG2 THR   477      85.510 108.200  14.520  1.00  0.00            
ATOM   4247 3HG2 THR   477      85.690 109.790  13.800  1.00  0.00            
ATOM   4248  OG1 THR   477      88.500 109.230  13.250  1.00  0.00            
ATOM   4249  HG1 THR   477      88.060 109.750  12.570  1.00  0.00            
ATOM   4250  C   THR   477      89.230 109.280  16.150  1.00  0.00            
ATOM   4251  O   THR   477      90.180 110.040  16.030  1.00  0.00            
ATOM   4252  N   PRO   478      89.360 108.130  16.830  1.00  0.00            
ATOM   4253  CD  PRO   478      88.350 107.130  17.100  1.00  0.00            
ATOM   4254  HD1 PRO   478      88.380 106.430  16.270  1.00  0.00            
ATOM   4255  HD2 PRO   478      87.350 107.550  17.240  1.00  0.00            
ATOM   4256  CG  PRO   478      88.860 106.520  18.400  1.00  0.00            
ATOM   4257  HG1 PRO   478      88.320 105.610  18.680  1.00  0.00            
ATOM   4258  HG2 PRO   478      88.780 107.320  19.140  1.00  0.00            
ATOM   4259  CB  PRO   478      90.370 106.480  18.200  1.00  0.00            
ATOM   4260  HB1 PRO   478      90.550 105.490  17.780  1.00  0.00            
ATOM   4261  HB2 PRO   478      90.900 106.570  19.150  1.00  0.00            
ATOM   4262  CA  PRO   478      90.650 107.560  17.160  1.00  0.00            
ATOM   4263  HA  PRO   478      91.310 108.290  17.620  1.00  0.00            
ATOM   4264  C   PRO   478      91.300 106.900  15.950  1.00  0.00            
ATOM   4265  O   PRO   478      90.590 106.620  14.990  1.00  0.00            
ATOM   4266  N   GLY   479      92.530 106.410  16.180  1.00  0.00            
ATOM   4267  H   GLY   479      92.990 106.720  17.020  1.00  0.00            
ATOM   4268  CA  GLY   479      93.340 105.550  15.330  1.00  0.00            
ATOM   4269  HA1 GLY   479      94.390 105.800  15.450  1.00  0.00            
ATOM   4270  HA2 GLY   479      92.970 105.610  14.310  1.00  0.00            
ATOM   4271  C   GLY   479      93.330 104.090  15.740  1.00  0.00            
ATOM   4272  O   GLY   479      93.200 103.760  16.920  1.00  0.00            
ATOM   4273  N   GLU   480      93.560 103.270  14.720  1.00  0.00            
ATOM   4274  H   GLU   480      93.570 103.720  13.820  1.00  0.00            
ATOM   4275  CA  GLU   480      93.490 101.820  14.840  1.00  0.00            
ATOM   4276  HA  GLU   480      93.710 101.530  15.870  1.00  0.00            
ATOM   4277  CB  GLU   480      92.100 101.300  14.490  1.00  0.00            
ATOM   4278  HB1 GLU   480      91.410 101.700  15.220  1.00  0.00            
ATOM   4279  HB2 GLU   480      92.050 100.220  14.620  1.00  0.00            
ATOM   4280  CG  GLU   480      91.520 101.600  13.110  1.00  0.00            
ATOM   4281  HG1 GLU   480      92.180 101.110  12.390  1.00  0.00            
ATOM   4282  HG2 GLU   480      91.530 102.670  12.930  1.00  0.00            
ATOM   4283  CD  GLU   480      90.100 101.050  13.050  1.00  0.00            
ATOM   4284  OE1 GLU   480      89.840  99.880  12.700  1.00  0.00            
ATOM   4285  OE2 GLU   480      89.210 101.810  13.500  1.00  0.00            
ATOM   4286  C   GLU   480      94.580 101.080  14.080  1.00  0.00            
ATOM   4287  O   GLU   480      94.700  99.860  14.210  1.00  0.00            
ATOM   4288  N   ARG   481      95.510 101.710  13.370  1.00  0.00            
ATOM   4289  H   ARG   481      95.500 102.710  13.210  1.00  0.00            
ATOM   4290  CA  ARG   481      96.540 101.070  12.570  1.00  0.00            
ATOM   4291  HA  ARG   481      96.310 100.000  12.530  1.00  0.00            
ATOM   4292  CB  ARG   481      96.510 101.730  11.190  1.00  0.00            
ATOM   4293  HB1 ARG   481      97.500 101.830  10.740  1.00  0.00            
ATOM   4294  HB2 ARG   481      96.270 102.780  11.350  1.00  0.00            
ATOM   4295  CG  ARG   481      95.360 101.060  10.440  1.00  0.00            
ATOM   4296  HG1 ARG   481      94.570 101.190  11.180  1.00  0.00            
ATOM   4297  HG2 ARG   481      95.540 100.000  10.260  1.00  0.00            
ATOM   4298  CD  ARG   481      94.990 101.870   9.210  1.00  0.00            
ATOM   4299  HD1 ARG   481      94.490 102.790   9.520  1.00  0.00            
ATOM   4300  HD2 ARG   481      94.290 101.230   8.670  1.00  0.00            
ATOM   4301  NE  ARG   481      96.030 102.180   8.230  1.00  0.00            
ATOM   4302  HE  ARG   481      96.290 101.430   7.600  1.00  0.00            
ATOM   4303  CZ  ARG   481      96.590 103.360   7.950  1.00  0.00            
ATOM   4304  NH1 ARG   481      96.320 104.490   8.630  1.00  0.00            
ATOM   4305 1HH1 ARG   481      95.520 104.650   9.230  1.00  0.00            
ATOM   4306 2HH1 ARG   481      96.960 105.260   8.560  1.00  0.00            
ATOM   4307  NH2 ARG   481      97.480 103.490   6.960  1.00  0.00            
ATOM   4308 1HH2 ARG   481      97.850 102.660   6.530  1.00  0.00            
ATOM   4309 2HH2 ARG   481      97.890 104.360   6.660  1.00  0.00            
ATOM   4310  C   ARG   481      97.930 101.240  13.150  1.00  0.00            
ATOM   4311  O   ARG   481      98.090 102.260  13.820  1.00  0.00            
ATOM   4312  N   PRO   482      98.930 100.400  12.840  1.00  0.00            
ATOM   4313  CD  PRO   482      98.820  99.260  11.960  1.00  0.00            
ATOM   4314  HD1 PRO   482      98.600  99.510  10.920  1.00  0.00            
ATOM   4315  HD2 PRO   482      98.040  98.580  12.300  1.00  0.00            
ATOM   4316  CG  PRO   482     100.150  98.510  11.990  1.00  0.00            
ATOM   4317  HG1 PRO   482     100.740  98.810  11.120  1.00  0.00            
ATOM   4318  HG2 PRO   482     100.070  97.420  12.060  1.00  0.00            
ATOM   4319  CB  PRO   482     100.820  99.040  13.250  1.00  0.00            
ATOM   4320  HB1 PRO   482     101.910  99.060  13.160  1.00  0.00            
ATOM   4321  HB2 PRO   482     100.390  98.530  14.110  1.00  0.00            
ATOM   4322  CA  PRO   482     100.260 100.450  13.420  1.00  0.00            
ATOM   4323  HA  PRO   482     100.210 100.520  14.510  1.00  0.00            
ATOM   4324  C   PRO   482     101.270 101.460  12.900  1.00  0.00            
ATOM   4325  O   PRO   482     100.970 102.150  11.930  1.00  0.00            
ATOM   4326  N   SER   483     102.340 101.590  13.680  1.00  0.00            
ATOM   4327  H   SER   483     102.400 100.930  14.440  1.00  0.00            
ATOM   4328  CA  SER   483     103.610 102.250  13.400  1.00  0.00            
ATOM   4329  HA  SER   483     103.460 102.860  12.510  1.00  0.00            
ATOM   4330  CB  SER   483     103.980 103.220  14.520  1.00  0.00            
ATOM   4331  HB1 SER   483     103.890 102.690  15.470  1.00  0.00            
ATOM   4332  HB2 SER   483     103.230 104.010  14.540  1.00  0.00            
ATOM   4333  OG  SER   483     105.230 103.850  14.340  1.00  0.00            
ATOM   4334  HG  SER   483     105.480 104.100  15.230  1.00  0.00            
ATOM   4335  C   SER   483     104.740 101.240  13.240  1.00  0.00            
ATOM   4336  O   SER   483     104.830 100.280  14.000  1.00  0.00            
ATOM   4337  N   GLY   484     105.610 101.620  12.300  1.00  0.00            
ATOM   4338  H   GLY   484     105.380 102.400  11.710  1.00  0.00            
ATOM   4339  CA  GLY   484     106.810 100.870  11.980  1.00  0.00            
ATOM   4340  HA1 GLY   484     107.220 100.450  12.900  1.00  0.00            
ATOM   4341  HA2 GLY   484     107.610 101.450  11.520  1.00  0.00            
ATOM   4342  C   GLY   484     106.560  99.630  11.130  1.00  0.00            
ATOM   4343  O   GLY   484     107.270  98.630  11.250  1.00  0.00            
ATOM   4344  N   MET   485     105.530  99.680  10.290  1.00  0.00            
ATOM   4345  H   MET   485     104.940 100.490  10.340  1.00  0.00            
ATOM   4346  CA  MET   485     105.130  98.530   9.490  1.00  0.00            
ATOM   4347  HA  MET   485     105.920  97.820   9.250  1.00  0.00            
ATOM   4348  CB  MET   485     103.950  97.920  10.250  1.00  0.00            
ATOM   4349  HB1 MET   485     103.290  98.700  10.640  1.00  0.00            
ATOM   4350  HB2 MET   485     104.410  97.370  11.070  1.00  0.00            
ATOM   4351  CG  MET   485     103.150  96.880   9.470  1.00  0.00            
ATOM   4352  HG1 MET   485     102.850  97.270   8.500  1.00  0.00            
ATOM   4353  HG2 MET   485     102.290  96.660  10.100  1.00  0.00            
ATOM   4354  SD  MET   485     103.970  95.320   9.050  1.00  0.00            
ATOM   4355  CE  MET   485     102.800  94.580   7.890  1.00  0.00            
ATOM   4356  HE1 MET   485     102.930  95.070   6.930  1.00  0.00            
ATOM   4357  HE2 MET   485     103.030  93.510   7.890  1.00  0.00            
ATOM   4358  HE3 MET   485     101.790  94.650   8.290  1.00  0.00            
ATOM   4359  C   MET   485     104.700  99.110   8.150  1.00  0.00            
ATOM   4360  O   MET   485     104.020 100.120   8.000  1.00  0.00            
ATOM   4361  N   PHE   486     105.020  98.420   7.050  1.00  0.00            
ATOM   4362  H   PHE   486     105.510  97.560   7.220  1.00  0.00            
ATOM   4363  CA  PHE   486     104.420  98.580   5.740  1.00  0.00            
ATOM   4364  HA  PHE   486     103.380  98.860   5.890  1.00  0.00            
ATOM   4365  CB  PHE   486     104.950  99.740   4.900  1.00  0.00            
ATOM   4366  HB1 PHE   486     104.740 100.620   5.520  1.00  0.00            
ATOM   4367  HB2 PHE   486     104.410  99.840   3.960  1.00  0.00            
ATOM   4368  CG  PHE   486     106.430  99.770   4.640  1.00  0.00            
ATOM   4369  CD1 PHE   486     107.390 100.140   5.590  1.00  0.00            
ATOM   4370  HD1 PHE   486     107.100 100.210   6.630  1.00  0.00            
ATOM   4371  CE1 PHE   486     108.680 100.420   5.130  1.00  0.00            
ATOM   4372  HE1 PHE   486     109.390 100.810   5.850  1.00  0.00            
ATOM   4373  CZ  PHE   486     109.130  99.980   3.880  1.00  0.00            
ATOM   4374  HZ  PHE   486     110.160  99.980   3.560  1.00  0.00            
ATOM   4375  CE2 PHE   486     108.210  99.310   3.060  1.00  0.00            
ATOM   4376  HE2 PHE   486     108.450  98.940   2.080  1.00  0.00            
ATOM   4377  CD2 PHE   486     106.840  99.370   3.360  1.00  0.00            
ATOM   4378  HD2 PHE   486     106.070  99.050   2.680  1.00  0.00            
ATOM   4379  C   PHE   486     104.400  97.230   5.040  1.00  0.00            
ATOM   4380  O   PHE   486     104.880  96.270   5.630  1.00  0.00            
ATOM   4381  N   ASP   487     103.970  97.240   3.770  1.00  0.00            
ATOM   4382  H   ASP   487     103.540  98.070   3.400  1.00  0.00            
ATOM   4383  CA  ASP   487     103.860  96.110   2.870  1.00  0.00            
ATOM   4384  HA  ASP   487     104.500  95.300   3.200  1.00  0.00            
ATOM   4385  CB  ASP   487     102.420  95.630   2.760  1.00  0.00            
ATOM   4386  HB1 ASP   487     102.300  95.090   3.700  1.00  0.00            
ATOM   4387  HB2 ASP   487     102.330  94.940   1.920  1.00  0.00            
ATOM   4388  CG  ASP   487     101.400  96.760   2.630  1.00  0.00            
ATOM   4389  OD1 ASP   487     100.770  97.130   3.640  1.00  0.00            
ATOM   4390  OD2 ASP   487     101.260  97.280   1.500  1.00  0.00            
ATOM   4391  C   ASP   487     104.370  96.320   1.450  1.00  0.00            
ATOM   4392  O   ASP   487     104.830  97.420   1.150  1.00  0.00            
ATOM   4393  N   SER   488     104.270  95.380   0.500  1.00  0.00            
ATOM   4394  H   SER   488     103.930  94.480   0.840  1.00  0.00            
ATOM   4395  CA  SER   488     104.850  95.260  -0.820  1.00  0.00            
ATOM   4396  HA  SER   488     105.940  95.250  -0.710  1.00  0.00            
ATOM   4397  CB  SER   488     104.460  93.870  -1.290  1.00  0.00            
ATOM   4398  HB1 SER   488     104.840  93.150  -0.570  1.00  0.00            
ATOM   4399  HB2 SER   488     104.970  93.680  -2.230  1.00  0.00            
ATOM   4400  OG  SER   488     103.080  93.750  -1.550  1.00  0.00            
ATOM   4401  HG  SER   488     102.640  93.220  -0.880  1.00  0.00            
ATOM   4402  C   SER   488     104.410  96.340  -1.800  1.00  0.00            
ATOM   4403  O   SER   488     105.080  96.610  -2.800  1.00  0.00            
ATOM   4404  N   SER   489     103.280  96.970  -1.490  1.00  0.00            
ATOM   4405  H   SER   489     102.920  96.730  -0.570  1.00  0.00            
ATOM   4406  CA  SER   489     102.640  98.090  -2.150  1.00  0.00            
ATOM   4407  HA  SER   489     102.510  97.690  -3.160  1.00  0.00            
ATOM   4408  CB  SER   489     101.240  98.430  -1.640  1.00  0.00            
ATOM   4409  HB1 SER   489     100.730  97.470  -1.570  1.00  0.00            
ATOM   4410  HB2 SER   489     100.790  99.050  -2.410  1.00  0.00            
ATOM   4411  OG  SER   489     101.170  99.140  -0.420  1.00  0.00            
ATOM   4412  HG  SER   489     101.260  98.530   0.320  1.00  0.00            
ATOM   4413  C   SER   489     103.490  99.340  -2.280  1.00  0.00            
ATOM   4414  O   SER   489     103.520  99.930  -3.360  1.00  0.00            
ATOM   4415  N   VAL   490     104.060  99.830  -1.180  1.00  0.00            
ATOM   4416  H   VAL   490     104.000  99.260  -0.350  1.00  0.00            
ATOM   4417  CA  VAL   490     105.010 100.930  -1.210  1.00  0.00            
ATOM   4418  HA  VAL   490     104.600 101.870  -1.550  1.00  0.00            
ATOM   4419  CB  VAL   490     105.610 101.190   0.170  1.00  0.00            
ATOM   4420  HB  VAL   490     105.880 100.230   0.610  1.00  0.00            
ATOM   4421  CG1 VAL   490     106.730 102.220   0.070  1.00  0.00            
ATOM   4422 1HG1 VAL   490     107.670 101.800  -0.310  1.00  0.00            
ATOM   4423 2HG1 VAL   490     106.410 103.050  -0.580  1.00  0.00            
ATOM   4424 3HG1 VAL   490     107.000 102.600   1.050  1.00  0.00            
ATOM   4425  CG2 VAL   490     104.640 101.820   1.160  1.00  0.00            
ATOM   4426 1HG2 VAL   490     104.210 102.720   0.710  1.00  0.00            
ATOM   4427 2HG2 VAL   490     103.850 101.080   1.290  1.00  0.00            
ATOM   4428 3HG2 VAL   490     105.080 102.090   2.130  1.00  0.00            
ATOM   4429  C   VAL   490     106.150 100.530  -2.130  1.00  0.00            
ATOM   4430  O   VAL   490     106.580 101.380  -2.920  1.00  0.00            
ATOM   4431  N   LEU   491     106.710  99.330  -1.970  1.00  0.00            
ATOM   4432  H   LEU   491     106.290  98.660  -1.340  1.00  0.00            
ATOM   4433  CA  LEU   491     107.910  98.850  -2.620  1.00  0.00            
ATOM   4434  HA  LEU   491     108.770  99.480  -2.450  1.00  0.00            
ATOM   4435  CB  LEU   491     108.380  97.470  -2.160  1.00  0.00            
ATOM   4436  HB1 LEU   491     109.050  96.990  -2.870  1.00  0.00            
ATOM   4437  HB2 LEU   491     107.520  96.810  -2.120  1.00  0.00            
ATOM   4438  CG  LEU   491     108.910  97.400  -0.730  1.00  0.00            
ATOM   4439  HG  LEU   491     108.110  97.710  -0.050  1.00  0.00            
ATOM   4440  CD1 LEU   491     109.210  95.950  -0.340  1.00  0.00            
ATOM   4441 1HD1 LEU   491     108.300  95.390  -0.090  1.00  0.00            
ATOM   4442 2HD1 LEU   491     109.780  95.530  -1.160  1.00  0.00            
ATOM   4443 3HD1 LEU   491     109.880  95.880   0.520  1.00  0.00            
ATOM   4444  CD2 LEU   491     110.110  98.300  -0.500  1.00  0.00            
ATOM   4445 1HD2 LEU   491     110.470  98.260   0.530  1.00  0.00            
ATOM   4446 2HD2 LEU   491     110.880  98.060  -1.240  1.00  0.00            
ATOM   4447 3HD2 LEU   491     109.840  99.350  -0.670  1.00  0.00            
ATOM   4448  C   LEU   491     107.750  98.850  -4.130  1.00  0.00            
ATOM   4449  O   LEU   491     108.590  99.340  -4.890  1.00  0.00            
ATOM   4450  N   CYS   492     106.570  98.440  -4.590  1.00  0.00            
ATOM   4451  H   CYS   492     105.910  98.050  -3.940  1.00  0.00            
ATOM   4452  CA  CYS   492     106.150  98.600  -5.970  1.00  0.00            
ATOM   4453  HA  CYS   492     106.720  97.990  -6.670  1.00  0.00            
ATOM   4454  CB  CYS   492     104.690  98.190  -6.190  1.00  0.00            
ATOM   4455  HB1 CYS   492     104.080  98.930  -5.690  1.00  0.00            
ATOM   4456  HB2 CYS   492     104.620  97.190  -5.750  1.00  0.00            
ATOM   4457  SG  CYS   492     104.310  98.150  -7.960  1.00  0.00            
ATOM   4458  HG  CYS   492     104.660  99.400  -8.280  1.00  0.00            
ATOM   4459  C   CYS   492     106.250 100.050  -6.410  1.00  0.00            
ATOM   4460  O   CYS   492     106.720 100.330  -7.520  1.00  0.00            
ATOM   4461  N   GLU   493     105.680 100.980  -5.640  1.00  0.00            
ATOM   4462  H   GLU   493     105.390 100.690  -4.720  1.00  0.00            
ATOM   4463  CA  GLU   493     105.720 102.390  -5.970  1.00  0.00            
ATOM   4464  HA  GLU   493     105.310 102.550  -6.970  1.00  0.00            
ATOM   4465  CB  GLU   493     104.890 103.250  -5.010  1.00  0.00            
ATOM   4466  HB1 GLU   493     105.500 103.520  -4.150  1.00  0.00            
ATOM   4467  HB2 GLU   493     104.180 102.550  -4.590  1.00  0.00            
ATOM   4468  CG  GLU   493     104.190 104.460  -5.610  1.00  0.00            
ATOM   4469  HG1 GLU   493     103.330 104.240  -6.250  1.00  0.00            
ATOM   4470  HG2 GLU   493     104.830 105.070  -6.260  1.00  0.00            
ATOM   4471  CD  GLU   493     103.700 105.250  -4.410  1.00  0.00            
ATOM   4472  OE1 GLU   493     104.450 106.140  -3.960  1.00  0.00            
ATOM   4473  OE2 GLU   493     102.570 105.040  -3.920  1.00  0.00            
ATOM   4474  C   GLU   493     107.160 102.900  -6.020  1.00  0.00            
ATOM   4475  O   GLU   493     107.340 103.910  -6.700  1.00  0.00            
ATOM   4476  N   CYS   494     108.140 102.240  -5.400  1.00  0.00            
ATOM   4477  H   CYS   494     107.890 101.440  -4.840  1.00  0.00            
ATOM   4478  CA  CYS   494     109.520 102.690  -5.440  1.00  0.00            
ATOM   4479  HA  CYS   494     109.540 103.780  -5.370  1.00  0.00            
ATOM   4480  CB  CYS   494     110.250 102.090  -4.240  1.00  0.00            
ATOM   4481  HB1 CYS   494     111.270 102.420  -4.050  1.00  0.00            
ATOM   4482  HB2 CYS   494     110.240 101.000  -4.270  1.00  0.00            
ATOM   4483  SG  CYS   494     109.530 102.380  -2.600  1.00  0.00            
ATOM   4484  HG  CYS   494     108.440 101.610  -2.660  1.00  0.00            
ATOM   4485  C   CYS   494     110.190 102.390  -6.770  1.00  0.00            
ATOM   4486  O   CYS   494     111.060 103.130  -7.220  1.00  0.00            
ATOM   4487  N   TYR   495     109.730 101.380  -7.520  1.00  0.00            
ATOM   4488  H   TYR   495     108.920 100.900  -7.170  1.00  0.00            
ATOM   4489  CA  TYR   495     110.070 101.080  -8.900  1.00  0.00            
ATOM   4490  HA  TYR   495     111.150 101.220  -8.960  1.00  0.00            
ATOM   4491  CB  TYR   495     109.800  99.620  -9.230  1.00  0.00            
ATOM   4492  HB1 TYR   495     109.850  99.410 -10.300  1.00  0.00            
ATOM   4493  HB2 TYR   495     108.760  99.370  -9.000  1.00  0.00            
ATOM   4494  CG  TYR   495     110.710  98.700  -8.440  1.00  0.00            
ATOM   4495  CD1 TYR   495     111.920  98.350  -9.040  1.00  0.00            
ATOM   4496  HD1 TYR   495     112.180  98.760 -10.000  1.00  0.00            
ATOM   4497  CE1 TYR   495     112.740  97.440  -8.360  1.00  0.00            
ATOM   4498  HE1 TYR   495     113.630  97.100  -8.860  1.00  0.00            
ATOM   4499  CZ  TYR   495     112.240  96.820  -7.190  1.00  0.00            
ATOM   4500  OH  TYR   495     112.840  95.700  -6.690  1.00  0.00            
ATOM   4501  HH  TYR   495     113.640  95.550  -7.190  1.00  0.00            
ATOM   4502  CE2 TYR   495     111.060  97.250  -6.560  1.00  0.00            
ATOM   4503  HE2 TYR   495     110.820  96.730  -5.640  1.00  0.00            
ATOM   4504  CD2 TYR   495     110.240  98.150  -7.250  1.00  0.00            
ATOM   4505  HD2 TYR   495     109.230  98.350  -6.900  1.00  0.00            
ATOM   4506  C   TYR   495     109.370 102.020  -9.880  1.00  0.00            
ATOM   4507  O   TYR   495     110.050 102.530 -10.770  1.00  0.00            
ATOM   4508  N   ASP   496     108.120 102.330  -9.540  1.00  0.00            
ATOM   4509  H   ASP   496     107.570 101.630  -9.070  1.00  0.00            
ATOM   4510  CA  ASP   496     107.350 103.310 -10.280  1.00  0.00            
ATOM   4511  HA  ASP   496     107.460 103.040 -11.330  1.00  0.00            
ATOM   4512  CB  ASP   496     105.900 103.270  -9.820  1.00  0.00            
ATOM   4513  HB1 ASP   496     105.930 103.370  -8.730  1.00  0.00            
ATOM   4514  HB2 ASP   496     105.390 102.320 -10.020  1.00  0.00            
ATOM   4515  CG  ASP   496     104.990 104.390 -10.300  1.00  0.00            
ATOM   4516  OD1 ASP   496     105.080 105.510  -9.750  1.00  0.00            
ATOM   4517  OD2 ASP   496     104.200 104.140 -11.230  1.00  0.00            
ATOM   4518  C   ASP   496     108.020 104.680 -10.270  1.00  0.00            
ATOM   4519  O   ASP   496     108.230 105.270 -11.320  1.00  0.00            
ATOM   4520  N   ALA   497     108.510 105.090  -9.090  1.00  0.00            
ATOM   4521  H   ALA   497     108.330 104.540  -8.260  1.00  0.00            
ATOM   4522  CA  ALA   497     109.310 106.290  -8.930  1.00  0.00            
ATOM   4523  HA  ALA   497     108.920 107.120  -9.520  1.00  0.00            
ATOM   4524  CB  ALA   497     109.420 106.550  -7.430  1.00  0.00            
ATOM   4525  HB1 ALA   497     110.060 105.800  -6.970  1.00  0.00            
ATOM   4526  HB2 ALA   497     109.910 107.520  -7.320  1.00  0.00            
ATOM   4527  HB3 ALA   497     108.430 106.650  -6.980  1.00  0.00            
ATOM   4528  C   ALA   497     110.670 106.120  -9.590  1.00  0.00            
ATOM   4529  O   ALA   497     111.100 107.020 -10.300  1.00  0.00            
ATOM   4530  N   GLY   498     111.290 104.940  -9.520  1.00  0.00            
ATOM   4531  H   GLY   498     110.980 104.180  -8.940  1.00  0.00            
ATOM   4532  CA  GLY   498     112.590 104.630 -10.080  1.00  0.00            
ATOM   4533  HA1 GLY   498     112.850 103.590  -9.900  1.00  0.00            
ATOM   4534  HA2 GLY   498     113.410 105.180  -9.630  1.00  0.00            
ATOM   4535  C   GLY   498     112.580 104.920 -11.570  1.00  0.00            
ATOM   4536  O   GLY   498     113.520 105.590 -12.000  1.00  0.00            
ATOM   4537  N   CYS   499     111.600 104.390 -12.300  1.00  0.00            
ATOM   4538  H   CYS   499     110.940 103.820 -11.780  1.00  0.00            
ATOM   4539  CA  CYS   499     111.560 104.390 -13.750  1.00  0.00            
ATOM   4540  HA  CYS   499     112.520 104.530 -14.240  1.00  0.00            
ATOM   4541  CB  CYS   499     110.950 103.070 -14.210  1.00  0.00            
ATOM   4542  HB1 CYS   499     110.960 103.020 -15.300  1.00  0.00            
ATOM   4543  HB2 CYS   499     109.890 102.930 -13.980  1.00  0.00            
ATOM   4544  SG  CYS   499     111.890 101.710 -13.480  1.00  0.00            
ATOM   4545  HG  CYS   499     111.370 101.660 -12.250  1.00  0.00            
ATOM   4546  C   CYS   499     110.830 105.600 -14.310  1.00  0.00            
ATOM   4547  O   CYS   499     111.070 105.910 -15.470  1.00  0.00            
ATOM   4548  N   ALA   500     110.040 106.300 -13.490  1.00  0.00            
ATOM   4549  H   ALA   500     109.930 106.000 -12.530  1.00  0.00            
ATOM   4550  CA  ALA   500     109.230 107.400 -13.970  1.00  0.00            
ATOM   4551  HA  ALA   500     109.070 107.260 -15.040  1.00  0.00            
ATOM   4552  CB  ALA   500     107.840 107.560 -13.350  1.00  0.00            
ATOM   4553  HB1 ALA   500     107.290 106.620 -13.460  1.00  0.00            
ATOM   4554  HB2 ALA   500     108.020 107.800 -12.310  1.00  0.00            
ATOM   4555  HB3 ALA   500     107.310 108.340 -13.900  1.00  0.00            
ATOM   4556  C   ALA   500     110.000 108.710 -13.820  1.00  0.00            
ATOM   4557  O   ALA   500     109.700 109.610 -14.610  1.00  0.00            
ATOM   4558  N   TRP   501     110.810 108.870 -12.780  1.00  0.00            
ATOM   4559  H   TRP   501     110.950 108.020 -12.250  1.00  0.00            
ATOM   4560  CA  TRP   501     111.290 110.160 -12.310  1.00  0.00            
ATOM   4561  HA  TRP   501     111.100 110.980 -12.990  1.00  0.00            
ATOM   4562  CB  TRP   501     110.780 110.580 -10.930  1.00  0.00            
ATOM   4563  HB1 TRP   501     111.430 111.410 -10.640  1.00  0.00            
ATOM   4564  HB2 TRP   501     110.850 109.780 -10.190  1.00  0.00            
ATOM   4565  CG  TRP   501     109.450 111.250 -10.940  1.00  0.00            
ATOM   4566  CD1 TRP   501     108.310 110.570 -10.650  1.00  0.00            
ATOM   4567  HD1 TRP   501     108.250 109.600 -10.200  1.00  0.00            
ATOM   4568  NE1 TRP   501     107.240 111.440 -10.740  1.00  0.00            
ATOM   4569  HE1 TRP   501     106.290 111.200 -10.490  1.00  0.00            
ATOM   4570  CE2 TRP   501     107.590 112.680 -11.230  1.00  0.00            
ATOM   4571  CZ2 TRP   501     106.910 113.820 -11.680  1.00  0.00            
ATOM   4572  HZ2 TRP   501     105.830 113.850 -11.650  1.00  0.00            
ATOM   4573  CH2 TRP   501     107.640 114.930 -12.100  1.00  0.00            
ATOM   4574  HH2 TRP   501     107.100 115.820 -12.400  1.00  0.00            
ATOM   4575  CZ3 TRP   501     109.040 114.870 -12.120  1.00  0.00            
ATOM   4576  HZ3 TRP   501     109.590 115.700 -12.540  1.00  0.00            
ATOM   4577  CE3 TRP   501     109.720 113.690 -11.810  1.00  0.00            
ATOM   4578  HE3 TRP   501     110.790 113.560 -11.840  1.00  0.00            
ATOM   4579  CD2 TRP   501     109.000 112.580 -11.330  1.00  0.00            
ATOM   4580  C   TRP   501     112.810 110.130 -12.320  1.00  0.00            
ATOM   4581  O   TRP   501     113.400 111.210 -12.430  1.00  0.00            
ATOM   4582  N   TYR   502     113.460 108.980 -12.100  1.00  0.00            
ATOM   4583  H   TYR   502     112.860 108.190 -11.930  1.00  0.00            
ATOM   4584  CA  TYR   502     114.860 108.880 -11.730  1.00  0.00            
ATOM   4585  HA  TYR   502     115.240 109.880 -11.950  1.00  0.00            
ATOM   4586  CB  TYR   502     114.920 108.430 -10.270  1.00  0.00            
ATOM   4587  HB1 TYR   502     115.980 108.390 -10.020  1.00  0.00            
ATOM   4588  HB2 TYR   502     114.690 107.370 -10.180  1.00  0.00            
ATOM   4589  CG  TYR   502     114.130 109.260  -9.290  1.00  0.00            
ATOM   4590  CD1 TYR   502     114.210 110.660  -9.280  1.00  0.00            
ATOM   4591  HD1 TYR   502     114.830 111.150 -10.010  1.00  0.00            
ATOM   4592  CE1 TYR   502     113.340 111.410  -8.470  1.00  0.00            
ATOM   4593  HE1 TYR   502     113.340 112.480  -8.610  1.00  0.00            
ATOM   4594  CZ  TYR   502     112.360 110.750  -7.690  1.00  0.00            
ATOM   4595  OH  TYR   502     111.550 111.440  -6.830  1.00  0.00            
ATOM   4596  HH  TYR   502     110.910 110.800  -6.500  1.00  0.00            
ATOM   4597  CE2 TYR   502     112.290 109.350  -7.690  1.00  0.00            
ATOM   4598  HE2 TYR   502     111.620 108.880  -6.980  1.00  0.00            
ATOM   4599  CD2 TYR   502     113.190 108.610  -8.470  1.00  0.00            
ATOM   4600  HD2 TYR   502     113.150 107.540  -8.480  1.00  0.00            
ATOM   4601  C   TYR   502     115.720 108.010 -12.630  1.00  0.00            
ATOM   4602  O   TYR   502     116.930 107.910 -12.420  1.00  0.00            
ATOM   4603  N   GLU   503     115.170 107.400 -13.680  1.00  0.00            
ATOM   4604  H   GLU   503     114.200 107.680 -13.700  1.00  0.00            
ATOM   4605  CA  GLU   503     115.850 106.620 -14.700  1.00  0.00            
ATOM   4606  HA  GLU   503     115.050 106.220 -15.320  1.00  0.00            
ATOM   4607  CB  GLU   503     116.500 107.520 -15.750  1.00  0.00            
ATOM   4608  HB1 GLU   503     116.860 106.800 -16.490  1.00  0.00            
ATOM   4609  HB2 GLU   503     117.360 108.030 -15.340  1.00  0.00            
ATOM   4610  CG  GLU   503     115.650 108.580 -16.450  1.00  0.00            
ATOM   4611  HG1 GLU   503     115.390 109.220 -15.610  1.00  0.00            
ATOM   4612  HG2 GLU   503     114.660 108.250 -16.780  1.00  0.00            
ATOM   4613  CD  GLU   503     116.390 109.360 -17.520  1.00  0.00            
ATOM   4614  OE1 GLU   503     116.520 110.590 -17.320  1.00  0.00            
ATOM   4615  OE2 GLU   503     116.930 108.770 -18.480  1.00  0.00            
ATOM   4616  C   GLU   503     116.750 105.490 -14.210  1.00  0.00            
ATOM   4617  O   GLU   503     117.600 105.090 -15.000  1.00  0.00            
ATOM   4618  N   LEU   504     116.490 105.040 -12.980  1.00  0.00            
ATOM   4619  H   LEU   504     115.720 105.480 -12.500  1.00  0.00            
ATOM   4620  CA  LEU   504     117.090 103.840 -12.430  1.00  0.00            
ATOM   4621  HA  LEU   504     118.180 103.860 -12.500  1.00  0.00            
ATOM   4622  CB  LEU   504     116.540 103.680 -11.020  1.00  0.00            
ATOM   4623  HB1 LEU   504     116.780 102.730 -10.560  1.00  0.00            
ATOM   4624  HB2 LEU   504     115.450 103.680 -11.050  1.00  0.00            
ATOM   4625  CG  LEU   504     116.750 104.810 -10.010  1.00  0.00            
ATOM   4626  HG  LEU   504     115.980 105.570 -10.150  1.00  0.00            
ATOM   4627  CD1 LEU   504     116.310 104.260  -8.650  1.00  0.00            
ATOM   4628 1HD1 LEU   504     116.980 103.490  -8.270  1.00  0.00            
ATOM   4629 2HD1 LEU   504     116.550 105.100  -7.990  1.00  0.00            
ATOM   4630 3HD1 LEU   504     115.240 104.070  -8.730  1.00  0.00            
ATOM   4631  CD2 LEU   504     118.130 105.450 -10.040  1.00  0.00            
ATOM   4632 1HD2 LEU   504     118.370 105.840 -11.040  1.00  0.00            
ATOM   4633 2HD2 LEU   504     118.200 106.390  -9.490  1.00  0.00            
ATOM   4634 3HD2 LEU   504     118.920 104.770  -9.740  1.00  0.00            
ATOM   4635  C   LEU   504     116.740 102.630 -13.270  1.00  0.00            
ATOM   4636  O   LEU   504     115.610 102.570 -13.770  1.00  0.00            
ATOM   4637  N   THR   505     117.650 101.660 -13.420  1.00  0.00            
ATOM   4638  H   THR   505     118.530 101.730 -12.920  1.00  0.00            
ATOM   4639  CA  THR   505     117.270 100.330 -13.850  1.00  0.00            
ATOM   4640  HA  THR   505     116.530 100.370 -14.650  1.00  0.00            
ATOM   4641  CB  THR   505     118.450  99.570 -14.450  1.00  0.00            
ATOM   4642  HB  THR   505     117.830  98.910 -15.050  1.00  0.00            
ATOM   4643  CG2 THR   505     119.450 100.300 -15.340  1.00  0.00            
ATOM   4644 1HG2 THR   505     120.270  99.660 -15.640  1.00  0.00            
ATOM   4645 2HG2 THR   505     118.990 100.650 -16.270  1.00  0.00            
ATOM   4646 3HG2 THR   505     119.890 101.130 -14.780  1.00  0.00            
ATOM   4647  OG1 THR   505     119.160  98.830 -13.490  1.00  0.00            
ATOM   4648  HG1 THR   505     119.070  97.910 -13.740  1.00  0.00            
ATOM   4649  C   THR   505     116.490  99.520 -12.830  1.00  0.00            
ATOM   4650  O   THR   505     116.740  99.730 -11.640  1.00  0.00            
ATOM   4651  N   PRO   506     115.780  98.460 -13.210  1.00  0.00            
ATOM   4652  CD  PRO   506     115.340  98.150 -14.560  1.00  0.00            
ATOM   4653  HD1 PRO   506     116.200  97.770 -15.100  1.00  0.00            
ATOM   4654  HD2 PRO   506     114.970  99.030 -15.080  1.00  0.00            
ATOM   4655  CG  PRO   506     114.260  97.070 -14.470  1.00  0.00            
ATOM   4656  HG1 PRO   506     114.380  96.400 -15.320  1.00  0.00            
ATOM   4657  HG2 PRO   506     113.250  97.440 -14.310  1.00  0.00            
ATOM   4658  CB  PRO   506     114.600  96.390 -13.140  1.00  0.00            
ATOM   4659  HB1 PRO   506     115.270  95.580 -13.420  1.00  0.00            
ATOM   4660  HB2 PRO   506     113.750  95.950 -12.620  1.00  0.00            
ATOM   4661  CA  PRO   506     115.250  97.480 -12.290  1.00  0.00            
ATOM   4662  HA  PRO   506     114.460  97.980 -11.730  1.00  0.00            
ATOM   4663  C   PRO   506     116.190  96.960 -11.210  1.00  0.00            
ATOM   4664  O   PRO   506     115.860  97.100 -10.040  1.00  0.00            
ATOM   4665  N   ALA   507     117.410  96.540 -11.580  1.00  0.00            
ATOM   4666  H   ALA   507     117.580  96.480 -12.580  1.00  0.00            
ATOM   4667  CA  ALA   507     118.350  96.080 -10.580  1.00  0.00            
ATOM   4668  HA  ALA   507     117.860  95.360  -9.920  1.00  0.00            
ATOM   4669  CB  ALA   507     119.550  95.410 -11.240  1.00  0.00            
ATOM   4670  HB1 ALA   507     120.310  95.180 -10.480  1.00  0.00            
ATOM   4671  HB2 ALA   507     119.230  94.470 -11.690  1.00  0.00            
ATOM   4672  HB3 ALA   507     119.970  96.010 -12.040  1.00  0.00            
ATOM   4673  C   ALA   507     118.940  97.210  -9.760  1.00  0.00            
ATOM   4674  O   ALA   507     119.100  97.080  -8.550  1.00  0.00            
ATOM   4675  N   GLU   508     119.240  98.370 -10.360  1.00  0.00            
ATOM   4676  H   GLU   508     118.980  98.530 -11.320  1.00  0.00            
ATOM   4677  CA  GLU   508     119.660  99.580  -9.690  1.00  0.00            
ATOM   4678  HA  GLU   508     120.580  99.390  -9.130  1.00  0.00            
ATOM   4679  CB  GLU   508     119.920 100.640 -10.750  1.00  0.00            
ATOM   4680  HB1 GLU   508     119.050 100.740 -11.410  1.00  0.00            
ATOM   4681  HB2 GLU   508     120.660 100.230 -11.440  1.00  0.00            
ATOM   4682  CG  GLU   508     120.390 102.030 -10.340  1.00  0.00            
ATOM   4683  HG1 GLU   508     119.710 102.520  -9.640  1.00  0.00            
ATOM   4684  HG2 GLU   508     120.500 102.610 -11.250  1.00  0.00            
ATOM   4685  CD  GLU   508     121.750 101.820  -9.680  1.00  0.00            
ATOM   4686  OE1 GLU   508     122.620 101.110 -10.240  1.00  0.00            
ATOM   4687  OE2 GLU   508     122.080 102.590  -8.760  1.00  0.00            
ATOM   4688  C   GLU   508     118.650 100.040  -8.650  1.00  0.00            
ATOM   4689  O   GLU   508     119.100 100.720  -7.730  1.00  0.00            
ATOM   4690  N   THR   509     117.340  99.840  -8.780  1.00  0.00            
ATOM   4691  H   THR   509     117.060  99.370  -9.640  1.00  0.00            
ATOM   4692  CA  THR   509     116.290 100.090  -7.820  1.00  0.00            
ATOM   4693  HA  THR   509     116.560 101.010  -7.290  1.00  0.00            
ATOM   4694  CB  THR   509     114.940 100.320  -8.500  1.00  0.00            
ATOM   4695  HB  THR   509     114.660  99.370  -8.960  1.00  0.00            
ATOM   4696  CG2 THR   509     113.820 100.870  -7.630  1.00  0.00            
ATOM   4697 1HG2 THR   509     113.050 101.290  -8.270  1.00  0.00            
ATOM   4698 2HG2 THR   509     113.310 100.070  -7.080  1.00  0.00            
ATOM   4699 3HG2 THR   509     114.170 101.610  -6.910  1.00  0.00            
ATOM   4700  OG1 THR   509     115.020 101.220  -9.580  1.00  0.00            
ATOM   4701  HG1 THR   509     115.630 100.890 -10.240  1.00  0.00            
ATOM   4702  C   THR   509     116.300  98.990  -6.780  1.00  0.00            
ATOM   4703  O   THR   509     116.210  99.150  -5.560  1.00  0.00            
ATOM   4704  N   SER   510     116.320  97.720  -7.210  1.00  0.00            
ATOM   4705  H   SER   510     116.000  97.520  -8.140  1.00  0.00            
ATOM   4706  CA  SER   510     116.430  96.630  -6.260  1.00  0.00            
ATOM   4707  HA  SER   510     115.500  96.420  -5.730  1.00  0.00            
ATOM   4708  CB  SER   510     116.580  95.360  -7.100  1.00  0.00            
ATOM   4709  HB1 SER   510     116.600  94.530  -6.400  1.00  0.00            
ATOM   4710  HB2 SER   510     117.490  95.330  -7.710  1.00  0.00            
ATOM   4711  OG  SER   510     115.500  95.180  -7.980  1.00  0.00            
ATOM   4712  HG  SER   510     115.760  94.360  -8.400  1.00  0.00            
ATOM   4713  C   SER   510     117.530  96.690  -5.210  1.00  0.00            
ATOM   4714  O   SER   510     117.310  96.300  -4.070  1.00  0.00            
ATOM   4715  N   VAL   511     118.720  97.240  -5.490  1.00  0.00            
ATOM   4716  H   VAL   511     118.960  97.410  -6.450  1.00  0.00            
ATOM   4717  CA  VAL   511     119.860  97.280  -4.600  1.00  0.00            
ATOM   4718  HA  VAL   511     119.850  96.360  -4.010  1.00  0.00            
ATOM   4719  CB  VAL   511     121.240  97.320  -5.250  1.00  0.00            
ATOM   4720  HB  VAL   511     121.950  97.340  -4.430  1.00  0.00            
ATOM   4721  CG1 VAL   511     121.320  95.990  -5.980  1.00  0.00            
ATOM   4722 1HG1 VAL   511     120.530  95.830  -6.720  1.00  0.00            
ATOM   4723 2HG1 VAL   511     122.240  96.030  -6.570  1.00  0.00            
ATOM   4724 3HG1 VAL   511     121.370  95.110  -5.340  1.00  0.00            
ATOM   4725  CG2 VAL   511     121.470  98.440  -6.260  1.00  0.00            
ATOM   4726 1HG2 VAL   511     121.380  99.400  -5.760  1.00  0.00            
ATOM   4727 2HG2 VAL   511     122.460  98.350  -6.700  1.00  0.00            
ATOM   4728 3HG2 VAL   511     120.730  98.270  -7.040  1.00  0.00            
ATOM   4729  C   VAL   511     119.740  98.390  -3.550  1.00  0.00            
ATOM   4730  O   VAL   511     120.100  98.110  -2.410  1.00  0.00            
ATOM   4731  N   ARG   512     119.040  99.470  -3.880  1.00  0.00            
ATOM   4732  H   ARG   512     118.680  99.470  -4.830  1.00  0.00            
ATOM   4733  CA  ARG   512     118.660 100.600  -3.050  1.00  0.00            
ATOM   4734  HA  ARG   512     119.590 100.830  -2.530  1.00  0.00            
ATOM   4735  CB  ARG   512     118.310 101.790  -3.940  1.00  0.00            
ATOM   4736  HB1 ARG   512     117.990 102.560  -3.250  1.00  0.00            
ATOM   4737  HB2 ARG   512     117.460 101.450  -4.530  1.00  0.00            
ATOM   4738  CG  ARG   512     119.460 102.330  -4.790  1.00  0.00            
ATOM   4739  HG1 ARG   512     119.980 101.510  -5.290  1.00  0.00            
ATOM   4740  HG2 ARG   512     120.170 102.910  -4.200  1.00  0.00            
ATOM   4741  CD  ARG   512     118.850 103.320  -5.780  1.00  0.00            
ATOM   4742  HD1 ARG   512     118.300 104.110  -5.260  1.00  0.00            
ATOM   4743  HD2 ARG   512     118.090 102.750  -6.310  1.00  0.00            
ATOM   4744  NE  ARG   512     119.790 103.740  -6.810  1.00  0.00            
ATOM   4745  HE  ARG   512     120.190 103.020  -7.390  1.00  0.00            
ATOM   4746  CZ  ARG   512     120.070 104.970  -7.280  1.00  0.00            
ATOM   4747  NH1 ARG   512     119.590 106.090  -6.740  1.00  0.00            
ATOM   4748 1HH1 ARG   512     119.120 106.000  -5.850  1.00  0.00            
ATOM   4749 2HH1 ARG   512     119.900 106.980  -7.120  1.00  0.00            
ATOM   4750  NH2 ARG   512     120.960 105.090  -8.280  1.00  0.00            
ATOM   4751 1HH2 ARG   512     121.460 104.250  -8.530  1.00  0.00            
ATOM   4752 2HH2 ARG   512     121.270 106.030  -8.470  1.00  0.00            
ATOM   4753  C   ARG   512     117.650 100.240  -1.970  1.00  0.00            
ATOM   4754  O   ARG   512     117.740 100.620  -0.810  1.00  0.00            
ATOM   4755  N   LEU   513     116.710  99.430  -2.450  1.00  0.00            
ATOM   4756  H   LEU   513     116.680  99.330  -3.460  1.00  0.00            
ATOM   4757  CA  LEU   513     115.640  98.880  -1.640  1.00  0.00            
ATOM   4758  HA  LEU   513     115.160  99.630  -1.020  1.00  0.00            
ATOM   4759  CB  LEU   513     114.570  98.310  -2.580  1.00  0.00            
ATOM   4760  HB1 LEU   513     113.900  97.660  -2.030  1.00  0.00            
ATOM   4761  HB2 LEU   513     114.970  97.640  -3.340  1.00  0.00            
ATOM   4762  CG  LEU   513     113.790  99.510  -3.120  1.00  0.00            
ATOM   4763  HG  LEU   513     114.520 100.170  -3.590  1.00  0.00            
ATOM   4764  CD1 LEU   513     112.790  98.850  -4.080  1.00  0.00            
ATOM   4765 1HD1 LEU   513     112.240  99.600  -4.650  1.00  0.00            
ATOM   4766 2HD1 LEU   513     113.390  98.290  -4.790  1.00  0.00            
ATOM   4767 3HD1 LEU   513     112.200  98.190  -3.440  1.00  0.00            
ATOM   4768  CD2 LEU   513     112.970 100.300  -2.110  1.00  0.00            
ATOM   4769 1HD2 LEU   513     112.880  99.780  -1.160  1.00  0.00            
ATOM   4770 2HD2 LEU   513     113.480 101.260  -2.040  1.00  0.00            
ATOM   4771 3HD2 LEU   513     111.940 100.420  -2.430  1.00  0.00            
ATOM   4772  C   LEU   513     116.070  97.750  -0.710  1.00  0.00            
ATOM   4773  O   LEU   513     115.660  97.670   0.450  1.00  0.00            
ATOM   4774  N   ARG   514     116.940  96.890  -1.240  1.00  0.00            
ATOM   4775  H   ARG   514     117.080  96.940  -2.240  1.00  0.00            
ATOM   4776  CA  ARG   514     117.690  95.950  -0.420  1.00  0.00            
ATOM   4777  HA  ARG   514     116.950  95.440   0.210  1.00  0.00            
ATOM   4778  CB  ARG   514     118.450  94.860  -1.170  1.00  0.00            
ATOM   4779  HB1 ARG   514     119.160  95.350  -1.830  1.00  0.00            
ATOM   4780  HB2 ARG   514     117.840  94.390  -1.940  1.00  0.00            
ATOM   4781  CG  ARG   514     119.260  93.900  -0.300  1.00  0.00            
ATOM   4782  HG1 ARG   514     119.940  94.390   0.400  1.00  0.00            
ATOM   4783  HG2 ARG   514     119.770  93.180  -0.950  1.00  0.00            
ATOM   4784  CD  ARG   514     118.420  93.000   0.600  1.00  0.00            
ATOM   4785  HD1 ARG   514     117.810  93.620   1.250  1.00  0.00            
ATOM   4786  HD2 ARG   514     118.990  92.390   1.310  1.00  0.00            
ATOM   4787  NE  ARG   514     117.550  92.200  -0.260  1.00  0.00            
ATOM   4788  HE  ARG   514     117.870  92.000  -1.200  1.00  0.00            
ATOM   4789  CZ  ARG   514     116.270  91.810  -0.130  1.00  0.00            
ATOM   4790  NH1 ARG   514     115.510  92.010   0.960  1.00  0.00            
ATOM   4791 1HH1 ARG   514     116.010  92.310   1.780  1.00  0.00            
ATOM   4792 2HH1 ARG   514     114.550  91.680   0.900  1.00  0.00            
ATOM   4793  NH2 ARG   514     115.690  91.330  -1.240  1.00  0.00            
ATOM   4794 1HH2 ARG   514     116.270  91.030  -2.010  1.00  0.00            
ATOM   4795 2HH2 ARG   514     114.720  91.080  -1.170  1.00  0.00            
ATOM   4796  C   ARG   514     118.580  96.560   0.650  1.00  0.00            
ATOM   4797  O   ARG   514     118.520  96.070   1.780  1.00  0.00            
ATOM   4798  N   ALA   515     119.320  97.610   0.280  1.00  0.00            
ATOM   4799  H   ALA   515     119.400  97.750  -0.720  1.00  0.00            
ATOM   4800  CA  ALA   515     119.950  98.480   1.250  1.00  0.00            
ATOM   4801  HA  ALA   515     120.690  97.890   1.790  1.00  0.00            
ATOM   4802  CB  ALA   515     120.730  99.570   0.520  1.00  0.00            
ATOM   4803  HB1 ALA   515     120.060 100.220  -0.050  1.00  0.00            
ATOM   4804  HB2 ALA   515     121.150 100.220   1.290  1.00  0.00            
ATOM   4805  HB3 ALA   515     121.370  99.120  -0.230  1.00  0.00            
ATOM   4806  C   ALA   515     119.020  99.060   2.310  1.00  0.00            
ATOM   4807  O   ALA   515     119.430  99.110   3.460  1.00  0.00            
ATOM   4808  N   TYR   516     117.730  99.290   2.070  1.00  0.00            
ATOM   4809  H   TYR   516     117.450  99.220   1.100  1.00  0.00            
ATOM   4810  CA  TYR   516     116.780  99.650   3.100  1.00  0.00            
ATOM   4811  HA  TYR   516     117.290 100.370   3.750  1.00  0.00            
ATOM   4812  CB  TYR   516     115.600 100.390   2.480  1.00  0.00            
ATOM   4813  HB1 TYR   516     115.070  99.730   1.790  1.00  0.00            
ATOM   4814  HB2 TYR   516     115.890 101.230   1.850  1.00  0.00            
ATOM   4815  CG  TYR   516     114.470 100.890   3.350  1.00  0.00            
ATOM   4816  CD1 TYR   516     113.490 100.040   3.880  1.00  0.00            
ATOM   4817  HD1 TYR   516     113.500  98.970   3.750  1.00  0.00            
ATOM   4818  CE1 TYR   516     112.630 100.520   4.870  1.00  0.00            
ATOM   4819  HE1 TYR   516     111.980  99.800   5.350  1.00  0.00            
ATOM   4820  CZ  TYR   516     112.560 101.910   5.120  1.00  0.00            
ATOM   4821  OH  TYR   516     111.630 102.340   6.010  1.00  0.00            
ATOM   4822  HH  TYR   516     111.500 103.280   5.840  1.00  0.00            
ATOM   4823  CE2 TYR   516     113.340 102.820   4.380  1.00  0.00            
ATOM   4824  HE2 TYR   516     113.260 103.890   4.500  1.00  0.00            
ATOM   4825  CD2 TYR   516     114.400 102.250   3.660  1.00  0.00            
ATOM   4826  HD2 TYR   516     115.090 102.920   3.160  1.00  0.00            
ATOM   4827  C   TYR   516     116.400  98.480   4.000  1.00  0.00            
ATOM   4828  O   TYR   516     116.590  98.610   5.200  1.00  0.00            
ATOM   4829  N   LEU   517     115.920  97.400   3.380  1.00  0.00            
ATOM   4830  H   LEU   517     115.890  97.360   2.370  1.00  0.00            
ATOM   4831  CA  LEU   517     115.190  96.350   4.060  1.00  0.00            
ATOM   4832  HA  LEU   517     114.430  96.740   4.720  1.00  0.00            
ATOM   4833  CB  LEU   517     114.500  95.440   3.040  1.00  0.00            
ATOM   4834  HB1 LEU   517     114.080  94.570   3.550  1.00  0.00            
ATOM   4835  HB2 LEU   517     115.280  95.050   2.380  1.00  0.00            
ATOM   4836  CG  LEU   517     113.390  96.070   2.220  1.00  0.00            
ATOM   4837  HG  LEU   517     113.620  97.130   2.140  1.00  0.00            
ATOM   4838  CD1 LEU   517     113.260  95.490   0.810  1.00  0.00            
ATOM   4839 1HD1 LEU   517     112.950  94.450   0.830  1.00  0.00            
ATOM   4840 2HD1 LEU   517     112.630  96.100   0.160  1.00  0.00            
ATOM   4841 3HD1 LEU   517     114.260  95.580   0.390  1.00  0.00            
ATOM   4842  CD2 LEU   517     112.030  96.160   2.920  1.00  0.00            
ATOM   4843 1HD2 LEU   517     112.190  96.410   3.970  1.00  0.00            
ATOM   4844 2HD2 LEU   517     111.410  96.930   2.470  1.00  0.00            
ATOM   4845 3HD2 LEU   517     111.520  95.200   2.810  1.00  0.00            
ATOM   4846  C   LEU   517     116.240  95.550   4.830  1.00  0.00            
ATOM   4847  O   LEU   517     115.830  94.820   5.720  1.00  0.00            
ATOM   4848  N   ASN   518     117.540  95.700   4.580  1.00  0.00            
ATOM   4849  H   ASN   518     117.930  96.400   3.960  1.00  0.00            
ATOM   4850  CA  ASN   518     118.560  95.020   5.350  1.00  0.00            
ATOM   4851  HA  ASN   518     118.120  94.140   5.810  1.00  0.00            
ATOM   4852  CB  ASN   518     119.580  94.410   4.390  1.00  0.00            
ATOM   4853  HB1 ASN   518     119.110  93.920   3.540  1.00  0.00            
ATOM   4854  HB2 ASN   518     120.150  93.660   4.930  1.00  0.00            
ATOM   4855  CG  ASN   518     120.670  95.300   3.820  1.00  0.00            
ATOM   4856  OD1 ASN   518     120.870  96.450   4.210  1.00  0.00            
ATOM   4857  ND2 ASN   518     121.500  94.810   2.890  1.00  0.00            
ATOM   4858 1HD2 ASN   518     121.450  93.860   2.540  1.00  0.00            
ATOM   4859 2HD2 ASN   518     122.210  95.430   2.540  1.00  0.00            
ATOM   4860  C   ASN   518     119.130  95.800   6.530  1.00  0.00            
ATOM   4861  O   ASN   518     120.200  95.500   7.060  1.00  0.00            
ATOM   4862  N   THR   519     118.440  96.870   6.930  1.00  0.00            
ATOM   4863  H   THR   519     117.520  97.000   6.540  1.00  0.00            
ATOM   4864  CA  THR   519     118.900  97.880   7.860  1.00  0.00            
ATOM   4865  HA  THR   519     119.800  97.430   8.290  1.00  0.00            
ATOM   4866  CB  THR   519     119.250  99.240   7.240  1.00  0.00            
ATOM   4867  HB  THR   519     118.410  99.680   6.710  1.00  0.00            
ATOM   4868  CG2 THR   519     119.760 100.250   8.260  1.00  0.00            
ATOM   4869 1HG2 THR   519     120.640  99.870   8.780  1.00  0.00            
ATOM   4870 2HG2 THR   519     119.880 101.130   7.630  1.00  0.00            
ATOM   4871 3HG2 THR   519     119.030 100.430   9.050  1.00  0.00            
ATOM   4872  OG1 THR   519     120.310  99.130   6.320  1.00  0.00            
ATOM   4873  HG1 THR   519     119.910  98.910   5.470  1.00  0.00            
ATOM   4874  C   THR   519     117.920  98.000   9.010  1.00  0.00            
ATOM   4875  O   THR   519     116.780  98.420   8.820  1.00  0.00            
ATOM   4876  N   PRO   520     118.360  97.710  10.240  1.00  0.00            
ATOM   4877  CD  PRO   520     119.610  97.120  10.670  1.00  0.00            
ATOM   4878  HD1 PRO   520     120.510  97.650  10.350  1.00  0.00            
ATOM   4879  HD2 PRO   520     119.620  96.090  10.290  1.00  0.00            
ATOM   4880  CG  PRO   520     119.590  97.180  12.190  1.00  0.00            
ATOM   4881  HG1 PRO   520     120.010  98.080  12.620  1.00  0.00            
ATOM   4882  HG2 PRO   520     120.170  96.320  12.530  1.00  0.00            
ATOM   4883  CB  PRO   520     118.110  97.150  12.560  1.00  0.00            
ATOM   4884  HB1 PRO   520     117.850  97.430  13.580  1.00  0.00            
ATOM   4885  HB2 PRO   520     117.790  96.100  12.550  1.00  0.00            
ATOM   4886  CA  PRO   520     117.500  97.910  11.380  1.00  0.00            
ATOM   4887  HA  PRO   520     116.510  97.540  11.110  1.00  0.00            
ATOM   4888  C   PRO   520     117.280  99.350  11.810  1.00  0.00            
ATOM   4889  O   PRO   520     117.880 100.340  11.380  1.00  0.00            
ATOM   4890  N   GLY   521     116.310  99.630  12.680  1.00  0.00            
ATOM   4891  H   GLY   521     115.990  98.780  13.110  1.00  0.00            
ATOM   4892  CA  GLY   521     115.860 100.910  13.200  1.00  0.00            
ATOM   4893  HA1 GLY   521     116.750 101.480  13.460  1.00  0.00            
ATOM   4894  HA2 GLY   521     115.330 100.680  14.130  1.00  0.00            
ATOM   4895  C   GLY   521     114.960 101.680  12.250  1.00  0.00            
ATOM   4896  O   GLY   521     114.940 102.900  12.350  1.00  0.00            
ATOM   4897  N   LEU   522     114.280 100.930  11.380  1.00  0.00            
ATOM   4898  H   LEU   522     114.320  99.930  11.550  1.00  0.00            
ATOM   4899  CA  LEU   522     113.500 101.420  10.260  1.00  0.00            
ATOM   4900  HA  LEU   522     113.250 102.460  10.450  1.00  0.00            
ATOM   4901  CB  LEU   522     114.230 101.430   8.920  1.00  0.00            
ATOM   4902  HB1 LEU   522     113.490 101.520   8.120  1.00  0.00            
ATOM   4903  HB2 LEU   522     114.510 100.410   8.630  1.00  0.00            
ATOM   4904  CG  LEU   522     115.480 102.270   8.680  1.00  0.00            
ATOM   4905  HG  LEU   522     116.120 102.100   9.540  1.00  0.00            
ATOM   4906  CD1 LEU   522     116.210 101.950   7.380  1.00  0.00            
ATOM   4907 1HD1 LEU   522     116.250 100.860   7.340  1.00  0.00            
ATOM   4908 2HD1 LEU   522     115.640 102.260   6.510  1.00  0.00            
ATOM   4909 3HD1 LEU   522     117.250 102.300   7.370  1.00  0.00            
ATOM   4910  CD2 LEU   522     115.180 103.770   8.690  1.00  0.00            
ATOM   4911 1HD2 LEU   522     114.840 104.100   9.670  1.00  0.00            
ATOM   4912 2HD2 LEU   522     116.040 104.390   8.430  1.00  0.00            
ATOM   4913 3HD2 LEU   522     114.380 104.080   8.020  1.00  0.00            
ATOM   4914  C   LEU   522     112.190 100.650  10.190  1.00  0.00            
ATOM   4915  O   LEU   522     112.240  99.460  10.470  1.00  0.00            
ATOM   4916  N   PRO   523     111.060 101.240   9.790  1.00  0.00            
ATOM   4917  CD  PRO   523     110.880 102.660   9.580  1.00  0.00            
ATOM   4918  HD1 PRO   523     111.280 102.960   8.610  1.00  0.00            
ATOM   4919  HD2 PRO   523     111.200 103.280  10.410  1.00  0.00            
ATOM   4920  CG  PRO   523     109.370 102.820   9.460  1.00  0.00            
ATOM   4921  HG1 PRO   523     109.070 103.670   8.840  1.00  0.00            
ATOM   4922  HG2 PRO   523     109.070 103.010  10.490  1.00  0.00            
ATOM   4923  CB  PRO   523     108.830 101.460   9.040  1.00  0.00            
ATOM   4924  HB1 PRO   523     108.940 101.440   7.950  1.00  0.00            
ATOM   4925  HB2 PRO   523     107.780 101.340   9.310  1.00  0.00            
ATOM   4926  CA  PRO   523     109.830 100.480   9.660  1.00  0.00            
ATOM   4927  HA  PRO   523     109.470 100.190  10.650  1.00  0.00            
ATOM   4928  C   PRO   523     109.820  99.210   8.820  1.00  0.00            
ATOM   4929  O   PRO   523     110.410  99.120   7.740  1.00  0.00            
ATOM   4930  N   VAL   524     109.140  98.150   9.270  1.00  0.00            
ATOM   4931  H   VAL   524     108.460  98.390   9.980  1.00  0.00            
ATOM   4932  CA  VAL   524     109.470  96.790   8.900  1.00  0.00            
ATOM   4933  HA  VAL   524     110.510  96.720   8.580  1.00  0.00            
ATOM   4934  CB  VAL   524     109.360  95.770  10.040  1.00  0.00            
ATOM   4935  HB  VAL   524     108.350  95.500  10.330  1.00  0.00            
ATOM   4936  CG1 VAL   524     110.070  94.460   9.720  1.00  0.00            
ATOM   4937 1HG1 VAL   524     109.450  93.950   8.980  1.00  0.00            
ATOM   4938 2HG1 VAL   524     111.050  94.740   9.340  1.00  0.00            
ATOM   4939 3HG1 VAL   524     110.180  93.950  10.680  1.00  0.00            
ATOM   4940  CG2 VAL   524     110.080  96.400  11.230  1.00  0.00            
ATOM   4941 1HG2 VAL   524     110.330  95.700  12.030  1.00  0.00            
ATOM   4942 2HG2 VAL   524     111.070  96.610  10.840  1.00  0.00            
ATOM   4943 3HG2 VAL   524     109.590  97.250  11.720  1.00  0.00            
ATOM   4944  C   VAL   524     108.550  96.280   7.800  1.00  0.00            
ATOM   4945  O   VAL   524     107.350  96.480   7.920  1.00  0.00            
ATOM   4946  N   CYS   525     109.130  95.740   6.720  1.00  0.00            
ATOM   4947  H   CYS   525     110.100  95.490   6.870  1.00  0.00            
ATOM   4948  CA  CYS   525     108.340  95.190   5.630  1.00  0.00            
ATOM   4949  HA  CYS   525     107.310  95.110   5.970  1.00  0.00            
ATOM   4950  CB  CYS   525     108.330  96.170   4.460  1.00  0.00            
ATOM   4951  HB1 CYS   525     109.390  96.230   4.210  1.00  0.00            
ATOM   4952  HB2 CYS   525     108.010  97.120   4.890  1.00  0.00            
ATOM   4953  SG  CYS   525     107.230  95.710   3.100  1.00  0.00            
ATOM   4954  HG  CYS   525     107.970  94.790   2.480  1.00  0.00            
ATOM   4955  C   CYS   525     108.780  93.830   5.110  1.00  0.00            
ATOM   4956  O   CYS   525     109.960  93.500   5.110  1.00  0.00            
ATOM   4957  N   GLN   526     107.900  92.990   4.550  1.00  0.00            
ATOM   4958  H   GLN   526     106.930  93.260   4.640  1.00  0.00            
ATOM   4959  CA  GLN   526     108.220  91.740   3.890  1.00  0.00            
ATOM   4960  HA  GLN   526     108.670  91.080   4.630  1.00  0.00            
ATOM   4961  CB  GLN   526     106.920  91.140   3.340  1.00  0.00            
ATOM   4962  HB1 GLN   526     106.400  91.910   2.760  1.00  0.00            
ATOM   4963  HB2 GLN   526     106.260  90.820   4.140  1.00  0.00            
ATOM   4964  CG  GLN   526     107.190  89.920   2.470  1.00  0.00            
ATOM   4965  HG1 GLN   526     107.690  89.090   2.990  1.00  0.00            
ATOM   4966  HG2 GLN   526     107.880  90.260   1.700  1.00  0.00            
ATOM   4967  CD  GLN   526     105.880  89.390   1.910  1.00  0.00            
ATOM   4968  OE1 GLN   526     104.870  90.080   1.800  1.00  0.00            
ATOM   4969  NE2 GLN   526     105.790  88.100   1.570  1.00  0.00            
ATOM   4970 1HE2 GLN   526     106.610  87.540   1.750  1.00  0.00            
ATOM   4971 2HE2 GLN   526     104.960  87.770   1.100  1.00  0.00            
ATOM   4972  C   GLN   526     109.080  92.160   2.710  1.00  0.00            
ATOM   4973  O   GLN   526     108.740  92.800   1.720  1.00  0.00            
ATOM   4974  N   ASP   527     110.330  91.730   2.890  1.00  0.00            
ATOM   4975  H   ASP   527     110.460  91.190   3.730  1.00  0.00            
ATOM   4976  CA  ASP   527     111.510  92.140   2.150  1.00  0.00            
ATOM   4977  HA  ASP   527     111.370  93.210   2.000  1.00  0.00            
ATOM   4978  CB  ASP   527     112.730  92.150   3.050  1.00  0.00            
ATOM   4979  HB1 ASP   527     112.500  92.840   3.860  1.00  0.00            
ATOM   4980  HB2 ASP   527     113.490  92.590   2.400  1.00  0.00            
ATOM   4981  CG  ASP   527     113.100  90.830   3.720  1.00  0.00            
ATOM   4982  OD1 ASP   527     114.280  90.840   4.110  1.00  0.00            
ATOM   4983  OD2 ASP   527     112.360  89.820   3.810  1.00  0.00            
ATOM   4984  C   ASP   527     111.680  91.520   0.770  1.00  0.00            
ATOM   4985  O   ASP   527     112.760  91.020   0.440  1.00  0.00            
ATOM   4986  N   HIS   528     110.670  91.610  -0.090  1.00  0.00            
ATOM   4987  H   HIS   528     109.890  92.230   0.110  1.00  0.00            
ATOM   4988  CA  HIS   528     110.660  91.090  -1.450  1.00  0.00            
ATOM   4989  HA  HIS   528     111.580  90.500  -1.540  1.00  0.00            
ATOM   4990  CB  HIS   528     109.430  90.200  -1.640  1.00  0.00            
ATOM   4991  HB1 HIS   528     108.580  90.880  -1.690  1.00  0.00            
ATOM   4992  HB2 HIS   528     109.220  89.580  -0.780  1.00  0.00            
ATOM   4993  CG  HIS   528     109.500  89.420  -2.920  1.00  0.00            
ATOM   4994  ND1 HIS   528     110.490  88.530  -3.280  1.00  0.00            
ATOM   4995  HD1 HIS   528     111.180  88.120  -2.670  1.00  0.00            
ATOM   4996  CE1 HIS   528     110.270  88.160  -4.550  1.00  0.00            
ATOM   4997  HE1 HIS   528     110.880  87.420  -5.040  1.00  0.00            
ATOM   4998  NE2 HIS   528     109.230  88.810  -5.060  1.00  0.00            
ATOM   4999  CD2 HIS   528     108.760  89.660  -4.060  1.00  0.00            
ATOM   5000  HD2 HIS   528     108.000  90.410  -4.240  1.00  0.00            
ATOM   5001  C   HIS   528     110.710  92.120  -2.570  1.00  0.00            
ATOM   5002  O   HIS   528     109.950  93.080  -2.510  1.00  0.00            
ATOM   5003  N   LEU   529     111.600  91.790  -3.510  1.00  0.00            
ATOM   5004  H   LEU   529     112.080  90.920  -3.350  1.00  0.00            
ATOM   5005  CA  LEU   529     112.040  92.640  -4.600  1.00  0.00            
ATOM   5006  HA  LEU   529     111.310  93.450  -4.670  1.00  0.00            
ATOM   5007  CB  LEU   529     113.400  93.230  -4.240  1.00  0.00            
ATOM   5008  HB1 LEU   529     113.660  93.880  -5.070  1.00  0.00            
ATOM   5009  HB2 LEU   529     114.110  92.410  -4.120  1.00  0.00            
ATOM   5010  CG  LEU   529     113.520  94.040  -2.950  1.00  0.00            
ATOM   5011  HG  LEU   529     113.280  93.460  -2.060  1.00  0.00            
ATOM   5012  CD1 LEU   529     115.000  94.410  -2.810  1.00  0.00            
ATOM   5013 1HD1 LEU   529     115.630  93.520  -2.790  1.00  0.00            
ATOM   5014 2HD1 LEU   529     115.250  95.130  -3.590  1.00  0.00            
ATOM   5015 3HD1 LEU   529     115.070  94.800  -1.790  1.00  0.00            
ATOM   5016  CD2 LEU   529     112.600  95.260  -2.950  1.00  0.00            
ATOM   5017 1HD2 LEU   529     111.550  94.970  -2.890  1.00  0.00            
ATOM   5018 2HD2 LEU   529     112.820  95.950  -2.140  1.00  0.00            
ATOM   5019 3HD2 LEU   529     112.890  95.750  -3.870  1.00  0.00            
ATOM   5020  C   LEU   529     112.100  92.020  -5.990  1.00  0.00            
ATOM   5021  O   LEU   529     112.090  92.640  -7.060  1.00  0.00            
ATOM   5022  N   GLU   530     112.230  90.690  -5.980  1.00  0.00            
ATOM   5023  H   GLU   530     112.420  90.250  -5.090  1.00  0.00            
ATOM   5024  CA  GLU   530     112.410  89.980  -7.220  1.00  0.00            
ATOM   5025  HA  GLU   530     113.250  90.440  -7.740  1.00  0.00            
ATOM   5026  CB  GLU   530     112.850  88.520  -7.080  1.00  0.00            
ATOM   5027  HB1 GLU   530     111.960  87.900  -6.970  1.00  0.00            
ATOM   5028  HB2 GLU   530     113.530  88.410  -6.230  1.00  0.00            
ATOM   5029  CG  GLU   530     113.660  88.010  -8.260  1.00  0.00            
ATOM   5030  HG1 GLU   530     114.560  88.620  -8.300  1.00  0.00            
ATOM   5031  HG2 GLU   530     113.160  88.300  -9.180  1.00  0.00            
ATOM   5032  CD  GLU   530     113.940  86.530  -8.070  1.00  0.00            
ATOM   5033  OE1 GLU   530     113.130  85.690  -7.590  1.00  0.00            
ATOM   5034  OE2 GLU   530     115.070  86.120  -8.380  1.00  0.00            
ATOM   5035  C   GLU   530     111.240  90.100  -8.190  1.00  0.00            
ATOM   5036  O   GLU   530     111.360  90.270  -9.400  1.00  0.00            
ATOM   5037  N   PHE   531     110.000  90.050  -7.720  1.00  0.00            
ATOM   5038  H   PHE   531     109.890  89.760  -6.760  1.00  0.00            
ATOM   5039  CA  PHE   531     108.810  90.180  -8.540  1.00  0.00            
ATOM   5040  HA  PHE   531     108.800  89.360  -9.260  1.00  0.00            
ATOM   5041  CB  PHE   531     107.540  89.850  -7.760  1.00  0.00            
ATOM   5042  HB1 PHE   531     107.440  90.620  -7.000  1.00  0.00            
ATOM   5043  HB2 PHE   531     107.690  88.840  -7.380  1.00  0.00            
ATOM   5044  CG  PHE   531     106.340  89.850  -8.690  1.00  0.00            
ATOM   5045  CD1 PHE   531     105.430  90.900  -8.610  1.00  0.00            
ATOM   5046  HD1 PHE   531     105.470  91.610  -7.800  1.00  0.00            
ATOM   5047  CE1 PHE   531     104.360  91.040  -9.510  1.00  0.00            
ATOM   5048  HE1 PHE   531     103.670  91.840  -9.270  1.00  0.00            
ATOM   5049  CZ  PHE   531     104.250  90.100 -10.540  1.00  0.00            
ATOM   5050  HZ  PHE   531     103.460  90.190 -11.280  1.00  0.00            
ATOM   5051  CE2 PHE   531     105.200  89.090 -10.700  1.00  0.00            
ATOM   5052  HE2 PHE   531     105.090  88.460 -11.580  1.00  0.00            
ATOM   5053  CD2 PHE   531     106.220  88.940  -9.750  1.00  0.00            
ATOM   5054  HD2 PHE   531     106.910  88.120  -9.800  1.00  0.00            
ATOM   5055  C   PHE   531     108.800  91.480  -9.330  1.00  0.00            
ATOM   5056  O   PHE   531     108.590  91.530 -10.540  1.00  0.00            
ATOM   5057  N   TRP   532     109.140  92.570  -8.640  1.00  0.00            
ATOM   5058  H   TRP   532     109.470  92.410  -7.700  1.00  0.00            
ATOM   5059  CA  TRP   532     109.110  93.870  -9.270  1.00  0.00            
ATOM   5060  HA  TRP   532     108.200  93.950  -9.870  1.00  0.00            
ATOM   5061  CB  TRP   532     109.010  94.990  -8.240  1.00  0.00            
ATOM   5062  HB1 TRP   532     109.010  95.980  -8.710  1.00  0.00
[truncated: 129,888 more chars]
