# Supplementary material for: ATP dependent NS3 helicase interaction with RNA: insights from molecular simulations
Source: Nucleic Acids Res. 2015 Oct 10;43(18):8725–34. doi: 10.1093/nar/gkv872 (PMC4605317; doi:10.1093/nar/gkv872)
Supplement: SUPPLEMENTARY DATA [file supp_gkv872_nar-02163-z-2015-File009.zip › pdb-files/centr_closed-ATP.pdb]

TITLE     Generated by trjconv : t= 959000.00000
ATOM      1  N   SER   189      56.390 103.260  74.220  1.00  0.00            
ATOM      2  H1  SER   189      56.370 102.440  73.630  1.00  0.00            
ATOM      3  H2  SER   189      55.630 103.320  74.890  1.00  0.00            
ATOM      4  H3  SER   189      56.270 104.070  73.640  1.00  0.00            
ATOM      5  CA  SER   189      57.690 103.270  74.900  1.00  0.00            
ATOM      6  HA  SER   189      57.820 104.290  75.270  1.00  0.00            
ATOM      7  CB  SER   189      57.900 102.190  75.960  1.00  0.00            
ATOM      8  HB1 SER   189      57.350 102.360  76.880  1.00  0.00            
ATOM      9  HB2 SER   189      58.950 102.210  76.270  1.00  0.00            
ATOM     10  OG  SER   189      57.580 100.920  75.440  1.00  0.00            
ATOM     11  HG  SER   189      57.170 100.430  76.160  1.00  0.00            
ATOM     12  C   SER   189      58.760 103.050  73.840  1.00  0.00            
ATOM     13  O   SER   189      58.540 102.350  72.860  1.00  0.00            
ATOM     14  N   PRO   190      59.970 103.570  74.050  1.00  0.00            
ATOM     15  CD  PRO   190      60.270 104.400  75.200  1.00  0.00            
ATOM     16  HD1 PRO   190      60.710 103.800  76.000  1.00  0.00            
ATOM     17  HD2 PRO   190      59.410 104.950  75.590  1.00  0.00            
ATOM     18  CG  PRO   190      61.350 105.340  74.670  1.00  0.00            
ATOM     19  HG1 PRO   190      62.000 105.610  75.500  1.00  0.00            
ATOM     20  HG2 PRO   190      61.020 106.250  74.170  1.00  0.00            
ATOM     21  CB  PRO   190      62.070 104.530  73.590  1.00  0.00            
ATOM     22  HB1 PRO   190      62.950 103.970  73.920  1.00  0.00            
ATOM     23  HB2 PRO   190      62.400 105.220  72.810  1.00  0.00            
ATOM     24  CA  PRO   190      61.070 103.480  73.110  1.00  0.00            
ATOM     25  HA  PRO   190      60.540 103.710  72.190  1.00  0.00            
ATOM     26  C   PRO   190      61.800 102.150  72.990  1.00  0.00            
ATOM     27  O   PRO   190      61.630 101.340  73.900  1.00  0.00            
ATOM     28  N   PRO   191      62.520 101.840  71.900  1.00  0.00            
ATOM     29  CD  PRO   191      62.960 102.770  70.880  1.00  0.00            
ATOM     30  HD1 PRO   191      63.950 103.130  71.120  1.00  0.00            
ATOM     31  HD2 PRO   191      62.330 103.650  70.800  1.00  0.00            
ATOM     32  CG  PRO   191      63.130 101.990  69.570  1.00  0.00            
ATOM     33  HG1 PRO   191      63.940 102.430  68.990  1.00  0.00            
ATOM     34  HG2 PRO   191      62.150 102.030  69.090  1.00  0.00            
ATOM     35  CB  PRO   191      63.500 100.610  70.090  1.00  0.00            
ATOM     36  HB1 PRO   191      64.580 100.510  70.130  1.00  0.00            
ATOM     37  HB2 PRO   191      63.060  99.840  69.460  1.00  0.00            
ATOM     38  CA  PRO   191      63.020 100.530  71.540  1.00  0.00            
ATOM     39  HA  PRO   191      62.150  99.880  71.610  1.00  0.00            
ATOM     40  C   PRO   191      64.090  99.990  72.480  1.00  0.00            
ATOM     41  O   PRO   191      64.900 100.700  73.070  1.00  0.00            
ATOM     42  N   ALA   192      64.200  98.660  72.570  1.00  0.00            
ATOM     43  H   ALA   192      63.500  98.080  72.110  1.00  0.00            
ATOM     44  CA  ALA   192      65.200  97.920  73.300  1.00  0.00            
ATOM     45  HA  ALA   192      65.480  98.530  74.170  1.00  0.00            
ATOM     46  CB  ALA   192      64.550  96.640  73.820  1.00  0.00            
ATOM     47  HB1 ALA   192      64.350  96.030  72.940  1.00  0.00            
ATOM     48  HB2 ALA   192      65.310  96.120  74.400  1.00  0.00            
ATOM     49  HB3 ALA   192      63.680  96.730  74.450  1.00  0.00            
ATOM     50  C   ALA   192      66.480  97.620  72.540  1.00  0.00            
ATOM     51  O   ALA   192      66.450  97.480  71.320  1.00  0.00            
ATOM     52  N   VAL   193      67.650  97.410  73.150  1.00  0.00            
ATOM     53  H   VAL   193      67.700  97.510  74.150  1.00  0.00            
ATOM     54  CA  VAL   193      68.880  97.150  72.430  1.00  0.00            
ATOM     55  HA  VAL   193      68.800  97.670  71.470  1.00  0.00            
ATOM     56  CB  VAL   193      70.020  97.810  73.200  1.00  0.00            
ATOM     57  HB  VAL   193      70.200  97.350  74.170  1.00  0.00            
ATOM     58  CG1 VAL   193      71.270  97.860  72.320  1.00  0.00            
ATOM     59 1HG1 VAL   193      72.030  98.370  72.910  1.00  0.00            
ATOM     60 2HG1 VAL   193      71.670  96.860  72.120  1.00  0.00            
ATOM     61 3HG1 VAL   193      71.040  98.300  71.360  1.00  0.00            
ATOM     62  CG2 VAL   193      69.720  99.290  73.450  1.00  0.00            
ATOM     63 1HG2 VAL   193      69.010  99.250  74.270  1.00  0.00            
ATOM     64 2HG2 VAL   193      70.630  99.760  73.820  1.00  0.00            
ATOM     65 3HG2 VAL   193      69.280  99.760  72.570  1.00  0.00            
ATOM     66  C   VAL   193      69.240  95.680  72.210  1.00  0.00            
ATOM     67  O   VAL   193      69.460  95.070  73.250  1.00  0.00            
ATOM     68  N   PRO   194      69.320  95.180  70.980  1.00  0.00            
ATOM     69  CD  PRO   194      68.910  95.880  69.780  1.00  0.00            
ATOM     70  HD1 PRO   194      69.520  96.760  69.630  1.00  0.00            
ATOM     71  HD2 PRO   194      67.830  96.040  69.700  1.00  0.00            
ATOM     72  CG  PRO   194      69.290  94.960  68.620  1.00  0.00            
ATOM     73  HG1 PRO   194      70.280  95.180  68.230  1.00  0.00            
ATOM     74  HG2 PRO   194      68.490  94.870  67.890  1.00  0.00            
ATOM     75  CB  PRO   194      69.420  93.580  69.260  1.00  0.00            
ATOM     76  HB1 PRO   194      70.140  92.970  68.720  1.00  0.00            
ATOM     77  HB2 PRO   194      68.460  93.060  69.340  1.00  0.00            
ATOM     78  CA  PRO   194      69.930  93.900  70.670  1.00  0.00            
ATOM     79  HA  PRO   194      69.560  93.190  71.400  1.00  0.00            
ATOM     80  C   PRO   194      71.450  93.890  70.700  1.00  0.00            
ATOM     81  O   PRO   194      72.150  94.900  70.690  1.00  0.00            
ATOM     82  N   GLN   195      72.020  92.680  70.710  1.00  0.00            
ATOM     83  H   GLN   195      71.410  91.940  71.050  1.00  0.00            
ATOM     84  CA  GLN   195      73.430  92.440  70.530  1.00  0.00            
ATOM     85  HA  GLN   195      73.960  93.140  71.170  1.00  0.00            
ATOM     86  CB  GLN   195      73.850  91.010  70.880  1.00  0.00            
ATOM     87  HB1 GLN   195      74.940  91.040  70.860  1.00  0.00            
ATOM     88  HB2 GLN   195      73.440  90.290  70.180  1.00  0.00            
ATOM     89  CG  GLN   195      73.610  90.680  72.350  1.00  0.00            
ATOM     90  HG1 GLN   195      73.760  89.610  72.500  1.00  0.00            
ATOM     91  HG2 GLN   195      72.560  90.720  72.640  1.00  0.00            
ATOM     92  CD  GLN   195      74.430  91.460  73.370  1.00  0.00            
ATOM     93  OE1 GLN   195      75.410  92.130  73.050  1.00  0.00            
ATOM     94  NE2 GLN   195      74.030  91.470  74.640  1.00  0.00            
ATOM     95 1HE2 GLN   195      73.230  90.940  74.940  1.00  0.00            
ATOM     96 2HE2 GLN   195      74.400  92.190  75.240  1.00  0.00            
ATOM     97  C   GLN   195      73.990  92.900  69.190  1.00  0.00            
ATOM     98  O   GLN   195      75.180  93.200  69.080  1.00  0.00            
ATOM     99  N   SER   196      73.160  93.170  68.180  1.00  0.00            
ATOM    100  H   SER   196      72.160  93.010  68.240  1.00  0.00            
ATOM    101  CA  SER   196      73.570  93.530  66.840  1.00  0.00            
ATOM    102  HA  SER   196      74.570  93.950  66.750  1.00  0.00            
ATOM    103  CB  SER   196      73.560  92.220  66.060  1.00  0.00            
ATOM    104  HB1 SER   196      73.750  92.440  65.010  1.00  0.00            
ATOM    105  HB2 SER   196      72.570  91.780  66.170  1.00  0.00            
ATOM    106  OG  SER   196      74.530  91.300  66.500  1.00  0.00            
ATOM    107  HG  SER   196      75.420  91.630  66.360  1.00  0.00            
ATOM    108  C   SER   196      72.600  94.480  66.150  1.00  0.00            
ATOM    109  O   SER   196      71.430  94.280  66.440  1.00  0.00            
ATOM    110  N   PHE   197      73.150  95.320  65.260  1.00  0.00            
ATOM    111  H   PHE   197      74.140  95.190  65.140  1.00  0.00            
ATOM    112  CA  PHE   197      72.520  96.340  64.440  1.00  0.00            
ATOM    113  HA  PHE   197      72.550  97.220  65.090  1.00  0.00            
ATOM    114  CB  PHE   197      73.480  96.540  63.270  1.00  0.00            
ATOM    115  HB1 PHE   197      73.660  95.540  62.890  1.00  0.00            
ATOM    116  HB2 PHE   197      74.420  96.980  63.610  1.00  0.00            
ATOM    117  CG  PHE   197      72.900  97.440  62.210  1.00  0.00            
ATOM    118  CD1 PHE   197      72.490  98.760  62.470  1.00  0.00            
ATOM    119  HD1 PHE   197      72.700  99.120  63.460  1.00  0.00            
ATOM    120  CE1 PHE   197      72.020  99.570  61.430  1.00  0.00            
ATOM    121  HE1 PHE   197      71.700 100.590  61.590  1.00  0.00            
ATOM    122  CZ  PHE   197      71.860  99.020  60.160  1.00  0.00            
ATOM    123  HZ  PHE   197      71.460  99.570  59.320  1.00  0.00            
ATOM    124  CE2 PHE   197      72.390  97.750  59.870  1.00  0.00            
ATOM    125  HE2 PHE   197      72.360  97.350  58.870  1.00  0.00            
ATOM    126  CD2 PHE   197      72.890  96.940  60.900  1.00  0.00            
ATOM    127  HD2 PHE   197      73.350  96.010  60.610  1.00  0.00            
ATOM    128  C   PHE   197      71.090  96.050  64.020  1.00  0.00            
ATOM    129  O   PHE   197      70.680  94.980  63.560  1.00  0.00            
ATOM    130  N   GLN   198      70.280  97.090  64.230  1.00  0.00            
ATOM    131  H   GLN   198      70.780  97.880  64.590  1.00  0.00            
ATOM    132  CA  GLN   198      68.840  97.160  64.130  1.00  0.00            
ATOM    133  HA  GLN   198      68.600  96.540  63.260  1.00  0.00            
ATOM    134  CB  GLN   198      68.220  96.680  65.440  1.00  0.00            
ATOM    135  HB1 GLN   198      68.630  97.330  66.210  1.00  0.00            
ATOM    136  HB2 GLN   198      68.680  95.730  65.720  1.00  0.00            
ATOM    137  CG  GLN   198      66.710  96.670  65.620  1.00  0.00            
ATOM    138  HG1 GLN   198      66.350  97.690  65.500  1.00  0.00            
ATOM    139  HG2 GLN   198      66.590  96.370  66.660  1.00  0.00            
ATOM    140  CD  GLN   198      66.020  95.660  64.720  1.00  0.00            
ATOM    141  OE1 GLN   198      66.060  95.700  63.490  1.00  0.00            
ATOM    142  NE2 GLN   198      65.170  94.770  65.240  1.00  0.00            
ATOM    143 1HE2 GLN   198      65.100  94.610  66.240  1.00  0.00            
ATOM    144 2HE2 GLN   198      64.830  94.060  64.620  1.00  0.00            
ATOM    145  C   GLN   198      68.380  98.590  63.910  1.00  0.00            
ATOM    146  O   GLN   198      68.880  99.520  64.540  1.00  0.00            
ATOM    147  N   VAL   199      67.430  98.780  62.980  1.00  0.00            
ATOM    148  H   VAL   199      67.110  97.950  62.510  1.00  0.00            
ATOM    149  CA  VAL   199      66.860 100.110  62.830  1.00  0.00            
ATOM    150  HA  VAL   199      67.240 100.930  63.440  1.00  0.00            
ATOM    151  CB  VAL   199      66.910 100.540  61.370  1.00  0.00            
ATOM    152  HB  VAL   199      66.380  99.710  60.890  1.00  0.00            
ATOM    153  CG1 VAL   199      66.270 101.880  61.010  1.00  0.00            
ATOM    154 1HG1 VAL   199      66.560 102.680  61.680  1.00  0.00            
ATOM    155 2HG1 VAL   199      66.520 102.190  60.000  1.00  0.00            
ATOM    156 3HG1 VAL   199      65.180 101.800  61.110  1.00  0.00            
ATOM    157  CG2 VAL   199      68.340 100.610  60.830  1.00  0.00            
ATOM    158 1HG2 VAL   199      68.850 101.460  61.270  1.00  0.00            
ATOM    159 2HG2 VAL   199      68.900  99.700  61.010  1.00  0.00            
ATOM    160 3HG2 VAL   199      68.340 100.740  59.750  1.00  0.00            
ATOM    161  C   VAL   199      65.460 100.070  63.410  1.00  0.00            
ATOM    162  O   VAL   199      64.640  99.240  63.030  1.00  0.00            
ATOM    163  N   ALA   200      65.060 101.090  64.190  1.00  0.00            
ATOM    164  H   ALA   200      65.740 101.830  64.310  1.00  0.00            
ATOM    165  CA  ALA   200      63.700 101.260  64.650  1.00  0.00            
ATOM    166  HA  ALA   200      63.100 100.750  63.890  1.00  0.00            
ATOM    167  CB  ALA   200      63.500 100.470  65.940  1.00  0.00            
ATOM    168  HB1 ALA   200      62.430 100.460  66.180  1.00  0.00            
ATOM    169  HB2 ALA   200      63.830  99.430  65.850  1.00  0.00            
ATOM    170  HB3 ALA   200      64.100 100.850  66.760  1.00  0.00            
ATOM    171  C   ALA   200      63.200 102.680  64.830  1.00  0.00            
ATOM    172  O   ALA   200      63.930 103.520  65.370  1.00  0.00            
ATOM    173  N   HIS   201      61.970 102.960  64.400  1.00  0.00            
ATOM    174  H   HIS   201      61.420 102.150  64.130  1.00  0.00            
ATOM    175  CA  HIS   201      61.240 104.200  64.610  1.00  0.00            
ATOM    176  HA  HIS   201      61.890 105.040  64.350  1.00  0.00            
ATOM    177  CB  HIS   201      60.030 104.180  63.680  1.00  0.00            
ATOM    178  HB1 HIS   201      59.440 105.100  63.710  1.00  0.00            
ATOM    179  HB2 HIS   201      59.360 103.410  64.080  1.00  0.00            
ATOM    180  CG  HIS   201      60.380 103.990  62.240  1.00  0.00            
ATOM    181  ND1 HIS   201      60.730 105.000  61.340  1.00  0.00            
ATOM    182  CE1 HIS   201      61.070 104.410  60.190  1.00  0.00            
ATOM    183  HE1 HIS   201      61.370 104.930  59.300  1.00  0.00            
ATOM    184  NE2 HIS   201      60.920 103.080  60.340  1.00  0.00            
ATOM    185  HE2 HIS   201      61.040 102.440  59.570  1.00  0.00            
ATOM    186  CD2 HIS   201      60.510 102.770  61.620  1.00  0.00            
ATOM    187  HD2 HIS   201      60.350 101.750  61.930  1.00  0.00            
ATOM    188  C   HIS   201      60.810 104.380  66.050  1.00  0.00            
ATOM    189  O   HIS   201      60.650 103.380  66.750  1.00  0.00            
ATOM    190  N   LEU   202      60.580 105.640  66.440  1.00  0.00            
ATOM    191  H   LEU   202      60.810 106.360  65.770  1.00  0.00            
ATOM    192  CA  LEU   202      60.070 106.100  67.720  1.00  0.00            
ATOM    193  HA  LEU   202      59.560 105.250  68.180  1.00  0.00            
ATOM    194  CB  LEU   202      61.290 106.400  68.580  1.00  0.00            
ATOM    195  HB1 LEU   202      61.710 107.330  68.190  1.00  0.00            
ATOM    196  HB2 LEU   202      62.090 105.690  68.390  1.00  0.00            
ATOM    197  CG  LEU   202      61.080 106.630  70.080  1.00  0.00            
ATOM    198  HG  LEU   202      60.800 105.660  70.490  1.00  0.00            
ATOM    199  CD1 LEU   202      62.380 107.070  70.740  1.00  0.00            
ATOM    200 1HD1 LEU   202      62.760 107.950  70.230  1.00  0.00            
ATOM    201 2HD1 LEU   202      62.400 107.330  71.800  1.00  0.00            
ATOM    202 3HD1 LEU   202      63.240 106.430  70.570  1.00  0.00            
ATOM    203  CD2 LEU   202      59.920 107.500  70.540  1.00  0.00            
ATOM    204 1HD2 LEU   202      60.000 107.570  71.630  1.00  0.00            
ATOM    205 2HD2 LEU   202      60.000 108.490  70.080  1.00  0.00            
ATOM    206 3HD2 LEU   202      59.020 106.940  70.270  1.00  0.00            
ATOM    207  C   LEU   202      59.240 107.350  67.460  1.00  0.00            
ATOM    208  O   LEU   202      59.810 108.340  67.000  1.00  0.00            
ATOM    209  N   HIS   203      57.920 107.230  67.600  1.00  0.00            
ATOM    210  H   HIS   203      57.510 106.340  67.840  1.00  0.00            
ATOM    211  CA  HIS   203      56.970 108.270  67.240  1.00  0.00            
ATOM    212  HA  HIS   203      57.550 109.110  66.870  1.00  0.00            
ATOM    213  CB  HIS   203      56.070 108.010  66.030  1.00  0.00            
ATOM    214  HB1 HIS   203      55.710 106.990  66.130  1.00  0.00            
ATOM    215  HB2 HIS   203      56.630 107.980  65.100  1.00  0.00            
ATOM    216  CG  HIS   203      54.970 109.030  65.910  1.00  0.00            
ATOM    217  ND1 HIS   203      55.070 110.420  65.980  1.00  0.00            
ATOM    218  CE1 HIS   203      53.830 110.910  66.050  1.00  0.00            
ATOM    219  HE1 HIS   203      53.570 111.950  66.020  1.00  0.00            
ATOM    220  NE2 HIS   203      52.950 109.900  66.020  1.00  0.00            
ATOM    221  HE2 HIS   203      51.970 109.930  66.260  1.00  0.00            
ATOM    222  CD2 HIS   203      53.640 108.700  65.970  1.00  0.00            
ATOM    223  HD2 HIS   203      53.270 107.690  66.070  1.00  0.00            
ATOM    224  C   HIS   203      56.170 108.750  68.450  1.00  0.00            
ATOM    225  O   HIS   203      55.430 107.920  68.970  1.00  0.00            
ATOM    226  N   ALA   204      56.340 109.990  68.900  1.00  0.00            
ATOM    227  H   ALA   204      57.040 110.550  68.430  1.00  0.00            
ATOM    228  CA  ALA   204      55.710 110.420  70.130  1.00  0.00            
ATOM    229  HA  ALA   204      54.740 109.920  70.170  1.00  0.00            
ATOM    230  CB  ALA   204      56.480 109.860  71.320  1.00  0.00            
ATOM    231  HB1 ALA   204      57.200 110.640  71.560  1.00  0.00            
ATOM    232  HB2 ALA   204      55.850 109.720  72.200  1.00  0.00            
ATOM    233  HB3 ALA   204      56.960 108.890  71.210  1.00  0.00            
ATOM    234  C   ALA   204      55.570 111.930  70.060  1.00  0.00            
ATOM    235  O   ALA   204      56.500 112.580  69.580  1.00  0.00            
ATOM    236  N   PRO   205      54.440 112.520  70.480  1.00  0.00            
ATOM    237  CD  PRO   205      53.340 111.830  71.110  1.00  0.00            
ATOM    238  HD1 PRO   205      53.570 111.430  72.100  1.00  0.00            
ATOM    239  HD2 PRO   205      53.020 110.950  70.550  1.00  0.00            
ATOM    240  CG  PRO   205      52.190 112.830  71.120  1.00  0.00            
ATOM    241  HG1 PRO   205      51.590 112.880  72.030  1.00  0.00            
ATOM    242  HG2 PRO   205      51.520 112.690  70.270  1.00  0.00            
ATOM    243  CB  PRO   205      52.870 114.190  71.010  1.00  0.00            
ATOM    244  HB1 PRO   205      53.040 114.570  72.020  1.00  0.00            
ATOM    245  HB2 PRO   205      52.300 114.930  70.440  1.00  0.00            
ATOM    246  CA  PRO   205      54.240 113.960  70.390  1.00  0.00            
ATOM    247  HA  PRO   205      54.170 114.280  69.360  1.00  0.00            
ATOM    248  C   PRO   205      55.330 114.770  71.090  1.00  0.00            
ATOM    249  O   PRO   205      56.200 114.250  71.780  1.00  0.00            
ATOM    250  N   THR   206      55.170 116.090  70.990  1.00  0.00            
ATOM    251  H   THR   206      54.390 116.390  70.420  1.00  0.00            
ATOM    252  CA  THR   206      56.080 117.170  71.330  1.00  0.00            
ATOM    253  HA  THR   206      56.990 116.700  70.960  1.00  0.00            
ATOM    254  CB  THR   206      55.870 118.350  70.380  1.00  0.00            
ATOM    255  HB  THR   206      56.520 119.120  70.790  1.00  0.00            
ATOM    256  CG2 THR   206      56.040 117.940  68.920  1.00  0.00            
ATOM    257 1HG2 THR   206      57.090 117.680  68.780  1.00  0.00            
ATOM    258 2HG2 THR   206      55.280 117.220  68.620  1.00  0.00            
ATOM    259 3HG2 THR   206      55.780 118.850  68.380  1.00  0.00            
ATOM    260  OG1 THR   206      54.520 118.740  70.490  1.00  0.00            
ATOM    261  HG1 THR   206      54.430 119.200  71.320  1.00  0.00            
ATOM    262  C   THR   206      56.160 117.590  72.790  1.00  0.00            
ATOM    263  O   THR   206      55.150 117.860  73.430  1.00  0.00            
ATOM    264  N   GLY   207      57.380 117.500  73.320  1.00  0.00            
ATOM    265  H   GLY   207      58.180 117.280  72.750  1.00  0.00            
ATOM    266  CA  GLY   207      57.700 117.670  74.720  1.00  0.00            
ATOM    267  HA1 GLY   207      57.200 118.480  75.250  1.00  0.00            
ATOM    268  HA2 GLY   207      58.770 117.900  74.740  1.00  0.00            
ATOM    269  C   GLY   207      57.530 116.400  75.550  1.00  0.00            
ATOM    270  O   GLY   207      57.700 116.450  76.760  1.00  0.00            
ATOM    271  N   SER   208      57.320 115.270  74.870  1.00  0.00            
ATOM    272  H   SER   208      57.250 115.230  73.860  1.00  0.00            
ATOM    273  CA  SER   208      57.130 114.010  75.560  1.00  0.00            
ATOM    274  HA  SER   208      56.360 114.300  76.270  1.00  0.00            
ATOM    275  CB  SER   208      56.540 112.940  74.650  1.00  0.00            
ATOM    276  HB1 SER   208      55.590 113.220  74.200  1.00  0.00            
ATOM    277  HB2 SER   208      56.410 112.010  75.210  1.00  0.00            
ATOM    278  OG  SER   208      57.340 112.580  73.540  1.00  0.00            
ATOM    279  HG  SER   208      57.110 113.140  72.790  1.00  0.00            
ATOM    280  C   SER   208      58.420 113.480  76.180  1.00  0.00            
ATOM    281  O   SER   208      58.220 112.650  77.070  1.00  0.00            
ATOM    282  N   GLY   209      59.620 113.900  75.760  1.00  0.00            
ATOM    283  H   GLY   209      59.530 114.560  75.000  1.00  0.00            
ATOM    284  CA  GLY   209      60.900 113.430  76.230  1.00  0.00            
ATOM    285  HA1 GLY   209      60.750 112.700  77.030  1.00  0.00            
ATOM    286  HA2 GLY   209      61.440 114.320  76.570  1.00  0.00            
ATOM    287  C   GLY   209      61.790 112.730  75.210  1.00  0.00            
ATOM    288  O   GLY   209      62.790 112.160  75.650  1.00  0.00            
ATOM    289  N   LYS   210      61.620 112.780  73.890  1.00  0.00            
ATOM    290  H   LYS   210      60.910 113.430  73.590  1.00  0.00            
ATOM    291  CA  LYS   210      62.340 112.020  72.890  1.00  0.00            
ATOM    292  HA  LYS   210      62.280 110.970  73.190  1.00  0.00            
ATOM    293  CB  LYS   210      61.720 112.050  71.500  1.00  0.00            
ATOM    294  HB1 LYS   210      62.350 111.520  70.780  1.00  0.00            
ATOM    295  HB2 LYS   210      61.690 113.120  71.270  1.00  0.00            
ATOM    296  CG  LYS   210      60.280 111.560  71.460  1.00  0.00            
ATOM    297  HG1 LYS   210      59.650 112.160  72.120  1.00  0.00            
ATOM    298  HG2 LYS   210      60.330 110.480  71.580  1.00  0.00            
ATOM    299  CD  LYS   210      59.710 111.740  70.050  1.00  0.00            
ATOM    300  HD1 LYS   210      58.730 111.260  70.070  1.00  0.00            
ATOM    301  HD2 LYS   210      60.230 111.140  69.300  1.00  0.00            
ATOM    302  CE  LYS   210      59.620 113.140  69.480  1.00  0.00            
ATOM    303  HE1 LYS   210      59.130 113.040  68.510  1.00  0.00            
ATOM    304  HE2 LYS   210      60.620 113.470  69.180  1.00  0.00            
ATOM    305  NZ  LYS   210      58.830 114.020  70.360  1.00  0.00            
ATOM    306  HZ1 LYS   210      59.250 114.160  71.270  1.00  0.00            
ATOM    307  HZ2 LYS   210      58.830 114.930  69.940  1.00  0.00            
ATOM    308  HZ3 LYS   210      57.920 113.610  70.520  1.00  0.00            
ATOM    309  C   LYS   210      63.800 112.450  72.850  1.00  0.00            
ATOM    310  O   LYS   210      64.670 111.580  72.820  1.00  0.00            
ATOM    311  N   SER   211      64.110 113.750  72.780  1.00  0.00            
ATOM    312  H   SER   211      63.360 114.410  72.660  1.00  0.00            
ATOM    313  CA  SER   211      65.490 114.190  72.760  1.00  0.00            
ATOM    314  HA  SER   211      66.060 113.610  72.030  1.00  0.00            
ATOM    315  CB  SER   211      65.500 115.600  72.180  1.00  0.00            
ATOM    316  HB1 SER   211      66.540 115.850  71.980  1.00  0.00            
ATOM    317  HB2 SER   211      65.040 116.310  72.870  1.00  0.00            
ATOM    318  OG  SER   211      64.800 115.700  70.970  1.00  0.00            
ATOM    319  HG  SER   211      65.280 115.040  70.460  1.00  0.00            
ATOM    320  C   SER   211      66.250 114.090  74.070  1.00  0.00            
ATOM    321  O   SER   211      67.470 113.990  74.000  1.00  0.00            
ATOM    322  N   THR   212      65.580 114.160  75.230  1.00  0.00            
ATOM    323  H   THR   212      64.610 114.420  75.120  1.00  0.00            
ATOM    324  CA  THR   212      66.180 114.350  76.530  1.00  0.00            
ATOM    325  HA  THR   212      67.210 114.670  76.440  1.00  0.00            
ATOM    326  CB  THR   212      65.590 115.540  77.280  1.00  0.00            
ATOM    327  HB  THR   212      65.880 115.470  78.320  1.00  0.00            
ATOM    328  CG2 THR   212      66.000 116.900  76.710  1.00  0.00            
ATOM    329 1HG2 THR   212      65.630 116.870  75.690  1.00  0.00            
ATOM    330 2HG2 THR   212      65.740 117.690  77.410  1.00  0.00            
ATOM    331 3HG2 THR   212      67.080 116.870  76.760  1.00  0.00            
ATOM    332  OG1 THR   212      64.180 115.530  77.320  1.00  0.00            
ATOM    333  HG1 THR   212      63.900 115.880  76.470  1.00  0.00            
ATOM    334  C   THR   212      66.260 113.070  77.360  1.00  0.00            
ATOM    335  O   THR   212      67.300 112.460  77.610  1.00  0.00            
ATOM    336  N   LYS   213      65.110 112.620  77.860  1.00  0.00            
ATOM    337  H   LYS   213      64.240 112.990  77.490  1.00  0.00            
ATOM    338  CA  LYS   213      65.060 111.520  78.800  1.00  0.00            
ATOM    339  HA  LYS   213      65.790 111.670  79.600  1.00  0.00            
ATOM    340  CB  LYS   213      63.730 111.340  79.520  1.00  0.00            
ATOM    341  HB1 LYS   213      63.440 112.280  80.000  1.00  0.00            
ATOM    342  HB2 LYS   213      63.950 110.740  80.390  1.00  0.00            
ATOM    343  CG  LYS   213      62.610 110.600  78.800  1.00  0.00            
ATOM    344  HG1 LYS   213      63.070 109.710  78.360  1.00  0.00            
ATOM    345  HG2 LYS   213      62.240 111.240  78.000  1.00  0.00            
ATOM    346  CD  LYS   213      61.470 110.180  79.730  1.00  0.00            
ATOM    347  HD1 LYS   213      61.100 111.090  80.210  1.00  0.00            
ATOM    348  HD2 LYS   213      61.910 109.550  80.500  1.00  0.00            
ATOM    349  CE  LYS   213      60.290 109.550  79.000  1.00  0.00            
ATOM    350  HE1 LYS   213      60.580 109.040  78.090  1.00  0.00            
ATOM    351  HE2 LYS   213      59.590 110.330  78.680  1.00  0.00            
ATOM    352  NZ  LYS   213      59.620 108.620  79.920  1.00  0.00            
ATOM    353  HZ1 LYS   213      60.180 107.810  80.150  1.00  0.00            
ATOM    354  HZ2 LYS   213      59.280 109.190  80.680  1.00  0.00            
ATOM    355  HZ3 LYS   213      58.800 108.230  79.460  1.00  0.00            
ATOM    356  C   LYS   213      65.570 110.210  78.230  1.00  0.00            
ATOM    357  O   LYS   213      66.110 109.420  79.020  1.00  0.00            
ATOM    358  N   VAL   214      65.380 110.050  76.920  1.00  0.00            
ATOM    359  H   VAL   214      64.780 110.700  76.440  1.00  0.00            
ATOM    360  CA  VAL   214      65.660 108.800  76.230  1.00  0.00            
ATOM    361  HA  VAL   214      65.240 108.060  76.910  1.00  0.00            
ATOM    362  CB  VAL   214      64.850 108.590  74.960  1.00  0.00            
ATOM    363  HB  VAL   214      65.110 109.490  74.400  1.00  0.00            
ATOM    364  CG1 VAL   214      65.110 107.420  74.010  1.00  0.00            
ATOM    365 1HG1 VAL   214      64.880 106.430  74.410  1.00  0.00            
ATOM    366 2HG1 VAL   214      64.510 107.550  73.110  1.00  0.00            
ATOM    367 3HG1 VAL   214      66.170 107.520  73.780  1.00  0.00            
ATOM    368  CG2 VAL   214      63.350 108.640  75.200  1.00  0.00            
ATOM    369 1HG2 VAL   214      62.830 108.560  74.240  1.00  0.00            
ATOM    370 2HG2 VAL   214      62.980 107.840  75.840  1.00  0.00            
ATOM    371 3HG2 VAL   214      63.090 109.560  75.720  1.00  0.00            
ATOM    372  C   VAL   214      67.130 108.440  76.070  1.00  0.00            
ATOM    373  O   VAL   214      67.530 107.400  76.590  1.00  0.00            
ATOM    374  N   PRO   215      67.970 109.350  75.590  1.00  0.00            
ATOM    375  CD  PRO   215      67.730 110.560  74.830  1.00  0.00            
ATOM    376  HD1 PRO   215      67.010 111.240  75.280  1.00  0.00            
ATOM    377  HD2 PRO   215      67.360 110.280  73.850  1.00  0.00            
ATOM    378  CG  PRO   215      69.010 111.390  74.820  1.00  0.00            
ATOM    379  HG1 PRO   215      69.000 112.060  75.680  1.00  0.00            
ATOM    380  HG2 PRO   215      69.150 111.860  73.850  1.00  0.00            
ATOM    381  CB  PRO   215      70.120 110.370  75.100  1.00  0.00            
ATOM    382  HB1 PRO   215      70.790 110.900  75.780  1.00  0.00            
ATOM    383  HB2 PRO   215      70.540 110.120  74.130  1.00  0.00            
ATOM    384  CA  PRO   215      69.410 109.140  75.650  1.00  0.00            
ATOM    385  HA  PRO   215      69.700 108.260  75.070  1.00  0.00            
ATOM    386  C   PRO   215      69.920 108.860  77.050  1.00  0.00            
ATOM    387  O   PRO   215      70.980 108.270  77.240  1.00  0.00            
ATOM    388  N   ALA   216      69.310 109.460  78.080  1.00  0.00            
ATOM    389  H   ALA   216      68.580 110.100  77.830  1.00  0.00            
ATOM    390  CA  ALA   216      69.700 109.180  79.450  1.00  0.00            
ATOM    391  HA  ALA   216      70.780 109.290  79.370  1.00  0.00            
ATOM    392  CB  ALA   216      69.340 110.410  80.280  1.00  0.00            
ATOM    393  HB1 ALA   216      69.750 110.370  81.290  1.00  0.00            
ATOM    394  HB2 ALA   216      69.750 111.340  79.900  1.00  0.00            
ATOM    395  HB3 ALA   216      68.250 110.520  80.330  1.00  0.00            
ATOM    396  C   ALA   216      69.220 107.860  80.020  1.00  0.00            
ATOM    397  O   ALA   216      69.900 107.310  80.890  1.00  0.00            
ATOM    398  N   ALA   217      68.150 107.310  79.440  1.00  0.00            
ATOM    399  H   ALA   217      67.740 107.740  78.620  1.00  0.00            
ATOM    400  CA  ALA   217      67.740 105.960  79.760  1.00  0.00            
ATOM    401  HA  ALA   217      67.470 105.820  80.800  1.00  0.00            
ATOM    402  CB  ALA   217      66.430 105.670  79.030  1.00  0.00            
ATOM    403  HB1 ALA   217      65.750 106.490  79.250  1.00  0.00            
ATOM    404  HB2 ALA   217      66.640 105.490  77.970  1.00  0.00            
ATOM    405  HB3 ALA   217      66.040 104.710  79.350  1.00  0.00            
ATOM    406  C   ALA   217      68.770 104.930  79.310  1.00  0.00            
ATOM    407  O   ALA   217      69.080 103.980  80.020  1.00  0.00            
ATOM    408  N   TYR   218      69.360 105.080  78.120  1.00  0.00            
ATOM    409  H   TYR   218      69.230 105.910  77.560  1.00  0.00            
ATOM    410  CA  TYR   218      70.310 104.120  77.590  1.00  0.00            
ATOM    411  HA  TYR   218      69.920 103.120  77.780  1.00  0.00            
ATOM    412  CB  TYR   218      70.430 104.270  76.070  1.00  0.00            
ATOM    413  HB1 TYR   218      71.210 103.630  75.640  1.00  0.00            
ATOM    414  HB2 TYR   218      70.770 105.280  75.850  1.00  0.00            
ATOM    415  CG  TYR   218      69.210 103.980  75.230  1.00  0.00            
ATOM    416  CD1 TYR   218      68.480 102.810  75.430  1.00  0.00            
ATOM    417  HD1 TYR   218      68.890 102.070  76.100  1.00  0.00            
ATOM    418  CE1 TYR   218      67.370 102.490  74.630  1.00  0.00            
ATOM    419  HE1 TYR   218      66.860 101.550  74.740  1.00  0.00            
ATOM    420  CZ  TYR   218      66.930 103.460  73.710  1.00  0.00            
ATOM    421  OH  TYR   218      65.790 103.230  72.990  1.00  0.00            
ATOM    422  HH  TYR   218      65.500 102.330  73.180  1.00  0.00            
ATOM    423  CE2 TYR   218      67.710 104.610  73.460  1.00  0.00            
ATOM    424  HE2 TYR   218      67.340 105.340  72.760  1.00  0.00            
ATOM    425  CD2 TYR   218      68.860 104.880  74.210  1.00  0.00            
ATOM    426  HD2 TYR   218      69.320 105.840  74.030  1.00  0.00            
ATOM    427  C   TYR   218      71.660 104.300  78.260  1.00  0.00            
ATOM    428  O   TYR   218      72.270 103.350  78.760  1.00  0.00            
ATOM    429  N   ALA   219      72.090 105.530  78.540  1.00  0.00            
ATOM    430  H   ALA   219      71.590 106.220  78.010  1.00  0.00            
ATOM    431  CA  ALA   219      73.180 105.880  79.430  1.00  0.00            
ATOM    432  HA  ALA   219      74.120 105.680  78.930  1.00  0.00            
ATOM    433  CB  ALA   219      73.130 107.380  79.720  1.00  0.00            
ATOM    434  HB1 ALA   219      73.260 107.900  78.770  1.00  0.00            
ATOM    435  HB2 ALA   219      72.150 107.640  80.130  1.00  0.00            
ATOM    436  HB3 ALA   219      73.950 107.700  80.370  1.00  0.00            
ATOM    437  C   ALA   219      73.140 105.140  80.760  1.00  0.00            
ATOM    438  O   ALA   219      74.130 104.590  81.240  1.00  0.00            
ATOM    439  N   ALA   220      71.950 105.180  81.370  1.00  0.00            
ATOM    440  H   ALA   220      71.290 105.900  81.100  1.00  0.00            
ATOM    441  CA  ALA   220      71.660 104.580  82.650  1.00  0.00            
ATOM    442  HA  ALA   220      72.280 104.970  83.460  1.00  0.00            
ATOM    443  CB  ALA   220      70.270 105.000  83.110  1.00  0.00            
ATOM    444  HB1 ALA   220      69.530 104.570  82.430  1.00  0.00            
ATOM    445  HB2 ALA   220      70.060 104.650  84.130  1.00  0.00            
ATOM    446  HB3 ALA   220      70.170 106.080  83.120  1.00  0.00            
ATOM    447  C   ALA   220      71.830 103.070  82.700  1.00  0.00            
ATOM    448  O   ALA   220      72.510 102.550  83.590  1.00  0.00            
ATOM    449  N   GLN   221      71.420 102.410  81.620  1.00  0.00            
ATOM    450  H   GLN   221      70.960 102.980  80.930  1.00  0.00            
ATOM    451  CA  GLN   221      71.710 101.010  81.390  1.00  0.00            
ATOM    452  HA  GLN   221      71.430 100.340  82.200  1.00  0.00            
ATOM    453  CB  GLN   221      70.840 100.500  80.240  1.00  0.00            
ATOM    454  HB1 GLN   221      71.200  99.580  79.780  1.00  0.00            
ATOM    455  HB2 GLN   221      70.880 101.170  79.380  1.00  0.00            
ATOM    456  CG  GLN   221      69.390 100.200  80.610  1.00  0.00            
ATOM    457  HG1 GLN   221      68.850 101.140  80.520  1.00  0.00            
ATOM    458  HG2 GLN   221      69.320  99.870  81.640  1.00  0.00            
ATOM    459  CD  GLN   221      68.790  99.150  79.680  1.00  0.00            
ATOM    460  OE1 GLN   221      69.050  97.950  79.760  1.00  0.00            
ATOM    461  NE2 GLN   221      67.870  99.540  78.790  1.00  0.00            
ATOM    462 1HE2 GLN   221      67.590 100.510  78.870  1.00  0.00            
ATOM    463 2HE2 GLN   221      67.210  98.880  78.410  1.00  0.00            
ATOM    464  C   GLN   221      73.170 100.780  81.040  1.00  0.00            
ATOM    465  O   GLN   221      73.570  99.640  80.800  1.00  0.00            
ATOM    466  N   GLY   222      74.030 101.790  80.990  1.00  0.00            
ATOM    467  H   GLY   222      73.710 102.740  81.170  1.00  0.00            
ATOM    468  CA  GLY   222      75.440 101.800  80.660  1.00  0.00            
ATOM    469  HA1 GLY   222      76.000 100.940  81.040  1.00  0.00            
ATOM    470  HA2 GLY   222      75.870 102.710  81.070  1.00  0.00            
ATOM    471  C   GLY   222      75.790 101.840  79.180  1.00  0.00            
ATOM    472  O   GLY   222      76.930 101.600  78.800  1.00  0.00            
ATOM    473  N   TYR   223      74.900 102.230  78.260  1.00  0.00            
ATOM    474  H   TYR   223      74.010 102.650  78.520  1.00  0.00            
ATOM    475  CA  TYR   223      75.120 102.340  76.840  1.00  0.00            
ATOM    476  HA  TYR   223      75.860 101.570  76.630  1.00  0.00            
ATOM    477  CB  TYR   223      73.850 101.970  76.060  1.00  0.00            
ATOM    478  HB1 TYR   223      74.010 102.050  74.990  1.00  0.00            
ATOM    479  HB2 TYR   223      73.020 102.640  76.290  1.00  0.00            
ATOM    480  CG  TYR   223      73.410 100.530  76.170  1.00  0.00            
ATOM    481  CD1 TYR   223      72.080 100.260  76.500  1.00  0.00            
ATOM    482  HD1 TYR   223      71.420 101.060  76.790  1.00  0.00            
ATOM    483  CE1 TYR   223      71.560  98.960  76.570  1.00  0.00            
ATOM    484  HE1 TYR   223      70.530  98.790  76.860  1.00  0.00            
ATOM    485  CZ  TYR   223      72.380  97.890  76.160  1.00  0.00            
ATOM    486  OH  TYR   223      71.880  96.620  76.140  1.00  0.00            
ATOM    487  HH  TYR   223      71.040  96.570  76.610  1.00  0.00            
ATOM    488  CE2 TYR   223      73.690  98.190  75.740  1.00  0.00            
ATOM    489  HE2 TYR   223      74.190  97.350  75.260  1.00  0.00            
ATOM    490  CD2 TYR   223      74.240  99.480  75.780  1.00  0.00            
ATOM    491  HD2 TYR   223      75.210  99.590  75.320  1.00  0.00            
ATOM    492  C   TYR   223      75.670 103.690  76.390  1.00  0.00            
ATOM    493  O   TYR   223      75.450 104.680  77.080  1.00  0.00            
ATOM    494  N   LYS   224      76.480 103.700  75.330  1.00  0.00            
ATOM    495  H   LYS   224      76.760 102.850  74.870  1.00  0.00            
ATOM    496  CA  LYS   224      77.100 104.860  74.730  1.00  0.00            
ATOM    497  HA  LYS   224      77.110 105.630  75.500  1.00  0.00            
ATOM    498  CB  LYS   224      78.500 104.440  74.290  1.00  0.00            
ATOM    499  HB1 LYS   224      78.870 105.290  73.700  1.00  0.00            
ATOM    500  HB2 LYS   224      78.430 103.550  73.660  1.00  0.00            
ATOM    501  CG  LYS   224      79.540 104.250  75.390  1.00  0.00            
ATOM    502  HG1 LYS   224      79.060 103.630  76.160  1.00  0.00            
ATOM    503  HG2 LYS   224      79.770 105.260  75.730  1.00  0.00            
ATOM    504  CD  LYS   224      80.840 103.580  74.940  1.00  0.00            
ATOM    505  HD1 LYS   224      81.230 104.220  74.150  1.00  0.00            
ATOM    506  HD2 LYS   224      80.650 102.630  74.430  1.00  0.00            
ATOM    507  CE  LYS   224      81.830 103.430  76.090  1.00  0.00            
ATOM    508  HE1 LYS   224      81.830 104.360  76.660  1.00  0.00            
ATOM    509  HE2 LYS   224      82.810 103.200  75.660  1.00  0.00            
ATOM    510  NZ  LYS   224      81.410 102.270  76.900  1.00  0.00            
ATOM    511  HZ1 LYS   224      82.190 101.900  77.410  1.00  0.00            
ATOM    512  HZ2 LYS   224      80.720 102.640  77.540  1.00  0.00            
ATOM    513  HZ3 LYS   224      81.120 101.470  76.350  1.00  0.00            
ATOM    514  C   LYS   224      76.310 105.390  73.540  1.00  0.00            
ATOM    515  O   LYS   224      75.840 104.580  72.740  1.00  0.00            
ATOM    516  N   VAL   225      76.070 106.700  73.450  1.00  0.00            
ATOM    517  H   VAL   225      76.590 107.260  74.110  1.00  0.00            
ATOM    518  CA  VAL   225      75.030 107.350  72.690  1.00  0.00            
ATOM    519  HA  VAL   225      74.640 106.610  72.000  1.00  0.00            
ATOM    520  CB  VAL   225      73.870 107.780  73.590  1.00  0.00            
ATOM    521  HB  VAL   225      74.110 108.760  74.010  1.00  0.00            
ATOM    522  CG1 VAL   225      72.610 107.800  72.720  1.00  0.00            
ATOM    523 1HG1 VAL   225      72.350 106.760  72.530  1.00  0.00            
ATOM    524 2HG1 VAL   225      71.770 108.170  73.310  1.00  0.00            
ATOM    525 3HG1 VAL   225      72.800 108.510  71.920  1.00  0.00            
ATOM    526  CG2 VAL   225      73.480 106.910  74.780  1.00  0.00            
ATOM    527 1HG2 VAL   225      72.530 107.290  75.150  1.00  0.00            
ATOM    528 2HG2 VAL   225      73.100 105.930  74.510  1.00  0.00            
ATOM    529 3HG2 VAL   225      74.250 106.870  75.550  1.00  0.00            
ATOM    530  C   VAL   225      75.530 108.590  71.950  1.00  0.00            
ATOM    531  O   VAL   225      76.030 109.470  72.640  1.00  0.00            
ATOM    532  N   LEU   226      75.180 108.640  70.670  1.00  0.00            
ATOM    533  H   LEU   226      74.870 107.760  70.280  1.00  0.00            
ATOM    534  CA  LEU   226      75.230 109.850  69.870  1.00  0.00            
ATOM    535  HA  LEU   226      75.590 110.670  70.500  1.00  0.00            
ATOM    536  CB  LEU   226      76.130 109.610  68.660  1.00  0.00            
ATOM    537  HB1 LEU   226      75.900 108.650  68.200  1.00  0.00            
ATOM    538  HB2 LEU   226      77.160 109.590  69.020  1.00  0.00            
ATOM    539  CG  LEU   226      76.230 110.630  67.540  1.00  0.00            
ATOM    540  HG  LEU   226      75.280 111.040  67.180  1.00  0.00            
ATOM    541  CD1 LEU   226      77.030 111.860  67.950  1.00  0.00            
ATOM    542 1HD1 LEU   226      77.320 112.380  67.030  1.00  0.00            
ATOM    543 2HD1 LEU   226      76.350 112.600  68.360  1.00  0.00            
ATOM    544 3HD1 LEU   226      77.850 111.690  68.650  1.00  0.00            
ATOM    545  CD2 LEU   226      76.910 109.920  66.380  1.00  0.00            
ATOM    546 1HD2 LEU   226      76.270 109.110  66.030  1.00  0.00            
ATOM    547 2HD2 LEU   226      77.110 110.580  65.530  1.00  0.00            
ATOM    548 3HD2 LEU   226      77.830 109.430  66.690  1.00  0.00            
ATOM    549  C   LEU   226      73.860 110.230  69.340  1.00  0.00            
ATOM    550  O   LEU   226      73.270 109.380  68.680  1.00  0.00            
ATOM    551  N   VAL   227      73.370 111.440  69.650  1.00  0.00            
ATOM    552  H   VAL   227      73.970 111.980  70.250  1.00  0.00            
ATOM    553  CA  VAL   227      72.130 112.130  69.350  1.00  0.00            
ATOM    554  HA  VAL   227      71.390 111.460  68.910  1.00  0.00            
ATOM    555  CB  VAL   227      71.460 112.790  70.550  1.00  0.00            
ATOM    556  HB  VAL   227      72.090 113.590  70.940  1.00  0.00            
ATOM    557  CG1 VAL   227      70.070 113.300  70.190  1.00  0.00            
ATOM    558 1HG1 VAL   227      69.450 112.550  69.700  1.00  0.00            
ATOM    559 2HG1 VAL   227      69.590 113.610  71.110  1.00  0.00            
ATOM    560 3HG1 VAL   227      70.230 114.200  69.590  1.00  0.00            
ATOM    561  CG2 VAL   227      71.300 111.800  71.700  1.00  0.00            
ATOM    562 1HG2 VAL   227      72.310 111.450  71.910  1.00  0.00            
ATOM    563 2HG2 VAL   227      70.920 112.280  72.600  1.00  0.00            
ATOM    564 3HG2 VAL   227      70.720 110.950  71.340  1.00  0.00            
ATOM    565  C   VAL   227      72.300 113.210  68.290  1.00  0.00            
ATOM    566  O   VAL   227      73.040 114.180  68.460  1.00  0.00            
ATOM    567  N   LEU   228      71.590 113.130  67.160  1.00  0.00            
ATOM    568  H   LEU   228      71.090 112.260  67.060  1.00  0.00            
ATOM    569  CA  LEU   228      71.750 113.980  66.000  1.00  0.00            
ATOM    570  HA  LEU   228      72.610 114.640  66.120  1.00  0.00            
ATOM    571  CB  LEU   228      72.120 113.110  64.810  1.00  0.00            
ATOM    572  HB1 LEU   228      72.330 113.800  63.990  1.00  0.00            
ATOM    573  HB2 LEU   228      71.240 112.510  64.580  1.00  0.00            
ATOM    574  CG  LEU   228      73.360 112.230  64.950  1.00  0.00            
ATOM    575  HG  LEU   228      73.220 111.570  65.800  1.00  0.00            
ATOM    576  CD1 LEU   228      73.720 111.500  63.650  1.00  0.00            
ATOM    577 1HD1 LEU   228      72.830 111.310  63.050  1.00  0.00            
ATOM    578 2HD1 LEU   228      74.360 112.160  63.070  1.00  0.00            
ATOM    579 3HD1 LEU   228      74.340 110.610  63.770  1.00  0.00            
ATOM    580  CD2 LEU   228      74.600 113.020  65.330  1.00  0.00            
ATOM    581 1HD2 LEU   228      75.480 112.370  65.380  1.00  0.00            
ATOM    582 2HD2 LEU   228      74.700 113.800  64.570  1.00  0.00            
ATOM    583 3HD2 LEU   228      74.430 113.500  66.300  1.00  0.00            
ATOM    584  C   LEU   228      70.470 114.760  65.700  1.00  0.00            
ATOM    585  O   LEU   228      69.390 114.180  65.650  1.00  0.00            
ATOM    586  N   ASN   229      70.610 116.070  65.490  1.00  0.00            
ATOM    587  H   ASN   229      71.560 116.420  65.580  1.00  0.00            
ATOM    588  CA  ASN   229      69.640 117.150  65.510  1.00  0.00            
ATOM    589  HA  ASN   229      68.650 116.710  65.620  1.00  0.00            
ATOM    590  CB  ASN   229      69.670 117.940  66.820  1.00  0.00            
ATOM    591  HB1 ASN   229      70.600 118.510  66.750  1.00  0.00            
ATOM    592  HB2 ASN   229      69.730 117.240  67.650  1.00  0.00            
ATOM    593  CG  ASN   229      68.480 118.830  67.120  1.00  0.00            
ATOM    594  OD1 ASN   229      68.250 119.800  66.400  1.00  0.00            
ATOM    595  ND2 ASN   229      67.650 118.610  68.140  1.00  0.00            
ATOM    596 1HD2 ASN   229      67.650 117.710  68.600  1.00  0.00            
ATOM    597 2HD2 ASN   229      66.830 119.210  68.140  1.00  0.00            
ATOM    598  C   ASN   229      69.680 118.060  64.290  1.00  0.00            
ATOM    599  O   ASN   229      70.780 118.200  63.770  1.00  0.00            
ATOM    600  N   PRO   230      68.610 118.690  63.800  1.00  0.00            
ATOM    601  CD  PRO   230      67.290 118.120  63.960  1.00  0.00            
ATOM    602  HD1 PRO   230      66.630 118.730  64.570  1.00  0.00            
ATOM    603  HD2 PRO   230      67.230 117.100  64.330  1.00  0.00            
ATOM    604  CG  PRO   230      66.660 118.160  62.570  1.00  0.00            
ATOM    605  HG1 PRO   230      65.570 118.100  62.570  1.00  0.00            
ATOM    606  HG2 PRO   230      67.090 117.290  62.070  1.00  0.00            
ATOM    607  CB  PRO   230      67.290 119.360  61.870  1.00  0.00            
ATOM    608  HB1 PRO   230      66.650 120.230  62.060  1.00  0.00            
ATOM    609  HB2 PRO   230      67.310 119.200  60.800  1.00  0.00            
ATOM    610  CA  PRO   230      68.620 119.500  62.600  1.00  0.00            
ATOM    611  HA  PRO   230      69.330 119.080  61.880  1.00  0.00            
ATOM    612  C   PRO   230      68.890 120.980  62.860  1.00  0.00            
ATOM    613  O   PRO   230      68.870 121.800  61.950  1.00  0.00            
ATOM    614  N   SER   231      69.100 121.410  64.100  1.00  0.00            
ATOM    615  H   SER   231      68.960 120.730  64.830  1.00  0.00            
ATOM    616  CA  SER   231      68.990 122.760  64.630  1.00  0.00            
ATOM    617  HA  SER   231      69.220 123.510  63.870  1.00  0.00            
ATOM    618  CB  SER   231      67.560 122.980  65.110  1.00  0.00            
ATOM    619  HB1 SER   231      66.760 122.590  64.490  1.00  0.00            
ATOM    620  HB2 SER   231      67.340 124.040  65.220  1.00  0.00            
ATOM    621  OG  SER   231      67.280 122.400  66.370  1.00  0.00            
ATOM    622  HG  SER   231      67.780 121.570  66.350  1.00  0.00            
ATOM    623  C   SER   231      69.930 123.100  65.770  1.00  0.00            
ATOM    624  O   SER   231      70.250 122.250  66.600  1.00  0.00            
ATOM    625  N   VAL   232      70.270 124.360  66.070  1.00  0.00            
ATOM    626  H   VAL   232      69.880 125.020  65.420  1.00  0.00            
ATOM    627  CA  VAL   232      71.290 124.830  66.980  1.00  0.00            
ATOM    628  HA  VAL   232      72.060 124.070  67.110  1.00  0.00            
ATOM    629  CB  VAL   232      71.950 126.070  66.370  1.00  0.00            
ATOM    630  HB  VAL   232      71.110 126.730  66.140  1.00  0.00            
ATOM    631  CG1 VAL   232      72.930 126.760  67.310  1.00  0.00            
ATOM    632 1HG1 VAL   232      73.880 126.240  67.430  1.00  0.00            
ATOM    633 2HG1 VAL   232      73.010 127.750  66.860  1.00  0.00            
ATOM    634 3HG1 VAL   232      72.510 126.960  68.300  1.00  0.00            
ATOM    635  CG2 VAL   232      72.720 125.770  65.090  1.00  0.00            
ATOM    636 1HG2 VAL   232      73.340 126.600  64.730  1.00  0.00            
ATOM    637 2HG2 VAL   232      73.360 124.930  65.320  1.00  0.00            
ATOM    638 3HG2 VAL   232      72.060 125.430  64.290  1.00  0.00            
ATOM    639  C   VAL   232      70.670 125.130  68.340  1.00  0.00            
ATOM    640  O   VAL   232      71.180 124.590  69.320  1.00  0.00            
ATOM    641  N   ALA   233      69.570 125.880  68.350  1.00  0.00            
ATOM    642  H   ALA   233      69.160 126.240  67.500  1.00  0.00            
ATOM    643  CA  ALA   233      68.920 126.280  69.580  1.00  0.00            
ATOM    644  HA  ALA   233      69.710 126.800  70.140  1.00  0.00            
ATOM    645  CB  ALA   233      67.820 127.310  69.300  1.00  0.00            
ATOM    646  HB1 ALA   233      68.180 128.080  68.620  1.00  0.00            
ATOM    647  HB2 ALA   233      66.950 126.820  68.860  1.00  0.00            
ATOM    648  HB3 ALA   233      67.540 127.920  70.160  1.00  0.00            
ATOM    649  C   ALA   233      68.380 125.120  70.400  1.00  0.00            
ATOM    650  O   ALA   233      68.460 125.190  71.630  1.00  0.00            
ATOM    651  N   ALA   234      67.890 124.000  69.860  1.00  0.00            
ATOM    652  H   ALA   234      67.680 124.050  68.880  1.00  0.00            
ATOM    653  CA  ALA   234      67.660 122.770  70.610  1.00  0.00            
ATOM    654  HA  ALA   234      67.100 123.150  71.460  1.00  0.00            
ATOM    655  CB  ALA   234      66.720 121.800  69.910  1.00  0.00            
ATOM    656  HB1 ALA   234      65.910 122.430  69.520  1.00  0.00            
ATOM    657  HB2 ALA   234      67.250 121.250  69.140  1.00  0.00            
ATOM    658  HB3 ALA   234      66.430 121.040  70.630  1.00  0.00            
ATOM    659  C   ALA   234      68.900 122.050  71.130  1.00  0.00            
ATOM    660  O   ALA   234      69.040 121.850  72.330  1.00  0.00            
ATOM    661  N   THR   235      69.920 121.990  70.270  1.00  0.00            
ATOM    662  H   THR   235      69.640 122.230  69.340  1.00  0.00            
ATOM    663  CA  THR   235      71.170 121.300  70.530  1.00  0.00            
ATOM    664  HA  THR   235      70.900 120.310  70.910  1.00  0.00            
ATOM    665  CB  THR   235      71.940 121.150  69.220  1.00  0.00            
ATOM    666  HB  THR   235      72.120 122.080  68.670  1.00  0.00            
ATOM    667  CG2 THR   235      73.250 120.380  69.270  1.00  0.00            
ATOM    668 1HG2 THR   235      73.530 120.110  68.250  1.00  0.00            
ATOM    669 2HG2 THR   235      74.010 120.940  69.820  1.00  0.00            
ATOM    670 3HG2 THR   235      73.150 119.480  69.870  1.00  0.00            
ATOM    671  OG1 THR   235      71.050 120.440  68.390  1.00  0.00            
ATOM    672  HG1 THR   235      70.690 120.970  67.680  1.00  0.00            
ATOM    673  C   THR   235      71.890 121.970  71.680  1.00  0.00            
ATOM    674  O   THR   235      72.120 121.250  72.650  1.00  0.00            
ATOM    675  N   LEU   236      72.130 123.290  71.660  1.00  0.00            
ATOM    676  H   LEU   236      71.840 123.750  70.810  1.00  0.00            
ATOM    677  CA  LEU   236      72.800 124.010  72.720  1.00  0.00            
ATOM    678  HA  LEU   236      73.760 123.560  72.960  1.00  0.00            
ATOM    679  CB  LEU   236      72.980 125.480  72.360  1.00  0.00            
ATOM    680  HB1 LEU   236      73.480 125.980  73.190  1.00  0.00            
ATOM    681  HB2 LEU   236      72.020 126.010  72.380  1.00  0.00            
ATOM    682  CG  LEU   236      73.880 125.770  71.170  1.00  0.00            
ATOM    683  HG  LEU   236      73.470 125.210  70.330  1.00  0.00            
ATOM    684  CD1 LEU   236      74.000 127.280  70.970  1.00  0.00            
ATOM    685 1HD1 LEU   236      73.030 127.770  70.880  1.00  0.00            
ATOM    686 2HD1 LEU   236      74.510 127.670  71.850  1.00  0.00            
ATOM    687 3HD1 LEU   236      74.610 127.600  70.130  1.00  0.00            
ATOM    688  CD2 LEU   236      75.290 125.220  71.330  1.00  0.00            
ATOM    689 1HD2 LEU   236      75.700 125.340  72.330  1.00  0.00            
ATOM    690 2HD2 LEU   236      75.180 124.160  71.060  1.00  0.00            
ATOM    691 3HD2 LEU   236      75.980 125.720  70.650  1.00  0.00            
ATOM    692  C   LEU   236      71.970 123.980  74.000  1.00  0.00            
ATOM    693  O   LEU   236      72.540 123.930  75.080  1.00  0.00            
ATOM    694  N   GLY   237      70.640 124.020  73.870  1.00  0.00            
ATOM    695  H   GLY   237      70.320 124.220  72.930  1.00  0.00            
ATOM    696  CA  GLY   237      69.650 124.020  74.920  1.00  0.00            
ATOM    697  HA1 GLY   237      68.660 123.990  74.460  1.00  0.00            
ATOM    698  HA2 GLY   237      69.670 124.910  75.550  1.00  0.00            
ATOM    699  C   GLY   237      69.740 122.780  75.810  1.00  0.00            
ATOM    700  O   GLY   237      69.650 122.950  77.020  1.00  0.00            
ATOM    701  N   PHE   238      70.090 121.600  75.310  1.00  0.00            
ATOM    702  H   PHE   238      70.220 121.580  74.310  1.00  0.00            
ATOM    703  CA  PHE   238      70.380 120.430  76.110  1.00  0.00            
ATOM    704  HA  PHE   238      69.580 120.320  76.850  1.00  0.00            
ATOM    705  CB  PHE   238      70.460 119.130  75.310  1.00  0.00            
ATOM    706  HB1 PHE   238      70.480 118.240  75.940  1.00  0.00            
ATOM    707  HB2 PHE   238      71.420 119.150  74.780  1.00  0.00            
ATOM    708  CG  PHE   238      69.360 118.990  74.300  1.00  0.00            
ATOM    709  CD1 PHE   238      68.050 118.740  74.730  1.00  0.00            
ATOM    710  HD1 PHE   238      67.740 118.690  75.770  1.00  0.00            
ATOM    711  CE1 PHE   238      66.970 118.560  73.860  1.00  0.00            
ATOM    712  HE1 PHE   238      65.980 118.330  74.220  1.00  0.00            
ATOM    713  CZ  PHE   238      67.230 118.700  72.500  1.00  0.00            
ATOM    714  HZ  PHE   238      66.460 118.620  71.740  1.00  0.00            
ATOM    715  CE2 PHE   238      68.550 118.730  72.030  1.00  0.00            
ATOM    716  HE2 PHE   238      68.690 118.830  70.960  1.00  0.00            
ATOM    717  CD2 PHE   238      69.610 118.840  72.930  1.00  0.00            
ATOM    718  HD2 PHE   238      70.620 118.900  72.550  1.00  0.00            
ATOM    719  C   PHE   238      71.600 120.620  77.000  1.00  0.00            
ATOM    720  O   PHE   238      71.620 120.170  78.140  1.00  0.00            
ATOM    721  N   GLY   239      72.570 121.400  76.520  1.00  0.00            
ATOM    722  H   GLY   239      72.450 121.790  75.590  1.00  0.00            
ATOM    723  CA  GLY   239      73.730 121.840  77.260  1.00  0.00            
ATOM    724  HA1 GLY   239      74.350 122.580  76.750  1.00  0.00            
ATOM    725  HA2 GLY   239      74.330 120.970  77.510  1.00  0.00            
ATOM    726  C   GLY   239      73.440 122.730  78.470  1.00  0.00            
ATOM    727  O   GLY   239      74.330 122.930  79.290  1.00  0.00            
ATOM    728  N   ALA   240      72.210 123.230  78.620  1.00  0.00            
ATOM    729  H   ALA   240      71.550 123.030  77.890  1.00  0.00            
ATOM    730  CA  ALA   240      71.760 123.870  79.840  1.00  0.00            
ATOM    731  HA  ALA   240      72.590 124.220  80.460  1.00  0.00            
ATOM    732  CB  ALA   240      70.950 125.100  79.460  1.00  0.00            
ATOM    733  HB1 ALA   240      71.360 125.780  78.710  1.00  0.00            
ATOM    734  HB2 ALA   240      70.020 124.780  78.980  1.00  0.00            
ATOM    735  HB3 ALA   240      70.610 125.580  80.380  1.00  0.00            
ATOM    736  C   ALA   240      71.000 122.870  80.700  1.00  0.00            
ATOM    737  O   ALA   240      71.090 122.900  81.930  1.00  0.00            
ATOM    738  N   TYR   241      70.110 122.130  80.040  1.00  0.00            
ATOM    739  H   TYR   241      70.220 122.310  79.050  1.00  0.00            
ATOM    740  CA  TYR   241      68.980 121.420  80.610  1.00  0.00            
ATOM    741  HA  TYR   241      68.460 121.910  81.440  1.00  0.00            
ATOM    742  CB  TYR   241      67.960 121.310  79.480  1.00  0.00            
ATOM    743  HB1 TYR   241      68.370 120.810  78.600  1.00  0.00            
ATOM    744  HB2 TYR   241      67.600 122.300  79.200  1.00  0.00            
ATOM    745  CG  TYR   241      66.790 120.480  79.940  1.00  0.00            
ATOM    746  CD1 TYR   241      65.750 121.090  80.660  1.00  0.00            
ATOM    747  HD1 TYR   241      65.860 122.090  81.070  1.00  0.00            
ATOM    748  CE1 TYR   241      64.760 120.280  81.220  1.00  0.00            
ATOM    749  HE1 TYR   241      63.990 120.750  81.810  1.00  0.00            
ATOM    750  CZ  TYR   241      64.660 118.910  80.890  1.00  0.00            
ATOM    751  OH  TYR   241      63.600 118.180  81.340  1.00  0.00            
ATOM    752  HH  TYR   241      63.420 117.390  80.820  1.00  0.00            
ATOM    753  CE2 TYR   241      65.630 118.380  80.020  1.00  0.00            
ATOM    754  HE2 TYR   241      65.420 117.360  79.710  1.00  0.00            
ATOM    755  CD2 TYR   241      66.680 119.150  79.520  1.00  0.00            
ATOM    756  HD2 TYR   241      67.350 118.740  78.770  1.00  0.00            
ATOM    757  C   TYR   241      69.320 120.040  81.160  1.00  0.00            
ATOM    758  O   TYR   241      68.880 119.750  82.260  1.00  0.00            
ATOM    759  N   MET   242      70.040 119.210  80.400  1.00  0.00            
ATOM    760  H   MET   242      70.520 119.570  79.590  1.00  0.00            
ATOM    761  CA  MET   242      70.290 117.830  80.780  1.00  0.00            
ATOM    762  HA  MET   242      69.280 117.430  80.800  1.00  0.00            
ATOM    763  CB  MET   242      71.140 117.170  79.700  1.00  0.00            
ATOM    764  HB1 MET   242      71.570 116.240  80.090  1.00  0.00            
ATOM    765  HB2 MET   242      71.960 117.850  79.500  1.00  0.00            
ATOM    766  CG  MET   242      70.360 116.830  78.440  1.00  0.00            
ATOM    767  HG1 MET   242      70.970 116.490  77.600  1.00  0.00            
ATOM    768  HG2 MET   242      69.820 117.730  78.160  1.00  0.00            
ATOM    769  SD  MET   242      69.060 115.590  78.710  1.00  0.00            
ATOM    770  CE  MET   242      70.050 114.080  78.620  1.00  0.00            
ATOM    771  HE1 MET   242      70.750 113.900  79.430  1.00  0.00            
ATOM    772  HE2 MET   242      69.400 113.200  78.530  1.00  0.00            
ATOM    773  HE3 MET   242      70.570 114.140  77.660  1.00  0.00            
ATOM    774  C   MET   242      70.910 117.650  82.160  1.00  0.00            
ATOM    775  O   MET   242      70.340 116.820  82.860  1.00  0.00            
ATOM    776  N   SER   243      71.920 118.410  82.550  1.00  0.00            
ATOM    777  H   SER   243      72.380 119.050  81.920  1.00  0.00            
ATOM    778  CA  SER   243      72.560 118.310  83.850  1.00  0.00            
ATOM    779  HA  SER   243      72.830 117.280  84.110  1.00  0.00            
ATOM    780  CB  SER   243      73.830 119.150  83.850  1.00  0.00            
ATOM    781  HB1 SER   243      73.370 120.140  83.780  1.00  0.00            
ATOM    782  HB2 SER   243      74.440 118.930  82.980  1.00  0.00            
ATOM    783  OG  SER   243      74.640 119.010  84.990  1.00  0.00            
ATOM    784  HG  SER   243      75.340 119.670  85.000  1.00  0.00            
ATOM    785  C   SER   243      71.630 118.880  84.920  1.00  0.00            
ATOM    786  O   SER   243      71.770 118.440  86.060  1.00  0.00            
ATOM    787  N   LYS   244      70.680 119.740  84.550  1.00  0.00            
ATOM    788  H   LYS   244      70.650 119.890  83.560  1.00  0.00            
ATOM    789  CA  LYS   244      69.670 120.380  85.370  1.00  0.00            
ATOM    790  HA  LYS   244      70.110 120.600  86.340  1.00  0.00            
ATOM    791  CB  LYS   244      69.450 121.730  84.700  1.00  0.00            
ATOM    792  HB1 LYS   244      68.860 121.480  83.820  1.00  0.00            
ATOM    793  HB2 LYS   244      70.430 122.170  84.510  1.00  0.00            
ATOM    794  CG  LYS   244      68.690 122.780  85.520  1.00  0.00            
ATOM    795  HG1 LYS   244      69.460 123.020  86.260  1.00  0.00            
ATOM    796  HG2 LYS   244      67.750 122.390  85.890  1.00  0.00            
ATOM    797  CD  LYS   244      68.310 124.060  84.780  1.00  0.00            
ATOM    798  HD1 LYS   244      67.600 124.620  85.390  1.00  0.00            
ATOM    799  HD2 LYS   244      67.850 123.790  83.830  1.00  0.00            
ATOM    800  CE  LYS   244      69.570 124.820  84.370  1.00  0.00            
ATOM    801  HE1 LYS   244      70.050 124.170  83.650  1.00  0.00            
ATOM    802  HE2 LYS   244      70.270 125.060  85.170  1.00  0.00            
ATOM    803  NZ  LYS   244      69.290 126.120  83.730  1.00  0.00            
ATOM    804  HZ1 LYS   244      70.220 126.420  83.480  1.00  0.00            
ATOM    805  HZ2 LYS   244      68.780 125.880  82.900  1.00  0.00            
ATOM    806  HZ3 LYS   244      68.980 126.750  84.450  1.00  0.00            
ATOM    807  C   LYS   244      68.450 119.500  85.620  1.00  0.00            
ATOM    808  O   LYS   244      67.830 119.730  86.660  1.00  0.00            
ATOM    809  N   ALA   245      68.150 118.480  84.830  1.00  0.00            
ATOM    810  H   ALA   245      68.800 118.280  84.080  1.00  0.00            
ATOM    811  CA  ALA   245      67.000 117.620  85.050  1.00  0.00            
ATOM    812  HA  ALA   245      66.420 117.970  85.900  1.00  0.00            
ATOM    813  CB  ALA   245      66.270 117.710  83.710  1.00  0.00            
ATOM    814  HB1 ALA   245      65.380 117.080  83.690  1.00  0.00            
ATOM    815  HB2 ALA   245      65.980 118.760  83.640  1.00  0.00            
ATOM    816  HB3 ALA   245      67.000 117.410  82.960  1.00  0.00            
ATOM    817  C   ALA   245      67.440 116.210  85.420  1.00  0.00            
ATOM    818  O   ALA   245      66.680 115.540  86.110  1.00  0.00            
ATOM    819  N   HIS   246      68.540 115.700  84.850  1.00  0.00            
ATOM    820  H   HIS   246      68.940 116.300  84.150  1.00  0.00            
ATOM    821  CA  HIS   246      68.860 114.290  84.710  1.00  0.00            
ATOM    822  HA  HIS   246      68.140 113.770  85.330  1.00  0.00            
ATOM    823  CB  HIS   246      68.690 113.900  83.250  1.00  0.00            
ATOM    824  HB1 HIS   246      68.920 112.850  83.060  1.00  0.00            
ATOM    825  HB2 HIS   246      69.470 114.400  82.670  1.00  0.00            
ATOM    826  CG  HIS   246      67.340 114.110  82.630  1.00  0.00            
ATOM    827  ND1 HIS   246      66.210 113.430  83.060  1.00  0.00            
ATOM    828  CE1 HIS   246      65.240 113.800  82.210  1.00  0.00            
ATOM    829  HE1 HIS   246      64.210 113.490  82.300  1.00  0.00            
ATOM    830  NE2 HIS   246      65.680 114.820  81.450  1.00  0.00            
ATOM    831  HE2 HIS   246      65.170 115.270  80.710  1.00  0.00            
ATOM    832  CD2 HIS   246      67.050 114.960  81.590  1.00  0.00            
ATOM    833  HD2 HIS   246      67.700 115.630  81.050  1.00  0.00            
ATOM    834  C   HIS   246      70.250 114.090  85.290  1.00  0.00            
ATOM    835  O   HIS   246      70.850 113.110  84.840  1.00  0.00            
ATOM    836  N   GLY   247      70.750 114.950  86.190  1.00  0.00            
ATOM    837  H   GLY   247      70.190 115.730  86.500  1.00  0.00            
ATOM    838  CA  GLY   247      72.050 114.780  86.810  1.00  0.00            
ATOM    839  HA1 GLY   247      72.080 113.770  87.210  1.00  0.00            
ATOM    840  HA2 GLY   247      72.040 115.480  87.640  1.00  0.00            
ATOM    841  C   GLY   247      73.270 115.060  85.940  1.00  0.00            
ATOM    842  O   GLY   247      74.110 115.900  86.250  1.00  0.00            
ATOM    843  N   ILE   248      73.500 114.380  84.810  1.00  0.00            
ATOM    844  H   ILE   248      72.720 113.830  84.480  1.00  0.00            
ATOM    845  CA  ILE   248      74.710 114.470  84.030  1.00  0.00            
ATOM    846  HA  ILE   248      75.530 114.700  84.710  1.00  0.00            
ATOM    847  CB  ILE   248      74.950 113.050  83.520  1.00  0.00            
ATOM    848  HB  ILE   248      75.950 113.050  83.090  1.00  0.00            
ATOM    849  CG2 ILE   248      74.920 112.000  84.630  1.00  0.00            
ATOM    850 1HG2 ILE   248      75.340 111.100  84.190  1.00  0.00            
ATOM    851 2HG2 ILE   248      75.440 112.350  85.520  1.00  0.00            
ATOM    852 3HG2 ILE   248      73.880 111.720  84.800  1.00  0.00            
ATOM    853  CG1 ILE   248      73.990 112.690  82.400  1.00  0.00            
ATOM    854 1HG1 ILE   248      73.960 113.500  81.670  1.00  0.00            
ATOM    855 2HG1 ILE   248      72.940 112.520  82.670  1.00  0.00            
ATOM    856  CD  ILE   248      74.440 111.480  81.590  1.00  0.00            
ATOM    857  HD1 ILE   248      75.460 111.550  81.220  1.00  0.00            
ATOM    858  HD2 ILE   248      74.520 110.580  82.210  1.00  0.00            
ATOM    859  HD3 ILE   248      73.750 111.160  80.810  1.00  0.00            
ATOM    860  C   ILE   248      74.660 115.520  82.930  1.00  0.00            
ATOM    861  O   ILE   248      73.580 115.840  82.450  1.00  0.00            
ATOM    862  N   ASP   249      75.880 115.880  82.510  1.00  0.00            
ATOM    863  H   ASP   249      76.690 115.450  82.940  1.00  0.00            
ATOM    864  CA  ASP   249      76.060 117.010  81.620  1.00  0.00            
ATOM    865  HA  ASP   249      75.110 117.490  81.380  1.00  0.00            
ATOM    866  CB  ASP   249      76.820 118.140  82.310  1.00  0.00            
ATOM    867  HB1 ASP   249      77.910 118.150  82.310  1.00  0.00            
ATOM    868  HB2 ASP   249      76.590 118.080  83.380  1.00  0.00            
ATOM    869  CG  ASP   249      76.470 119.540  81.820  1.00  0.00            
ATOM    870  OD1 ASP   249      75.720 119.770  80.850  1.00  0.00            
ATOM    871  OD2 ASP   249      76.940 120.510  82.450  1.00  0.00            
ATOM    872  C   ASP   249      76.810 116.520  80.390  1.00  0.00            
ATOM    873  O   ASP   249      77.970 116.130  80.480  1.00  0.00            
ATOM    874  N   PRO   250      76.120 116.430  79.250  1.00  0.00            
ATOM    875  CD  PRO   250      74.790 116.990  79.060  1.00  0.00            
ATOM    876  HD1 PRO   250      74.810 118.050  78.810  1.00  0.00            
ATOM    877  HD2 PRO   250      74.220 116.880  79.980  1.00  0.00            
ATOM    878  CG  PRO   250      74.130 116.180  77.940  1.00  0.00            
ATOM    879  HG1 PRO   250      73.540 116.860  77.330  1.00  0.00            
ATOM    880  HG2 PRO   250      73.530 115.360  78.350  1.00  0.00            
ATOM    881  CB  PRO   250      75.310 115.610  77.160  1.00  0.00            
ATOM    882  HB1 PRO   250      75.340 116.100  76.190  1.00  0.00            
ATOM    883  HB2 PRO   250      75.110 114.560  76.910  1.00  0.00            
ATOM    884  CA  PRO   250      76.560 115.950  77.960  1.00  0.00            
ATOM    885  HA  PRO   250      77.060 115.000  78.160  1.00  0.00            
ATOM    886  C   PRO   250      77.550 116.790  77.160  1.00  0.00            
ATOM    887  O   PRO   250      77.720 117.990  77.380  1.00  0.00            
ATOM    888  N   ASN   251      78.160 116.150  76.170  1.00  0.00            
ATOM    889  H   ASN   251      77.880 115.180  76.080  1.00  0.00            
ATOM    890  CA  ASN   251      78.860 116.850  75.110  1.00  0.00            
ATOM    891  HA  ASN   251      79.480 117.680  75.450  1.00  0.00            
ATOM    892  CB  ASN   251      79.630 115.800  74.310  1.00  0.00            
ATOM    893  HB1 ASN   251      80.410 116.360  73.790  1.00  0.00            
ATOM    894  HB2 ASN   251      79.090 115.290  73.520  1.00  0.00            
ATOM    895  CG  ASN   251      80.430 114.820  75.150  1.00  0.00            
ATOM    896  OD1 ASN   251      81.360 115.180  75.870  1.00  0.00            
ATOM    897  ND2 ASN   251      80.150 113.520  75.020  1.00  0.00            
ATOM    898 1HD2 ASN   251      79.570 113.180  74.260  1.00  0.00            
ATOM    899 2HD2 ASN   251      80.700 112.780  75.420  1.00  0.00            
ATOM    900  C   ASN   251      77.840 117.420  74.130  1.00  0.00            
ATOM    901  O   ASN   251      76.980 116.700  73.630  1.00  0.00            
ATOM    902  N   ILE   252      77.930 118.720  73.850  1.00  0.00            
ATOM    903  H   ILE   252      78.500 119.290  74.450  1.00  0.00            
ATOM    904  CA  ILE   252      77.070 119.450  72.940  1.00  0.00            
ATOM    905  HA  ILE   252      76.370 118.710  72.540  1.00  0.00            
ATOM    906  CB  ILE   252      76.220 120.480  73.680  1.00  0.00            
ATOM    907  HB  ILE   252      76.870 121.340  73.840  1.00  0.00            
ATOM    908  CG2 ILE   252      75.160 120.970  72.700  1.00  0.00            
ATOM    909 1HG2 ILE   252      75.670 121.460  71.880  1.00  0.00            
ATOM    910 2HG2 ILE   252      74.570 120.140  72.300  1.00  0.00            
ATOM    911 3HG2 ILE   252      74.550 121.730  73.190  1.00  0.00            
ATOM    912  CG1 ILE   252      75.540 119.970  74.950  1.00  0.00            
ATOM    913 1HG1 ILE   252      75.090 120.870  75.380  1.00  0.00            
ATOM    914 2HG1 ILE   252      76.320 119.610  75.610  1.00  0.00            
ATOM    915  CD  ILE   252      74.440 118.960  74.640  1.00  0.00            
ATOM    916  HD1 ILE   252      73.560 119.470  74.260  1.00  0.00            
ATOM    917  HD2 ILE   252      74.950 118.270  73.960  1.00  0.00            
ATOM    918  HD3 ILE   252      74.200 118.450  75.580  1.00  0.00            
ATOM    919  C   ILE   252      77.850 120.080  71.790  1.00  0.00            
ATOM    920  O   ILE   252      78.600 121.030  72.010  1.00  0.00            
ATOM    921  N   ARG   253      77.690 119.520  70.590  1.00  0.00            
ATOM    922  H   ARG   253      77.170 118.660  70.670  1.00  0.00            
ATOM    923  CA  ARG   253      78.380 119.810  69.350  1.00  0.00            
ATOM    924  HA  ARG   253      79.170 120.520  69.630  1.00  0.00            
ATOM    925  CB  ARG   253      78.950 118.570  68.670  1.00  0.00            
ATOM    926  HB1 ARG   253      79.560 118.920  67.830  1.00  0.00            
ATOM    927  HB2 ARG   253      78.200 117.900  68.260  1.00  0.00            
ATOM    928  CG  ARG   253      79.820 117.810  69.670  1.00  0.00            
ATOM    929  HG1 ARG   253      79.130 117.350  70.370  1.00  0.00            
ATOM    930  HG2 ARG   253      80.450 118.500  70.250  1.00  0.00            
ATOM    931  CD  ARG   253      80.620 116.640  69.110  1.00  0.00            
ATOM    932  HD1 ARG   253      79.960 115.850  68.750  1.00  0.00            
ATOM    933  HD2 ARG   253      81.100 116.230  70.000  1.00  0.00            
ATOM    934  NE  ARG   253      81.600 116.990  68.080  1.00  0.00            
ATOM    935  HE  ARG   253      81.230 116.760  67.170  1.00  0.00            
ATOM    936  CZ  ARG   253      82.770 117.660  68.130  1.00  0.00            
ATOM    937  NH1 ARG   253      83.310 118.170  69.240  1.00  0.00            
ATOM    938 1HH1 ARG   253      82.880 118.010  70.150  1.00  0.00            
ATOM    939 2HH1 ARG   253      84.140 118.740  69.290  1.00  0.00            
ATOM    940  NH2 ARG   253      83.450 117.950  67.020  1.00  0.00            
ATOM    941 1HH2 ARG   253      83.150 117.510  66.160  1.00  0.00            
ATOM    942 2HH2 ARG   253      84.150 118.680  66.980  1.00  0.00            
ATOM    943  C   ARG   253      77.440 120.480  68.360  1.00  0.00            
ATOM    944  O   ARG   253      76.310 120.080  68.100  1.00  0.00            
ATOM    945  N   THR   254      77.900 121.570  67.740  1.00  0.00            
ATOM    946  H   THR   254      78.800 121.950  68.010  1.00  0.00            
ATOM    947  CA  THR   254      77.240 122.400  66.750  1.00  0.00            
ATOM    948  HA  THR   254      76.680 121.720  66.120  1.00  0.00            
ATOM    949  CB  THR   254      76.330 123.500  67.310  1.00  0.00            
ATOM    950  HB  THR   254      75.760 123.990  66.520  1.00  0.00            
ATOM    951  CG2 THR   254      75.420 123.070  68.460  1.00  0.00            
ATOM    952 1HG2 THR   254      74.810 122.240  68.120  1.00  0.00            
ATOM    953 2HG2 THR   254      75.990 122.750  69.330  1.00  0.00            
ATOM    954 3HG2 THR   254      74.780 123.940  68.620  1.00  0.00            
ATOM    955  OG1 THR   254      77.010 124.600  67.860  1.00  0.00            
ATOM    956  HG1 THR   254      77.680 124.340  68.490  1.00  0.00            
ATOM    957  C   THR   254      78.290 123.010  65.830  1.00  0.00            
ATOM    958  O   THR   254      79.490 122.830  66.010  1.00  0.00            
ATOM    959  N   GLY   255      77.880 123.800  64.830  1.00  0.00            
ATOM    960  H   GLY   255      76.890 123.950  64.760  1.00  0.00            
ATOM    961  CA  GLY   255      78.680 124.790  64.130  1.00  0.00            
ATOM    962  HA1 GLY   255      78.360 124.820  63.090  1.00  0.00            
ATOM    963  HA2 GLY   255      79.700 124.470  63.910  1.00  0.00            
ATOM    964  C   GLY   255      78.870 126.150  64.780  1.00  0.00            
ATOM    965  O   GLY   255      79.630 126.990  64.290  1.00  0.00            
ATOM    966  N   VAL   256      78.270 126.310  65.960  1.00  0.00            
ATOM    967  H   VAL   256      77.640 125.580  66.260  1.00  0.00            
ATOM    968  CA  VAL   256      78.210 127.590  66.630  1.00  0.00            
ATOM    969  HA  VAL   256      78.620 128.400  66.020  1.00  0.00            
ATOM    970  CB  VAL   256      76.740 127.970  66.780  1.00  0.00            
ATOM    971  HB  VAL   256      76.210 127.230  67.380  1.00  0.00            
ATOM    972  CG1 VAL   256      76.680 129.330  67.480  1.00  0.00            
ATOM    973 1HG1 VAL   256      76.730 129.130  68.550  1.00  0.00            
ATOM    974 2HG1 VAL   256      77.440 130.020  67.120  1.00  0.00            
ATOM    975 3HG1 VAL   256      75.690 129.770  67.330  1.00  0.00            
ATOM    976  CG2 VAL   256      76.030 128.150  65.440  1.00  0.00            
ATOM    977 1HG2 VAL   256      75.050 128.590  65.610  1.00  0.00            
ATOM    978 2HG2 VAL   256      76.690 128.800  64.870  1.00  0.00            
ATOM    979 3HG2 VAL   256      75.840 127.190  64.940  1.00  0.00            
ATOM    980  C   VAL   256      79.010 127.580  67.920  1.00  0.00            
ATOM    981  O   VAL   256      79.860 128.470  68.030  1.00  0.00            
ATOM    982  N   ARG   257      78.860 126.680  68.900  1.00  0.00            
ATOM    983  H   ARG   257      78.020 126.120  68.770  1.00  0.00            
ATOM    984  CA  ARG   257      79.610 126.400  70.110  1.00  0.00            
ATOM    985  HA  ARG   257      80.590 126.820  69.900  1.00  0.00            
ATOM    986  CB  ARG   257      79.000 127.140  71.300  1.00  0.00            
ATOM    987  HB1 ARG   257      77.920 127.140  71.420  1.00  0.00            
ATOM    988  HB2 ARG   257      79.150 128.190  71.080  1.00  0.00            
ATOM    989  CG  ARG   257      79.770 126.960  72.610  1.00  0.00            
ATOM    990  HG1 ARG   257      80.780 127.360  72.490  1.00  0.00            
ATOM    991  HG2 ARG   257      79.920 125.920  72.900  1.00  0.00            
ATOM    992  CD  ARG   257      79.220 127.790  73.770  1.00  0.00            
ATOM    993  HD1 ARG   257      79.130 128.830  73.470  1.00  0.00            
ATOM    994  HD2 ARG   257      79.980 127.670  74.540  1.00  0.00            
ATOM    995  NE  ARG   257      77.900 127.280  74.150  1.00  0.00            
ATOM    996  HE  ARG   257      77.790 126.340  74.500  1.00  0.00            
ATOM    997  CZ  ARG   257      76.750 127.960  74.140  1.00  0.00            
ATOM    998  NH1 ARG   257      76.610 129.240  73.740  1.00  0.00            
ATOM    999 1HH1 ARG   257      77.460 129.790  73.660  1.00  0.00            
ATOM   1000 2HH1 ARG   257      75.790 129.490  73.210  1.00  0.00            
ATOM   1001  NH2 ARG   257      75.670 127.210  74.370  1.00  0.00            
ATOM   1002 1HH2 ARG   257      75.700 126.250  74.660  1.00  0.00            
ATOM   1003 2HH2 ARG   257      74.830 127.740  74.590  1.00  0.00            
ATOM   1004  C   ARG   257      79.690 124.890  70.270  1.00  0.00            
ATOM   1005  O   ARG   257      78.770 124.140  69.970  1.00  0.00            
ATOM   1006  N   THR   258      80.800 124.420  70.850  1.00  0.00            
ATOM   1007  H   THR   258      81.500 125.130  71.020  1.00  0.00            
ATOM   1008  CA  THR   258      81.110 123.020  71.070  1.00  0.00            
ATOM   1009  HA  THR   258      80.270 122.350  70.910  1.00  0.00            
ATOM   1010  CB  THR   258      82.190 122.530  70.110  1.00  0.00            
ATOM   1011  HB  THR   258      83.180 122.960  70.240  1.00  0.00            
ATOM   1012  CG2 THR   258      82.320 121.020  70.240  1.00  0.00            
ATOM   1013 1HG2 THR   258      82.910 120.670  69.390  1.00  0.00            
ATOM   1014 2HG2 THR   258      82.890 120.810  71.150  1.00  0.00            
ATOM   1015 3HG2 THR   258      81.360 120.520  70.360  1.00  0.00            
ATOM   1016  OG1 THR   258      81.680 122.650  68.800  1.00  0.00            
ATOM   1017  HG1 THR   258      81.690 123.550  68.480  1.00  0.00            
ATOM   1018  C   THR   258      81.610 122.770  72.490  1.00  0.00            
ATOM   1019  O   THR   258      82.580 123.450  72.800  1.00  0.00            
ATOM   1020  N   ILE   259      81.100 121.790  73.240  1.00  0.00            
ATOM   1021  H   ILE   259      80.380 121.230  72.820  1.00  0.00            
ATOM   1022  CA  ILE   259      81.530 121.330  74.540  1.00  0.00            
ATOM   1023  HA  ILE   259      82.430 121.860  74.840  1.00  0.00            
ATOM   1024  CB  ILE   259      80.510 121.780  75.590  1.00  0.00            
ATOM   1025  HB  ILE   259      79.590 121.340  75.210  1.00  0.00            
ATOM   1026  CG2 ILE   259      80.760 121.150  76.960  1.00  0.00            
ATOM   1027 1HG2 ILE   259      81.730 121.350  77.420  1.00  0.00            
ATOM   1028 2HG2 ILE   259      80.110 121.620  77.710  1.00  0.00            
ATOM   1029 3HG2 ILE   259      80.670 120.070  76.830  1.00  0.00            
ATOM   1030  CG1 ILE   259      80.360 123.290  75.680  1.00  0.00            
ATOM   1031 1HG1 ILE   259      79.330 123.530  75.920  1.00  0.00            
ATOM   1032 2HG1 ILE   259      80.550 123.680  74.680  1.00  0.00            
ATOM   1033  CD  ILE   259      81.330 123.980  76.650  1.00  0.00            
ATOM   1034  HD1 ILE   259      82.330 123.560  76.520  1.00  0.00            
ATOM   1035  HD2 ILE   259      81.380 125.030  76.380  1.00  0.00            
ATOM   1036  HD3 ILE   259      80.910 123.870  77.650  1.00  0.00            
ATOM   1037  C   ILE   259      81.870 119.850  74.610  1.00  0.00            
ATOM   1038  O   ILE   259      81.220 119.040  73.950  1.00  0.00            
ATOM   1039  N   THR   260      82.880 119.470  75.400  1.00  0.00            
ATOM   1040  H   THR   260      83.220 120.220  75.990  1.00  0.00            
ATOM   1041  CA  THR   260      83.320 118.110  75.660  1.00  0.00            
ATOM   1042  HA  THR   260      82.460 117.510  75.350  1.00  0.00            
ATOM   1043  CB  THR   260      84.580 117.840  74.850  1.00  0.00            
ATOM   1044  HB  THR   260      85.440 118.390  75.230  1.00  0.00            
ATOM   1045  CG2 THR   260      85.040 116.390  74.980  1.00  0.00            
ATOM   1046 1HG2 THR   260      84.310 115.590  74.970  1.00  0.00            
ATOM   1047 2HG2 THR   260      85.770 116.200  74.190  1.00  0.00            
ATOM   1048 3HG2 THR   260      85.620 116.240  75.900  1.00  0.00            
ATOM   1049  OG1 THR   260      84.420 118.120  73.480  1.00  0.00            
ATOM   1050  HG1 THR   260      84.450 119.070  73.340  1.00  0.00            
ATOM   1051  C   THR   260      83.560 117.880  77.140  1.00  0.00            
ATOM   1052  O   THR   260      84.390 118.560  77.750  1.00  0.00            
ATOM   1053  N   THR   261      82.720 117.000  77.690  1.00  0.00            
ATOM   1054  H   THR   261      81.910 116.750  77.150  1.00  0.00            
ATOM   1055  CA  THR   261      82.720 116.500  79.050  1.00  0.00            
ATOM   1056  HA  THR   261      83.410 116.990  79.730  1.00  0.00            
ATOM   1057  CB  THR   261      81.300 116.710  79.560  1.00  0.00            
ATOM   1058  HB  THR   261      81.390 116.560  80.640  1.00  0.00            
ATOM   1059  CG2 THR   261      80.620 118.040  79.240  1.00  0.00            
ATOM   1060 1HG2 THR   261      80.240 118.060  78.220  1.00  0.00            
ATOM   1061 2HG2 THR   261      79.700 118.110  79.820  1.00  0.00            
ATOM   1062 3HG2 THR   261      81.320 118.820  79.550  1.00  0.00            
ATOM   1063  OG1 THR   261      80.430 115.790  78.940  1.00  0.00            
ATOM   1064  HG1 THR   261      79.630 115.810  79.470  1.00  0.00            
ATOM   1065  C   THR   261      83.070 115.020  79.110  1.00  0.00            
ATOM   1066  O   THR   261      83.410 114.580  80.200  1.00  0.00            
ATOM   1067  N   GLY   262      82.990 114.240  78.030  1.00  0.00            
ATOM   1068  H   GLY   262      82.660 114.570  77.130  1.00  0.00            
ATOM   1069  CA  GLY   262      83.260 112.820  78.090  1.00  0.00            
ATOM   1070  HA1 GLY   262      84.090 112.640  78.770  1.00  0.00            
ATOM   1071  HA2 GLY   262      83.420 112.430  77.080  1.00  0.00            
ATOM   1072  C   GLY   262      82.120 112.030  78.730  1.00  0.00            
ATOM   1073  O   GLY   262      82.310 110.890  79.130  1.00  0.00            
ATOM   1074  N   ALA   263      80.940 112.650  78.810  1.00  0.00            
ATOM   1075  H   ALA   263      80.910 113.610  78.500  1.00  0.00            
ATOM   1076  CA  ALA   263      79.710 112.020  79.260  1.00  0.00            
ATOM   1077  HA  ALA   263      79.730 111.550  80.250  1.00  0.00            
ATOM   1078  CB  ALA   263      78.640 113.100  79.280  1.00  0.00            
ATOM   1079  HB1 ALA   263      78.830 113.730  80.150  1.00  0.00            
ATOM   1080  HB2 ALA   263      78.540 113.680  78.360  1.00  0.00            
ATOM   1081  HB3 ALA   263      77.660 112.690  79.540  1.00  0.00            
ATOM   1082  C   ALA   263      79.390 110.950  78.220  1.00  0.00            
ATOM   1083  O   ALA   263      79.780 111.000  77.060  1.00  0.00            
ATOM   1084  N   PRO   264      78.500 110.000  78.500  1.00  0.00            
ATOM   1085  CD  PRO   264      77.960 109.800  79.830  1.00  0.00            
ATOM   1086  HD1 PRO   264      77.350 110.630  80.190  1.00  0.00            
ATOM   1087  HD2 PRO   264      78.690 109.340  80.490  1.00  0.00            
ATOM   1088  CG  PRO   264      76.870 108.730  79.770  1.00  0.00            
ATOM   1089  HG1 PRO   264      75.910 109.200  79.580  1.00  0.00            
ATOM   1090  HG2 PRO   264      76.760 108.130  80.670  1.00  0.00            
ATOM   1091  CB  PRO   264      77.300 107.950  78.530  1.00  0.00            
ATOM   1092  HB1 PRO   264      76.440 107.560  77.980  1.00  0.00            
ATOM   1093  HB2 PRO   264      78.040 107.200  78.810  1.00  0.00            
ATOM   1094  CA  PRO   264      78.060 108.920  77.640  1.00  0.00            
ATOM   1095  HA  PRO   264      78.850 108.320  77.210  1.00  0.00            
ATOM   1096  C   PRO   264      77.040 109.330  76.580  1.00  0.00            
ATOM   1097  O   PRO   264      76.680 108.510  75.730  1.00  0.00            
ATOM   1098  N   VAL   265      76.550 110.570  76.590  1.00  0.00            
ATOM   1099  H   VAL   265      77.030 111.200  77.210  1.00  0.00            
ATOM   1100  CA  VAL   265      75.600 111.160  75.670  1.00  0.00            
ATOM   1101  HA  VAL   265      75.390 110.440  74.880  1.00  0.00            
ATOM   1102  CB  VAL   265      74.250 111.580  76.260  1.00  0.00            
ATOM   1103  HB  VAL   265      74.400 112.320  77.040  1.00  0.00            
ATOM   1104  CG1 VAL   265      73.270 112.100  75.220  1.00  0.00            
ATOM   1105 1HG1 VAL   265      72.310 112.290  75.700  1.00  0.00            
ATOM   1106 2HG1 VAL   265      73.660 113.060  74.870  1.00  0.00            
ATOM   1107 3HG1 VAL   265      73.040 111.380  74.440  1.00  0.00            
ATOM   1108  CG2 VAL   265      73.560 110.410  76.950  1.00  0.00            
ATOM   1109 1HG2 VAL   265      72.600 110.760  77.340  1.00  0.00            
ATOM   1110 2HG2 VAL   265      73.380 109.610  76.230  1.00  0.00            
ATOM   1111 3HG2 VAL   265      74.110 109.840  77.700  1.00  0.00            
ATOM   1112  C   VAL   265      76.290 112.300  74.940  1.00  0.00            
ATOM   1113  O   VAL   265      76.810 113.220  75.560  1.00  0.00            
ATOM   1114  N   THR   266      76.390 112.250  73.610  1.00  0.00            
ATOM   1115  H   THR   266      76.020 111.460  73.100  1.00  0.00            
ATOM   1116  CA  THR   266      76.760 113.390  72.790  1.00  0.00            
ATOM   1117  HA  THR   266      77.220 114.210  73.340  1.00  0.00            
ATOM   1118  CB  THR   266      77.860 113.000  71.810  1.00  0.00            
ATOM   1119  HB  THR   266      77.610 112.150  71.160  1.00  0.00            
ATOM   1120  CG2 THR   266      78.560 114.100  71.020  1.00  0.00            
ATOM   1121 1HG2 THR   266      78.960 114.960  71.560  1.00  0.00            
ATOM   1122 2HG2 THR   266      79.460 113.700  70.540  1.00  0.00            
ATOM   1123 3HG2 THR   266      77.950 114.580  70.250  1.00  0.00            
ATOM   1124  OG1 THR   266      78.890 112.600  72.680  1.00  0.00            
ATOM   1125  HG1 THR   266      78.780 111.650  72.830  1.00  0.00            
ATOM   1126  C   THR   266      75.580 113.930  71.990  1.00  0.00            
ATOM   1127  O   THR   266      74.710 113.220  71.480  1.00  0.00            
ATOM   1128  N   TYR   267      75.400 115.250  71.910  1.00  0.00            
ATOM   1129  H   TYR   267      76.040 115.820  72.450  1.00  0.00            
ATOM   1130  CA  TYR   267      74.480 115.860  70.970  1.00  0.00            
ATOM   1131  HA  TYR   267      73.790 115.150  70.520  1.00  0.00            
ATOM   1132  CB  TYR   267      73.580 116.930  71.570  1.00  0.00            
ATOM   1133  HB1 TYR   267      73.130 117.450  70.730  1.00  0.00            
ATOM   1134  HB2 TYR   267      74.130 117.740  72.060  1.00  0.00            
ATOM   1135  CG  TYR   267      72.510 116.410  72.490  1.00  0.00            
ATOM   1136  CD1 TYR   267      72.900 116.050  73.790  1.00  0.00            
ATOM   1137  HD1 TYR   267      73.880 116.240  74.180  1.00  0.00            
ATOM   1138  CE1 TYR   267      71.970 115.390  74.610  1.00  0.00            
ATOM   1139  HE1 TYR   267      72.320 115.040  75.570  1.00  0.00            
ATOM   1140  CZ  TYR   267      70.630 115.280  74.190  1.00  0.00            
ATOM   1141  OH  TYR   267      69.720 114.850  75.110  1.00  0.00            
ATOM   1142  HH  TYR   267      68.900 114.650  74.640  1.00  0.00            
ATOM   1143  CE2 TYR   267      70.290 115.600  72.860  1.00  0.00            
ATOM   1144  HE2 TYR   267      69.240 115.500  72.610  1.00  0.00            
ATOM   1145  CD2 TYR   267      71.250 116.080  71.970  1.00  0.00            
ATOM   1146  HD2 TYR   267      70.980 116.290  70.940  1.00  0.00            
ATOM   1147  C   TYR   267      75.300 116.460  69.840  1.00  0.00            
ATOM   1148  O   TYR   267      76.390 116.990  70.010  1.00  0.00            
ATOM   1149  N   SER   268      74.770 116.390  68.610  1.00  0.00            
ATOM   1150  H   SER   268      73.950 115.810  68.470  1.00  0.00            
ATOM   1151  CA  SER   268      75.410 116.940  67.430  1.00  0.00            
ATOM   1152  HA  SER   268      75.990 117.820  67.700  1.00  0.00            
ATOM   1153  CB  SER   268      76.290 115.900  66.750  1.00  0.00            
ATOM   1154  HB1 SER   268      75.690 115.290  66.070  1.00  0.00            
ATOM   1155  HB2 SER   268      76.860 115.250  67.410  1.00  0.00            
ATOM   1156  OG  SER   268      77.190 116.540  65.870  1.00  0.00            
ATOM   1157  HG  SER   268      77.810 115.840  65.650  1.00  0.00            
ATOM   1158  C   SER   268      74.300 117.420  66.500  1.00  0.00            
ATOM   1159  O   SER   268      73.160 116.960  66.440  1.00  0.00            
ATOM   1160  N   THR   269      74.640 118.440  65.720  1.00  0.00            
ATOM   1161  H   THR   269      75.620 118.650  65.810  1.00  0.00            
ATOM   1162  CA  THR   269      73.880 118.870  64.560  1.00  0.00            
ATOM   1163  HA  THR   269      72.810 118.760  64.750  1.00  0.00            
ATOM   1164  CB  THR   269      73.880 120.360  64.230  1.00  0.00            
ATOM   1165  HB  THR   269      73.190 120.680  63.450  1.00  0.00            
ATOM   1166  CG2 THR   269      73.430 121.230  65.400  1.00  0.00            
ATOM   1167 1HG2 THR   269      74.010 121.060  66.310  1.00  0.00            
ATOM   1168 2HG2 THR   269      73.350 122.290  65.160  1.00  0.00            
ATOM   1169 3HG2 THR   269      72.410 120.940  65.660  1.00  0.00            
ATOM   1170  OG1 THR   269      75.160 120.750  63.790  1.00  0.00            
ATOM   1171  HG1 THR   269      75.060 121.700  63.660  1.00  0.00            
ATOM   1172  C   THR   269      74.200 118.000  63.360  1.00  0.00            
ATOM   1173  O   THR   269      75.400 117.800  63.210  1.00  0.00            
ATOM   1174  N   TYR   270      73.300 117.570  62.470  1.00  0.00            
ATOM   1175  H   TYR   270      72.320 117.760  62.630  1.00  0.00            
ATOM   1176  CA  TYR   270      73.670 116.630  61.430  1.00  0.00            
ATOM   1177  HA  TYR   270      74.010 115.720  61.910  1.00  0.00            
ATOM   1178  CB  TYR   270      72.460 116.260  60.580  1.00  0.00            
ATOM   1179  HB1 TYR   270      72.800 115.790  59.650  1.00  0.00            
ATOM   1180  HB2 TYR   270      71.940 117.170  60.280  1.00  0.00            
ATOM   1181  CG  TYR   270      71.410 115.400  61.250  1.00  0.00            
ATOM   1182  CD1 TYR   270      71.620 114.010  61.290  1.00  0.00            
ATOM   1183  HD1 TYR   270      72.520 113.660  60.820  1.00  0.00            
ATOM   1184  CE1 TYR   270      70.680 113.100  61.800  1.00  0.00            
ATOM   1185  HE1 TYR   270      70.890 112.050  61.710  1.00  0.00            
ATOM   1186  CZ  TYR   270      69.460 113.590  62.300  1.00  0.00            
ATOM   1187  OH  TYR   270      68.520 112.750  62.800  1.00  0.00            
ATOM   1188  HH  TYR   270      67.800 113.260  63.180  1.00  0.00            
ATOM   1189  CE2 TYR   270      69.310 115.000  62.320  1.00  0.00            
ATOM   1190  HE2 TYR   270      68.300 115.310  62.580  1.00  0.00            
ATOM   1191  CD2 TYR   270      70.220 115.900  61.780  1.00  0.00            
ATOM   1192  HD2 TYR   270      69.870 116.900  61.570  1.00  0.00            
ATOM   1193  C   TYR   270      74.830 117.000  60.520  1.00  0.00            
ATOM   1194  O   TYR   270      75.690 116.190  60.150  1.00  0.00            
ATOM   1195  N   GLY   271      74.950 118.280  60.170  1.00  0.00            
ATOM   1196  H   GLY   271      74.280 118.990  60.460  1.00  0.00            
ATOM   1197  CA  GLY   271      76.070 118.720  59.370  1.00  0.00            
ATOM   1198  HA1 GLY   271      75.860 119.660  58.850  1.00  0.00            
ATOM   1199  HA2 GLY   271      76.340 118.020  58.580  1.00  0.00            
ATOM   1200  C   GLY   271      77.360 118.830  60.160  1.00  0.00            
ATOM   1201  O   GLY   271      78.430 118.480  59.670  1.00  0.00            
ATOM   1202  N   LYS   272      77.330 119.180  61.450  1.00  0.00            
ATOM   1203  H   LYS   272      76.440 119.190  61.910  1.00  0.00            
ATOM   1204  CA  LYS   272      78.460 119.120  62.350  1.00  0.00            
ATOM   1205  HA  LYS   272      79.270 119.640  61.830  1.00  0.00            
ATOM   1206  CB  LYS   272      78.270 119.810  63.700  1.00  0.00            
ATOM   1207  HB1 LYS   272      77.410 119.390  64.210  1.00  0.00            
ATOM   1208  HB2 LYS   272      78.040 120.850  63.430  1.00  0.00            
ATOM   1209  CG  LYS   272      79.550 119.870  64.540  1.00  0.00            
ATOM   1210  HG1 LYS   272      79.950 118.870  64.720  1.00  0.00            
ATOM   1211  HG2 LYS   272      79.340 120.400  65.460  1.00  0.00            
ATOM   1212  CD  LYS   272      80.540 120.720  63.760  1.00  0.00            
ATOM   1213  HD1 LYS   272      80.060 121.660  63.460  1.00  0.00            
ATOM   1214  HD2 LYS   272      80.870 120.160  62.890  1.00  0.00            
ATOM   1215  CE  LYS   272      81.680 121.180  64.670  1.00  0.00            
ATOM   1216  HE1 LYS   272      81.970 120.350  65.320  1.00  0.00            
ATOM   1217  HE2 LYS   272      81.380 122.020  65.300  1.00  0.00            
ATOM   1218  NZ  LYS   272      82.830 121.510  63.820  1.00  0.00            
ATOM   1219  HZ1 LYS   272      83.250 120.710  63.380  1.00  0.00            
ATOM   1220  HZ2 LYS   272      82.690 122.280  63.180  1.00  0.00            
ATOM   1221  HZ3 LYS   272      83.610 121.840  64.390  1.00  0.00            
ATOM   1222  C   LYS   272      78.860 117.650  62.490  1.00  0.00            
ATOM   1223  O   LYS   272      80.040 117.330  62.440  1.00  0.00            
ATOM   1224  N   PHE   273      77.930 116.700  62.500  1.00  0.00            
ATOM   1225  H   PHE   273      76.950 116.970  62.540  1.00  0.00            
ATOM   1226  CA  PHE   273      78.280 115.290  62.500  1.00  0.00            
ATOM   1227  HA  PHE   273      79.060 115.050  63.210  1.00  0.00            
ATOM   1228  CB  PHE   273      77.120 114.320  62.710  1.00  0.00            
ATOM   1229  HB1 PHE   273      76.230 114.830  62.360  1.00  0.00            
ATOM   1230  HB2 PHE   273      76.800 114.200  63.750  1.00  0.00            
ATOM   1231  CG  PHE   273      77.120 112.880  62.240  1.00  0.00            
ATOM   1232  CD1 PHE   273      77.640 111.810  62.990  1.00  0.00            
ATOM   1233  HD1 PHE   273      78.220 112.010  63.870  1.00  0.00            
ATOM   1234  CE1 PHE   273      77.510 110.510  62.490  1.00  0.00            
ATOM   1235  HE1 PHE   273      77.820 109.730  63.170  1.00  0.00            
ATOM   1236  CZ  PHE   273      76.920 110.210  61.260  1.00  0.00            
ATOM   1237  HZ  PHE   273      76.980 109.190  60.900  1.00  0.00            
ATOM   1238  CE2 PHE   273      76.310 111.300  60.640  1.00  0.00            
ATOM   1239  HE2 PHE   273      75.780 111.230  59.700  1.00  0.00            
ATOM   1240  CD2 PHE   273      76.460 112.640  61.040  1.00  0.00            
ATOM   1241  HD2 PHE   273      76.090 113.450  60.420  1.00  0.00            
ATOM   1242  C   PHE   273      79.080 114.860  61.280  1.00  0.00            
ATOM   1243  O   PHE   273      79.890 113.930  61.300  1.00  0.00            
ATOM   1244  N   LEU   274      78.670 115.430  60.140  1.00  0.00            
ATOM   1245  H   LEU   274      77.970 116.140  60.240  1.00  0.00            
ATOM   1246  CA  LEU   274      79.260 115.140  58.850  1.00  0.00            
ATOM   1247  HA  LEU   274      79.620 114.110  58.790  1.00  0.00            
ATOM   1248  CB  LEU   274      78.220 115.330  57.760  1.00  0.00            
ATOM   1249  HB1 LEU   274      78.720 115.320  56.790  1.00  0.00            
ATOM   1250  HB2 LEU   274      77.830 116.350  57.810  1.00  0.00            
ATOM   1251  CG  LEU   274      77.070 114.340  57.570  1.00  0.00            
ATOM   1252  HG  LEU   274      76.530 114.360  58.510  1.00  0.00            
ATOM   1253  CD1 LEU   274      76.000 114.780  56.570  1.00  0.00            
ATOM   1254 1HD1 LEU   274      76.440 114.820  55.570  1.00  0.00            
ATOM   1255 2HD1 LEU   274      75.280 113.970  56.510  1.00  0.00            
ATOM   1256 3HD1 LEU   274      75.570 115.730  56.880  1.00  0.00            
ATOM   1257  CD2 LEU   274      77.410 112.880  57.270  1.00  0.00            
ATOM   1258 1HD2 LEU   274      77.830 112.500  58.210  1.00  0.00            
ATOM   1259 2HD2 LEU   274      76.490 112.320  57.110  1.00  0.00            
ATOM   1260 3HD2 LEU   274      78.130 112.630  56.500  1.00  0.00            
ATOM   1261  C   LEU   274      80.490 115.960  58.490  1.00  0.00            
ATOM   1262  O   LEU   274      81.380 115.460  57.810  1.00  0.00            
ATOM   1263  N   ALA   275      80.650 117.150  59.080  1.00  0.00            
ATOM   1264  H   ALA   275      79.830 117.570  59.490  1.00  0.00            
ATOM   1265  CA  ALA   275      81.920 117.820  59.300  1.00  0.00            
ATOM   1266  HA  ALA   275      82.370 117.960  58.320  1.00  0.00            
ATOM   1267  CB  ALA   275      81.650 119.240  59.790  1.00  0.00            
ATOM   1268  HB1 ALA   275      82.660 119.630  59.640  1.00  0.00            
ATOM   1269  HB2 ALA   275      80.980 119.830  59.160  1.00  0.00            
ATOM   1270  HB3 ALA   275      81.240 119.120  60.800  1.00  0.00            
ATOM   1271  C   ALA   275      82.940 117.120  60.180  1.00  0.00            
ATOM   1272  O   ALA   275      84.140 117.160  59.920  1.00  0.00            
ATOM   1273  N   ASP   276      82.480 116.350  61.180  1.00  0.00            
ATOM   1274  H   ASP   276      81.550 116.490  61.530  1.00  0.00            
ATOM   1275  CA  ASP   276      83.270 115.420  61.970  1.00  0.00            
ATOM   1276  HA  ASP   276      84.250 115.860  62.140  1.00  0.00            
ATOM   1277  CB  ASP   276      82.640 115.180  63.340  1.00  0.00            
ATOM   1278  HB1 ASP   276      83.220 114.430  63.880  1.00  0.00            
ATOM   1279  HB2 ASP   276      81.730 114.630  63.100  1.00  0.00            
ATOM   1280  CG  ASP   276      82.390 116.300  64.330  1.00  0.00            
ATOM   1281  OD1 ASP   276      81.700 116.030  65.340  1.00  0.00            
ATOM   1282  OD2 ASP   276      83.160 117.290  64.320  1.00  0.00            
ATOM   1283  C   ASP   276      83.490 114.100  61.250  1.00  0.00            
ATOM   1284  O   ASP   276      84.530 113.470  61.430  1.00  0.00            
ATOM   1285  N   GLY   277      82.660 113.760  60.260  1.00  0.00            
ATOM   1286  H   GLY   277      81.790 114.260  60.260  1.00  0.00            
ATOM   1287  CA  GLY   277      83.010 112.800  59.230  1.00  0.00            
ATOM   1288  HA1 GLY   277      83.990 112.350  59.400  1.00  0.00            
ATOM   1289  HA2 GLY   277      82.980 113.230  58.240  1.00  0.00            
ATOM   1290  C   GLY   277      81.980 111.680  59.110  1.00  0.00            
ATOM   1291  O   GLY   277      82.030 110.900  58.170  1.00  0.00            
ATOM   1292  N   GLY   278      81.180 111.490  60.170  1.00  0.00            
ATOM   1293  H   GLY   278      81.120 112.160  60.920  1.00  0.00            
ATOM   1294  CA  GLY   278      80.320 110.330  60.270  1.00  0.00            
ATOM   1295  HA1 GLY   278      80.340 109.760  59.330  1.00  0.00            
ATOM   1296  HA2 GLY   278      79.300 110.690  60.380  1.00  0.00            
ATOM   1297  C   GLY   278      80.640 109.360  61.400  1.00  0.00            
ATOM   1298  O   GLY   278      81.390 109.730  62.300  1.00  0.00            
ATOM   1299  N   CYS   279      80.090 108.150  61.400  1.00  0.00            
ATOM   1300  H   CYS   279      79.830 107.850  60.480  1.00  0.00            
ATOM   1301  CA  CYS   279      80.090 107.130  62.440  1.00  0.00            
ATOM   1302  HA  CYS   279      79.810 107.550  63.400  1.00  0.00            
ATOM   1303  CB  CYS   279      79.050 106.090  62.040  1.00  0.00            
ATOM   1304  HB1 CYS   279      78.920 105.370  62.850  1.00  0.00            
ATOM   1305  HB2 CYS   279      79.280 105.700  61.050  1.00  0.00            
ATOM   1306  SG  CYS   279      77.440 106.910  62.070  1.00  0.00            
ATOM   1307  HG  CYS   279      77.700 107.740  63.090  1.00  0.00            
ATOM   1308  C   CYS   279      81.480 106.530  62.570  1.00  0.00            
ATOM   1309  O   CYS   279      82.010 105.780  61.760  1.00  0.00            
ATOM   1310  N   SER   280      82.110 106.820  63.720  1.00  0.00            
ATOM   1311  H   SER   280      81.550 107.290  64.410  1.00  0.00            
ATOM   1312  CA  SER   280      83.350 106.230  64.180  1.00  0.00            
ATOM   1313  HA  SER   280      83.990 106.160  63.300  1.00  0.00            
ATOM   1314  CB  SER   280      83.860 107.220  65.230  1.00  0.00            
ATOM   1315  HB1 SER   280      84.770 106.760  65.600  1.00  0.00            
ATOM   1316  HB2 SER   280      83.140 107.420  66.030  1.00  0.00            
ATOM   1317  OG  SER   280      84.220 108.400  64.550  1.00  0.00            
ATOM   1318  HG  SER   280      84.320 108.310  63.600  1.00  0.00            
ATOM   1319  C   SER   280      83.100 104.880  64.840  1.00  0.00            
ATOM   1320  O   SER   280      82.000 104.640  65.330  1.00  0.00            
ATOM   1321  N   GLY   281      84.180 104.100  64.880  1.00  0.00            
ATOM   1322  H   GLY   281      84.980 104.300  64.300  1.00  0.00            
ATOM   1323  CA  GLY   281      84.140 102.850  65.610  1.00  0.00            
ATOM   1324  HA1 GLY   281      84.830 102.160  65.140  1.00  0.00            
ATOM   1325  HA2 GLY   281      83.140 102.410  65.530  1.00  0.00            
ATOM   1326  C   GLY   281      84.480 102.960  67.090  1.00  0.00            
ATOM   1327  O   GLY   281      85.320 103.790  67.430  1.00  0.00            
ATOM   1328  N   GLY   282      83.860 102.180  67.970  1.00  0.00            
ATOM   1329  H   GLY   282      83.210 101.500  67.600  1.00  0.00            
ATOM   1330  CA  GLY   282      84.090 102.150  69.400  1.00  0.00            
ATOM   1331  HA1 GLY   282      85.130 101.850  69.520  1.00  0.00            
ATOM   1332  HA2 GLY   282      83.470 101.320  69.740  1.00  0.00            
ATOM   1333  C   GLY   282      83.700 103.400  70.180  1.00  0.00            
ATOM   1334  O   GLY   282      84.160 103.580  71.310  1.00  0.00            
ATOM   1335  N   ALA   283      82.870 104.290  69.640  1.00  0.00            
ATOM   1336  H   ALA   283      82.570 104.090  68.700  1.00  0.00            
ATOM   1337  CA  ALA   283      82.330 105.430  70.360  1.00  0.00            
ATOM   1338  HA  ALA   283      82.880 105.790  71.220  1.00  0.00            
ATOM   1339  CB  ALA   283      82.440 106.700  69.520  1.00  0.00            
ATOM   1340  HB1 ALA   283      81.940 107.560  69.970  1.00  0.00            
ATOM   1341  HB2 ALA   283      83.450 107.020  69.290  1.00  0.00            
ATOM   1342  HB3 ALA   283      81.890 106.500  68.600  1.00  0.00            
ATOM   1343  C   ALA   283      80.940 105.200  70.940  1.00  0.00            
ATOM   1344  O   ALA   283      80.740 105.560  72.100  1.00  0.00            
ATOM   1345  N   TYR   284      80.020 104.560  70.220  1.00  0.00            
ATOM   1346  H   TYR   284      80.320 104.430  69.260  1.00  0.00            
ATOM   1347  CA  TYR   284      78.640 104.370  70.590  1.00  0.00            
ATOM   1348  HA  TYR   284      78.620 104.510  71.670  1.00  0.00            
ATOM   1349  CB  TYR   284      77.890 105.530  69.930  1.00  0.00            
ATOM   1350  HB1 TYR   284      77.440 106.070  70.760  1.00  0.00            
ATOM   1351  HB2 TYR   284      76.990 105.060  69.540  1.00  0.00            
ATOM   1352  CG  TYR   284      78.530 106.310  68.810  1.00  0.00            
ATOM   1353  CD1 TYR   284      79.120 107.540  69.130  1.00  0.00            
ATOM   1354  HD1 TYR   284      79.070 107.910  70.140  1.00  0.00            
ATOM   1355  CE1 TYR   284      79.780 108.300  68.150  1.00  0.00            
ATOM   1356  HE1 TYR   284      80.320 109.220  68.320  1.00  0.00            
ATOM   1357  CZ  TYR   284      79.810 107.720  66.870  1.00  0.00            
ATOM   1358  OH  TYR   284      80.650 108.200  65.910  1.00  0.00            
ATOM   1359  HH  TYR   284      81.220 108.880  66.280  1.00  0.00            
ATOM   1360  CE2 TYR   284      79.290 106.450  66.560  1.00  0.00            
ATOM   1361  HE2 TYR   284      79.420 106.140  65.530  1.00  0.00            
ATOM   1362  CD2 TYR   284      78.690 105.690  67.570  1.00  0.00            
ATOM   1363  HD2 TYR   284      78.150 104.750  67.490  1.00  0.00            
ATOM   1364  C   TYR   284      77.980 103.030  70.290  1.00  0.00            
ATOM   1365  O   TYR   284      78.240 102.420  69.250  1.00  0.00            
ATOM   1366  N   ASP   285      77.220 102.480  71.240  1.00  0.00            
ATOM   1367  H   ASP   285      77.100 103.070  72.060  1.00  0.00            
ATOM   1368  CA  ASP   285      76.330 101.350  71.070  1.00  0.00            
ATOM   1369  HA  ASP   285      76.860 100.580  70.520  1.00  0.00            
ATOM   1370  CB  ASP   285      76.040 100.880  72.490  1.00  0.00            
ATOM   1371  HB1 ASP   285      75.490  99.940  72.420  1.00  0.00            
ATOM   1372  HB2 ASP   285      75.450 101.720  72.860  1.00  0.00            
ATOM   1373  CG  ASP   285      77.180 100.670  73.490  1.00  0.00            
ATOM   1374  OD1 ASP   285      77.020 101.160  74.630  1.00  0.00            
ATOM   1375  OD2 ASP   285      78.140  99.940  73.160  1.00  0.00            
ATOM   1376  C   ASP   285      75.040 101.810  70.420  1.00  0.00            
ATOM   1377  O   ASP   285      74.410 101.000  69.740  1.00  0.00            
ATOM   1378  N   ILE   286      74.530 103.020  70.690  1.00  0.00            
ATOM   1379  H   ILE   286      75.070 103.660  71.260  1.00  0.00            
ATOM   1380  CA  ILE   286      73.270 103.560  70.240  1.00  0.00            
ATOM   1381  HA  ILE   286      72.700 102.890  69.590  1.00  0.00            
ATOM   1382  CB  ILE   286      72.410 104.030  71.410  1.00  0.00            
ATOM   1383  HB  ILE   286      72.760 105.050  71.610  1.00  0.00            
ATOM   1384  CG2 ILE   286      70.940 104.250  71.070  1.00  0.00            
ATOM   1385 1HG2 ILE   286      70.550 103.310  70.680  1.00  0.00            
ATOM   1386 2HG2 ILE   286      70.420 104.590  71.960  1.00  0.00            
ATOM   1387 3HG2 ILE   286      70.850 104.950  70.230  1.00  0.00            
ATOM   1388  CG1 ILE   286      72.460 103.140  72.640  1.00  0.00            
ATOM   1389 1HG1 ILE   286      72.120 103.680  73.520  1.00  0.00            
ATOM   1390 2HG1 ILE   286      73.510 102.900  72.820  1.00  0.00            
ATOM   1391  CD  ILE   286      71.860 101.750  72.430  1.00  0.00            
ATOM   1392  HD1 ILE   286      72.150 101.360  71.460  1.00  0.00            
ATOM   1393  HD2 ILE   286      72.280 101.120  73.220  1.00  0.00            
ATOM   1394  HD3 ILE   286      70.770 101.840  72.520  1.00  0.00            
ATOM   1395  C   ILE   286      73.620 104.730  69.330  1.00  0.00            
ATOM   1396  O   ILE   286      74.450 105.590  69.630  1.00  0.00            
ATOM   1397  N   ILE   287      72.790 104.890  68.300  1.00  0.00            
ATOM   1398  H   ILE   287      72.200 104.100  68.090  1.00  0.00            
ATOM   1399  CA  ILE   287      72.750 106.170  67.620  1.00  0.00            
ATOM   1400  HA  ILE   287      73.340 106.860  68.230  1.00  0.00            
ATOM   1401  CB  ILE   287      73.260 106.180  66.180  1.00  0.00            
ATOM   1402  HB  ILE   287      72.610 105.580  65.550  1.00  0.00            
ATOM   1403  CG2 ILE   287      73.250 107.580  65.590  1.00  0.00            
ATOM   1404 1HG2 ILE   287      73.650 107.500  64.580  1.00  0.00            
ATOM   1405 2HG2 ILE   287      72.190 107.860  65.500  1.00  0.00            
ATOM   1406 3HG2 ILE   287      73.820 108.270  66.210  1.00  0.00            
ATOM   1407  CG1 ILE   287      74.640 105.530  66.270  1.00  0.00            
ATOM   1408 1HG1 ILE   287      74.640 104.520  66.660  1.00  0.00            
ATOM   1409 2HG1 ILE   287      75.250 106.180  66.900  1.00  0.00            
ATOM   1410  CD  ILE   287      75.320 105.340  64.910  1.00  0.00            
ATOM   1411  HD1 ILE   287      74.700 104.740  64.240  1.00  0.00            
ATOM   1412  HD2 ILE   287      75.480 106.290  64.420  1.00  0.00            
ATOM   1413  HD3 ILE   287      76.220 104.810  65.250  1.00  0.00            
ATOM   1414  C   ILE   287      71.270 106.540  67.700  1.00  0.00            
ATOM   1415  O   ILE   287      70.480 105.640  67.450  1.00  0.00            
ATOM   1416  N   ILE   288      70.950 107.810  67.970  1.00  0.00            
ATOM   1417  H   ILE   288      71.770 108.370  68.180  1.00  0.00            
ATOM   1418  CA  ILE   288      69.630 108.390  67.870  1.00  0.00            
ATOM   1419  HA  ILE   288      68.920 107.620  67.570  1.00  0.00            
ATOM   1420  CB  ILE   288      69.190 108.950  69.230  1.00  0.00            
ATOM   1421  HB  ILE   288      69.840 109.800  69.420  1.00  0.00            
ATOM   1422  CG2 ILE   288      67.720 109.360  69.160  1.00  0.00            
ATOM   1423 1HG2 ILE   288      67.170 108.430  69.330  1.00  0.00            
ATOM   1424 2HG2 ILE   288      67.380 109.990  69.990  1.00  0.00            
ATOM   1425 3HG2 ILE   288      67.410 109.770  68.210  1.00  0.00            
ATOM   1426  CG1 ILE   288      69.320 107.910  70.340  1.00  0.00            
ATOM   1427 1HG1 ILE   288      70.360 107.710  70.610  1.00  0.00            
ATOM   1428 2HG1 ILE   288      68.850 106.960  70.090  1.00  0.00            
ATOM   1429  CD  ILE   288      68.720 108.250  71.700  1.00  0.00            
ATOM   1430  HD1 ILE   288      69.090 107.430  72.310  1.00  0.00            
ATOM   1431  HD2 ILE   288      69.170 109.130  72.160  1.00  0.00            
ATOM   1432  HD3 ILE   288      67.630 108.320  71.760  1.00  0.00            
ATOM   1433  C   ILE   288      69.690 109.470  66.810  1.00  0.00            
ATOM   1434  O   ILE   288      70.240 110.550  67.030  1.00  0.00            
ATOM   1435  N   CYS   289      69.070 109.140  65.670  1.00  0.00            
ATOM   1436  H   CYS   289      68.580 108.260  65.610  1.00  0.00            
ATOM   1437  CA  CYS   289      68.730 110.080  64.620  1.00  0.00            
ATOM   1438  HA  CYS   289      69.570 110.760  64.540  1.00  0.00            
ATOM   1439  CB  CYS   289      68.540 109.440  63.240  1.00  0.00            
ATOM   1440  HB1 CYS   289      68.090 110.190  62.580  1.00  0.00            
ATOM   1441  HB2 CYS   289      67.900 108.560  63.280  1.00  0.00            
ATOM   1442  SG  CYS   289      70.060 108.880  62.450  1.00  0.00            
ATOM   1443  HG  CYS   289      70.620 108.660  63.650  1.00  0.00            
ATOM   1444  C   CYS   289      67.440 110.700  65.140  1.00  0.00            
ATOM   1445  O   CYS   289      66.410 110.020  65.090  1.00  0.00            
ATOM   1446  N   ASP   290      67.460 111.980  65.510  1.00  0.00            
ATOM   1447  H   ASP   290      68.340 112.470  65.490  1.00  0.00            
ATOM   1448  CA  ASP   290      66.310 112.600  66.140  1.00  0.00            
ATOM   1449  HA  ASP   290      65.580 111.860  66.470  1.00  0.00            
ATOM   1450  CB  ASP   290      66.870 113.090  67.470  1.00  0.00            
ATOM   1451  HB1 ASP   290      67.540 113.930  67.310  1.00  0.00            
ATOM   1452  HB2 ASP   290      67.340 112.290  68.040  1.00  0.00            
ATOM   1453  CG  ASP   290      65.770 113.510  68.430  1.00  0.00            
ATOM   1454  OD1 ASP   290      64.580 113.160  68.220  1.00  0.00            
ATOM   1455  OD2 ASP   290      66.120 114.030  69.510  1.00  0.00            
ATOM   1456  C   ASP   290      65.750 113.680  65.230  1.00  0.00            
ATOM   1457  O   ASP   290      66.380 114.040  64.240  1.00  0.00            
ATOM   1458  N   GLU   291      64.560 114.210  65.530  1.00  0.00            
ATOM   1459  H   GLU   291      64.220 113.970  66.460  1.00  0.00            
ATOM   1460  CA  GLU   291      63.770 115.100  64.710  1.00  0.00            
ATOM   1461  HA  GLU   291      62.790 115.020  65.180  1.00  0.00            
ATOM   1462  CB  GLU   291      64.230 116.530  64.980  1.00  0.00            
ATOM   1463  HB1 GLU   291      63.460 117.150  64.520  1.00  0.00            
ATOM   1464  HB2 GLU   291      65.140 116.760  64.420  1.00  0.00            
ATOM   1465  CG  GLU   291      64.490 116.890  66.440  1.00  0.00            
ATOM   1466  HG1 GLU   291      64.950 117.880  66.470  1.00  0.00            
ATOM   1467  HG2 GLU   291      65.200 116.240  66.940  1.00  0.00            
ATOM   1468  CD  GLU   291      63.230 117.020  67.290  1.00  0.00            
ATOM   1469  OE1 GLU   291      62.100 117.020  66.760  1.00  0.00            
ATOM   1470  OE2 GLU   291      63.360 117.060  68.530  1.00  0.00            
ATOM   1471  C   GLU   291      63.570 114.630  63.270  1.00  0.00            
ATOM   1472  O   GLU   291      63.530 115.470  62.380  1.00  0.00            
ATOM   1473  N   CYS   292      63.390 113.350  62.940  1.00  0.00            
ATOM   1474  H   CYS   292      63.180 112.630  63.610  1.00  0.00            
ATOM   1475  CA  CYS   292      63.810 112.880  61.630  1.00  0.00            
ATOM   1476  HA  CYS   292      64.740 113.410  61.440  1.00  0.00            
ATOM   1477  CB  CYS   292      64.300 111.430  61.700  1.00  0.00            
ATOM   1478  HB1 CYS   292      65.060 111.290  62.470  1.00  0.00            
ATOM   1479  HB2 CYS   292      64.670 111.190  60.700  1.00  0.00            
ATOM   1480  SG  CYS   292      62.980 110.250  62.040  1.00  0.00            
ATOM   1481  HG  CYS   292      62.620 110.670  63.260  1.00  0.00            
ATOM   1482  C   CYS   292      62.750 113.100  60.560  1.00  0.00            
ATOM   1483  O   CYS   292      63.010 112.900  59.380  1.00  0.00            
ATOM   1484  N   HIS   293      61.660 113.820  60.850  1.00  0.00            
ATOM   1485  H   HIS   293      61.570 113.970  61.840  1.00  0.00            
ATOM   1486  CA  HIS   293      60.690 114.390  59.940  1.00  0.00            
ATOM   1487  HA  HIS   293      60.470 113.600  59.230  1.00  0.00            
ATOM   1488  CB  HIS   293      59.420 114.740  60.700  1.00  0.00            
ATOM   1489  HB1 HIS   293      58.810 113.850  60.900  1.00  0.00            
ATOM   1490  HB2 HIS   293      58.800 115.470  60.180  1.00  0.00            
ATOM   1491  CG  HIS   293      59.670 115.300  62.080  1.00  0.00            
ATOM   1492  ND1 HIS   293      59.330 114.750  63.310  1.00  0.00            
ATOM   1493  CE1 HIS   293      59.920 115.500  64.250  1.00  0.00            
ATOM   1494  HE1 HIS   293      59.930 115.410  65.330  1.00  0.00            
ATOM   1495  NE2 HIS   293      60.570 116.540  63.690  1.00  0.00            
ATOM   1496  HE2 HIS   293      60.920 117.350  64.180  1.00  0.00            
ATOM   1497  CD2 HIS   293      60.360 116.450  62.330  1.00  0.00            
ATOM   1498  HD2 HIS   293      60.590 117.200  61.580  1.00  0.00            
ATOM   1499  C   HIS   293      61.230 115.620  59.210  1.00  0.00            
ATOM   1500  O   HIS   293      60.700 116.010  58.170  1.00  0.00            
ATOM   1501  N   SER   294      62.320 116.250  59.660  1.00  0.00            
ATOM   1502  H   SER   294      62.760 116.050  60.550  1.00  0.00            
ATOM   1503  CA  SER   294      63.060 117.260  58.950  1.00  0.00            
ATOM   1504  HA  SER   294      62.390 118.110  58.800  1.00  0.00            
ATOM   1505  CB  SER   294      64.220 117.710  59.830  1.00  0.00            
ATOM   1506  HB1 SER   294      65.050 117.020  59.960  1.00  0.00            
ATOM   1507  HB2 SER   294      63.860 117.900  60.850  1.00  0.00            
ATOM   1508  OG  SER   294      64.820 118.790  59.160  1.00  0.00            
ATOM   1509  HG  SER   294      64.820 119.480  59.820  1.00  0.00            
ATOM   1510  C   SER   294      63.720 116.800  57.650  1.00  0.00            
ATOM   1511  O   SER   294      64.660 116.010  57.670  1.00  0.00            
ATOM   1512  N   THR   295      63.080 117.270  56.580  1.00  0.00            
ATOM   1513  H   THR   295      62.330 117.940  56.700  1.00  0.00            
ATOM   1514  CA  THR   295      63.430 116.940  55.210  1.00  0.00            
ATOM   1515  HA  THR   295      64.000 116.020  55.300  1.00  0.00            
ATOM   1516  CB  THR   295      62.190 116.630  54.370  1.00  0.00            
ATOM   1517  HB  THR   295      62.520 116.780  53.350  1.00  0.00            
ATOM   1518  CG2 THR   295      61.730 115.190  54.610  1.00  0.00            
ATOM   1519 1HG2 THR   295      62.430 114.450  54.240  1.00  0.00            
ATOM   1520 2HG2 THR   295      61.590 115.030  55.680  1.00  0.00            
ATOM   1521 3HG2 THR   295      60.860 114.860  54.040  1.00  0.00            
ATOM   1522  OG1 THR   295      61.140 117.540  54.550  1.00  0.00            
ATOM   1523  HG1 THR   295      61.350 118.470  54.420  1.00  0.00            
ATOM   1524  C   THR   295      64.400 117.930  54.590  1.00  0.00            
ATOM   1525  O   THR   295      64.550 118.230  53.400  1.00  0.00            
ATOM   1526  N   ASP   296      65.270 118.500  55.420  1.00  0.00            
ATOM   1527  H   ASP   296      65.240 118.270  56.410  1.00  0.00            
ATOM   1528  CA  ASP   296      66.380 119.300  54.950  1.00  0.00            
ATOM   1529  HA  ASP   296      66.000 120.010  54.210  1.00  0.00            
ATOM   1530  CB  ASP   296      66.940 120.160  56.090  1.00  0.00            
ATOM   1531  HB1 ASP   296      67.270 119.450  56.850  1.00  0.00            
ATOM   1532  HB2 ASP   296      66.100 120.710  56.510  1.00  0.00            
ATOM   1533  CG  ASP   296      68.010 121.100  55.570  1.00  0.00            
ATOM   1534  OD1 ASP   296      67.680 122.220  55.120  1.00  0.00            
ATOM   1535  OD2 ASP   296      69.200 120.760  55.410  1.00  0.00            
ATOM   1536  C   ASP   296      67.510 118.470  54.370  1.00  0.00            
ATOM   1537  O   ASP   296      67.770 117.420  54.970  1.00  0.00            
ATOM   1538  N   SER   297      68.280 118.880  53.370  1.00  0.00            
ATOM   1539  H   SER   297      68.080 119.790  52.970  1.00  0.00            
ATOM   1540  CA  SER   297      69.310 118.120  52.690  1.00  0.00            
ATOM   1541  HA  SER   297      68.900 117.180  52.340  1.00  0.00            
ATOM   1542  CB  SER   297      69.850 118.900  51.490  1.00  0.00            
ATOM   1543  HB1 SER   297      69.040 119.280  50.880  1.00  0.00            
ATOM   1544  HB2 SER   297      70.560 118.300  50.910  1.00  0.00            
ATOM   1545  OG  SER   297      70.540 120.020  51.980  1.00  0.00            
ATOM   1546  HG  SER   297      70.000 120.750  51.670  1.00  0.00            
ATOM   1547  C   SER   297      70.410 117.720  53.660  1.00  0.00            
ATOM   1548  O   SER   297      71.010 116.650  53.580  1.00  0.00            
ATOM   1549  N   THR   298      70.690 118.580  54.650  1.00  0.00            
ATOM   1550  H   THR   298      70.080 119.380  54.720  1.00  0.00            
ATOM   1551  CA  THR   298      71.600 118.190  55.700  1.00  0.00            
ATOM   1552  HA  THR   298      72.570 117.900  55.280  1.00  0.00            
ATOM   1553  CB  THR   298      71.960 119.400  56.550  1.00  0.00            
ATOM   1554  HB  THR   298      71.140 119.780  57.150  1.00  0.00            
ATOM   1555  CG2 THR   298      73.250 119.300  57.360  1.00  0.00            
ATOM   1556 1HG2 THR   298      73.500 120.220  57.890  1.00  0.00            
ATOM   1557 2HG2 THR   298      73.110 118.600  58.180  1.00  0.00            
ATOM   1558 3HG2 THR   298      74.040 118.860  56.740  1.00  0.00            
ATOM   1559  OG1 THR   298      72.270 120.470  55.690  1.00  0.00            
ATOM   1560  HG1 THR   298      71.710 121.210  55.950  1.00  0.00            
ATOM   1561  C   THR   298      71.150 117.020  56.560  1.00  0.00            
ATOM   1562  O   THR   298      71.940 116.130  56.900  1.00  0.00            
ATOM   1563  N   THR   299      69.920 117.040  57.070  1.00  0.00            
ATOM   1564  H   THR   299      69.260 117.700  56.670  1.00  0.00            
ATOM   1565  CA  THR   299      69.340 115.920  57.780  1.00  0.00            
ATOM   1566  HA  THR   299      69.980 115.660  58.620  1.00  0.00            
ATOM   1567  CB  THR   299      67.910 116.180  58.240  1.00  0.00            
ATOM   1568  HB  THR   299      67.230 116.320  57.400  1.00  0.00            
ATOM   1569  CG2 THR   299      67.330 115.190  59.250  1.00  0.00            
ATOM   1570 1HG2 THR   299      68.120 114.840  59.910  1.00  0.00            
ATOM   1571 2HG2 THR   299      66.450 115.530  59.800  1.00  0.00            
ATOM   1572 3HG2 THR   299      67.060 114.300  58.680  1.00  0.00            
ATOM   1573  OG1 THR   299      67.940 117.460  58.850  1.00  0.00            
ATOM   1574  HG1 THR   299      67.010 117.620  59.030  1.00  0.00            
ATOM   1575  C   THR   299      69.290 114.660  56.940  1.00  0.00            
ATOM   1576  O   THR   299      69.520 113.590  57.520  1.00  0.00            
ATOM   1577  N   ILE   300      68.970 114.630  55.640  1.00  0.00            
ATOM   1578  H   ILE   300      68.700 115.520  55.250  1.00  0.00            
ATOM   1579  CA  ILE   300      68.890 113.500  54.740  1.00  0.00            
ATOM   1580  HA  ILE   300      68.300 112.740  55.250  1.00  0.00            
ATOM   1581  CB  ILE   300      68.070 113.850  53.500  1.00  0.00            
ATOM   1582  HB  ILE   300      68.460 114.680  52.910  1.00  0.00            
ATOM   1583  CG2 ILE   300      67.840 112.650  52.600  1.00  0.00            
ATOM   1584 1HG2 ILE   300      68.770 112.400  52.090  1.00  0.00            
ATOM   1585 2HG2 ILE   300      67.430 111.790  53.130  1.00  0.00            
ATOM   1586 3HG2 ILE   300      67.150 112.970  51.810  1.00  0.00            
ATOM   1587  CG1 ILE   300      66.710 114.360  53.950  1.00  0.00            
ATOM   1588 1HG1 ILE   300      66.750 114.890  54.900  1.00  0.00            
ATOM   1589 2HG1 ILE   300      66.170 113.460  54.230  1.00  0.00            
ATOM   1590  CD  ILE   300      65.950 115.110  52.850  1.00  0.00            
ATOM   1591  HD1 ILE   300      66.210 114.710  51.880  1.00  0.00            
ATOM   1592  HD2 ILE   300      64.880 114.910  52.970  1.00  0.00            
ATOM   1593  HD3 ILE   300      66.120 116.190  52.860  1.00  0.00            
ATOM   1594  C   ILE   300      70.240 112.820  54.590  1.00  0.00            
ATOM   1595  O   ILE   300      70.400 111.630  54.870  1.00  0.00            
ATOM   1596  N   LEU   301      71.290 113.550  54.210  1.00  0.00            
ATOM   1597  H   LEU   301      71.070 114.540  54.110  1.00  0.00            
ATOM   1598  CA  LEU   301      72.660 113.090  54.190  1.00  0.00            
ATOM   1599  HA  LEU   301      72.620 112.170  53.610  1.00  0.00            
ATOM   1600  CB  LEU   301      73.560 114.170  53.600  1.00  0.00            
ATOM   1601  HB1 LEU   301      73.820 114.930  54.330  1.00  0.00            
ATOM   1602  HB2 LEU   301      73.110 114.630  52.720  1.00  0.00            
ATOM   1603  CG  LEU   301      74.860 113.620  53.030  1.00  0.00            
ATOM   1604  HG  LEU   301      75.430 113.030  53.750  1.00  0.00            
ATOM   1605  CD1 LEU   301      74.680 112.680  51.840  1.00  0.00            
ATOM   1606 1HD1 LEU   301      75.530 112.620  51.160  1.00  0.00            
ATOM   1607 2HD1 LEU   301      74.400 111.680  52.160  1.00  0.00            
ATOM   1608 3HD1 LEU   301      73.910 113.130  51.220  1.00  0.00            
ATOM   1609  CD2 LEU   301      75.830 114.710  52.580  1.00  0.00            
ATOM   1610 1HD2 LEU   301      75.570 115.300  51.710  1.00  0.00            
ATOM   1611 2HD2 LEU   301      75.780 115.440  53.390  1.00  0.00            
ATOM   1612 3HD2 LEU   301      76.830 114.300  52.410  1.00  0.00            
ATOM   1613  C   LEU   301      73.150 112.530  55.520  1.00  0.00            
ATOM   1614  O   LEU   301      73.840 111.510  55.560  1.00  0.00            
ATOM   1615  N   GLY   302      72.860 113.200  56.630  1.00  0.00            
ATOM   1616  H   GLY   302      72.250 114.000  56.650  1.00  0.00            
ATOM   1617  CA  GLY   302      73.260 112.690  57.930  1.00  0.00            
ATOM   1618  HA1 GLY   302      73.100 113.410  58.730  1.00  0.00            
ATOM   1619  HA2 GLY   302      74.320 112.440  58.010  1.00  0.00            
ATOM   1620  C   GLY   302      72.540 111.370  58.220  1.00  0.00            
ATOM   1621  O   GLY   302      73.220 110.410  58.570  1.00  0.00            
ATOM   1622  N   ILE   303      71.220 111.310  58.040  1.00  0.00            
ATOM   1623  H   ILE   303      70.630 112.090  57.820  1.00  0.00            
ATOM   1624  CA  ILE   303      70.600 110.070  58.460  1.00  0.00            
ATOM   1625  HA  ILE   303      70.960 109.720  59.430  1.00  0.00            
ATOM   1626  CB  ILE   303      69.100 110.320  58.520  1.00  0.00            
ATOM   1627  HB  ILE   303      68.800 110.880  57.630  1.00  0.00            
ATOM   1628  CG2 ILE   303      68.280 109.030  58.470  1.00  0.00            
ATOM   1629 1HG2 ILE   303      68.650 108.410  57.650  1.00  0.00            
ATOM   1630 2HG2 ILE   303      68.330 108.460  59.400  1.00  0.00            
ATOM   1631 3HG2 ILE   303      67.230 109.250  58.270  1.00  0.00            
ATOM   1632  CG1 ILE   303      68.830 111.150  59.770  1.00  0.00            
ATOM   1633 1HG1 ILE   303      69.040 112.210  59.640  1.00  0.00            
ATOM   1634 2HG1 ILE   303      69.400 110.820  60.640  1.00  0.00            
ATOM   1635  CD  ILE   303      67.350 111.190  60.140  1.00  0.00            
ATOM   1636  HD1 ILE   303      67.160 112.060  60.780  1.00  0.00            
ATOM   1637  HD2 ILE   303      66.750 111.280  59.240  1.00  0.00            
ATOM   1638  HD3 ILE   303      67.110 110.280  60.690  1.00  0.00            
ATOM   1639  C   ILE   303      70.980 108.940  57.510  1.00  0.00            
ATOM   1640  O   ILE   303      71.380 107.870  57.950  1.00  0.00            
ATOM   1641  N   GLY   304      71.090 109.210  56.210  1.00  0.00            
ATOM   1642  H   GLY   304      70.950 110.180  55.950  1.00  0.00            
ATOM   1643  CA  GLY   304      71.630 108.310  55.210  1.00  0.00            
ATOM   1644  HA1 GLY   304      71.560 108.760  54.220  1.00  0.00            
ATOM   1645  HA2 GLY   304      70.980 107.440  55.120  1.00  0.00            
ATOM   1646  C   GLY   304      73.050 107.860  55.490  1.00  0.00            
ATOM   1647  O   GLY   304      73.440 106.720  55.250  1.00  0.00            
ATOM   1648  N   THR   305      73.870 108.740  56.070  1.00  0.00            
ATOM   1649  H   THR   305      73.560 109.680  56.270  1.00  0.00            
ATOM   1650  CA  THR   305      75.180 108.420  56.600  1.00  0.00            
ATOM   1651  HA  THR   305      75.750 107.840  55.870  1.00  0.00            
ATOM   1652  CB  THR   305      76.120 109.600  56.830  1.00  0.00            
ATOM   1653  HB  THR   305      75.600 110.260  57.520  1.00  0.00            
ATOM   1654  CG2 THR   305      77.520 109.410  57.430  1.00  0.00            
ATOM   1655 1HG2 THR   305      77.370 109.160  58.480  1.00  0.00            
ATOM   1656 2HG2 THR   305      78.040 108.640  56.860  1.00  0.00            
ATOM   1657 3HG2 THR   305      78.100 110.330  57.320  1.00  0.00            
ATOM   1658  OG1 THR   305      76.150 110.240  55.580  1.00  0.00            
ATOM   1659  HG1 THR   305      75.240 110.470  55.410  1.00  0.00            
ATOM   1660  C   THR   305      75.210 107.550  57.840  1.00  0.00            
ATOM   1661  O   THR   305      76.010 106.610  57.820  1.00  0.00            
ATOM   1662  N   VAL   306      74.270 107.660  58.780  1.00  0.00            
ATOM   1663  H   VAL   306      73.490 108.270  58.580  1.00  0.00            
ATOM   1664  CA  VAL   306      74.090 106.780  59.920  1.00  0.00            
ATOM   1665  HA  VAL   306      75.070 106.730  60.400  1.00  0.00            
ATOM   1666  CB  VAL   306      73.090 107.360  60.910  1.00  0.00            
ATOM   1667  HB  VAL   306      72.120 107.570  60.460  1.00  0.00            
ATOM   1668  CG1 VAL   306      72.910 106.400  62.090  1.00  0.00            
ATOM   1669 1HG1 VAL   306      72.330 106.930  62.840  1.00  0.00            
ATOM   1670 2HG1 VAL   306      72.220 105.580  61.860  1.00  0.00            
ATOM   1671 3HG1 VAL   306      73.890 106.150  62.510  1.00  0.00            
ATOM   1672  CG2 VAL   306      73.670 108.620  61.520  1.00  0.00            
ATOM   1673 1HG2 VAL   306      74.500 108.390  62.190  1.00  0.00            
ATOM   1674 2HG2 VAL   306      74.080 109.400  60.880  1.00  0.00            
ATOM   1675 3HG2 VAL   306      72.890 109.140  62.080  1.00  0.00            
ATOM   1676  C   VAL   306      73.620 105.370  59.590  1.00  0.00            
ATOM   1677  O   VAL   306      74.210 104.410  60.080  1.00  0.00            
ATOM   1678  N   LEU   307      72.620 105.210  58.720  1.00  0.00            
ATOM   1679  H   LEU   307      72.040 106.000  58.520  1.00  0.00            
ATOM   1680  CA  LEU   307      72.030 103.980  58.220  1.00  0.00            
ATOM   1681  HA  LEU   307      71.940 103.340  59.100  1.00  0.00            
ATOM   1682  CB  LEU   307      70.700 104.270  57.530  1.00  0.00            
ATOM   1683  HB1 LEU   307      70.340 103.480  56.870  1.00  0.00            
ATOM   1684  HB2 LEU   307      70.920 105.120  56.880  1.00  0.00            
ATOM   1685  CG  LEU   307      69.530 104.750  58.370  1.00  0.00            
ATOM   1686  HG  LEU   307      69.940 105.470  59.080  1.00  0.00            
ATOM   1687  CD1 LEU   307      68.450 105.390  57.500  1.00  0.00            
ATOM   1688 1HD1 LEU   307      68.850 106.270  56.990  1.00  0.00            
ATOM   1689 2HD1 LEU   307      67.960 104.620  56.910  1.00  0.00            
ATOM   1690 3HD1 LEU   307      67.700 105.690  58.230  1.00  0.00            
ATOM   1691  CD2 LEU   307      68.900 103.550  59.070  1.00  0.00            
ATOM   1692 1HD2 LEU   307      68.060 103.850  59.680  1.00  0.00            
ATOM   1693 2HD2 LEU   307      68.490 102.870  58.320  1.00  0.00            
ATOM   1694 3HD2 LEU   307      69.630 103.010  59.680  1.00  0.00            
ATOM   1695  C   LEU   307      72.900 103.100  57.320  1.00  0.00            
ATOM   1696  O   LEU   307      72.730 101.890  57.320  1.00  0.00            
ATOM   1697  N   ASP   308      73.910 103.660  56.650  1.00  0.00            
ATOM   1698  H   ASP   308      73.860 104.650  56.820  1.00  0.00            
ATOM   1699  CA  ASP   308      75.050 103.040  56.000  1.00  0.00            
ATOM   1700  HA  ASP   308      74.720 102.150  55.470  1.00  0.00            
ATOM   1701  CB  ASP   308      75.440 104.090  54.970  1.00  0.00            
ATOM   1702  HB1 ASP   308      75.790 105.010  55.440  1.00  0.00            
ATOM   1703  HB2 ASP   308      74.540 104.360  54.420  1.00  0.00            
ATOM   1704  CG  ASP   308      76.520 103.630  54.000  1.00  0.00            
ATOM   1705  OD1 ASP   308      76.500 102.500  53.450  1.00  0.00            
ATOM   1706  OD2 ASP   308      77.470 104.440  53.870  1.00  0.00            
ATOM   1707  C   ASP   308      76.280 102.640  56.800  1.00  0.00            
ATOM   1708  O   ASP   308      76.910 101.630  56.470  1.00  0.00            
ATOM   1709  N   GLN   309      76.670 103.440  57.790  1.00  0.00            
ATOM   1710  H   GLN   309      76.110 104.240  58.050  1.00  0.00            
ATOM   1711  CA  GLN   309      77.860 103.340  58.610  1.00  0.00            
ATOM   1712  HA  GLN   309      78.580 102.680  58.120  1.00  0.00            
ATOM   1713  CB  GLN   309      78.670 104.630  58.550  1.00  0.00            
ATOM   1714  HB1 GLN   309      79.660 104.460  58.990  1.00  0.00            
ATOM   1715  HB2 GLN   309      78.050 105.320  59.120  1.00  0.00            
ATOM   1716  CG  GLN   309      78.980 105.310  57.220  1.00  0.00            
ATOM   1717  HG1 GLN   309      78.070 105.490  56.650  1.00  0.00            
ATOM   1718  HG2 GLN   309      79.600 104.670  56.590  1.00  0.00            
ATOM   1719  CD  GLN   309      79.730 106.630  57.320  1.00  0.00            
ATOM   1720  OE1 GLN   309      80.020 107.220  58.360  1.00  0.00            
ATOM   1721  NE2 GLN   309      80.230 107.240  56.250  1.00  0.00            
ATOM   1722 1HE2 GLN   309      80.150 106.710  55.390  1.00  0.00            
ATOM   1723 2HE2 GLN   309      80.780 108.090  56.360  1.00  0.00            
ATOM   1724  C   GLN   309      77.780 102.840  60.040  1.00  0.00            
ATOM   1725  O   GLN   309      78.810 102.590  60.650  1.00  0.00            
ATOM   1726  N   ALA   310      76.550 102.610  60.500  1.00  0.00            
ATOM   1727  H   ALA   310      75.750 102.910  59.960  1.00  0.00            
ATOM   1728  CA  ALA   310      76.350 102.100  61.850  1.00  0.00            
ATOM   1729  HA  ALA   310      76.990 102.720  62.480  1.00  0.00            
ATOM   1730  CB  ALA   310      74.900 102.380  62.260  1.00  0.00            
ATOM   1731  HB1 ALA   310      74.760 103.460  62.380  1.00  0.00            
ATOM   1732  HB2 ALA   310      74.260 101.980  61.480  1.00  0.00            
ATOM   1733  HB3 ALA   310      74.720 101.930  63.240  1.00  0.00            
ATOM   1734  C   ALA   310      76.900 100.690  61.980  1.00  0.00            
ATOM   1735  O   ALA   310      77.290 100.200  63.030  1.00  0.00            
ATOM   1736  N   GLU   311      76.750  99.890  60.920  1.00  0.00            
ATOM   1737  H   GLU   311      76.400 100.230  60.040  1.00  0.00            
ATOM   1738  CA  GLU   311      77.220  98.510  60.940  1.00  0.00            
ATOM   1739  HA  GLU   311      76.770  98.060  61.820  1.00  0.00            
ATOM   1740  CB  GLU   311      76.780  97.760  59.690  1.00  0.00            
ATOM   1741  HB1 GLU   311      77.270  98.160  58.800  1.00  0.00            
ATOM   1742  HB2 GLU   311      75.700  97.860  59.610  1.00  0.00            
ATOM   1743  CG  GLU   311      77.120  96.280  59.790  1.00  0.00            
ATOM   1744  HG1 GLU   311      76.710  95.780  60.670  1.00  0.00            
ATOM   1745  HG2 GLU   311      78.190  96.180  59.930  1.00  0.00            
ATOM   1746  CD  GLU   311      76.850  95.520  58.500  1.00  0.00            
ATOM   1747  OE1 GLU   311      75.870  94.740  58.500  1.00  0.00            
ATOM   1748  OE2 GLU   311      77.550  95.770  57.490  1.00  0.00            
ATOM   1749  C   GLU   311      78.730  98.520  61.100  1.00  0.00            
ATOM   1750  O   GLU   311      79.210  97.850  62.020  1.00  0.00            
ATOM   1751  N   THR   312      79.420  99.350  60.330  1.00  0.00            
ATOM   1752  H   THR   312      78.950  99.670  59.500  1.00  0.00            
ATOM   1753  CA  THR   312      80.870  99.450  60.370  1.00  0.00            
ATOM   1754  HA  THR   312      81.290  98.450  60.380  1.00  0.00            
ATOM   1755  CB  THR   312      81.420 100.180  59.150  1.00  0.00            
ATOM   1756  HB  THR   312      81.140 101.230  59.180  1.00  0.00            
ATOM   1757  CG2 THR   312      82.920 100.040  58.890  1.00  0.00            
ATOM   1758 1HG2 THR   312      83.130 100.820  58.160  1.00  0.00            
ATOM   1759 2HG2 THR   312      83.600 100.340  59.690  1.00  0.00            
ATOM   1760 3HG2 THR   312      83.210  99.090  58.440  1.00  0.00            
ATOM   1761  OG1 THR   312      80.890  99.510  58.030  1.00  0.00            
ATOM   1762  HG1 THR   312      81.310  99.870  57.240  1.00  0.00            
ATOM   1763  C   THR   312      81.380 100.120  61.640  1.00  0.00            
ATOM   1764  O   THR   312      82.450  99.790  62.150  1.00  0.00            
ATOM   1765  N   ALA   313      80.720 101.130  62.210  1.00  0.00            
ATOM   1766  H   ALA   313      79.920 101.400  61.650  1.00  0.00            
ATOM   1767  CA  ALA   313      80.910 101.680  63.540  1.00  0.00            
ATOM   1768  HA  ALA   313      81.950 101.960  63.730  1.00  0.00            
ATOM   1769  CB  ALA   313      80.120 102.980  63.510  1.00  0.00            
ATOM   1770  HB1 ALA   313      79.090 102.760  63.230  1.00  0.00            
ATOM   1771  HB2 ALA   313      80.140 103.370  64.530  1.00  0.00            
ATOM   1772  HB3 ALA   313      80.590 103.590  62.740  1.00  0.00            
ATOM   1773  C   ALA   313      80.480 100.820  64.720  1.00  0.00            
ATOM   1774  O   ALA   313      80.940 101.090  65.820  1.00  0.00            
ATOM   1775  N   GLY   314      79.660  99.780  64.550  1.00  0.00            
ATOM   1776  H   GLY   314      79.640  99.450  63.590  1.00  0.00            
ATOM   1777  CA  GLY   314      79.350  98.710  65.470  1.00  0.00            
ATOM   1778  HA1 GLY   314      80.280  98.430  65.980  1.00  0.00            
ATOM   1779  HA2 GLY   314      79.020  97.840  64.910  1.00  0.00            
ATOM   1780  C   GLY   314      78.270  99.120  66.470  1.00  0.00            
ATOM   1781  O   GLY   314      78.480  98.910  67.660  1.00  0.00            
ATOM   1782  N   ALA   315      77.280  99.870  66.000  1.00  0.00            
ATOM   1783  H   ALA   315      77.340 100.090  65.010  1.00  0.00            
ATOM   1784  CA  ALA   315      76.130 100.340  66.740  1.00  0.00            
ATOM   1785  HA  ALA   315      76.530 100.300  67.760  1.00  0.00            
ATOM   1786  CB  ALA   315      75.790 101.780  66.390  1.00  0.00            
ATOM   1787  HB1 ALA   315      76.510 102.460  66.850  1.00  0.00            
ATOM   1788  HB2 ALA   315      75.890 101.900  65.310  1.00  0.00            
ATOM   1789  HB3 ALA   315      74.870 102.110  66.880  1.00  0.00            
ATOM   1790  C   ALA   315      75.030  99.280  66.680  1.00  0.00            
ATOM   1791  O   ALA   315      74.810  98.690  65.630  1.00  0.00            
ATOM   1792  N   ARG   316      74.370  99.010  67.810  1.00  0.00            
ATOM   1793  H   ARG   316      74.550  99.640  68.580  1.00  0.00            
ATOM   1794  CA  ARG   316      73.400  97.970  68.090  1.00  0.00            
ATOM   1795  HA  ARG   316      73.490  97.110  67.440  1.00  0.00            
ATOM   1796  CB  ARG   316      73.640  97.540  69.540  1.00  0.00            
ATOM   1797  HB1 ARG   316      72.820  96.840  69.680  1.00  0.00            
ATOM   1798  HB2 ARG   316      73.620  98.380  70.230  1.00  0.00            
ATOM   1799  CG  ARG   316      75.000  96.930  69.890  1.00  0.00            
ATOM   1800  HG1 ARG   316      75.810  97.470  69.410  1.00  0.00            
ATOM   1801  HG2 ARG   316      75.170  95.930  69.490  1.00  0.00            
ATOM   1802  CD  ARG   316      75.270  96.910  71.390  1.00  0.00            
ATOM   1803  HD1 ARG   316      75.130  97.880  71.870  1.00  0.00            
ATOM   1804  HD2 ARG   316      76.310  96.650  71.610  1.00  0.00            
ATOM   1805  NE  ARG   316      74.380  95.980  72.080  1.00  0.00            
ATOM   1806  HE  ARG   316      73.700  95.390  71.610  1.00  0.00            
ATOM   1807  CZ  ARG   316      74.620  95.510  73.310  1.00  0.00            
ATOM   1808  NH1 ARG   316      75.710  95.690  74.070  1.00  0.00            
ATOM   1809 1HH1 ARG   316      76.420  96.360  73.840  1.00  0.00            
ATOM   1810 2HH1 ARG   316      75.630  95.320  75.010  1.00  0.00            
ATOM   1811  NH2 ARG   316      73.660  94.740  73.840  1.00  0.00            
ATOM   1812 1HH2 ARG   316      72.770  94.670  73.360  1.00  0.00            
ATOM   1813 2HH2 ARG   316      73.710  94.350  74.770  1.00  0.00            
ATOM   1814  C   ARG   316      71.970  98.450  67.840  1.00  0.00            
ATOM   1815  O   ARG   316      71.240  97.660  67.250  1.00  0.00            
ATOM   1816  N   LEU   317      71.650  99.730  68.060  1.00  0.00            
ATOM   1817  H   LEU   317      72.360 100.350  68.420  1.00  0.00            
ATOM   1818  CA  LEU   317      70.310 100.260  67.850  1.00  0.00            
ATOM   1819  HA  LEU   317      69.730  99.590  67.210  1.00  0.00            
ATOM   1820  CB  LEU   317      69.560 100.320  69.180  1.00  0.00            
ATOM   1821  HB1 LEU   317      70.170 100.900  69.870  1.00  0.00            
ATOM   1822  HB2 LEU   317      69.520  99.280  69.510  1.00  0.00            
ATOM   1823  CG  LEU   317      68.110 100.790  69.100  1.00  0.00            
ATOM   1824  HG  LEU   317      68.040 101.710  68.510  1.00  0.00            
ATOM   1825  CD1 LEU   317      67.260  99.670  68.520  1.00  0.00            
ATOM   1826 1HD1 LEU   317      66.230 100.000  68.420  1.00  0.00            
ATOM   1827 2HD1 LEU   317      67.590  99.350  67.530  1.00  0.00            
ATOM   1828 3HD1 LEU   317      67.270  98.870  69.270  1.00  0.00            
ATOM   1829  CD2 LEU   317      67.560 101.200  70.460  1.00  0.00            
ATOM   1830 1HD2 LEU   317      67.270 100.330  71.060  1.00  0.00            
ATOM   1831 2HD2 LEU   317      68.250 101.800  71.050  1.00  0.00            
ATOM   1832 3HD2 LEU   317      66.630 101.760  70.380  1.00  0.00            
ATOM   1833  C   LEU   317      70.380 101.660  67.250  1.00  0.00            
ATOM   1834  O   LEU   317      71.010 102.570  67.800  1.00  0.00            
ATOM   1835  N   VAL   318      69.760 101.850  66.090  1.00  0.00            
ATOM   1836  H   VAL   318      69.320 101.060  65.650  1.00  0.00            
ATOM   1837  CA  VAL   318      69.700 103.090  65.340  1.00  0.00            
ATOM   1838  HA  VAL   318      70.360 103.820  65.810  1.00  0.00            
ATOM   1839  CB  VAL   318      70.280 102.910  63.940  1.00  0.00            
ATOM   1840  HB  VAL   318      69.700 102.090  63.510  1.00  0.00            
ATOM   1841  CG1 VAL   318      70.130 104.120  63.020  1.00  0.00            
ATOM   1842 1HG1 VAL   318      70.570 103.960  62.040  1.00  0.00            
ATOM   1843 2HG1 VAL   318      69.090 104.410  62.930  1.00  0.00            
ATOM   1844 3HG1 VAL   318      70.710 104.940  63.450  1.00  0.00            
ATOM   1845  CG2 VAL   318      71.770 102.560  63.980  1.00  0.00            
ATOM   1846 1HG2 VAL   318      71.990 101.660  64.560  1.00  0.00            
ATOM   1847 2HG2 VAL   318      72.150 102.420  62.970  1.00  0.00            
ATOM   1848 3HG2 VAL   318      72.300 103.430  64.350  1.00  0.00            
ATOM   1849  C   VAL   318      68.250 103.520  65.480  1.00  0.00            
ATOM   1850  O   VAL   318      67.410 102.870  64.850  1.00  0.00            
ATOM   1851  N   VAL   319      67.980 104.570  66.260  1.00  0.00            
ATOM   1852  H   VAL   319      68.770 104.970  66.740  1.00  0.00            
ATOM   1853  CA  VAL   319      66.630 105.070  66.440  1.00  0.00            
ATOM   1854  HA  VAL   319      65.900 104.280  66.270  1.00  0.00            
ATOM   1855  CB  VAL   319      66.430 105.680  67.820  1.00  0.00            
ATOM   1856  HB  VAL   319      66.830 106.700  67.850  1.00  0.00            
ATOM   1857  CG1 VAL   319      64.950 105.610  68.160  1.00  0.00            
ATOM   1858 1HG1 VAL   319      64.840 105.770  69.230  1.00  0.00            
ATOM   1859 2HG1 VAL   319      64.410 106.340  67.550  1.00  0.00            
ATOM   1860 3HG1 VAL   319      64.550 104.630  67.910  1.00  0.00            
ATOM   1861  CG2 VAL   319      67.040 104.900  68.980  1.00  0.00            
ATOM   1862 1HG2 VAL   319      66.830 105.330  69.960  1.00  0.00            
ATOM   1863 2HG2 VAL   319      66.720 103.860  69.020  1.00  0.00            
ATOM   1864 3HG2 VAL   319      68.120 104.930  68.860  1.00  0.00            
ATOM   1865  C   VAL   319      66.450 106.120  65.350  1.00  0.00            
ATOM   1866  O   VAL   319      67.310 106.970  65.180  1.00  0.00            
ATOM   1867  N   LEU   320      65.240 106.160  64.770  1.00  0.00            
ATOM   1868  H   LEU   320      64.640 105.350  64.840  1.00  0.00            
ATOM   1869  CA  LEU   320      64.700 107.280  64.020  1.00  0.00            
ATOM   1870  HA  LEU   320      65.510 107.990  63.840  1.00  0.00            
ATOM   1871  CB  LEU   320      64.180 106.740  62.690  1.00  0.00            
ATOM   1872  HB1 LEU   320      63.530 107.500  62.260  1.00  0.00            
ATOM   1873  HB2 LEU   320      63.460 105.980  62.990  1.00  0.00            
ATOM   1874  CG  LEU   320      65.220 106.140  61.750  1.00  0.00            
ATOM   1875  HG  LEU   320      65.940 105.410  62.120  1.00  0.00            
ATOM   1876  CD1 LEU   320      64.520 105.420  60.600  1.00  0.00            
ATOM   1877 1HD1 LEU   320      64.020 104.550  61.040  1.00  0.00            
ATOM   1878 2HD1 LEU   320      63.720 105.980  60.110  1.00  0.00            
ATOM   1879 3HD1 LEU   320      65.340 105.120  59.960  1.00  0.00            
ATOM   1880  CD2 LEU   320      66.100 107.240  61.150  1.00  0.00            
ATOM   1881 1HD2 LEU   320      65.510 107.970  60.600  1.00  0.00            
ATOM   1882 2HD2 LEU   320      66.560 107.620  62.060  1.00  0.00            
ATOM   1883 3HD2 LEU   320      66.780 106.770  60.450  1.00  0.00            
ATOM   1884  C   LEU   320      63.540 107.900  64.770  1.00  0.00            
ATOM   1885  O   LEU   320      62.420 107.480  64.480  1.00  0.00            
ATOM   1886  N   ALA   321      63.730 108.810  65.730  1.00  0.00            
ATOM   1887  H   ALA   321      64.690 109.050  65.950  1.00  0.00            
ATOM   1888  CA  ALA   321      62.680 109.440  66.500  1.00  0.00            
ATOM   1889  HA  ALA   321      62.000 108.620  66.710  1.00  0.00            
ATOM   1890  CB  ALA   321      63.160 109.890  67.870  1.00  0.00            
ATOM   1891  HB1 ALA   321      63.920 110.670  67.810  1.00  0.00            
ATOM   1892  HB2 ALA   321      62.360 110.130  68.570  1.00  0.00            
ATOM   1893  HB3 ALA   321      63.550 109.000  68.370  1.00  0.00            
ATOM   1894  C   ALA   321      62.090 110.530  65.610  1.00  0.00            
ATOM   1895  O   ALA   321      62.700 111.450  65.080  1.00  0.00            
ATOM   1896  N   THR   322      60.760 110.630  65.690  1.00  0.00            
ATOM   1897  H   THR   322      60.280 109.900  66.200  1.00  0.00            
ATOM   1898  CA  THR   322      59.870 111.530  64.980  1.00  0.00            
ATOM   1899  HA  THR   322      60.360 112.470  64.720  1.00  0.00            
ATOM   1900  CB  THR   322      59.260 110.950  63.700  1.00  0.00            
ATOM   1901  HB  THR   322      60.020 110.410  63.130  1.00  0.00            
ATOM   1902  CG2 THR   322      58.240 109.810  63.750  1.00  0.00            
ATOM   1903 1HG2 THR   322      57.280 110.120  64.150  1.00  0.00            
ATOM   1904 2HG2 THR   322      58.010 109.430  62.750  1.00  0.00            
ATOM   1905 3HG2 THR   322      58.680 109.060  64.400  1.00  0.00            
ATOM   1906  OG1 THR   322      58.710 111.990  62.940  1.00  0.00            
ATOM   1907  HG1 THR   322      58.990 111.830  62.040  1.00  0.00            
ATOM   1908  C   THR   322      58.790 111.990  65.950  1.00  0.00            
ATOM   1909  O   THR   322      58.480 111.310  66.920  1.00  0.00            
ATOM   1910  N   ALA   323      58.160 113.120  65.620  1.00  0.00            
ATOM   1911  H   ALA   323      58.540 113.590  64.800  1.00  0.00            
ATOM   1912  CA  ALA   323      56.780 113.380  65.970  1.00  0.00            
ATOM   1913  HA  ALA   323      56.460 112.700  66.770  1.00  0.00            
ATOM   1914  CB  ALA   323      56.900 114.740  66.650  1.00  0.00            
ATOM   1915  HB1 ALA   323      57.430 115.470  66.040  1.00  0.00            
ATOM   1916  HB2 ALA   323      55.920 115.130  66.910  1.00  0.00            
ATOM   1917  HB3 ALA   323      57.440 114.550  67.580  1.00  0.00            
ATOM   1918  C   ALA   323      55.810 113.400  64.800  1.00  0.00            
ATOM   1919  O   ALA   323      54.670 113.800  65.030  1.00  0.00            
ATOM   1920  N   THR   324      56.210 113.210  63.540  1.00  0.00            
ATOM   1921  H   THR   324      57.220 113.150  63.460  1.00  0.00            
ATOM   1922  CA  THR   324      55.420 113.130  62.330  1.00  0.00            
ATOM   1923  HA  THR   324      54.440 112.840  62.720  1.00  0.00            
ATOM   1924  CB  THR   324      55.280 114.500  61.670  1.00  0.00            
ATOM   1925  HB  THR   324      56.250 114.910  61.370  1.00  0.00            
ATOM   1926  CG2 THR   324      54.340 114.480  60.470  1.00  0.00            
ATOM   1927 1HG2 THR   324      53.320 114.130  60.580  1.00  0.00            
ATOM   1928 2HG2 THR   324      54.270 115.510  60.130  1.00  0.00            
ATOM   1929 3HG2 THR   324      54.780 113.870  59.680  1.00  0.00            
ATOM   1930  OG1 THR   324      54.630 115.390  62.550  1.00  0.00            
ATOM   1931  HG1 THR   324      53.690 115.170  62.540  1.00  0.00            
ATOM   1932  C   THR   324      55.950 112.160  61.290  1.00  0.00            
ATOM   1933  O   THR   324      56.930 112.410  60.590  1.00  0.00            
ATOM   1934  N   PRO   325      55.250 111.030  61.120  1.00  0.00            
ATOM   1935  CD  PRO   325      54.420 110.450  62.160  1.00  0.00            
ATOM   1936  HD1 PRO   325      53.350 110.630  62.020  1.00  0.00            
ATOM   1937  HD2 PRO   325      54.780 110.740  63.140  1.00  0.00            
ATOM   1938  CG  PRO   325      54.650 108.950  61.990  1.00  0.00            
ATOM   1939  HG1 PRO   325      53.880 108.280  62.370  1.00  0.00            
ATOM   1940  HG2 PRO   325      55.610 108.700  62.440  1.00  0.00            
ATOM   1941  CB  PRO   325      54.810 108.820  60.480  1.00  0.00            
ATOM   1942  HB1 PRO   325      53.860 108.830  59.940  1.00  0.00            
ATOM   1943  HB2 PRO   325      55.330 107.900  60.220  1.00  0.00            
ATOM   1944  CA  PRO   325      55.580 110.080  60.080  1.00  0.00            
ATOM   1945  HA  PRO   325      56.650 109.900  60.170  1.00  0.00            
ATOM   1946  C   PRO   325      55.200 110.580  58.690  1.00  0.00            
ATOM   1947  O   PRO   325      54.390 111.500  58.590  1.00  0.00            
ATOM   1948  N   PRO   326      55.770 110.020  57.620  1.00  0.00            
ATOM   1949  CD  PRO   326      57.130 109.530  57.620  1.00  0.00            
ATOM   1950  HD1 PRO   326      57.190 108.590  58.170  1.00  0.00            
ATOM   1951  HD2 PRO   326      57.720 110.250  58.190  1.00  0.00            
ATOM   1952  CG  PRO   326      57.600 109.550  56.170  1.00  0.00            
ATOM   1953  HG1 PRO   326      58.340 108.770  55.990  1.00  0.00            
ATOM   1954  HG2 PRO   326      57.920 110.560  55.930  1.00  0.00            
ATOM   1955  CB  PRO   326      56.280 109.140  55.530  1.00  0.00            
ATOM   1956  HB1 PRO   326      56.070 108.080  55.690  1.00  0.00            
ATOM   1957  HB2 PRO   326      56.260 109.310  54.460  1.00  0.00            
ATOM   1958  CA  PRO   326      55.270 110.020  56.260  1.00  0.00            
ATOM   1959  HA  PRO   326      55.170 111.010  55.810  1.00  0.00            
ATOM   1960  C   PRO   326      53.820 109.570  56.130  1.00  0.00            
ATOM   1961  O   PRO   326      53.280 108.800  56.930  1.00  0.00            
ATOM   1962  N   GLY   327      53.080 110.220  55.240  1.00  0.00            
ATOM   1963  H   GLY   327      53.420 110.880  54.550  1.00  0.00            
ATOM   1964  CA  GLY   327      51.650 110.030  55.150  1.00  0.00            
ATOM   1965  HA1 GLY   327      51.470 108.950  55.140  1.00  0.00            
ATOM   1966  HA2 GLY   327      51.280 110.380  54.180  1.00  0.00            
ATOM   1967  C   GLY   327      50.790 110.630  56.250  1.00  0.00            
ATOM   1968  O   GLY   327      49.770 110.090  56.660  1.00  0.00            
ATOM   1969  N   SER   328      51.190 111.790  56.790  1.00  0.00            
ATOM   1970  H   SER   328      52.090 112.160  56.530  1.00  0.00            
ATOM   1971  CA  SER   328      50.420 112.400  57.850  1.00  0.00            
ATOM   1972  HA  SER   328      49.750 111.680  58.330  1.00  0.00            
ATOM   1973  CB  SER   328      51.290 112.840  59.030  1.00  0.00            
ATOM   1974  HB1 SER   328      50.690 113.220  59.860  1.00  0.00            
ATOM   1975  HB2 SER   328      51.940 113.680  58.780  1.00  0.00            
ATOM   1976  OG  SER   328      52.010 111.740  59.540  1.00  0.00            
ATOM   1977  HG  SER   328      52.820 111.590  59.050  1.00  0.00            
ATOM   1978  C   SER   328      49.760 113.680  57.350  1.00  0.00            
ATOM   1979  O   SER   328      50.290 114.300  56.430  1.00  0.00            
ATOM   1980  N   VAL   329      48.680 114.080  58.020  1.00  0.00            
ATOM   1981  H   VAL   329      48.350 113.410  58.700  1.00  0.00            
ATOM   1982  CA  VAL   329      48.370 115.480  58.240  1.00  0.00            
ATOM   1983  HA  VAL   329      48.950 116.210  57.680  1.00  0.00            
ATOM   1984  CB  VAL   329      46.910 115.650  57.830  1.00  0.00            
ATOM   1985  HB  VAL   329      46.610 116.660  58.110  1.00  0.00            
ATOM   1986  CG1 VAL   329      46.710 115.700  56.310  1.00  0.00            
ATOM   1987 1HG1 VAL   329      46.940 114.760  55.820  1.00  0.00            
ATOM   1988 2HG1 VAL   329      45.720 116.090  56.110  1.00  0.00            
ATOM   1989 3HG1 VAL   329      47.500 116.340  55.900  1.00  0.00            
ATOM   1990  CG2 VAL   329      45.900 114.720  58.480  1.00  0.00            
ATOM   1991 1HG2 VAL   329      44.920 114.880  58.030  1.00  0.00            
ATOM   1992 2HG2 VAL   329      46.240 113.730  58.180  1.00  0.00            
ATOM   1993 3HG2 VAL   329      45.790 114.960  59.540  1.00  0.00            
ATOM   1994  C   VAL   329      48.650 115.880  59.690  1.00  0.00            
ATOM   1995  O   VAL   329      49.630 115.380  60.230  1.00  0.00            
ATOM   1996  N   THR   330      48.030 116.910  60.270  1.00  0.00            
ATOM   1997  H   THR   330      47.320 117.460  59.810  1.00  0.00            
ATOM   1998  CA  THR   330      48.340 117.240  61.650  1.00  0.00            
ATOM   1999  HA  THR   330      49.290 116.840  62.000  1.00  0.00            
ATOM   2000  CB  THR   330      48.300 118.740  61.900  1.00  0.00            
ATOM   2001  HB  THR   330      47.270 119.100  61.950  1.00  0.00            
ATOM   2002  CG2 THR   330      48.970 119.210  63.190  1.00  0.00            
ATOM   2003 1HG2 THR   330      50.060 119.240  63.060  1.00  0.00            
ATOM   2004 2HG2 THR   330      48.680 120.210  63.520  1.00  0.00            
ATOM   2005 3HG2 THR   330      48.820 118.430  63.940  1.00  0.00            
ATOM   2006  OG1 THR   330      48.900 119.470  60.850  1.00  0.00            
ATOM   2007  HG1 THR   330      48.320 119.410  60.090  1.00  0.00            
ATOM   2008  C   THR   330      47.270 116.650  62.550  1.00  0.00            
ATOM   2009  O   THR   330      46.090 116.720  62.220  1.00  0.00            
ATOM   2010  N   VAL   331      47.740 116.040  63.650  1.00  0.00            
ATOM   2011  H   VAL   331      48.720 116.120  63.890  1.00  0.00            
ATOM   2012  CA  VAL   331      46.890 115.390  64.610  1.00  0.00            
ATOM   2013  HA  VAL   331      45.880 115.550  64.230  1.00  0.00            
ATOM   2014  CB  VAL   331      47.260 113.910  64.770  1.00  0.00            
ATOM   2015  HB  VAL   331      46.720 113.550  65.640  1.00  0.00            
ATOM   2016  CG1 VAL   331      46.730 113.180  63.540  1.00  0.00            
ATOM   2017 1HG1 VAL   331      47.260 113.540  62.660  1.00  0.00            
ATOM   2018 2HG1 VAL   331      46.880 112.110  63.680  1.00  0.00            
ATOM   2019 3HG1 VAL   331      45.660 113.370  63.400  1.00  0.00            
ATOM   2020  CG2 VAL   331      48.740 113.600  64.890  1.00  0.00            
ATOM   2021 1HG2 VAL   331      48.960 112.570  65.190  1.00  0.00            
ATOM   2022 2HG2 VAL   331      49.040 113.790  63.860  1.00  0.00            
ATOM   2023 3HG2 VAL   331      49.240 114.350  65.510  1.00  0.00            
ATOM   2024  C   VAL   331      46.990 116.150  65.930  1.00  0.00            
ATOM   2025  O   VAL   331      48.050 116.650  66.290  1.00  0.00            
ATOM   2026  N   PRO   332      45.910 116.280  66.700  1.00  0.00            
ATOM   2027  CD  PRO   332      44.560 116.070  66.210  1.00  0.00            
ATOM   2028  HD1 PRO   332      44.360 115.000  66.180  1.00  0.00            
ATOM   2029  HD2 PRO   332      44.340 116.460  65.220  1.00  0.00            
ATOM   2030  CG  PRO   332      43.580 116.810  67.120  1.00  0.00            
ATOM   2031  HG1 PRO   332      42.670 116.250  67.340  1.00  0.00            
ATOM   2032  HG2 PRO   332      43.570 117.880  66.910  1.00  0.00            
ATOM   2033  CB  PRO   332      44.380 116.760  68.410  1.00  0.00            
ATOM   2034  HB1 PRO   332      44.270 115.860  69.020  1.00  0.00            
ATOM   2035  HB2 PRO   332      44.010 117.590  69.020  1.00  0.00            
ATOM   2036  CA  PRO   332      45.830 116.950  67.980  1.00  0.00            
ATOM   2037  HA  PRO   332      45.930 118.020  67.800  1.00  0.00            
ATOM   2038  C   PRO   332      46.850 116.480  69.010  1.00  0.00            
ATOM   2039  O   PRO   332      47.280 115.330  69.050  1.00  0.00            
ATOM   2040  N   HIS   333      47.330 117.440  69.790  1.00  0.00            
ATOM   2041  H   HIS   333      46.990 118.380  69.630  1.00  0.00            
ATOM   2042  CA  HIS   333      48.200 117.250  70.940  1.00  0.00            
ATOM   2043  HA  HIS   333      48.690 116.280  70.830  1.00  0.00            
ATOM   2044  CB  HIS   333      49.350 118.250  70.870  1.00  0.00            
ATOM   2045  HB1 HIS   333      48.850 119.210  71.020  1.00  0.00            
ATOM   2046  HB2 HIS   333      49.840 118.210  69.900  1.00  0.00            
ATOM   2047  CG  HIS   333      50.410 118.060  71.920  1.00  0.00            
ATOM   2048  ND1 HIS   333      50.250 118.090  73.310  1.00  0.00            
ATOM   2049  CE1 HIS   333      51.470 117.820  73.760  1.00  0.00            
ATOM   2050  HE1 HIS   333      51.780 117.770  74.790  1.00  0.00            
ATOM   2051  NE2 HIS   333      52.390 117.700  72.780  1.00  0.00            
ATOM   2052  HE2 HIS   333      53.390 117.610  72.880  1.00  0.00            
ATOM   2053  CD2 HIS   333      51.730 117.920  71.590  1.00  0.00            
ATOM   2054  HD2 HIS   333      52.150 117.900  70.600  1.00  0.00            
ATOM   2055  C   HIS   333      47.410 117.360  72.230  1.00  0.00            
ATOM   2056  O   HIS   333      46.520 118.210  72.320  1.00  0.00            
ATOM   2057  N   PRO   334      47.660 116.510  73.230  1.00  0.00            
ATOM   2058  CD  PRO   334      48.500 115.350  73.040  1.00  0.00            
ATOM   2059  HD1 PRO   334      49.550 115.630  73.150  1.00  0.00            
ATOM   2060  HD2 PRO   334      48.270 114.780  72.140  1.00  0.00            
ATOM   2061  CG  PRO   334      48.170 114.340  74.140  1.00  0.00            
ATOM   2062  HG1 PRO   334      49.010 113.710  74.440  1.00  0.00            
ATOM   2063  HG2 PRO   334      47.340 113.790  73.710  1.00  0.00            
ATOM   2064  CB  PRO   334      47.780 115.300  75.260  1.00  0.00            
ATOM   2065  HB1 PRO   334      48.750 115.700  75.550  1.00  0.00            
ATOM   2066  HB2 PRO   334      47.250 114.760  76.050  1.00  0.00            
ATOM   2067  CA  PRO   334      47.040 116.430  74.540  1.00  0.00            
ATOM   2068  HA  PRO   334      46.010 116.120  74.400  1.00  0.00            
ATOM   2069  C   PRO   334      47.100 117.640  75.460  1.00  0.00            
ATOM   2070  O   PRO   334      46.480 117.660  76.520  1.00  0.00            
ATOM   2071  N   ASN   335      47.960 118.620  75.160  1.00  0.00            
ATOM   2072  H   ASN   335      48.770 118.530  74.560  1.00  0.00            
ATOM   2073  CA  ASN   335      48.140 119.820  75.940  1.00  0.00            
ATOM   2074  HA  ASN   335      47.770 119.720  76.960  1.00  0.00            
ATOM   2075  CB  ASN   335      49.650 119.980  76.130  1.00  0.00            
ATOM   2076  HB1 ASN   335      49.730 120.960  76.580  1.00  0.00            
ATOM   2077  HB2 ASN   335      50.270 119.980  75.230  1.00  0.00            
ATOM   2078  CG  ASN   335      50.190 118.970  77.130  1.00  0.00            
ATOM   2079  OD1 ASN   335      49.930 117.770  77.060  1.00  0.00            
ATOM   2080  ND2 ASN   335      50.810 119.430  78.220  1.00  0.00            
ATOM   2081 1HD2 ASN   335      50.870 120.430  78.350  1.00  0.00            
ATOM   2082 2HD2 ASN   335      50.960 118.730  78.940  1.00  0.00            
ATOM   2083  C   ASN   335      47.590 121.050  75.230  1.00  0.00            
ATOM   2084  O   ASN   335      47.540 122.080  75.910  1.00  0.00            
ATOM   2085  N   ILE   336      47.300 121.050  73.930  1.00  0.00            
ATOM   2086  H   ILE   336      47.250 120.170  73.440  1.00  0.00            
ATOM   2087  CA  ILE   336      47.270 122.270  73.140  1.00  0.00            
ATOM   2088  HA  ILE   336      47.550 123.070  73.830  1.00  0.00            
ATOM   2089  CB  ILE   336      48.200 122.080  71.950  1.00  0.00            
ATOM   2090  HB  ILE   336      47.880 121.200  71.390  1.00  0.00            
ATOM   2091  CG2 ILE   336      48.260 123.330  71.070  1.00  0.00            
ATOM   2092 1HG2 ILE   336      47.330 123.490  70.520  1.00  0.00            
ATOM   2093 2HG2 ILE   336      48.480 124.230  71.640  1.00  0.00            
ATOM   2094 3HG2 ILE   336      49.000 123.100  70.310  1.00  0.00            
ATOM   2095  CG1 ILE   336      49.590 121.810  72.540  1.00  0.00            
ATOM   2096 1HG1 ILE   336      49.640 120.850  73.060  1.00  0.00            
ATOM   2097 2HG1 ILE   336      49.780 122.520  73.350  1.00  0.00            
ATOM   2098  CD  ILE   336      50.740 121.630  71.560  1.00  0.00            
ATOM   2099  HD1 ILE   336      50.330 121.030  70.750  1.00  0.00            
ATOM   2100  HD2 ILE   336      50.990 122.580  71.090  1.00  0.00            
ATOM   2101  HD3 ILE   336      51.640 121.100  71.870  1.00  0.00            
ATOM   2102  C   ILE   336      45.860 122.540  72.630  1.00  0.00            
ATOM   2103  O   ILE   336      45.150 121.600  72.260  1.00  0.00            
ATOM   2104  N   GLU   337      45.420 123.790  72.700  1.00  0.00            
ATOM   2105  H   GLU   337      46.000 124.430  73.230  1.00  0.00            
ATOM   2106  CA  GLU   337      44.270 124.310  71.990  1.00  0.00            
ATOM   2107  HA  GLU   337      43.640 123.460  71.740  1.00  0.00            
ATOM   2108  CB  GLU   337      43.430 125.200  72.890  1.00  0.00            
ATOM   2109  HB1 GLU   337      42.760 125.850  72.320  1.00  0.00            
ATOM   2110  HB2 GLU   337      44.060 125.930  73.410  1.00  0.00            
ATOM   2111  CG  GLU   337      42.510 124.500  73.890  1.00  0.00            
ATOM   2112  HG1 GLU   337      41.720 124.020  73.310  1.00  0.00            
ATOM   2113  HG2 GLU   337      41.980 125.240  74.490  1.00  0.00            
ATOM   2114  CD  GLU   337      43.170 123.490  74.810  1.00  0.00            
ATOM   2115  OE1 GLU   337      44.030 123.910  75.620  1.00  0.00            
ATOM   2116  OE2 GLU   337      42.750 122.320  74.740  1.00  0.00            
ATOM   2117  C   GLU   337      44.760 124.980  70.710  1.00  0.00            
ATOM   2118  O   GLU   337      45.770 125.680  70.700  1.00  0.00            
ATOM   2119  N   GLU   338      44.020 124.740  69.620  1.00  0.00            
ATOM   2120  H   GLU   338      43.250 124.090  69.650  1.00  0.00            
ATOM   2121  CA  GLU   338      44.290 125.230  68.280  1.00  0.00            
ATOM   2122  HA  GLU   338      45.220 125.790  68.270  1.00  0.00            
ATOM   2123  CB  GLU   338      44.500 124.000  67.400  1.00  0.00            
ATOM   2124  HB1 GLU   338      44.650 124.410  66.400  1.00  0.00            
ATOM   2125  HB2 GLU   338      43.590 123.400  67.440  1.00  0.00            
ATOM   2126  CG  GLU   338      45.640 123.040  67.710  1.00  0.00            
ATOM   2127  HG1 GLU   338      45.490 122.900  68.780  1.00  0.00            
ATOM   2128  HG2 GLU   338      46.500 123.710  67.620  1.00  0.00            
ATOM   2129  CD  GLU   338      45.760 121.760  66.900  1.00  0.00            
ATOM   2130  OE1 GLU   338      46.700 121.650  66.100  1.00  0.00            
ATOM   2131  OE2 GLU   338      44.880 120.870  66.970  1.00  0.00            
ATOM   2132  C   GLU   338      43.130 126.070  67.750  1.00  0.00            
ATOM   2133  O   GLU   338      42.190 125.560  67.150  1.00  0.00            
ATOM   2134  N   VAL   339      43.210 127.360  68.050  1.00  0.00            
ATOM   2135  H   VAL   339      44.050 127.730  68.480  1.00  0.00            
ATOM   2136  CA  VAL   339      42.230 128.370  67.720  1.00  0.00            
ATOM   2137  HA  VAL   339      41.390 127.810  67.300  1.00  0.00            
ATOM   2138  CB  VAL   339      41.830 129.160  68.960  1.00  0.00            
ATOM   2139  HB  VAL   339      41.080 129.890  68.640  1.00  0.00            
ATOM   2140  CG1 VAL   339      41.200 128.280  70.030  1.00  0.00            
ATOM   2141 1HG1 VAL   339      40.730 128.830  70.840  1.00  0.00            
ATOM   2142 2HG1 VAL   339      40.480 127.620  69.560  1.00  0.00            
ATOM   2143 3HG1 VAL   339      41.990 127.680  70.480  1.00  0.00            
ATOM   2144  CG2 VAL   339      42.960 129.960  69.620  1.00  0.00            
ATOM   2145 1HG2 VAL   339      43.420 130.550  68.830  1.00  0.00            
ATOM   2146 2HG2 VAL   339      42.520 130.660  70.330  1.00  0.00            
ATOM   2147 3HG2 VAL   339      43.690 129.300  70.080  1.00  0.00            
ATOM   2148  C   VAL   339      42.780 129.230  66.590  1.00  0.00            
ATOM   2149  O   VAL   339      43.970 129.560  66.590  1.00  0.00            
ATOM   2150  N   ALA   340      41.970 129.710  65.650  1.00  0.00            
ATOM   2151  H   ALA   340      41.040 129.310  65.610  1.00  0.00            
ATOM   2152  CA  ALA   340      42.440 130.730  64.740  1.00  0.00            
ATOM   2153  HA  ALA   340      43.420 130.440  64.360  1.00  0.00            
ATOM   2154  CB  ALA   340      41.500 130.780  63.530  1.00  0.00            
ATOM   2155  HB1 ALA   340      40.540 131.250  63.710  1.00  0.00            
ATOM   2156  HB2 ALA   340      41.910 131.280  62.650  1.00  0.00            
ATOM   2157  HB3 ALA   340      41.210 129.770  63.240  1.00  0.00            
ATOM   2158  C   ALA   340      42.450 132.120  65.360  1.00  0.00            
ATOM   2159  O   ALA   340      41.940 132.400  66.450  1.00  0.00            
ATOM   2160  N   LEU   341      43.070 133.060  64.630  1.00  0.00            
ATOM   2161  H   LEU   341      43.450 132.780  63.740  1.00  0.00            
ATOM   2162  CA  LEU   341      43.030 134.490  64.830  1.00  0.00            
ATOM   2163  HA  LEU   341      42.950 134.690  65.890  1.00  0.00            
ATOM   2164  CB  LEU   341      44.340 135.110  64.340  1.00  0.00            
ATOM   2165  HB1 LEU   341      44.230 136.190  64.190  1.00  0.00            
ATOM   2166  HB2 LEU   341      44.610 134.620  63.410  1.00  0.00            
ATOM   2167  CG  LEU   341      45.490 134.740  65.270  1.00  0.00            
ATOM   2168  HG  LEU   341      45.310 133.740  65.650  1.00  0.00            
ATOM   2169  CD1 LEU   341      46.880 134.920  64.670  1.00  0.00            
ATOM   2170 1HD1 LEU   341      47.680 134.530  65.300  1.00  0.00            
ATOM   2171 2HD1 LEU   341      46.970 134.280  63.790  1.00  0.00            
ATOM   2172 3HD1 LEU   341      47.140 135.930  64.360  1.00  0.00            
ATOM   2173  CD2 LEU   341      45.420 135.620  66.520  1.00  0.00            
ATOM   2174 1HD2 LEU   341      45.540 136.690  66.310  1.00  0.00            
ATOM   2175 2HD2 LEU   341      44.460 135.560  67.040  1.00  0.00            
ATOM   2176 3HD2 LEU   341      46.210 135.330  67.200  1.00  0.00            
ATOM   2177  C   LEU   341      41.850 135.150  64.130  1.00  0.00            
ATOM   2178  O   LEU   341      41.490 134.710  63.040  1.00  0.00            
ATOM   2179  N   SER   342      41.350 136.260  64.680  1.00  0.00            
ATOM   2180  H   SER   342      41.740 136.520  65.580  1.00  0.00            
ATOM   2181  CA  SER   342      40.350 137.090  64.040  1.00  0.00            
ATOM   2182  HA  SER   342      39.860 136.480  63.280  1.00  0.00            
ATOM   2183  CB  SER   342      39.220 137.580  64.950  1.00  0.00            
ATOM   2184  HB1 SER   342      38.730 136.790  65.510  1.00  0.00            
ATOM   2185  HB2 SER   342      38.480 138.060  64.310  1.00  0.00            
ATOM   2186  OG  SER   342      39.800 138.380  65.960  1.00  0.00            
ATOM   2187  HG  SER   342      39.050 138.840  66.340  1.00  0.00            
ATOM   2188  C   SER   342      41.010 138.290  63.380  1.00  0.00            
ATOM   2189  O   SER   342      42.200 138.510  63.610  1.00  0.00            
ATOM   2190  N   ASN   343      40.240 139.120  62.680  1.00  0.00            
ATOM   2191  H   ASN   343      39.300 138.780  62.540  1.00  0.00            
ATOM   2192  CA  ASN   343      40.550 140.480  62.290  1.00  0.00            
ATOM   2193  HA  ASN   343      41.590 140.460  61.950  1.00  0.00            
ATOM   2194  CB  ASN   343      39.950 140.790  60.920  1.00  0.00            
ATOM   2195  HB1 ASN   343      40.160 141.830  60.640  1.00  0.00            
ATOM   2196  HB2 ASN   343      38.870 140.810  61.050  1.00  0.00            
ATOM   2197  CG  ASN   343      40.270 139.910  59.720  1.00  0.00            
ATOM   2198  OD1 ASN   343      39.570 138.920  59.510  1.00  0.00            
ATOM   2199  ND2 ASN   343      41.250 140.270  58.880  1.00  0.00            
ATOM   2200 1HD2 ASN   343      41.870 141.000  59.180  1.00  0.00            
ATOM   2201 2HD2 ASN   343      41.460 139.570  58.190  1.00  0.00            
ATOM   2202  C   ASN   343      40.380 141.530  63.380  1.00  0.00            
ATOM   2203  O   ASN   343      40.250 142.680  62.990  1.00  0.00            
ATOM   2204  N   THR   344      40.240 141.150  64.660  1.00  0.00            
ATOM   2205  H   THR   344      40.370 140.160  64.800  1.00  0.00            
ATOM   2206  CA  THR   344      40.050 142.040  65.790  1.00  0.00            
ATOM   2207  HA  THR   344      39.860 143.010  65.310  1.00  0.00            
ATOM   2208  CB  THR   344      38.840 141.870  66.700  1.00  0.00            
ATOM   2209  HB  THR   344      39.040 142.470  67.590  1.00  0.00            
ATOM   2210  CG2 THR   344      37.600 142.430  66.010  1.00  0.00            
ATOM   2211 1HG2 THR   344      36.690 142.270  66.580  1.00  0.00            
ATOM   2212 2HG2 THR   344      37.730 143.500  65.840  1.00  0.00            
ATOM   2213 3HG2 THR   344      37.450 141.960  65.040  1.00  0.00            
ATOM   2214  OG1 THR   344      38.690 140.550  67.160  1.00  0.00            
ATOM   2215  HG1 THR   344      38.280 140.550  68.030  1.00  0.00            
ATOM   2216  C   THR   344      41.400 142.150  66.480  1.00  0.00            
ATOM   2217  O   THR   344      41.760 141.100  67.010  1.00  0.00            
ATOM   2218  N   GLY   345      41.960 143.360  66.580  1.00  0.00            
ATOM   2219  H   GLY   345      41.390 144.160  66.360  1.00  0.00            
ATOM   2220  CA  GLY   345      43.300 143.540  67.100  1.00  0.00            
ATOM   2221  HA1 GLY   345      43.900 142.670  66.860  1.00  0.00            
ATOM   2222  HA2 GLY   345      43.190 143.530  68.180  1.00  0.00            
ATOM   2223  C   GLY   345      44.140 144.720  66.630  1.00  0.00            
ATOM   2224  O   GLY   345      43.960 145.230  65.530  1.00  0.00            
ATOM   2225  N   GLU   346      45.190 145.030  67.400  1.00  0.00            
ATOM   2226  H   GLU   346      45.390 144.500  68.230  1.00  0.00            
ATOM   2227  CA  GLU   346      45.930 146.260  67.220  1.00  0.00            
ATOM   2228  HA  GLU   346      45.310 147.140  67.090  1.00  0.00            
ATOM   2229  CB  GLU   346      46.740 146.480  68.500  1.00  0.00            
ATOM   2230  HB1 GLU   346      47.370 145.610  68.680  1.00  0.00            
ATOM   2231  HB2 GLU   346      46.040 146.460  69.330  1.00  0.00            
ATOM   2232  CG  GLU   346      47.530 147.770  68.680  1.00  0.00            
ATOM   2233  HG1 GLU   346      48.190 147.840  67.810  1.00  0.00            
ATOM   2234  HG2 GLU   346      48.080 147.760  69.620  1.00  0.00            
ATOM   2235  CD  GLU   346      46.750 149.080  68.730  1.00  0.00            
ATOM   2236  OE1 GLU   346      47.100 150.040  68.010  1.00  0.00            
ATOM   2237  OE2 GLU   346      45.800 149.150  69.540  1.00  0.00            
ATOM   2238  C   GLU   346      46.980 146.160  66.130  1.00  0.00            
ATOM   2239  O   GLU   346      47.380 147.160  65.530  1.00  0.00            
ATOM   2240  N   ILE   347      47.440 144.950  65.800  1.00  0.00            
ATOM   2241  H   ILE   347      47.100 144.140  66.310  1.00  0.00            
ATOM   2242  CA  ILE   347      48.460 144.660  64.820  1.00  0.00            
ATOM   2243  HA  ILE   347      48.800 145.590  64.370  1.00  0.00            
ATOM   2244  CB  ILE   347      49.730 144.080  65.450  1.00  0.00            
ATOM   2245  HB  ILE   347      49.460 143.190  66.010  1.00  0.00            
ATOM   2246  CG2 ILE   347      50.880 143.800  64.490  1.00  0.00            
ATOM   2247 1HG2 ILE   347      50.910 144.590  63.740  1.00  0.00            
ATOM   2248 2HG2 ILE   347      51.840 143.610  64.970  1.00  0.00            
ATOM   2249 3HG2 ILE   347      50.580 142.840  64.060  1.00  0.00            
ATOM   2250  CG1 ILE   347      50.290 144.940  66.580  1.00  0.00            
ATOM   2251 1HG1 ILE   347      49.460 145.520  66.990  1.00  0.00            
ATOM   2252 2HG1 ILE   347      51.030 145.610  66.120  1.00  0.00            
ATOM   2253  CD  ILE   347      50.840 144.090  67.720  1.00  0.00            
ATOM   2254  HD1 ILE   347      50.100 143.440  68.200  1.00  0.00            
ATOM   2255  HD2 ILE   347      51.700 143.520  67.380  1.00  0.00            
ATOM   2256  HD3 ILE   347      51.210 144.830  68.430  1.00  0.00            
ATOM   2257  C   ILE   347      47.940 143.760  63.710  1.00  0.00            
ATOM   2258  O   ILE   347      47.670 142.630  64.100  1.00  0.00            
ATOM   2259  N   PRO   348      47.720 144.160  62.450  1.00  0.00            
ATOM   2260  CD  PRO   348      47.670 145.490  61.880  1.00  0.00            
ATOM   2261  HD1 PRO   348      48.610 145.880  61.500  1.00  0.00            
ATOM   2262  HD2 PRO   348      47.270 146.180  62.630  1.00  0.00            
ATOM   2263  CG  PRO   348      46.670 145.530  60.730  1.00  0.00            
ATOM   2264  HG1 PRO   348      46.800 146.350  60.030  1.00  0.00            
ATOM   2265  HG2 PRO   348      45.690 145.700  61.170  1.00  0.00            
ATOM   2266  CB  PRO   348      46.810 144.100  60.220  1.00  0.00            
ATOM   2267  HB1 PRO   348      47.620 144.110  59.490  1.00  0.00            
ATOM   2268  HB2 PRO   348      45.900 143.670  59.800  1.00  0.00            
ATOM   2269  CA  PRO   348      47.220 143.260  61.430  1.00  0.00            
ATOM   2270  HA  PRO   348      46.320 142.850  61.870  1.00  0.00            
ATOM   2271  C   PRO   348      48.310 142.310  60.970  1.00  0.00            
ATOM   2272  O   PRO   348      49.450 142.710  60.750  1.00  0.00            
ATOM   2273  N   PHE   349      48.040 141.000  60.890  1.00  0.00            
ATOM   2274  H   PHE   349      47.070 140.730  60.890  1.00  0.00            
ATOM   2275  CA  PHE   349      48.940 139.880  60.730  1.00  0.00            
ATOM   2276  HA  PHE   349      49.960 140.180  60.470  1.00  0.00            
ATOM   2277  CB  PHE   349      49.020 139.290  62.140  1.00  0.00            
ATOM   2278  HB1 PHE   349      48.060 138.870  62.430  1.00  0.00            
ATOM   2279  HB2 PHE   349      49.260 140.150  62.770  1.00  0.00            
ATOM   2280  CG  PHE   349      50.070 138.210  62.200  1.00  0.00            
ATOM   2281  CD1 PHE   349      51.410 138.610  62.290  1.00  0.00            
ATOM   2282  HD1 PHE   349      51.620 139.660  62.320  1.00  0.00            
ATOM   2283  CE1 PHE   349      52.400 137.620  62.410  1.00  0.00            
ATOM   2284  HE1 PHE   349      53.460 137.700  62.580  1.00  0.00            
ATOM   2285  CZ  PHE   349      51.940 136.290  62.480  1.00  0.00            
ATOM   2286  HZ  PHE   349      52.600 135.480  62.720  1.00  0.00            
ATOM   2287  CE2 PHE   349      50.600 135.920  62.330  1.00  0.00            
ATOM   2288  HE2 PHE   349      50.280 134.890  62.370  1.00  0.00            
ATOM   2289  CD2 PHE   349      49.610 136.890  62.160  1.00  0.00            
ATOM   2290  HD2 PHE   349      48.590 136.620  61.920  1.00  0.00            
ATOM   2291  C   PHE   349      48.460 138.790  59.780  1.00  0.00            
ATOM   2292  O   PHE   349      47.570 138.010  60.100  1.00  0.00            
ATOM   2293  N   TYR   350      49.050 138.720  58.590  1.00  0.00            
ATOM   2294  H   TYR   350      49.620 139.520  58.340  1.00  0.00            
ATOM   2295  CA  TYR   350      48.840 137.730  57.550  1.00  0.00            
ATOM   2296  HA  TYR   350      49.200 138.120  56.610  1.00  0.00            
ATOM   2297  CB  TYR   350      49.650 136.470  57.820  1.00  0.00            
ATOM   2298  HB1 TYR   350      49.350 135.800  57.010  1.00  0.00            
ATOM   2299  HB2 TYR   350      49.320 136.120  58.790  1.00  0.00            
ATOM   2300  CG  TYR   350      51.140 136.680  57.670  1.00  0.00            
ATOM   2301  CD1 TYR   350      51.950 137.140  58.720  1.00  0.00            
ATOM   2302  HD1 TYR   350      51.550 137.180  59.720  1.00  0.00            
ATOM   2303  CE1 TYR   350      53.300 137.420  58.480  1.00  0.00            
ATOM   2304  HE1 TYR   350      53.970 137.660  59.290  1.00  0.00            
ATOM   2305  CZ  TYR   350      53.800 137.460  57.160  1.00  0.00            
ATOM   2306  OH  TYR   350      55.090 137.860  56.960  1.00  0.00            
ATOM   2307  HH  TYR   350      55.350 137.920  56.040  1.00  0.00            
ATOM   2308  CE2 TYR   350      53.030 136.880  56.130  1.00  0.00            
ATOM   2309  HE2 TYR   350      53.440 136.930  55.130  1.00  0.00            
ATOM   2310  CD2 TYR   350      51.710 136.500  56.410  1.00  0.00            
ATOM   2311  HD2 TYR   350      51.090 136.160  55.590  1.00  0.00            
ATOM   2312  C   TYR   350      47.370 137.420  57.300  1.00  0.00            
ATOM   2313  O   TYR   350      46.890 136.290  57.340  1.00  0.00            
ATOM   2314  N   GLY   351      46.640 138.480  56.930  1.00  0.00            
ATOM   2315  H   GLY   351      47.120 139.370  56.930  1.00  0.00            
ATOM   2316  CA  GLY   351      45.220 138.520  56.650  1.00  0.00            
ATOM   2317  HA1 GLY   351      44.960 137.660  56.030  1.00  0.00            
ATOM   2318  HA2 GLY   351      45.090 139.410  56.030  1.00  0.00            
ATOM   2319  C   GLY   351      44.330 138.410  57.880  1.00  0.00            
ATOM   2320  O   GLY   351      43.110 138.530  57.820  1.00  0.00            
ATOM   2321  N   LYS   352      44.930 138.320  59.060  1.00  0.00            
ATOM   2322  H   LYS   352      45.940 138.320  59.080  1.00  0.00            
ATOM   2323  CA  LYS   352      44.240 138.350  60.330  1.00  0.00            
ATOM   2324  HA  LYS   352      43.190 138.670  60.290  1.00  0.00            
ATOM   2325  CB  LYS   352      44.160 137.000  61.050  1.00  0.00            
ATOM   2326  HB1 LYS   352      43.620 137.110  61.990  1.00  0.00            
ATOM   2327  HB2 LYS   352      45.150 136.710  61.390  1.00  0.00            
ATOM   2328  CG  LYS   352      43.530 135.820  60.320  1.00  0.00            
ATOM   2329  HG1 LYS   352      43.500 135.150  61.180  1.00  0.00            
ATOM   2330  HG2 LYS   352      44.090 135.600  59.410  1.00  0.00            
ATOM   2331  CD  LYS   352      42.050 135.960  59.970  1.00  0.00            
ATOM   2332  HD1 LYS   352      41.900 136.620  59.120  1.00  0.00            
ATOM   2333  HD2 LYS   352      41.420 136.290  60.790  1.00  0.00            
ATOM   2334  CE  LYS   352      41.560 134.530  59.700  1.00  0.00            
ATOM   2335  HE1 LYS   352      40.500 134.500  59.930  1.00  0.00            
ATOM   2336  HE2 LYS   352      42.090 133.920  60.430  1.00  0.00            
ATOM   2337  NZ  LYS   352      41.950 134.120  58.340  1.00  0.00            
ATOM   2338  HZ1 LYS   352      41.330 134.630  57.720  1.00  0.00            
ATOM   2339  HZ2 LYS   352      42.920 134.250  58.120  1.00  0.00            
ATOM   2340  HZ3 LYS   352      41.700 133.160  58.140  1.00  0.00            
ATOM   2341  C   LYS   352      44.850 139.410  61.240  1.00  0.00            
ATOM   2342  O   LYS   352      45.320 140.420  60.720  1.00  0.00            
ATOM   2343  N   ALA   353      44.760 139.370  62.570  1.00  0.00            
ATOM   2344  H   ALA   353      44.360 138.560  63.030  1.00  0.00            
ATOM   2345  CA  ALA   353      45.110 140.460  63.460  1.00  0.00            
ATOM   2346  HA  ALA   353      46.110 140.780  63.190  1.00  0.00            
ATOM   2347  CB  ALA   353      44.110 141.610  63.410  1.00  0.00            
ATOM   2348  HB1 ALA   353      43.130 141.230  63.730  1.00  0.00            
ATOM   2349  HB2 ALA   353      44.460 142.450  63.990  1.00  0.00            
ATOM   2350  HB3 ALA   353      44.030 141.930  62.370  1.00  0.00            
ATOM   2351  C   ALA   353      45.260 140.030  64.910  1.00  0.00            
ATOM   2352  O   ALA   353      44.480 139.180  65.330  1.00  0.00            
ATOM   2353  N   ILE   354      46.160 140.600  65.720  1.00  0.00            
ATOM   2354  H   ILE   354      46.660 141.420  65.390  1.00  0.00            
ATOM   2355  CA  ILE   354      46.450 140.170  67.070  1.00  0.00            
ATOM   2356  HA  ILE   354      45.920 139.240  67.250  1.00  0.00            
ATOM   2357  CB  ILE   354      47.920 139.780  67.090  1.00  0.00            
ATOM   2358  HB  ILE   354      48.400 140.730  66.860  1.00  0.00            
ATOM   2359  CG2 ILE   354      48.460 139.280  68.430  1.00  0.00            
ATOM   2360 1HG2 ILE   354      48.300 138.210  68.590  1.00  0.00            
ATOM   2361 2HG2 ILE   354      49.540 139.300  68.380  1.00  0.00            
ATOM   2362 3HG2 ILE   354      48.070 139.800  69.300  1.00  0.00            
ATOM   2363  CG1 ILE   354      48.440 138.830  66.010  1.00  0.00            
ATOM   2364 1HG1 ILE   354      47.990 139.040  65.040  1.00  0.00            
ATOM   2365 2HG1 ILE   354      48.260 137.790  66.250  1.00  0.00            
ATOM   2366  CD  ILE   354      49.930 138.910  65.690  1.00  0.00            
ATOM   2367  HD1 ILE   354      50.170 139.700  64.970  1.00  0.00            
ATOM   2368  HD2 ILE   354      50.560 138.940  66.580  1.00  0.00            
ATOM   2369  HD3 ILE   354      50.140 137.920  65.280  1.00  0.00            
ATOM   2370  C   ILE   354      46.200 141.260  68.100  1.00  0.00            
ATOM   2371  O   ILE   354      46.580 142.400  67.840  1.00  0.00            
ATOM   2372  N   PRO   355      45.530 141.010  69.230  1.00  0.00            
ATOM   2373  CD  PRO   355      44.450 140.080  69.450  1.00  0.00            
ATOM   2374  HD1 PRO   355      44.830 139.220  70.000  1.00  0.00            
ATOM   2375  HD2 PRO   355      43.940 139.730  68.550  1.00  0.00            
ATOM   2376  CG  PRO   355      43.400 140.860  70.250  1.00  0.00            
ATOM   2377  HG1 PRO   355      42.730 140.210  70.810  1.00  0.00            
ATOM   2378  HG2 PRO   355      42.910 141.630  69.650  1.00  0.00            
ATOM   2379  CB  PRO   355      44.300 141.680  71.180  1.00  0.00            
ATOM   2380  HB1 PRO   355      44.590 141.050  72.010  1.00  0.00            
ATOM   2381  HB2 PRO   355      43.800 142.600  71.480  1.00  0.00            
ATOM   2382  CA  PRO   355      45.480 142.020  70.270  1.00  0.00            
ATOM   2383  HA  PRO   355      45.350 142.960  69.740  1.00  0.00            
ATOM   2384  C   PRO   355      46.780 142.150  71.060  1.00  0.00            
ATOM   2385  O   PRO   355      47.460 141.130  71.170  1.00  0.00            
ATOM   2386  N   ILE   356      47.170 143.290  71.620  1.00  0.00            
ATOM   2387  H   ILE   356      46.570 144.100  71.530  1.00  0.00            
ATOM   2388  CA  ILE   356      48.300 143.390  72.520  1.00  0.00            
ATOM   2389  HA  ILE   356      49.170 143.000  72.000  1.00  0.00            
ATOM   2390  CB  ILE   356      48.750 144.810  72.850  1.00  0.00            
ATOM   2391  HB  ILE   356      49.660 144.760  73.440  1.00  0.00            
ATOM   2392  CG2 ILE   356      49.150 145.520  71.560  1.00  0.00            
ATOM   2393 1HG2 ILE   356      49.620 146.490  71.740  1.00  0.00            
ATOM   2394 2HG2 ILE   356      49.900 144.910  71.060  1.00  0.00            
ATOM   2395 3HG2 ILE   356      48.260 145.740  70.970  1.00  0.00            
ATOM   2396  CG1 ILE   356      47.740 145.670  73.610  1.00  0.00            
ATOM   2397 1HG1 ILE   356      47.290 145.150  74.460  1.00  0.00            
ATOM   2398 2HG1 ILE   356      46.870 145.870  72.990  1.00  0.00            
ATOM   2399  CD  ILE   356      48.420 146.980  74.020  1.00  0.00            
ATOM   2400  HD1 ILE   356      47.890 147.750  73.480  1.00  0.00            
ATOM   2401  HD2 ILE   356      48.030 147.290  74.990  1.00  0.00            
ATOM   2402  HD3 ILE   356      49.500 147.040  73.920  1.00  0.00            
ATOM   2403  C   ILE   356      48.260 142.520  73.770  1.00  0.00            
ATOM   2404  O   ILE   356      49.220 141.990  74.310  1.00  0.00            
ATOM   2405  N   GLU   357      47.040 142.240  74.240  1.00  0.00            
ATOM   2406  H   GLU   357      46.230 142.680  73.820  1.00  0.00            
ATOM   2407  CA  GLU   357      46.850 141.350  75.360  1.00  0.00            
ATOM   2408  HA  GLU   357      47.580 141.660  76.110  1.00  0.00            
ATOM   2409  CB  GLU   357      45.410 141.360  75.870  1.00  0.00            
ATOM   2410  HB1 GLU   357      44.790 140.550  75.480  1.00  0.00            
ATOM   2411  HB2 GLU   357      44.910 142.310  75.670  1.00  0.00            
ATOM   2412  CG  GLU   357      45.460 141.320  77.400  1.00  0.00            
ATOM   2413  HG1 GLU   357      46.060 140.500  77.790  1.00  0.00            
ATOM   2414  HG2 GLU   357      44.530 141.060  77.900  1.00  0.00            
ATOM   2415  CD  GLU   357      46.000 142.670  77.840  1.00  0.00            
ATOM   2416  OE1 GLU   357      45.250 143.640  78.120  1.00  0.00            
ATOM   2417  OE2 GLU   357      47.230 142.840  77.910  1.00  0.00            
ATOM   2418  C   GLU   357      47.210 139.900  75.070  1.00  0.00            
ATOM   2419  O   GLU   357      47.320 139.090  75.990  1.00  0.00            
ATOM   2420  N   ALA   358      47.550 139.630  73.810  1.00  0.00            
ATOM   2421  H   ALA   358      47.400 140.340  73.110  1.00  0.00            
ATOM   2422  CA  ALA   358      47.950 138.290  73.440  1.00  0.00            
ATOM   2423  HA  ALA   358      47.770 137.550  74.220  1.00  0.00            
ATOM   2424  CB  ALA   358      47.090 137.820  72.270  1.00  0.00            
ATOM   2425  HB1 ALA   358      47.550 138.150  71.340  1.00  0.00            
ATOM   2426  HB2 ALA   358      47.020 136.730  72.310  1.00  0.00            
ATOM   2427  HB3 ALA   358      46.080 138.220  72.310  1.00  0.00            
ATOM   2428  C   ALA   358      49.470 138.200  73.310  1.00  0.00            
ATOM   2429  O   ALA   358      49.870 137.090  72.970  1.00  0.00            
ATOM   2430  N   ILE   359      50.280 139.220  73.590  1.00  0.00            
ATOM   2431  H   ILE   359      49.850 140.090  73.870  1.00  0.00            
ATOM   2432  CA  ILE   359      51.730 139.260  73.490  1.00  0.00            
ATOM   2433  HA  ILE   359      52.060 138.250  73.730  1.00  0.00            
ATOM   2434  CB  ILE   359      52.210 139.730  72.130  1.00  0.00            
ATOM   2435  HB  ILE   359      53.250 140.050  72.100  1.00  0.00            
ATOM   2436  CG2 ILE   359      52.190 138.540  71.180  1.00  0.00            
ATOM   2437 1HG2 ILE   359      51.200 138.300  70.800  1.00  0.00            
ATOM   2438 2HG2 ILE   359      52.890 138.690  70.360  1.00  0.00            
ATOM   2439 3HG2 ILE   359      52.490 137.580  71.610  1.00  0.00            
ATOM   2440  CG1 ILE   359      51.360 140.880  71.590  1.00  0.00            
ATOM   2441 1HG1 ILE   359      51.290 141.620  72.390  1.00  0.00            
ATOM   2442 2HG1 ILE   359      50.350 140.660  71.260  1.00  0.00            
ATOM   2443  CD  ILE   359      51.910 141.500  70.310  1.00  0.00            
ATOM   2444  HD1 ILE   359      52.980 141.600  70.480  1.00  0.00            
ATOM   2445  HD2 ILE   359      51.840 140.870  69.420  1.00  0.00            
ATOM   2446  HD3 ILE   359      51.470 142.480  70.100  1.00  0.00            
ATOM   2447  C   ILE   359      52.400 140.060  74.600  1.00  0.00            
ATOM   2448  O   ILE   359      53.600 139.970  74.810  1.00  0.00            
ATOM   2449  N   ARG   360      51.650 140.880  75.340  1.00  0.00            
ATOM   2450  H   ARG   360      50.690 140.990  75.010  1.00  0.00            
ATOM   2451  CA  ARG   360      52.200 141.610  76.460  1.00  0.00            
ATOM   2452  HA  ARG   360      53.190 141.930  76.160  1.00  0.00            
ATOM   2453  CB  ARG   360      51.410 142.920  76.550  1.00  0.00            
ATOM   2454  HB1 ARG   360      50.340 142.750  76.690  1.00  0.00            
ATOM   2455  HB2 ARG   360      51.570 143.490  75.640  1.00  0.00            
ATOM   2456  CG  ARG   360      51.760 143.750  77.780  1.00  0.00            
ATOM   2457  HG1 ARG   360      52.850 143.800  77.810  1.00  0.00            
ATOM   2458  HG2 ARG   360      51.410 143.290  78.710  1.00  0.00            
ATOM   2459  CD  ARG   360      51.060 145.100  77.690  1.00  0.00            
ATOM   2460  HD1 ARG   360      51.390 145.600  76.780  1.00  0.00            
ATOM   2461  HD2 ARG   360      51.320 145.690  78.570  1.00  0.00            
ATOM   2462  NE  ARG   360      49.610 144.900  77.600  1.00  0.00            
ATOM   2463  HE  ARG   360      49.190 143.980  77.590  1.00  0.00            
ATOM   2464  CZ  ARG   360      48.690 145.880  77.630  1.00  0.00            
ATOM   2465  NH1 ARG   360      48.920 147.190  77.750  1.00  0.00            
ATOM   2466 1HH1 ARG   360      49.860 147.550  77.780  1.00  0.00            
ATOM   2467 2HH1 ARG   360      48.130 147.790  77.920  1.00  0.00            
ATOM   2468  NH2 ARG   360      47.400 145.600  77.410  1.00  0.00            
ATOM   2469 1HH2 ARG   360      47.020 144.670  77.490  1.00  0.00            
ATOM   2470 2HH2 ARG   360      46.830 146.440  77.380  1.00  0.00            
ATOM   2471  C   ARG   360      52.110 140.790  77.740  1.00  0.00            
ATOM   2472  O   ARG   360      51.110 140.130  78.010  1.00  0.00            
ATOM   2473  N   GLY   361      53.200 140.830  78.510  1.00  0.00            
ATOM   2474  H   GLY   361      54.010 141.360  78.220  1.00  0.00            
ATOM   2475  CA  GLY   361      53.070 140.490  79.910  1.00  0.00            
ATOM   2476  HA1 GLY   361      52.090 140.510  80.380  1.00  0.00            
ATOM   2477  HA2 GLY   361      53.600 141.260  80.480  1.00  0.00            
ATOM   2478  C   GLY   361      53.420 139.060  80.300  1.00  0.00            
ATOM   2479  O   GLY   361      53.640 138.890  81.500  1.00  0.00            
ATOM   2480  N   GLY   362      53.620 138.160  79.330  1.00  0.00            
ATOM   2481  H   GLY   362      53.450 138.430  78.370  1.00  0.00            
ATOM   2482  CA  GLY   362      53.930 136.760  79.530  1.00  0.00            
ATOM   2483  HA1 GLY   362      52.990 136.220  79.390  1.00  0.00            
ATOM   2484  HA2 GLY   362      54.220 136.530  80.550  1.00  0.00            
ATOM   2485  C   GLY   362      55.080 136.360  78.620  1.00  0.00            
ATOM   2486  O   GLY   362      55.740 137.200  78.030  1.00  0.00            
ATOM   2487  N   ARG   363      55.190 135.040  78.450  1.00  0.00            
ATOM   2488  H   ARG   363      54.460 134.430  78.810  1.00  0.00            
ATOM   2489  CA  ARG   363      56.070 134.400  77.500  1.00  0.00            
ATOM   2490  HA  ARG   363      56.830 135.140  77.240  1.00  0.00            
ATOM   2491  CB  ARG   363      56.850 133.260  78.150  1.00  0.00            
ATOM   2492  HB1 ARG   363      57.610 132.920  77.450  1.00  0.00            
ATOM   2493  HB2 ARG   363      56.120 132.510  78.440  1.00  0.00            
ATOM   2494  CG  ARG   363      57.580 133.720  79.410  1.00  0.00            
ATOM   2495  HG1 ARG   363      56.910 134.040  80.200  1.00  0.00            
ATOM   2496  HG2 ARG   363      58.270 134.520  79.130  1.00  0.00            
ATOM   2497  CD  ARG   363      58.460 132.680  80.100  1.00  0.00            
ATOM   2498  HD1 ARG   363      57.910 131.740  80.240  1.00  0.00            
ATOM   2499  HD2 ARG   363      58.950 132.970  81.030  1.00  0.00            
ATOM   2500  NE  ARG   363      59.560 132.210  79.260  1.00  0.00            
ATOM   2501  HE  ARG   363      59.380 131.440  78.630  1.00  0.00            
ATOM   2502  CZ  ARG   363      60.730 132.840  79.170  1.00  0.00            
ATOM   2503  NH1 ARG   363      61.010 133.880  79.970  1.00  0.00            
ATOM   2504 1HH1 ARG   363      60.240 134.130  80.570  1.00  0.00            
ATOM   2505 2HH1 ARG   363      61.830 134.440  80.140  1.00  0.00            
ATOM   2506  NH2 ARG   363      61.710 132.480  78.320  1.00  0.00            
ATOM   2507 1HH2 ARG   363      61.580 131.660  77.740  1.00  0.00            
ATOM   2508 2HH2 ARG   363      62.590 132.970  78.340  1.00  0.00            
ATOM   2509  C   ARG   363      55.350 133.880  76.260  1.00  0.00            
ATOM   2510  O   ARG   363      54.620 132.900  76.360  1.00  0.00            
ATOM   2511  N   HIS   364      55.570 134.550  75.120  1.00  0.00            
ATOM   2512  H   HIS   364      56.150 135.370  75.220  1.00  0.00            
ATOM   2513  CA  HIS   364      54.920 134.270  73.860  1.00  0.00            
ATOM   2514  HA  HIS   364      54.240 133.450  74.070  1.00  0.00            
ATOM   2515  CB  HIS   364      54.030 135.470  73.570  1.00  0.00            
ATOM   2516  HB1 HIS   364      53.320 135.170  72.790  1.00  0.00            
ATOM   2517  HB2 HIS   364      54.610 136.300  73.150  1.00  0.00            
ATOM   2518  CG  HIS   364      53.380 136.010  74.810  1.00  0.00            
ATOM   2519  ND1 HIS   364      52.140 135.630  75.280  1.00  0.00            
ATOM   2520  HD1 HIS   364      51.610 134.820  74.990  1.00  0.00            
ATOM   2521  CE1 HIS   364      51.930 136.390  76.370  1.00  0.00            
ATOM   2522  HE1 HIS   364      51.050 136.150  76.940  1.00  0.00            
ATOM   2523  NE2 HIS   364      52.850 137.340  76.520  1.00  0.00            
ATOM   2524  CD2 HIS   364      53.810 137.090  75.540  1.00  0.00            
ATOM   2525  HD2 HIS   364      54.790 137.530  75.400  1.00  0.00            
ATOM   2526  C   HIS   364      55.850 134.110  72.660  1.00  0.00            
ATOM   2527  O   HIS   364      57.030 134.470  72.730  1.00  0.00            
ATOM   2528  N   LEU   365      55.370 133.630  71.510  1.00  0.00            
ATOM   2529  H   LEU   365      54.450 133.200  71.480  1.00  0.00            
ATOM   2530  CA  LEU   365      56.230 133.400  70.370  1.00  0.00            
ATOM   2531  HA  LEU   365      57.130 134.010  70.340  1.00  0.00            
ATOM   2532  CB  LEU   365      56.740 131.960  70.390  1.00  0.00            
ATOM   2533  HB1 LEU   365      55.880 131.320  70.600  1.00  0.00            
ATOM   2534  HB2 LEU   365      57.390 131.810  71.250  1.00  0.00            
ATOM   2535  CG  LEU   365      57.490 131.390  69.190  1.00  0.00            
ATOM   2536  HG  LEU   365      56.880 131.730  68.350  1.00  0.00            
ATOM   2537  CD1 LEU   365      58.860 132.020  68.970  1.00  0.00            
ATOM   2538 1HD1 LEU   365      59.540 132.120  69.820  1.00  0.00            
ATOM   2539 2HD1 LEU   365      59.480 131.450  68.280  1.00  0.00            
ATOM   2540 3HD1 LEU   365      58.760 133.040  68.610  1.00  0.00            
ATOM   2541  CD2 LEU   365      57.560 129.860  69.190  1.00  0.00            
ATOM   2542 1HD2 LEU   365      57.920 129.520  70.160  1.00  0.00            
ATOM   2543 2HD2 LEU   365      56.580 129.390  69.060  1.00  0.00            
ATOM   2544 3HD2 LEU   365      58.210 129.480  68.410  1.00  0.00            
ATOM   2545  C   LEU   365      55.520 133.800  69.090  1.00  0.00            
ATOM   2546  O   LEU   365      54.320 133.580  68.980  1.00  0.00            
ATOM   2547  N   ILE   366      56.210 134.310  68.060  1.00  0.00            
ATOM   2548  H   ILE   366      57.200 134.450  68.170  1.00  0.00            
ATOM   2549  CA  ILE   366      55.670 134.620  66.760  1.00  0.00            
ATOM   2550  HA  ILE   366      54.710 134.100  66.690  1.00  0.00            
ATOM   2551  CB  ILE   366      55.350 136.090  66.520  1.00  0.00            
ATOM   2552  HB  ILE   366      56.300 136.610  66.440  1.00  0.00            
ATOM   2553  CG2 ILE   366      54.680 136.260  65.150  1.00  0.00            
ATOM   2554 1HG2 ILE   366      55.160 135.690  64.360  1.00  0.00            
ATOM   2555 2HG2 ILE   366      53.680 135.850  65.250  1.00  0.00            
ATOM   2556 3HG2 ILE   366      54.600 137.320  64.880  1.00  0.00            
ATOM   2557  CG1 ILE   366      54.570 136.770  67.640  1.00  0.00            
ATOM   2558 1HG1 ILE   366      55.160 136.690  68.560  1.00  0.00            
ATOM   2559 2HG1 ILE   366      53.600 136.350  67.920  1.00  0.00            
ATOM   2560  CD  ILE   366      54.290 138.250  67.410  1.00  0.00            
ATOM   2561  HD1 ILE   366      53.780 138.760  68.220  1.00  0.00            
ATOM   2562  HD2 ILE   366      55.250 138.700  67.150  1.00  0.00            
ATOM   2563  HD3 ILE   366      53.640 138.340  66.540  1.00  0.00            
ATOM   2564  C   ILE   366      56.670 133.990  65.800  1.00  0.00            
ATOM   2565  O   ILE   366      57.860 134.310  65.820  1.00  0.00            
ATOM   2566  N   PHE   367      56.230 133.220  64.810  1.00  0.00            
ATOM   2567  H   PHE   367      55.240 133.010  64.830  1.00  0.00            
ATOM   2568  CA  PHE   367      56.930 132.750  63.640  1.00  0.00            
ATOM   2569  HA  PHE   367      58.010 132.680  63.820  1.00  0.00            
ATOM   2570  CB  PHE   367      56.470 131.300  63.490  1.00  0.00            
ATOM   2571  HB1 PHE   367      56.830 130.970  62.510  1.00  0.00            
ATOM   2572  HB2 PHE   367      55.390 131.170  63.470  1.00  0.00            
ATOM   2573  CG  PHE   367      57.060 130.220  64.360  1.00  0.00            
ATOM   2574  CD1 PHE   367      58.460 130.070  64.350  1.00  0.00            
ATOM   2575  HD1 PHE   367      58.980 130.870  63.850  1.00  0.00            
ATOM   2576  CE1 PHE   367      59.100 129.060  65.070  1.00  0.00            
ATOM   2577  HE1 PHE   367      60.170 128.990  65.050  1.00  0.00            
ATOM   2578  CZ  PHE   367      58.370 128.190  65.890  1.00  0.00            
ATOM   2579  HZ  PHE   367      58.890 127.470  66.500  1.00  0.00            
ATOM   2580  CE2 PHE   367      56.990 128.420  65.980  1.00  0.00            
ATOM   2581  HE2 PHE   367      56.390 127.940  66.740  1.00  0.00            
ATOM   2582  CD2 PHE   367      56.330 129.380  65.200  1.00  0.00            
ATOM   2583  HD2 PHE   367      55.260 129.500  65.340  1.00  0.00            
ATOM   2584  C   PHE   367      56.530 133.520  62.390  1.00  0.00            
ATOM   2585  O   PHE   367      55.360 133.740  62.080  1.00  0.00            
ATOM   2586  N   CYS   368      57.630 133.700  61.650  1.00  0.00            
ATOM   2587  H   CYS   368      58.490 133.360  62.040  1.00  0.00            
ATOM   2588  CA  CYS   368      57.650 134.470  60.420  1.00  0.00            
ATOM   2589  HA  CYS   368      56.630 134.580  60.040  1.00  0.00            
ATOM   2590  CB  CYS   368      58.370 135.800  60.560  1.00  0.00            
ATOM   2591  HB1 CYS   368      58.590 136.230  59.580  1.00  0.00            
ATOM   2592  HB2 CYS   368      59.240 135.520  61.160  1.00  0.00            
ATOM   2593  SG  CYS   368      57.290 136.890  61.530  1.00  0.00            
ATOM   2594  HG  CYS   368      56.600 135.970  62.210  1.00  0.00            
ATOM   2595  C   CYS   368      58.250 133.670  59.260  1.00  0.00            
ATOM   2596  O   CYS   368      58.860 132.640  59.510  1.00  0.00            
ATOM   2597  N   HIS   369      58.240 134.180  58.030  1.00  0.00            
ATOM   2598  H   HIS   369      57.770 135.060  57.850  1.00  0.00            
ATOM   2599  CA  HIS   369      58.900 133.530  56.920  1.00  0.00            
ATOM   2600  HA  HIS   369      59.340 132.560  57.120  1.00  0.00            
ATOM   2601  CB  HIS   369      57.900 133.210  55.810  1.00  0.00            
ATOM   2602  HB1 HIS   369      57.290 132.380  56.150  1.00  0.00            
ATOM   2603  HB2 HIS   369      58.490 132.670  55.060  1.00  0.00            
ATOM   2604  CG  HIS   369      57.130 134.360  55.220  1.00  0.00            
ATOM   2605  ND1 HIS   369      57.490 135.120  54.120  1.00  0.00            
ATOM   2606  HD1 HIS   369      58.330 134.980  53.570  1.00  0.00            
ATOM   2607  CE1 HIS   369      56.510 135.980  53.810  1.00  0.00            
ATOM   2608  HE1 HIS   369      56.510 136.710  53.020  1.00  0.00            
ATOM   2609  NE2 HIS   369      55.520 135.800  54.690  1.00  0.00            
ATOM   2610  CD2 HIS   369      55.920 134.860  55.640  1.00  0.00            
ATOM   2611  HD2 HIS   369      55.510 134.610  56.600  1.00  0.00            
ATOM   2612  C   HIS   369      60.120 134.260  56.370  1.00  0.00            
ATOM   2613  O   HIS   369      60.760 133.740  55.450  1.00  0.00            
ATOM   2614  N   SER   370      60.480 135.410  56.940  1.00  0.00            
ATOM   2615  H   SER   370      60.070 135.720  57.810  1.00  0.00            
ATOM   2616  CA  SER   370      61.640 136.190  56.580  1.00  0.00            
ATOM   2617  HA  SER   370      62.420 135.540  56.170  1.00  0.00            
ATOM   2618  CB  SER   370      61.290 137.120  55.430  1.00  0.00            
ATOM   2619  HB1 SER   370      60.580 136.640  54.760  1.00  0.00            
ATOM   2620  HB2 SER   370      62.230 137.380  54.930  1.00  0.00            
ATOM   2621  OG  SER   370      60.730 138.330  55.900  1.00  0.00            
ATOM   2622  HG  SER   370      59.780 138.310  55.760  1.00  0.00            
ATOM   2623  C   SER   370      62.330 136.940  57.710  1.00  0.00            
ATOM   2624  O   SER   370      61.700 137.490  58.610  1.00  0.00            
ATOM   2625  N   LYS   371      63.650 137.120  57.590  1.00  0.00            
ATOM   2626  H   LYS   371      64.170 136.680  56.840  1.00  0.00            
ATOM   2627  CA  LYS   371      64.460 137.730  58.620  1.00  0.00            
ATOM   2628  HA  LYS   371      64.130 137.330  59.580  1.00  0.00            
ATOM   2629  CB  LYS   371      65.940 137.350  58.620  1.00  0.00            
ATOM   2630  HB1 LYS   371      66.280 137.890  59.500  1.00  0.00            
ATOM   2631  HB2 LYS   371      66.410 137.710  57.710  1.00  0.00            
ATOM   2632  CG  LYS   371      66.160 135.860  58.860  1.00  0.00            
ATOM   2633  HG1 LYS   371      65.590 135.210  58.190  1.00  0.00            
ATOM   2634  HG2 LYS   371      65.810 135.670  59.870  1.00  0.00            
ATOM   2635  CD  LYS   371      67.610 135.420  58.670  1.00  0.00            
ATOM   2636  HD1 LYS   371      67.730 134.570  59.340  1.00  0.00            
ATOM   2637  HD2 LYS   371      68.350 136.150  59.000  1.00  0.00            
ATOM   2638  CE  LYS   371      67.780 135.120  57.190  1.00  0.00            
ATOM   2639  HE1 LYS   371      67.920 136.060  56.650  1.00  0.00            
ATOM   2640  HE2 LYS   371      66.990 134.580  56.680  1.00  0.00            
ATOM   2641  NZ  LYS   371      69.030 134.390  56.900  1.00  0.00            
ATOM   2642  HZ1 LYS   371      69.800 134.910  57.290  1.00  0.00            
ATOM   2643  HZ2 LYS   371      68.920 133.500  57.360  1.00  0.00            
ATOM   2644  HZ3 LYS   371      69.070 134.290  55.900  1.00  0.00            
ATOM   2645  C   LYS   371      64.190 139.230  58.690  1.00  0.00            
ATOM   2646  O   LYS   371      64.380 139.910  59.690  1.00  0.00            
ATOM   2647  N   LYS   372      63.710 139.810  57.590  1.00  0.00            
ATOM   2648  H   LYS   372      63.760 139.330  56.700  1.00  0.00            
ATOM   2649  CA  LYS   372      63.360 141.210  57.510  1.00  0.00            
ATOM   2650  HA  LYS   372      64.170 141.690  58.070  1.00  0.00            
ATOM   2651  CB  LYS   372      63.420 141.720  56.070  1.00  0.00            
ATOM   2652  HB1 LYS   372      64.450 141.590  55.740  1.00  0.00            
ATOM   2653  HB2 LYS   372      63.290 142.800  56.130  1.00  0.00            
ATOM   2654  CG  LYS   372      62.420 141.150  55.070  1.00  0.00            
ATOM   2655  HG1 LYS   372      61.390 141.040  55.390  1.00  0.00            
ATOM   2656  HG2 LYS   372      62.710 140.100  54.960  1.00  0.00            
ATOM   2657  CD  LYS   372      62.380 141.810  53.690  1.00  0.00            
ATOM   2658  HD1 LYS   372      61.560 141.390  53.110  1.00  0.00            
ATOM   2659  HD2 LYS   372      63.340 141.580  53.230  1.00  0.00            
ATOM   2660  CE  LYS   372      62.180 143.320  53.740  1.00  0.00            
ATOM   2661  HE1 LYS   372      63.030 143.820  54.210  1.00  0.00            
ATOM   2662  HE2 LYS   372      61.280 143.410  54.350  1.00  0.00            
ATOM   2663  NZ  LYS   372      61.760 143.900  52.450  1.00  0.00            
ATOM   2664  HZ1 LYS   372      61.410 144.810  52.690  1.00  0.00            
ATOM   2665  HZ2 LYS   372      62.550 143.900  51.820  1.00  0.00            
ATOM   2666  HZ3 LYS   372      61.080 143.360  51.930  1.00  0.00            
ATOM   2667  C   LYS   372      62.060 141.570  58.220  1.00  0.00            
ATOM   2668  O   LYS   372      62.080 142.640  58.830  1.00  0.00            
ATOM   2669  N   LYS   373      61.060 140.680  58.230  1.00  0.00            
ATOM   2670  H   LYS   373      61.270 139.780  57.820  1.00  0.00            
ATOM   2671  CA  LYS   373      59.800 140.790  58.920  1.00  0.00            
ATOM   2672  HA  LYS   373      59.570 141.860  58.900  1.00  0.00            
ATOM   2673  CB  LYS   373      58.700 140.070  58.140  1.00  0.00            
ATOM   2674  HB1 LYS   373      59.060 139.040  58.050  1.00  0.00            
ATOM   2675  HB2 LYS   373      58.770 140.490  57.140  1.00  0.00            
ATOM   2676  CG  LYS   373      57.300 140.120  58.730  1.00  0.00            
ATOM   2677  HG1 LYS   373      57.180 139.730  59.740  1.00  0.00            
ATOM   2678  HG2 LYS   373      56.650 139.440  58.170  1.00  0.00            
ATOM   2679  CD  LYS   373      56.720 141.530  58.640  1.00  0.00            
ATOM   2680  HD1 LYS   373      57.420 142.260  59.030  1.00  0.00            
ATOM   2681  HD2 LYS   373      55.770 141.480  59.170  1.00  0.00            
ATOM   2682  CE  LYS   373      56.360 141.870  57.200  1.00  0.00            
ATOM   2683  HE1 LYS   373      55.590 141.120  56.990  1.00  0.00            
ATOM   2684  HE2 LYS   373      57.200 141.870  56.500  1.00  0.00            
ATOM   2685  NZ  LYS   373      55.830 143.220  56.980  1.00  0.00            
ATOM   2686  HZ1 LYS   373      56.560 143.910  57.070  1.00  0.00            
ATOM   2687  HZ2 LYS   373      55.240 143.250  56.160  1.00  0.00            
ATOM   2688  HZ3 LYS   373      55.110 143.370  57.680  1.00  0.00            
ATOM   2689  C   LYS   373      59.940 140.420  60.390  1.00  0.00            
ATOM   2690  O   LYS   373      59.360 141.050  61.260  1.00  0.00            
ATOM   2691  N   CYS   374      60.840 139.470  60.690  1.00  0.00            
ATOM   2692  H   CYS   374      61.390 139.080  59.940  1.00  0.00            
ATOM   2693  CA  CYS   374      61.320 139.310  62.050  1.00  0.00            
ATOM   2694  HA  CYS   374      60.520 138.870  62.640  1.00  0.00            
ATOM   2695  CB  CYS   374      62.400 138.230  62.050  1.00  0.00            
ATOM   2696  HB1 CYS   374      62.830 138.180  63.050  1.00  0.00            
ATOM   2697  HB2 CYS   374      63.240 138.590  61.460  1.00  0.00            
ATOM   2698  SG  CYS   374      61.980 136.510  61.670  1.00  0.00            
ATOM   2699  HG  CYS   374      61.660 136.660  60.380  1.00  0.00            
ATOM   2700  C   CYS   374      61.790 140.540  62.800  1.00  0.00            
ATOM   2701  O   CYS   374      61.270 140.860  63.870  1.00  0.00            
ATOM   2702  N   ASP   375      62.600 141.360  62.130  1.00  0.00            
ATOM   2703  H   ASP   375      63.040 141.010  61.290  1.00  0.00            
ATOM   2704  CA  ASP   375      63.170 142.580  62.660  1.00  0.00            
ATOM   2705  HA  ASP   375      63.600 142.340  63.630  1.00  0.00            
ATOM   2706  CB  ASP   375      64.360 143.010  61.810  1.00  0.00            
ATOM   2707  HB1 ASP   375      64.040 143.230  60.790  1.00  0.00            
ATOM   2708  HB2 ASP   375      65.000 142.170  61.540  1.00  0.00            
ATOM   2709  CG  ASP   375      65.040 144.200  62.470  1.00  0.00            
ATOM   2710  OD1 ASP   375      65.590 144.030  63.590  1.00  0.00            
ATOM   2711  OD2 ASP   375      65.040 145.310  61.890  1.00  0.00            
ATOM   2712  C   ASP   375      62.120 143.680  62.750  1.00  0.00            
ATOM   2713  O   ASP   375      62.020 144.360  63.770  1.00  0.00            
ATOM   2714  N   GLU   376      61.360 143.870  61.670  1.00  0.00            
ATOM   2715  H   GLU   376      61.530 143.260  60.890  1.00  0.00            
ATOM   2716  CA  GLU   376      60.410 144.950  61.460  1.00  0.00            
ATOM   2717  HA  GLU   376      61.010 145.850  61.630  1.00  0.00            
ATOM   2718  CB  GLU   376      59.890 144.900  60.030  1.00  0.00            
ATOM   2719  HB1 GLU   376      59.280 144.000  60.010  1.00  0.00            
ATOM   2720  HB2 GLU   376      60.670 144.830  59.270  1.00  0.00            
ATOM   2721  CG  GLU   376      59.070 146.120  59.610  1.00  0.00            
ATOM   2722  HG1 GLU   376      59.740 146.980  59.550  1.00  0.00            
ATOM   2723  HG2 GLU   376      58.360 146.360  60.400  1.00  0.00            
ATOM   2724  CD  GLU   376      58.350 145.880  58.290  1.00  0.00            
ATOM   2725  OE1 GLU   376      58.380 146.840  57.490  1.00  0.00            
ATOM   2726  OE2 GLU   376      57.730 144.830  58.010  1.00  0.00            
ATOM   2727  C   GLU   376      59.300 144.830  62.490  1.00  0.00            
ATOM   2728  O   GLU   376      59.060 145.750  63.270  1.00  0.00            
ATOM   2729  N   LEU   377      58.560 143.720  62.580  1.00  0.00            
ATOM   2730  H   LEU   377      58.650 143.010  61.870  1.00  0.00            
ATOM   2731  CA  LEU   377      57.660 143.360  63.660  1.00  0.00            
ATOM   2732  HA  LEU   377      56.900 144.120  63.490  1.00  0.00            
ATOM   2733  CB  LEU   377      56.980 142.020  63.400  1.00  0.00            
ATOM   2734  HB1 LEU   377      57.750 141.260  63.530  1.00  0.00            
ATOM   2735  HB2 LEU   377      56.790 141.880  62.330  1.00  0.00            
ATOM   2736  CG  LEU   377      55.810 141.640  64.300  1.00  0.00            
ATOM   2737  HG  LEU   377      56.160 141.580  65.330  1.00  0.00            
ATOM   2738  CD1 LEU   377      54.700 142.690  64.420  1.00  0.00            
ATOM   2739 1HD1 LEU   377      54.350 142.930  63.410  1.00  0.00            
ATOM   2740 2HD1 LEU   377      53.970 142.270  65.110  1.00  0.00            
ATOM   2741 3HD1 LEU   377      55.030 143.530  65.020  1.00  0.00            
ATOM   2742  CD2 LEU   377      55.210 140.300  63.890  1.00  0.00            
ATOM   2743 1HD2 LEU   377      54.470 140.020  64.650  1.00  0.00            
ATOM   2744 2HD2 LEU   377      54.820 140.410  62.880  1.00  0.00            
ATOM   2745 3HD2 LEU   377      55.870 139.440  63.940  1.00  0.00            
ATOM   2746  C   LEU   377      58.240 143.470  65.060  1.00  0.00            
ATOM   2747  O   LEU   377      57.630 144.160  65.870  1.00  0.00            
ATOM   2748  N   ALA   378      59.350 142.860  65.490  1.00  0.00            
ATOM   2749  H   ALA   378      59.880 142.460  64.730  1.00  0.00            
ATOM   2750  CA  ALA   378      59.970 143.160  66.770  1.00  0.00            
ATOM   2751  HA  ALA   378      59.250 142.840  67.520  1.00  0.00            
ATOM   2752  CB  ALA   378      61.270 142.370  66.910  1.00  0.00            
ATOM   2753  HB1 ALA   378      61.910 142.640  66.070  1.00  0.00            
ATOM   2754  HB2 ALA   378      61.820 142.600  67.820  1.00  0.00            
ATOM   2755  HB3 ALA   378      61.110 141.310  66.730  1.00  0.00            
ATOM   2756  C   ALA   378      60.140 144.640  67.090  1.00  0.00            
ATOM   2757  O   ALA   378      59.780 145.100  68.170  1.00  0.00            
ATOM   2758  N   ALA   379      60.580 145.460  66.140  1.00  0.00            
ATOM   2759  H   ALA   379      60.800 145.080  65.230  1.00  0.00            
ATOM   2760  CA  ALA   379      60.620 146.900  66.360  1.00  0.00            
ATOM   2761  HA  ALA   379      61.190 147.090  67.260  1.00  0.00            
ATOM   2762  CB  ALA   379      61.240 147.630  65.170  1.00  0.00            
ATOM   2763  HB1 ALA   379      61.650 148.570  65.560  1.00  0.00            
ATOM   2764  HB2 ALA   379      62.070 147.040  64.800  1.00  0.00            
ATOM   2765  HB3 ALA   379      60.570 147.890  64.350  1.00  0.00            
ATOM   2766  C   ALA   379      59.210 147.440  66.570  1.00  0.00            
ATOM   2767  O   ALA   379      58.980 148.230  67.480  1.00  0.00            
ATOM   2768  N   LYS   380      58.180 147.050  65.820  1.00  0.00            
ATOM   2769  H   LYS   380      58.440 146.330  65.160  1.00  0.00            
ATOM   2770  CA  LYS   380      56.790 147.430  65.970  1.00  0.00            
ATOM   2771  HA  LYS   380      56.730 148.510  65.880  1.00  0.00            
ATOM   2772  CB  LYS   380      55.830 146.710  65.030  1.00  0.00            
ATOM   2773  HB1 LYS   380      55.570 145.750  65.480  1.00  0.00            
ATOM   2774  HB2 LYS   380      56.330 146.580  64.070  1.00  0.00            
ATOM   2775  CG  LYS   380      54.500 147.400  64.740  1.00  0.00            
ATOM   2776  HG1 LYS   380      54.800 148.390  64.400  1.00  0.00            
ATOM   2777  HG2 LYS   380      53.900 147.430  65.650  1.00  0.00            
ATOM   2778  CD  LYS   380      53.770 146.580  63.680  1.00  0.00            
ATOM   2779  HD1 LYS   380      53.730 145.540  64.000  1.00  0.00            
ATOM   2780  HD2 LYS   380      54.280 146.710  62.720  1.00  0.00            
ATOM   2781  CE  LYS   380      52.300 146.970  63.580  1.00  0.00            
ATOM   2782  HE1 LYS   380      51.760 146.830  64.520  1.00  0.00            
ATOM   2783  HE2 LYS   380      51.810 146.170  63.030  1.00  0.00            
ATOM   2784  NZ  LYS   380      52.020 148.260  62.940  1.00  0.00            
ATOM   2785  HZ1 LYS   380      52.170 148.240  61.940  1.00  0.00            
ATOM   2786  HZ2 LYS   380      51.070 148.580  63.000  1.00  0.00            
ATOM   2787  HZ3 LYS   380      52.440 149.030  63.440  1.00  0.00            
ATOM   2788  C   LYS   380      56.270 147.140  67.360  1.00  0.00            
ATOM   2789  O   LYS   380      55.750 148.060  67.990  1.00  0.00            
ATOM   2790  N   LEU   381      56.420 145.920  67.890  1.00  0.00            
ATOM   2791  H   LEU   381      57.130 145.380  67.430  1.00  0.00            
ATOM   2792  CA  LEU   381      55.960 145.470  69.190  1.00  0.00            
ATOM   2793  HA  LEU   381      54.880 145.620  69.220  1.00  0.00            
ATOM   2794  CB  LEU   381      56.270 143.980  69.250  1.00  0.00            
ATOM   2795  HB1 LEU   381      56.140 143.590  70.260  1.00  0.00            
ATOM   2796  HB2 LEU   381      57.330 143.760  69.140  1.00  0.00            
ATOM   2797  CG  LEU   381      55.600 143.030  68.260  1.00  0.00            
ATOM   2798  HG  LEU   381      56.030 143.050  67.260  1.00  0.00            
ATOM   2799  CD1 LEU   381      55.750 141.610  68.790  1.00  0.00            
ATOM   2800 1HD1 LEU   381      55.310 140.960  68.050  1.00  0.00            
ATOM   2801 2HD1 LEU   381      56.800 141.420  69.010  1.00  0.00            
ATOM   2802 3HD1 LEU   381      55.190 141.510  69.720  1.00  0.00            
ATOM   2803  CD2 LEU   381      54.120 143.390  68.170  1.00  0.00            
ATOM   2804 1HD2 LEU   381      53.630 143.580  69.130  1.00  0.00            
ATOM   2805 2HD2 LEU   381      54.000 144.290  67.560  1.00  0.00            
ATOM   2806 3HD2 LEU   381      53.560 142.560  67.730  1.00  0.00            
ATOM   2807  C   LEU   381      56.770 146.140  70.290  1.00  0.00            
ATOM   2808  O   LEU   381      56.270 146.500  71.350  1.00  0.00            
ATOM   2809  N   SER   382      58.050 146.440  70.070  1.00  0.00            
ATOM   2810  H   SER   382      58.350 146.260  69.120  1.00  0.00            
ATOM   2811  CA  SER   382      58.820 147.230  71.010  1.00  0.00            
ATOM   2812  HA  SER   382      58.660 146.860  72.030  1.00  0.00            
ATOM   2813  CB  SER   382      60.310 147.090  70.720  1.00  0.00            
ATOM   2814  HB1 SER   382      60.450 147.200  69.640  1.00  0.00            
ATOM   2815  HB2 SER   382      60.650 146.080  70.960  1.00  0.00            
ATOM   2816  OG  SER   382      60.930 148.150  71.410  1.00  0.00            
ATOM   2817  HG  SER   382      61.640 148.530  70.890  1.00  0.00            
ATOM   2818  C   SER   382      58.330 148.670  70.980  1.00  0.00            
ATOM   2819  O   SER   382      58.060 149.220  72.050  1.00  0.00            
ATOM   2820  N   GLY   383      57.980 149.270  69.840  1.00  0.00            
ATOM   2821  H   GLY   383      58.300 148.860  68.970  1.00  0.00            
ATOM   2822  CA  GLY   383      57.230 150.510  69.820  1.00  0.00            
ATOM   2823  HA1 GLY   383      57.000 150.760  68.780  1.00  0.00            
ATOM   2824  HA2 GLY   383      57.840 151.340  70.160  1.00  0.00            
ATOM   2825  C   GLY   383      55.880 150.440  70.510  1.00  0.00            
ATOM   2826  O   GLY   383      55.280 151.500  70.700  1.00  0.00            
ATOM   2827  N   LEU   384      55.360 149.260  70.870  1.00  0.00            
ATOM   2828  H   LEU   384      55.900 148.410  70.820  1.00  0.00            
ATOM   2829  CA  LEU   384      54.040 149.120  71.440  1.00  0.00            
ATOM   2830  HA  LEU   384      53.500 150.050  71.250  1.00  0.00            
ATOM   2831  CB  LEU   384      53.220 148.150  70.600  1.00  0.00            
ATOM   2832  HB1 LEU   384      52.340 147.700  71.050  1.00  0.00            
ATOM   2833  HB2 LEU   384      53.750 147.190  70.580  1.00  0.00            
ATOM   2834  CG  LEU   384      52.720 148.620  69.230  1.00  0.00            
ATOM   2835  HG  LEU   384      53.540 149.080  68.670  1.00  0.00            
ATOM   2836  CD1 LEU   384      52.220 147.450  68.390  1.00  0.00            
ATOM   2837 1HD1 LEU   384      51.560 146.890  69.050  1.00  0.00            
ATOM   2838 2HD1 LEU   384      51.700 147.910  67.550  1.00  0.00            
ATOM   2839 3HD1 LEU   384      53.140 146.990  68.030  1.00  0.00            
ATOM   2840  CD2 LEU   384      51.560 149.600  69.410  1.00  0.00            
ATOM   2841 1HD2 LEU   384      51.320 149.940  68.400  1.00  0.00            
ATOM   2842 2HD2 LEU   384      50.710 149.150  69.910  1.00  0.00            
ATOM   2843 3HD2 LEU   384      51.980 150.470  69.920  1.00  0.00            
ATOM   2844  C   LEU   384      54.080 148.830  72.930  1.00  0.00            
ATOM   2845  O   LEU   384      53.040 148.440  73.460  1.00  0.00            
ATOM   2846  N   GLY   385      55.190 148.980  73.670  1.00  0.00            
ATOM   2847  H   GLY   385      56.030 149.310  73.220  1.00  0.00            
ATOM   2848  CA  GLY   385      55.270 148.810  75.100  1.00  0.00            
ATOM   2849  HA1 GLY   385      54.350 149.130  75.580  1.00  0.00            
ATOM   2850  HA2 GLY   385      56.030 149.450  75.550  1.00  0.00            
ATOM   2851  C   GLY   385      55.700 147.410  75.510  1.00  0.00            
ATOM   2852  O   GLY   385      55.860 147.130  76.700  1.00  0.00            
ATOM   2853  N   ILE   386      56.010 146.500  74.580  1.00  0.00            
ATOM   2854  H   ILE   386      55.950 146.810  73.620  1.00  0.00            
ATOM   2855  CA  ILE   386      56.310 145.100  74.810  1.00  0.00            
ATOM   2856  HA  ILE   386      55.940 144.790  75.790  1.00  0.00            
ATOM   2857  CB  ILE   386      55.650 144.120  73.840  1.00  0.00            
ATOM   2858  HB  ILE   386      56.300 144.100  72.960  1.00  0.00            
ATOM   2859  CG2 ILE   386      55.660 142.760  74.520  1.00  0.00            
ATOM   2860 1HG2 ILE   386      55.190 141.930  74.000  1.00  0.00            
ATOM   2861 2HG2 ILE   386      56.690 142.460  74.720  1.00  0.00            
ATOM   2862 3HG2 ILE   386      55.220 142.750  75.510  1.00  0.00            
ATOM   2863  CG1 ILE   386      54.220 144.490  73.470  1.00  0.00            
ATOM   2864 1HG1 ILE   386      54.190 145.500  73.050  1.00  0.00            
ATOM   2865 2HG1 ILE   386      53.680 144.440  74.420  1.00  0.00            
ATOM   2866  CD  ILE   386      53.490 143.580  72.480  1.00  0.00            
ATOM   2867  HD1 ILE   386      53.960 143.800  71.520  1.00  0.00            
ATOM   2868  HD2 ILE   386      53.620 142.530  72.740  1.00  0.00            
ATOM   2869  HD3 ILE   386      52.420 143.770  72.430  1.00  0.00            
ATOM   2870  C   ILE   386      57.800 144.860  74.920  1.00  0.00            
ATOM   2871  O   ILE   386      58.500 145.400  74.070  1.00  0.00            
ATOM   2872  N   ASN   387      58.320 144.110  75.900  1.00  0.00            
ATOM   2873  H   ASN   387      57.770 143.510  76.500  1.00  0.00            
ATOM   2874  CA  ASN   387      59.650 143.550  75.860  1.00  0.00            
ATOM   2875  HA  ASN   387      60.260 144.410  75.590  1.00  0.00            
ATOM   2876  CB  ASN   387      60.050 143.060  77.250  1.00  0.00            
ATOM   2877  HB1 ASN   387      59.380 142.280  77.620  1.00  0.00            
ATOM   2878  HB2 ASN   387      59.890 143.890  77.950  1.00  0.00            
ATOM   2879  CG  ASN   387      61.500 142.620  77.380  1.00  0.00            
ATOM   2880  OD1 ASN   387      62.420 143.440  77.380  1.00  0.00            
ATOM   2881  ND2 ASN   387      61.710 141.340  77.670  1.00  0.00            
ATOM   2882 1HD2 ASN   387      60.900 140.780  77.920  1.00  0.00            
ATOM   2883 2HD2 ASN   387      62.660 141.040  77.830  1.00  0.00            
ATOM   2884  C   ASN   387      59.920 142.510  74.780  1.00  0.00            
ATOM   2885  O   ASN   387      59.810 141.330  75.100  1.00  0.00            
ATOM   2886  N   ALA   388      60.270 142.900  73.550  1.00  0.00            
ATOM   2887  H   ALA   388      60.350 143.900  73.440  1.00  0.00            
ATOM   2888  CA  ALA   388      60.210 142.120  72.340  1.00  0.00            
ATOM   2889  HA  ALA   388      59.850 141.130  72.620  1.00  0.00            
ATOM   2890  CB  ALA   388      59.290 142.780  71.310  1.00  0.00            
ATOM   2891  HB1 ALA   388      59.120 142.030  70.540  1.00  0.00            
ATOM   2892  HB2 ALA   388      58.320 143.080  71.730  1.00  0.00            
ATOM   2893  HB3 ALA   388      59.730 143.590  70.720  1.00  0.00            
ATOM   2894  C   ALA   388      61.560 141.780  71.720  1.00  0.00            
ATOM   2895  O   ALA   388      62.360 142.700  71.540  1.00  0.00            
ATOM   2896  N   VAL   389      61.870 140.500  71.520  1.00  0.00            
ATOM   2897  H   VAL   389      61.160 139.820  71.740  1.00  0.00            
ATOM   2898  CA  VAL   389      63.170 140.070  71.030  1.00  0.00            
ATOM   2899  HA  VAL   389      63.850 140.900  70.850  1.00  0.00            
ATOM   2900  CB  VAL   389      64.100 139.310  71.970  1.00  0.00            
ATOM   2901  HB  VAL   389      65.100 139.230  71.560  1.00  0.00            
ATOM   2902  CG1 VAL   389      64.240 139.980  73.340  1.00  0.00            
ATOM   2903 1HG1 VAL   389      64.530 141.020  73.200  1.00  0.00            
ATOM   2904 2HG1 VAL   389      63.270 139.790  73.790  1.00  0.00            
ATOM   2905 3HG1 VAL   389      65.070 139.560  73.910  1.00  0.00            
ATOM   2906  CG2 VAL   389      63.650 137.890  72.280  1.00  0.00            
ATOM   2907 1HG2 VAL   389      63.770 137.220  71.430  1.00  0.00            
ATOM   2908 2HG2 VAL   389      64.270 137.500  73.090  1.00  0.00            
ATOM   2909 3HG2 VAL   389      62.600 137.790  72.570  1.00  0.00            
ATOM   2910  C   VAL   389      63.060 139.270  69.750  1.00  0.00            
ATOM   2911  O   VAL   389      61.940 138.920  69.390  1.00  0.00            
ATOM   2912  N   ALA   390      64.160 139.010  69.040  1.00  0.00            
ATOM   2913  H   ALA   390      65.020 139.390  69.430  1.00  0.00            
ATOM   2914  CA  ALA   390      64.270 138.220  67.830  1.00  0.00            
ATOM   2915  HA  ALA   390      63.410 137.550  67.850  1.00  0.00            
ATOM   2916  CB  ALA   390      63.910 139.010  66.570  1.00  0.00            
ATOM   2917  HB1 ALA   390      63.590 138.390  65.740  1.00  0.00            
ATOM   2918  HB2 ALA   390      63.070 139.640  66.840  1.00  0.00            
ATOM   2919  HB3 ALA   390      64.740 139.660  66.290  1.00  0.00            
ATOM   2920  C   ALA   390      65.530 137.370  67.790  1.00  0.00            
ATOM   2921  O   ALA   390      66.610 137.800  68.190  1.00  0.00            
ATOM   2922  N   TYR   391      65.380 136.180  67.210  1.00  0.00            
ATOM   2923  H   TYR   391      64.530 135.990  66.690  1.00  0.00            
ATOM   2924  CA  TYR   391      66.510 135.340  66.870  1.00  0.00            
ATOM   2925  HA  TYR   391      67.350 135.980  66.590  1.00  0.00            
ATOM   2926  CB  TYR   391      66.960 134.550  68.090  1.00  0.00            
ATOM   2927  HB1 TYR   391      66.120 134.360  68.750  1.00  0.00            
ATOM   2928  HB2 TYR   391      67.470 135.260  68.740  1.00  0.00            
ATOM   2929  CG  TYR   391      67.850 133.370  67.760  1.00  0.00            
ATOM   2930  CD1 TYR   391      69.250 133.400  67.900  1.00  0.00            
ATOM   2931  HD1 TYR   391      69.740 134.280  68.300  1.00  0.00            
ATOM   2932  CE1 TYR   391      70.000 132.230  67.770  1.00  0.00            
ATOM   2933  HE1 TYR   391      71.070 132.280  67.890  1.00  0.00            
ATOM   2934  CZ  TYR   391      69.380 131.020  67.410  1.00  0.00            
ATOM   2935  OH  TYR   391      70.010 129.820  67.190  1.00  0.00            
ATOM   2936  HH  TYR   391      69.340 129.220  66.850  1.00  0.00            
ATOM   2937  CE2 TYR   391      67.990 131.020  67.190  1.00  0.00            
ATOM   2938  HE2 TYR   391      67.400 130.170  66.880  1.00  0.00            
ATOM   2939  CD2 TYR   391      67.230 132.180  67.390  1.00  0.00            
ATOM   2940  HD2 TYR   391      66.160 132.220  67.210  1.00  0.00            
ATOM   2941  C   TYR   391      66.220 134.570  65.580  1.00  0.00            
ATOM   2942  O   TYR   391      65.070 134.330  65.240  1.00  0.00            
ATOM   2943  N   TYR   392      67.310 134.250  64.880  1.00  0.00            
ATOM   2944  H   TYR   392      68.230 134.440  65.250  1.00  0.00            
ATOM   2945  CA  TYR   392      67.410 133.820  63.500  1.00  0.00            
ATOM   2946  HA  TYR   392      67.050 132.790  63.520  1.00  0.00            
ATOM   2947  CB  TYR   392      66.650 134.740  62.540  1.00  0.00            
ATOM   2948  HB1 TYR   392      65.580 134.570  62.650  1.00  0.00            
ATOM   2949  HB2 TYR   392      66.920 134.530  61.500  1.00  0.00            
ATOM   2950  CG  TYR   392      66.930 136.210  62.690  1.00  0.00            
ATOM   2951  CD1 TYR   392      68.100 136.820  62.220  1.00  0.00            
ATOM   2952  HD1 TYR   392      68.930 136.270  61.810  1.00  0.00            
ATOM   2953  CE1 TYR   392      68.280 138.200  62.360  1.00  0.00            
ATOM   2954  HE1 TYR   392      69.130 138.790  62.050  1.00  0.00            
ATOM   2955  CZ  TYR   392      67.250 138.970  62.930  1.00  0.00            
ATOM   2956  OH  TYR   392      67.530 140.300  63.040  1.00  0.00            
ATOM   2957  HH  TYR   392      66.850 140.800  63.490  1.00  0.00            
ATOM   2958  CE2 TYR   392      66.080 138.400  63.450  1.00  0.00            
ATOM   2959  HE2 TYR   392      65.370 139.050  63.930  1.00  0.00            
ATOM   2960  CD2 TYR   392      65.980 137.000  63.360  1.00  0.00            
ATOM   2961  HD2 TYR   392      65.080 136.470  63.610  1.00  0.00            
ATOM   2962  C   TYR   392      68.870 133.740  63.090  1.00  0.00            
ATOM   2963  O   TYR   392      69.750 134.210  63.810  1.00  0.00            
ATOM   2964  N   ARG   393      69.130 133.110  61.940  1.00  0.00            
ATOM   2965  H   ARG   393      68.400 132.590  61.490  1.00  0.00            
ATOM   2966  CA  ARG   393      70.460 132.740  61.490  1.00  0.00            
ATOM   2967  HA  ARG   393      70.870 132.040  62.220  1.00  0.00            
ATOM   2968  CB  ARG   393      70.280 131.940  60.210  1.00  0.00            
ATOM   2969  HB1 ARG   393      69.820 132.680  59.550  1.00  0.00            
ATOM   2970  HB2 ARG   393      69.530 131.180  60.420  1.00  0.00            
ATOM   2971  CG  ARG   393      71.550 131.400  59.550  1.00  0.00            
ATOM   2972  HG1 ARG   393      72.280 132.210  59.560  1.00  0.00            
ATOM   2973  HG2 ARG   393      71.320 131.110  58.520  1.00  0.00            
ATOM   2974  CD  ARG   393      72.220 130.360  60.440  1.00  0.00            
ATOM   2975  HD1 ARG   393      71.520 129.630  60.840  1.00  0.00            
ATOM   2976  HD2 ARG   393      72.730 130.840  61.280  1.00  0.00            
ATOM   2977  NE  ARG   393      73.210 129.560  59.730  1.00  0.00            
ATOM   2978  HE  ARG   393      73.510 129.930  58.840  1.00  0.00            
ATOM   2979  CZ  ARG   393      73.780 128.430  60.190  1.00  0.00            
ATOM   2980  NH1 ARG   393      73.400 127.760  61.290  1.00  0.00            
ATOM   2981 1HH1 ARG   393      72.730 128.180  61.920  1.00  0.00            
ATOM   2982 2HH1 ARG   393      73.970 127.070  61.740  1.00  0.00            
ATOM   2983  NH2 ARG   393      74.780 127.850  59.510  1.00  0.00            
ATOM   2984 1HH2 ARG   393      74.890 128.170  58.560  1.00  0.00            
ATOM   2985 2HH2 ARG   393      75.080 126.940  59.820  1.00  0.00            
ATOM   2986  C   ARG   393      71.410 133.930  61.450  1.00  0.00            
ATOM   2987  O   ARG   393      71.020 135.040  61.100  1.00  0.00            
ATOM   2988  N   GLY   394      72.660 133.720  61.870  1.00  0.00            
ATOM   2989  H   GLY   394      72.860 132.790  62.210  1.00  0.00            
ATOM   2990  CA  GLY   394      73.700 134.700  62.130  1.00  0.00            
ATOM   2991  HA1 GLY   394      73.380 135.570  61.570  1.00  0.00            
ATOM   2992  HA2 GLY   394      74.650 134.370  61.710  1.00  0.00            
ATOM   2993  C   GLY   394      73.810 135.160  63.570  1.00  0.00            
ATOM   2994  O   GLY   394      74.900 135.560  63.960  1.00  0.00            
ATOM   2995  N   LEU   395      72.750 135.080  64.390  1.00  0.00            
ATOM   2996  H   LEU   395      71.830 134.870  64.010  1.00  0.00            
ATOM   2997  CA  LEU   395      72.910 135.550  65.750  1.00  0.00            
ATOM   2998  HA  LEU   395      73.810 136.180  65.760  1.00  0.00            
ATOM   2999  CB  LEU   395      71.770 136.480  66.160  1.00  0.00            
ATOM   3000  HB1 LEU   395      71.860 136.820  67.190  1.00  0.00            
ATOM   3001  HB2 LEU   395      70.900 135.820  66.250  1.00  0.00            
ATOM   3002  CG  LEU   395      71.300 137.560  65.190  1.00  0.00            
ATOM   3003  HG  LEU   395      71.060 137.100  64.230  1.00  0.00            
ATOM   3004  CD1 LEU   395      70.000 138.180  65.660  1.00  0.00            
ATOM   3005 1HD1 LEU   395      70.060 138.490  66.700  1.00  0.00            
ATOM   3006 2HD1 LEU   395      69.660 138.990  65.000  1.00  0.00            
ATOM   3007 3HD1 LEU   395      69.190 137.460  65.510  1.00  0.00            
ATOM   3008  CD2 LEU   395      72.420 138.560  64.920  1.00  0.00            
ATOM   3009 1HD2 LEU   395      72.740 139.090  65.820  1.00  0.00            
ATOM   3010 2HD2 LEU   395      73.250 138.030  64.460  1.00  0.00            
ATOM   3011 3HD2 LEU   395      72.080 139.270  64.160  1.00  0.00            
ATOM   3012  C   LEU   395      73.180 134.430  66.740  1.00  0.00            
ATOM   3013  O   LEU   395      72.950 133.260  66.460  1.00  0.00            
ATOM   3014  N   ASP   396      73.620 134.880  67.920  1.00  0.00            
ATOM   3015  H   ASP   396      73.930 135.840  67.960  1.00  0.00            
ATOM   3016  CA  ASP   396      73.650 134.140  69.170  1.00  0.00            
ATOM   3017  HA  ASP   396      73.870 133.140  68.810  1.00  0.00            
ATOM   3018  CB  ASP   396      74.840 134.700  69.960  1.00  0.00            
ATOM   3019  HB1 ASP   396      74.520 135.670  70.360  1.00  0.00            
ATOM   3020  HB2 ASP   396      75.640 134.880  69.250  1.00  0.00            
ATOM   3021  CG  ASP   396      75.370 133.850  71.100  1.00  0.00            
ATOM   3022  OD1 ASP   396      74.600 133.700  72.070  1.00  0.00            
ATOM   3023  OD2 ASP   396      76.470 133.260  71.010  1.00  0.00            
ATOM   3024  C   ASP   396      72.380 134.150  70.010  1.00  0.00            
ATOM   3025  O   ASP   396      71.810 135.230  70.170  1.00  0.00            
ATOM   3026  N   VAL   397      71.800 133.000  70.340  1.00  0.00            
ATOM   3027  H   VAL   397      72.280 132.160  70.050  1.00  0.00            
ATOM   3028  CA  VAL   397      70.590 132.760  71.120  1.00  0.00            
ATOM   3029  HA  VAL   397      69.830 133.420  70.710  1.00  0.00            
ATOM   3030  CB  VAL   397      70.040 131.350  70.940  1.00  0.00            
ATOM   3031  HB  VAL   397      70.330 131.080  69.930  1.00  0.00            
ATOM   3032  CG1 VAL   397      70.810 130.400  71.850  1.00  0.00            
ATOM   3033 1HG1 VAL   397      70.440 129.420  71.560  1.00  0.00            
ATOM   3034 2HG1 VAL   397      71.880 130.470  71.620  1.00  0.00            
ATOM   3035 3HG1 VAL   397      70.490 130.540  72.880  1.00  0.00            
ATOM   3036  CG2 VAL   397      68.530 131.220  71.120  1.00  0.00            
ATOM   3037 1HG2 VAL   397      68.020 131.780  70.330  1.00  0.00            
ATOM   3038 2HG2 VAL   397      68.290 130.160  71.110  1.00  0.00            
ATOM   3039 3HG2 VAL   397      68.160 131.660  72.050  1.00  0.00            
ATOM   3040  C   VAL   397      70.610 133.150  72.590  1.00  0.00            
ATOM   3041  O   VAL   397      69.550 133.120  73.210  1.00  0.00            
ATOM   3042  N   SER   398      71.710 133.640  73.160  1.00  0.00            
ATOM   3043  H   SER   398      72.610 133.800  72.730  1.00  0.00            
ATOM   3044  CA  SER   398      71.750 134.260  74.470  1.00  0.00            
ATOM   3045  HA  SER   398      71.500 133.580  75.280  1.00  0.00            
ATOM   3046  CB  SER   398      73.180 134.720  74.740  1.00  0.00            
ATOM   3047  HB1 SER   398      73.170 135.090  75.770  1.00  0.00            
ATOM   3048  HB2 SER   398      73.450 135.620  74.200  1.00  0.00            
ATOM   3049  OG  SER   398      74.080 133.650  74.510  1.00  0.00            
ATOM   3050  HG  SER   398      74.230 133.560  73.570  1.00  0.00            
ATOM   3051  C   SER   398      70.830 135.470  74.580  1.00  0.00            
ATOM   3052  O   SER   398      70.540 135.990  75.660  1.00  0.00            
ATOM   3053  N   VAL   399      70.380 135.930  73.410  1.00  0.00            
ATOM   3054  H   VAL   399      70.670 135.480  72.560  1.00  0.00            
ATOM   3055  CA  VAL   399      69.450 137.040  73.310  1.00  0.00            
ATOM   3056  HA  VAL   399      69.660 137.930  73.900  1.00  0.00            
ATOM   3057  CB  VAL   399      69.560 137.690  71.930  1.00  0.00            
ATOM   3058  HB  VAL   399      70.600 137.970  71.780  1.00  0.00            
ATOM   3059  CG1 VAL   399      69.040 136.870  70.760  1.00  0.00            
ATOM   3060 1HG1 VAL   399      69.120 135.820  71.020  1.00  0.00            
ATOM   3061 2HG1 VAL   399      68.010 137.130  70.520  1.00  0.00            
ATOM   3062 3HG1 VAL   399      69.540 137.090  69.810  1.00  0.00            
ATOM   3063  CG2 VAL   399      68.870 139.060  71.960  1.00  0.00            
ATOM   3064 1HG2 VAL   399      69.030 139.350  70.920  1.00  0.00            
ATOM   3065 2HG2 VAL   399      67.790 139.040  72.020  1.00  0.00            
ATOM   3066 3HG2 VAL   399      69.360 139.680  72.720  1.00  0.00            
ATOM   3067  C   VAL   399      68.030 136.610  73.660  1.00  0.00            
ATOM   3068  O   VAL   399      67.170 137.470  73.820  1.00  0.00            
ATOM   3069  N   ILE   400      67.750 135.360  74.020  1.00  0.00            
ATOM   3070  H   ILE   400      68.500 134.690  73.860  1.00  0.00            
ATOM   3071  CA  ILE   400      66.530 134.990  74.700  1.00  0.00            
ATOM   3072  HA  ILE   400      65.790 135.790  74.620  1.00  0.00            
ATOM   3073  CB  ILE   400      65.930 133.850  73.880  1.00  0.00            
ATOM   3074  HB  ILE   400      66.650 133.030  73.810  1.00  0.00            
ATOM   3075  CG2 ILE   400      64.680 133.380  74.620  1.00  0.00            
ATOM   3076 1HG2 ILE   400      63.980 134.190  74.800  1.00  0.00            
ATOM   3077 2HG2 ILE   400      64.180 132.590  74.070  1.00  0.00            
ATOM   3078 3HG2 ILE   400      64.940 132.930  75.580  1.00  0.00            
ATOM   3079  CG1 ILE   400      65.410 134.260  72.500  1.00  0.00            
ATOM   3080 1HG1 ILE   400      66.130 134.890  71.970  1.00  0.00            
ATOM   3081 2HG1 ILE   400      64.640 135.030  72.550  1.00  0.00            
ATOM   3082  CD  ILE   400      65.020 133.160  71.520  1.00  0.00            
ATOM   3083  HD1 ILE   400      65.870 132.500  71.370  1.00  0.00            
ATOM   3084  HD2 ILE   400      64.260 132.560  72.020  1.00  0.00            
ATOM   3085  HD3 ILE   400      64.760 133.530  70.530  1.00  0.00            
ATOM   3086  C   ILE   400      66.800 134.660  76.160  1.00  0.00            
ATOM   3087  O   ILE   400      67.650 133.820  76.450  1.00  0.00            
ATOM   3088  N   PRO   401      66.100 135.160  77.180  1.00  0.00            
ATOM   3089  CD  PRO   401      65.300 136.360  77.060  1.00  0.00            
ATOM   3090  HD1 PRO   401      64.380 136.050  76.560  1.00  0.00            
ATOM   3091  HD2 PRO   401      65.890 137.130  76.560  1.00  0.00            
ATOM   3092  CG  PRO   401      64.960 136.820  78.480  1.00  0.00            
ATOM   3093  HG1 PRO   401      63.970 136.440  78.730  1.00  0.00            
ATOM   3094  HG2 PRO   401      64.970 137.900  78.650  1.00  0.00            
ATOM   3095  CB  PRO   401      66.030 136.140  79.330  1.00  0.00            
ATOM   3096  HB1 PRO   401      65.590 136.070  80.330  1.00  0.00            
ATOM   3097  HB2 PRO   401      66.950 136.710  79.310  1.00  0.00            
ATOM   3098  CA  PRO   401      66.300 134.840  78.580  1.00  0.00            
ATOM   3099  HA  PRO   401      67.360 134.630  78.670  1.00  0.00            
ATOM   3100  C   PRO   401      65.390 133.700  79.010  1.00  0.00            
ATOM   3101  O   PRO   401      64.250 133.550  78.590  1.00  0.00            
ATOM   3102  N   THR   402      65.830 132.950  80.030  1.00  0.00            
ATOM   3103  H   THR   402      66.760 133.090  80.400  1.00  0.00            
ATOM   3104  CA  THR   402      65.070 131.860  80.600  1.00  0.00            
ATOM   3105  HA  THR   402      64.530 131.320  79.820  1.00  0.00            
ATOM   3106  CB  THR   402      65.970 130.780  81.200  1.00  0.00            
ATOM   3107  HB  THR   402      65.410 129.970  81.680  1.00  0.00            
ATOM   3108  CG2 THR   402      66.840 130.220  80.080  1.00  0.00            
ATOM   3109 1HG2 THR   402      67.410 131.070  79.700  1.00  0.00            
ATOM   3110 2HG2 THR   402      67.530 129.510  80.550  1.00  0.00            
ATOM   3111 3HG2 THR   402      66.190 129.840  79.290  1.00  0.00            
ATOM   3112  OG1 THR   402      66.570 131.500  82.240  1.00  0.00            
ATOM   3113  HG1 THR   402      67.370 131.030  82.500  1.00  0.00            
ATOM   3114  C   THR   402      63.910 132.220  81.520  1.00  0.00            
ATOM   3115  O   THR   402      63.010 131.400  81.700  1.00  0.00            
ATOM   3116  N   ILE   403      63.880 133.400  82.130  1.00  0.00            
ATOM   3117  H   ILE   403      64.640 134.040  81.950  1.00  0.00            
ATOM   3118  CA  ILE   403      62.830 133.890  83.000  1.00  0.00            
ATOM   3119  HA  ILE   403      61.950 133.240  82.990  1.00  0.00            
ATOM   3120  CB  ILE   403      63.240 133.990  84.460  1.00  0.00            
ATOM   3121  HB  ILE   403      62.350 134.320  85.000  1.00  0.00            
ATOM   3122  CG2 ILE   403      63.580 132.590  84.980  1.00  0.00            
ATOM   3123 1HG2 ILE   403      64.330 132.030  84.420  1.00  0.00            
ATOM   3124 2HG2 ILE   403      63.800 132.710  86.040  1.00  0.00            
ATOM   3125 3HG2 ILE   403      62.730 131.920  84.910  1.00  0.00            
ATOM   3126  CG1 ILE   403      64.430 134.930  84.650  1.00  0.00            
ATOM   3127 1HG1 ILE   403      64.400 135.910  84.170  1.00  0.00            
ATOM   3128 2HG1 ILE   403      65.170 134.400  84.050  1.00  0.00            
ATOM   3129  CD  ILE   403      64.940 135.120  86.070  1.00  0.00            
ATOM   3130  HD1 ILE   403      64.060 135.400  86.650  1.00  0.00            
ATOM   3131  HD2 ILE   403      65.540 134.310  86.500  1.00  0.00            
ATOM   3132  HD3 ILE   403      65.530 136.030  86.150  1.00  0.00            
ATOM   3133  C   ILE   403      62.300 135.170  82.370  1.00  0.00            
ATOM   3134  O   ILE   403      62.710 135.530  81.270  1.00  0.00            
ATOM   3135  N   GLY   404      61.330 135.810  83.040  1.00  0.00            
ATOM   3136  H   GLY   404      60.880 135.420  83.860  1.00  0.00            
ATOM   3137  CA  GLY   404      60.940 137.150  82.640  1.00  0.00            
ATOM   3138  HA1 GLY   404      61.660 137.780  82.120  1.00  0.00            
ATOM   3139  HA2 GLY   404      60.670 137.760  83.500  1.00  0.00            
ATOM   3140  C   GLY   404      59.780 137.200  81.660  1.00  0.00            
ATOM   3141  O   GLY   404      59.520 136.170  81.040  1.00  0.00            
ATOM   3142  N   ASP   405      59.090 138.320  81.460  1.00  0.00            
ATOM   3143  H   ASP   405      59.250 139.090  82.100  1.00  0.00            
ATOM   3144  CA  ASP   405      58.120 138.540  80.410  1.00  0.00            
ATOM   3145  HA  ASP   405      57.560 137.610  80.240  1.00  0.00            
ATOM   3146  CB  ASP   405      57.050 139.580  80.770  1.00  0.00            
ATOM   3147  HB1 ASP   405      56.370 139.300  81.580  1.00  0.00            
ATOM   3148  HB2 ASP   405      56.320 139.580  79.970  1.00  0.00            
ATOM   3149  CG  ASP   405      57.610 140.980  80.980  1.00  0.00            
ATOM   3150  OD1 ASP   405      57.430 141.910  80.180  1.00  0.00            
ATOM   3151  OD2 ASP   405      58.120 141.210  82.100  1.00  0.00            
ATOM   3152  C   ASP   405      58.800 138.790  79.080  1.00  0.00            
ATOM   3153  O   ASP   405      59.760 139.550  79.040  1.00  0.00            
ATOM   3154  N   VAL   406      58.400 138.110  78.010  1.00  0.00            
ATOM   3155  H   VAL   406      57.550 137.560  78.060  1.00  0.00            
ATOM   3156  CA  VAL   406      59.010 138.240  76.700  1.00  0.00            
ATOM   3157  HA  VAL   406      59.140 139.320  76.660  1.00  0.00            
ATOM   3158  CB  VAL   406      60.370 137.550  76.710  1.00  0.00            
ATOM   3159  HB  VAL   406      60.900 137.890  77.600  1.00  0.00            
ATOM   3160  CG1 VAL   406      60.320 136.030  76.710  1.00  0.00            
ATOM   3161 1HG1 VAL   406      60.000 135.710  75.720  1.00  0.00            
ATOM   3162 2HG1 VAL   406      61.330 135.610  76.770  1.00  0.00            
ATOM   3163 3HG1 VAL   406      59.700 135.660  77.520  1.00  0.00            
ATOM   3164  CG2 VAL   406      61.230 137.940  75.510  1.00  0.00            
ATOM   3165 1HG2 VAL   406      62.280 137.920  75.820  1.00  0.00            
ATOM   3166 2HG2 VAL   406      61.020 137.280  74.670  1.00  0.00            
ATOM   3167 3HG2 VAL   406      61.040 138.980  75.240  1.00  0.00            
ATOM   3168  C   VAL   406      58.110 137.840  75.540  1.00  0.00            
ATOM   3169  O   VAL   406      57.370 136.860  75.670  1.00  0.00            
ATOM   3170  N   VAL   407      58.190 138.500  74.380  1.00  0.00            
ATOM   3171  H   VAL   407      58.870 139.240  74.340  1.00  0.00            
ATOM   3172  CA  VAL   407      57.710 137.980  73.110  1.00  0.00            
ATOM   3173  HA  VAL   407      57.280 137.000  73.310  1.00  0.00            
ATOM   3174  CB  VAL   407      56.470 138.600  72.480  1.00  0.00            
ATOM   3175  HB  VAL   407      55.660 138.440  73.190  1.00  0.00            
ATOM   3176  CG1 VAL   407      56.480 140.090  72.120  1.00  0.00            
ATOM   3177 1HG1 VAL   407      55.480 140.510  72.050  1.00  0.00            
ATOM   3178 2HG1 VAL   407      56.880 140.640  72.970  1.00  0.00            
ATOM   3179 3HG1 VAL   407      57.030 140.290  71.200  1.00  0.00            
ATOM   3180  CG2 VAL   407      56.030 137.860  71.230  1.00  0.00            
ATOM   3181 1HG2 VAL   407      54.990 138.070  70.960  1.00  0.00            
ATOM   3182 2HG2 VAL   407      56.620 138.240  70.390  1.00  0.00            
ATOM   3183 3HG2 VAL   407      56.230 136.800  71.370  1.00  0.00            
ATOM   3184  C   VAL   407      58.940 137.770  72.240  1.00  0.00            
ATOM   3185  O   VAL   407      59.830 138.630  72.200  1.00  0.00            
ATOM   3186  N   VAL   408      59.030 136.650  71.520  1.00  0.00            
ATOM   3187  H   VAL   408      58.440 135.850  71.720  1.00  0.00            
ATOM   3188  CA  VAL   408      60.010 136.320  70.510  1.00  0.00            
ATOM   3189  HA  VAL   408      60.750 137.110  70.600  1.00  0.00            
ATOM   3190  CB  VAL   408      60.440 134.880  70.740  1.00  0.00            
ATOM   3191  HB  VAL   408      59.550 134.260  70.860  1.00  0.00            
ATOM   3192  CG1 VAL   408      61.410 134.460  69.640  1.00  0.00            
ATOM   3193 1HG1 VAL   408      62.230 135.170  69.660  1.00  0.00            
ATOM   3194 2HG1 VAL   408      61.770 133.480  69.940  1.00  0.00            
ATOM   3195 3HG1 VAL   408      61.030 134.270  68.630  1.00  0.00            
ATOM   3196  CG2 VAL   408      61.240 134.760  72.040  1.00  0.00            
ATOM   3197 1HG2 VAL   408      60.580 134.920  72.890  1.00  0.00            
ATOM   3198 2HG2 VAL   408      61.590 133.740  72.210  1.00  0.00            
ATOM   3199 3HG2 VAL   408      62.000 135.540  72.110  1.00  0.00            
ATOM   3200  C   VAL   408      59.290 136.410  69.170  1.00  0.00            
ATOM   3201  O   VAL   408      58.130 136.020  69.000  1.00  0.00            
ATOM   3202  N   VAL   409      59.920 137.060  68.190  1.00  0.00            
ATOM   3203  H   VAL   409      60.840 137.480  68.270  1.00  0.00            
ATOM   3204  CA  VAL   409      59.540 137.010  66.790  1.00  0.00            
ATOM   3205  HA  VAL   409      58.580 136.520  66.660  1.00  0.00            
ATOM   3206  CB  VAL   409      59.460 138.420  66.210  1.00  0.00            
ATOM   3207  HB  VAL   409      60.480 138.800  66.120  1.00  0.00            
ATOM   3208  CG1 VAL   409      58.850 138.440  64.810  1.00  0.00            
ATOM   3209 1HG1 VAL   409      58.820 139.500  64.530  1.00  0.00            
ATOM   3210 2HG1 VAL   409      59.500 137.860  64.150  1.00  0.00            
ATOM   3211 3HG1 VAL   409      57.830 138.070  64.730  1.00  0.00            
ATOM   3212  CG2 VAL   409      58.700 139.390  67.100  1.00  0.00            
ATOM   3213 1HG2 VAL   409      57.730 139.010  67.420  1.00  0.00            
ATOM   3214 2HG2 VAL   409      59.300 139.570  67.990  1.00  0.00            
ATOM   3215 3HG2 VAL   409      58.560 140.340  66.590  1.00  0.00            
ATOM   3216  C   VAL   409      60.730 136.260  66.210  1.00  0.00            
ATOM   3217  O   VAL   409      61.860 136.730  66.370  1.00  0.00            
ATOM   3218  N   ALA   410      60.480 135.110  65.590  1.00  0.00            
ATOM   3219  H   ALA   410      59.530 134.760  65.480  1.00  0.00            
ATOM   3220  CA  ALA   410      61.500 134.210  65.090  1.00  0.00            
ATOM   3221  HA  ALA   410      62.360 134.800  64.780  1.00  0.00            
ATOM   3222  CB  ALA   410      61.920 133.230  66.180  1.00  0.00            
ATOM   3223  HB1 ALA   410      62.410 132.340  65.780  1.00  0.00            
ATOM   3224  HB2 ALA   410      62.600 133.760  66.850  1.00  0.00            
ATOM   3225  HB3 ALA   410      61.020 132.800  66.630  1.00  0.00            
ATOM   3226  C   ALA   410      61.230 133.510  63.760  1.00  0.00            
ATOM   3227  O   ALA   410      60.070 133.450  63.360  1.00  0.00            
ATOM   3228  N   THR   411      62.270 133.040  63.080  1.00  0.00            
ATOM   3229  H   THR   411      63.180 133.310  63.430  1.00  0.00            
ATOM   3230  CA  THR   411      62.230 132.110  61.970  1.00  0.00            
ATOM   3231  HA  THR   411      61.330 132.280  61.380  1.00  0.00            
ATOM   3232  CB  THR   411      63.420 132.360  61.040  1.00  0.00            
ATOM   3233  HB  THR   411      63.400 131.630  60.230  1.00  0.00            
ATOM   3234  CG2 THR   411      63.390 133.700  60.310  1.00  0.00            
ATOM   3235 1HG2 THR   411      64.270 133.690  59.660  1.00  0.00            
ATOM   3236 2HG2 THR   411      62.460 133.630  59.740  1.00  0.00            
ATOM   3237 3HG2 THR   411      63.510 134.520  61.020  1.00  0.00            
ATOM   3238  OG1 THR   411      64.660 132.210  61.680  1.00  0.00            
ATOM   3239  HG1 THR   411      65.420 132.410  61.120  1.00  0.00            
ATOM   3240  C   THR   411      62.050 130.700  62.500  1.00  0.00            
ATOM   3241  O   THR   411      62.130 130.470  63.700  1.00  0.00            
ATOM   3242  N   ASP   412      62.140 129.740  61.570  1.00  0.00            
ATOM   3243  H   ASP   412      62.080 130.070  60.620  1.00  0.00            
ATOM   3244  CA  ASP   412      62.300 128.340  61.890  1.00  0.00            
ATOM   3245  HA  ASP   412      61.580 128.200  62.700  1.00  0.00            
ATOM   3246  CB  ASP   412      61.900 127.520  60.660  1.00  0.00            
ATOM   3247  HB1 ASP   412      62.080 126.450  60.830  1.00  0.00            
ATOM   3248  HB2 ASP   412      62.650 127.800  59.920  1.00  0.00            
ATOM   3249  CG  ASP   412      60.550 127.790  60.030  1.00  0.00            
ATOM   3250  OD1 ASP   412      60.440 128.610  59.090  1.00  0.00            
ATOM   3251  OD2 ASP   412      59.520 127.420  60.630  1.00  0.00            
ATOM   3252  C   ASP   412      63.680 128.000  62.430  1.00  0.00            
ATOM   3253  O   ASP   412      64.120 126.850  62.380  1.00  0.00            
ATOM   3254  N   ALA   413      64.380 129.010  62.930  1.00  0.00            
ATOM   3255  H   ALA   413      63.960 129.930  62.980  1.00  0.00            
ATOM   3256  CA  ALA   413      65.480 128.810  63.860  1.00  0.00            
ATOM   3257  HA  ALA   413      66.220 128.120  63.450  1.00  0.00            
ATOM   3258  CB  ALA   413      66.230 130.120  64.100  1.00  0.00            
ATOM   3259  HB1 ALA   413      67.240 129.860  64.400  1.00  0.00            
ATOM   3260  HB2 ALA   413      66.240 130.760  63.220  1.00  0.00            
ATOM   3261  HB3 ALA   413      65.660 130.610  64.890  1.00  0.00            
ATOM   3262  C   ALA   413      65.010 128.170  65.150  1.00  0.00            
ATOM   3263  O   ALA   413      65.880 127.580  65.790  1.00  0.00            
ATOM   3264  N   LEU   414      63.790 128.520  65.560  1.00  0.00            
ATOM   3265  H   LEU   414      63.280 129.090  64.890  1.00  0.00            
ATOM   3266  CA  LEU   414      63.170 128.070  66.790  1.00  0.00            
ATOM   3267  HA  LEU   414      63.980 127.530  67.300  1.00  0.00            
ATOM   3268  CB  LEU   414      62.730 129.120  67.800  1.00  0.00            
ATOM   3269  HB1 LEU   414      62.430 128.650  68.740  1.00  0.00            
ATOM   3270  HB2 LEU   414      61.770 129.540  67.490  1.00  0.00            
ATOM   3271  CG  LEU   414      63.660 130.310  68.040  1.00  0.00            
ATOM   3272  HG  LEU   414      63.680 130.890  67.120  1.00  0.00            
ATOM   3273  CD1 LEU   414      63.080 131.280  69.050  1.00  0.00            
ATOM   3274 1HD1 LEU   414      63.750 132.140  69.130  1.00  0.00            
ATOM   3275 2HD1 LEU   414      62.090 131.630  68.740  1.00  0.00            
ATOM   3276 3HD1 LEU   414      62.960 130.810  70.030  1.00  0.00            
ATOM   3277  CD2 LEU   414      64.960 129.720  68.570  1.00  0.00            
ATOM   3278 1HD2 LEU   414      64.780 129.020  69.390  1.00  0.00            
ATOM   3279 2HD2 LEU   414      65.540 129.280  67.750  1.00  0.00            
ATOM   3280 3HD2 LEU   414      65.590 130.470  69.050  1.00  0.00            
ATOM   3281  C   LEU   414      62.110 127.000  66.570  1.00  0.00            
ATOM   3282  O   LEU   414      61.490 126.520  67.510  1.00  0.00            
ATOM   3283  N   MET   415      61.980 126.510  65.330  1.00  0.00            
ATOM   3284  H   MET   415      62.680 126.670  64.620  1.00  0.00            
ATOM   3285  CA  MET   415      60.970 125.520  65.040  1.00  0.00            
ATOM   3286  HA  MET   415      60.070 125.900  65.510  1.00  0.00            
ATOM   3287  CB  MET   415      60.450 125.630  63.610  1.00  0.00            
ATOM   3288  HB1 MET   415      61.270 125.500  62.900  1.00  0.00            
ATOM   3289  HB2 MET   415      60.000 126.580  63.350  1.00  0.00            
ATOM   3290  CG  MET   415      59.420 124.560  63.240  1.00  0.00            
ATOM   3291  HG1 MET   415      58.450 124.790  63.670  1.00  0.00            
ATOM   3292  HG2 MET   415      59.750 123.660  63.740  1.00  0.00            
ATOM   3293  SD  MET   415      59.200 124.170  61.480  1.00  0.00            
ATOM   3294  CE  MET   415      60.580 123.050  61.140  1.00  0.00            
ATOM   3295  HE1 MET   415      61.540 123.490  61.410  1.00  0.00            
ATOM   3296  HE2 MET   415      60.480 122.160  61.760  1.00  0.00            
ATOM   3297  HE3 MET   415      60.720 122.720  60.110  1.00  0.00            
ATOM   3298  C   MET   415      61.180 124.110  65.580  1.00  0.00            
ATOM   3299  O   MET   415      60.260 123.480  66.100  1.00  0.00            
ATOM   3300  N   THR   416      62.350 123.490  65.410  1.00  0.00            
ATOM   3301  H   THR   416      63.110 124.120  65.210  1.00  0.00            
ATOM   3302  CA  THR   416      62.700 122.120  65.740  1.00  0.00            
ATOM   3303  HA  THR   416      61.750 121.570  65.690  1.00  0.00            
ATOM   3304  CB  THR   416      63.520 121.430  64.650  1.00  0.00            
ATOM   3305  HB  THR   416      64.380 122.030  64.350  1.00  0.00            
ATOM   3306  CG2 THR   416      64.020 120.020  64.940  1.00  0.00            
ATOM   3307 1HG2 THR   416      63.190 119.420  65.300  1.00  0.00            
ATOM   3308 2HG2 THR   416      64.340 119.510  64.020  1.00  0.00            
ATOM   3309 3HG2 THR   416      64.830 120.100  65.670  1.00  0.00            
ATOM   3310  OG1 THR   416      62.680 121.110  63.570  1.00  0.00            
ATOM   3311  HG1 THR   416      62.010 120.440  63.710  1.00  0.00            
ATOM   3312  C   THR   416      63.270 121.920  67.130  1.00  0.00            
ATOM   3313  O   THR   416      64.300 122.490  67.480  1.00  0.00            
ATOM   3314  N   GLY   417      62.650 121.100  67.980  1.00  0.00            
ATOM   3315  H   GLY   417      61.790 120.690  67.630  1.00  0.00            
ATOM   3316  CA  GLY   417      63.200 120.520  69.190  1.00  0.00            
ATOM   3317  HA1 GLY   417      64.190 120.180  68.900  1.00  0.00            
ATOM   3318  HA2 GLY   417      62.460 119.760  69.420  1.00  0.00            
ATOM   3319  C   GLY   417      63.340 121.490  70.350  1.00  0.00            
ATOM   3320  O   GLY   417      63.920 121.120  71.370  1.00  0.00            
ATOM   3321  N   TYR   418      62.990 122.760  70.160  1.00  0.00            
ATOM   3322  H   TYR   418      62.570 122.990  69.280  1.00  0.00            
ATOM   3323  CA  TYR   418      63.250 123.900  71.020  1.00  0.00            
ATOM   3324  HA  TYR   418      64.260 123.860  71.430  1.00  0.00            
ATOM   3325  CB  TYR   418      63.300 125.160  70.150  1.00  0.00            
ATOM   3326  HB1 TYR   418      62.250 125.310  69.890  1.00  0.00            
ATOM   3327  HB2 TYR   418      63.980 125.290  69.310  1.00  0.00            
ATOM   3328  CG  TYR   418      63.610 126.420  70.920  1.00  0.00            
ATOM   3329  CD1 TYR   418      64.860 126.700  71.480  1.00  0.00            
ATOM   3330  HD1 TYR   418      65.650 125.980  71.290  1.00  0.00            
ATOM   3331  CE1 TYR   418      65.090 127.900  72.150  1.00  0.00            
ATOM   3332  HE1 TYR   418      66.080 128.080  72.570  1.00  0.00            
ATOM   3333  CZ  TYR   418      64.070 128.790  72.540  1.00  0.00            
ATOM   3334  OH  TYR   418      64.230 129.890  73.320  1.00  0.00            
ATOM   3335  HH  TYR   418      65.170 129.880  73.530  1.00  0.00            
ATOM   3336  CE2 TYR   418      62.800 128.530  71.990  1.00  0.00            
ATOM   3337  HE2 TYR   418      62.040 129.270  72.170  1.00  0.00            
ATOM   3338  CD2 TYR   418      62.620 127.360  71.230  1.00  0.00            
ATOM   3339  HD2 TYR   418      61.590 127.220  70.930  1.00  0.00            
ATOM   3340  C   TYR   418      62.270 123.970  72.180  1.00  0.00            
ATOM   3341  O   TYR   418      61.140 123.480  72.140  1.00  0.00            
ATOM   3342  N   THR   419      62.700 124.540  73.300  1.00  0.00            
ATOM   3343  H   THR   419      63.690 124.730  73.320  1.00  0.00            
ATOM   3344  CA  THR   419      61.930 125.010  74.430  1.00  0.00            
ATOM   3345  HA  THR   419      60.870 124.970  74.170  1.00  0.00            
ATOM   3346  CB  THR   419      62.090 124.230  75.730  1.00  0.00            
ATOM   3347  HB  THR   419      63.160 124.240  75.950  1.00  0.00            
ATOM   3348  CG2 THR   419      61.280 124.960  76.800  1.00  0.00            
ATOM   3349 1HG2 THR   419      61.110 124.380  77.710  1.00  0.00            
ATOM   3350 2HG2 THR   419      61.940 125.770  77.120  1.00  0.00            
ATOM   3351 3HG2 THR   419      60.320 125.190  76.330  1.00  0.00            
ATOM   3352  OG1 THR   419      61.680 122.900  75.560  1.00  0.00            
ATOM   3353  HG1 THR   419      62.360 122.450  75.060  1.00  0.00            
ATOM   3354  C   THR   419      62.390 126.430  74.720  1.00  0.00            
ATOM   3355  O   THR   419      63.550 126.710  75.010  1.00  0.00            
ATOM   3356  N   GLY   420      61.410 127.340  74.750  1.00  0.00            
ATOM   3357  H   GLY   420      60.470 127.140  74.420  1.00  0.00            
ATOM   3358  CA  GLY   420      61.560 128.730  75.100  1.00  0.00            
ATOM   3359  HA1 GLY   420      61.390 129.400  74.250  1.00  0.00            
ATOM   3360  HA2 GLY   420      62.570 128.940  75.440  1.00  0.00            
ATOM   3361  C   GLY   420      60.730 129.210  76.280  1.00  0.00            
ATOM   3362  O   GLY   420      60.970 130.350  76.680  1.00  0.00            
ATOM   3363  N   ASP   421      59.990 128.270  76.880  1.00  0.00            
ATOM   3364  H   ASP   421      60.000 127.400  76.370  1.00  0.00            
ATOM   3365  CA  ASP   421      59.110 128.370  78.020  1.00  0.00            
ATOM   3366  HA  ASP   421      58.610 127.400  78.030  1.00  0.00            
ATOM   3367  CB  ASP   421      59.910 128.470  79.320  1.00  0.00            
ATOM   3368  HB1 ASP   421      60.410 129.440  79.360  1.00  0.00            
ATOM   3369  HB2 ASP   421      60.620 127.640  79.310  1.00  0.00            
ATOM   3370  CG  ASP   421      59.070 128.200  80.550  1.00  0.00            
ATOM   3371  OD1 ASP   421      58.150 127.360  80.570  1.00  0.00            
ATOM   3372  OD2 ASP   421      59.450 128.750  81.610  1.00  0.00            
ATOM   3373  C   ASP   421      57.950 129.300  77.720  1.00  0.00            
ATOM   3374  O   ASP   421      57.620 130.040  78.640  1.00  0.00            
ATOM   3375  N   PHE   422      57.330 129.160  76.540  1.00  0.00            
ATOM   3376  H   PHE   422      57.640 128.450  75.890  1.00  0.00            
ATOM   3377  CA  PHE   422      56.160 129.910  76.150  1.00  0.00            
ATOM   3378  HA  PHE   422      56.140 130.830  76.730  1.00  0.00            
ATOM   3379  CB  PHE   422      56.180 130.090  74.640  1.00  0.00            
ATOM   3380  HB1 PHE   422      55.550 130.960  74.480  1.00  0.00            
ATOM   3381  HB2 PHE   422      55.800 129.210  74.110  1.00  0.00            
ATOM   3382  CG  PHE   422      57.540 130.460  74.100  1.00  0.00            
ATOM   3383  CD1 PHE   422      58.100 129.730  73.050  1.00  0.00            
ATOM   3384  HD1 PHE   422      57.560 128.830  72.770  1.00  0.00            
ATOM   3385  CE1 PHE   422      59.260 130.160  72.390  1.00  0.00            
ATOM   3386  HE1 PHE   422      59.690 129.630  71.550  1.00  0.00            
ATOM   3387  CZ  PHE   422      59.950 131.260  72.920  1.00  0.00            
ATOM   3388  HZ  PHE   422      60.880 131.530  72.440  1.00  0.00            
ATOM   3389  CE2 PHE   422      59.450 131.940  74.040  1.00  0.00            
ATOM   3390  HE2 PHE   422      60.000 132.760  74.480  1.00  0.00            
ATOM   3391  CD2 PHE   422      58.290 131.490  74.680  1.00  0.00            
ATOM   3392  HD2 PHE   422      57.880 131.940  75.580  1.00  0.00            
ATOM   3393  C   PHE   422      54.900 129.140  76.530  1.00  0.00            
ATOM   3394  O   PHE   422      54.860 127.910  76.420  1.00  0.00            
ATOM   3395  N   ASP   423      53.820 129.880  76.750  1.00  0.00            
ATOM   3396  H   ASP   423      53.980 130.880  76.820  1.00  0.00            
ATOM   3397  CA  ASP   423      52.470 129.420  77.020  1.00  0.00            
ATOM   3398  HA  ASP   423      52.570 128.340  77.090  1.00  0.00            
ATOM   3399  CB  ASP   423      51.860 130.130  78.230  1.00  0.00            
ATOM   3400  HB1 ASP   423      50.840 129.770  78.370  1.00  0.00            
ATOM   3401  HB2 ASP   423      51.900 131.210  78.160  1.00  0.00            
ATOM   3402  CG  ASP   423      52.720 129.870  79.460  1.00  0.00            
ATOM   3403  OD1 ASP   423      52.760 128.710  79.920  1.00  0.00            
ATOM   3404  OD2 ASP   423      53.430 130.840  79.820  1.00  0.00            
ATOM   3405  C   ASP   423      51.580 129.770  75.840  1.00  0.00            
ATOM   3406  O   ASP   423      50.470 129.240  75.810  1.00  0.00            
ATOM   3407  N   SER   424      51.970 130.570  74.850  1.00  0.00            
ATOM   3408  H   SER   424      52.880 130.990  74.950  1.00  0.00            
ATOM   3409  CA  SER   424      51.260 130.730  73.600  1.00  0.00            
ATOM   3410  HA  SER   424      50.780 129.780  73.370  1.00  0.00            
ATOM   3411  CB  SER   424      50.120 131.750  73.630  1.00  0.00            
ATOM   3412  HB1 SER   424      49.380 131.320  74.300  1.00  0.00            
ATOM   3413  HB2 SER   424      49.700 131.800  72.620  1.00  0.00            
ATOM   3414  OG  SER   424      50.520 133.060  73.940  1.00  0.00            
ATOM   3415  HG  SER   424      50.340 133.060  74.890  1.00  0.00            
ATOM   3416  C   SER   424      52.140 131.030  72.390  1.00  0.00            
ATOM   3417  O   SER   424      53.210 131.630  72.520  1.00  0.00            
ATOM   3418  N   VAL   425      51.770 130.610  71.180  1.00  0.00            
ATOM   3419  H   VAL   425      50.880 130.130  71.080  1.00  0.00            
ATOM   3420  CA  VAL   425      52.470 130.680  69.920  1.00  0.00            
ATOM   3421  HA  VAL   425      53.320 131.360  70.030  1.00  0.00            
ATOM   3422  CB  VAL   425      52.900 129.290  69.450  1.00  0.00            
ATOM   3423  HB  VAL   425      52.000 128.670  69.410  1.00  0.00            
ATOM   3424  CG1 VAL   425      53.630 129.290  68.110  1.00  0.00            
ATOM   3425 1HG1 VAL   425      54.270 128.410  68.060  1.00  0.00            
ATOM   3426 2HG1 VAL   425      52.940 129.190  67.270  1.00  0.00            
ATOM   3427 3HG1 VAL   425      54.330 130.120  68.070  1.00  0.00            
ATOM   3428  CG2 VAL   425      53.910 128.750  70.450  1.00  0.00            
ATOM   3429 1HG2 VAL   425      53.440 128.640  71.430  1.00  0.00            
ATOM   3430 2HG2 VAL   425      54.320 127.760  70.230  1.00  0.00            
ATOM   3431 3HG2 VAL   425      54.710 129.470  70.620  1.00  0.00            
ATOM   3432  C   VAL   425      51.530 131.280  68.880  1.00  0.00            
ATOM   3433  O   VAL   425      50.330 130.990  68.910  1.00  0.00            
ATOM   3434  N   ILE   426      52.040 132.080  67.950  1.00  0.00            
ATOM   3435  H   ILE   426      52.990 132.380  68.120  1.00  0.00            
ATOM   3436  CA  ILE   426      51.380 132.800  66.870  1.00  0.00            
ATOM   3437  HA  ILE   426      50.440 132.280  66.690  1.00  0.00            
ATOM   3438  CB  ILE   426      51.340 134.310  67.070  1.00  0.00            
ATOM   3439  HB  ILE   426      52.330 134.570  67.460  1.00  0.00            
ATOM   3440  CG2 ILE   426      50.960 135.230  65.910  1.00  0.00            
ATOM   3441 1HG2 ILE   426      51.340 134.910  64.950  1.00  0.00            
ATOM   3442 2HG2 ILE   426      49.870 135.320  65.850  1.00  0.00            
ATOM   3443 3HG2 ILE   426      51.270 136.240  66.170  1.00  0.00            
ATOM   3444  CG1 ILE   426      50.450 134.700  68.240  1.00  0.00            
ATOM   3445 1HG1 ILE   426      50.560 133.950  69.020  1.00  0.00            
ATOM   3446 2HG1 ILE   426      49.400 134.570  67.960  1.00  0.00            
ATOM   3447  CD  ILE   426      50.580 136.100  68.820  1.00  0.00            
ATOM   3448  HD1 ILE   426      50.350 136.890  68.110  1.00  0.00            
ATOM   3449  HD2 ILE   426      49.970 136.230  69.720  1.00  0.00            
ATOM   3450  HD3 ILE   426      51.630 136.340  69.010  1.00  0.00            
ATOM   3451  C   ILE   426      52.100 132.550  65.550  1.00  0.00            
ATOM   3452  O   ILE   426      53.310 132.790  65.460  1.00  0.00            
ATOM   3453  N   ASP   427      51.420 132.140  64.480  1.00  0.00            
ATOM   3454  H   ASP   427      50.510 131.750  64.690  1.00  0.00            
ATOM   3455  CA  ASP   427      52.050 131.530  63.330  1.00  0.00            
ATOM   3456  HA  ASP   427      53.110 131.780  63.250  1.00  0.00            
ATOM   3457  CB  ASP   427      51.940 130.020  63.510  1.00  0.00            
ATOM   3458  HB1 ASP   427      50.880 129.770  63.590  1.00  0.00            
ATOM   3459  HB2 ASP   427      52.520 129.700  64.380  1.00  0.00            
ATOM   3460  CG  ASP   427      52.580 129.140  62.450  1.00  0.00            
ATOM   3461  OD1 ASP   427      53.150 129.700  61.490  1.00  0.00            
ATOM   3462  OD2 ASP   427      52.470 127.900  62.620  1.00  0.00            
ATOM   3463  C   ASP   427      51.390 132.010  62.040  1.00  0.00            
ATOM   3464  O   ASP   427      50.220 131.790  61.750  1.00  0.00            
ATOM   3465  N   CYS   428      52.110 132.650  61.130  1.00  0.00            
ATOM   3466  H   CYS   428      53.010 132.990  61.460  1.00  0.00            
ATOM   3467  CA  CYS   428      51.820 133.010  59.750  1.00  0.00            
ATOM   3468  HA  CYS   428      50.980 133.700  59.690  1.00  0.00            
ATOM   3469  CB  CYS   428      53.050 133.770  59.250  1.00  0.00            
ATOM   3470  HB1 CYS   428      53.470 134.490  59.950  1.00  0.00            
ATOM   3471  HB2 CYS   428      52.730 134.320  58.370  1.00  0.00            
ATOM   3472  SG  CYS   428      54.390 132.630  58.820  1.00  0.00            
ATOM   3473  HG  CYS   428      55.030 133.060  59.910  1.00  0.00            
ATOM   3474  C   CYS   428      51.420 131.890  58.800  1.00  0.00            
ATOM   3475  O   CYS   428      50.920 132.150  57.710  1.00  0.00            
ATOM   3476  N   ASN   429      51.680 130.630  59.160  1.00  0.00            
ATOM   3477  H   ASN   429      52.000 130.490  60.110  1.00  0.00            
ATOM   3478  CA  ASN   429      51.460 129.410  58.410  1.00  0.00            
ATOM   3479  HA  ASN   429      51.910 128.640  59.030  1.00  0.00            
ATOM   3480  CB  ASN   429      49.960 129.140  58.410  1.00  0.00            
ATOM   3481  HB1 ASN   429      49.770 128.140  58.020  1.00  0.00            
ATOM   3482  HB2 ASN   429      49.450 129.920  57.840  1.00  0.00            
ATOM   3483  CG  ASN   429      49.210 129.090  59.740  1.00  0.00            
ATOM   3484  OD1 ASN   429      48.270 129.850  59.950  1.00  0.00            
ATOM   3485  ND2 ASN   429      49.660 128.270  60.690  1.00  0.00            
ATOM   3486 1HD2 ASN   429      50.370 127.570  60.540  1.00  0.00            
ATOM   3487 2HD2 ASN   429      49.440 128.450  61.660  1.00  0.00            
ATOM   3488  C   ASN   429      52.130 129.230  57.060  1.00  0.00            
ATOM   3489  O   ASN   429      51.620 128.530  56.190  1.00  0.00            
ATOM   3490  N   THR   430      53.250 129.950  56.930  1.00  0.00            
ATOM   3491  H   THR   430      53.760 130.140  57.790  1.00  0.00            
ATOM   3492  CA  THR   430      54.100 129.940  55.760  1.00  0.00            
ATOM   3493  HA  THR   430      53.720 129.120  55.160  1.00  0.00            
ATOM   3494  CB  THR   430      53.960 131.290  55.050  1.00  0.00            
ATOM   3495  HB  THR   430      54.750 131.980  55.330  1.00  0.00            
ATOM   3496  CG2 THR   430      54.230 131.070  53.560  1.00  0.00            
ATOM   3497 1HG2 THR   430      55.290 130.880  53.390  1.00  0.00            
ATOM   3498 2HG2 THR   430      53.640 130.200  53.260  1.00  0.00            
ATOM   3499 3HG2 THR   430      54.010 132.000  53.040  1.00  0.00            
ATOM   3500  OG1 THR   430      52.670 131.830  55.220  1.00  0.00            
ATOM   3501  HG1 THR   430      52.650 132.090  56.150  1.00  0.00            
ATOM   3502  C   THR   430      55.560 129.680  56.120  1.00  0.00            
ATOM   3503  O   THR   430      56.060 130.070  57.170  1.00  0.00            
ATOM   3504  N   CYS   431      56.290 129.120  55.160  1.00  0.00            
ATOM   3505  H   CYS   431      55.740 128.770  54.380  1.00  0.00            
ATOM   3506  CA  CYS   431      57.700 128.790  55.170  1.00  0.00            
ATOM   3507  HA  CYS   431      58.130 129.560  55.820  1.00  0.00            
ATOM   3508  CB  CYS   431      57.880 127.360  55.670  1.00  0.00            
ATOM   3509  HB1 CYS   431      57.940 127.330  56.760  1.00  0.00            
ATOM   3510  HB2 CYS   431      58.850 126.970  55.350  1.00  0.00            
ATOM   3511  SG  CYS   431      56.720 126.160  54.970  1.00  0.00            
ATOM   3512  HG  CYS   431      57.300 125.110  55.550  1.00  0.00            
ATOM   3513  C   CYS   431      58.230 129.000  53.760  1.00  0.00            
ATOM   3514  O   CYS   431      57.520 129.490  52.890  1.00  0.00            
ATOM   3515  N   VAL   432      59.500 128.620  53.570  1.00  0.00            
ATOM   3516  H   VAL   432      59.970 128.200  54.360  1.00  0.00            
ATOM   3517  CA  VAL   432      60.330 128.960  52.440  1.00  0.00            
ATOM   3518  HA  VAL   432      59.700 129.380  51.660  1.00  0.00            
ATOM   3519  CB  VAL   432      61.380 130.000  52.810  1.00  0.00            
ATOM   3520  HB  VAL   432      62.120 129.530  53.460  1.00  0.00            
ATOM   3521  CG1 VAL   432      62.150 130.460  51.570  1.00  0.00            
ATOM   3522 1HG1 VAL   432      62.600 129.590  51.090  1.00  0.00            
ATOM   3523 2HG1 VAL   432      61.430 130.970  50.930  1.00  0.00            
ATOM   3524 3HG1 VAL   432      62.950 131.140  51.890  1.00  0.00            
ATOM   3525  CG2 VAL   432      60.830 131.270  53.440  1.00  0.00            
ATOM   3526 1HG2 VAL   432      61.560 132.070  53.620  1.00  0.00            
ATOM   3527 2HG2 VAL   432      60.040 131.620  52.780  1.00  0.00            
ATOM   3528 3HG2 VAL   432      60.240 131.080  54.330  1.00  0.00            
ATOM   3529  C   VAL   432      61.000 127.740  51.810  1.00  0.00            
ATOM   3530  O   VAL   432      61.450 126.920  52.600  1.00  0.00            
ATOM   3531  N   THR   433      60.870 127.430  50.510  1.00  0.00            
ATOM   3532  H   THR   433      60.480 128.130  49.900  1.00  0.00            
ATOM   3533  CA  THR   433      61.410 126.250  49.880  1.00  0.00            
ATOM   3534  HA  THR   433      62.040 125.850  50.670  1.00  0.00            
ATOM   3535  CB  THR   433      60.350 125.200  49.570  1.00  0.00            
ATOM   3536  HB  THR   433      59.460 125.500  50.120  1.00  0.00            
ATOM   3537  CG2 THR   433      59.860 124.990  48.140  1.00  0.00            
ATOM   3538 1HG2 THR   433      58.900 124.480  48.130  1.00  0.00            
ATOM   3539 2HG2 THR   433      59.740 125.910  47.560  1.00  0.00            
ATOM   3540 3HG2 THR   433      60.500 124.340  47.560  1.00  0.00            
ATOM   3541  OG1 THR   433      60.730 123.900  49.990  1.00  0.00            
ATOM   3542  HG1 THR   433      61.080 124.000  50.870  1.00  0.00            
ATOM   3543  C   THR   433      62.260 126.570  48.650  1.00  0.00            
ATOM   3544  O   THR   433      62.230 127.680  48.130  1.00  0.00            
ATOM   3545  N   GLN   434      62.960 125.590  48.090  1.00  0.00            
ATOM   3546  H   GLN   434      63.050 124.680  48.530  1.00  0.00            
ATOM   3547  CA  GLN   434      63.760 125.690  46.890  1.00  0.00            
ATOM   3548  HA  GLN   434      63.780 126.730  46.560  1.00  0.00            
ATOM   3549  CB  GLN   434      65.170 125.310  47.350  1.00  0.00            
ATOM   3550  HB1 GLN   434      65.860 125.370  46.500  1.00  0.00            
ATOM   3551  HB2 GLN   434      65.200 124.260  47.640  1.00  0.00            
ATOM   3552  CG  GLN   434      65.770 126.240  48.400  1.00  0.00            
ATOM   3553  HG1 GLN   434      65.070 126.420  49.220  1.00  0.00            
ATOM   3554  HG2 GLN   434      65.950 127.230  47.980  1.00  0.00            
ATOM   3555  CD  GLN   434      67.080 125.640  48.910  1.00  0.00            
ATOM   3556  OE1 GLN   434      67.100 125.160  50.040  1.00  0.00            
ATOM   3557  NE2 GLN   434      68.150 125.590  48.120  1.00  0.00            
ATOM   3558 1HE2 GLN   434      68.240 126.090  47.240  1.00  0.00            
ATOM   3559 2HE2 GLN   434      68.900 124.980  48.400  1.00  0.00            
ATOM   3560  C   GLN   434      63.240 124.890  45.710  1.00  0.00            
ATOM   3561  O   GLN   434      62.610 123.850  45.880  1.00  0.00            
ATOM   3562  N   THR   435      63.750 125.290  44.540  1.00  0.00            
ATOM   3563  H   THR   435      64.410 126.050  44.480  1.00  0.00            
ATOM   3564  CA  THR   435      63.260 124.720  43.300  1.00  0.00            
ATOM   3565  HA  THR   435      62.810 123.720  43.340  1.00  0.00            
ATOM   3566  CB  THR   435      62.230 125.620  42.640  1.00  0.00            
ATOM   3567  HB  THR   435      61.840 125.130  41.740  1.00  0.00            
ATOM   3568  CG2 THR   435      60.940 125.900  43.410  1.00  0.00            
ATOM   3569 1HG2 THR   435      60.200 126.360  42.760  1.00  0.00            
ATOM   3570 2HG2 THR   435      60.550 124.940  43.750  1.00  0.00            
ATOM   3571 3HG2 THR   435      61.140 126.470  44.320  1.00  0.00            
ATOM   3572  OG1 THR   435      62.730 126.890  42.260  1.00  0.00            
ATOM   3573  HG1 THR   435      63.380 126.780  41.560  1.00  0.00            
ATOM   3574  C   THR   435      64.470 124.570  42.390  1.00  0.00            
ATOM   3575  O   THR   435      65.460 125.280  42.550  1.00  0.00            
ATOM   3576  N   VAL   436      64.230 123.720  41.390  1.00  0.00            
ATOM   3577  H   VAL   436      63.360 123.210  41.430  1.00  0.00            
ATOM   3578  CA  VAL   436      65.000 123.580  40.170  1.00  0.00            
ATOM   3579  HA  VAL   436      65.600 124.470  39.960  1.00  0.00            
ATOM   3580  CB  VAL   436      65.990 122.430  40.340  1.00  0.00            
ATOM   3581  HB  VAL   436      66.540 122.730  41.240  1.00  0.00            
ATOM   3582  CG1 VAL   436      65.380 121.040  40.470  1.00  0.00            
ATOM   3583 1HG1 VAL   436      65.070 120.730  39.470  1.00  0.00            
ATOM   3584 2HG1 VAL   436      66.140 120.440  40.960  1.00  0.00            
ATOM   3585 3HG1 VAL   436      64.550 121.150  41.170  1.00  0.00            
ATOM   3586  CG2 VAL   436      66.990 122.370  39.190  1.00  0.00            
ATOM   3587 1HG2 VAL   436      66.570 122.160  38.200  1.00  0.00            
ATOM   3588 2HG2 VAL   436      67.540 123.300  39.050  1.00  0.00            
ATOM   3589 3HG2 VAL   436      67.840 121.720  39.410  1.00  0.00            
ATOM   3590  C   VAL   436      64.020 123.330  39.030  1.00  0.00            
ATOM   3591  O   VAL   436      63.030 122.610  39.200  1.00  0.00            
ATOM   3592  N   ASP   437      64.350 123.960  37.910  1.00  0.00            
ATOM   3593  H   ASP   437      65.110 124.630  37.920  1.00  0.00            
ATOM   3594  CA  ASP   437      63.720 123.790  36.610  1.00  0.00            
ATOM   3595  HA  ASP   437      63.080 122.910  36.670  1.00  0.00            
ATOM   3596  CB  ASP   437      62.890 125.010  36.230  1.00  0.00            
ATOM   3597  HB1 ASP   437      63.590 125.830  36.050  1.00  0.00            
ATOM   3598  HB2 ASP   437      62.240 125.240  37.070  1.00  0.00            
ATOM   3599  CG  ASP   437      62.120 124.850  34.930  1.00  0.00            
ATOM   3600  OD1 ASP   437      61.720 125.880  34.340  1.00  0.00            
ATOM   3601  OD2 ASP   437      61.900 123.730  34.410  1.00  0.00            
ATOM   3602  C   ASP   437      64.780 123.600  35.540  1.00  0.00            
ATOM   3603  O   ASP   437      65.810 124.270  35.550  1.00  0.00            
ATOM   3604  N   PHE   438      64.440 122.710  34.600  1.00  0.00            
ATOM   3605  H   PHE   438      63.560 122.220  34.590  1.00  0.00            
ATOM   3606  CA  PHE   438      65.430 122.360  33.600  1.00  0.00            
ATOM   3607  HA  PHE   438      66.410 122.630  33.980  1.00  0.00            
ATOM   3608  CB  PHE   438      65.500 120.870  33.290  1.00  0.00            
ATOM   3609  HB1 PHE   438      66.430 120.710  32.730  1.00  0.00            
ATOM   3610  HB2 PHE   438      64.630 120.520  32.730  1.00  0.00            
ATOM   3611  CG  PHE   438      65.480 120.030  34.540  1.00  0.00            
ATOM   3612  CD1 PHE   438      66.690 119.790  35.190  1.00  0.00            
ATOM   3613  HD1 PHE   438      67.580 120.290  34.850  1.00  0.00            
ATOM   3614  CE1 PHE   438      66.650 119.120  36.430  1.00  0.00            
ATOM   3615  HE1 PHE   438      67.510 118.970  37.060  1.00  0.00            
ATOM   3616  CZ  PHE   438      65.480 118.490  36.860  1.00  0.00            
ATOM   3617  HZ  PHE   438      65.410 118.010  37.820  1.00  0.00            
ATOM   3618  CE2 PHE   438      64.290 118.640  36.140  1.00  0.00            
ATOM   3619  HE2 PHE   438      63.400 118.080  36.380  1.00  0.00            
ATOM   3620  CD2 PHE   438      64.280 119.470  35.000  1.00  0.00            
ATOM   3621  HD2 PHE   438      63.380 119.720  34.460  1.00  0.00            
ATOM   3622  C   PHE   438      65.170 123.260  32.400  1.00  0.00            
ATOM   3623  O   PHE   438      64.490 122.920  31.430  1.00  0.00            
ATOM   3624  N   SER   439      65.770 124.440  32.540  1.00  0.00            
ATOM   3625  H   SER   439      66.450 124.470  33.280  1.00  0.00            
ATOM   3626  CA  SER   439      65.330 125.680  31.940  1.00  0.00            
ATOM   3627  HA  SER   439      64.240 125.650  31.860  1.00  0.00            
ATOM   3628  CB  SER   439      65.590 126.800  32.950  1.00  0.00            
ATOM   3629  HB1 SER   439      65.270 126.450  33.930  1.00  0.00            
ATOM   3630  HB2 SER   439      65.020 127.690  32.670  1.00  0.00            
ATOM   3631  OG  SER   439      66.980 127.020  32.960  1.00  0.00            
ATOM   3632  HG  SER   439      67.270 127.620  32.270  1.00  0.00            
ATOM   3633  C   SER   439      65.840 126.020  30.540  1.00  0.00            
ATOM   3634  O   SER   439      65.290 126.880  29.850  1.00  0.00            
ATOM   3635  N   LEU   440      66.770 125.160  30.110  1.00  0.00            
ATOM   3636  H   LEU   440      67.030 124.410  30.730  1.00  0.00            
ATOM   3637  CA  LEU   440      67.310 125.070  28.770  1.00  0.00            
ATOM   3638  HA  LEU   440      67.960 124.200  28.800  1.00  0.00            
ATOM   3639  CB  LEU   440      66.280 124.560  27.770  1.00  0.00            
ATOM   3640  HB1 LEU   440      66.800 124.360  26.830  1.00  0.00            
ATOM   3641  HB2 LEU   440      65.550 125.350  27.540  1.00  0.00            
ATOM   3642  CG  LEU   440      65.410 123.350  28.110  1.00  0.00            
ATOM   3643  HG  LEU   440      64.890 123.550  29.050  1.00  0.00            
ATOM   3644  CD1 LEU   440      64.470 123.050  26.940  1.00  0.00            
ATOM   3645 1HD1 LEU   440      63.810 122.190  26.970  1.00  0.00            
ATOM   3646 2HD1 LEU   440      63.770 123.840  26.690  1.00  0.00            
ATOM   3647 3HD1 LEU   440      65.080 122.840  26.060  1.00  0.00            
ATOM   3648  CD2 LEU   440      66.290 122.110  28.230  1.00  0.00            
ATOM   3649 1HD2 LEU   440      66.930 122.040  27.360  1.00  0.00            
ATOM   3650 2HD2 LEU   440      66.850 122.300  29.150  1.00  0.00            
ATOM   3651 3HD2 LEU   440      65.740 121.190  28.420  1.00  0.00            
ATOM   3652  C   LEU   440      68.100 126.240  28.200  1.00  0.00            
ATOM   3653  O   LEU   440      68.370 126.320  27.000  1.00  0.00            
ATOM   3654  N   ASP   441      68.510 127.100  29.130  1.00  0.00            
ATOM   3655  H   ASP   441      68.130 127.010  30.060  1.00  0.00            
ATOM   3656  CA  ASP   441      69.050 128.400  28.770  1.00  0.00            
ATOM   3657  HA  ASP   441      69.260 128.390  27.700  1.00  0.00            
ATOM   3658  CB  ASP   441      67.930 129.390  29.070  1.00  0.00            
ATOM   3659  HB1 ASP   441      67.060 129.130  28.470  1.00  0.00            
ATOM   3660  HB2 ASP   441      68.210 130.390  28.760  1.00  0.00            
ATOM   3661  CG  ASP   441      67.410 129.510  30.500  1.00  0.00            
ATOM   3662  OD1 ASP   441      67.790 128.670  31.340  1.00  0.00            
ATOM   3663  OD2 ASP   441      66.560 130.370  30.810  1.00  0.00            
ATOM   3664  C   ASP   441      70.360 128.780  29.460  1.00  0.00            
ATOM   3665  O   ASP   441      70.520 129.920  29.870  1.00  0.00            
ATOM   3666  N   PRO   442      71.350 127.890  29.540  1.00  0.00            
ATOM   3667  CD  PRO   442      72.600 128.180  30.200  1.00  0.00            
ATOM   3668  HD1 PRO   442      72.400 128.250  31.270  1.00  0.00            
ATOM   3669  HD2 PRO   442      72.810 129.230  29.960  1.00  0.00            
ATOM   3670  CG  PRO   442      73.620 127.150  29.750  1.00  0.00            
ATOM   3671  HG1 PRO   442      73.500 126.370  30.510  1.00  0.00            
ATOM   3672  HG2 PRO   442      74.620 127.590  29.730  1.00  0.00            
ATOM   3673  CB  PRO   442      72.970 126.630  28.470  1.00  0.00            
ATOM   3674  HB1 PRO   442      73.250 125.610  28.200  1.00  0.00            
ATOM   3675  HB2 PRO   442      73.160 127.370  27.690  1.00  0.00            
ATOM   3676  CA  PRO   442      71.470 126.680  28.740  1.00  0.00            
ATOM   3677  HA  PRO   442      70.960 126.730  27.780  1.00  0.00            
ATOM   3678  C   PRO   442      70.970 125.380  29.350  1.00  0.00            
ATOM   3679  O   PRO   442      70.620 124.490  28.580  1.00  0.00            
ATOM   3680  N   THR   443      70.940 125.270  30.680  1.00  0.00            
ATOM   3681  H   THR   443      70.820 126.090  31.260  1.00  0.00            
ATOM   3682  CA  THR   443      70.700 124.050  31.430  1.00  0.00            
ATOM   3683  HA  THR   443      70.400 123.310  30.690  1.00  0.00            
ATOM   3684  CB  THR   443      71.940 123.420  32.060  1.00  0.00            
ATOM   3685  HB  THR   443      71.570 122.530  32.550  1.00  0.00            
ATOM   3686  CG2 THR   443      72.920 122.970  30.980  1.00  0.00            
ATOM   3687 1HG2 THR   443      73.230 123.870  30.460  1.00  0.00            
ATOM   3688 2HG2 THR   443      73.850 122.560  31.370  1.00  0.00            
ATOM   3689 3HG2 THR   443      72.420 122.380  30.210  1.00  0.00            
ATOM   3690  OG1 THR   443      72.540 124.350  32.940  1.00  0.00            
ATOM   3691  HG1 THR   443      73.410 124.530  32.570  1.00  0.00            
ATOM   3692  C   THR   443      69.460 124.160  32.320  1.00  0.00            
ATOM   3693  O   THR   443      68.420 123.630  31.930  1.00  0.00            
ATOM   3694  N   PHE   444      69.580 124.720  33.520  1.00  0.00            
ATOM   3695  H   PHE   444      70.480 125.150  33.640  1.00  0.00            
ATOM   3696  CA  PHE   444      68.630 124.820  34.610  1.00  0.00            
ATOM   3697  HA  PHE   444      67.650 124.560  34.210  1.00  0.00            
ATOM   3698  CB  PHE   444      68.860 123.620  35.530  1.00  0.00            
ATOM   3699  HB1 PHE   444      68.530 122.720  35.010  1.00  0.00            
ATOM   3700  HB2 PHE   444      68.130 123.780  36.320  1.00  0.00            
ATOM   3701  CG  PHE   444      70.160 123.520  36.300  1.00  0.00            
ATOM   3702  CD1 PHE   444      71.130 122.660  35.760  1.00  0.00            
ATOM   3703  HD1 PHE   444      70.840 122.060  34.910  1.00  0.00            
ATOM   3704  CE1 PHE   444      72.370 122.540  36.400  1.00  0.00            
ATOM   3705  HE1 PHE   444      73.130 121.910  35.940  1.00  0.00            
ATOM   3706  CZ  PHE   444      72.580 123.220  37.600  1.00  0.00            
ATOM   3707  HZ  PHE   444      73.520 123.060  38.110  1.00  0.00            
ATOM   3708  CE2 PHE   444      71.590 124.040  38.150  1.00  0.00            
ATOM   3709  HE2 PHE   444      71.940 124.610  39.000  1.00  0.00            
ATOM   3710  CD2 PHE   444      70.380 124.230  37.480  1.00  0.00            
ATOM   3711  HD2 PHE   444      69.670 124.980  37.820  1.00  0.00            
ATOM   3712  C   PHE   444      68.590 126.160  35.320  1.00  0.00            
ATOM   3713  O   PHE   444      69.590 126.850  35.130  1.00  0.00            
ATOM   3714  N   THR   445      67.460 126.560  35.920  1.00  0.00            
ATOM   3715  H   THR   445      66.660 125.960  35.860  1.00  0.00            
ATOM   3716  CA  THR   445      67.340 127.630  36.890  1.00  0.00            
ATOM   3717  HA  THR   445      68.310 128.070  37.140  1.00  0.00            
ATOM   3718  CB  THR   445      66.480 128.750  36.310  1.00  0.00            
ATOM   3719  HB  THR   445      65.470 128.370  36.190  1.00  0.00            
ATOM   3720  CG2 THR   445      66.500 130.010  37.170  1.00  0.00            
ATOM   3721 1HG2 THR   445      67.530 130.350  37.320  1.00  0.00            
ATOM   3722 2HG2 THR   445      65.780 130.720  36.770  1.00  0.00            
ATOM   3723 3HG2 THR   445      66.160 129.720  38.170  1.00  0.00            
ATOM   3724  OG1 THR   445      66.960 129.210  35.070  1.00  0.00            
ATOM   3725  HG1 THR   445      67.000 128.440  34.490  1.00  0.00            
ATOM   3726  C   THR   445      66.790 127.110  38.210  1.00  0.00            
ATOM   3727  O   THR   445      65.780 126.410  38.190  1.00  0.00            
ATOM   3728  N   ILE   446      67.570 127.380  39.270  1.00  0.00            
ATOM   3729  H   ILE   446      68.350 127.920  38.940  1.00  0.00            
ATOM   3730  CA  ILE   446      67.350 127.180  40.690  1.00  0.00            
ATOM   3731  HA  ILE   446      66.680 126.350  40.920  1.00  0.00            
ATOM   3732  CB  ILE   446      68.650 126.840  41.410  1.00  0.00            
ATOM   3733  HB  ILE   446      69.470 127.400  40.960  1.00  0.00            
ATOM   3734  CG2 ILE   446      68.620 127.100  42.920  1.00  0.00            
ATOM   3735 1HG2 ILE   446      67.780 126.620  43.420  1.00  0.00            
ATOM   3736 2HG2 ILE   446      69.550 126.700  43.310  1.00  0.00            
ATOM   3737 3HG2 ILE   446      68.530 128.150  43.180  1.00  0.00            
ATOM   3738  CG1 ILE   446      69.020 125.390  41.140  1.00  0.00            
ATOM   3739 1HG1 ILE   446      68.820 125.180  40.090  1.00  0.00            
ATOM   3740 2HG1 ILE   446      68.420 124.690  41.720  1.00  0.00            
ATOM   3741  CD  ILE   446      70.500 125.110  41.370  1.00  0.00            
ATOM   3742  HD1 ILE   446      70.790 125.160  42.420  1.00  0.00            
ATOM   3743  HD2 ILE   446      70.690 124.120  40.950  1.00  0.00            
ATOM   3744  HD3 ILE   446      71.130 125.730  40.730  1.00  0.00            
ATOM   3745  C   ILE   446      66.790 128.450  41.310  1.00  0.00            
ATOM   3746  O   ILE   446      67.190 129.570  41.010  1.00  0.00            
ATOM   3747  N   GLU   447      65.820 128.320  42.230  1.00  0.00            
ATOM   3748  H   GLU   447      65.440 127.430  42.510  1.00  0.00            
ATOM   3749  CA  GLU   447      65.220 129.490  42.840  1.00  0.00            
ATOM   3750  HA  GLU   447      65.980 130.260  42.950  1.00  0.00            
ATOM   3751  CB  GLU   447      64.070 130.050  42.010  1.00  0.00            
ATOM   3752  HB1 GLU   447      63.170 129.450  42.170  1.00  0.00            
ATOM   3753  HB2 GLU   447      64.370 129.990  40.970  1.00  0.00            
ATOM   3754  CG  GLU   447      63.750 131.530  42.250  1.00  0.00            
ATOM   3755  HG1 GLU   447      63.170 131.630  43.170  1.00  0.00            
ATOM   3756  HG2 GLU   447      63.070 131.880  41.480  1.00  0.00            
ATOM   3757  CD  GLU   447      64.950 132.460  42.210  1.00  0.00            
ATOM   3758  OE1 GLU   447      65.090 133.260  41.250  1.00  0.00            
ATOM   3759  OE2 GLU   447      65.560 132.600  43.290  1.00  0.00            
ATOM   3760  C   GLU   447      64.740 129.130  44.230  1.00  0.00            
ATOM   3761  O   GLU   447      64.770 127.980  44.680  1.00  0.00            
ATOM   3762  N   THR   448      64.160 130.100  44.930  1.00  0.00            
ATOM   3763  H   THR   448      64.140 131.040  44.570  1.00  0.00            
ATOM   3764  CA  THR   448      63.630 130.030  46.280  1.00  0.00            
ATOM   3765  HA  THR   448      63.440 128.970  46.440  1.00  0.00            
ATOM   3766  CB  THR   448      64.610 130.440  47.380  1.00  0.00            
ATOM   3767  HB  THR   448      64.700 131.530  47.370  1.00  0.00            
ATOM   3768  CG2 THR   448      64.210 129.960  48.770  1.00  0.00            
ATOM   3769 1HG2 THR   448      63.220 130.370  48.980  1.00  0.00            
ATOM   3770 2HG2 THR   448      64.160 128.880  48.850  1.00  0.00            
ATOM   3771 3HG2 THR   448      64.930 130.220  49.550  1.00  0.00            
ATOM   3772  OG1 THR   448      65.920 129.950  47.210  1.00  0.00            
ATOM   3773  HG1 THR   448      66.290 130.550  46.550  1.00  0.00            
ATOM   3774  C   THR   448      62.400 130.910  46.420  1.00  0.00            
ATOM   3775  O   THR   448      62.370 132.040  45.940  1.00  0.00            
ATOM   3776  N   THR   449      61.330 130.340  46.980  1.00  0.00            
ATOM   3777  H   THR   449      61.470 129.420  47.360  1.00  0.00            
ATOM   3778  CA  THR   449      59.990 130.890  46.980  1.00  0.00            
ATOM   3779  HA  THR   449      60.060 131.970  46.820  1.00  0.00            
ATOM   3780  CB  THR   449      59.190 130.230  45.860  1.00  0.00            
ATOM   3781  HB  THR   449      59.650 130.520  44.920  1.00  0.00            
ATOM   3782  CG2 THR   449      59.150 128.710  45.940  1.00  0.00            
ATOM   3783 1HG2 THR   449      58.750 128.280  45.030  1.00  0.00            
ATOM   3784 2HG2 THR   449      60.130 128.250  45.850  1.00  0.00            
ATOM   3785 3HG2 THR   449      58.650 128.430  46.870  1.00  0.00            
ATOM   3786  OG1 THR   449      57.830 130.600  45.850  1.00  0.00            
ATOM   3787  HG1 THR   449      57.430 129.880  46.340  1.00  0.00            
ATOM   3788  C   THR   449      59.340 130.590  48.320  1.00  0.00            
ATOM   3789  O   THR   449      59.660 129.570  48.940  1.00  0.00            
ATOM   3790  N   THR   450      58.420 131.430  48.810  1.00  0.00            
ATOM   3791  H   THR   450      58.200 132.250  48.260  1.00  0.00            
ATOM   3792  CA  THR   450      57.580 131.110  49.950  1.00  0.00            
ATOM   3793  HA  THR   450      58.140 130.690  50.780  1.00  0.00            
ATOM   3794  CB  THR   450      56.760 132.250  50.550  1.00  0.00            
ATOM   3795  HB  THR   450      56.110 131.790  51.290  1.00  0.00            
ATOM   3796  CG2 THR   450      57.640 133.320  51.190  1.00  0.00            
ATOM   3797 1HG2 THR   450      58.140 132.890  52.060  1.00  0.00            
ATOM   3798 2HG2 THR   450      58.360 133.550  50.400  1.00  0.00            
ATOM   3799 3HG2 THR   450      57.000 134.130  51.510  1.00  0.00            
ATOM   3800  OG1 THR   450      56.000 132.920  49.560  1.00  0.00            
ATOM   3801  HG1 THR   450      56.200 133.860  49.530  1.00  0.00            
ATOM   3802  C   THR   450      56.590 130.020  49.580  1.00  0.00            
ATOM   3803  O   THR   450      56.330 129.810  48.400  1.00  0.00            
ATOM   3804  N   VAL   451      56.090 129.250  50.540  1.00  0.00            
ATOM   3805  H   VAL   451      56.500 129.390  51.460  1.00  0.00            
ATOM   3806  CA  VAL   451      55.210 128.110  50.340  1.00  0.00            
ATOM   3807  HA  VAL   451      54.560 128.380  49.510  1.00  0.00            
ATOM   3808  CB  VAL   451      55.900 126.800  50.010  1.00  0.00            
ATOM   3809  HB  VAL   451      55.130 126.030  50.100  1.00  0.00            
ATOM   3810  CG1 VAL   451      56.380 126.790  48.560  1.00  0.00            
ATOM   3811 1HG1 VAL   451      57.260 127.420  48.480  1.00  0.00            
ATOM   3812 2HG1 VAL   451      56.650 125.780  48.270  1.00  0.00            
ATOM   3813 3HG1 VAL   451      55.590 127.110  47.870  1.00  0.00            
ATOM   3814  CG2 VAL   451      57.060 126.470  50.940  1.00  0.00            
ATOM   3815 1HG2 VAL   451      57.510 125.520  50.620  1.00  0.00            
ATOM   3816 2HG2 VAL   451      57.780 127.290  50.940  1.00  0.00            
ATOM   3817 3HG2 VAL   451      56.690 126.290  51.950  1.00  0.00            
ATOM   3818  C   VAL   451      54.370 127.900  51.590  1.00  0.00            
ATOM   3819  O   VAL   451      54.820 128.260  52.680  1.00  0.00            
ATOM   3820  N   PRO   452      53.160 127.330  51.520  1.00  0.00            
ATOM   3821  CD  PRO   452      52.310 127.170  50.350  1.00  0.00            
ATOM   3822  HD1 PRO   452      52.950 126.730  49.580  1.00  0.00            
ATOM   3823  HD2 PRO   452      51.930 128.120  49.980  1.00  0.00            
ATOM   3824  CG  PRO   452      51.250 126.170  50.780  1.00  0.00            
ATOM   3825  HG1 PRO   452      51.580 125.130  50.730  1.00  0.00            
ATOM   3826  HG2 PRO   452      50.340 126.390  50.220  1.00  0.00            
ATOM   3827  CB  PRO   452      51.060 126.610  52.230  1.00  0.00            
ATOM   3828  HB1 PRO   452      50.640 125.830  52.860  1.00  0.00            
ATOM   3829  HB2 PRO   452      50.430 127.500  52.230  1.00  0.00            
ATOM   3830  CA  PRO   452      52.430 127.060  52.740  1.00  0.00            
ATOM   3831  HA  PRO   452      52.360 127.990  53.300  1.00  0.00            
ATOM   3832  C   PRO   452      53.100 126.060  53.670  1.00  0.00            
ATOM   3833  O   PRO   452      53.730 125.070  53.310  1.00  0.00            
ATOM   3834  N   GLN   453      52.730 126.160  54.950  1.00  0.00            
ATOM   3835  H   GLN   453      52.150 126.940  55.240  1.00  0.00            
ATOM   3836  CA  GLN   453      53.090 125.160  55.930  1.00  0.00            
ATOM   3837  HA  GLN   453      54.170 124.960  55.950  1.00  0.00            
ATOM   3838  CB  GLN   453      52.430 125.720  57.190  1.00  0.00            
ATOM   3839  HB1 GLN   453      51.390 125.990  57.050  1.00  0.00            
ATOM   3840  HB2 GLN   453      53.010 126.610  57.440  1.00  0.00            
ATOM   3841  CG  GLN   453      52.500 124.840  58.440  1.00  0.00            
ATOM   3842  HG1 GLN   453      53.500 124.520  58.720  1.00  0.00            
ATOM   3843  HG2 GLN   453      51.920 123.920  58.360  1.00  0.00            
ATOM   3844  CD  GLN   453      51.960 125.640  59.610  1.00  0.00            
ATOM   3845  OE1 GLN   453      50.750 125.780  59.810  1.00  0.00            
ATOM   3846  NE2 GLN   453      52.860 126.040  60.520  1.00  0.00            
ATOM   3847 1HE2 GLN   453      53.790 126.170  60.150  1.00  0.00            
ATOM   3848 2HE2 GLN   453      52.610 126.610  61.310  1.00  0.00            
ATOM   3849  C   GLN   453      52.600 123.760  55.590  1.00  0.00            
ATOM   3850  O   GLN   453      51.600 123.570  54.900  1.00  0.00            
ATOM   3851  N   ASP   454      53.380 122.750  55.970  1.00  0.00            
ATOM   3852  H   ASP   454      54.060 123.080  56.640  1.00  0.00            
ATOM   3853  CA  ASP   454      53.170 121.330  55.790  1.00  0.00            
ATOM   3854  HA  ASP   454      52.320 121.190  55.120  1.00  0.00            
ATOM   3855  CB  ASP   454      54.330 120.660  55.040  1.00  0.00            
ATOM   3856  HB1 ASP   454      54.320 121.050  54.020  1.00  0.00            
ATOM   3857  HB2 ASP   454      54.180 119.580  55.110  1.00  0.00            
ATOM   3858  CG  ASP   454      55.720 120.890  55.610  1.00  0.00            
ATOM   3859  OD1 ASP   454      55.930 120.960  56.840  1.00  0.00            
ATOM   3860  OD2 ASP   454      56.680 120.950  54.810  1.00  0.00            
ATOM   3861  C   ASP   454      52.890 120.660  57.120  1.00  0.00            
ATOM   3862  O   ASP   454      52.840 121.310  58.160  1.00  0.00            
ATOM   3863  N   ALA   455      52.690 119.340  57.080  1.00  0.00            
ATOM   3864  H   ALA   455      52.400 118.990  56.180  1.00  0.00            
ATOM   3865  CA  ALA   455      52.200 118.580  58.220  1.00  0.00            
ATOM   3866  HA  ALA   455      51.300 119.080  58.590  1.00  0.00            
ATOM   3867  CB  ALA   455      51.640 117.290  57.640  1.00  0.00            
ATOM   3868  HB1 ALA   455      51.020 116.790  58.380  1.00  0.00            
ATOM   3869  HB2 ALA   455      51.000 117.460  56.770  1.00  0.00            
ATOM   3870  HB3 ALA   455      52.490 116.670  57.350  1.00  0.00            
ATOM   3871  C   ALA   455      53.220 118.450  59.350  1.00  0.00            
ATOM   3872  O   ALA   455      52.870 118.300  60.520  1.00  0.00            
ATOM   3873  N   VAL   456      54.500 118.560  58.990  1.00  0.00            
ATOM   3874  H   VAL   456      54.700 118.970  58.090  1.00  0.00            
ATOM   3875  CA  VAL   456      55.620 118.550  59.910  1.00  0.00            
ATOM   3876  HA  VAL   456      55.390 117.840  60.700  1.00  0.00            
ATOM   3877  CB  VAL   456      56.980 118.260  59.290  1.00  0.00            
ATOM   3878  HB  VAL   456      57.300 119.000  58.550  1.00  0.00            
ATOM   3879  CG1 VAL   456      58.140 118.270  60.280  1.00  0.00            
ATOM   3880 1HG1 VAL   456      59.090 118.030  59.790  1.00  0.00            
ATOM   3881 2HG1 VAL   456      58.320 119.300  60.600  1.00  0.00            
ATOM   3882 3HG1 VAL   456      57.860 117.580  61.080  1.00  0.00            
ATOM   3883  CG2 VAL   456      56.960 116.860  58.680  1.00  0.00            
ATOM   3884 1HG2 VAL   456      56.210 116.860  57.880  1.00  0.00            
ATOM   3885 2HG2 VAL   456      57.920 116.590  58.240  1.00  0.00            
ATOM   3886 3HG2 VAL   456      56.770 116.090  59.420  1.00  0.00            
ATOM   3887  C   VAL   456      55.700 119.930  60.560  1.00  0.00            
ATOM   3888  O   VAL   456      55.530 120.020  61.770  1.00  0.00            
ATOM   3889  N   SER   457      55.720 121.020  59.790  1.00  0.00            
ATOM   3890  H   SER   457      55.640 120.890  58.790  1.00  0.00            
ATOM   3891  CA  SER   457      55.960 122.340  60.340  1.00  0.00            
ATOM   3892  HA  SER   457      56.860 122.260  60.950  1.00  0.00            
ATOM   3893  CB  SER   457      56.470 123.410  59.380  1.00  0.00            
ATOM   3894  HB1 SER   457      57.530 123.210  59.200  1.00  0.00            
ATOM   3895  HB2 SER   457      56.260 124.340  59.910  1.00  0.00            
ATOM   3896  OG  SER   457      55.820 123.420  58.130  1.00  0.00            
ATOM   3897  HG  SER   457      55.960 122.520  57.830  1.00  0.00            
ATOM   3898  C   SER   457      54.860 122.950  61.190  1.00  0.00            
ATOM   3899  O   SER   457      55.140 123.700  62.130  1.00  0.00            
ATOM   3900  N   ARG   458      53.590 122.680  60.890  1.00  0.00            
ATOM   3901  H   ARG   458      53.500 122.200  60.000  1.00  0.00            
ATOM   3902  CA  ARG   458      52.440 122.960  61.720  1.00  0.00            
ATOM   3903  HA  ARG   458      52.520 123.990  62.070  1.00  0.00            
ATOM   3904  CB  ARG   458      51.140 122.540  61.030  1.00  0.00            
ATOM   3905  HB1 ARG   458      51.130 121.460  60.990  1.00  0.00            
ATOM   3906  HB2 ARG   458      51.110 122.860  59.980  1.00  0.00            
ATOM   3907  CG  ARG   458      49.880 123.030  61.730  1.00  0.00            
ATOM   3908  HG1 ARG   458      50.100 124.010  62.170  1.00  0.00            
ATOM   3909  HG2 ARG   458      49.740 122.420  62.620  1.00  0.00            
ATOM   3910  CD  ARG   458      48.610 122.970  60.890  1.00  0.00            
ATOM   3911  HD1 ARG   458      48.230 121.950  61.010  1.00  0.00            
ATOM   3912  HD2 ARG   458      48.910 123.160  59.860  1.00  0.00            
ATOM   3913  NE  ARG   458      47.630 123.960  61.340  1.00  0.00            
ATOM   3914  HE  ARG   458      46.940 123.630  62.000  1.00  0.00            
ATOM   3915  CZ  ARG   458      47.210 125.070  60.730  1.00  0.00            
ATOM   3916  NH1 ARG   458      47.870 125.800  59.820  1.00  0.00            
ATOM   3917 1HH1 ARG   458      48.880 125.730  59.800  1.00  0.00            
ATOM   3918 2HH1 ARG   458      47.450 126.610  59.390  1.00  0.00            
ATOM   3919  NH2 ARG   458      45.970 125.470  61.070  1.00  0.00            
ATOM   3920 1HH2 ARG   458      45.370 125.020  61.740  1.00  0.00            
ATOM   3921 2HH2 ARG   458      45.580 126.320  60.680  1.00  0.00            
ATOM   3922  C   ARG   458      52.550 122.160  63.010  1.00  0.00            
ATOM   3923  O   ARG   458      52.400 122.740  64.090  1.00  0.00            
ATOM   3924  N   SER   459      52.850 120.860  62.950  1.00  0.00            
ATOM   3925  H   SER   459      52.900 120.430  62.030  1.00  0.00            
ATOM   3926  CA  SER   459      53.250 120.100  64.110  1.00  0.00            
ATOM   3927  HA  SER   459      52.350 120.110  64.720  1.00  0.00            
ATOM   3928  CB  SER   459      53.500 118.650  63.700  1.00  0.00            
ATOM   3929  HB1 SER   459      53.810 118.140  64.620  1.00  0.00            
ATOM   3930  HB2 SER   459      54.440 118.620  63.150  1.00  0.00            
ATOM   3931  OG  SER   459      52.390 118.060  63.070  1.00  0.00            
ATOM   3932  HG  SER   459      52.540 117.890  62.130  1.00  0.00            
ATOM   3933  C   SER   459      54.440 120.590  64.930  1.00  0.00            
ATOM   3934  O   SER   459      54.240 120.590  66.140  1.00  0.00            
ATOM   3935  N   GLN   460      55.550 121.050  64.360  1.00  0.00            
ATOM   3936  H   GLN   460      55.570 120.900  63.360  1.00  0.00            
ATOM   3937  CA  GLN   460      56.770 121.480  65.020  1.00  0.00            
ATOM   3938  HA  GLN   460      57.000 120.770  65.810  1.00  0.00            
ATOM   3939  CB  GLN   460      58.000 121.420  64.110  1.00  0.00            
ATOM   3940  HB1 GLN   460      58.840 121.770  64.710  1.00  0.00            
ATOM   3941  HB2 GLN   460      57.840 121.850  63.120  1.00  0.00            
ATOM   3942  CG  GLN   460      58.450 120.030  63.670  1.00  0.00            
ATOM   3943  HG1 GLN   460      59.030 120.130  62.760  1.00  0.00            
ATOM   3944  HG2 GLN   460      57.580 119.390  63.500  1.00  0.00            
ATOM   3945  CD  GLN   460      59.310 119.390  64.740  1.00  0.00            
ATOM   3946  OE1 GLN   460      60.540 119.330  64.730  1.00  0.00            
ATOM   3947  NE2 GLN   460      58.660 118.620  65.620  1.00  0.00            
ATOM   3948 1HE2 GLN   460      57.680 118.370  65.510  1.00  0.00            
ATOM   3949 2HE2 GLN   460      59.230 118.270  66.380  1.00  0.00            
ATOM   3950  C   GLN   460      56.630 122.880  65.590  1.00  0.00            
ATOM   3951  O   GLN   460      56.890 123.020  66.780  1.00  0.00            
ATOM   3952  N   ARG   461      56.200 123.880  64.810  1.00  0.00            
ATOM   3953  H   ARG   461      55.990 123.680  63.850  1.00  0.00            
ATOM   3954  CA  ARG   461      55.800 125.170  65.320  1.00  0.00            
ATOM   3955  HA  ARG   461      56.660 125.590  65.850  1.00  0.00            
ATOM   3956  CB  ARG   461      55.260 126.130  64.260  1.00  0.00            
ATOM   3957  HB1 ARG   461      54.880 127.020  64.780  1.00  0.00            
ATOM   3958  HB2 ARG   461      54.370 125.700  63.790  1.00  0.00            
ATOM   3959  CG  ARG   461      56.310 126.570  63.250  1.00  0.00            
ATOM   3960  HG1 ARG   461      56.660 125.780  62.580  1.00  0.00            
ATOM   3961  HG2 ARG   461      57.170 126.940  63.790  1.00  0.00            
ATOM   3962  CD  ARG   461      55.790 127.640  62.290  1.00  0.00            
ATOM   3963  HD1 ARG   461      55.390 128.450  62.890  1.00  0.00            
ATOM   3964  HD2 ARG   461      54.980 127.180  61.720  1.00  0.00            
ATOM   3965  NE  ARG   461      56.800 128.170  61.380  1.00  0.00            
ATOM   3966  HE  ARG   461      57.740 127.790  61.370  1.00  0.00            
ATOM   3967  CZ  ARG   461      56.560 129.030  60.380  1.00  0.00            
ATOM   3968  NH1 ARG   461      55.400 129.620  60.100  1.00  0.00            
ATOM   3969 1HH1 ARG   461      54.590 129.390  60.660  1.00  0.00            
ATOM   3970 2HH1 ARG   461      55.300 130.300  59.350  1.00  0.00            
ATOM   3971  NH2 ARG   461      57.550 129.240  59.500  1.00  0.00            
ATOM   3972 1HH2 ARG   461      58.440 128.760  59.590  1.00  0.00            
ATOM   3973 2HH2 ARG   461      57.280 129.560  58.580  1.00  0.00            
ATOM   3974  C   ARG   461      54.770 125.170  66.450  1.00  0.00            
ATOM   3975  O   ARG   461      54.910 125.900  67.430  1.00  0.00            
ATOM   3976  N   ARG   462      53.680 124.400  66.370  1.00  0.00            
ATOM   3977  H   ARG   462      53.550 123.780  65.580  1.00  0.00            
ATOM   3978  CA  ARG   462      52.720 124.220  67.440  1.00  0.00            
ATOM   3979  HA  ARG   462      52.200 125.160  67.570  1.00  0.00            
ATOM   3980  CB  ARG   462      51.650 123.240  66.960  1.00  0.00            
ATOM   3981  HB1 ARG   462      52.100 122.290  66.690  1.00  0.00            
ATOM   3982  HB2 ARG   462      51.300 123.630  66.010  1.00  0.00            
ATOM   3983  CG  ARG   462      50.570 122.920  67.990  1.00  0.00            
ATOM   3984  HG1 ARG   462      49.990 123.820  68.190  1.00  0.00            
ATOM   3985  HG2 ARG   462      51.060 122.550  68.890  1.00  0.00            
ATOM   3986  CD  ARG   462      49.630 121.810  67.540  1.00  0.00            
ATOM   3987  HD1 ARG   462      49.290 121.980  66.520  1.00  0.00            
ATOM   3988  HD2 ARG   462      48.710 121.900  68.120  1.00  0.00            
ATOM   3989  NE  ARG   462      50.230 120.480  67.690  1.00  0.00            
ATOM   3990  HE  ARG   462      51.040 120.330  68.270  1.00  0.00            
ATOM   3991  CZ  ARG   462      49.660 119.410  67.130  1.00  0.00            
ATOM   3992  NH1 ARG   462      48.460 119.470  66.550  1.00  0.00            
ATOM   3993 1HH1 ARG   462      47.950 120.340  66.450  1.00  0.00            
ATOM   3994 2HH1 ARG   462      48.090 118.630  66.130  1.00  0.00            
ATOM   3995  NH2 ARG   462      50.280 118.220  67.080  1.00  0.00            
ATOM   3996 1HH2 ARG   462      51.240 118.170  67.410  1.00  0.00            
ATOM   3997 2HH2 ARG   462      49.970 117.500  66.440  1.00  0.00            
ATOM   3998  C   ARG   462      53.460 123.720  68.680  1.00  0.00            
ATOM   3999  O   ARG   462      53.120 124.180  69.760  1.00  0.00            
ATOM   4000  N   GLY   463      54.400 122.780  68.570  1.00  0.00            
ATOM   4001  H   GLY   463      54.600 122.440  67.630  1.00  0.00            
ATOM   4002  CA  GLY   463      54.980 122.080  69.690  1.00  0.00            
ATOM   4003  HA1 GLY   463      55.550 121.250  69.280  1.00  0.00            
ATOM   4004  HA2 GLY   463      54.230 121.680  70.380  1.00  0.00            
ATOM   4005  C   GLY   463      55.980 122.880  70.520  1.00  0.00            
ATOM   4006  O   GLY   463      56.590 122.410  71.480  1.00  0.00            
ATOM   4007  N   ARG   464      56.350 124.100  70.130  1.00  0.00            
ATOM   4008  H   ARG   464      55.910 124.470  69.300  1.00  0.00            
ATOM   4009  CA  ARG   464      57.000 125.070  70.990  1.00  0.00            
ATOM   4010  HA  ARG   464      57.860 124.540  71.410  1.00  0.00            
ATOM   4011  CB  ARG   464      57.620 126.150  70.110  1.00  0.00            
ATOM   4012  HB1 ARG   464      58.290 126.650  70.810  1.00  0.00            
ATOM   4013  HB2 ARG   464      56.840 126.800  69.700  1.00  0.00            
ATOM   4014  CG  ARG   464      58.540 125.760  68.960  1.00  0.00            
ATOM   4015  HG1 ARG   464      59.100 126.690  68.860  1.00  0.00            
ATOM   4016  HG2 ARG   464      57.840 125.600  68.140  1.00  0.00            
ATOM   4017  CD  ARG   464      59.530 124.640  69.250  1.00  0.00            
ATOM   4018  HD1 ARG   464      59.930 124.620  70.260  1.00  0.00            
ATOM   4019  HD2 ARG   464      60.390 124.720  68.580  1.00  0.00            
ATOM   4020  NE  ARG   464      58.890 123.390  68.830  1.00  0.00            
ATOM   4021  HE  ARG   464      58.220 123.400  68.070  1.00  0.00            
ATOM   4022  CZ  ARG   464      59.080 122.120  69.200  1.00  0.00            
ATOM   4023  NH1 ARG   464      59.940 121.770  70.170  1.00  0.00            
ATOM   4024 1HH1 ARG   464      60.470 122.350  70.810  1.00  0.00            
ATOM   4025 2HH1 ARG   464      59.930 120.810  70.460  1.00  0.00            
ATOM   4026  NH2 ARG   464      58.420 121.080  68.670  1.00  0.00            
ATOM   4027 1HH2 ARG   464      57.840 121.260  67.870  1.00  0.00            
ATOM   4028 2HH2 ARG   464      58.770 120.190  69.010  1.00  0.00            
ATOM   4029  C   ARG   464      56.170 125.540  72.180  1.00  0.00            
ATOM   4030  O   ARG   464      56.770 126.160  73.060  1.00  0.00            
ATOM   4031  N   THR   465      54.900 125.210  72.370  1.00  0.00            
ATOM   4032  H   THR   465      54.470 124.690  71.620  1.00  0.00            
ATOM   4033  CA  THR   465      54.170 125.370  73.610  1.00  0.00            
ATOM   4034  HA  THR   465      54.910 125.580  74.390  1.00  0.00            
ATOM   4035  CB  THR   465      53.240 126.580  73.610  1.00  0.00            
ATOM   4036  HB  THR   465      53.830 127.460  73.380  1.00  0.00            
ATOM   4037  CG2 THR   465      52.040 126.690  72.670  1.00  0.00            
ATOM   4038 1HG2 THR   465      52.380 126.700  71.640  1.00  0.00            
ATOM   4039 2HG2 THR   465      51.370 125.860  72.850  1.00  0.00            
ATOM   4040 3HG2 THR   465      51.520 127.640  72.850  1.00  0.00            
ATOM   4041  OG1 THR   465      52.750 126.810  74.910  1.00  0.00            
ATOM   4042  HG1 THR   465      53.420 127.260  75.430  1.00  0.00            
ATOM   4043  C   THR   465      53.440 124.080  73.950  1.00  0.00            
ATOM   4044  O   THR   465      53.540 123.120  73.180  1.00  0.00            
ATOM   4045  N   GLY   466      52.660 124.050  75.020  1.00  0.00            
ATOM   4046  H   GLY   466      52.560 124.860  75.620  1.00  0.00            
ATOM   4047  CA  GLY   466      52.080 122.830  75.550  1.00  0.00            
ATOM   4048  HA1 GLY   466      51.250 122.470  74.930  1.00  0.00            
ATOM   4049  HA2 GLY   466      51.690 123.110  76.520  1.00  0.00            
ATOM   4050  C   GLY   466      53.020 121.650  75.780  1.00  0.00            
ATOM   4051  O   GLY   466      52.760 120.570  75.260  1.00  0.00            
ATOM   4052  N   ARG   467      54.070 122.000  76.520  1.00  0.00            
ATOM   4053  H   ARG   467      54.180 122.970  76.800  1.00  0.00            
ATOM   4054  CA  ARG   467      55.290 121.260  76.790  1.00  0.00            
ATOM   4055  HA  ARG   467      55.260 120.390  76.130  1.00  0.00            
ATOM   4056  CB  ARG   467      56.510 122.070  76.380  1.00  0.00            
ATOM   4057  HB1 ARG   467      57.460 121.650  76.710  1.00  0.00            
ATOM   4058  HB2 ARG   467      56.490 123.040  76.880  1.00  0.00            
ATOM   4059  CG  ARG   467      56.700 122.250  74.870  1.00  0.00            
ATOM   4060  HG1 ARG   467      55.950 122.970  74.530  1.00  0.00            
ATOM   4061  HG2 ARG   467      56.530 121.270  74.410  1.00  0.00            
ATOM   4062  CD  ARG   467      58.050 122.860  74.520  1.00  0.00            
ATOM   4063  HD1 ARG   467      58.210 123.690  75.210  1.00  0.00            
ATOM   4064  HD2 ARG   467      57.960 123.280  73.520  1.00  0.00            
ATOM   4065  NE  ARG   467      59.180 121.940  74.510  1.00  0.00            
ATOM   4066  HE  ARG   467      59.870 122.030  75.250  1.00  0.00            
ATOM   4067  CZ  ARG   467      59.410 120.960  73.620  1.00  0.00            
ATOM   4068  NH1 ARG   467      58.520 120.500  72.730  1.00  0.00            
ATOM   4069 1HH1 ARG   467      57.690 121.050  72.540  1.00  0.00            
ATOM   4070 2HH1 ARG   467      58.840 119.780  72.100  1.00  0.00            
ATOM   4071  NH2 ARG   467      60.570 120.300  73.560  1.00  0.00            
ATOM   4072 1HH2 ARG   467      61.310 120.570  74.190  1.00  0.00            
ATOM   4073 2HH2 ARG   467      60.750 119.490  72.980  1.00  0.00            
ATOM   4074  C   ARG   467      55.330 120.660  78.180  1.00  0.00            
ATOM   4075  O   ARG   467      56.420 120.350  78.660  1.00  0.00            
ATOM   4076  N   GLY   468      54.220 120.650  78.920  1.00  0.00            
ATOM   4077  H   GLY   468      53.450 121.170  78.520  1.00  0.00            
ATOM   4078  CA  GLY   468      54.060 120.160  80.270  1.00  0.00            
ATOM   4079  HA1 GLY   468      54.920 120.560  80.820  1.00  0.00            
ATOM   4080  HA2 GLY   468      54.060 119.070  80.250  1.00  0.00            
ATOM   4081  C   GLY   468      52.830 120.760  80.930  1.00  0.00            
ATOM   4082  O   GLY   468      51.770 120.160  81.080  1.00  0.00            
ATOM   4083  N   ARG   469      52.840 122.100  80.980  1.00  0.00            
ATOM   4084  H   ARG   469      53.750 122.540  80.910  1.00  0.00            
ATOM   4085  CA  ARG   469      51.700 122.990  80.970  1.00  0.00            
ATOM   4086  HA  ARG   469      51.080 122.770  81.830  1.00  0.00            
ATOM   4087  CB  ARG   469      52.350 124.370  81.130  1.00  0.00            
ATOM   4088  HB1 ARG   469      51.630 125.180  81.030  1.00  0.00            
ATOM   4089  HB2 ARG   469      53.180 124.570  80.450  1.00  0.00            
ATOM   4090  CG  ARG   469      52.880 124.660  82.530  1.00  0.00            
ATOM   4091  HG1 ARG   469      53.850 124.160  82.510  1.00  0.00            
ATOM   4092  HG2 ARG   469      52.250 124.270  83.330  1.00  0.00            
ATOM   4093  CD  ARG   469      53.120 126.110  82.920  1.00  0.00            
ATOM   4094  HD1 ARG   469      53.760 126.020  83.800  1.00  0.00            
ATOM   4095  HD2 ARG   469      52.200 126.600  83.250  1.00  0.00            
ATOM   4096  NE  ARG   469      53.730 126.950  81.880  1.00  0.00            
ATOM   4097  HE  ARG   469      53.070 127.520  81.370  1.00  0.00            
ATOM   4098  CZ  ARG   469      55.020 126.970  81.530  1.00  0.00            
ATOM   4099  NH1 ARG   469      56.010 126.360  82.200  1.00  0.00            
ATOM   4100 1HH1 ARG   469      56.010 125.740  83.000  1.00  0.00            
ATOM   4101 2HH1 ARG   469      56.860 126.610  81.720  1.00  0.00            
ATOM   4102  NH2 ARG   469      55.420 127.560  80.390  1.00  0.00            
ATOM   4103 1HH2 ARG   469      54.720 128.030  79.830  1.00  0.00            
ATOM   4104 2HH2 ARG   469      56.350 127.500  80.010  1.00  0.00            
ATOM   4105  C   ARG   469      50.890 122.960  79.690  1.00  0.00            
ATOM   4106  O   ARG   469      51.190 122.240  78.740  1.00  0.00            
ATOM   4107  N   ARG   470      49.710 123.590  79.700  1.00  0.00            
ATOM   4108  H   ARG   470      49.400 124.070  80.540  1.00  0.00            
ATOM   4109  CA  ARG   470      48.950 123.730  78.470  1.00  0.00            
ATOM   4110  HA  ARG   470      48.970 122.870  77.800  1.00  0.00            
ATOM   4111  CB  ARG   470      47.450 123.810  78.740  1.00  0.00            
ATOM   4112  HB1 ARG   470      46.880 124.180  77.900  1.00  0.00            
ATOM   4113  HB2 ARG   470      47.330 124.570  79.510  1.00  0.00            
ATOM   4114  CG  ARG   470      46.850 122.480  79.190  1.00  0.00            
ATOM   4115  HG1 ARG   470      47.160 122.330  80.220  1.00  0.00            
ATOM   4116  HG2 ARG   470      47.270 121.680  78.590  1.00  0.00            
ATOM   4117  CD  ARG   470      45.330 122.450  79.080  1.00  0.00            
ATOM   4118  HD1 ARG   470      44.880 123.400  79.340  1.00  0.00            
ATOM   4119  HD2 ARG   470      44.950 121.700  79.770  1.00  0.00            
ATOM   4120  NE  ARG   470      44.860 122.100  77.740  1.00  0.00            
ATOM   4121  HE  ARG   470      44.710 122.850  77.080  1.00  0.00            
ATOM   4122  CZ  ARG   470      44.810 120.880  77.200  1.00  0.00            
ATOM   4123  NH1 ARG   470      45.180 119.820  77.930  1.00  0.00            
ATOM   4124 1HH1 ARG   470      45.490 120.000  78.880  1.00  0.00            
ATOM   4125 2HH1 ARG   470      45.190 118.920  77.480  1.00  0.00            
ATOM   4126  NH2 ARG   470      44.470 120.630  75.930  1.00  0.00            
ATOM   4127 1HH2 ARG   470      43.980 121.340  75.410  1.00  0.00            
ATOM   4128 2HH2 ARG   470      44.330 119.670  75.630  1.00  0.00            
ATOM   4129  C   ARG   470      49.450 124.870  77.610  1.00  0.00            
ATOM   4130  O   ARG   470      50.240 125.640  78.150  1.00  0.00            
ATOM   4131  N   GLY   471      49.010 124.970  76.350  1.00  0.00            
ATOM   4132  H   GLY   471      48.290 124.360  75.980  1.00  0.00            
ATOM   4133  CA  GLY   471      49.390 126.010  75.430  1.00  0.00            
ATOM   4134  HA1 GLY   471      50.160 125.580  74.790  1.00  0.00            
ATOM   4135  HA2 GLY   471      49.710 126.880  76.000  1.00  0.00            
ATOM   4136  C   GLY   471      48.200 126.350  74.550  1.00  0.00            
ATOM   4137  O   GLY   471      47.340 125.550  74.190  1.00  0.00            
ATOM   4138  N   ILE   472      48.270 127.530  73.930  1.00  0.00            
ATOM   4139  H   ILE   472      49.080 128.080  74.200  1.00  0.00            
ATOM   4140  CA  ILE   472      47.460 128.040  72.850  1.00  0.00            
ATOM   4141  HA  ILE   472      46.740 127.270  72.590  1.00  0.00            
ATOM   4142  CB  ILE   472      46.670 129.310  73.160  1.00  0.00            
ATOM   4143  HB  ILE   472      47.370 130.120  73.290  1.00  0.00            
ATOM   4144  CG2 ILE   472      45.730 129.700  72.020  1.00  0.00            
ATOM   4145 1HG2 ILE   472      45.470 130.740  72.230  1.00  0.00            
ATOM   4146 2HG2 ILE   472      46.270 129.680  71.070  1.00  0.00            
ATOM   4147 3HG2 ILE   472      44.860 129.090  71.820  1.00  0.00            
ATOM   4148  CG1 ILE   472      45.870 129.210  74.460  1.00  0.00            
ATOM   4149 1HG1 ILE   472      46.310 128.560  75.220  1.00  0.00            
ATOM   4150 2HG1 ILE   472      45.000 128.560  74.330  1.00  0.00            
ATOM   4151  CD  ILE   472      45.440 130.570  75.010  1.00  0.00            
ATOM   4152  HD1 ILE   472      44.980 130.300  75.960  1.00  0.00            
ATOM   4153  HD2 ILE   472      46.330 131.090  75.360  1.00  0.00            
ATOM   4154  HD3 ILE   472      44.680 131.090  74.430  1.00  0.00            
ATOM   4155  C   ILE   472      48.280 128.210  71.570  1.00  0.00            
ATOM   4156  O   ILE   472      49.180 129.050  71.520  1.00  0.00            
ATOM   4157  N   TYR   473      47.820 127.650  70.450  1.00  0.00            
ATOM   4158  H   TYR   473      47.130 126.920  70.500  1.00  0.00            
ATOM   4159  CA  TYR   473      48.310 127.890  69.110  1.00  0.00            
ATOM   4160  HA  TYR   473      49.280 128.370  69.160  1.00  0.00            
ATOM   4161  CB  TYR   473      48.460 126.490  68.520  1.00  0.00            
ATOM   4162  HB1 TYR   473      47.490 126.000  68.530  1.00  0.00            
ATOM   4163  HB2 TYR   473      49.170 125.940  69.130  1.00  0.00            
ATOM   4164  CG  TYR   473      48.920 126.540  67.080  1.00  0.00            
ATOM   4165  CD1 TYR   473      50.130 127.180  66.810  1.00  0.00            
ATOM   4166  HD1 TYR   473      50.720 127.660  67.570  1.00  0.00            
ATOM   4167  CE1 TYR   473      50.590 127.230  65.490  1.00  0.00            
ATOM   4168  HE1 TYR   473      51.450 127.820  65.210  1.00  0.00            
ATOM   4169  CZ  TYR   473      49.880 126.550  64.480  1.00  0.00            
ATOM   4170  OH  TYR   473      50.280 126.610  63.170  1.00  0.00            
ATOM   4171  HH  TYR   473      51.130 127.040  63.080  1.00  0.00            
ATOM   4172  CE2 TYR   473      48.800 125.720  64.840  1.00  0.00            
ATOM   4173  HE2 TYR   473      48.330 125.220  64.010  1.00  0.00            
ATOM   4174  CD2 TYR   473      48.240 125.770  66.130  1.00  0.00            
ATOM   4175  HD2 TYR   473      47.360 125.190  66.350  1.00  0.00            
ATOM   4176  C   TYR   473      47.360 128.750  68.290  1.00  0.00            
ATOM   4177  O   TYR   473      46.180 128.440  68.140  1.00  0.00            
ATOM   4178  N   ARG   474      47.790 129.940  67.860  1.00  0.00            
ATOM   4179  H   ARG   474      48.740 130.180  68.090  1.00  0.00            
ATOM   4180  CA  ARG   474      46.980 130.950  67.200  1.00  0.00            
ATOM   4181  HA  ARG   474      45.920 130.720  67.250  1.00  0.00            
ATOM   4182  CB  ARG   474      47.210 132.270  67.930  1.00  0.00            
ATOM   4183  HB1 ARG   474      46.420 132.920  67.550  1.00  0.00            
ATOM   4184  HB2 ARG   474      48.150 132.740  67.690  1.00  0.00            
ATOM   4185  CG  ARG   474      46.880 132.260  69.420  1.00  0.00            
ATOM   4186  HG1 ARG   474      47.700 131.760  69.940  1.00  0.00            
ATOM   4187  HG2 ARG   474      46.000 131.620  69.540  1.00  0.00            
ATOM   4188  CD  ARG   474      46.650 133.680  69.930  1.00  0.00            
ATOM   4189  HD1 ARG   474      45.730 134.070  69.500  1.00  0.00            
ATOM   4190  HD2 ARG   474      47.550 134.250  69.720  1.00  0.00            
ATOM   4191  NE  ARG   474      46.500 133.580  71.390  1.00  0.00            
ATOM   4192  HE  ARG   474      47.380 133.830  71.820  1.00  0.00            
ATOM   4193  CZ  ARG   474      45.330 133.470  72.030  1.00  0.00            
ATOM   4194  NH1 ARG   474      44.190 133.210  71.370  1.00  0.00            
ATOM   4195 1HH1 ARG   474      44.070 133.110  70.370  1.00  0.00            
ATOM   4196 2HH1 ARG   474      43.350 133.130  71.920  1.00  0.00            
ATOM   4197  NH2 ARG   474      45.330 133.640  73.360  1.00  0.00            
ATOM   4198 1HH2 ARG   474      46.170 133.990  73.800  1.00  0.00            
ATOM   4199 2HH2 ARG   474      44.480 133.530  73.890  1.00  0.00            
ATOM   4200  C   ARG   474      47.300 130.990  65.710  1.00  0.00            
ATOM   4201  O   ARG   474      48.350 131.540  65.360  1.00  0.00            
ATOM   4202  N   PHE   475      46.530 130.390  64.810  1.00  0.00            
ATOM   4203  H   PHE   475      45.690 129.960  65.160  1.00  0.00            
ATOM   4204  CA  PHE   475      46.820 130.310  63.390  1.00  0.00            
ATOM   4205  HA  PHE   475      47.850 130.620  63.240  1.00  0.00            
ATOM   4206  CB  PHE   475      46.790 128.880  62.870  1.00  0.00            
ATOM   4207  HB1 PHE   475      47.440 128.230  63.460  1.00  0.00            
ATOM   4208  HB2 PHE   475      47.140 128.980  61.840  1.00  0.00            
ATOM   4209  CG  PHE   475      45.430 128.230  62.770  1.00  0.00            
ATOM   4210  CD1 PHE   475      44.960 127.500  63.870  1.00  0.00            
ATOM   4211  HD1 PHE   475      45.500 127.370  64.800  1.00  0.00            
ATOM   4212  CE1 PHE   475      43.690 126.900  63.840  1.00  0.00            
ATOM   4213  HE1 PHE   475      43.280 126.290  64.630  1.00  0.00            
ATOM   4214  CZ  PHE   475      42.890 127.110  62.720  1.00  0.00            
ATOM   4215  HZ  PHE   475      41.990 126.540  62.490  1.00  0.00            
ATOM   4216  CE2 PHE   475      43.330 127.870  61.630  1.00  0.00            
ATOM   4217  HE2 PHE   475      42.720 127.950  60.750  1.00  0.00            
ATOM   4218  CD2 PHE   475      44.610 128.420  61.650  1.00  0.00            
ATOM   4219  HD2 PHE   475      44.990 129.050  60.860  1.00  0.00            
ATOM   4220  C   PHE   475      46.070 131.280  62.490  1.00  0.00            
ATOM   4221  O   PHE   475      45.020 131.840  62.810  1.00  0.00            
ATOM   4222  N   VAL   476      46.560 131.460  61.270  1.00  0.00            
ATOM   4223  H   VAL   476      47.440 131.020  61.030  1.00  0.00            
ATOM   4224  CA  VAL   476      45.980 132.330  60.260  1.00  0.00            
ATOM   4225  HA  VAL   476      45.150 132.870  60.710  1.00  0.00            
ATOM   4226  CB  VAL   476      46.970 133.360  59.720  1.00  0.00            
ATOM   4227  HB  VAL   476      46.540 134.110  59.050  1.00  0.00            
ATOM   4228  CG1 VAL   476      47.590 134.170  60.850  1.00  0.00            
ATOM   4229 1HG1 VAL   476      48.260 133.550  61.450  1.00  0.00            
ATOM   4230 2HG1 VAL   476      48.180 134.990  60.450  1.00  0.00            
ATOM   4231 3HG1 VAL   476      46.780 134.480  61.520  1.00  0.00            
ATOM   4232  CG2 VAL   476      48.150 132.860  58.900  1.00  0.00            
ATOM   4233 1HG2 VAL   476      48.630 133.590  58.240  1.00  0.00            
ATOM   4234 2HG2 VAL   476      48.910 132.510  59.600  1.00  0.00            
ATOM   4235 3HG2 VAL   476      47.880 131.960  58.350  1.00  0.00            
ATOM   4236  C   VAL   476      45.360 131.660  59.040  1.00  0.00            
ATOM   4237  O   VAL   476      44.420 132.120  58.400  1.00  0.00            
ATOM   4238  N   THR   477      45.820 130.430  58.790  1.00  0.00            
ATOM   4239  H   THR   477      46.610 130.050  59.290  1.00  0.00            
ATOM   4240  CA  THR   477      45.330 129.570  57.730  1.00  0.00            
ATOM   4241  HA  THR   477      44.360 129.920  57.370  1.00  0.00            
ATOM   4242  CB  THR   477      46.230 129.540  56.500  1.00  0.00            
ATOM   4243  HB  THR   477      47.150 129.000  56.730  1.00  0.00            
ATOM   4244  CG2 THR   477      45.640 128.930  55.230  1.00  0.00            
ATOM   4245 1HG2 THR   477      45.450 127.880  55.470  1.00  0.00            
ATOM   4246 2HG2 THR   477      44.720 129.380  54.870  1.00  0.00            
ATOM   4247 3HG2 THR   477      46.420 129.050  54.480  1.00  0.00            
ATOM   4248  OG1 THR   477      46.570 130.870  56.180  1.00  0.00            
ATOM   4249  HG1 THR   477      45.710 131.300  56.150  1.00  0.00            
ATOM   4250  C   THR   477      45.110 128.120  58.140  1.00  0.00            
ATOM   4251  O   THR   477      46.010 127.530  58.730  1.00  0.00            
ATOM   4252  N   PRO   478      43.950 127.540  57.860  1.00  0.00            
ATOM   4253  CD  PRO   478      42.770 128.060  57.190  1.00  0.00            
ATOM   4254  HD1 PRO   478      42.910 128.390  56.160  1.00  0.00            
ATOM   4255  HD2 PRO   478      42.400 128.770  57.930  1.00  0.00            
ATOM   4256  CG  PRO   478      41.720 126.970  57.060  1.00  0.00            
ATOM   4257  HG1 PRO   478      41.850 126.520  56.070  1.00  0.00            
ATOM   4258  HG2 PRO   478      40.730 127.400  57.230  1.00  0.00            
ATOM   4259  CB  PRO   478      42.200 126.010  58.140  1.00  0.00            
ATOM   4260  HB1 PRO   478      41.790 125.010  57.980  1.00  0.00            
ATOM   4261  HB2 PRO   478      41.760 126.320  59.090  1.00  0.00            
ATOM   4262  CA  PRO   478      43.710 126.160  58.250  1.00  0.00            
ATOM   4263  HA  PRO   478      43.860 125.960  59.310  1.00  0.00            
ATOM   4264  C   PRO   478      44.470 125.130  57.430  1.00  0.00            
ATOM   4265  O   PRO   478      45.000 125.380  56.350  1.00  0.00            
ATOM   4266  N   GLY   479      44.320 123.880  57.880  1.00  0.00            
ATOM   4267  H   GLY   479      43.980 123.680  58.810  1.00  0.00            
ATOM   4268  CA  GLY   479      44.790 122.720  57.140  1.00  0.00            
ATOM   4269  HA1 GLY   479      44.330 122.720  56.150  1.00  0.00            
ATOM   4270  HA2 GLY   479      44.500 121.850  57.720  1.00  0.00            
ATOM   4271  C   GLY   479      46.310 122.620  57.100  1.00  0.00            
ATOM   4272  O   GLY   479      46.990 123.440  57.720  1.00  0.00            
ATOM   4273  N   GLU   480      46.870 121.740  56.270  1.00  0.00            
ATOM   4274  H   GLU   480      46.320 121.310  55.530  1.00  0.00            
ATOM   4275  CA  GLU   480      48.260 121.640  55.880  1.00  0.00            
ATOM   4276  HA  GLU   480      48.790 122.590  55.840  1.00  0.00            
ATOM   4277  CB  GLU   480      49.000 120.890  56.980  1.00  0.00            
ATOM   4278  HB1 GLU   480      48.810 121.490  57.880  1.00  0.00            
ATOM   4279  HB2 GLU   480      50.060 120.940  56.770  1.00  0.00            
ATOM   4280  CG  GLU   480      48.680 119.400  57.120  1.00  0.00            
ATOM   4281  HG1 GLU   480      49.390 118.960  57.820  1.00  0.00            
ATOM   4282  HG2 GLU   480      48.870 119.050  56.110  1.00  0.00            
ATOM   4283  CD  GLU   480      47.230 119.210  57.560  1.00  0.00            
ATOM   4284  OE1 GLU   480      46.320 118.970  56.750  1.00  0.00            
ATOM   4285  OE2 GLU   480      46.990 119.350  58.780  1.00  0.00            
ATOM   4286  C   GLU   480      48.460 121.020  54.500  1.00  0.00            
ATOM   4287  O   GLU   480      47.520 120.540  53.880  1.00  0.00            
ATOM   4288  N   ARG   481      49.720 120.870  54.070  1.00  0.00            
ATOM   4289  H   ARG   481      50.440 121.320  54.610  1.00  0.00            
ATOM   4290  CA  ARG   481      50.160 119.960  53.030  1.00  0.00            
ATOM   4291  HA  ARG   481      49.330 119.840  52.340  1.00  0.00            
ATOM   4292  CB  ARG   481      51.310 120.560  52.230  1.00  0.00            
ATOM   4293  HB1 ARG   481      51.670 119.870  51.470  1.00  0.00            
ATOM   4294  HB2 ARG   481      52.180 120.680  52.880  1.00  0.00            
ATOM   4295  CG  ARG   481      51.080 121.860  51.460  1.00  0.00            
ATOM   4296  HG1 ARG   481      50.750 122.690  52.100  1.00  0.00            
ATOM   4297  HG2 ARG   481      50.140 121.840  50.910  1.00  0.00            
ATOM   4298  CD  ARG   481      52.230 122.310  50.570  1.00  0.00            
ATOM   4299  HD1 ARG   481      51.950 123.040  49.800  1.00  0.00            
ATOM   4300  HD2 ARG   481      52.510 121.390  50.060  1.00  0.00            
ATOM   4301  NE  ARG   481      53.290 122.970  51.340  1.00  0.00            
ATOM   4302  HE  ARG   481      53.040 123.680  52.010  1.00  0.00            
ATOM   4303  CZ  ARG   481      54.600 122.760  51.210  1.00  0.00            
ATOM   4304  NH1 ARG   481      55.170 122.030  50.230  1.00  0.00            
ATOM   4305 1HH1 ARG   481      54.660 121.440  49.590  1.00  0.00            
ATOM   4306 2HH1 ARG   481      56.150 121.790  50.240  1.00  0.00            
ATOM   4307  NH2 ARG   481      55.400 123.300  52.140  1.00  0.00            
ATOM   4308 1HH2 ARG   481      54.990 124.050  52.680  1.00  0.00            
ATOM   4309 2HH2 ARG   481      56.390 123.140  52.010  1.00  0.00            
ATOM   4310  C   ARG   481      50.690 118.670  53.640  1.00  0.00            
ATOM   4311  O   ARG   481      51.570 118.750  54.500  1.00  0.00            
ATOM   4312  N   PRO   482      50.220 117.490  53.230  1.00  0.00            
ATOM   4313  CD  PRO   482      49.120 117.310  52.320  1.00  0.00            
ATOM   4314  HD1 PRO   482      49.420 117.210  51.280  1.00  0.00            
ATOM   4315  HD2 PRO   482      48.320 118.050  52.430  1.00  0.00            
ATOM   4316  CG  PRO   482      48.450 115.990  52.700  1.00  0.00            
ATOM   4317  HG1 PRO   482      47.820 115.850  51.820  1.00  0.00            
ATOM   4318  HG2 PRO   482      47.820 116.220  53.560  1.00  0.00            
ATOM   4319  CB  PRO   482      49.720 115.180  52.940  1.00  0.00            
ATOM   4320  HB1 PRO   482      50.170 114.810  52.020  1.00  0.00            
ATOM   4321  HB2 PRO   482      49.580 114.260  53.510  1.00  0.00            
ATOM   4322  CA  PRO   482      50.560 116.170  53.740  1.00  0.00            
ATOM   4323  HA  PRO   482      50.180 116.130  54.760  1.00  0.00            
ATOM   4324  C   PRO   482      52.040 115.800  53.680  1.00  0.00            
ATOM   4325  O   PRO   482      52.630 116.070  52.640  1.00  0.00            
ATOM   4326  N   SER   483      52.590 115.240  54.760  1.00  0.00            
ATOM   4327  H   SER   483      51.950 115.110  55.530  1.00  0.00            
ATOM   4328  CA  SER   483      53.930 114.690  54.730  1.00  0.00            
ATOM   4329  HA  SER   483      54.530 115.520  54.370  1.00  0.00            
ATOM   4330  CB  SER   483      54.430 114.440  56.150  1.00  0.00            
ATOM   4331  HB1 SER   483      54.200 115.360  56.690  1.00  0.00            
ATOM   4332  HB2 SER   483      55.490 114.190  56.100  1.00  0.00            
ATOM   4333  OG  SER   483      53.670 113.390  56.710  1.00  0.00            
ATOM   4334  HG  SER   483      54.260 112.890  57.290  1.00  0.00            
ATOM   4335  C   SER   483      54.120 113.520  53.780  1.00  0.00            
ATOM   4336  O   SER   483      53.220 112.710  53.560  1.00  0.00            
ATOM   4337  N   GLY   484      55.360 113.360  53.310  1.00  0.00            
ATOM   4338  H   GLY   484      55.950 114.160  53.480  1.00  0.00            
ATOM   4339  CA  GLY   484      55.990 112.100  53.020  1.00  0.00            
ATOM   4340  HA1 GLY   484      55.180 111.410  52.790  1.00  0.00            
ATOM   4341  HA2 GLY   484      56.580 111.730  53.860  1.00  0.00            
ATOM   4342  C   GLY   484      56.920 111.990  51.820  1.00  0.00            
ATOM   4343  O   GLY   484      57.290 110.910  51.370  1.00  0.00            
ATOM   4344  N   MET   485      57.230 113.100  51.130  1.00  0.00            
ATOM   4345  H   MET   485      57.120 113.980  51.600  1.00  0.00            
ATOM   4346  CA  MET   485      58.160 113.060  50.030  1.00  0.00            
ATOM   4347  HA  MET   485      58.920 112.290  50.200  1.00  0.00            
ATOM   4348  CB  MET   485      57.440 112.760  48.710  1.00  0.00            
ATOM   4349  HB1 MET   485      56.710 111.990  48.940  1.00  0.00            
ATOM   4350  HB2 MET   485      58.130 112.210  48.070  1.00  0.00            
ATOM   4351  CG  MET   485      56.770 113.930  48.010  1.00  0.00            
ATOM   4352  HG1 MET   485      56.430 114.580  48.810  1.00  0.00            
ATOM   4353  HG2 MET   485      55.890 113.560  47.470  1.00  0.00            
ATOM   4354  SD  MET   485      57.850 114.700  46.780  1.00  0.00            
ATOM   4355  CE  MET   485      56.790 116.050  46.230  1.00  0.00            
ATOM   4356  HE1 MET   485      55.800 115.680  45.940  1.00  0.00            
ATOM   4357  HE2 MET   485      56.760 116.740  47.070  1.00  0.00            
ATOM   4358  HE3 MET   485      57.250 116.590  45.400  1.00  0.00            
ATOM   4359  C   MET   485      59.070 114.280  49.940  1.00  0.00            
ATOM   4360  O   MET   485      58.740 115.280  50.590  1.00  0.00            
ATOM   4361  N   PHE   486      60.160 114.180  49.190  1.00  0.00            
ATOM   4362  H   PHE   486      60.420 113.310  48.750  1.00  0.00            
ATOM   4363  CA  PHE   486      61.010 115.310  48.850  1.00  0.00            
ATOM   4364  HA  PHE   486      60.530 116.260  49.090  1.00  0.00            
ATOM   4365  CB  PHE   486      62.230 115.270  49.760  1.00  0.00            
ATOM   4366  HB1 PHE   486      61.770 115.070  50.730  1.00  0.00            
ATOM   4367  HB2 PHE   486      62.660 116.270  49.830  1.00  0.00            
ATOM   4368  CG  PHE   486      63.310 114.240  49.520  1.00  0.00            
ATOM   4369  CD1 PHE   486      63.260 112.970  50.100  1.00  0.00            
ATOM   4370  HD1 PHE   486      62.440 112.750  50.770  1.00  0.00            
ATOM   4371  CE1 PHE   486      64.410 112.170  50.090  1.00  0.00            
ATOM   4372  HE1 PHE   486      64.480 111.240  50.630  1.00  0.00            
ATOM   4373  CZ  PHE   486      65.510 112.460  49.260  1.00  0.00            
ATOM   4374  HZ  PHE   486      66.380 111.830  49.210  1.00  0.00            
ATOM   4375  CE2 PHE   486      65.460 113.690  48.590  1.00  0.00            
ATOM   4376  HE2 PHE   486      66.310 113.990  48.000  1.00  0.00            
ATOM   4377  CD2 PHE   486      64.420 114.610  48.750  1.00  0.00            
ATOM   4378  HD2 PHE   486      64.550 115.560  48.240  1.00  0.00            
ATOM   4379  C   PHE   486      61.340 115.360  47.360  1.00  0.00            
ATOM   4380  O   PHE   486      61.460 114.390  46.610  1.00  0.00            
ATOM   4381  N   ASP   487      61.470 116.620  46.960  1.00  0.00            
ATOM   4382  H   ASP   487      61.300 117.390  47.600  1.00  0.00            
ATOM   4383  CA  ASP   487      61.730 117.150  45.640  1.00  0.00            
ATOM   4384  HA  ASP   487      61.030 116.590  45.010  1.00  0.00            
ATOM   4385  CB  ASP   487      61.230 118.600  45.600  1.00  0.00            
ATOM   4386  HB1 ASP   487      60.150 118.520  45.710  1.00  0.00            
ATOM   4387  HB2 ASP   487      61.530 119.000  44.630  1.00  0.00            
ATOM   4388  CG  ASP   487      61.830 119.460  46.700  1.00  0.00            
ATOM   4389  OD1 ASP   487      61.590 119.210  47.900  1.00  0.00            
ATOM   4390  OD2 ASP   487      62.570 120.420  46.370  1.00  0.00            
ATOM   4391  C   ASP   487      63.140 116.930  45.110  1.00  0.00            
ATOM   4392  O   ASP   487      64.100 116.950  45.880  1.00  0.00            
ATOM   4393  N   SER   488      63.320 116.930  43.790  1.00  0.00            
ATOM   4394  H   SER   488      62.490 116.950  43.220  1.00  0.00            
ATOM   4395  CA  SER   488      64.570 116.860  43.070  1.00  0.00            
ATOM   4396  HA  SER   488      65.020 115.900  43.340  1.00  0.00            
ATOM   4397  CB  SER   488      64.390 116.890  41.550  1.00  0.00            
ATOM   4398  HB1 SER   488      64.100 115.890  41.220  1.00  0.00            
ATOM   4399  HB2 SER   488      65.350 117.110  41.090  1.00  0.00            
ATOM   4400  OG  SER   488      63.440 117.840  41.120  1.00  0.00            
ATOM   4401  HG  SER   488      62.890 117.390  40.480  1.00  0.00            
ATOM   4402  C   SER   488      65.520 117.990  43.430  1.00  0.00            
ATOM   4403  O   SER   488      66.700 117.750  43.180  1.00  0.00            
ATOM   4404  N   SER   489      65.080 119.100  44.030  1.00  0.00            
ATOM   4405  H   SER   489      64.090 119.260  44.160  1.00  0.00            
ATOM   4406  CA  SER   489      65.890 120.250  44.390  1.00  0.00            
ATOM   4407  HA  SER   489      66.650 120.410  43.630  1.00  0.00            
ATOM   4408  CB  SER   489      65.090 121.550  44.360  1.00  0.00            
ATOM   4409  HB1 SER   489      65.510 122.260  43.630  1.00  0.00            
ATOM   4410  HB2 SER   489      65.220 122.080  45.300  1.00  0.00            
ATOM   4411  OG  SER   489      63.730 121.350  44.080  1.00  0.00            
ATOM   4412  HG  SER   489      63.310 121.100  44.910  1.00  0.00            
ATOM   4413  C   SER   489      66.610 119.990  45.710  1.00  0.00            
ATOM   4414  O   SER   489      67.760 120.380  45.850  1.00  0.00            
ATOM   4415  N   VAL   490      65.980 119.190  46.580  1.00  0.00            
ATOM   4416  H   VAL   490      65.080 118.780  46.370  1.00  0.00            
ATOM   4417  CA  VAL   490      66.630 118.820  47.820  1.00  0.00            
ATOM   4418  HA  VAL   490      67.160 119.670  48.240  1.00  0.00            
ATOM   4419  CB  VAL   490      65.620 118.360  48.870  1.00  0.00            
ATOM   4420  HB  VAL   490      65.040 117.570  48.380  1.00  0.00            
ATOM   4421  CG1 VAL   490      66.280 117.940  50.180  1.00  0.00            
ATOM   4422 1HG1 VAL   490      66.690 118.810  50.690  1.00  0.00            
ATOM   4423 2HG1 VAL   490      65.530 117.500  50.840  1.00  0.00            
ATOM   4424 3HG1 VAL   490      67.040 117.200  49.910  1.00  0.00            
ATOM   4425  CG2 VAL   490      64.630 119.480  49.180  1.00  0.00            
ATOM   4426 1HG2 VAL   490      63.700 119.150  49.630  1.00  0.00            
ATOM   4427 2HG2 VAL   490      65.130 120.220  49.810  1.00  0.00            
ATOM   4428 3HG2 VAL   490      64.350 119.960  48.250  1.00  0.00            
ATOM   4429  C   VAL   490      67.560 117.670  47.460  1.00  0.00            
ATOM   4430  O   VAL   490      68.680 117.720  47.980  1.00  0.00            
ATOM   4431  N   LEU   491      67.160 116.700  46.640  1.00  0.00            
ATOM   4432  H   LEU   491      66.220 116.800  46.280  1.00  0.00            
ATOM   4433  CA  LEU   491      68.050 115.680  46.120  1.00  0.00            
ATOM   4434  HA  LEU   491      68.420 115.150  47.000  1.00  0.00            
ATOM   4435  CB  LEU   491      67.220 114.720  45.270  1.00  0.00            
ATOM   4436  HB1 LEU   491      66.860 115.290  44.410  1.00  0.00            
ATOM   4437  HB2 LEU   491      66.370 114.400  45.870  1.00  0.00            
ATOM   4438  CG  LEU   491      68.010 113.520  44.770  1.00  0.00            
ATOM   4439  HG  LEU   491      68.840 113.890  44.170  1.00  0.00            
ATOM   4440  CD1 LEU   491      68.420 112.630  45.940  1.00  0.00            
ATOM   4441 1HD1 LEU   491      69.480 112.760  46.190  1.00  0.00            
ATOM   4442 2HD1 LEU   491      67.930 112.810  46.900  1.00  0.00            
ATOM   4443 3HD1 LEU   491      68.370 111.560  45.710  1.00  0.00            
ATOM   4444  CD2 LEU   491      67.290 112.660  43.740  1.00  0.00            
ATOM   4445 1HD2 LEU   491      67.140 113.160  42.780  1.00  0.00            
ATOM   4446 2HD2 LEU   491      67.910 111.790  43.510  1.00  0.00            
ATOM   4447 3HD2 LEU   491      66.300 112.340  44.050  1.00  0.00            
ATOM   4448  C   LEU   491      69.310 116.280  45.500  1.00  0.00            
ATOM   4449  O   LEU   491      70.370 115.740  45.810  1.00  0.00            
ATOM   4450  N   CYS   492      69.320 117.340  44.690  1.00  0.00            
ATOM   4451  H   CYS   492      68.400 117.660  44.410  1.00  0.00            
ATOM   4452  CA  CYS   492      70.510 117.980  44.170  1.00  0.00            
ATOM   4453  HA  CYS   492      71.170 117.210  43.760  1.00  0.00            
ATOM   4454  CB  CYS   492      70.010 118.820  43.000  1.00  0.00            
ATOM   4455  HB1 CYS   492      69.320 119.570  43.390  1.00  0.00            
ATOM   4456  HB2 CYS   492      69.380 118.200  42.360  1.00  0.00            
ATOM   4457  SG  CYS   492      71.420 119.580  42.170  1.00  0.00            
ATOM   4458  HG  CYS   492      71.570 118.430  41.510  1.00  0.00            
ATOM   4459  C   CYS   492      71.350 118.740  45.180  1.00  0.00            
ATOM   4460  O   CYS   492      72.570 118.860  45.170  1.00  0.00            
ATOM   4461  N   GLU   493      70.680 119.260  46.210  1.00  0.00            
ATOM   4462  H   GLU   493      69.690 119.100  46.220  1.00  0.00            
ATOM   4463  CA  GLU   493      71.380 119.980  47.260  1.00  0.00            
ATOM   4464  HA  GLU   493      72.070 120.720  46.850  1.00  0.00            
ATOM   4465  CB  GLU   493      70.390 120.880  48.010  1.00  0.00            
ATOM   4466  HB1 GLU   493      69.760 120.250  48.640  1.00  0.00            
ATOM   4467  HB2 GLU   493      69.750 121.460  47.360  1.00  0.00            
ATOM   4468  CG  GLU   493      71.040 121.920  48.920  1.00  0.00            
ATOM   4469  HG1 GLU   493      71.530 122.680  48.320  1.00  0.00            
ATOM   4470  HG2 GLU   493      71.790 121.430  49.550  1.00  0.00            
ATOM   4471  CD  GLU   493      69.980 122.650  49.730  1.00  0.00            
ATOM   4472  OE1 GLU   493      69.410 122.090  50.690  1.00  0.00            
ATOM   4473  OE2 GLU   493      69.840 123.880  49.600  1.00  0.00            
ATOM   4474  C   GLU   493      72.160 119.080  48.210  1.00  0.00            
ATOM   4475  O   GLU   493      73.160 119.480  48.780  1.00  0.00            
ATOM   4476  N   CYS   494      71.760 117.810  48.150  1.00  0.00            
ATOM   4477  H   CYS   494      70.850 117.640  47.740  1.00  0.00            
ATOM   4478  CA  CYS   494      72.560 116.750  48.740  1.00  0.00            
ATOM   4479  HA  CYS   494      72.820 116.960  49.770  1.00  0.00            
ATOM   4480  CB  CYS   494      71.830 115.410  48.830  1.00  0.00            
ATOM   4481  HB1 CYS   494      72.550 114.740  49.300  1.00  0.00            
ATOM   4482  HB2 CYS   494      71.670 114.950  47.860  1.00  0.00            
ATOM   4483  SG  CYS   494      70.260 115.500  49.710  1.00  0.00            
ATOM   4484  HG  CYS   494      69.570 116.320  48.900  1.00  0.00            
ATOM   4485  C   CYS   494      73.920 116.550  48.080  1.00  0.00            
ATOM   4486  O   CYS   494      74.780 115.930  48.720  1.00  0.00            
ATOM   4487  N   TYR   495      74.120 116.870  46.800  1.00  0.00            
ATOM   4488  H   TYR   495      73.380 117.330  46.290  1.00  0.00            
ATOM   4489  CA  TYR   495      75.360 116.690  46.070  1.00  0.00            
ATOM   4490  HA  TYR   495      75.990 115.940  46.560  1.00  0.00            
ATOM   4491  CB  TYR   495      75.010 116.190  44.670  1.00  0.00            
ATOM   4492  HB1 TYR   495      75.940 116.400  44.140  1.00  0.00            
ATOM   4493  HB2 TYR   495      74.210 116.810  44.250  1.00  0.00            
ATOM   4494  CG  TYR   495      74.600 114.750  44.480  1.00  0.00            
ATOM   4495  CD1 TYR   495      75.550 113.800  44.100  1.00  0.00            
ATOM   4496  HD1 TYR   495      76.570 114.090  43.900  1.00  0.00            
ATOM   4497  CE1 TYR   495      75.180 112.460  43.900  1.00  0.00            
ATOM   4498  HE1 TYR   495      75.820 111.640  43.610  1.00  0.00            
ATOM   4499  CZ  TYR   495      73.830 112.090  44.080  1.00  0.00            
ATOM   4500  OH  TYR   495      73.480 110.780  43.930  1.00  0.00            
ATOM   4501  HH  TYR   495      74.190 110.140  43.940  1.00  0.00            
ATOM   4502  CE2 TYR   495      72.850 113.050  44.400  1.00  0.00            
ATOM   4503  HE2 TYR   495      71.820 112.740  44.510  1.00  0.00            
ATOM   4504  CD2 TYR   495      73.260 114.370  44.620  1.00  0.00            
ATOM   4505  HD2 TYR   495      72.520 115.100  44.910  1.00  0.00            
ATOM   4506  C   TYR   495      76.240 117.930  46.080  1.00  0.00            
ATOM   4507  O   TYR   495      77.450 117.810  46.190  1.00  0.00            
ATOM   4508  N   ASP   496      75.590 119.100  46.080  1.00  0.00            
ATOM   4509  H   ASP   496      74.610 119.180  45.870  1.00  0.00            
ATOM   4510  CA  ASP   496      76.250 120.360  46.350  1.00  0.00            
ATOM   4511  HA  ASP   496      77.140 120.330  45.710  1.00  0.00            
ATOM   4512  CB  ASP   496      75.400 121.570  45.980  1.00  0.00            
ATOM   4513  HB1 ASP   496      74.430 121.660  46.470  1.00  0.00            
ATOM   4514  HB2 ASP   496      75.120 121.500  44.930  1.00  0.00            
ATOM   4515  CG  ASP   496      76.030 122.890  46.430  1.00  0.00            
ATOM   4516  OD1 ASP   496      76.320 123.140  47.620  1.00  0.00            
ATOM   4517  OD2 ASP   496      76.150 123.710  45.490  1.00  0.00            
ATOM   4518  C   ASP   496      76.900 120.390  47.720  1.00  0.00            
ATOM   4519  O   ASP   496      78.100 120.520  47.940  1.00  0.00            
ATOM   4520  N   ALA   497      76.110 119.970  48.710  1.00  0.00            
ATOM   4521  H   ALA   497      75.130 119.830  48.530  1.00  0.00            
ATOM   4522  CA  ALA   497      76.610 119.780  50.060  1.00  0.00            
ATOM   4523  HA  ALA   497      77.030 120.690  50.510  1.00  0.00            
ATOM   4524  CB  ALA   497      75.430 119.510  50.990  1.00  0.00            
ATOM   4525  HB1 ALA   497      75.010 120.400  51.460  1.00  0.00            
ATOM   4526  HB2 ALA   497      74.630 118.890  50.590  1.00  0.00            
ATOM   4527  HB3 ALA   497      75.790 118.970  51.860  1.00  0.00            
ATOM   4528  C   ALA   497      77.650 118.680  50.180  1.00  0.00            
ATOM   4529  O   ALA   497      78.750 118.890  50.700  1.00  0.00            
ATOM   4530  N   GLY   498      77.380 117.530  49.560  1.00  0.00            
ATOM   4531  H   GLY   498      76.450 117.340  49.220  1.00  0.00            
ATOM   4532  CA  GLY   498      78.260 116.390  49.450  1.00  0.00            
ATOM   4533  HA1 GLY   498      77.780 115.650  48.810  1.00  0.00            
ATOM   4534  HA2 GLY   498      78.460 115.940  50.420  1.00  0.00            
ATOM   4535  C   GLY   498      79.640 116.770  48.920  1.00  0.00            
ATOM   4536  O   GLY   498      80.630 116.320  49.480  1.00  0.00            
ATOM   4537  N   CYS   499      79.800 117.760  48.040  1.00  0.00            
ATOM   4538  H   CYS   499      78.950 117.980  47.540  1.00  0.00            
ATOM   4539  CA  CYS   499      81.040 118.310  47.540  1.00  0.00            
ATOM   4540  HA  CYS   499      81.840 117.580  47.660  1.00  0.00            
ATOM   4541  CB  CYS   499      80.900 118.680  46.070  1.00  0.00            
ATOM   4542  HB1 CYS   499      81.860 119.090  45.750  1.00  0.00            
ATOM   4543  HB2 CYS   499      80.170 119.480  45.920  1.00  0.00            
ATOM   4544  SG  CYS   499      80.380 117.340  44.980  1.00  0.00            
ATOM   4545  HG  CYS   499      79.090 117.250  45.310  1.00  0.00            
ATOM   4546  C   CYS   499      81.590 119.490  48.330  1.00  0.00            
ATOM   4547  O   CYS   499      82.790 119.740  48.370  1.00  0.00            
ATOM   4548  N   ALA   500      80.780 120.280  49.050  1.00  0.00            
ATOM   4549  H   ALA   500      79.780 120.190  48.980  1.00  0.00            
ATOM   4550  CA  ALA   500      81.270 121.540  49.580  1.00  0.00            
ATOM   4551  HA  ALA   500      82.100 121.930  48.990  1.00  0.00            
ATOM   4552  CB  ALA   500      80.120 122.540  49.480  1.00  0.00            
ATOM   4553  HB1 ALA   500      79.210 122.080  49.860  1.00  0.00            
ATOM   4554  HB2 ALA   500      80.420 123.410  50.070  1.00  0.00            
ATOM   4555  HB3 ALA   500      79.920 122.760  48.430  1.00  0.00            
ATOM   4556  C   ALA   500      81.730 121.410  51.020  1.00  0.00            
ATOM   4557  O   ALA   500      82.850 121.830  51.290  1.00  0.00            
ATOM   4558  N   TRP   501      80.860 120.910  51.900  1.00  0.00            
ATOM   4559  H   TRP   501      79.990 120.500  51.600  1.00  0.00            
ATOM   4560  CA  TRP   501      81.190 120.860  53.310  1.00  0.00            
ATOM   4561  HA  TRP   501      81.870 121.650  53.610  1.00  0.00            
ATOM   4562  CB  TRP   501      79.880 121.070  54.070  1.00  0.00            
ATOM   4563  HB1 TRP   501      80.190 121.170  55.110  1.00  0.00            
ATOM   4564  HB2 TRP   501      79.280 120.160  53.970  1.00  0.00            
ATOM   4565  CG  TRP   501      79.010 122.230  53.720  1.00  0.00            
ATOM   4566  CD1 TRP   501      77.910 122.260  52.930  1.00  0.00            
ATOM   4567  HD1 TRP   501      77.560 121.350  52.450  1.00  0.00            
ATOM   4568  NE1 TRP   501      77.380 123.540  52.910  1.00  0.00            
ATOM   4569  HE1 TRP   501      76.620 123.820  52.310  1.00  0.00            
ATOM   4570  CE2 TRP   501      78.140 124.370  53.710  1.00  0.00            
ATOM   4571  CZ2 TRP   501      78.070 125.750  53.960  1.00  0.00            
ATOM   4572  HZ2 TRP   501      77.340 126.390  53.490  1.00  0.00            
ATOM   4573  CH2 TRP   501      78.840 126.280  55.000  1.00  0.00            
ATOM   4574  HH2 TRP   501      78.800 127.320  55.270  1.00  0.00            
ATOM   4575  CZ3 TRP   501      79.810 125.510  55.650  1.00  0.00            
ATOM   4576  HZ3 TRP   501      80.510 125.950  56.350  1.00  0.00            
ATOM   4577  CE3 TRP   501      79.960 124.170  55.270  1.00  0.00            
ATOM   4578  HE3 TRP   501      80.790 123.600  55.660  1.00  0.00            
ATOM   4579  CD2 TRP   501      79.140 123.560  54.310  1.00  0.00            
ATOM   4580  C   TRP   501      81.790 119.530  53.750  1.00  0.00            
ATOM   4581  O   TRP   501      82.730 119.580  54.550  1.00  0.00            
ATOM   4582  N   TYR   502      81.330 118.430  53.160  1.00  0.00            
ATOM   4583  H   TYR   502      80.560 118.430  52.510  1.00  0.00            
ATOM   4584  CA  TYR   502      81.710 117.090  53.580  1.00  0.00            
ATOM   4585  HA  TYR   502      82.260 117.180  54.520  1.00  0.00            
ATOM   4586  CB  TYR   502      80.350 116.420  53.740  1.00  0.00            
ATOM   4587  HB1 TYR   502      80.560 115.590  54.410  1.00  0.00            
ATOM   4588  HB2 TYR   502      79.890 116.020  52.840  1.00  0.00            
ATOM   4589  CG  TYR   502      79.370 117.220  54.580  1.00  0.00            
ATOM   4590  CD1 TYR   502      79.770 117.880  55.740  1.00  0.00            
ATOM   4591  HD1 TYR   502      80.780 117.890  56.130  1.00  0.00            
ATOM   4592  CE1 TYR   502      78.780 118.610  56.400  1.00  0.00            
ATOM   4593  HE1 TYR   502      78.970 119.340  57.170  1.00  0.00            
ATOM   4594  CZ  TYR   502      77.450 118.720  55.930  1.00  0.00            
ATOM   4595  OH  TYR   502      76.630 119.600  56.570  1.00  0.00            
ATOM   4596  HH  TYR   502      75.980 119.930  55.940  1.00  0.00            
ATOM   4597  CE2 TYR   502      77.080 118.070  54.740  1.00  0.00            
ATOM   4598  HE2 TYR   502      76.080 118.250  54.380  1.00  0.00            
ATOM   4599  CD2 TYR   502      78.050 117.270  54.120  1.00  0.00            
ATOM   4600  HD2 TYR   502      77.790 116.710  53.240  1.00  0.00            
ATOM   4601  C   TYR   502      82.750 116.510  52.630  1.00  0.00            
ATOM   4602  O   TYR   502      83.440 115.560  53.000  1.00  0.00            
ATOM   4603  N   GLU   503      82.860 117.050  51.420  1.00  0.00            
ATOM   4604  H   GLU   503      82.170 117.750  51.180  1.00  0.00            
ATOM   4605  CA  GLU   503      83.830 116.810  50.370  1.00  0.00            
ATOM   4606  HA  GLU   503      83.400 117.330  49.510  1.00  0.00            
ATOM   4607  CB  GLU   503      85.110 117.590  50.660  1.00  0.00            
ATOM   4608  HB1 GLU   503      84.920 118.610  50.320  1.00  0.00            
ATOM   4609  HB2 GLU   503      85.990 117.270  50.110  1.00  0.00            
ATOM   4610  CG  GLU   503      85.490 117.820  52.120  1.00  0.00            
ATOM   4611  HG1 GLU   503      85.410 116.900  52.690  1.00  0.00            
ATOM   4612  HG2 GLU   503      84.600 118.290  52.550  1.00  0.00            
ATOM   4613  CD  GLU   503      86.790 118.540  52.430  1.00  0.00            
ATOM   4614  OE1 GLU   503      87.830 117.910  52.740  1.00  0.00            
ATOM   4615  OE2 GLU   503      86.810 119.790  52.350  1.00  0.00            
ATOM   4616  C   GLU   503      83.990 115.370  49.910  1.00  0.00            
ATOM   4617  O   GLU   503      85.110 114.880  49.980  1.00  0.00            
ATOM   4618  N   LEU   504      82.900 114.760  49.420  1.00  0.00            
ATOM   4619  H   LEU   504      82.090 115.360  49.460  1.00  0.00            
ATOM   4620  CA  LEU   504      82.780 113.430  48.880  1.00  0.00            
ATOM   4621  HA  LEU   504      83.530 112.800  49.360  1.00  0.00            
ATOM   4622  CB  LEU   504      81.420 112.870  49.280  1.00  0.00            
ATOM   4623  HB1 LEU   504      81.230 111.870  48.880  1.00  0.00            
ATOM   4624  HB2 LEU   504      80.630 113.440  48.790  1.00  0.00            
ATOM   4625  CG  LEU   504      81.050 112.920  50.760  1.00  0.00            
ATOM   4626  HG  LEU   504      81.100 113.940  51.120  1.00  0.00            
ATOM   4627  CD1 LEU   504      79.630 112.370  50.880  1.00  0.00            
ATOM   4628 1HD1 LEU   504      79.650 111.440  50.320  1.00  0.00            
ATOM   4629 2HD1 LEU   504      79.430 112.190  51.940  1.00  0.00            
ATOM   4630 3HD1 LEU   504      78.970 113.070  50.390  1.00  0.00            
ATOM   4631  CD2 LEU   504      82.030 112.100  51.610  1.00  0.00            
ATOM   4632 1HD2 LEU   504      81.930 111.040  51.370  1.00  0.00            
ATOM   4633 2HD2 LEU   504      83.030 112.500  51.470  1.00  0.00            
ATOM   4634 3HD2 LEU   504      81.850 112.190  52.680  1.00  0.00            
ATOM   4635  C   LEU   504      82.900 113.390  47.360  1.00  0.00            
ATOM   4636  O   LEU   504      82.510 114.250  46.590  1.00  0.00            
ATOM   4637  N   THR   505      83.230 112.170  46.920  1.00  0.00            
ATOM   4638  H   THR   505      83.540 111.490  47.600  1.00  0.00            
ATOM   4639  CA  THR   505      82.900 111.730  45.580  1.00  0.00            
ATOM   4640  HA  THR   505      83.270 112.460  44.850  1.00  0.00            
ATOM   4641  CB  THR   505      83.460 110.340  45.290  1.00  0.00            
ATOM   4642  HB  THR   505      82.810 109.550  45.680  1.00  0.00            
ATOM   4643  CG2 THR   505      83.590 110.030  43.800  1.00  0.00            
ATOM   4644 1HG2 THR   505      83.880 109.000  43.620  1.00  0.00            
ATOM   4645 2HG2 THR   505      82.650 110.350  43.350  1.00  0.00            
ATOM   4646 3HG2 THR   505      84.440 110.640  43.500  1.00  0.00            
ATOM   4647  OG1 THR   505      84.720 110.090  45.870  1.00  0.00            
ATOM   4648  HG1 THR   505      84.520 110.050  46.810  1.00  0.00            
ATOM   4649  C   THR   505      81.400 111.580  45.430  1.00  0.00            
ATOM   4650  O   THR   505      80.830 111.020  46.370  1.00  0.00            
ATOM   4651  N   PRO   506      80.800 112.180  44.400  1.00  0.00            
ATOM   4652  CD  PRO   506      81.420 112.940  43.330  1.00  0.00            
ATOM   4653  HD1 PRO   506      81.880 112.180  42.700  1.00  0.00            
ATOM   4654  HD2 PRO   506      82.140 113.630  43.770  1.00  0.00            
ATOM   4655  CG  PRO   506      80.310 113.700  42.610  1.00  0.00            
ATOM   4656  HG1 PRO   506      80.450 113.880  41.550  1.00  0.00            
ATOM   4657  HG2 PRO   506      80.110 114.600  43.190  1.00  0.00            
ATOM   4658  CB  PRO   506      79.180 112.680  42.690  1.00  0.00            
ATOM   4659  HB1 PRO   506      79.070 111.930  41.910  1.00  0.00            
ATOM   4660  HB2 PRO   506      78.220 113.190  42.600  1.00  0.00            
ATOM   4661  CA  PRO   506      79.410 112.010  44.040  1.00  0.00            
ATOM   4662  HA  PRO   506      78.850 112.690  44.670  1.00  0.00            
ATOM   4663  C   PRO   506      78.840 110.610  44.200  1.00  0.00            
ATOM   4664  O   PRO   506      77.900 110.380  44.960  1.00  0.00            
ATOM   4665  N   ALA   507      79.620 109.630  43.730  1.00  0.00            
ATOM   4666  H   ALA   507      80.170 109.920  42.930  1.00  0.00            
ATOM   4667  CA  ALA   507      79.370 108.210  43.830  1.00  0.00            
ATOM   4668  HA  ALA   507      78.430 108.050  43.300  1.00  0.00            
ATOM   4669  CB  ALA   507      80.470 107.460  43.080  1.00  0.00            
ATOM   4670  HB1 ALA   507      80.320 107.640  42.020  1.00  0.00            
ATOM   4671  HB2 ALA   507      81.430 107.870  43.410  1.00  0.00            
ATOM   4672  HB3 ALA   507      80.450 106.380  43.270  1.00  0.00            
ATOM   4673  C   ALA   507      79.170 107.700  45.250  1.00  0.00            
ATOM   4674  O   ALA   507      78.340 106.850  45.550  1.00  0.00            
ATOM   4675  N   GLU   508      79.820 108.390  46.190  1.00  0.00            
ATOM   4676  H   GLU   508      80.560 109.000  45.860  1.00  0.00            
ATOM   4677  CA  GLU   508      79.730 108.140  47.610  1.00  0.00            
ATOM   4678  HA  GLU   508      79.600 107.060  47.700  1.00  0.00            
ATOM   4679  CB  GLU   508      80.950 108.470  48.470  1.00  0.00            
ATOM   4680  HB1 GLU   508      80.770 108.120  49.480  1.00  0.00            
ATOM   4681  HB2 GLU   508      81.160 109.540  48.450  1.00  0.00            
ATOM   4682  CG  GLU   508      82.280 107.830  48.090  1.00  0.00            
ATOM   4683  HG1 GLU   508      82.440 107.980  47.020  1.00  0.00            
ATOM   4684  HG2 GLU   508      82.210 106.780  48.400  1.00  0.00            
ATOM   4685  CD  GLU   508      83.430 108.490  48.840  1.00  0.00            
ATOM   4686  OE1 GLU   508      83.860 109.590  48.430  1.00  0.00            
ATOM   4687  OE2 GLU   508      83.950 107.930  49.830  1.00  0.00            
ATOM   4688  C   GLU   508      78.500 108.780  48.240  1.00  0.00            
ATOM   4689  O   GLU   508      77.980 108.300  49.250  1.00  0.00            
ATOM   4690  N   THR   509      78.020 109.880  47.660  1.00  0.00            
ATOM   4691  H   THR   509      78.410 110.140  46.770  1.00  0.00            
ATOM   4692  CA  THR   509      76.840 110.580  48.140  1.00  0.00            
ATOM   4693  HA  THR   509      76.870 110.730  49.220  1.00  0.00            
ATOM   4694  CB  THR   509      76.790 111.970  47.510  1.00  0.00            
ATOM   4695  HB  THR   509      76.550 111.730  46.480  1.00  0.00            
ATOM   4696  CG2 THR   509      75.620 112.740  48.110  1.00  0.00            
ATOM   4697 1HG2 THR   509      75.300 113.510  47.410  1.00  0.00            
ATOM   4698 2HG2 THR   509      74.760 112.080  48.250  1.00  0.00            
ATOM   4699 3HG2 THR   509      75.910 113.200  49.060  1.00  0.00            
ATOM   4700  OG1 THR   509      77.960 112.730  47.670  1.00  0.00            
ATOM   4701  HG1 THR   509      78.650 112.070  47.750  1.00  0.00            
ATOM   4702  C   THR   509      75.610 109.720  47.870  1.00  0.00            
ATOM   4703  O   THR   509      74.790 109.490  48.750  1.00  0.00            
ATOM   4704  N   SER   510      75.540 109.160  46.660  1.00  0.00            
ATOM   4705  H   SER   510      76.310 109.390  46.060  1.00  0.00            
ATOM   4706  CA  SER   510      74.560 108.190  46.200  1.00  0.00            
ATOM   4707  HA  SER   510      73.650 108.730  45.960  1.00  0.00            
ATOM   4708  CB  SER   510      74.890 107.620  44.820  1.00  0.00            
ATOM   4709  HB1 SER   510      74.140 106.960  44.390  1.00  0.00            
ATOM   4710  HB2 SER   510      75.710 106.910  44.960  1.00  0.00            
ATOM   4711  OG  SER   510      75.160 108.660  43.900  1.00  0.00            
ATOM   4712  HG  SER   510      75.520 108.280  43.100  1.00  0.00            
ATOM   4713  C   SER   510      74.310 106.970  47.060  1.00  0.00            
ATOM   4714  O   SER   510      73.170 106.540  47.240  1.00  0.00            
ATOM   4715  N   VAL   511      75.360 106.390  47.650  1.00  0.00            
ATOM   4716  H   VAL   511      76.300 106.680  47.430  1.00  0.00            
ATOM   4717  CA  VAL   511      75.170 105.210  48.480  1.00  0.00            
ATOM   4718  HA  VAL   511      74.540 104.500  47.940  1.00  0.00            
ATOM   4719  CB  VAL   511      76.390 104.370  48.860  1.00  0.00            
ATOM   4720  HB  VAL   511      76.170 103.710  49.700  1.00  0.00            
ATOM   4721  CG1 VAL   511      76.780 103.540  47.640  1.00  0.00            
ATOM   4722 1HG1 VAL   511      77.730 103.030  47.770  1.00  0.00            
ATOM   4723 2HG1 VAL   511      75.930 102.870  47.520  1.00  0.00            
ATOM   4724 3HG1 VAL   511      76.760 104.210  46.770  1.00  0.00            
ATOM   4725  CG2 VAL   511      77.520 105.280  49.310  1.00  0.00            
ATOM   4726 1HG2 VAL   511      77.810 105.900  48.460  1.00  0.00            
ATOM   4727 2HG2 VAL   511      77.190 105.890  50.150  1.00  0.00            
ATOM   4728 3HG2 VAL   511      78.350 104.680  49.680  1.00  0.00            
ATOM   4729  C   VAL   511      74.370 105.530  49.730  1.00  0.00            
ATOM   4730  O   VAL   511      73.470 104.790  50.130  1.00  0.00            
ATOM   4731  N   ARG   512      74.700 106.650  50.370  1.00  0.00            
ATOM   4732  H   ARG   512      75.460 107.150  49.920  1.00  0.00            
ATOM   4733  CA  ARG   512      74.160 107.130  51.630  1.00  0.00            
ATOM   4734  HA  ARG   512      74.150 106.370  52.420  1.00  0.00            
ATOM   4735  CB  ARG   512      74.940 108.290  52.250  1.00  0.00            
ATOM   4736  HB1 ARG   512      74.320 108.450  53.130  1.00  0.00            
ATOM   4737  HB2 ARG   512      75.000 109.190  51.650  1.00  0.00            
ATOM   4738  CG  ARG   512      76.370 107.870  52.610  1.00  0.00            
ATOM   4739  HG1 ARG   512      76.640 107.150  51.830  1.00  0.00            
ATOM   4740  HG2 ARG   512      76.400 107.490  53.630  1.00  0.00            
ATOM   4741  CD  ARG   512      77.290 109.080  52.520  1.00  0.00            
ATOM   4742  HD1 ARG   512      76.810 109.880  53.080  1.00  0.00            
ATOM   4743  HD2 ARG   512      77.350 109.420  51.480  1.00  0.00            
ATOM   4744  NE  ARG   512      78.620 108.770  53.040  1.00  0.00            
ATOM   4745  HE  ARG   512      78.970 107.850  52.790  1.00  0.00            
ATOM   4746  CZ  ARG   512      79.450 109.650  53.620  1.00  0.00            
ATOM   4747  NH1 ARG   512      78.950 110.700  54.280  1.00  0.00            
ATOM   4748 1HH1 ARG   512      77.950 110.630  54.460  1.00  0.00            
ATOM   4749 2HH1 ARG   512      79.560 111.350  54.760  1.00  0.00            
ATOM   4750  NH2 ARG   512      80.750 109.340  53.580  1.00  0.00            
ATOM   4751 1HH2 ARG   512      81.140 108.670  52.930  1.00  0.00            
ATOM   4752 2HH2 ARG   512      81.330 109.890  54.190  1.00  0.00            
ATOM   4753  C   ARG   512      72.740 107.560  51.300  1.00  0.00            
ATOM   4754  O   ARG   512      71.940 107.450  52.220  1.00  0.00            
ATOM   4755  N   LEU   513      72.390 107.930  50.070  1.00  0.00            
ATOM   4756  H   LEU   513      73.120 108.090  49.380  1.00  0.00            
ATOM   4757  CA  LEU   513      71.000 108.190  49.740  1.00  0.00            
ATOM   4758  HA  LEU   513      70.510 108.600  50.620  1.00  0.00            
ATOM   4759  CB  LEU   513      70.990 109.200  48.590  1.00  0.00            
ATOM   4760  HB1 LEU   513      69.960 109.270  48.240  1.00  0.00            
ATOM   4761  HB2 LEU   513      71.670 108.840  47.810  1.00  0.00            
ATOM   4762  CG  LEU   513      71.430 110.640  48.840  1.00  0.00            
ATOM   4763  HG  LEU   513      72.380 110.660  49.380  1.00  0.00            
ATOM   4764  CD1 LEU   513      71.540 111.410  47.530  1.00  0.00            
ATOM   4765 1HD1 LEU   513      71.820 112.440  47.720  1.00  0.00            
ATOM   4766 2HD1 LEU   513      72.310 111.030  46.860  1.00  0.00            
ATOM   4767 3HD1 LEU   513      70.590 111.390  47.000  1.00  0.00            
ATOM   4768  CD2 LEU   513      70.430 111.400  49.710  1.00  0.00            
ATOM   4769 1HD2 LEU   513      70.650 112.470  49.690  1.00  0.00            
ATOM   4770 2HD2 LEU   513      69.380 111.370  49.410  1.00  0.00            
ATOM   4771 3HD2 LEU   513      70.590 111.000  50.710  1.00  0.00            
ATOM   4772  C   LEU   513      70.270 106.890  49.470  1.00  0.00            
ATOM   4773  O   LEU   513      69.130 106.790  49.920  1.00  0.00            
ATOM   4774  N   ARG   514      70.900 105.900  48.820  1.00  0.00            
ATOM   4775  H   ARG   514      71.780 106.080  48.370  1.00  0.00            
ATOM   4776  CA  ARG   514      70.310 104.580  48.790  1.00  0.00            
ATOM   4777  HA  ARG   514      69.370 104.680  48.250  1.00  0.00            
ATOM   4778  CB  ARG   514      71.150 103.600  47.990  1.00  0.00            
ATOM   4779  HB1 ARG   514      72.110 103.450  48.490  1.00  0.00            
ATOM   4780  HB2 ARG   514      71.420 104.090  47.050  1.00  0.00            
ATOM   4781  CG  ARG   514      70.500 102.240  47.730  1.00  0.00            
ATOM   4782  HG1 ARG   514      70.200 101.780  48.670  1.00  0.00            
ATOM   4783  HG2 ARG   514      71.220 101.610  47.220  1.00  0.00            
ATOM   4784  CD  ARG   514      69.290 102.350  46.800  1.00  0.00            
ATOM   4785  HD1 ARG   514      68.570 103.060  47.210  1.00  0.00            
ATOM   4786  HD2 ARG   514      68.810 101.370  46.800  1.00  0.00            
ATOM   4787  NE  ARG   514      69.750 102.900  45.530  1.00  0.00            
ATOM   4788  HE  ARG   514      70.740 102.790  45.380  1.00  0.00            
ATOM   4789  CZ  ARG   514      68.960 103.310  44.520  1.00  0.00            
ATOM   4790  NH1 ARG   514      67.630 103.370  44.500  1.00  0.00            
ATOM   4791 1HH1 ARG   514      67.130 102.900  45.250  1.00  0.00            
ATOM   4792 2HH1 ARG   514      67.260 103.370  43.560  1.00  0.00            
ATOM   4793  NH2 ARG   514      69.480 103.820  43.390  1.00  0.00            
ATOM   4794 1HH2 ARG   514      70.460 103.790  43.160  1.00  0.00            
ATOM   4795 2HH2 ARG   514      68.860 104.420  42.870  1.00  0.00            
ATOM   4796  C   ARG   514      69.930 104.020  50.160  1.00  0.00            
ATOM   4797  O   ARG   514      68.830 103.510  50.310  1.00  0.00            
ATOM   4798  N   ALA   515      70.810 104.220  51.150  1.00  0.00            
ATOM   4799  H   ALA   515      71.740 104.510  50.900  1.00  0.00            
ATOM   4800  CA  ALA   515      70.500 103.750  52.490  1.00  0.00            
ATOM   4801  HA  ALA   515      70.220 102.700  52.430  1.00  0.00            
ATOM   4802  CB  ALA   515      71.750 103.890  53.350  1.00  0.00            
ATOM   4803  HB1 ALA   515      71.590 103.430  54.330  1.00  0.00            
ATOM   4804  HB2 ALA   515      72.530 103.410  52.760  1.00  0.00            
ATOM   4805  HB3 ALA   515      71.950 104.950  53.520  1.00  0.00            
ATOM   4806  C   ALA   515      69.270 104.440  53.080  1.00  0.00            
ATOM   4807  O   ALA   515      68.580 103.750  53.820  1.00  0.00            
ATOM   4808  N   TYR   516      68.970 105.700  52.760  1.00  0.00            
ATOM   4809  H   TYR   516      69.570 106.180  52.090  1.00  0.00            
ATOM   4810  CA  TYR   516      67.780 106.340  53.270  1.00  0.00            
ATOM   4811  HA  TYR   516      67.740 106.050  54.310  1.00  0.00            
ATOM   4812  CB  TYR   516      68.030 107.830  53.080  1.00  0.00            
ATOM   4813  HB1 TYR   516      68.090 108.070  52.010  1.00  0.00            
ATOM   4814  HB2 TYR   516      69.070 107.990  53.380  1.00  0.00            
ATOM   4815  CG  TYR   516      67.040 108.750  53.750  1.00  0.00            
ATOM   4816  CD1 TYR   516      65.770 108.970  53.200  1.00  0.00            
ATOM   4817  HD1 TYR   516      65.370 108.430  52.360  1.00  0.00            
ATOM   4818  CE1 TYR   516      64.940 109.920  53.820  1.00  0.00            
ATOM   4819  HE1 TYR   516      64.000 110.200  53.370  1.00  0.00            
ATOM   4820  CZ  TYR   516      65.380 110.560  55.000  1.00  0.00            
ATOM   4821  OH  TYR   516      64.570 111.460  55.610  1.00  0.00            
ATOM   4822  HH  TYR   516      64.990 111.880  56.370  1.00  0.00            
ATOM   4823  CE2 TYR   516      66.630 110.260  55.590  1.00  0.00            
ATOM   4824  HE2 TYR   516      66.830 110.660  56.570  1.00  0.00            
ATOM   4825  CD2 TYR   516      67.490 109.380  54.920  1.00  0.00            
ATOM   4826  HD2 TYR   516      68.500 109.180  55.240  1.00  0.00            
ATOM   4827  C   TYR   516      66.520 105.900  52.540  1.00  0.00            
ATOM   4828  O   TYR   516      65.480 105.910  53.200  1.00  0.00            
ATOM   4829  N   LEU   517      66.640 105.560  51.250  1.00  0.00            
ATOM   4830  H   LEU   517      67.520 105.710  50.790  1.00  0.00            
ATOM   4831  CA  LEU   517      65.560 105.170  50.370  1.00  0.00            
ATOM   4832  HA  LEU   517      64.690 105.790  50.620  1.00  0.00            
ATOM   4833  CB  LEU   517      65.930 105.340  48.900  1.00  0.00            
ATOM   4834  HB1 LEU   517      65.290 104.700  48.290  1.00  0.00            
ATOM   4835  HB2 LEU   517      66.950 104.980  48.790  1.00  0.00            
ATOM   4836  CG  LEU   517      65.780 106.810  48.530  1.00  0.00            
ATOM   4837  HG  LEU   517      66.240 107.480  49.260  1.00  0.00            
ATOM   4838  CD1 LEU   517      66.560 107.000  47.230  1.00  0.00            
ATOM   4839 1HD1 LEU   517      66.470 108.080  47.100  1.00  0.00            
ATOM   4840 2HD1 LEU   517      67.580 106.630  47.360  1.00  0.00            
ATOM   4841 3HD1 LEU   517      66.160 106.300  46.500  1.00  0.00            
ATOM   4842  CD2 LEU   517      64.310 107.160  48.310  1.00  0.00            
ATOM   4843 1HD2 LEU   517      64.260 108.170  47.900  1.00  0.00            
ATOM   4844 2HD2 LEU   517      63.790 106.460  47.660  1.00  0.00            
ATOM   4845 3HD2 LEU   517      63.760 107.090  49.250  1.00  0.00            
ATOM   4846  C   LEU   517      65.170 103.730  50.670  1.00  0.00            
ATOM   4847  O   LEU   517      63.990 103.410  50.780  1.00  0.00            
ATOM   4848  N   ASN   518      66.130 102.880  51.030  1.00  0.00            
ATOM   4849  H   ASN   518      67.110 103.100  50.930  1.00  0.00            
ATOM   4850  CA  ASN   518      65.740 101.510  51.300  1.00  0.00            
ATOM   4851  HA  ASN   518      65.090 101.200  50.470  1.00  0.00            
ATOM   4852  CB  ASN   518      66.970 100.630  51.100  1.00  0.00            
ATOM   4853  HB1 ASN   518      66.760  99.710  51.640  1.00  0.00            
ATOM   4854  HB2 ASN   518      67.850 101.120  51.510  1.00  0.00            
ATOM   4855  CG  ASN   518      67.380 100.240  49.680  1.00  0.00            
ATOM   4856  OD1 ASN   518      66.760 100.540  48.670  1.00  0.00            
ATOM   4857  ND2 ASN   518      68.420  99.410  49.560  1.00  0.00            
ATOM   4858 1HD2 ASN   518      68.910  99.140  50.400  1.00  0.00            
ATOM   4859 2HD2 ASN   518      68.730  99.330  48.600  1.00  0.00            
ATOM   4860  C   ASN   518      65.040 101.330  52.640  1.00  0.00            
ATOM   4861  O   ASN   518      64.240 100.410  52.760  1.00  0.00            
ATOM   4862  N   THR   519      65.340 102.160  53.640  1.00  0.00            
ATOM   4863  H   THR   519      65.950 102.930  53.380  1.00  0.00            
ATOM   4864  CA  THR   519      64.770 102.000  54.960  1.00  0.00            
ATOM   4865  HA  THR   519      64.860 100.930  55.180  1.00  0.00            
ATOM   4866  CB  THR   519      65.610 102.830  55.920  1.00  0.00            
ATOM   4867  HB  THR   519      65.670 103.880  55.650  1.00  0.00            
ATOM   4868  CG2 THR   519      65.160 102.610  57.370  1.00  0.00            
ATOM   4869 1HG2 THR   519      64.090 102.730  57.490  1.00  0.00            
ATOM   4870 2HG2 THR   519      65.450 101.590  57.640  1.00  0.00            
ATOM   4871 3HG2 THR   519      65.690 103.400  57.910  1.00  0.00            
ATOM   4872  OG1 THR   519      66.960 102.400  55.870  1.00  0.00            
ATOM   4873  HG1 THR   519      67.420 102.960  55.240  1.00  0.00            
ATOM   4874  C   THR   519      63.340 102.490  55.100  1.00  0.00            
ATOM   4875  O   THR   519      63.140 103.690  54.950  1.00  0.00            
ATOM   4876  N   PRO   520      62.340 101.610  55.250  1.00  0.00            
ATOM   4877  CD  PRO   520      62.480 100.190  55.440  1.00  0.00            
ATOM   4878  HD1 PRO   520      62.510  99.960  56.510  1.00  0.00            
ATOM   4879  HD2 PRO   520      63.300  99.700  54.900  1.00  0.00            
ATOM   4880  CG  PRO   520      61.170  99.610  54.920  1.00  0.00            
ATOM   4881  HG1 PRO   520      60.890  98.630  55.320  1.00  0.00            
ATOM   4882  HG2 PRO   520      61.190  99.400  53.850  1.00  0.00            
ATOM   4883  CB  PRO   520      60.120 100.670  55.250  1.00  0.00            
ATOM   4884  HB1 PRO   520      59.810 100.520  56.280  1.00  0.00            
ATOM   4885  HB2 PRO   520      59.290 100.770  54.550  1.00  0.00            
ATOM   4886  CA  PRO   520      60.930 101.960  55.190  1.00  0.00            
ATOM   4887  HA  PRO   520      60.700 102.360  54.200  1.00  0.00            
ATOM   4888  C   PRO   520      60.560 102.910  56.310  1.00  0.00            
ATOM   4889  O   PRO   520      61.130 102.760  57.390  1.00  0.00            
ATOM   4890  N   GLY   521      59.540 103.760  56.150  1.00  0.00            
ATOM   4891  H   GLY   521      59.000 103.650  55.310  1.00  0.00            
ATOM   4892  CA  GLY   521      59.130 104.740  57.130  1.00  0.00            
ATOM   4893  HA1 GLY   521      59.190 104.280  58.120  1.00  0.00            
ATOM   4894  HA2 GLY   521      58.130 105.070  56.840  1.00  0.00            
ATOM   4895  C   GLY   521      59.890 106.060  57.110  1.00  0.00            
ATOM   4896  O   GLY   521      59.620 106.940  57.930  1.00  0.00            
ATOM   4897  N   LEU   522      60.870 106.260  56.230  1.00  0.00            
ATOM   4898  H   LEU   522      61.120 105.480  55.630  1.00  0.00            
ATOM   4899  CA  LEU   522      61.460 107.520  55.830  1.00  0.00            
ATOM   4900  HA  LEU   522      61.250 108.230  56.640  1.00  0.00            
ATOM   4901  CB  LEU   522      62.960 107.330  55.670  1.00  0.00            
ATOM   4902  HB1 LEU   522      63.460 108.260  55.410  1.00  0.00            
ATOM   4903  HB2 LEU   522      63.120 106.660  54.830  1.00  0.00            
ATOM   4904  CG  LEU   522      63.710 106.850  56.920  1.00  0.00            
ATOM   4905  HG  LEU   522      63.280 105.900  57.240  1.00  0.00            
ATOM   4906  CD1 LEU   522      65.170 106.550  56.610  1.00  0.00            
ATOM   4907 1HD1 LEU   522      65.710 107.430  56.260  1.00  0.00            
ATOM   4908 2HD1 LEU   522      65.700 106.230  57.510  1.00  0.00            
ATOM   4909 3HD1 LEU   522      65.110 105.870  55.750  1.00  0.00            
ATOM   4910  CD2 LEU   522      63.580 107.880  58.030  1.00  0.00            
ATOM   4911 1HD2 LEU   522      64.130 107.650  58.940  1.00  0.00            
ATOM   4912 2HD2 LEU   522      63.950 108.830  57.630  1.00  0.00            
ATOM   4913 3HD2 LEU   522      62.520 107.880  58.290  1.00  0.00            
ATOM   4914  C   LEU   522      60.860 108.050  54.530  1.00  0.00            
ATOM   4915  O   LEU   522      60.480 107.250  53.680  1.00  0.00            
ATOM   4916  N   PRO   523      60.820 109.380  54.410  1.00  0.00            
ATOM   4917  CD  PRO   523      61.330 110.370  55.330  1.00  0.00            
ATOM   4918  HD1 PRO   523      62.330 110.170  55.720  1.00  0.00            
ATOM   4919  HD2 PRO   523      60.680 110.630  56.160  1.00  0.00            
ATOM   4920  CG  PRO   523      61.350 111.690  54.560  1.00  0.00            
ATOM   4921  HG1 PRO   523      62.270 111.870  53.990  1.00  0.00            
ATOM   4922  HG2 PRO   523      61.190 112.520  55.250  1.00  0.00            
ATOM   4923  CB  PRO   523      60.170 111.570  53.600  1.00  0.00            
ATOM   4924  HB1 PRO   523      60.270 112.250  52.750  1.00  0.00            
ATOM   4925  HB2 PRO   523      59.310 111.740  54.230  1.00  0.00            
ATOM   4926  CA  PRO   523      60.220 110.070  53.290  1.00  0.00            
ATOM   4927  HA  PRO   523      59.200 109.710  53.140  1.00  0.00            
ATOM   4928  C   PRO   523      60.960 109.900  51.970  1.00  0.00            
ATOM   4929  O   PRO   523      62.180 109.740  51.980  1.00  0.00            
ATOM   4930  N   VAL   524      60.170 109.820  50.910  1.00  0.00            
ATOM   4931  H   VAL   524      59.180 109.980  51.040  1.00  0.00            
ATOM   4932  CA  VAL   524      60.530 109.180  49.660  1.00  0.00            
ATOM   4933  HA  VAL   524      61.340 108.490  49.900  1.00  0.00            
ATOM   4934  CB  VAL   524      59.410 108.220  49.250  1.00  0.00            
ATOM   4935  HB  VAL   524      59.730 107.640  48.380  1.00  0.00            
ATOM   4936  CG1 VAL   524      59.190 107.070  50.220  1.00  0.00            
ATOM   4937 1HG1 VAL   524      59.060 106.160  49.630  1.00  0.00            
ATOM   4938 2HG1 VAL   524      60.130 106.900  50.760  1.00  0.00            
ATOM   4939 3HG1 VAL   524      58.390 107.250  50.940  1.00  0.00            
ATOM   4940  CG2 VAL   524      58.030 108.790  48.970  1.00  0.00            
ATOM   4941 1HG2 VAL   524      58.110 109.660  48.320  1.00  0.00            
ATOM   4942 2HG2 VAL   524      57.440 107.990  48.500  1.00  0.00            
ATOM   4943 3HG2 VAL   524      57.560 109.110  49.900  1.00  0.00            
ATOM   4944  C   VAL   524      61.030 110.160  48.610  1.00  0.00            
ATOM   4945  O   VAL   524      60.850 111.380  48.650  1.00  0.00            
ATOM   4946  N   CYS   525      61.770 109.650  47.620  1.00  0.00            
ATOM   4947  H   CYS   525      61.940 108.660  47.680  1.00  0.00            
ATOM   4948  CA  CYS   525      62.080 110.310  46.370  1.00  0.00            
ATOM   4949  HA  CYS   525      61.360 111.090  46.120  1.00  0.00            
ATOM   4950  CB  CYS   525      63.450 110.940  46.650  1.00  0.00            
ATOM   4951  HB1 CYS   525      64.180 110.130  46.690  1.00  0.00            
ATOM   4952  HB2 CYS   525      63.410 111.430  47.620  1.00  0.00            
ATOM   4953  SG  CYS   525      63.950 112.140  45.400  1.00  0.00            
ATOM   4954  HG  CYS   525      63.290 113.210  45.850  1.00  0.00            
ATOM   4955  C   CYS   525      62.160 109.320  45.220  1.00  0.00            
ATOM   4956  O   CYS   525      62.410 108.150  45.480  1.00  0.00            
ATOM   4957  N   GLN   526      61.970 109.870  44.020  1.00  0.00            
ATOM   4958  H   GLN   526      61.880 110.880  44.000  1.00  0.00            
ATOM   4959  CA  GLN   526      62.040 109.070  42.810  1.00  0.00            
ATOM   4960  HA  GLN   526      61.500 108.160  43.050  1.00  0.00            
ATOM   4961  CB  GLN   526      61.430 109.800  41.620  1.00  0.00            
ATOM   4962  HB1 GLN   526      61.610 109.340  40.640  1.00  0.00            
ATOM   4963  HB2 GLN   526      62.060 110.690  41.550  1.00  0.00            
ATOM   4964  CG  GLN   526      59.940 110.080  41.770  1.00  0.00            
ATOM   4965  HG1 GLN   526      59.730 110.690  42.650  1.00  0.00            
ATOM   4966  HG2 GLN   526      59.430 109.140  41.990  1.00  0.00            
ATOM   4967  CD  GLN   526      59.200 110.760  40.630  1.00  0.00            
ATOM   4968  OE1 GLN   526      59.740 111.620  39.940  1.00  0.00            
ATOM   4969  NE2 GLN   526      57.900 110.540  40.470  1.00  0.00            
ATOM   4970 1HE2 GLN   526      57.400 109.950  41.120  1.00  0.00            
ATOM   4971 2HE2 GLN   526      57.380 111.030  39.750  1.00  0.00            
ATOM   4972  C   GLN   526      63.460 108.580  42.540  1.00  0.00            
ATOM   4973  O   GLN   526      64.390 109.360  42.720  1.00  0.00            
ATOM   4974  N   ASP   527      63.530 107.380  41.960  1.00  0.00            
ATOM   4975  H   ASP   527      62.740 106.860  41.610  1.00  0.00            
ATOM   4976  CA  ASP   527      64.830 106.770  41.760  1.00  0.00            
ATOM   4977  HA  ASP   527      65.440 107.050  42.610  1.00  0.00            
ATOM   4978  CB  ASP   527      64.650 105.260  41.860  1.00  0.00            
ATOM   4979  HB1 ASP   527      64.060 104.920  41.010  1.00  0.00            
ATOM   4980  HB2 ASP   527      63.960 104.970  42.650  1.00  0.00            
ATOM   4981  CG  ASP   527      65.960 104.490  42.010  1.00  0.00            
ATOM   4982  OD1 ASP   527      67.080 105.040  42.060  1.00  0.00            
ATOM   4983  OD2 ASP   527      65.840 103.260  41.870  1.00  0.00            
ATOM   4984  C   ASP   527      65.650 107.340  40.610  1.00  0.00            
ATOM   4985  O   ASP   527      65.830 106.630  39.620  1.00  0.00            
ATOM   4986  N   HIS   528      66.160 108.560  40.760  1.00  0.00            
ATOM   4987  H   HIS   528      65.880 108.980  41.640  1.00  0.00            
ATOM   4988  CA  HIS   528      66.960 109.270  39.790  1.00  0.00            
ATOM   4989  HA  HIS   528      67.310 108.560  39.030  1.00  0.00            
ATOM   4990  CB  HIS   528      66.110 110.330  39.080  1.00  0.00            
ATOM   4991  HB1 HIS   528      65.200 109.810  38.800  1.00  0.00            
ATOM   4992  HB2 HIS   528      66.730 110.730  38.270  1.00  0.00            
ATOM   4993  CG  HIS   528      65.760 111.570  39.860  1.00  0.00            
ATOM   4994  ND1 HIS   528      65.070 111.610  41.060  1.00  0.00            
ATOM   4995  HD1 HIS   528      64.850 110.820  41.640  1.00  0.00            
ATOM   4996  CE1 HIS   528      64.910 112.890  41.420  1.00  0.00            
ATOM   4997  HE1 HIS   528      64.440 113.200  42.340  1.00  0.00            
ATOM   4998  NE2 HIS   528      65.530 113.670  40.530  1.00  0.00            
ATOM   4999  CD2 HIS   528      65.950 112.870  39.460  1.00  0.00            
ATOM   5000  HD2 HIS   528      66.620 113.140  38.660  1.00  0.00            
ATOM   5001  C   HIS   528      68.260 109.810  40.380  1.00  0.00            
ATOM   5002  O   HIS   528      68.550 111.000  40.490  1.00  0.00            
ATOM   5003  N   LEU   529      69.030 108.830  40.850  1.00  0.00            
ATOM   5004  H   LEU   529      68.640 107.900  40.830  1.00  0.00            
ATOM   5005  CA  LEU   529      70.380 108.910  41.390  1.00  0.00            
ATOM   5006  HA  LEU   529      70.300 109.850  41.930  1.00  0.00            
ATOM   5007  CB  LEU   529      70.740 107.800  42.370  1.00  0.00            
ATOM   5008  HB1 LEU   529      71.810 107.590  42.330  1.00  0.00            
ATOM   5009  HB2 LEU   529      70.200 106.910  42.060  1.00  0.00            
ATOM   5010  CG  LEU   529      70.390 108.110  43.820  1.00  0.00            
ATOM   5011  HG  LEU   529      71.070 108.910  44.110  1.00  0.00            
ATOM   5012  CD1 LEU   529      68.980 108.640  44.050  1.00  0.00            
ATOM   5013 1HD1 LEU   529      68.140 107.950  44.110  1.00  0.00            
ATOM   5014 2HD1 LEU   529      69.050 109.180  45.000  1.00  0.00            
ATOM   5015 3HD1 LEU   529      68.620 109.380  43.340  1.00  0.00            
ATOM   5016  CD2 LEU   529      70.650 106.880  44.700  1.00  0.00            
ATOM   5017 1HD2 LEU   529      70.070 106.020  44.360  1.00  0.00            
ATOM   5018 2HD2 LEU   529      71.700 106.620  44.830  1.00  0.00            
ATOM   5019 3HD2 LEU   529      70.360 106.980  45.740  1.00  0.00            
ATOM   5020  C   LEU   529      71.510 109.050  40.380  1.00  0.00            
ATOM   5021  O   LEU   529      72.290 109.990  40.470  1.00  0.00            
ATOM   5022  N   GLU   530      71.540 108.130  39.410  1.00  0.00            
ATOM   5023  H   GLU   530      70.930 107.330  39.500  1.00  0.00            
ATOM   5024  CA  GLU   530      72.660 108.060  38.490  1.00  0.00            
ATOM   5025  HA  GLU   530      73.550 108.010  39.100  1.00  0.00            
ATOM   5026  CB  GLU   530      72.630 106.800  37.630  1.00  0.00            
ATOM   5027  HB1 GLU   530      72.720 106.030  38.380  1.00  0.00            
ATOM   5028  HB2 GLU   530      73.460 106.630  36.940  1.00  0.00            
ATOM   5029  CG  GLU   530      71.390 106.600  36.760  1.00  0.00            
ATOM   5030  HG1 GLU   530      71.470 107.190  35.850  1.00  0.00            
ATOM   5031  HG2 GLU   530      70.520 106.820  37.390  1.00  0.00            
ATOM   5032  CD  GLU   530      71.120 105.170  36.320  1.00  0.00            
ATOM   5033  OE1 GLU   530      70.750 104.420  37.250  1.00  0.00            
ATOM   5034  OE2 GLU   530      71.370 104.760  35.160  1.00  0.00            
ATOM   5035  C   GLU   530      72.820 109.340  37.670  1.00  0.00            
ATOM   5036  O   GLU   530      73.930 109.580  37.210  1.00  0.00            
ATOM   5037  N   PHE   531      71.710 110.050  37.460  1.00  0.00            
ATOM   5038  H   PHE   531      70.810 109.600  37.570  1.00  0.00            
ATOM   5039  CA  PHE   531      71.770 111.350  36.820  1.00  0.00            
ATOM   5040  HA  PHE   531      72.350 111.130  35.920  1.00  0.00            
ATOM   5041  CB  PHE   531      70.370 111.790  36.420  1.00  0.00            
ATOM   5042  HB1 PHE   531      69.730 111.630  37.300  1.00  0.00            
ATOM   5043  HB2 PHE   531      70.030 111.070  35.680  1.00  0.00            
ATOM   5044  CG  PHE   531      70.200 113.230  36.000  1.00  0.00            
ATOM   5045  CD1 PHE   531      70.620 113.500  34.690  1.00  0.00            
ATOM   5046  HD1 PHE   531      70.990 112.720  34.040  1.00  0.00            
ATOM   5047  CE1 PHE   531      70.560 114.850  34.340  1.00  0.00            
ATOM   5048  HE1 PHE   531      70.920 115.160  33.370  1.00  0.00            
ATOM   5049  CZ  PHE   531      70.140 115.860  35.210  1.00  0.00            
ATOM   5050  HZ  PHE   531      70.150 116.890  34.870  1.00  0.00            
ATOM   5051  CE2 PHE   531      69.880 115.540  36.550  1.00  0.00            
ATOM   5052  HE2 PHE   531      69.590 116.290  37.270  1.00  0.00            
ATOM   5053  CD2 PHE   531      69.880 114.200  36.960  1.00  0.00            
ATOM   5054  HD2 PHE   531      69.630 113.800  37.930  1.00  0.00            
ATOM   5055  C   PHE   531      72.450 112.510  37.540  1.00  0.00            
ATOM   5056  O   PHE   531      73.320 113.090  36.900  1.00  0.00            
ATOM   5057  N   TRP   532      72.190 112.720  38.830  1.00  0.00            
ATOM   5058  H   TRP   532      71.420 112.220  39.250  1.00  0.00            
ATOM   5059  CA  TRP   532      72.900 113.710  39.620  1.00  0.00            
ATOM   5060  HA  TRP   532      72.940 114.660  39.090  1.00  0.00            
ATOM   5061  CB  TRP   532      72.220 114.010  40.960  1.00  0.00            
ATOM   5062  HB1 TRP   532      72.730 114.790  41.520  1.00  0.00
[truncated: 133,364 more chars]
