# Supplementary material for: ATP dependent NS3 helicase interaction with RNA: insights from molecular simulations
Source: Nucleic Acids Res. 2015 Oct 10;43(18):8725–34. doi: 10.1093/nar/gkv872 (PMC4605317; doi:10.1093/nar/gkv872)
Supplement: SUPPLEMENTARY DATA [file supp_gkv872_nar-02163-z-2015-File009.zip › pdb-files/centr_open-ADP.pdb]

TITLE     Generated by trjconv : t= 299000.00000
ATOM      1  N   SER   189     111.230  35.860   3.760  1.00  0.00            
ATOM      2  H1  SER   189     111.290  35.030   3.190  1.00  0.00            
ATOM      3  H2  SER   189     111.090  36.690   3.200  1.00  0.00            
ATOM      4  H3  SER   189     112.080  35.840   4.300  1.00  0.00            
ATOM      5  CA  SER   189     110.020  35.720   4.590  1.00  0.00            
ATOM      6  HA  SER   189     109.150  35.380   4.020  1.00  0.00            
ATOM      7  CB  SER   189     110.270  34.690   5.690  1.00  0.00            
ATOM      8  HB1 SER   189     110.140  33.690   5.270  1.00  0.00            
ATOM      9  HB2 SER   189     109.520  34.870   6.460  1.00  0.00            
ATOM     10  OG  SER   189     111.570  34.920   6.170  1.00  0.00            
ATOM     11  HG  SER   189     111.860  34.120   6.610  1.00  0.00            
ATOM     12  C   SER   189     109.570  37.050   5.160  1.00  0.00            
ATOM     13  O   SER   189     110.440  37.910   5.270  1.00  0.00            
ATOM     14  N   PRO   190     108.310  37.270   5.550  1.00  0.00            
ATOM     15  CD  PRO   190     107.280  36.260   5.470  1.00  0.00            
ATOM     16  HD1 PRO   190     107.470  35.440   6.160  1.00  0.00            
ATOM     17  HD2 PRO   190     107.260  35.840   4.460  1.00  0.00            
ATOM     18  CG  PRO   190     105.920  36.880   5.790  1.00  0.00            
ATOM     19  HG1 PRO   190     105.520  36.470   6.710  1.00  0.00            
ATOM     20  HG2 PRO   190     105.260  36.830   4.920  1.00  0.00            
ATOM     21  CB  PRO   190     106.290  38.280   6.250  1.00  0.00            
ATOM     22  HB1 PRO   190     106.080  38.380   7.320  1.00  0.00            
ATOM     23  HB2 PRO   190     105.680  39.040   5.750  1.00  0.00            
ATOM     24  CA  PRO   190     107.780  38.520   6.050  1.00  0.00            
ATOM     25  HA  PRO   190     107.830  39.310   5.300  1.00  0.00            
ATOM     26  C   PRO   190     108.430  39.030   7.330  1.00  0.00            
ATOM     27  O   PRO   190     109.190  38.290   7.950  1.00  0.00            
ATOM     28  N   PRO   191     108.260  40.300   7.700  1.00  0.00            
ATOM     29  CD  PRO   191     107.700  41.350   6.870  1.00  0.00            
ATOM     30  HD1 PRO   191     107.000  40.920   6.150  1.00  0.00            
ATOM     31  HD2 PRO   191     108.440  41.810   6.220  1.00  0.00            
ATOM     32  CG  PRO   191     106.990  42.360   7.770  1.00  0.00            
ATOM     33  HG1 PRO   191     106.010  42.010   8.100  1.00  0.00            
ATOM     34  HG2 PRO   191     106.820  43.300   7.270  1.00  0.00            
ATOM     35  CB  PRO   191     108.040  42.350   8.880  1.00  0.00            
ATOM     36  HB1 PRO   191     107.650  42.800   9.800  1.00  0.00            
ATOM     37  HB2 PRO   191     108.880  42.960   8.570  1.00  0.00            
ATOM     38  CA  PRO   191     108.500  40.890   9.000  1.00  0.00            
ATOM     39  HA  PRO   191     109.580  40.940   9.110  1.00  0.00            
ATOM     40  C   PRO   191     107.850  40.130  10.150  1.00  0.00            
ATOM     41  O   PRO   191     106.800  39.520   9.960  1.00  0.00            
ATOM     42  N   ALA   192     108.530  40.200  11.290  1.00  0.00            
ATOM     43  H   ALA   192     109.410  40.690  11.390  1.00  0.00            
ATOM     44  CA  ALA   192     108.160  39.420  12.450  1.00  0.00            
ATOM     45  HA  ALA   192     107.090  39.220  12.390  1.00  0.00            
ATOM     46  CB  ALA   192     108.900  38.090  12.420  1.00  0.00            
ATOM     47  HB1 ALA   192     108.600  37.460  13.260  1.00  0.00            
ATOM     48  HB2 ALA   192     108.870  37.590  11.450  1.00  0.00            
ATOM     49  HB3 ALA   192     109.940  38.360  12.650  1.00  0.00            
ATOM     50  C   ALA   192     108.370  40.190  13.750  1.00  0.00            
ATOM     51  O   ALA   192     109.300  40.980  13.930  1.00  0.00            
ATOM     52  N   VAL   193     107.600  39.780  14.760  1.00  0.00            
ATOM     53  H   VAL   193     106.900  39.070  14.580  1.00  0.00            
ATOM     54  CA  VAL   193     107.720  40.360  16.080  1.00  0.00            
ATOM     55  HA  VAL   193     108.680  40.830  16.260  1.00  0.00            
ATOM     56  CB  VAL   193     106.700  41.480  16.260  1.00  0.00            
ATOM     57  HB  VAL   193     106.710  41.810  17.300  1.00  0.00            
ATOM     58  CG1 VAL   193     107.140  42.690  15.440  1.00  0.00            
ATOM     59 1HG1 VAL   193     108.090  43.150  15.740  1.00  0.00            
ATOM     60 2HG1 VAL   193     107.170  42.420  14.390  1.00  0.00            
ATOM     61 3HG1 VAL   193     106.360  43.450  15.460  1.00  0.00            
ATOM     62  CG2 VAL   193     105.240  41.260  15.870  1.00  0.00            
ATOM     63 1HG2 VAL   193     104.880  40.400  16.430  1.00  0.00            
ATOM     64 2HG2 VAL   193     104.620  42.090  16.180  1.00  0.00            
ATOM     65 3HG2 VAL   193     105.180  41.180  14.780  1.00  0.00            
ATOM     66  C   VAL   193     107.550  39.510  17.340  1.00  0.00            
ATOM     67  O   VAL   193     106.780  38.550  17.300  1.00  0.00            
ATOM     68  N   PRO   194     108.250  39.790  18.440  1.00  0.00            
ATOM     69  CD  PRO   194     109.340  40.700  18.680  1.00  0.00            
ATOM     70  HD1 PRO   194     109.130  41.690  18.260  1.00  0.00            
ATOM     71  HD2 PRO   194     110.280  40.360  18.230  1.00  0.00            
ATOM     72  CG  PRO   194     109.530  40.740  20.190  1.00  0.00            
ATOM     73  HG1 PRO   194     108.710  41.340  20.570  1.00  0.00            
ATOM     74  HG2 PRO   194     110.550  40.970  20.510  1.00  0.00            
ATOM     75  CB  PRO   194     109.150  39.320  20.600  1.00  0.00            
ATOM     76  HB1 PRO   194     108.770  39.280  21.620  1.00  0.00            
ATOM     77  HB2 PRO   194     109.940  38.590  20.430  1.00  0.00            
ATOM     78  CA  PRO   194     108.020  38.980  19.620  1.00  0.00            
ATOM     79  HA  PRO   194     108.100  37.920  19.350  1.00  0.00            
ATOM     80  C   PRO   194     106.670  39.210  20.280  1.00  0.00            
ATOM     81  O   PRO   194     106.030  40.220  20.000  1.00  0.00            
ATOM     82  N   GLN   195     106.270  38.240  21.110  1.00  0.00            
ATOM     83  H   GLN   195     106.860  37.420  21.150  1.00  0.00            
ATOM     84  CA  GLN   195     105.080  38.240  21.930  1.00  0.00            
ATOM     85  HA  GLN   195     104.230  38.170  21.240  1.00  0.00            
ATOM     86  CB  GLN   195     105.070  36.970  22.770  1.00  0.00            
ATOM     87  HB1 GLN   195     104.220  37.120  23.430  1.00  0.00            
ATOM     88  HB2 GLN   195     105.960  36.920  23.400  1.00  0.00            
ATOM     89  CG  GLN   195     104.930  35.600  22.110  1.00  0.00            
ATOM     90  HG1 GLN   195     105.860  35.370  21.590  1.00  0.00            
ATOM     91  HG2 GLN   195     104.120  35.510  21.390  1.00  0.00            
ATOM     92  CD  GLN   195     104.930  34.530  23.190  1.00  0.00            
ATOM     93  OE1 GLN   195     105.910  34.200  23.850  1.00  0.00            
ATOM     94  NE2 GLN   195     103.740  33.930  23.320  1.00  0.00            
ATOM     95 1HE2 GLN   195     103.050  34.300  22.680  1.00  0.00            
ATOM     96 2HE2 GLN   195     103.630  33.230  24.040  1.00  0.00            
ATOM     97  C   GLN   195     104.960  39.430  22.860  1.00  0.00            
ATOM     98  O   GLN   195     103.900  40.040  22.980  1.00  0.00            
ATOM     99  N   SER   196     106.070  40.070  23.250  1.00  0.00            
ATOM    100  H   SER   196     106.950  39.780  22.840  1.00  0.00            
ATOM    101  CA  SER   196     105.970  41.200  24.140  1.00  0.00            
ATOM    102  HA  SER   196     104.990  41.140  24.630  1.00  0.00            
ATOM    103  CB  SER   196     107.040  41.150  25.230  1.00  0.00            
ATOM    104  HB1 SER   196     107.010  41.990  25.910  1.00  0.00            
ATOM    105  HB2 SER   196     108.000  41.270  24.720  1.00  0.00            
ATOM    106  OG  SER   196     107.100  39.910  25.900  1.00  0.00            
ATOM    107  HG  SER   196     107.660  39.330  25.390  1.00  0.00            
ATOM    108  C   SER   196     105.930  42.530  23.400  1.00  0.00            
ATOM    109  O   SER   196     106.540  42.610  22.340  1.00  0.00            
ATOM    110  N   PHE   197     105.280  43.480  24.070  1.00  0.00            
ATOM    111  H   PHE   197     104.660  43.180  24.800  1.00  0.00            
ATOM    112  CA  PHE   197     104.850  44.770  23.570  1.00  0.00            
ATOM    113  HA  PHE   197     104.340  44.790  22.610  1.00  0.00            
ATOM    114  CB  PHE   197     103.790  45.260  24.550  1.00  0.00            
ATOM    115  HB1 PHE   197     104.310  45.360  25.500  1.00  0.00            
ATOM    116  HB2 PHE   197     103.020  44.480  24.550  1.00  0.00            
ATOM    117  CG  PHE   197     103.140  46.590  24.270  1.00  0.00            
ATOM    118  CD1 PHE   197     102.190  46.600  23.230  1.00  0.00            
ATOM    119  HD1 PHE   197     101.990  45.760  22.590  1.00  0.00            
ATOM    120  CE1 PHE   197     101.510  47.770  22.900  1.00  0.00            
ATOM    121  HE1 PHE   197     100.710  47.810  22.180  1.00  0.00            
ATOM    122  CZ  PHE   197     101.720  48.930  23.670  1.00  0.00            
ATOM    123  HZ  PHE   197     101.050  49.760  23.550  1.00  0.00            
ATOM    124  CE2 PHE   197     102.760  48.960  24.600  1.00  0.00            
ATOM    125  HE2 PHE   197     102.960  49.820  25.220  1.00  0.00            
ATOM    126  CD2 PHE   197     103.460  47.790  24.920  1.00  0.00            
ATOM    127  HD2 PHE   197     104.280  47.850  25.620  1.00  0.00            
ATOM    128  C   PHE   197     106.020  45.730  23.390  1.00  0.00            
ATOM    129  O   PHE   197     106.940  45.880  24.200  1.00  0.00            
ATOM    130  N   GLN   198     106.030  46.400  22.240  1.00  0.00            
ATOM    131  H   GLN   198     105.350  46.190  21.530  1.00  0.00            
ATOM    132  CA  GLN   198     106.960  47.470  21.940  1.00  0.00            
ATOM    133  HA  GLN   198     107.500  47.890  22.790  1.00  0.00            
ATOM    134  CB  GLN   198     107.950  46.990  20.890  1.00  0.00            
ATOM    135  HB1 GLN   198     108.600  47.830  20.650  1.00  0.00            
ATOM    136  HB2 GLN   198     107.430  46.600  20.010  1.00  0.00            
ATOM    137  CG  GLN   198     108.870  45.850  21.330  1.00  0.00            
ATOM    138  HG1 GLN   198     108.290  44.930  21.450  1.00  0.00            
ATOM    139  HG2 GLN   198     109.320  46.060  22.300  1.00  0.00            
ATOM    140  CD  GLN   198     110.030  45.630  20.380  1.00  0.00            
ATOM    141  OE1 GLN   198     110.950  46.440  20.290  1.00  0.00            
ATOM    142  NE2 GLN   198     109.930  44.500  19.670  1.00  0.00            
ATOM    143 1HE2 GLN   198     109.160  43.870  19.830  1.00  0.00            
ATOM    144 2HE2 GLN   198     110.660  44.310  18.990  1.00  0.00            
ATOM    145  C   GLN   198     106.200  48.600  21.260  1.00  0.00            
ATOM    146  O   GLN   198     105.080  48.450  20.790  1.00  0.00            
ATOM    147  N   VAL   199     106.920  49.710  21.100  1.00  0.00            
ATOM    148  H   VAL   199     107.800  49.760  21.610  1.00  0.00            
ATOM    149  CA  VAL   199     106.460  50.860  20.360  1.00  0.00            
ATOM    150  HA  VAL   199     105.590  50.550  19.780  1.00  0.00            
ATOM    151  CB  VAL   199     105.940  51.920  21.330  1.00  0.00            
ATOM    152  HB  VAL   199     106.810  52.290  21.870  1.00  0.00            
ATOM    153  CG1 VAL   199     105.350  53.100  20.560  1.00  0.00            
ATOM    154 1HG1 VAL   199     105.330  53.950  21.240  1.00  0.00            
ATOM    155 2HG1 VAL   199     105.960  53.370  19.690  1.00  0.00            
ATOM    156 3HG1 VAL   199     104.320  52.820  20.330  1.00  0.00            
ATOM    157  CG2 VAL   199     104.910  51.440  22.340  1.00  0.00            
ATOM    158 1HG2 VAL   199     105.350  50.750  23.050  1.00  0.00            
ATOM    159 2HG2 VAL   199     104.660  52.240  23.020  1.00  0.00            
ATOM    160 3HG2 VAL   199     104.040  51.000  21.850  1.00  0.00            
ATOM    161  C   VAL   199     107.570  51.430  19.480  1.00  0.00            
ATOM    162  O   VAL   199     108.620  51.710  20.050  1.00  0.00            
ATOM    163  N   ALA   200     107.420  51.430  18.150  1.00  0.00            
ATOM    164  H   ALA   200     106.470  51.320  17.820  1.00  0.00            
ATOM    165  CA  ALA   200     108.450  51.850  17.220  1.00  0.00            
ATOM    166  HA  ALA   200     109.340  52.060  17.820  1.00  0.00            
ATOM    167  CB  ALA   200     108.610  50.800  16.120  1.00  0.00            
ATOM    168  HB1 ALA   200     109.470  51.100  15.520  1.00  0.00            
ATOM    169  HB2 ALA   200     108.690  49.780  16.480  1.00  0.00            
ATOM    170  HB3 ALA   200     107.700  50.730  15.520  1.00  0.00            
ATOM    171  C   ALA   200     108.110  53.160  16.520  1.00  0.00            
ATOM    172  O   ALA   200     106.950  53.570  16.540  1.00  0.00            
ATOM    173  N   HIS   201     109.070  53.730  15.800  1.00  0.00            
ATOM    174  H   HIS   201     109.980  53.330  15.640  1.00  0.00            
ATOM    175  CA  HIS   201     109.010  54.940  14.990  1.00  0.00            
ATOM    176  HA  HIS   201     107.980  55.290  15.030  1.00  0.00            
ATOM    177  CB  HIS   201     109.790  56.130  15.540  1.00  0.00            
ATOM    178  HB1 HIS   201     110.820  56.040  15.190  1.00  0.00            
ATOM    179  HB2 HIS   201     109.780  56.120  16.630  1.00  0.00            
ATOM    180  CG  HIS   201     109.350  57.490  15.060  1.00  0.00            
ATOM    181  ND1 HIS   201     110.040  58.520  14.430  1.00  0.00            
ATOM    182  CE1 HIS   201     109.300  59.630  14.430  1.00  0.00            
ATOM    183  HE1 HIS   201     109.500  60.550  13.900  1.00  0.00            
ATOM    184  NE2 HIS   201     108.230  59.380  15.210  1.00  0.00            
ATOM    185  HE2 HIS   201     107.620  60.120  15.510  1.00  0.00            
ATOM    186  CD2 HIS   201     108.260  58.070  15.650  1.00  0.00            
ATOM    187  HD2 HIS   201     107.650  57.530  16.360  1.00  0.00            
ATOM    188  C   HIS   201     109.480  54.610  13.580  1.00  0.00            
ATOM    189  O   HIS   201     110.470  53.890  13.450  1.00  0.00            
ATOM    190  N   LEU   202     108.810  55.070  12.520  1.00  0.00            
ATOM    191  H   LEU   202     108.080  55.750  12.710  1.00  0.00            
ATOM    192  CA  LEU   202     109.050  54.700  11.140  1.00  0.00            
ATOM    193  HA  LEU   202     110.070  54.340  11.040  1.00  0.00            
ATOM    194  CB  LEU   202     108.090  53.580  10.770  1.00  0.00            
ATOM    195  HB1 LEU   202     107.130  54.040  11.020  1.00  0.00            
ATOM    196  HB2 LEU   202     108.140  52.640  11.310  1.00  0.00            
ATOM    197  CG  LEU   202     107.940  53.240   9.290  1.00  0.00            
ATOM    198  HG  LEU   202     107.930  54.220   8.800  1.00  0.00            
ATOM    199  CD1 LEU   202     109.180  52.580   8.720  1.00  0.00            
ATOM    200 1HD1 LEU   202     109.070  52.220   7.690  1.00  0.00            
ATOM    201 2HD1 LEU   202     110.000  53.290   8.660  1.00  0.00            
ATOM    202 3HD1 LEU   202     109.510  51.700   9.280  1.00  0.00            
ATOM    203  CD2 LEU   202     106.730  52.320   9.100  1.00  0.00            
ATOM    204 1HD2 LEU   202     106.600  52.050   8.050  1.00  0.00            
ATOM    205 2HD2 LEU   202     107.040  51.400   9.590  1.00  0.00            
ATOM    206 3HD2 LEU   202     105.780  52.670   9.500  1.00  0.00            
ATOM    207  C   LEU   202     108.970  55.930  10.240  1.00  0.00            
ATOM    208  O   LEU   202     107.940  56.590  10.110  1.00  0.00            
ATOM    209  N   HIS   203     110.130  56.400   9.780  1.00  0.00            
ATOM    210  H   HIS   203     110.930  55.860  10.080  1.00  0.00            
ATOM    211  CA  HIS   203     110.330  57.600   9.000  1.00  0.00            
ATOM    212  HA  HIS   203     109.370  58.110   9.040  1.00  0.00            
ATOM    213  CB  HIS   203     111.300  58.600   9.630  1.00  0.00            
ATOM    214  HB1 HIS   203     112.270  58.100   9.610  1.00  0.00            
ATOM    215  HB2 HIS   203     110.990  58.900  10.630  1.00  0.00            
ATOM    216  CG  HIS   203     111.310  59.850   8.790  1.00  0.00            
ATOM    217  ND1 HIS   203     112.350  60.170   7.930  1.00  0.00            
ATOM    218  CE1 HIS   203     111.980  61.240   7.220  1.00  0.00            
ATOM    219  HE1 HIS   203     112.650  61.720   6.520  1.00  0.00            
ATOM    220  NE2 HIS   203     110.670  61.470   7.410  1.00  0.00            
ATOM    221  HE2 HIS   203     110.080  62.120   6.910  1.00  0.00            
ATOM    222  CD2 HIS   203     110.250  60.630   8.420  1.00  0.00            
ATOM    223  HD2 HIS   203     109.270  60.670   8.870  1.00  0.00            
ATOM    224  C   HIS   203     110.620  57.260   7.550  1.00  0.00            
ATOM    225  O   HIS   203     111.560  56.570   7.170  1.00  0.00            
ATOM    226  N   ALA   204     109.840  57.720   6.560  1.00  0.00            
ATOM    227  H   ALA   204     109.230  58.470   6.860  1.00  0.00            
ATOM    228  CA  ALA   204     110.030  57.420   5.160  1.00  0.00            
ATOM    229  HA  ALA   204     111.100  57.370   4.960  1.00  0.00            
ATOM    230  CB  ALA   204     109.400  56.070   4.840  1.00  0.00            
ATOM    231  HB1 ALA   204     109.720  55.750   3.850  1.00  0.00            
ATOM    232  HB2 ALA   204     109.720  55.260   5.500  1.00  0.00            
ATOM    233  HB3 ALA   204     108.320  56.190   4.910  1.00  0.00            
ATOM    234  C   ALA   204     109.410  58.500   4.280  1.00  0.00            
ATOM    235  O   ALA   204     108.350  58.970   4.670  1.00  0.00            
ATOM    236  N   PRO   205     109.980  58.770   3.100  1.00  0.00            
ATOM    237  CD  PRO   205     111.030  58.010   2.450  1.00  0.00            
ATOM    238  HD1 PRO   205     111.030  56.920   2.390  1.00  0.00            
ATOM    239  HD2 PRO   205     111.980  58.290   2.900  1.00  0.00            
ATOM    240  CG  PRO   205     110.950  58.460   0.990  1.00  0.00            
ATOM    241  HG1 PRO   205     110.260  57.740   0.540  1.00  0.00            
ATOM    242  HG2 PRO   205     111.950  58.370   0.570  1.00  0.00            
ATOM    243  CB  PRO   205     110.440  59.890   1.070  1.00  0.00            
ATOM    244  HB1 PRO   205     109.990  60.190   0.120  1.00  0.00            
ATOM    245  HB2 PRO   205     111.260  60.550   1.350  1.00  0.00            
ATOM    246  CA  PRO   205     109.470  59.820   2.250  1.00  0.00            
ATOM    247  HA  PRO   205     109.510  60.800   2.730  1.00  0.00            
ATOM    248  C   PRO   205     108.030  59.460   1.890  1.00  0.00            
ATOM    249  O   PRO   205     107.560  58.330   1.950  1.00  0.00            
ATOM    250  N   THR   206     107.310  60.440   1.330  1.00  0.00            
ATOM    251  H   THR   206     107.680  61.380   1.340  1.00  0.00            
ATOM    252  CA  THR   206     106.020  60.210   0.720  1.00  0.00            
ATOM    253  HA  THR   206     105.380  59.780   1.490  1.00  0.00            
ATOM    254  CB  THR   206     105.400  61.570   0.410  1.00  0.00            
ATOM    255  HB  THR   206     104.510  61.480  -0.210  1.00  0.00            
ATOM    256  CG2 THR   206     104.900  62.230   1.690  1.00  0.00            
ATOM    257 1HG2 THR   206     104.580  63.270   1.570  1.00  0.00            
ATOM    258 2HG2 THR   206     104.080  61.730   2.200  1.00  0.00            
ATOM    259 3HG2 THR   206     105.770  62.300   2.330  1.00  0.00            
ATOM    260  OG1 THR   206     106.280  62.500  -0.190  1.00  0.00            
ATOM    261  HG1 THR   206     106.350  62.290  -1.120  1.00  0.00            
ATOM    262  C   THR   206     106.160  59.260  -0.460  1.00  0.00            
ATOM    263  O   THR   206     107.190  59.170  -1.130  1.00  0.00            
ATOM    264  N   GLY   207     105.160  58.420  -0.740  1.00  0.00            
ATOM    265  H   GLY   207     104.390  58.400  -0.090  1.00  0.00            
ATOM    266  CA  GLY   207     105.190  57.340  -1.700  1.00  0.00            
ATOM    267  HA1 GLY   207     105.620  57.790  -2.600  1.00  0.00            
ATOM    268  HA2 GLY   207     104.170  57.030  -1.920  1.00  0.00            
ATOM    269  C   GLY   207     105.980  56.080  -1.360  1.00  0.00            
ATOM    270  O   GLY   207     106.200  55.260  -2.250  1.00  0.00            
ATOM    271  N   SER   208     106.360  55.870  -0.090  1.00  0.00            
ATOM    272  H   SER   208     106.070  56.640   0.490  1.00  0.00            
ATOM    273  CA  SER   208     107.250  54.820   0.330  1.00  0.00            
ATOM    274  HA  SER   208     107.950  54.640  -0.490  1.00  0.00            
ATOM    275  CB  SER   208     108.000  55.210   1.600  1.00  0.00            
ATOM    276  HB1 SER   208     108.670  56.060   1.530  1.00  0.00            
ATOM    277  HB2 SER   208     108.610  54.360   1.900  1.00  0.00            
ATOM    278  OG  SER   208     107.120  55.330   2.700  1.00  0.00            
ATOM    279  HG  SER   208     106.350  55.860   2.450  1.00  0.00            
ATOM    280  C   SER   208     106.680  53.460   0.710  1.00  0.00            
ATOM    281  O   SER   208     107.420  52.480   0.840  1.00  0.00            
ATOM    282  N   GLY   209     105.350  53.410   0.700  1.00  0.00            
ATOM    283  H   GLY   209     104.820  54.260   0.520  1.00  0.00            
ATOM    284  CA  GLY   209     104.500  52.260   0.900  1.00  0.00            
ATOM    285  HA1 GLY   209     104.940  51.350   0.500  1.00  0.00            
ATOM    286  HA2 GLY   209     103.600  52.370   0.290  1.00  0.00            
ATOM    287  C   GLY   209     104.180  52.040   2.370  1.00  0.00            
ATOM    288  O   GLY   209     103.720  50.960   2.750  1.00  0.00            
ATOM    289  N   LYS   210     104.410  53.020   3.240  1.00  0.00            
ATOM    290  H   LYS   210     104.780  53.900   2.900  1.00  0.00            
ATOM    291  CA  LYS   210     104.240  52.780   4.660  1.00  0.00            
ATOM    292  HA  LYS   210     104.720  51.860   5.000  1.00  0.00            
ATOM    293  CB  LYS   210     104.840  53.900   5.500  1.00  0.00            
ATOM    294  HB1 LYS   210     105.880  53.940   5.160  1.00  0.00            
ATOM    295  HB2 LYS   210     104.840  53.750   6.580  1.00  0.00            
ATOM    296  CG  LYS   210     104.250  55.300   5.320  1.00  0.00            
ATOM    297  HG1 LYS   210     103.320  55.400   5.860  1.00  0.00            
ATOM    298  HG2 LYS   210     104.100  55.490   4.260  1.00  0.00            
ATOM    299  CD  LYS   210     105.170  56.310   6.000  1.00  0.00            
ATOM    300  HD1 LYS   210     106.180  56.100   5.650  1.00  0.00            
ATOM    301  HD2 LYS   210     105.210  56.230   7.080  1.00  0.00            
ATOM    302  CE  LYS   210     104.820  57.780   5.760  1.00  0.00            
ATOM    303  HE1 LYS   210     105.250  58.260   6.630  1.00  0.00            
ATOM    304  HE2 LYS   210     103.750  57.970   5.800  1.00  0.00            
ATOM    305  NZ  LYS   210     105.410  58.320   4.520  1.00  0.00            
ATOM    306  HZ1 LYS   210     104.870  59.110   4.200  1.00  0.00            
ATOM    307  HZ2 LYS   210     106.360  58.560   4.770  1.00  0.00            
ATOM    308  HZ3 LYS   210     105.350  57.660   3.750  1.00  0.00            
ATOM    309  C   LYS   210     102.780  52.600   5.030  1.00  0.00            
ATOM    310  O   LYS   210     102.470  52.050   6.090  1.00  0.00            
ATOM    311  N   SER   211     101.800  52.970   4.200  1.00  0.00            
ATOM    312  H   SER   211     102.150  53.310   3.320  1.00  0.00            
ATOM    313  CA  SER   211     100.380  52.770   4.440  1.00  0.00            
ATOM    314  HA  SER   211     100.250  52.660   5.520  1.00  0.00            
ATOM    315  CB  SER   211      99.670  53.990   3.870  1.00  0.00            
ATOM    316  HB1 SER   211      98.670  54.000   4.310  1.00  0.00            
ATOM    317  HB2 SER   211      99.550  53.830   2.800  1.00  0.00            
ATOM    318  OG  SER   211     100.220  55.240   4.230  1.00  0.00            
ATOM    319  HG  SER   211     100.090  55.310   5.180  1.00  0.00            
ATOM    320  C   SER   211      99.850  51.530   3.740  1.00  0.00            
ATOM    321  O   SER   211      98.740  51.050   3.940  1.00  0.00            
ATOM    322  N   THR   212     100.670  50.990   2.830  1.00  0.00            
ATOM    323  H   THR   212     101.540  51.480   2.710  1.00  0.00            
ATOM    324  CA  THR   212     100.260  49.970   1.880  1.00  0.00            
ATOM    325  HA  THR   212      99.310  49.520   2.140  1.00  0.00            
ATOM    326  CB  THR   212     100.300  50.570   0.480  1.00  0.00            
ATOM    327  HB  THR   212     100.290  49.700  -0.180  1.00  0.00            
ATOM    328  CG2 THR   212      99.200  51.590   0.160  1.00  0.00            
ATOM    329 1HG2 THR   212      98.250  51.110   0.360  1.00  0.00            
ATOM    330 2HG2 THR   212      99.330  52.530   0.700  1.00  0.00            
ATOM    331 3HG2 THR   212      99.260  51.860  -0.890  1.00  0.00            
ATOM    332  OG1 THR   212     101.560  51.200   0.340  1.00  0.00            
ATOM    333  HG1 THR   212     101.520  52.040   0.790  1.00  0.00            
ATOM    334  C   THR   212     101.070  48.690   1.980  1.00  0.00            
ATOM    335  O   THR   212     100.470  47.630   2.140  1.00  0.00            
ATOM    336  N   LYS   213     102.400  48.730   1.800  1.00  0.00            
ATOM    337  H   LYS   213     102.790  49.620   1.540  1.00  0.00            
ATOM    338  CA  LYS   213     103.270  47.570   1.810  1.00  0.00            
ATOM    339  HA  LYS   213     102.800  46.830   1.160  1.00  0.00            
ATOM    340  CB  LYS   213     104.630  47.950   1.230  1.00  0.00            
ATOM    341  HB1 LYS   213     105.360  47.140   1.210  1.00  0.00            
ATOM    342  HB2 LYS   213     105.130  48.670   1.870  1.00  0.00            
ATOM    343  CG  LYS   213     104.590  48.410  -0.220  1.00  0.00            
ATOM    344  HG1 LYS   213     103.970  49.300  -0.180  1.00  0.00            
ATOM    345  HG2 LYS   213     104.190  47.660  -0.910  1.00  0.00            
ATOM    346  CD  LYS   213     105.940  48.980  -0.650  1.00  0.00            
ATOM    347  HD1 LYS   213     106.770  48.310  -0.450  1.00  0.00            
ATOM    348  HD2 LYS   213     106.070  49.950  -0.160  1.00  0.00            
ATOM    349  CE  LYS   213     105.870  49.270  -2.150  1.00  0.00            
ATOM    350  HE1 LYS   213     105.080  50.000  -2.310  1.00  0.00            
ATOM    351  HE2 LYS   213     105.590  48.300  -2.570  1.00  0.00            
ATOM    352  NZ  LYS   213     107.130  49.770  -2.700  1.00  0.00            
ATOM    353  HZ1 LYS   213     107.810  50.100  -2.030  1.00  0.00            
ATOM    354  HZ2 LYS   213     107.630  49.050  -3.220  1.00  0.00            
ATOM    355  HZ3 LYS   213     107.090  50.520  -3.370  1.00  0.00            
ATOM    356  C   LYS   213     103.440  47.040   3.230  1.00  0.00            
ATOM    357  O   LYS   213     103.430  45.820   3.340  1.00  0.00            
ATOM    358  N   VAL   214     103.660  47.930   4.200  1.00  0.00            
ATOM    359  H   VAL   214     103.820  48.890   3.930  1.00  0.00            
ATOM    360  CA  VAL   214     103.840  47.460   5.560  1.00  0.00            
ATOM    361  HA  VAL   214     104.720  46.820   5.510  1.00  0.00            
ATOM    362  CB  VAL   214     104.220  48.700   6.370  1.00  0.00            
ATOM    363  HB  VAL   214     103.500  49.510   6.280  1.00  0.00            
ATOM    364  CG1 VAL   214     104.430  48.340   7.830  1.00  0.00            
ATOM    365 1HG1 VAL   214     103.500  47.950   8.270  1.00  0.00            
ATOM    366 2HG1 VAL   214     105.260  47.650   7.980  1.00  0.00            
ATOM    367 3HG1 VAL   214     104.620  49.250   8.400  1.00  0.00            
ATOM    368  CG2 VAL   214     105.600  49.130   5.860  1.00  0.00            
ATOM    369 1HG2 VAL   214     105.560  49.580   4.870  1.00  0.00            
ATOM    370 2HG2 VAL   214     106.040  49.890   6.510  1.00  0.00            
ATOM    371 3HG2 VAL   214     106.340  48.330   5.900  1.00  0.00            
ATOM    372  C   VAL   214     102.700  46.630   6.140  1.00  0.00            
ATOM    373  O   VAL   214     103.040  45.490   6.470  1.00  0.00            
ATOM    374  N   PRO   215     101.440  47.040   6.250  1.00  0.00            
ATOM    375  CD  PRO   215     100.930  48.310   5.760  1.00  0.00            
ATOM    376  HD1 PRO   215     100.990  48.320   4.670  1.00  0.00            
ATOM    377  HD2 PRO   215     101.510  49.190   6.020  1.00  0.00            
ATOM    378  CG  PRO   215      99.540  48.540   6.350  1.00  0.00            
ATOM    379  HG1 PRO   215      98.870  49.040   5.640  1.00  0.00            
ATOM    380  HG2 PRO   215      99.480  49.220   7.200  1.00  0.00            
ATOM    381  CB  PRO   215      99.000  47.120   6.510  1.00  0.00            
ATOM    382  HB1 PRO   215      98.460  46.780   5.620  1.00  0.00            
ATOM    383  HB2 PRO   215      98.380  47.090   7.400  1.00  0.00            
ATOM    384  CA  PRO   215     100.270  46.290   6.670  1.00  0.00            
ATOM    385  HA  PRO   215     100.440  46.100   7.730  1.00  0.00            
ATOM    386  C   PRO   215     100.200  44.960   5.930  1.00  0.00            
ATOM    387  O   PRO   215      99.790  43.930   6.470  1.00  0.00            
ATOM    388  N   ALA   216     100.540  44.860   4.640  1.00  0.00            
ATOM    389  H   ALA   216     100.710  45.720   4.160  1.00  0.00            
ATOM    390  CA  ALA   216     100.400  43.710   3.770  1.00  0.00            
ATOM    391  HA  ALA   216      99.460  43.200   3.990  1.00  0.00            
ATOM    392  CB  ALA   216     100.400  44.110   2.290  1.00  0.00            
ATOM    393  HB1 ALA   216      99.590  44.780   1.990  1.00  0.00            
ATOM    394  HB2 ALA   216     101.360  44.540   2.040  1.00  0.00            
ATOM    395  HB3 ALA   216     100.430  43.200   1.690  1.00  0.00            
ATOM    396  C   ALA   216     101.520  42.700   4.000  1.00  0.00            
ATOM    397  O   ALA   216     101.220  41.510   3.920  1.00  0.00            
ATOM    398  N   ALA   217     102.750  43.150   4.240  1.00  0.00            
ATOM    399  H   ALA   217     102.950  44.130   4.060  1.00  0.00            
ATOM    400  CA  ALA   217     103.800  42.300   4.760  1.00  0.00            
ATOM    401  HA  ALA   217     103.860  41.350   4.240  1.00  0.00            
ATOM    402  CB  ALA   217     105.100  43.100   4.680  1.00  0.00            
ATOM    403  HB1 ALA   217     105.180  43.820   5.490  1.00  0.00            
ATOM    404  HB2 ALA   217     105.840  42.300   4.630  1.00  0.00            
ATOM    405  HB3 ALA   217     105.180  43.590   3.700  1.00  0.00            
ATOM    406  C   ALA   217     103.560  41.780   6.170  1.00  0.00            
ATOM    407  O   ALA   217     103.760  40.590   6.370  1.00  0.00            
ATOM    408  N   TYR   218     103.050  42.520   7.160  1.00  0.00            
ATOM    409  H   TYR   218     103.010  43.530   7.070  1.00  0.00            
ATOM    410  CA  TYR   218     102.680  42.030   8.470  1.00  0.00            
ATOM    411  HA  TYR   218     103.590  41.500   8.780  1.00  0.00            
ATOM    412  CB  TYR   218     102.280  43.110   9.470  1.00  0.00            
ATOM    413  HB1 TYR   218     101.820  42.640  10.350  1.00  0.00            
ATOM    414  HB2 TYR   218     101.620  43.740   8.880  1.00  0.00            
ATOM    415  CG  TYR   218     103.420  43.880  10.090  1.00  0.00            
ATOM    416  CD1 TYR   218     104.280  43.190  10.950  1.00  0.00            
ATOM    417  HD1 TYR   218     104.220  42.130  11.140  1.00  0.00            
ATOM    418  CE1 TYR   218     105.350  43.930  11.480  1.00  0.00            
ATOM    419  HE1 TYR   218     106.080  43.430  12.090  1.00  0.00            
ATOM    420  CZ  TYR   218     105.450  45.340  11.380  1.00  0.00            
ATOM    421  OH  TYR   218     106.410  46.050  12.040  1.00  0.00            
ATOM    422  HH  TYR   218     106.390  46.980  11.840  1.00  0.00            
ATOM    423  CE2 TYR   218     104.560  45.970  10.490  1.00  0.00            
ATOM    424  HE2 TYR   218     104.540  47.030  10.290  1.00  0.00            
ATOM    425  CD2 TYR   218     103.570  45.250   9.820  1.00  0.00            
ATOM    426  HD2 TYR   218     102.950  45.720   9.070  1.00  0.00            
ATOM    427  C   TYR   218     101.520  41.050   8.410  1.00  0.00            
ATOM    428  O   TYR   218     101.450  40.030   9.090  1.00  0.00            
ATOM    429  N   ALA   219     100.540  41.270   7.520  1.00  0.00            
ATOM    430  H   ALA   219     100.470  42.180   7.080  1.00  0.00            
ATOM    431  CA  ALA   219      99.510  40.270   7.370  1.00  0.00            
ATOM    432  HA  ALA   219      99.090  40.130   8.360  1.00  0.00            
ATOM    433  CB  ALA   219      98.470  40.840   6.400  1.00  0.00            
ATOM    434  HB1 ALA   219      98.270  41.860   6.720  1.00  0.00            
ATOM    435  HB2 ALA   219      98.720  40.890   5.340  1.00  0.00            
ATOM    436  HB3 ALA   219      97.630  40.150   6.480  1.00  0.00            
ATOM    437  C   ALA   219     100.000  38.930   6.850  1.00  0.00            
ATOM    438  O   ALA   219      99.470  37.910   7.280  1.00  0.00            
ATOM    439  N   ALA   220     101.100  38.850   6.100  1.00  0.00            
ATOM    440  H   ALA   220     101.430  39.750   5.770  1.00  0.00            
ATOM    441  CA  ALA   220     101.630  37.620   5.560  1.00  0.00            
ATOM    442  HA  ALA   220     100.830  37.000   5.160  1.00  0.00            
ATOM    443  CB  ALA   220     102.590  37.950   4.420  1.00  0.00            
ATOM    444  HB1 ALA   220     102.110  38.540   3.630  1.00  0.00            
ATOM    445  HB2 ALA   220     103.460  38.510   4.740  1.00  0.00            
ATOM    446  HB3 ALA   220     102.960  37.030   3.950  1.00  0.00            
ATOM    447  C   ALA   220     102.330  36.810   6.640  1.00  0.00            
ATOM    448  O   ALA   220     102.630  35.650   6.370  1.00  0.00            
ATOM    449  N   GLN   221     102.500  37.320   7.860  1.00  0.00            
ATOM    450  H   GLN   221     102.130  38.200   8.200  1.00  0.00            
ATOM    451  CA  GLN   221     103.100  36.500   8.890  1.00  0.00            
ATOM    452  HA  GLN   221     103.790  35.790   8.440  1.00  0.00            
ATOM    453  CB  GLN   221     103.920  37.350   9.850  1.00  0.00            
ATOM    454  HB1 GLN   221     103.230  37.750  10.590  1.00  0.00            
ATOM    455  HB2 GLN   221     104.450  38.030   9.170  1.00  0.00            
ATOM    456  CG  GLN   221     105.070  36.750  10.660  1.00  0.00            
ATOM    457  HG1 GLN   221     104.640  36.000  11.320  1.00  0.00            
ATOM    458  HG2 GLN   221     105.490  37.580  11.240  1.00  0.00            
ATOM    459  CD  GLN   221     106.210  36.120   9.880  1.00  0.00            
ATOM    460  OE1 GLN   221     106.270  34.890   9.960  1.00  0.00            
ATOM    461  NE2 GLN   221     107.180  36.740   9.220  1.00  0.00            
ATOM    462 1HE2 GLN   221     107.290  37.740   9.270  1.00  0.00            
ATOM    463 2HE2 GLN   221     107.760  36.200   8.590  1.00  0.00            
ATOM    464  C   GLN   221     102.030  35.640   9.550  1.00  0.00            
ATOM    465  O   GLN   221     102.390  34.630  10.160  1.00  0.00            
ATOM    466  N   GLY   222     100.750  35.990   9.380  1.00  0.00            
ATOM    467  H   GLY   222     100.420  36.690   8.730  1.00  0.00            
ATOM    468  CA  GLY   222      99.710  35.410  10.200  1.00  0.00            
ATOM    469  HA1 GLY   222      99.970  34.390  10.460  1.00  0.00            
ATOM    470  HA2 GLY   222      98.820  35.550   9.590  1.00  0.00            
ATOM    471  C   GLY   222      99.420  36.250  11.440  1.00  0.00            
ATOM    472  O   GLY   222      99.170  35.680  12.500  1.00  0.00            
ATOM    473  N   TYR   223      99.590  37.580  11.380  1.00  0.00            
ATOM    474  H   TYR   223      99.810  38.090  10.540  1.00  0.00            
ATOM    475  CA  TYR   223      99.130  38.470  12.430  1.00  0.00            
ATOM    476  HA  TYR   223      98.970  37.930  13.360  1.00  0.00            
ATOM    477  CB  TYR   223     100.170  39.540  12.740  1.00  0.00            
ATOM    478  HB1 TYR   223      99.900  40.110  13.620  1.00  0.00            
ATOM    479  HB2 TYR   223     100.180  40.280  11.940  1.00  0.00            
ATOM    480  CG  TYR   223     101.530  39.050  13.180  1.00  0.00            
ATOM    481  CD1 TYR   223     101.700  37.990  14.080  1.00  0.00            
ATOM    482  HD1 TYR   223     100.870  37.440  14.490  1.00  0.00            
ATOM    483  CE1 TYR   223     102.970  37.590  14.500  1.00  0.00            
ATOM    484  HE1 TYR   223     103.030  36.800  15.230  1.00  0.00            
ATOM    485  CZ  TYR   223     104.110  38.210  13.940  1.00  0.00            
ATOM    486  OH  TYR   223     105.360  37.770  14.250  1.00  0.00            
ATOM    487  HH  TYR   223     105.190  37.030  14.840  1.00  0.00            
ATOM    488  CE2 TYR   223     103.950  39.270  13.020  1.00  0.00            
ATOM    489  HE2 TYR   223     104.790  39.830  12.640  1.00  0.00            
ATOM    490  CD2 TYR   223     102.660  39.670  12.630  1.00  0.00            
ATOM    491  HD2 TYR   223     102.670  40.450  11.880  1.00  0.00            
ATOM    492  C   TYR   223      97.780  39.130  12.190  1.00  0.00            
ATOM    493  O   TYR   223      97.420  39.310  11.030  1.00  0.00            
ATOM    494  N   LYS   224      97.130  39.560  13.270  1.00  0.00            
ATOM    495  H   LYS   224      97.460  39.190  14.150  1.00  0.00            
ATOM    496  CA  LYS   224      95.880  40.290  13.220  1.00  0.00            
ATOM    497  HA  LYS   224      95.270  40.010  12.360  1.00  0.00            
ATOM    498  CB  LYS   224      95.100  40.010  14.500  1.00  0.00            
ATOM    499  HB1 LYS   224      94.180  40.600  14.500  1.00  0.00            
ATOM    500  HB2 LYS   224      95.720  40.290  15.350  1.00  0.00            
ATOM    501  CG  LYS   224      94.660  38.550  14.620  1.00  0.00            
ATOM    502  HG1 LYS   224      95.510  37.900  14.830  1.00  0.00            
ATOM    503  HG2 LYS   224      94.180  38.280  13.690  1.00  0.00            
ATOM    504  CD  LYS   224      93.680  38.290  15.760  1.00  0.00            
ATOM    505  HD1 LYS   224      93.630  37.200  15.780  1.00  0.00            
ATOM    506  HD2 LYS   224      92.740  38.820  15.590  1.00  0.00            
ATOM    507  CE  LYS   224      94.190  38.680  17.140  1.00  0.00            
ATOM    508  HE1 LYS   224      93.460  38.360  17.880  1.00  0.00            
ATOM    509  HE2 LYS   224      94.420  39.750  17.140  1.00  0.00            
ATOM    510  NZ  LYS   224      95.430  38.000  17.550  1.00  0.00            
ATOM    511  HZ1 LYS   224      95.490  37.930  18.550  1.00  0.00            
ATOM    512  HZ2 LYS   224      95.430  37.080  17.120  1.00  0.00            
ATOM    513  HZ3 LYS   224      96.220  38.500  17.180  1.00  0.00            
ATOM    514  C   LYS   224      96.160  41.770  13.050  1.00  0.00            
ATOM    515  O   LYS   224      96.610  42.340  14.040  1.00  0.00            
ATOM    516  N   VAL   225      95.900  42.440  11.920  1.00  0.00            
ATOM    517  H   VAL   225      95.570  41.930  11.120  1.00  0.00            
ATOM    518  CA  VAL   225      96.450  43.770  11.720  1.00  0.00            
ATOM    519  HA  VAL   225      97.090  44.030  12.560  1.00  0.00            
ATOM    520  CB  VAL   225      97.240  43.840  10.420  1.00  0.00            
ATOM    521  HB  VAL   225      96.570  43.610   9.590  1.00  0.00            
ATOM    522  CG1 VAL   225      97.860  45.210  10.160  1.00  0.00            
ATOM    523 1HG1 VAL   225      98.640  45.360  10.910  1.00  0.00            
ATOM    524 2HG1 VAL   225      98.300  45.250   9.160  1.00  0.00            
ATOM    525 3HG1 VAL   225      97.190  46.070  10.230  1.00  0.00            
ATOM    526  CG2 VAL   225      98.330  42.780  10.380  1.00  0.00            
ATOM    527 1HG2 VAL   225      98.750  42.680   9.380  1.00  0.00            
ATOM    528 2HG2 VAL   225      99.100  42.910  11.150  1.00  0.00            
ATOM    529 3HG2 VAL   225      97.880  41.780  10.430  1.00  0.00            
ATOM    530  C   VAL   225      95.390  44.860  11.770  1.00  0.00            
ATOM    531  O   VAL   225      94.390  44.660  11.080  1.00  0.00            
ATOM    532  N   LEU   226      95.520  45.980  12.480  1.00  0.00            
ATOM    533  H   LEU   226      96.310  46.100  13.100  1.00  0.00            
ATOM    534  CA  LEU   226      94.710  47.180  12.440  1.00  0.00            
ATOM    535  HA  LEU   226      93.900  47.010  11.730  1.00  0.00            
ATOM    536  CB  LEU   226      94.210  47.420  13.860  1.00  0.00            
ATOM    537  HB1 LEU   226      95.120  47.330  14.460  1.00  0.00            
ATOM    538  HB2 LEU   226      93.580  46.600  14.230  1.00  0.00            
ATOM    539  CG  LEU   226      93.570  48.760  14.180  1.00  0.00            
ATOM    540  HG  LEU   226      94.230  49.540  13.790  1.00  0.00            
ATOM    541  CD1 LEU   226      92.220  49.060  13.530  1.00  0.00            
ATOM    542 1HD1 LEU   226      92.390  49.270  12.470  1.00  0.00            
ATOM    543 2HD1 LEU   226      91.670  48.140  13.300  1.00  0.00            
ATOM    544 3HD1 LEU   226      91.590  49.760  14.070  1.00  0.00            
ATOM    545  CD2 LEU   226      93.510  49.030  15.680  1.00  0.00            
ATOM    546 1HD2 LEU   226      93.550  50.100  15.900  1.00  0.00            
ATOM    547 2HD2 LEU   226      92.550  48.620  15.990  1.00  0.00            
ATOM    548 3HD2 LEU   226      94.320  48.580  16.250  1.00  0.00            
ATOM    549  C   LEU   226      95.540  48.370  11.970  1.00  0.00            
ATOM    550  O   LEU   226      96.640  48.560  12.470  1.00  0.00            
ATOM    551  N   VAL   227      95.030  49.250  11.110  1.00  0.00            
ATOM    552  H   VAL   227      94.110  49.110  10.700  1.00  0.00            
ATOM    553  CA  VAL   227      95.810  50.390  10.670  1.00  0.00            
ATOM    554  HA  VAL   227      96.680  50.540  11.310  1.00  0.00            
ATOM    555  CB  VAL   227      96.190  50.360   9.190  1.00  0.00            
ATOM    556  HB  VAL   227      95.340  50.250   8.520  1.00  0.00            
ATOM    557  CG1 VAL   227      97.140  51.500   8.840  1.00  0.00            
ATOM    558 1HG1 VAL   227      98.010  51.560   9.510  1.00  0.00            
ATOM    559 2HG1 VAL   227      97.500  51.300   7.830  1.00  0.00            
ATOM    560 3HG1 VAL   227      96.660  52.460   8.700  1.00  0.00            
ATOM    561  CG2 VAL   227      96.980  49.080   8.930  1.00  0.00            
ATOM    562 1HG2 VAL   227      97.270  48.990   7.880  1.00  0.00            
ATOM    563 2HG2 VAL   227      97.860  48.990   9.580  1.00  0.00            
ATOM    564 3HG2 VAL   227      96.350  48.230   9.180  1.00  0.00            
ATOM    565  C   VAL   227      94.910  51.590  10.940  1.00  0.00            
ATOM    566  O   VAL   227      93.710  51.530  10.670  1.00  0.00            
ATOM    567  N   LEU   228      95.400  52.690  11.510  1.00  0.00            
ATOM    568  H   LEU   228      96.380  52.640  11.750  1.00  0.00            
ATOM    569  CA  LEU   228      94.790  53.970  11.800  1.00  0.00            
ATOM    570  HA  LEU   228      93.730  53.840  11.570  1.00  0.00            
ATOM    571  CB  LEU   228      94.960  54.290  13.280  1.00  0.00            
ATOM    572  HB1 LEU   228      94.530  55.290  13.400  1.00  0.00            
ATOM    573  HB2 LEU   228      96.020  54.480  13.450  1.00  0.00            
ATOM    574  CG  LEU   228      94.540  53.240  14.310  1.00  0.00            
ATOM    575  HG  LEU   228      95.190  52.400  14.560  1.00  0.00            
ATOM    576  CD1 LEU   228      94.400  53.970  15.640  1.00  0.00            
ATOM    577 1HD1 LEU   228      94.310  53.250  16.450  1.00  0.00            
ATOM    578 2HD1 LEU   228      95.240  54.650  15.800  1.00  0.00            
ATOM    579 3HD1 LEU   228      93.450  54.510  15.730  1.00  0.00            
ATOM    580  CD2 LEU   228      93.190  52.670  13.910  1.00  0.00            
ATOM    581 1HD2 LEU   228      93.430  51.820  13.260  1.00  0.00            
ATOM    582 2HD2 LEU   228      92.790  52.230  14.820  1.00  0.00            
ATOM    583 3HD2 LEU   228      92.400  53.300  13.500  1.00  0.00            
ATOM    584  C   LEU   228      95.310  55.170  11.020  1.00  0.00            
ATOM    585  O   LEU   228      96.510  55.320  10.800  1.00  0.00            
ATOM    586  N   ASN   229      94.470  56.090  10.550  1.00  0.00            
ATOM    587  H   ASN   229      93.500  55.830  10.660  1.00  0.00            
ATOM    588  CA  ASN   229      94.710  57.150   9.590  1.00  0.00            
ATOM    589  HA  ASN   229      95.770  57.360   9.780  1.00  0.00            
ATOM    590  CB  ASN   229      94.530  56.640   8.170  1.00  0.00            
ATOM    591  HB1 ASN   229      93.450  56.680   8.020  1.00  0.00            
ATOM    592  HB2 ASN   229      94.970  55.640   8.050  1.00  0.00            
ATOM    593  CG  ASN   229      95.200  57.490   7.100  1.00  0.00            
ATOM    594  OD1 ASN   229      94.760  58.580   6.740  1.00  0.00            
ATOM    595  ND2 ASN   229      96.310  57.000   6.540  1.00  0.00            
ATOM    596 1HD2 ASN   229      96.630  56.140   6.950  1.00  0.00            
ATOM    597 2HD2 ASN   229      96.820  57.560   5.870  1.00  0.00            
ATOM    598  C   ASN   229      93.920  58.410   9.930  1.00  0.00            
ATOM    599  O   ASN   229      92.810  58.230  10.410  1.00  0.00            
ATOM    600  N   PRO   230      94.350  59.660   9.750  1.00  0.00            
ATOM    601  CD  PRO   230      95.630  60.130   9.250  1.00  0.00            
ATOM    602  HD1 PRO   230      95.750  60.050   8.170  1.00  0.00            
ATOM    603  HD2 PRO   230      96.490  59.640   9.710  1.00  0.00            
ATOM    604  CG  PRO   230      95.810  61.590   9.670  1.00  0.00            
ATOM    605  HG1 PRO   230      96.350  62.140   8.900  1.00  0.00            
ATOM    606  HG2 PRO   230      96.300  61.650  10.640  1.00  0.00            
ATOM    607  CB  PRO   230      94.350  62.060   9.640  1.00  0.00            
ATOM    608  HB1 PRO   230      94.080  62.470   8.670  1.00  0.00            
ATOM    609  HB2 PRO   230      94.120  62.860  10.340  1.00  0.00            
ATOM    610  CA  PRO   230      93.530  60.820   9.980  1.00  0.00            
ATOM    611  HA  PRO   230      93.300  60.940  11.040  1.00  0.00            
ATOM    612  C   PRO   230      92.280  60.900   9.110  1.00  0.00            
ATOM    613  O   PRO   230      91.300  61.510   9.530  1.00  0.00            
ATOM    614  N   SER   231      92.360  60.570   7.820  1.00  0.00            
ATOM    615  H   SER   231      93.200  60.130   7.470  1.00  0.00            
ATOM    616  CA  SER   231      91.360  60.900   6.820  1.00  0.00            
ATOM    617  HA  SER   231      90.750  61.740   7.130  1.00  0.00            
ATOM    618  CB  SER   231      92.040  61.280   5.510  1.00  0.00            
ATOM    619  HB1 SER   231      92.810  60.590   5.150  1.00  0.00            
ATOM    620  HB2 SER   231      92.540  62.230   5.680  1.00  0.00            
ATOM    621  OG  SER   231      91.050  61.390   4.510  1.00  0.00            
ATOM    622  HG  SER   231      90.580  62.220   4.600  1.00  0.00            
ATOM    623  C   SER   231      90.340  59.820   6.490  1.00  0.00            
ATOM    624  O   SER   231      90.690  58.700   6.120  1.00  0.00            
ATOM    625  N   VAL   232      89.080  60.230   6.360  1.00  0.00            
ATOM    626  H   VAL   232      88.850  61.210   6.480  1.00  0.00            
ATOM    627  CA  VAL   232      87.970  59.370   6.010  1.00  0.00            
ATOM    628  HA  VAL   232      87.880  58.520   6.690  1.00  0.00            
ATOM    629  CB  VAL   232      86.690  60.180   6.030  1.00  0.00            
ATOM    630  HB  VAL   232      86.900  61.170   5.610  1.00  0.00            
ATOM    631  CG1 VAL   232      85.520  59.560   5.270  1.00  0.00            
ATOM    632 1HG1 VAL   232      84.560  60.020   5.520  1.00  0.00            
ATOM    633 2HG1 VAL   232      85.590  59.700   4.190  1.00  0.00            
ATOM    634 3HG1 VAL   232      85.430  58.540   5.650  1.00  0.00            
ATOM    635  CG2 VAL   232      86.370  60.470   7.500  1.00  0.00            
ATOM    636 1HG2 VAL   232      86.390  59.480   7.960  1.00  0.00            
ATOM    637 2HG2 VAL   232      87.230  61.000   7.910  1.00  0.00            
ATOM    638 3HG2 VAL   232      85.370  60.900   7.500  1.00  0.00            
ATOM    639  C   VAL   232      88.120  58.920   4.570  1.00  0.00            
ATOM    640  O   VAL   232      87.910  57.760   4.190  1.00  0.00            
ATOM    641  N   ALA   233      88.480  59.800   3.630  1.00  0.00            
ATOM    642  H   ALA   233      88.760  60.720   3.940  1.00  0.00            
ATOM    643  CA  ALA   233      88.560  59.520   2.210  1.00  0.00            
ATOM    644  HA  ALA   233      87.650  58.960   1.970  1.00  0.00            
ATOM    645  CB  ALA   233      88.590  60.890   1.550  1.00  0.00            
ATOM    646  HB1 ALA   233      89.440  61.410   2.010  1.00  0.00            
ATOM    647  HB2 ALA   233      88.690  60.900   0.470  1.00  0.00            
ATOM    648  HB3 ALA   233      87.610  61.350   1.710  1.00  0.00            
ATOM    649  C   ALA   233      89.740  58.630   1.850  1.00  0.00            
ATOM    650  O   ALA   233      89.620  57.780   0.980  1.00  0.00            
ATOM    651  N   ALA   234      90.860  58.780   2.580  1.00  0.00            
ATOM    652  H   ALA   234      90.920  59.490   3.300  1.00  0.00            
ATOM    653  CA  ALA   234      92.010  57.920   2.440  1.00  0.00            
ATOM    654  HA  ALA   234      92.190  57.810   1.380  1.00  0.00            
ATOM    655  CB  ALA   234      93.250  58.450   3.160  1.00  0.00            
ATOM    656  HB1 ALA   234      93.370  59.510   2.900  1.00  0.00            
ATOM    657  HB2 ALA   234      93.090  58.370   4.230  1.00  0.00            
ATOM    658  HB3 ALA   234      94.120  57.930   2.770  1.00  0.00            
ATOM    659  C   ALA   234      91.720  56.520   2.980  1.00  0.00            
ATOM    660  O   ALA   234      92.160  55.590   2.310  1.00  0.00            
ATOM    661  N   THR   235      90.930  56.360   4.040  1.00  0.00            
ATOM    662  H   THR   235      90.530  57.140   4.540  1.00  0.00            
ATOM    663  CA  THR   235      90.560  55.030   4.470  1.00  0.00            
ATOM    664  HA  THR   235      91.490  54.480   4.550  1.00  0.00            
ATOM    665  CB  THR   235      89.980  55.120   5.880  1.00  0.00            
ATOM    666  HB  THR   235      89.130  55.800   5.920  1.00  0.00            
ATOM    667  CG2 THR   235      89.540  53.730   6.330  1.00  0.00            
ATOM    668 1HG2 THR   235      89.360  53.680   7.400  1.00  0.00            
ATOM    669 2HG2 THR   235      88.630  53.580   5.740  1.00  0.00            
ATOM    670 3HG2 THR   235      90.350  53.020   6.200  1.00  0.00            
ATOM    671  OG1 THR   235      90.910  55.600   6.830  1.00  0.00            
ATOM    672  HG1 THR   235      90.740  56.530   7.000  1.00  0.00            
ATOM    673  C   THR   235      89.670  54.340   3.440  1.00  0.00            
ATOM    674  O   THR   235      89.890  53.190   3.070  1.00  0.00            
ATOM    675  N   LEU   236      88.640  54.980   2.860  1.00  0.00            
ATOM    676  H   LEU   236      88.400  55.920   3.150  1.00  0.00            
ATOM    677  CA  LEU   236      87.850  54.440   1.780  1.00  0.00            
ATOM    678  HA  LEU   236      87.330  53.560   2.160  1.00  0.00            
ATOM    679  CB  LEU   236      86.780  55.410   1.290  1.00  0.00            
ATOM    680  HB1 LEU   236      86.360  54.880   0.430  1.00  0.00            
ATOM    681  HB2 LEU   236      87.260  56.350   1.030  1.00  0.00            
ATOM    682  CG  LEU   236      85.670  55.630   2.310  1.00  0.00            
ATOM    683  HG  LEU   236      86.010  55.940   3.300  1.00  0.00            
ATOM    684  CD1 LEU   236      84.900  56.880   1.880  1.00  0.00            
ATOM    685 1HD1 LEU   236      85.570  57.730   2.010  1.00  0.00            
ATOM    686 2HD1 LEU   236      84.540  56.800   0.860  1.00  0.00            
ATOM    687 3HD1 LEU   236      84.090  56.860   2.610  1.00  0.00            
ATOM    688  CD2 LEU   236      84.720  54.440   2.290  1.00  0.00            
ATOM    689 1HD2 LEU   236      85.250  53.550   2.620  1.00  0.00            
ATOM    690 2HD2 LEU   236      83.940  54.550   3.040  1.00  0.00            
ATOM    691 3HD2 LEU   236      84.310  54.260   1.290  1.00  0.00            
ATOM    692  C   LEU   236      88.760  53.970   0.640  1.00  0.00            
ATOM    693  O   LEU   236      88.530  52.950   0.000  1.00  0.00            
ATOM    694  N   GLY   237      89.900  54.630   0.450  1.00  0.00            
ATOM    695  H   GLY   237      90.060  55.390   1.110  1.00  0.00            
ATOM    696  CA  GLY   237      90.870  54.330  -0.580  1.00  0.00            
ATOM    697  HA1 GLY   237      91.590  55.140  -0.630  1.00  0.00            
ATOM    698  HA2 GLY   237      90.270  54.410  -1.490  1.00  0.00            
ATOM    699  C   GLY   237      91.550  52.980  -0.490  1.00  0.00            
ATOM    700  O   GLY   237      91.950  52.570  -1.580  1.00  0.00            
ATOM    701  N   PHE   238      91.690  52.300   0.650  1.00  0.00            
ATOM    702  H   PHE   238      91.160  52.640   1.440  1.00  0.00            
ATOM    703  CA  PHE   238      92.410  51.040   0.650  1.00  0.00            
ATOM    704  HA  PHE   238      93.300  51.080   0.030  1.00  0.00            
ATOM    705  CB  PHE   238      92.890  50.790   2.080  1.00  0.00            
ATOM    706  HB1 PHE   238      93.450  49.850   2.030  1.00  0.00            
ATOM    707  HB2 PHE   238      92.070  50.720   2.790  1.00  0.00            
ATOM    708  CG  PHE   238      93.880  51.810   2.560  1.00  0.00            
ATOM    709  CD1 PHE   238      95.160  51.820   1.990  1.00  0.00            
ATOM    710  HD1 PHE   238      95.420  51.000   1.350  1.00  0.00            
ATOM    711  CE1 PHE   238      96.050  52.880   2.250  1.00  0.00            
ATOM    712  HE1 PHE   238      97.030  52.800   1.810  1.00  0.00            
ATOM    713  CZ  PHE   238      95.700  53.870   3.180  1.00  0.00            
ATOM    714  HZ  PHE   238      96.340  54.710   3.410  1.00  0.00            
ATOM    715  CE2 PHE   238      94.470  53.800   3.840  1.00  0.00            
ATOM    716  HE2 PHE   238      94.230  54.460   4.660  1.00  0.00            
ATOM    717  CD2 PHE   238      93.590  52.740   3.570  1.00  0.00            
ATOM    718  HD2 PHE   238      92.620  52.660   4.040  1.00  0.00            
ATOM    719  C   PHE   238      91.510  49.940   0.110  1.00  0.00            
ATOM    720  O   PHE   238      92.080  49.050  -0.510  1.00  0.00            
ATOM    721  N   GLY   239      90.170  49.980   0.170  1.00  0.00            
ATOM    722  H   GLY   239      89.720  50.770   0.610  1.00  0.00            
ATOM    723  CA  GLY   239      89.370  48.950  -0.440  1.00  0.00            
ATOM    724  HA1 GLY   239      88.350  49.100  -0.100  1.00  0.00            
ATOM    725  HA2 GLY   239      89.650  47.960  -0.080  1.00  0.00            
ATOM    726  C   GLY   239      89.360  49.110  -1.960  1.00  0.00            
ATOM    727  O   GLY   239      89.000  48.120  -2.590  1.00  0.00            
ATOM    728  N   ALA   240      89.750  50.250  -2.520  1.00  0.00            
ATOM    729  H   ALA   240      89.690  51.090  -1.940  1.00  0.00            
ATOM    730  CA  ALA   240      89.930  50.360  -3.950  1.00  0.00            
ATOM    731  HA  ALA   240      89.280  49.860  -4.680  1.00  0.00            
ATOM    732  CB  ALA   240      89.790  51.840  -4.290  1.00  0.00            
ATOM    733  HB1 ALA   240      88.800  52.240  -4.100  1.00  0.00            
ATOM    734  HB2 ALA   240      90.670  52.330  -3.870  1.00  0.00            
ATOM    735  HB3 ALA   240      90.070  51.850  -5.340  1.00  0.00            
ATOM    736  C   ALA   240      91.280  49.800  -4.380  1.00  0.00            
ATOM    737  O   ALA   240      91.410  49.300  -5.500  1.00  0.00            
ATOM    738  N   TYR   241      92.300  50.000  -3.540  1.00  0.00            
ATOM    739  H   TYR   241      92.160  50.670  -2.800  1.00  0.00            
ATOM    740  CA  TYR   241      93.630  49.660  -3.990  1.00  0.00            
ATOM    741  HA  TYR   241      93.640  49.760  -5.080  1.00  0.00            
ATOM    742  CB  TYR   241      94.420  50.840  -3.430  1.00  0.00            
ATOM    743  HB1 TYR   241      94.330  50.880  -2.340  1.00  0.00            
ATOM    744  HB2 TYR   241      93.970  51.730  -3.850  1.00  0.00            
ATOM    745  CG  TYR   241      95.910  50.790  -3.680  1.00  0.00            
ATOM    746  CD1 TYR   241      96.460  51.110  -4.930  1.00  0.00            
ATOM    747  HD1 TYR   241      95.850  51.440  -5.740  1.00  0.00            
ATOM    748  CE1 TYR   241      97.840  51.130  -5.210  1.00  0.00            
ATOM    749  HE1 TYR   241      98.270  51.460  -6.140  1.00  0.00            
ATOM    750  CZ  TYR   241      98.710  50.640  -4.210  1.00  0.00            
ATOM    751  OH  TYR   241     100.040  50.560  -4.470  1.00  0.00            
ATOM    752  HH  TYR   241     100.560  50.590  -3.660  1.00  0.00            
ATOM    753  CE2 TYR   241      98.230  50.400  -2.910  1.00  0.00            
ATOM    754  HE2 TYR   241      98.840  49.990  -2.120  1.00  0.00            
ATOM    755  CD2 TYR   241      96.850  50.490  -2.690  1.00  0.00            
ATOM    756  HD2 TYR   241      96.570  50.190  -1.690  1.00  0.00            
ATOM    757  C   TYR   241      94.210  48.300  -3.630  1.00  0.00            
ATOM    758  O   TYR   241      94.810  47.630  -4.470  1.00  0.00            
ATOM    759  N   MET   242      93.980  47.830  -2.400  1.00  0.00            
ATOM    760  H   MET   242      93.460  48.450  -1.800  1.00  0.00            
ATOM    761  CA  MET   242      94.700  46.760  -1.740  1.00  0.00            
ATOM    762  HA  MET   242      95.760  46.950  -1.900  1.00  0.00            
ATOM    763  CB  MET   242      94.470  46.840  -0.230  1.00  0.00            
ATOM    764  HB1 MET   242      94.840  45.880   0.120  1.00  0.00            
ATOM    765  HB2 MET   242      93.420  46.830   0.040  1.00  0.00            
ATOM    766  CG  MET   242      95.080  48.060   0.450  1.00  0.00            
ATOM    767  HG1 MET   242      94.770  48.070   1.490  1.00  0.00            
ATOM    768  HG2 MET   242      94.800  48.980  -0.060  1.00  0.00            
ATOM    769  SD  MET   242      96.890  48.010   0.470  1.00  0.00            
ATOM    770  CE  MET   242      97.140  46.530   1.470  1.00  0.00            
ATOM    771  HE1 MET   242      98.030  46.690   2.070  1.00  0.00            
ATOM    772  HE2 MET   242      96.280  46.280   2.090  1.00  0.00            
ATOM    773  HE3 MET   242      97.350  45.650   0.850  1.00  0.00            
ATOM    774  C   MET   242      94.480  45.370  -2.320  1.00  0.00            
ATOM    775  O   MET   242      95.450  44.640  -2.490  1.00  0.00            
ATOM    776  N   SER   243      93.240  45.070  -2.720  1.00  0.00            
ATOM    777  H   SER   243      92.380  45.510  -2.430  1.00  0.00            
ATOM    778  CA  SER   243      93.020  43.880  -3.520  1.00  0.00            
ATOM    779  HA  SER   243      93.300  43.030  -2.910  1.00  0.00            
ATOM    780  CB  SER   243      91.530  43.820  -3.840  1.00  0.00            
ATOM    781  HB1 SER   243      91.320  44.640  -4.520  1.00  0.00            
ATOM    782  HB2 SER   243      90.920  43.960  -2.940  1.00  0.00            
ATOM    783  OG  SER   243      91.110  42.650  -4.510  1.00  0.00            
ATOM    784  HG  SER   243      90.180  42.740  -4.730  1.00  0.00            
ATOM    785  C   SER   243      93.800  43.880  -4.830  1.00  0.00            
ATOM    786  O   SER   243      94.300  42.840  -5.270  1.00  0.00            
ATOM    787  N   LYS   244      93.840  45.000  -5.550  1.00  0.00            
ATOM    788  H   LYS   244      93.340  45.760  -5.110  1.00  0.00            
ATOM    789  CA  LYS   244      94.250  45.200  -6.930  1.00  0.00            
ATOM    790  HA  LYS   244      93.910  44.370  -7.560  1.00  0.00            
ATOM    791  CB  LYS   244      93.690  46.500  -7.490  1.00  0.00            
ATOM    792  HB1 LYS   244      93.800  46.570  -8.570  1.00  0.00            
ATOM    793  HB2 LYS   244      94.230  47.340  -7.060  1.00  0.00            
ATOM    794  CG  LYS   244      92.190  46.600  -7.250  1.00  0.00            
ATOM    795  HG1 LYS   244      92.000  46.780  -6.190  1.00  0.00            
ATOM    796  HG2 LYS   244      91.710  45.690  -7.630  1.00  0.00            
ATOM    797  CD  LYS   244      91.780  47.750  -8.160  1.00  0.00            
ATOM    798  HD1 LYS   244      92.180  47.520  -9.150  1.00  0.00            
ATOM    799  HD2 LYS   244      92.240  48.710  -7.910  1.00  0.00            
ATOM    800  CE  LYS   244      90.260  47.730  -8.070  1.00  0.00            
ATOM    801  HE1 LYS   244      89.910  48.060  -7.090  1.00  0.00            
ATOM    802  HE2 LYS   244      89.880  46.730  -8.290  1.00  0.00            
ATOM    803  NZ  LYS   244      89.630  48.700  -8.980  1.00  0.00            
ATOM    804  HZ1 LYS   244      89.580  48.260  -9.880  1.00  0.00            
ATOM    805  HZ2 LYS   244      88.690  48.970  -8.730  1.00  0.00            
ATOM    806  HZ3 LYS   244      90.250  49.510  -9.020  1.00  0.00            
ATOM    807  C   LYS   244      95.770  45.210  -6.970  1.00  0.00            
ATOM    808  O   LYS   244      96.280  44.420  -7.770  1.00  0.00            
ATOM    809  N   ALA   245      96.500  45.830  -6.040  1.00  0.00            
ATOM    810  H   ALA   245      95.890  46.250  -5.360  1.00  0.00            
ATOM    811  CA  ALA   245      97.940  45.770  -5.940  1.00  0.00            
ATOM    812  HA  ALA   245      98.320  45.600  -6.950  1.00  0.00            
ATOM    813  CB  ALA   245      98.300  47.210  -5.610  1.00  0.00            
ATOM    814  HB1 ALA   245      98.310  47.280  -4.520  1.00  0.00            
ATOM    815  HB2 ALA   245      99.340  47.380  -5.910  1.00  0.00            
ATOM    816  HB3 ALA   245      97.700  48.000  -6.060  1.00  0.00            
ATOM    817  C   ALA   245      98.530  44.740  -4.980  1.00  0.00            
ATOM    818  O   ALA   245      99.630  44.260  -5.220  1.00  0.00            
ATOM    819  N   HIS   246      97.920  44.410  -3.840  1.00  0.00            
ATOM    820  H   HIS   246      97.040  44.870  -3.640  1.00  0.00            
ATOM    821  CA  HIS   246      98.540  43.660  -2.760  1.00  0.00            
ATOM    822  HA  HIS   246      99.570  43.480  -3.070  1.00  0.00            
ATOM    823  CB  HIS   246      98.450  44.430  -1.440  1.00  0.00            
ATOM    824  HB1 HIS   246      98.570  43.700  -0.640  1.00  0.00            
ATOM    825  HB2 HIS   246      97.510  44.980  -1.490  1.00  0.00            
ATOM    826  CG  HIS   246      99.520  45.490  -1.450  1.00  0.00            
ATOM    827  ND1 HIS   246     100.860  45.150  -1.280  1.00  0.00            
ATOM    828  CE1 HIS   246     101.570  46.260  -1.480  1.00  0.00            
ATOM    829  HE1 HIS   246     102.650  46.370  -1.470  1.00  0.00            
ATOM    830  NE2 HIS   246     100.720  47.250  -1.790  1.00  0.00            
ATOM    831  HE2 HIS   246     100.920  48.220  -1.990  1.00  0.00            
ATOM    832  CD2 HIS   246      99.410  46.810  -1.790  1.00  0.00            
ATOM    833  HD2 HIS   246      98.550  47.460  -1.890  1.00  0.00            
ATOM    834  C   HIS   246      97.880  42.300  -2.680  1.00  0.00            
ATOM    835  O   HIS   246      98.410  41.420  -2.000  1.00  0.00            
ATOM    836  N   GLY   247      96.710  42.120  -3.310  1.00  0.00            
ATOM    837  H   GLY   247      96.280  42.920  -3.760  1.00  0.00            
ATOM    838  CA  GLY   247      95.960  40.880  -3.280  1.00  0.00            
ATOM    839  HA1 GLY   247      96.710  40.100  -3.400  1.00  0.00            
ATOM    840  HA2 GLY   247      95.200  40.890  -4.060  1.00  0.00            
ATOM    841  C   GLY   247      95.200  40.760  -1.980  1.00  0.00            
ATOM    842  O   GLY   247      94.670  39.680  -1.710  1.00  0.00            
ATOM    843  N   ILE   248      95.310  41.770  -1.110  1.00  0.00            
ATOM    844  H   ILE   248      95.800  42.590  -1.430  1.00  0.00            
ATOM    845  CA  ILE   248      94.650  41.690   0.170  1.00  0.00            
ATOM    846  HA  ILE   248      94.290  40.670   0.340  1.00  0.00            
ATOM    847  CB  ILE   248      95.650  42.070   1.270  1.00  0.00            
ATOM    848  HB  ILE   248      95.880  43.120   1.100  1.00  0.00            
ATOM    849  CG2 ILE   248      94.830  41.970   2.560  1.00  0.00            
ATOM    850 1HG2 ILE   248      95.380  42.340   3.420  1.00  0.00            
ATOM    851 2HG2 ILE   248      93.990  42.660   2.650  1.00  0.00            
ATOM    852 3HG2 ILE   248      94.450  40.970   2.730  1.00  0.00            
ATOM    853  CG1 ILE   248      96.900  41.190   1.310  1.00  0.00            
ATOM    854 1HG1 ILE   248      97.330  41.290   0.320  1.00  0.00            
ATOM    855 2HG1 ILE   248      96.660  40.130   1.390  1.00  0.00            
ATOM    856  CD  ILE   248      97.930  41.590   2.370  1.00  0.00            
ATOM    857  HD1 ILE   248      98.920  41.280   2.060  1.00  0.00            
ATOM    858  HD2 ILE   248      97.990  42.680   2.460  1.00  0.00            
ATOM    859  HD3 ILE   248      97.710  41.130   3.330  1.00  0.00            
ATOM    860  C   ILE   248      93.400  42.540   0.030  1.00  0.00            
ATOM    861  O   ILE   248      93.640  43.750   0.050  1.00  0.00            
ATOM    862  N   ASP   249      92.180  42.020   0.110  1.00  0.00            
ATOM    863  H   ASP   249      92.150  41.040   0.380  1.00  0.00            
ATOM    864  CA  ASP   249      90.980  42.830   0.140  1.00  0.00            
ATOM    865  HA  ASP   249      91.210  43.750  -0.400  1.00  0.00            
ATOM    866  CB  ASP   249      89.900  42.110  -0.670  1.00  0.00            
ATOM    867  HB1 ASP   249      89.530  41.250  -0.120  1.00  0.00            
ATOM    868  HB2 ASP   249      90.370  41.840  -1.620  1.00  0.00            
ATOM    869  CG  ASP   249      88.690  42.960  -1.040  1.00  0.00            
ATOM    870  OD1 ASP   249      88.680  44.130  -0.600  1.00  0.00            
ATOM    871  OD2 ASP   249      87.730  42.490  -1.700  1.00  0.00            
ATOM    872  C   ASP   249      90.460  43.240   1.500  1.00  0.00            
ATOM    873  O   ASP   249      89.840  42.380   2.120  1.00  0.00            
ATOM    874  N   PRO   250      90.750  44.370   2.150  1.00  0.00            
ATOM    875  CD  PRO   250      91.350  45.570   1.590  1.00  0.00            
ATOM    876  HD1 PRO   250      90.540  46.270   1.410  1.00  0.00            
ATOM    877  HD2 PRO   250      91.930  45.320   0.700  1.00  0.00            
ATOM    878  CG  PRO   250      92.310  46.070   2.660  1.00  0.00            
ATOM    879  HG1 PRO   250      92.540  47.140   2.620  1.00  0.00            
ATOM    880  HG2 PRO   250      93.310  45.720   2.400  1.00  0.00            
ATOM    881  CB  PRO   250      91.820  45.530   4.000  1.00  0.00            
ATOM    882  HB1 PRO   250      91.460  46.390   4.560  1.00  0.00            
ATOM    883  HB2 PRO   250      92.580  45.020   4.590  1.00  0.00            
ATOM    884  CA  PRO   250      90.670  44.610   3.580  1.00  0.00            
ATOM    885  HA  PRO   250      90.810  43.640   4.070  1.00  0.00            
ATOM    886  C   PRO   250      89.360  45.160   4.110  1.00  0.00            
ATOM    887  O   PRO   250      88.580  45.780   3.390  1.00  0.00            
ATOM    888  N   ASN   251      89.160  44.960   5.420  1.00  0.00            
ATOM    889  H   ASN   251      89.930  44.570   5.950  1.00  0.00            
ATOM    890  CA  ASN   251      88.030  45.580   6.080  1.00  0.00            
ATOM    891  HA  ASN   251      87.110  45.470   5.510  1.00  0.00            
ATOM    892  CB  ASN   251      87.810  44.910   7.430  1.00  0.00            
ATOM    893  HB1 ASN   251      86.820  45.250   7.730  1.00  0.00            
ATOM    894  HB2 ASN   251      88.610  45.280   8.070  1.00  0.00            
ATOM    895  CG  ASN   251      87.860  43.390   7.430  1.00  0.00            
ATOM    896  OD1 ASN   251      87.090  42.740   6.730  1.00  0.00            
ATOM    897  ND2 ASN   251      88.720  42.710   8.200  1.00  0.00            
ATOM    898 1HD2 ASN   251      89.350  43.280   8.740  1.00  0.00            
ATOM    899 2HD2 ASN   251      88.830  41.730   8.000  1.00  0.00            
ATOM    900  C   ASN   251      88.280  47.070   6.260  1.00  0.00            
ATOM    901  O   ASN   251      89.320  47.450   6.800  1.00  0.00            
ATOM    902  N   ILE   252      87.310  47.870   5.810  1.00  0.00            
ATOM    903  H   ILE   252      86.570  47.300   5.420  1.00  0.00            
ATOM    904  CA  ILE   252      87.270  49.310   5.760  1.00  0.00            
ATOM    905  HA  ILE   252      88.250  49.630   6.120  1.00  0.00            
ATOM    906  CB  ILE   252      87.070  49.890   4.360  1.00  0.00            
ATOM    907  HB  ILE   252      86.040  49.640   4.100  1.00  0.00            
ATOM    908  CG2 ILE   252      87.200  51.410   4.310  1.00  0.00            
ATOM    909 1HG2 ILE   252      86.700  51.680   3.380  1.00  0.00            
ATOM    910 2HG2 ILE   252      86.640  51.970   5.070  1.00  0.00            
ATOM    911 3HG2 ILE   252      88.220  51.770   4.390  1.00  0.00            
ATOM    912  CG1 ILE   252      87.930  49.200   3.300  1.00  0.00            
ATOM    913 1HG1 ILE   252      87.700  49.610   2.320  1.00  0.00            
ATOM    914 2HG1 ILE   252      87.770  48.120   3.200  1.00  0.00            
ATOM    915  CD  ILE   252      89.430  49.380   3.550  1.00  0.00            
ATOM    916  HD1 ILE   252      89.920  48.580   3.000  1.00  0.00            
ATOM    917  HD2 ILE   252      89.690  50.410   3.280  1.00  0.00            
ATOM    918  HD3 ILE   252      89.620  49.120   4.590  1.00  0.00            
ATOM    919  C   ILE   252      86.450  49.910   6.890  1.00  0.00            
ATOM    920  O   ILE   252      85.370  49.370   7.100  1.00  0.00            
ATOM    921  N   ARG   253      86.950  50.840   7.710  1.00  0.00            
ATOM    922  H   ARG   253      87.900  51.100   7.490  1.00  0.00            
ATOM    923  CA  ARG   253      86.250  51.460   8.820  1.00  0.00            
ATOM    924  HA  ARG   253      85.180  51.260   8.810  1.00  0.00            
ATOM    925  CB  ARG   253      86.710  50.800  10.120  1.00  0.00            
ATOM    926  HB1 ARG   253      86.230  51.350  10.920  1.00  0.00            
ATOM    927  HB2 ARG   253      87.800  50.900  10.100  1.00  0.00            
ATOM    928  CG  ARG   253      86.290  49.330  10.070  1.00  0.00            
ATOM    929  HG1 ARG   253      86.850  48.730   9.350  1.00  0.00            
ATOM    930  HG2 ARG   253      85.230  49.270   9.850  1.00  0.00            
ATOM    931  CD  ARG   253      86.280  48.670  11.440  1.00  0.00            
ATOM    932  HD1 ARG   253      87.210  48.950  11.950  1.00  0.00            
ATOM    933  HD2 ARG   253      86.270  47.600  11.250  1.00  0.00            
ATOM    934  NE  ARG   253      85.140  49.090  12.250  1.00  0.00            
ATOM    935  HE  ARG   253      85.400  49.770  12.950  1.00  0.00            
ATOM    936  CZ  ARG   253      83.920  48.540  12.340  1.00  0.00            
ATOM    937  NH1 ARG   253      83.530  47.470  11.630  1.00  0.00            
ATOM    938 1HH1 ARG   253      84.110  47.090  10.900  1.00  0.00            
ATOM    939 2HH1 ARG   253      82.590  47.120  11.770  1.00  0.00            
ATOM    940  NH2 ARG   253      83.120  49.000  13.310  1.00  0.00            
ATOM    941 1HH2 ARG   253      83.380  49.910  13.670  1.00  0.00            
ATOM    942 2HH2 ARG   253      82.120  48.830  13.240  1.00  0.00            
ATOM    943  C   ARG   253      86.320  52.980   8.860  1.00  0.00            
ATOM    944  O   ARG   253      87.260  53.540   9.430  1.00  0.00            
ATOM    945  N   THR   254      85.270  53.610   8.340  1.00  0.00            
ATOM    946  H   THR   254      84.520  53.050   7.970  1.00  0.00            
ATOM    947  CA  THR   254      84.940  55.020   8.460  1.00  0.00            
ATOM    948  HA  THR   254      85.690  55.490   9.090  1.00  0.00            
ATOM    949  CB  THR   254      84.940  55.710   7.100  1.00  0.00            
ATOM    950  HB  THR   254      84.640  56.730   7.330  1.00  0.00            
ATOM    951  CG2 THR   254      86.320  55.820   6.450  1.00  0.00            
ATOM    952 1HG2 THR   254      86.170  56.220   5.450  1.00  0.00            
ATOM    953 2HG2 THR   254      86.920  56.470   7.080  1.00  0.00            
ATOM    954 3HG2 THR   254      86.880  54.890   6.400  1.00  0.00            
ATOM    955  OG1 THR   254      84.030  55.060   6.240  1.00  0.00            
ATOM    956  HG1 THR   254      83.890  54.160   6.530  1.00  0.00            
ATOM    957  C   THR   254      83.590  55.320   9.100  1.00  0.00            
ATOM    958  O   THR   254      82.660  54.530   9.030  1.00  0.00            
ATOM    959  N   GLY   255      83.370  56.550   9.560  1.00  0.00            
ATOM    960  H   GLY   255      84.160  57.160   9.710  1.00  0.00            
ATOM    961  CA  GLY   255      82.060  56.830  10.130  1.00  0.00            
ATOM    962  HA1 GLY   255      81.980  57.710  10.770  1.00  0.00            
ATOM    963  HA2 GLY   255      81.810  56.000  10.780  1.00  0.00            
ATOM    964  C   GLY   255      80.880  56.730   9.170  1.00  0.00            
ATOM    965  O   GLY   255      79.810  56.250   9.560  1.00  0.00            
ATOM    966  N   VAL   256      81.100  57.110   7.920  1.00  0.00            
ATOM    967  H   VAL   256      82.010  57.440   7.600  1.00  0.00            
ATOM    968  CA  VAL   256      80.130  57.110   6.850  1.00  0.00            
ATOM    969  HA  VAL   256      79.150  57.440   7.190  1.00  0.00            
ATOM    970  CB  VAL   256      80.480  57.970   5.640  1.00  0.00            
ATOM    971  HB  VAL   256      79.750  57.740   4.870  1.00  0.00            
ATOM    972  CG1 VAL   256      80.280  59.430   6.050  1.00  0.00            
ATOM    973 1HG1 VAL   256      80.450  60.070   5.180  1.00  0.00            
ATOM    974 2HG1 VAL   256      79.290  59.530   6.490  1.00  0.00            
ATOM    975 3HG1 VAL   256      80.840  59.760   6.930  1.00  0.00            
ATOM    976  CG2 VAL   256      81.890  57.840   5.090  1.00  0.00            
ATOM    977 1HG2 VAL   256      82.130  56.800   4.850  1.00  0.00            
ATOM    978 2HG2 VAL   256      82.140  58.400   4.190  1.00  0.00            
ATOM    979 3HG2 VAL   256      82.670  58.130   5.800  1.00  0.00            
ATOM    980  C   VAL   256      79.940  55.660   6.400  1.00  0.00            
ATOM    981  O   VAL   256      78.880  55.330   5.870  1.00  0.00            
ATOM    982  N   ARG   257      80.900  54.740   6.480  1.00  0.00            
ATOM    983  H   ARG   257      81.750  55.080   6.910  1.00  0.00            
ATOM    984  CA  ARG   257      80.810  53.420   5.910  1.00  0.00            
ATOM    985  HA  ARG   257      79.800  53.060   6.090  1.00  0.00            
ATOM    986  CB  ARG   257      81.000  53.410   4.390  1.00  0.00            
ATOM    987  HB1 ARG   257      82.010  53.650   4.060  1.00  0.00            
ATOM    988  HB2 ARG   257      80.340  54.200   4.030  1.00  0.00            
ATOM    989  CG  ARG   257      80.610  52.100   3.720  1.00  0.00            
ATOM    990  HG1 ARG   257      79.580  51.820   3.940  1.00  0.00            
ATOM    991  HG2 ARG   257      81.220  51.310   4.140  1.00  0.00            
ATOM    992  CD  ARG   257      80.790  52.190   2.200  1.00  0.00            
ATOM    993  HD1 ARG   257      81.720  52.660   1.860  1.00  0.00            
ATOM    994  HD2 ARG   257      79.940  52.750   1.810  1.00  0.00            
ATOM    995  NE  ARG   257      80.690  50.850   1.620  1.00  0.00            
ATOM    996  HE  ARG   257      80.250  50.170   2.230  1.00  0.00            
ATOM    997  CZ  ARG   257      80.860  50.490   0.340  1.00  0.00            
ATOM    998  NH1 ARG   257      81.260  51.340  -0.610  1.00  0.00            
ATOM    999 1HH1 ARG   257      81.000  52.310  -0.480  1.00  0.00            
ATOM   1000 2HH1 ARG   257      81.390  50.950  -1.540  1.00  0.00            
ATOM   1001  NH2 ARG   257      80.690  49.190   0.110  1.00  0.00            
ATOM   1002 1HH2 ARG   257      80.330  48.540   0.790  1.00  0.00            
ATOM   1003 2HH2 ARG   257      80.780  48.920  -0.860  1.00  0.00            
ATOM   1004  C   ARG   257      81.800  52.440   6.540  1.00  0.00            
ATOM   1005  O   ARG   257      82.970  52.750   6.730  1.00  0.00            
ATOM   1006  N   THR   258      81.330  51.210   6.780  1.00  0.00            
ATOM   1007  H   THR   258      80.340  51.050   6.780  1.00  0.00            
ATOM   1008  CA  THR   258      82.140  50.080   7.190  1.00  0.00            
ATOM   1009  HA  THR   258      83.200  50.300   7.300  1.00  0.00            
ATOM   1010  CB  THR   258      81.740  49.570   8.570  1.00  0.00            
ATOM   1011  HB  THR   258      82.160  48.580   8.740  1.00  0.00            
ATOM   1012  CG2 THR   258      82.200  50.510   9.680  1.00  0.00            
ATOM   1013 1HG2 THR   258      83.280  50.420   9.750  1.00  0.00            
ATOM   1014 2HG2 THR   258      81.850  51.540   9.620  1.00  0.00            
ATOM   1015 3HG2 THR   258      81.850  50.100  10.630  1.00  0.00            
ATOM   1016  OG1 THR   258      80.340  49.420   8.640  1.00  0.00            
ATOM   1017  HG1 THR   258      79.980  50.260   8.940  1.00  0.00            
ATOM   1018  C   THR   258      81.910  48.870   6.300  1.00  0.00            
ATOM   1019  O   THR   258      80.820  48.720   5.750  1.00  0.00            
ATOM   1020  N   ILE   259      82.960  48.060   6.160  1.00  0.00            
ATOM   1021  H   ILE   259      83.770  48.340   6.700  1.00  0.00            
ATOM   1022  CA  ILE   259      83.160  47.060   5.130  1.00  0.00            
ATOM   1023  HA  ILE   259      82.200  46.670   4.800  1.00  0.00            
ATOM   1024  CB  ILE   259      83.980  47.660   3.990  1.00  0.00            
ATOM   1025  HB  ILE   259      84.960  47.920   4.400  1.00  0.00            
ATOM   1026  CG2 ILE   259      84.150  46.570   2.940  1.00  0.00            
ATOM   1027 1HG2 ILE   259      84.410  45.580   3.320  1.00  0.00            
ATOM   1028 2HG2 ILE   259      83.220  46.560   2.370  1.00  0.00            
ATOM   1029 3HG2 ILE   259      84.850  46.890   2.170  1.00  0.00            
ATOM   1030  CG1 ILE   259      83.340  48.940   3.450  1.00  0.00            
ATOM   1031 1HG1 ILE   259      83.410  49.760   4.160  1.00  0.00            
ATOM   1032 2HG1 ILE   259      82.280  48.750   3.310  1.00  0.00            
ATOM   1033  CD  ILE   259      83.910  49.450   2.130  1.00  0.00            
ATOM   1034  HD1 ILE   259      83.630  48.810   1.290  1.00  0.00            
ATOM   1035  HD2 ILE   259      83.500  50.430   1.870  1.00  0.00            
ATOM   1036  HD3 ILE   259      84.980  49.630   2.240  1.00  0.00            
ATOM   1037  C   ILE   259      83.890  45.960   5.880  1.00  0.00            
ATOM   1038  O   ILE   259      84.910  46.240   6.510  1.00  0.00            
ATOM   1039  N   THR   260      83.470  44.700   5.680  1.00  0.00            
ATOM   1040  H   THR   260      82.770  44.600   4.970  1.00  0.00            
ATOM   1041  CA  THR   260      83.910  43.490   6.340  1.00  0.00            
ATOM   1042  HA  THR   260      84.860  43.650   6.850  1.00  0.00            
ATOM   1043  CB  THR   260      83.060  43.060   7.530  1.00  0.00            
ATOM   1044  HB  THR   260      82.120  42.600   7.210  1.00  0.00            
ATOM   1045  CG2 THR   260      83.790  42.020   8.370  1.00  0.00            
ATOM   1046 1HG2 THR   260      84.870  42.180   8.470  1.00  0.00            
ATOM   1047 2HG2 THR   260      83.340  42.030   9.360  1.00  0.00            
ATOM   1048 3HG2 THR   260      83.650  41.010   7.980  1.00  0.00            
ATOM   1049  OG1 THR   260      82.930  44.230   8.310  1.00  0.00            
ATOM   1050  HG1 THR   260      82.050  44.330   8.690  1.00  0.00            
ATOM   1051  C   THR   260      84.100  42.400   5.300  1.00  0.00            
ATOM   1052  O   THR   260      83.140  41.750   4.890  1.00  0.00            
ATOM   1053  N   THR   261      85.270  42.250   4.690  1.00  0.00            
ATOM   1054  H   THR   261      86.030  42.800   5.060  1.00  0.00            
ATOM   1055  CA  THR   261      85.700  41.180   3.810  1.00  0.00            
ATOM   1056  HA  THR   261      84.940  40.900   3.080  1.00  0.00            
ATOM   1057  CB  THR   261      86.900  41.590   2.950  1.00  0.00            
ATOM   1058  HB  THR   261      87.110  40.910   2.130  1.00  0.00            
ATOM   1059  CG2 THR   261      86.570  42.900   2.240  1.00  0.00            
ATOM   1060 1HG2 THR   261      86.630  43.780   2.890  1.00  0.00            
ATOM   1061 2HG2 THR   261      87.320  42.960   1.450  1.00  0.00            
ATOM   1062 3HG2 THR   261      85.550  42.860   1.870  1.00  0.00            
ATOM   1063  OG1 THR   261      87.980  41.830   3.830  1.00  0.00            
ATOM   1064  HG1 THR   261      88.710  42.070   3.260  1.00  0.00            
ATOM   1065  C   THR   261      86.070  39.930   4.580  1.00  0.00            
ATOM   1066  O   THR   261      86.280  38.910   3.920  1.00  0.00            
ATOM   1067  N   GLY   262      86.240  39.970   5.910  1.00  0.00            
ATOM   1068  H   GLY   262      86.290  40.890   6.320  1.00  0.00            
ATOM   1069  CA  GLY   262      86.610  38.840   6.730  1.00  0.00            
ATOM   1070  HA1 GLY   262      86.230  37.910   6.310  1.00  0.00            
ATOM   1071  HA2 GLY   262      86.220  38.960   7.740  1.00  0.00            
ATOM   1072  C   GLY   262      88.130  38.730   6.790  1.00  0.00            
ATOM   1073  O   GLY   262      88.620  37.700   7.240  1.00  0.00            
ATOM   1074  N   ALA   263      88.860  39.710   6.260  1.00  0.00            
ATOM   1075  H   ALA   263      88.390  40.360   5.650  1.00  0.00            
ATOM   1076  CA  ALA   263      90.310  39.840   6.220  1.00  0.00            
ATOM   1077  HA  ALA   263      90.800  38.990   5.740  1.00  0.00            
ATOM   1078  CB  ALA   263      90.750  41.070   5.430  1.00  0.00            
ATOM   1079  HB1 ALA   263      90.510  40.980   4.370  1.00  0.00            
ATOM   1080  HB2 ALA   263      90.360  42.020   5.800  1.00  0.00            
ATOM   1081  HB3 ALA   263      91.830  41.190   5.480  1.00  0.00            
ATOM   1082  C   ALA   263      90.970  39.860   7.590  1.00  0.00            
ATOM   1083  O   ALA   263      90.420  40.390   8.550  1.00  0.00            
ATOM   1084  N   PRO   264      92.220  39.390   7.650  1.00  0.00            
ATOM   1085  CD  PRO   264      92.960  38.660   6.640  1.00  0.00            
ATOM   1086  HD1 PRO   264      92.930  38.960   5.600  1.00  0.00            
ATOM   1087  HD2 PRO   264      92.650  37.620   6.580  1.00  0.00            
ATOM   1088  CG  PRO   264      94.420  38.720   7.080  1.00  0.00            
ATOM   1089  HG1 PRO   264      94.850  39.690   6.830  1.00  0.00            
ATOM   1090  HG2 PRO   264      95.000  37.880   6.710  1.00  0.00            
ATOM   1091  CB  PRO   264      94.290  38.700   8.600  1.00  0.00            
ATOM   1092  HB1 PRO   264      95.160  39.100   9.120  1.00  0.00            
ATOM   1093  HB2 PRO   264      93.900  37.740   8.940  1.00  0.00            
ATOM   1094  CA  PRO   264      93.040  39.540   8.830  1.00  0.00            
ATOM   1095  HA  PRO   264      92.570  39.130   9.730  1.00  0.00            
ATOM   1096  C   PRO   264      93.470  40.980   9.080  1.00  0.00            
ATOM   1097  O   PRO   264      93.960  41.340  10.150  1.00  0.00            
ATOM   1098  N   VAL   265      93.300  41.790   8.030  1.00  0.00            
ATOM   1099  H   VAL   265      92.690  41.450   7.300  1.00  0.00            
ATOM   1100  CA  VAL   265      93.650  43.200   7.990  1.00  0.00            
ATOM   1101  HA  VAL   265      94.330  43.420   8.820  1.00  0.00            
ATOM   1102  CB  VAL   265      94.450  43.630   6.760  1.00  0.00            
ATOM   1103  HB  VAL   265      93.780  43.700   5.910  1.00  0.00            
ATOM   1104  CG1 VAL   265      95.110  44.990   6.930  1.00  0.00            
ATOM   1105 1HG1 VAL   265      94.320  45.720   7.100  1.00  0.00            
ATOM   1106 2HG1 VAL   265      95.710  45.050   7.840  1.00  0.00            
ATOM   1107 3HG1 VAL   265      95.720  45.400   6.120  1.00  0.00            
ATOM   1108  CG2 VAL   265      95.490  42.580   6.370  1.00  0.00            
ATOM   1109 1HG2 VAL   265      95.880  42.020   7.220  1.00  0.00            
ATOM   1110 2HG2 VAL   265      94.850  41.920   5.790  1.00  0.00            
ATOM   1111 3HG2 VAL   265      96.330  42.930   5.770  1.00  0.00            
ATOM   1112  C   VAL   265      92.420  44.080   8.080  1.00  0.00            
ATOM   1113  O   VAL   265      91.440  43.850   7.370  1.00  0.00            
ATOM   1114  N   THR   266      92.390  45.080   8.970  1.00  0.00            
ATOM   1115  H   THR   266      93.080  45.060   9.700  1.00  0.00            
ATOM   1116  CA  THR   266      91.390  46.130   9.070  1.00  0.00            
ATOM   1117  HA  THR   266      90.660  46.010   8.270  1.00  0.00            
ATOM   1118  CB  THR   266      90.770  46.070  10.460  1.00  0.00            
ATOM   1119  HB  THR   266      91.520  46.020  11.250  1.00  0.00            
ATOM   1120  CG2 THR   266      89.800  47.210  10.750  1.00  0.00            
ATOM   1121 1HG2 THR   266      89.450  47.130  11.770  1.00  0.00            
ATOM   1122 2HG2 THR   266      90.290  48.150  10.470  1.00  0.00            
ATOM   1123 3HG2 THR   266      88.940  47.160  10.080  1.00  0.00            
ATOM   1124  OG1 THR   266      90.060  44.850  10.560  1.00  0.00            
ATOM   1125  HG1 THR   266      90.750  44.190  10.580  1.00  0.00            
ATOM   1126  C   THR   266      92.110  47.460   8.910  1.00  0.00            
ATOM   1127  O   THR   266      93.130  47.700   9.560  1.00  0.00            
ATOM   1128  N   TYR   267      91.580  48.350   8.060  1.00  0.00            
ATOM   1129  H   TYR   267      90.740  48.060   7.580  1.00  0.00            
ATOM   1130  CA  TYR   267      91.900  49.760   8.020  1.00  0.00            
ATOM   1131  HA  TYR   267      92.880  49.880   8.480  1.00  0.00            
ATOM   1132  CB  TYR   267      92.120  50.110   6.550  1.00  0.00            
ATOM   1133  HB1 TYR   267      92.060  51.190   6.390  1.00  0.00            
ATOM   1134  HB2 TYR   267      91.310  49.590   6.040  1.00  0.00            
ATOM   1135  CG  TYR   267      93.470  49.740   6.000  1.00  0.00            
ATOM   1136  CD1 TYR   267      94.440  50.750   5.920  1.00  0.00            
ATOM   1137  HD1 TYR   267      94.200  51.740   6.280  1.00  0.00            
ATOM   1138  CE1 TYR   267      95.620  50.530   5.200  1.00  0.00            
ATOM   1139  HE1 TYR   267      96.370  51.300   5.100  1.00  0.00            
ATOM   1140  CZ  TYR   267      95.950  49.300   4.590  1.00  0.00            
ATOM   1141  OH  TYR   267      97.100  49.060   3.900  1.00  0.00            
ATOM   1142  HH  TYR   267      97.670  49.840   3.870  1.00  0.00            
ATOM   1143  CE2 TYR   267      95.020  48.260   4.780  1.00  0.00            
ATOM   1144  HE2 TYR   267      95.170  47.320   4.260  1.00  0.00            
ATOM   1145  CD2 TYR   267      93.870  48.480   5.540  1.00  0.00            
ATOM   1146  HD2 TYR   267      93.140  47.680   5.610  1.00  0.00            
ATOM   1147  C   TYR   267      90.830  50.740   8.470  1.00  0.00            
ATOM   1148  O   TYR   267      89.660  50.680   8.090  1.00  0.00            
ATOM   1149  N   SER   268      91.180  51.650   9.370  1.00  0.00            
ATOM   1150  H   SER   268      92.180  51.780   9.470  1.00  0.00            
ATOM   1151  CA  SER   268      90.360  52.460  10.250  1.00  0.00            
ATOM   1152  HA  SER   268      89.360  52.430   9.810  1.00  0.00            
ATOM   1153  CB  SER   268      90.230  52.060  11.720  1.00  0.00            
ATOM   1154  HB1 SER   268      89.580  52.740  12.270  1.00  0.00            
ATOM   1155  HB2 SER   268      91.220  52.070  12.170  1.00  0.00            
ATOM   1156  OG  SER   268      89.770  50.730  11.820  1.00  0.00            
ATOM   1157  HG  SER   268      90.570  50.200  11.800  1.00  0.00            
ATOM   1158  C   SER   268      90.790  53.910  10.210  1.00  0.00            
ATOM   1159  O   SER   268      91.970  54.230  10.050  1.00  0.00            
ATOM   1160  N   THR   269      89.820  54.790  10.480  1.00  0.00            
ATOM   1161  H   THR   269      88.880  54.420  10.420  1.00  0.00            
ATOM   1162  CA  THR   269      90.140  56.130  10.910  1.00  0.00            
ATOM   1163  HA  THR   269      91.040  56.440  10.370  1.00  0.00            
ATOM   1164  CB  THR   269      89.030  57.140  10.650  1.00  0.00            
ATOM   1165  HB  THR   269      89.110  58.020  11.290  1.00  0.00            
ATOM   1166  CG2 THR   269      89.140  57.720   9.240  1.00  0.00            
ATOM   1167 1HG2 THR   269      89.950  58.460   9.260  1.00  0.00            
ATOM   1168 2HG2 THR   269      89.470  56.940   8.550  1.00  0.00            
ATOM   1169 3HG2 THR   269      88.180  58.170   9.020  1.00  0.00            
ATOM   1170  OG1 THR   269      87.760  56.600  10.960  1.00  0.00            
ATOM   1171  HG1 THR   269      87.170  57.270  10.600  1.00  0.00            
ATOM   1172  C   THR   269      90.520  56.160  12.380  1.00  0.00            
ATOM   1173  O   THR   269      89.970  55.400  13.170  1.00  0.00            
ATOM   1174  N   TYR   270      91.290  57.160  12.830  1.00  0.00            
ATOM   1175  H   TYR   270      91.760  57.840  12.250  1.00  0.00            
ATOM   1176  CA  TYR   270      91.390  57.450  14.250  1.00  0.00            
ATOM   1177  HA  TYR   270      91.860  56.660  14.830  1.00  0.00            
ATOM   1178  CB  TYR   270      92.280  58.670  14.520  1.00  0.00            
ATOM   1179  HB1 TYR   270      92.060  58.970  15.540  1.00  0.00            
ATOM   1180  HB2 TYR   270      91.980  59.580  14.000  1.00  0.00            
ATOM   1181  CG  TYR   270      93.760  58.510  14.280  1.00  0.00            
ATOM   1182  CD1 TYR   270      94.530  57.740  15.160  1.00  0.00            
ATOM   1183  HD1 TYR   270      94.160  57.310  16.080  1.00  0.00            
ATOM   1184  CE1 TYR   270      95.900  57.580  14.920  1.00  0.00            
ATOM   1185  HE1 TYR   270      96.460  57.030  15.660  1.00  0.00            
ATOM   1186  CZ  TYR   270      96.500  58.140  13.770  1.00  0.00            
ATOM   1187  OH  TYR   270      97.830  57.990  13.500  1.00  0.00            
ATOM   1188  HH  TYR   270      98.080  58.340  12.650  1.00  0.00            
ATOM   1189  CE2 TYR   270      95.740  58.940  12.890  1.00  0.00            
ATOM   1190  HE2 TYR   270      96.230  59.370  12.030  1.00  0.00            
ATOM   1191  CD2 TYR   270      94.370  59.030  13.130  1.00  0.00            
ATOM   1192  HD2 TYR   270      93.710  59.610  12.490  1.00  0.00            
ATOM   1193  C   TYR   270      90.040  57.690  14.910  1.00  0.00            
ATOM   1194  O   TYR   270      89.720  57.030  15.900  1.00  0.00            
ATOM   1195  N   GLY   271      89.160  58.470  14.280  1.00  0.00            
ATOM   1196  H   GLY   271      89.390  58.800  13.350  1.00  0.00            
ATOM   1197  CA  GLY   271      87.790  58.670  14.700  1.00  0.00            
ATOM   1198  HA1 GLY   271      87.310  59.320  13.960  1.00  0.00            
ATOM   1199  HA2 GLY   271      87.890  59.060  15.710  1.00  0.00            
ATOM   1200  C   GLY   271      86.880  57.470  14.830  1.00  0.00            
ATOM   1201  O   GLY   271      86.120  57.310  15.790  1.00  0.00            
ATOM   1202  N   LYS   272      86.970  56.540  13.880  1.00  0.00            
ATOM   1203  H   LYS   272      87.590  56.740  13.110  1.00  0.00            
ATOM   1204  CA  LYS   272      86.160  55.340  13.910  1.00  0.00            
ATOM   1205  HA  LYS   272      85.180  55.570  14.330  1.00  0.00            
ATOM   1206  CB  LYS   272      85.960  54.940  12.450  1.00  0.00            
ATOM   1207  HB1 LYS   272      86.870  54.580  11.990  1.00  0.00            
ATOM   1208  HB2 LYS   272      85.600  55.810  11.900  1.00  0.00            
ATOM   1209  CG  LYS   272      84.960  53.800  12.280  1.00  0.00            
ATOM   1210  HG1 LYS   272      85.470  52.840  12.390  1.00  0.00            
ATOM   1211  HG2 LYS   272      84.580  53.880  11.260  1.00  0.00            
ATOM   1212  CD  LYS   272      83.740  53.740  13.200  1.00  0.00            
ATOM   1213  HD1 LYS   272      83.230  54.700  13.200  1.00  0.00            
ATOM   1214  HD2 LYS   272      84.070  53.460  14.200  1.00  0.00            
ATOM   1215  CE  LYS   272      82.610  52.860  12.690  1.00  0.00            
ATOM   1216  HE1 LYS   272      82.850  51.870  12.300  1.00  0.00            
ATOM   1217  HE2 LYS   272      82.260  53.330  11.770  1.00  0.00            
ATOM   1218  NZ  LYS   272      81.540  52.850  13.700  1.00  0.00            
ATOM   1219  HZ1 LYS   272      80.680  52.350  13.510  1.00  0.00            
ATOM   1220  HZ2 LYS   272      81.850  52.420  14.560  1.00  0.00            
ATOM   1221  HZ3 LYS   272      81.230  53.790  13.930  1.00  0.00            
ATOM   1222  C   LYS   272      86.870  54.320  14.790  1.00  0.00            
ATOM   1223  O   LYS   272      86.190  53.490  15.380  1.00  0.00            
ATOM   1224  N   PHE   273      88.190  54.290  14.990  1.00  0.00            
ATOM   1225  H   PHE   273      88.830  54.850  14.440  1.00  0.00            
ATOM   1226  CA  PHE   273      88.760  53.480  16.050  1.00  0.00            
ATOM   1227  HA  PHE   273      88.470  52.430  15.950  1.00  0.00            
ATOM   1228  CB  PHE   273      90.280  53.500  15.950  1.00  0.00            
ATOM   1229  HB1 PHE   273      90.570  54.520  15.730  1.00  0.00            
ATOM   1230  HB2 PHE   273      90.720  53.020  15.070  1.00  0.00            
ATOM   1231  CG  PHE   273      91.100  53.100  17.150  1.00  0.00            
ATOM   1232  CD1 PHE   273      91.410  51.740  17.350  1.00  0.00            
ATOM   1233  HD1 PHE   273      91.110  51.050  16.580  1.00  0.00            
ATOM   1234  CE1 PHE   273      92.150  51.270  18.440  1.00  0.00            
ATOM   1235  HE1 PHE   273      92.480  50.240  18.430  1.00  0.00            
ATOM   1236  CZ  PHE   273      92.570  52.220  19.380  1.00  0.00            
ATOM   1237  HZ  PHE   273      93.170  51.970  20.250  1.00  0.00            
ATOM   1238  CE2 PHE   273      92.210  53.560  19.230  1.00  0.00            
ATOM   1239  HE2 PHE   273      92.480  54.240  20.030  1.00  0.00            
ATOM   1240  CD2 PHE   273      91.460  54.020  18.140  1.00  0.00            
ATOM   1241  HD2 PHE   273      91.230  55.070  18.180  1.00  0.00            
ATOM   1242  C   PHE   273      88.340  53.940  17.440  1.00  0.00            
ATOM   1243  O   PHE   273      87.850  53.140  18.230  1.00  0.00            
ATOM   1244  N   LEU   274      88.270  55.250  17.680  1.00  0.00            
ATOM   1245  H   LEU   274      88.730  55.900  17.070  1.00  0.00            
ATOM   1246  CA  LEU   274      87.670  55.860  18.850  1.00  0.00            
ATOM   1247  HA  LEU   274      88.150  55.480  19.760  1.00  0.00            
ATOM   1248  CB  LEU   274      87.900  57.370  18.810  1.00  0.00            
ATOM   1249  HB1 LEU   274      87.280  57.820  19.590  1.00  0.00            
ATOM   1250  HB2 LEU   274      87.560  57.670  17.820  1.00  0.00            
ATOM   1251  CG  LEU   274      89.380  57.630  19.030  1.00  0.00            
ATOM   1252  HG  LEU   274      90.060  57.170  18.310  1.00  0.00            
ATOM   1253  CD1 LEU   274      89.490  59.120  18.730  1.00  0.00            
ATOM   1254 1HD1 LEU   274      90.510  59.470  18.880  1.00  0.00            
ATOM   1255 2HD1 LEU   274      89.190  59.320  17.700  1.00  0.00            
ATOM   1256 3HD1 LEU   274      88.720  59.570  19.350  1.00  0.00            
ATOM   1257  CD2 LEU   274      89.870  57.330  20.440  1.00  0.00            
ATOM   1258 1HD2 LEU   274      89.800  56.250  20.570  1.00  0.00            
ATOM   1259 2HD2 LEU   274      90.850  57.760  20.650  1.00  0.00            
ATOM   1260 3HD2 LEU   274      89.150  57.680  21.180  1.00  0.00            
ATOM   1261  C   LEU   274      86.200  55.510  19.050  1.00  0.00            
ATOM   1262  O   LEU   274      85.790  55.080  20.120  1.00  0.00            
ATOM   1263  N   ALA   275      85.320  55.510  18.050  1.00  0.00            
ATOM   1264  H   ALA   275      85.690  55.870  17.180  1.00  0.00            
ATOM   1265  CA  ALA   275      83.910  55.200  18.170  1.00  0.00            
ATOM   1266  HA  ALA   275      83.470  55.810  18.960  1.00  0.00            
ATOM   1267  CB  ALA   275      83.190  55.660  16.910  1.00  0.00            
ATOM   1268  HB1 ALA   275      83.300  56.740  16.830  1.00  0.00            
ATOM   1269  HB2 ALA   275      83.550  55.100  16.040  1.00  0.00            
ATOM   1270  HB3 ALA   275      82.110  55.530  16.990  1.00  0.00            
ATOM   1271  C   ALA   275      83.510  53.740  18.350  1.00  0.00            
ATOM   1272  O   ALA   275      82.590  53.310  19.040  1.00  0.00            
ATOM   1273  N   ASP   276      84.330  52.880  17.750  1.00  0.00            
ATOM   1274  H   ASP   276      85.100  53.180  17.160  1.00  0.00            
ATOM   1275  CA  ASP   276      84.320  51.460  18.040  1.00  0.00            
ATOM   1276  HA  ASP   276      83.270  51.150  18.060  1.00  0.00            
ATOM   1277  CB  ASP   276      84.930  50.770  16.820  1.00  0.00            
ATOM   1278  HB1 ASP   276      84.820  49.710  17.040  1.00  0.00            
ATOM   1279  HB2 ASP   276      85.950  51.130  16.710  1.00  0.00            
ATOM   1280  CG  ASP   276      84.240  51.000  15.480  1.00  0.00            
ATOM   1281  OD1 ASP   276      83.020  51.280  15.400  1.00  0.00            
ATOM   1282  OD2 ASP   276      84.880  50.770  14.430  1.00  0.00            
ATOM   1283  C   ASP   276      84.960  51.010  19.340  1.00  0.00            
ATOM   1284  O   ASP   276      85.100  49.810  19.560  1.00  0.00            
ATOM   1285  N   GLY   277      85.340  51.940  20.220  1.00  0.00            
ATOM   1286  H   GLY   277      85.280  52.910  19.940  1.00  0.00            
ATOM   1287  CA  GLY   277      85.650  51.780  21.630  1.00  0.00            
ATOM   1288  HA1 GLY   277      85.150  50.880  22.000  1.00  0.00            
ATOM   1289  HA2 GLY   277      85.290  52.660  22.160  1.00  0.00            
ATOM   1290  C   GLY   277      87.130  51.670  21.970  1.00  0.00            
ATOM   1291  O   GLY   277      87.510  51.240  23.060  1.00  0.00            
ATOM   1292  N   GLY   278      87.990  52.120  21.050  1.00  0.00            
ATOM   1293  H   GLY   278      87.670  52.150  20.090  1.00  0.00            
ATOM   1294  CA  GLY   278      89.420  52.150  21.260  1.00  0.00            
ATOM   1295  HA1 GLY   278      89.650  52.510  22.270  1.00  0.00            
ATOM   1296  HA2 GLY   278      89.870  52.750  20.470  1.00  0.00            
ATOM   1297  C   GLY   278      90.050  50.790  20.980  1.00  0.00            
ATOM   1298  O   GLY   278      89.810  50.110  19.980  1.00  0.00            
ATOM   1299  N   CYS   279      90.770  50.300  21.980  1.00  0.00            
ATOM   1300  H   CYS   279      90.730  50.870  22.820  1.00  0.00            
ATOM   1301  CA  CYS   279      91.550  49.080  21.980  1.00  0.00            
ATOM   1302  HA  CYS   279      91.730  48.760  20.950  1.00  0.00            
ATOM   1303  CB  CYS   279      92.940  49.460  22.490  1.00  0.00            
ATOM   1304  HB1 CYS   279      93.010  49.080  23.510  1.00  0.00            
ATOM   1305  HB2 CYS   279      93.210  50.510  22.380  1.00  0.00            
ATOM   1306  SG  CYS   279      93.990  48.430  21.430  1.00  0.00            
ATOM   1307  HG  CYS   279      93.490  47.280  21.880  1.00  0.00            
ATOM   1308  C   CYS   279      90.940  47.980  22.830  1.00  0.00            
ATOM   1309  O   CYS   279      91.020  47.900  24.060  1.00  0.00            
ATOM   1310  N   SER   280      90.120  47.130  22.200  1.00  0.00            
ATOM   1311  H   SER   280      89.910  47.180  21.210  1.00  0.00            
ATOM   1312  CA  SER   280      89.530  46.000  22.890  1.00  0.00            
ATOM   1313  HA  SER   280      89.160  46.190  23.900  1.00  0.00            
ATOM   1314  CB  SER   280      88.310  45.610  22.070  1.00  0.00            
ATOM   1315  HB1 SER   280      87.540  46.370  22.120  1.00  0.00            
ATOM   1316  HB2 SER   280      87.950  44.710  22.580  1.00  0.00            
ATOM   1317  OG  SER   280      88.630  45.300  20.730  1.00  0.00            
ATOM   1318  HG  SER   280      88.180  44.500  20.430  1.00  0.00            
ATOM   1319  C   SER   280      90.490  44.840  23.110  1.00  0.00            
ATOM   1320  O   SER   280      91.310  44.460  22.270  1.00  0.00            
ATOM   1321  N   GLY   281      90.410  44.280  24.320  1.00  0.00            
ATOM   1322  H   GLY   281      89.790  44.690  24.990  1.00  0.00            
ATOM   1323  CA  GLY   281      91.210  43.180  24.820  1.00  0.00            
ATOM   1324  HA1 GLY   281      90.570  42.690  25.550  1.00  0.00            
ATOM   1325  HA2 GLY   281      92.120  43.560  25.280  1.00  0.00            
ATOM   1326  C   GLY   281      91.480  42.040  23.850  1.00  0.00            
ATOM   1327  O   GLY   281      90.630  41.200  23.580  1.00  0.00            
ATOM   1328  N   GLY   282      92.740  41.940  23.390  1.00  0.00            
ATOM   1329  H   GLY   282      93.360  42.670  23.720  1.00  0.00            
ATOM   1330  CA  GLY   282      93.300  40.810  22.690  1.00  0.00            
ATOM   1331  HA1 GLY   282      93.060  39.880  23.200  1.00  0.00            
ATOM   1332  HA2 GLY   282      94.380  40.850  22.770  1.00  0.00            
ATOM   1333  C   GLY   282      93.000  40.640  21.200  1.00  0.00            
ATOM   1334  O   GLY   282      93.030  39.500  20.750  1.00  0.00            
ATOM   1335  N   ALA   283      92.510  41.700  20.540  1.00  0.00            
ATOM   1336  H   ALA   283      92.610  42.600  20.990  1.00  0.00            
ATOM   1337  CA  ALA   283      91.900  41.610  19.230  1.00  0.00            
ATOM   1338  HA  ALA   283      91.420  40.640  19.150  1.00  0.00            
ATOM   1339  CB  ALA   283      90.960  42.790  19.000  1.00  0.00            
ATOM   1340  HB1 ALA   283      90.230  42.710  19.800  1.00  0.00            
ATOM   1341  HB2 ALA   283      91.320  43.810  19.190  1.00  0.00            
ATOM   1342  HB3 ALA   283      90.610  42.750  17.970  1.00  0.00            
ATOM   1343  C   ALA   283      92.930  41.590  18.110  1.00  0.00            
ATOM   1344  O   ALA   283      92.590  40.990  17.090  1.00  0.00            
ATOM   1345  N   TYR   284      93.950  42.440  18.190  1.00  0.00            
ATOM   1346  H   TYR   284      94.020  42.930  19.070  1.00  0.00            
ATOM   1347  CA  TYR   284      94.970  42.710  17.200  1.00  0.00            
ATOM   1348  HA  TYR   284      94.800  42.120  16.300  1.00  0.00            
ATOM   1349  CB  TYR   284      94.820  44.170  16.770  1.00  0.00            
ATOM   1350  HB1 TYR   284      95.680  44.510  16.200  1.00  0.00            
ATOM   1351  HB2 TYR   284      94.860  44.680  17.730  1.00  0.00            
ATOM   1352  CG  TYR   284      93.550  44.510  16.020  1.00  0.00            
ATOM   1353  CD1 TYR   284      93.350  44.120  14.700  1.00  0.00            
ATOM   1354  HD1 TYR   284      94.110  43.530  14.200  1.00  0.00            
ATOM   1355  CE1 TYR   284      92.230  44.570  13.990  1.00  0.00            
ATOM   1356  HE1 TYR   284      92.170  44.340  12.940  1.00  0.00            
ATOM   1357  CZ  TYR   284      91.160  45.200  14.660  1.00  0.00            
ATOM   1358  OH  TYR   284      90.120  45.710  13.940  1.00  0.00            
ATOM   1359  HH  TYR   284      89.440  46.210  14.400  1.00  0.00            
ATOM   1360  CE2 TYR   284      91.340  45.460  16.030  1.00  0.00            
ATOM   1361  HE2 TYR   284      90.500  45.940  16.510  1.00  0.00            
ATOM   1362  CD2 TYR   284      92.510  45.130  16.730  1.00  0.00            
ATOM   1363  HD2 TYR   284      92.710  45.480  17.730  1.00  0.00            
ATOM   1364  C   TYR   284      96.370  42.500  17.760  1.00  0.00            
ATOM   1365  O   TYR   284      96.580  42.630  18.970  1.00  0.00            
ATOM   1366  N   ASP   285      97.310  42.210  16.860  1.00  0.00            
ATOM   1367  H   ASP   285      97.070  42.150  15.880  1.00  0.00            
ATOM   1368  CA  ASP   285      98.710  42.090  17.230  1.00  0.00            
ATOM   1369  HA  ASP   285      98.820  41.880  18.290  1.00  0.00            
ATOM   1370  CB  ASP   285      99.290  40.770  16.720  1.00  0.00            
ATOM   1371  HB1 ASP   285     100.220  40.510  17.230  1.00  0.00            
ATOM   1372  HB2 ASP   285      99.490  40.870  15.660  1.00  0.00            
ATOM   1373  CG  ASP   285      98.290  39.660  17.020  1.00  0.00            
ATOM   1374  OD1 ASP   285      98.130  39.440  18.240  1.00  0.00            
ATOM   1375  OD2 ASP   285      97.810  38.970  16.090  1.00  0.00            
ATOM   1376  C   ASP   285      99.540  43.300  16.840  1.00  0.00            
ATOM   1377  O   ASP   285     100.410  43.750  17.590  1.00  0.00            
ATOM   1378  N   ILE   286      99.270  43.800  15.630  1.00  0.00            
ATOM   1379  H   ILE   286      98.540  43.340  15.120  1.00  0.00            
ATOM   1380  CA  ILE   286      99.940  44.900  14.960  1.00  0.00            
ATOM   1381  HA  ILE   286     100.770  45.250  15.570  1.00  0.00            
ATOM   1382  CB  ILE   286     100.560  44.460  13.640  1.00  0.00            
ATOM   1383  HB  ILE   286      99.820  44.340  12.860  1.00  0.00            
ATOM   1384  CG2 ILE   286     101.660  45.390  13.140  1.00  0.00            
ATOM   1385 1HG2 ILE   286     101.430  46.440  12.940  1.00  0.00            
ATOM   1386 2HG2 ILE   286     102.530  45.460  13.790  1.00  0.00            
ATOM   1387 3HG2 ILE   286     102.020  45.070  12.160  1.00  0.00            
ATOM   1388  CG1 ILE   286     101.150  43.050  13.570  1.00  0.00            
ATOM   1389 1HG1 ILE   286     101.330  42.810  12.530  1.00  0.00            
ATOM   1390 2HG1 ILE   286     100.400  42.300  13.810  1.00  0.00            
ATOM   1391  CD  ILE   286     102.450  42.750  14.310  1.00  0.00            
ATOM   1392  HD1 ILE   286     102.410  43.020  15.360  1.00  0.00            
ATOM   1393  HD2 ILE   286     102.560  41.670  14.210  1.00  0.00            
ATOM   1394  HD3 ILE   286     103.280  43.270  13.810  1.00  0.00            
ATOM   1395  C   ILE   286      98.960  46.060  14.770  1.00  0.00            
ATOM   1396  O   ILE   286      97.990  45.990  14.030  1.00  0.00            
ATOM   1397  N   ILE   287      99.190  47.160  15.490  1.00  0.00            
ATOM   1398  H   ILE   287     100.090  47.150  15.940  1.00  0.00            
ATOM   1399  CA  ILE   287      98.360  48.350  15.390  1.00  0.00            
ATOM   1400  HA  ILE   287      97.500  48.220  14.730  1.00  0.00            
ATOM   1401  CB  ILE   287      97.680  48.690  16.710  1.00  0.00            
ATOM   1402  HB  ILE   287      98.470  49.080  17.360  1.00  0.00            
ATOM   1403  CG2 ILE   287      96.860  49.940  16.430  1.00  0.00            
ATOM   1404 1HG2 ILE   287      96.360  50.270  17.340  1.00  0.00            
ATOM   1405 2HG2 ILE   287      97.440  50.820  16.140  1.00  0.00            
ATOM   1406 3HG2 ILE   287      96.100  49.740  15.680  1.00  0.00            
ATOM   1407  CG1 ILE   287      96.850  47.560  17.320  1.00  0.00            
ATOM   1408 1HG1 ILE   287      97.510  46.700  17.400  1.00  0.00            
ATOM   1409 2HG1 ILE   287      96.140  47.290  16.540  1.00  0.00            
ATOM   1410  CD  ILE   287      96.160  47.860  18.650  1.00  0.00            
ATOM   1411  HD1 ILE   287      96.850  48.100  19.450  1.00  0.00            
ATOM   1412  HD2 ILE   287      95.310  48.520  18.530  1.00  0.00            
ATOM   1413  HD3 ILE   287      95.770  46.950  19.110  1.00  0.00            
ATOM   1414  C   ILE   287      99.280  49.440  14.860  1.00  0.00            
ATOM   1415  O   ILE   287     100.260  49.810  15.500  1.00  0.00            
ATOM   1416  N   ILE   288      98.920  50.020  13.710  1.00  0.00            
ATOM   1417  H   ILE   288      98.120  49.630  13.240  1.00  0.00            
ATOM   1418  CA  ILE   288      99.750  51.050  13.120  1.00  0.00            
ATOM   1419  HA  ILE   288     100.580  51.140  13.830  1.00  0.00            
ATOM   1420  CB  ILE   288     100.150  50.550  11.740  1.00  0.00            
ATOM   1421  HB  ILE   288      99.200  50.440  11.220  1.00  0.00            
ATOM   1422  CG2 ILE   288     100.750  51.730  10.980  1.00  0.00            
ATOM   1423 1HG2 ILE   288     100.880  51.390   9.950  1.00  0.00            
ATOM   1424 2HG2 ILE   288     100.180  52.650  10.880  1.00  0.00            
ATOM   1425 3HG2 ILE   288     101.640  52.140  11.460  1.00  0.00            
ATOM   1426  CG1 ILE   288     100.950  49.250  11.760  1.00  0.00            
ATOM   1427 1HG1 ILE   288     100.450  48.410  12.260  1.00  0.00            
ATOM   1428 2HG1 ILE   288     101.900  49.350  12.280  1.00  0.00            
ATOM   1429  CD  ILE   288     101.220  48.820  10.330  1.00  0.00            
ATOM   1430  HD1 ILE   288     101.640  47.820  10.400  1.00  0.00            
ATOM   1431  HD2 ILE   288     100.370  48.730   9.650  1.00  0.00            
ATOM   1432  HD3 ILE   288     102.020  49.370   9.830  1.00  0.00            
ATOM   1433  C   ILE   288      99.040  52.400  13.150  1.00  0.00            
ATOM   1434  O   ILE   288      97.950  52.600  12.610  1.00  0.00            
ATOM   1435  N   CYS   289      99.690  53.430  13.700  1.00  0.00            
ATOM   1436  H   CYS   289     100.620  53.300  14.080  1.00  0.00            
ATOM   1437  CA  CYS   289      99.310  54.820  13.540  1.00  0.00            
ATOM   1438  HA  CYS   289      98.230  54.870  13.410  1.00  0.00            
ATOM   1439  CB  CYS   289      99.610  55.530  14.860  1.00  0.00            
ATOM   1440  HB1 CYS   289      99.410  56.590  14.700  1.00  0.00            
ATOM   1441  HB2 CYS   289     100.670  55.430  15.110  1.00  0.00            
ATOM   1442  SG  CYS   289      98.620  54.910  16.240  1.00  0.00            
ATOM   1443  HG  CYS   289      99.080  53.660  16.180  1.00  0.00            
ATOM   1444  C   CYS   289     100.020  55.280  12.290  1.00  0.00            
ATOM   1445  O   CYS   289     101.240  55.150  12.220  1.00  0.00            
ATOM   1446  N   ASP   290      99.330  55.990  11.390  1.00  0.00            
ATOM   1447  H   ASP   290      98.330  55.980  11.550  1.00  0.00            
ATOM   1448  CA  ASP   290      99.960  56.610  10.240  1.00  0.00            
ATOM   1449  HA  ASP   290     101.040  56.530  10.360  1.00  0.00            
ATOM   1450  CB  ASP   290      99.570  55.840   8.980  1.00  0.00            
ATOM   1451  HB1 ASP   290      98.480  55.900   8.960  1.00  0.00            
ATOM   1452  HB2 ASP   290      99.790  54.790   9.130  1.00  0.00            
ATOM   1453  CG  ASP   290     100.270  56.240   7.690  1.00  0.00            
ATOM   1454  OD1 ASP   290     101.150  57.130   7.640  1.00  0.00            
ATOM   1455  OD2 ASP   290      99.820  55.730   6.640  1.00  0.00            
ATOM   1456  C   ASP   290      99.570  58.080  10.190  1.00  0.00            
ATOM   1457  O   ASP   290      98.550  58.480  10.750  1.00  0.00            
ATOM   1458  N   GLU   291     100.290  58.870   9.400  1.00  0.00            
ATOM   1459  H   GLU   291     100.860  58.400   8.710  1.00  0.00            
ATOM   1460  CA  GLU   291     100.350  60.320   9.350  1.00  0.00            
ATOM   1461  HA  GLU   291     101.250  60.610   8.820  1.00  0.00            
ATOM   1462  CB  GLU   291      99.180  60.910   8.570  1.00  0.00            
ATOM   1463  HB1 GLU   291      99.270  62.000   8.580  1.00  0.00            
ATOM   1464  HB2 GLU   291      98.240  60.750   9.110  1.00  0.00            
ATOM   1465  CG  GLU   291      98.990  60.400   7.150  1.00  0.00            
ATOM   1466  HG1 GLU   291      98.020  60.840   6.940  1.00  0.00            
ATOM   1467  HG2 GLU   291      98.870  59.320   7.070  1.00  0.00            
ATOM   1468  CD  GLU   291     100.070  60.880   6.180  1.00  0.00            
ATOM   1469  OE1 GLU   291     101.170  60.280   6.170  1.00  0.00            
ATOM   1470  OE2 GLU   291      99.840  61.920   5.540  1.00  0.00            
ATOM   1471  C   GLU   291     100.470  60.870  10.770  1.00  0.00            
ATOM   1472  O   GLU   291      99.660  61.700  11.160  1.00  0.00            
ATOM   1473  N   CYS   292     101.440  60.430  11.580  1.00  0.00            
ATOM   1474  H   CYS   292     101.970  59.620  11.300  1.00  0.00            
ATOM   1475  CA  CYS   292     101.710  60.890  12.930  1.00  0.00            
ATOM   1476  HA  CYS   292     100.760  61.040  13.430  1.00  0.00            
ATOM   1477  CB  CYS   292     102.530  59.810  13.630  1.00  0.00            
ATOM   1478  HB1 CYS   292     102.780  60.100  14.640  1.00  0.00            
ATOM   1479  HB2 CYS   292     103.480  59.590  13.130  1.00  0.00            
ATOM   1480  SG  CYS   292     101.550  58.290  13.790  1.00  0.00            
ATOM   1481  HG  CYS   292     101.310  58.120  12.490  1.00  0.00            
ATOM   1482  C   CYS   292     102.220  62.310  13.130  1.00  0.00            
ATOM   1483  O   CYS   292     102.160  62.870  14.230  1.00  0.00            
ATOM   1484  N   HIS   293     102.650  62.990  12.070  1.00  0.00            
ATOM   1485  H   HIS   293     102.490  62.490  11.200  1.00  0.00            
ATOM   1486  CA  HIS   293     102.770  64.430  12.000  1.00  0.00            
ATOM   1487  HA  HIS   293     103.230  64.860  12.890  1.00  0.00            
ATOM   1488  CB  HIS   293     103.510  64.770  10.710  1.00  0.00            
ATOM   1489  HB1 HIS   293     104.560  64.490  10.810  1.00  0.00            
ATOM   1490  HB2 HIS   293     103.320  65.820  10.480  1.00  0.00            
ATOM   1491  CG  HIS   293     103.000  64.070   9.490  1.00  0.00            
ATOM   1492  ND1 HIS   293     103.520  62.930   8.880  1.00  0.00            
ATOM   1493  CE1 HIS   293     102.720  62.670   7.840  1.00  0.00            
ATOM   1494  HE1 HIS   293     102.900  61.920   7.080  1.00  0.00            
ATOM   1495  NE2 HIS   293     101.730  63.570   7.750  1.00  0.00            
ATOM   1496  HE2 HIS   293     101.030  63.600   7.030  1.00  0.00            
ATOM   1497  CD2 HIS   293     101.930  64.510   8.750  1.00  0.00            
ATOM   1498  HD2 HIS   293     101.360  65.400   8.920  1.00  0.00            
ATOM   1499  C   HIS   293     101.450  65.190  11.990  1.00  0.00            
ATOM   1500  O   HIS   293     101.470  66.410  12.100  1.00  0.00            
ATOM   1501  N   SER   294     100.290  64.530  11.950  1.00  0.00            
ATOM   1502  H   SER   294     100.230  63.520  11.950  1.00  0.00            
ATOM   1503  CA  SER   294      98.990  65.180  11.920  1.00  0.00            
ATOM   1504  HA  SER   294      98.940  66.100  11.350  1.00  0.00            
ATOM   1505  CB  SER   294      97.950  64.150  11.490  1.00  0.00            
ATOM   1506  HB1 SER   294      96.940  64.530  11.620  1.00  0.00            
ATOM   1507  HB2 SER   294      97.920  63.320  12.190  1.00  0.00            
ATOM   1508  OG  SER   294      98.090  63.600  10.190  1.00  0.00            
ATOM   1509  HG  SER   294      98.610  62.800  10.280  1.00  0.00            
ATOM   1510  C   SER   294      98.640  65.560  13.350  1.00  0.00            
ATOM   1511  O   SER   294      99.000  64.870  14.310  1.00  0.00            
ATOM   1512  N   THR   295      97.860  66.630  13.500  1.00  0.00            
ATOM   1513  H   THR   295      97.790  67.260  12.710  1.00  0.00            
ATOM   1514  CA  THR   295      97.710  67.320  14.760  1.00  0.00            
ATOM   1515  HA  THR   295      97.890  66.610  15.570  1.00  0.00            
ATOM   1516  CB  THR   295      98.700  68.450  15.020  1.00  0.00            
ATOM   1517  HB  THR   295      98.370  69.080  15.840  1.00  0.00            
ATOM   1518  CG2 THR   295     100.050  67.850  15.400  1.00  0.00            
ATOM   1519 1HG2 THR   295     100.720  68.690  15.610  1.00  0.00            
ATOM   1520 2HG2 THR   295      99.930  67.330  16.350  1.00  0.00            
ATOM   1521 3HG2 THR   295     100.440  67.280  14.560  1.00  0.00            
ATOM   1522  OG1 THR   295      98.960  69.230  13.870  1.00  0.00            
ATOM   1523  HG1 THR   295      98.500  70.070  13.770  1.00  0.00            
ATOM   1524  C   THR   295      96.270  67.790  14.920  1.00  0.00            
ATOM   1525  O   THR   295      96.010  68.720  15.680  1.00  0.00            
ATOM   1526  N   ASP   296      95.280  67.030  14.460  1.00  0.00            
ATOM   1527  H   ASP   296      95.520  66.230  13.890  1.00  0.00            
ATOM   1528  CA  ASP   296      93.890  67.240  14.810  1.00  0.00            
ATOM   1529  HA  ASP   296      93.770  68.300  15.040  1.00  0.00            
ATOM   1530  CB  ASP   296      93.000  66.990  13.600  1.00  0.00            
ATOM   1531  HB1 ASP   296      93.270  67.650  12.770  1.00  0.00            
ATOM   1532  HB2 ASP   296      91.990  67.160  13.980  1.00  0.00            
ATOM   1533  CG  ASP   296      93.080  65.590  13.000  1.00  0.00            
ATOM   1534  OD1 ASP   296      94.190  65.150  12.630  1.00  0.00            
ATOM   1535  OD2 ASP   296      92.050  64.960  12.660  1.00  0.00            
ATOM   1536  C   ASP   296      93.510  66.370  16.000  1.00  0.00            
ATOM   1537  O   ASP   296      93.960  65.240  16.120  1.00  0.00            
ATOM   1538  N   SER   297      92.660  66.870  16.900  1.00  0.00            
ATOM   1539  H   SER   297      92.180  67.720  16.640  1.00  0.00            
ATOM   1540  CA  SER   297      92.270  66.230  18.140  1.00  0.00            
ATOM   1541  HA  SER   297      93.170  66.200  18.750  1.00  0.00            
ATOM   1542  CB  SER   297      91.290  67.110  18.910  1.00  0.00            
ATOM   1543  HB1 SER   297      91.870  67.870  19.430  1.00  0.00            
ATOM   1544  HB2 SER   297      90.790  66.500  19.660  1.00  0.00            
ATOM   1545  OG  SER   297      90.300  67.700  18.100  1.00  0.00            
ATOM   1546  HG  SER   297      90.490  68.640  17.970  1.00  0.00            
ATOM   1547  C   SER   297      91.700  64.820  18.080  1.00  0.00            
ATOM   1548  O   SER   297      91.990  64.070  19.010  1.00  0.00            
ATOM   1549  N   THR   298      91.150  64.410  16.930  1.00  0.00            
ATOM   1550  H   THR   298      91.030  65.110  16.210  1.00  0.00            
ATOM   1551  CA  THR   298      90.790  63.040  16.640  1.00  0.00            
ATOM   1552  HA  THR   298      90.250  62.710  17.530  1.00  0.00            
ATOM   1553  CB  THR   298      89.910  62.890  15.400  1.00  0.00            
ATOM   1554  HB  THR   298      90.580  62.910  14.540  1.00  0.00            
ATOM   1555  CG2 THR   298      89.170  61.580  15.620  1.00  0.00            
ATOM   1556 1HG2 THR   298      89.820  60.750  15.890  1.00  0.00            
ATOM   1557 2HG2 THR   298      88.550  61.710  16.510  1.00  0.00            
ATOM   1558 3HG2 THR   298      88.460  61.360  14.820  1.00  0.00            
ATOM   1559  OG1 THR   298      89.000  63.970  15.410  1.00  0.00            
ATOM   1560  HG1 THR   298      89.340  64.620  14.790  1.00  0.00            
ATOM   1561  C   THR   298      92.010  62.130  16.530  1.00  0.00            
ATOM   1562  O   THR   298      92.000  61.110  17.210  1.00  0.00            
ATOM   1563  N   THR   299      93.030  62.530  15.780  1.00  0.00            
ATOM   1564  H   THR   299      92.960  63.380  15.220  1.00  0.00            
ATOM   1565  CA  THR   299      94.330  61.890  15.680  1.00  0.00            
ATOM   1566  HA  THR   299      94.270  60.880  15.290  1.00  0.00            
ATOM   1567  CB  THR   299      95.190  62.660  14.680  1.00  0.00            
ATOM   1568  HB  THR   299      95.190  63.750  14.790  1.00  0.00            
ATOM   1569  CG2 THR   299      96.650  62.240  14.660  1.00  0.00            
ATOM   1570 1HG2 THR   299      97.030  62.620  13.710  1.00  0.00            
ATOM   1571 2HG2 THR   299      97.170  62.620  15.540  1.00  0.00            
ATOM   1572 3HG2 THR   299      96.810  61.160  14.600  1.00  0.00            
ATOM   1573  OG1 THR   299      94.560  62.510  13.430  1.00  0.00            
ATOM   1574  HG1 THR   299      94.270  63.360  13.100  1.00  0.00            
ATOM   1575  C   THR   299      95.130  61.860  16.980  1.00  0.00            
ATOM   1576  O   THR   299      95.630  60.810  17.380  1.00  0.00            
ATOM   1577  N   ILE   300      95.270  62.940  17.740  1.00  0.00            
ATOM   1578  H   ILE   300      94.910  63.830  17.430  1.00  0.00            
ATOM   1579  CA  ILE   300      95.900  62.990  19.040  1.00  0.00            
ATOM   1580  HA  ILE   300      96.960  62.710  19.030  1.00  0.00            
ATOM   1581  CB  ILE   300      95.850  64.480  19.380  1.00  0.00            
ATOM   1582  HB  ILE   300      94.820  64.840  19.310  1.00  0.00            
ATOM   1583  CG2 ILE   300      96.210  64.640  20.850  1.00  0.00            
ATOM   1584 1HG2 ILE   300      97.180  64.190  21.060  1.00  0.00            
ATOM   1585 2HG2 ILE   300      96.200  65.690  21.150  1.00  0.00            
ATOM   1586 3HG2 ILE   300      95.460  64.090  21.420  1.00  0.00            
ATOM   1587  CG1 ILE   300      96.730  65.290  18.440  1.00  0.00            
ATOM   1588 1HG1 ILE   300      96.770  64.850  17.440  1.00  0.00            
ATOM   1589 2HG1 ILE   300      97.780  65.260  18.730  1.00  0.00            
ATOM   1590  CD  ILE   300      96.450  66.790  18.360  1.00  0.00            
ATOM   1591  HD1 ILE   300      95.390  66.820  18.100  1.00  0.00            
ATOM   1592  HD2 ILE   300      96.530  67.350  19.300  1.00  0.00            
ATOM   1593  HD3 ILE   300      97.000  67.300  17.570  1.00  0.00            
ATOM   1594  C   ILE   300      95.260  62.150  20.140  1.00  0.00            
ATOM   1595  O   ILE   300      95.930  61.400  20.850  1.00  0.00            
ATOM   1596  N   LEU   301      93.940  62.110  20.280  1.00  0.00            
ATOM   1597  H   LEU   301      93.400  62.730  19.690  1.00  0.00            
ATOM   1598  CA  LEU   301      93.230  61.210  21.170  1.00  0.00            
ATOM   1599  HA  LEU   301      93.820  61.150  22.080  1.00  0.00            
ATOM   1600  CB  LEU   301      91.870  61.840  21.460  1.00  0.00            
ATOM   1601  HB1 LEU   301      91.400  61.990  20.480  1.00  0.00            
ATOM   1602  HB2 LEU   301      92.060  62.860  21.820  1.00  0.00            
ATOM   1603  CG  LEU   301      90.840  61.230  22.400  1.00  0.00            
ATOM   1604  HG  LEU   301      90.850  60.150  22.270  1.00  0.00            
ATOM   1605  CD1 LEU   301      91.230  61.530  23.850  1.00  0.00            
ATOM   1606 1HD1 LEU   301      92.200  61.100  24.100  1.00  0.00            
ATOM   1607 2HD1 LEU   301      91.260  62.600  24.060  1.00  0.00            
ATOM   1608 3HD1 LEU   301      90.510  61.060  24.520  1.00  0.00            
ATOM   1609  CD2 LEU   301      89.450  61.800  22.160  1.00  0.00            
ATOM   1610 1HD2 LEU   301      89.080  61.510  21.180  1.00  0.00            
ATOM   1611 2HD2 LEU   301      88.850  61.240  22.880  1.00  0.00            
ATOM   1612 3HD2 LEU   301      89.420  62.880  22.290  1.00  0.00            
ATOM   1613  C   LEU   301      93.210  59.790  20.610  1.00  0.00            
ATOM   1614  O   LEU   301      93.110  58.880  21.430  1.00  0.00            
ATOM   1615  N   GLY   302      93.280  59.570  19.300  1.00  0.00            
ATOM   1616  H   GLY   302      93.320  60.360  18.670  1.00  0.00            
ATOM   1617  CA  GLY   302      93.450  58.270  18.690  1.00  0.00            
ATOM   1618  HA1 GLY   302      93.290  58.340  17.610  1.00  0.00            
ATOM   1619  HA2 GLY   302      92.700  57.530  18.970  1.00  0.00            
ATOM   1620  C   GLY   302      94.780  57.610  19.030  1.00  0.00            
ATOM   1621  O   GLY   302      94.770  56.600  19.730  1.00  0.00            
ATOM   1622  N   ILE   303      95.880  58.300  18.730  1.00  0.00            
ATOM   1623  H   ILE   303      95.820  59.200  18.270  1.00  0.00            
ATOM   1624  CA  ILE   303      97.200  57.810  19.060  1.00  0.00            
ATOM   1625  HA  ILE   303      97.310  56.830  18.610  1.00  0.00            
ATOM   1626  CB  ILE   303      98.330  58.700  18.540  1.00  0.00            
ATOM   1627  HB  ILE   303      98.270  59.710  18.930  1.00  0.00            
ATOM   1628  CG2 ILE   303      99.650  58.040  18.930  1.00  0.00            
ATOM   1629 1HG2 ILE   303      99.490  57.010  18.610  1.00  0.00            
ATOM   1630 2HG2 ILE   303     100.560  58.500  18.550  1.00  0.00            
ATOM   1631 3HG2 ILE   303      99.810  58.120  20.010  1.00  0.00            
ATOM   1632  CG1 ILE   303      98.280  58.850  17.020  1.00  0.00            
ATOM   1633 1HG1 ILE   303      97.290  59.170  16.700  1.00  0.00            
ATOM   1634 2HG1 ILE   303      98.500  57.870  16.600  1.00  0.00            
ATOM   1635  CD  ILE   303      99.210  59.900  16.430  1.00  0.00            
ATOM   1636  HD1 ILE   303      99.220  59.850  15.340  1.00  0.00            
ATOM   1637  HD2 ILE   303      98.920  60.920  16.680  1.00  0.00            
ATOM   1638  HD3 ILE   303     100.220  59.680  16.780  1.00  0.00            
ATOM   1639  C   ILE   303      97.320  57.700  20.580  1.00  0.00            
ATOM   1640  O   ILE   303      97.770  56.670  21.080  1.00  0.00            
ATOM   1641  N   GLY   304      96.780  58.670  21.320  1.00  0.00            
ATOM   1642  H   GLY   304      96.430  59.530  20.920  1.00  0.00            
ATOM   1643  CA  GLY   304      96.760  58.530  22.760  1.00  0.00            
ATOM   1644  HA1 GLY   304      96.160  59.360  23.130  1.00  0.00            
ATOM   1645  HA2 GLY   304      97.750  58.690  23.190  1.00  0.00            
ATOM   1646  C   GLY   304      95.970  57.390  23.380  1.00  0.00            
ATOM   1647  O   GLY   304      96.350  56.860  24.420  1.00  0.00            
ATOM   1648  N   THR   305      94.950  56.830  22.720  1.00  0.00            
ATOM   1649  H   THR   305      94.620  57.330  21.900  1.00  0.00            
ATOM   1650  CA  THR   305      94.130  55.730  23.180  1.00  0.00            
ATOM   1651  HA  THR   305      93.970  55.730  24.250  1.00  0.00            
ATOM   1652  CB  THR   305      92.800  55.740  22.430  1.00  0.00            
ATOM   1653  HB  THR   305      92.960  56.040  21.390  1.00  0.00            
ATOM   1654  CG2 THR   305      92.000  54.450  22.480  1.00  0.00            
ATOM   1655 1HG2 THR   305      92.550  53.520  22.350  1.00  0.00            
ATOM   1656 2HG2 THR   305      91.540  54.220  23.440  1.00  0.00            
ATOM   1657 3HG2 THR   305      91.160  54.570  21.790  1.00  0.00            
ATOM   1658  OG1 THR   305      92.100  56.860  22.920  1.00  0.00            
ATOM   1659  HG1 THR   305      92.470  57.670  22.560  1.00  0.00            
ATOM   1660  C   THR   305      94.860  54.450  22.770  1.00  0.00            
ATOM   1661  O   THR   305      94.730  53.520  23.550  1.00  0.00            
ATOM   1662  N   VAL   306      95.640  54.400  21.680  1.00  0.00            
ATOM   1663  H   VAL   306      95.730  55.200  21.070  1.00  0.00            
ATOM   1664  CA  VAL   306      96.350  53.160  21.470  1.00  0.00            
ATOM   1665  HA  VAL   306      95.720  52.270  21.450  1.00  0.00            
ATOM   1666  CB  VAL   306      97.130  53.050  20.160  1.00  0.00            
ATOM   1667  HB  VAL   306      97.900  53.810  20.170  1.00  0.00            
ATOM   1668  CG1 VAL   306      97.740  51.690  19.850  1.00  0.00            
ATOM   1669 1HG1 VAL   306      98.350  51.700  18.940  1.00  0.00            
ATOM   1670 2HG1 VAL   306      98.390  51.520  20.710  1.00  0.00            
ATOM   1671 3HG1 VAL   306      96.990  50.900  19.810  1.00  0.00            
ATOM   1672  CG2 VAL   306      96.170  53.290  18.990  1.00  0.00            
ATOM   1673 1HG2 VAL   306      95.380  53.950  19.360  1.00  0.00            
ATOM   1674 2HG2 VAL   306      96.540  53.580  18.010  1.00  0.00            
ATOM   1675 3HG2 VAL   306      95.600  52.380  18.820  1.00  0.00            
ATOM   1676  C   VAL   306      97.390  53.060  22.580  1.00  0.00            
ATOM   1677  O   VAL   306      97.640  52.000  23.150  1.00  0.00            
ATOM   1678  N   LEU   307      98.170  54.120  22.800  1.00  0.00            
ATOM   1679  H   LEU   307      97.890  55.040  22.470  1.00  0.00            
ATOM   1680  CA  LEU   307      99.160  54.130  23.850  1.00  0.00            
ATOM   1681  HA  LEU   307      99.910  53.390  23.580  1.00  0.00            
ATOM   1682  CB  LEU   307      99.910  55.460  23.860  1.00  0.00            
ATOM   1683  HB1 LEU   307     100.720  55.390  24.580  1.00  0.00            
ATOM   1684  HB2 LEU   307      99.180  56.210  24.160  1.00  0.00            
ATOM   1685  CG  LEU   307     100.500  55.830  22.500  1.00  0.00            
ATOM   1686  HG  LEU   307      99.880  55.610  21.640  1.00  0.00            
ATOM   1687  CD1 LEU   307     101.000  57.270  22.450  1.00  0.00            
ATOM   1688 1HD1 LEU   307     101.430  57.500  21.480  1.00  0.00            
ATOM   1689 2HD1 LEU   307     100.160  57.940  22.630  1.00  0.00            
ATOM   1690 3HD1 LEU   307     101.650  57.320  23.330  1.00  0.00            
ATOM   1691  CD2 LEU   307     101.790  55.050  22.270  1.00  0.00            
ATOM   1692 1HD2 LEU   307     101.610  54.030  22.600  1.00  0.00            
ATOM   1693 2HD2 LEU   307     101.940  54.990  21.190  1.00  0.00            
ATOM   1694 3HD2 LEU   307     102.740  55.440  22.630  1.00  0.00            
ATOM   1695  C   LEU   307      98.690  53.770  25.250  1.00  0.00            
ATOM   1696  O   LEU   307      99.400  53.070  25.950  1.00  0.00            
ATOM   1697  N   ASP   308      97.560  54.310  25.730  1.00  0.00            
ATOM   1698  H   ASP   308      97.110  54.980  25.120  1.00  0.00            
ATOM   1699  CA  ASP   308      96.940  53.930  26.980  1.00  0.00            
ATOM   1700  HA  ASP   308      97.760  53.930  27.690  1.00  0.00            
ATOM   1701  CB  ASP   308      95.840  54.940  27.320  1.00  0.00            
ATOM   1702  HB1 ASP   308      95.000  54.890  26.630  1.00  0.00            
ATOM   1703  HB2 ASP   308      96.340  55.880  27.070  1.00  0.00            
ATOM   1704  CG  ASP   308      95.370  54.620  28.730  1.00  0.00            
ATOM   1705  OD1 ASP   308      96.010  54.990  29.740  1.00  0.00            
ATOM   1706  OD2 ASP   308      94.330  53.990  29.000  1.00  0.00            
ATOM   1707  C   ASP   308      96.450  52.490  26.990  1.00  0.00            
ATOM   1708  O   ASP   308      96.590  51.840  28.020  1.00  0.00            
ATOM   1709  N   GLN   309      95.980  51.960  25.860  1.00  0.00            
ATOM   1710  H   GLN   309      96.030  52.530  25.030  1.00  0.00            
ATOM   1711  CA  GLN   309      95.090  50.820  25.940  1.00  0.00            
ATOM   1712  HA  GLN   309      94.940  50.500  26.980  1.00  0.00            
ATOM   1713  CB  GLN   309      93.700  51.100  25.380  1.00  0.00            
ATOM   1714  HB1 GLN   309      93.070  50.250  25.630  1.00  0.00            
ATOM   1715  HB2 GLN   309      93.880  51.350  24.330  1.00  0.00            
ATOM   1716  CG  GLN   309      92.930  52.280  25.960  1.00  0.00            
ATOM   1717  HG1 GLN   309      93.400  53.240  25.740  1.00  0.00            
ATOM   1718  HG2 GLN   309      93.020  52.140  27.040  1.00  0.00            
ATOM   1719  CD  GLN   309      91.480  52.340  25.510  1.00  0.00            
ATOM   1720  OE1 GLN   309      91.140  51.700  24.510  1.00  0.00            
ATOM   1721  NE2 GLN   309      90.600  53.160  26.100  1.00  0.00            
ATOM   1722 1HE2 GLN   309      91.000  53.700  26.860  1.00  0.00            
ATOM   1723 2HE2 GLN   309      89.670  53.290  25.720  1.00  0.00            
ATOM   1724  C   GLN   309      95.630  49.580  25.240  1.00  0.00            
ATOM   1725  O   GLN   309      95.020  48.520  25.290  1.00  0.00            
ATOM   1726  N   ALA   310      96.800  49.640  24.600  1.00  0.00            
ATOM   1727  H   ALA   310      97.250  50.540  24.520  1.00  0.00            
ATOM   1728  CA  ALA   310      97.200  48.540  23.740  1.00  0.00            
ATOM   1729  HA  ALA   310      96.300  48.090  23.320  1.00  0.00            
ATOM   1730  CB  ALA   310      97.860  49.110  22.490  1.00  0.00            
ATOM   1731  HB1 ALA   310      98.140  48.270  21.860  1.00  0.00            
ATOM   1732  HB2 ALA   310      97.100  49.720  21.990  1.00  0.00            
ATOM   1733  HB3 ALA   310      98.810  49.620  22.650  1.00  0.00            
ATOM   1734  C   ALA   310      98.060  47.500  24.440  1.00  0.00            
ATOM   1735  O   ALA   310      98.040  46.360  24.010  1.00  0.00            
ATOM   1736  N   GLU   311      98.800  47.820  25.510  1.00  0.00            
ATOM   1737  H   GLU   311      98.790  48.820  25.660  1.00  0.00            
ATOM   1738  CA  GLU   311      99.540  46.830  26.270  1.00  0.00            
ATOM   1739  HA  GLU   311     100.090  46.240  25.530  1.00  0.00            
ATOM   1740  CB  GLU   311     100.470  47.520  27.270  1.00  0.00            
ATOM   1741  HB1 GLU   311      99.800  48.230  27.750  1.00  0.00            
ATOM   1742  HB2 GLU   311     101.240  48.120  26.800  1.00  0.00            
ATOM   1743  CG  GLU   311     101.150  46.410  28.070  1.00  0.00            
ATOM   1744  HG1 GLU   311     101.570  45.630  27.430  1.00  0.00            
ATOM   1745  HG2 GLU   311     100.480  45.940  28.780  1.00  0.00            
ATOM   1746  CD  GLU   311     102.390  46.880  28.820  1.00  0.00            
ATOM   1747  OE1 GLU   311     103.230  46.090  29.320  1.00  0.00            
ATOM   1748  OE2 GLU   311     102.740  48.080  28.780  1.00  0.00            
ATOM   1749  C   GLU   311      98.560  45.920  26.980  1.00  0.00            
ATOM   1750  O   GLU   311      98.720  44.700  26.880  1.00  0.00            
ATOM   1751  N   THR   312      97.570  46.500  27.650  1.00  0.00            
ATOM   1752  H   THR   312      97.380  47.490  27.590  1.00  0.00            
ATOM   1753  CA  THR   312      96.560  45.830  28.450  1.00  0.00            
ATOM   1754  HA  THR   312      97.040  45.110  29.110  1.00  0.00            
ATOM   1755  CB  THR   312      95.760  46.880  29.220  1.00  0.00            
ATOM   1756  HB  THR   312      94.820  46.470  29.580  1.00  0.00            
ATOM   1757  CG2 THR   312      96.420  47.490  30.460  1.00  0.00            
ATOM   1758 1HG2 THR   312      97.500  47.520  30.300  1.00  0.00            
ATOM   1759 2HG2 THR   312      96.080  48.490  30.700  1.00  0.00            
ATOM   1760 3HG2 THR   312      96.350  46.900  31.370  1.00  0.00            
ATOM   1761  OG1 THR   312      95.450  47.870  28.270  1.00  0.00            
ATOM   1762  HG1 THR   312      95.040  48.590  28.750  1.00  0.00            
ATOM   1763  C   THR   312      95.610  44.980  27.620  1.00  0.00            
ATOM   1764  O   THR   312      95.060  43.990  28.090  1.00  0.00            
ATOM   1765  N   ALA   313      95.530  45.300  26.330  1.00  0.00            
ATOM   1766  H   ALA   313      95.950  46.190  26.090  1.00  0.00            
ATOM   1767  CA  ALA   313      94.920  44.540  25.260  1.00  0.00            
ATOM   1768  HA  ALA   313      94.090  44.010  25.720  1.00  0.00            
ATOM   1769  CB  ALA   313      94.200  45.550  24.360  1.00  0.00            
ATOM   1770  HB1 ALA   313      94.910  46.140  23.780  1.00  0.00            
ATOM   1771  HB2 ALA   313      93.640  45.070  23.560  1.00  0.00            
ATOM   1772  HB3 ALA   313      93.670  46.310  24.930  1.00  0.00            
ATOM   1773  C   ALA   313      95.850  43.580  24.540  1.00  0.00            
ATOM   1774  O   ALA   313      95.460  43.080  23.480  1.00  0.00            
ATOM   1775  N   GLY   314      97.090  43.410  24.980  1.00  0.00            
ATOM   1776  H   GLY   314      97.440  44.030  25.700  1.00  0.00            
ATOM   1777  CA  GLY   314      97.820  42.260  24.470  1.00  0.00            
ATOM   1778  HA1 GLY   314      97.320  41.300  24.560  1.00  0.00            
ATOM   1779  HA2 GLY   314      98.710  42.320  25.100  1.00  0.00            
ATOM   1780  C   GLY   314      98.420  42.350  23.080  1.00  0.00            
ATOM   1781  O   GLY   314      98.820  41.370  22.450  1.00  0.00            
ATOM   1782  N   ALA   315      98.540  43.540  22.490  1.00  0.00            
ATOM   1783  H   ALA   315      98.250  44.320  23.060  1.00  0.00            
ATOM   1784  CA  ALA   315      99.170  43.760  21.200  1.00  0.00            
ATOM   1785  HA  ALA   315      98.740  43.020  20.520  1.00  0.00            
ATOM   1786  CB  ALA   315      98.920  45.210  20.820  1.00  0.00            
ATOM   1787  HB1 ALA   315      99.380  45.410  19.850  1.00  0.00            
ATOM   1788  HB2 ALA   315      97.870  45.490  20.740  1.00  0.00            
ATOM   1789  HB3 ALA   315      99.310  45.930  21.540  1.00  0.00            
ATOM   1790  C   ALA   315     100.640  43.390  21.320  1.00  0.00            
ATOM   1791  O   ALA   315     101.220  43.390  22.400  1.00  0.00            
ATOM   1792  N   ARG   316     101.280  43.090  20.190  1.00  0.00            
ATOM   1793  H   ARG   316     100.750  43.180  19.330  1.00  0.00            
ATOM   1794  CA  ARG   316     102.710  42.930  20.050  1.00  0.00            
ATOM   1795  HA  ARG   316     103.150  42.560  20.980  1.00  0.00            
ATOM   1796  CB  ARG   316     103.070  41.930  18.950  1.00  0.00            
ATOM   1797  HB1 ARG   316     104.150  41.790  18.930  1.00  0.00            
ATOM   1798  HB2 ARG   316     102.600  42.270  18.030  1.00  0.00            
ATOM   1799  CG  ARG   316     102.440  40.550  19.150  1.00  0.00            
ATOM   1800  HG1 ARG   316     101.360  40.660  19.060  1.00  0.00            
ATOM   1801  HG2 ARG   316     102.730  40.160  20.130  1.00  0.00            
ATOM   1802  CD  ARG   316     102.930  39.580  18.080  1.00  0.00            
ATOM   1803  HD1 ARG   316     104.020  39.640  18.120  1.00  0.00            
ATOM   1804  HD2 ARG   316     102.500  39.820  17.110  1.00  0.00            
ATOM   1805  NE  ARG   316     102.590  38.200  18.410  1.00  0.00            
ATOM   1806  HE  ARG   316     101.650  38.050  18.720  1.00  0.00            
ATOM   1807  CZ  ARG   316     103.340  37.080  18.400  1.00  0.00            
ATOM   1808  NH1 ARG   316     104.640  37.010  18.070  1.00  0.00            
ATOM   1809 1HH1 ARG   316     105.240  37.820  17.970  1.00  0.00            
ATOM   1810 2HH1 ARG   316     105.100  36.120  18.170  1.00  0.00            
ATOM   1811  NH2 ARG   316     102.680  35.980  18.790  1.00  0.00            
ATOM   1812 1HH2 ARG   316     101.680  36.060  18.930  1.00  0.00            
ATOM   1813 2HH2 ARG   316     103.160  35.100  18.690  1.00  0.00            
ATOM   1814  C   ARG   316     103.400  44.250  19.740  1.00  0.00            
ATOM   1815  O   ARG   316     104.530  44.390  20.200  1.00  0.00            
ATOM   1816  N   LEU   317     102.900  45.190  18.930  1.00  0.00            
ATOM   1817  H   LEU   317     102.000  45.110  18.470  1.00  0.00            
ATOM   1818  CA  LEU   317     103.620  46.350  18.460  1.00  0.00            
ATOM   1819  HA  LEU   317     104.240  46.660  19.310  1.00  0.00            
ATOM   1820  CB  LEU   317     104.610  45.970  17.360  1.00  0.00            
ATOM   1821  HB1 LEU   317     104.050  45.480  16.570  1.00  0.00            
ATOM   1822  HB2 LEU   317     105.410  45.470  17.900  1.00  0.00            
ATOM   1823  CG  LEU   317     105.310  47.110  16.620  1.00  0.00            
ATOM   1824  HG  LEU   317     104.480  47.670  16.190  1.00  0.00            
ATOM   1825  CD1 LEU   317     106.170  47.960  17.550  1.00  0.00            
ATOM   1826 1HD1 LEU   317     106.520  48.870  17.060  1.00  0.00            
ATOM   1827 2HD1 LEU   317     105.650  48.330  18.440  1.00  0.00            
ATOM   1828 3HD1 LEU   317     107.070  47.460  17.900  1.00  0.00            
ATOM   1829  CD2 LEU   317     106.130  46.500  15.490  1.00  0.00            
ATOM   1830 1HD2 LEU   317     106.730  47.300  15.040  1.00  0.00            
ATOM   1831 2HD2 LEU   317     106.790  45.720  15.880  1.00  0.00            
ATOM   1832 3HD2 LEU   317     105.400  45.950  14.910  1.00  0.00            
ATOM   1833  C   LEU   317     102.650  47.480  18.150  1.00  0.00            
ATOM   1834  O   LEU   317     101.660  47.350  17.440  1.00  0.00            
ATOM   1835  N   VAL   318     103.040  48.670  18.630  1.00  0.00            
ATOM   1836  H   VAL   318     103.850  48.710  19.230  1.00  0.00            
ATOM   1837  CA  VAL   318     102.500  49.900  18.080  1.00  0.00            
ATOM   1838  HA  VAL   318     101.590  49.690  17.520  1.00  0.00            
ATOM   1839  CB  VAL   318     102.150  50.820  19.240  1.00  0.00            
ATOM   1840  HB  VAL   318     103.060  50.900  19.840  1.00  0.00            
ATOM   1841  CG1 VAL   318     101.670  52.190  18.760  1.00  0.00            
ATOM   1842 1HG1 VAL   318     100.740  52.100  18.200  1.00  0.00            
ATOM   1843 2HG1 VAL   318     101.410  52.810  19.620  1.00  0.00            
ATOM   1844 3HG1 VAL   318     102.460  52.630  18.140  1.00  0.00            
ATOM   1845  CG2 VAL   318     101.050  50.210  20.100  1.00  0.00            
ATOM   1846 1HG2 VAL   318     100.940  50.870  20.960  1.00  0.00            
ATOM   1847 2HG2 VAL   318     100.110  50.160  19.560  1.00  0.00            
ATOM   1848 3HG2 VAL   318     101.380  49.240  20.460  1.00  0.00            
ATOM   1849  C   VAL   318     103.580  50.540  17.210  1.00  0.00            
ATOM   1850  O   VAL   318     104.720  50.770  17.590  1.00  0.00            
ATOM   1851  N   VAL   319     103.180  50.900  15.990  1.00  0.00            
ATOM   1852  H   VAL   319     102.220  50.760  15.730  1.00  0.00            
ATOM   1853  CA  VAL   319     104.020  51.630  15.050  1.00  0.00            
ATOM   1854  HA  VAL   319     105.050  51.610  15.410  1.00  0.00            
ATOM   1855  CB  VAL   319     104.000  50.980  13.670  1.00  0.00            
ATOM   1856  HB  VAL   319     103.000  50.800  13.270  1.00  0.00            
ATOM   1857  CG1 VAL   319     104.880  51.880  12.800  1.00  0.00            
ATOM   1858 1HG1 VAL   319     104.310  52.800  12.640  1.00  0.00            
ATOM   1859 2HG1 VAL   319     105.860  52.060  13.230  1.00  0.00            
ATOM   1860 3HG1 VAL   319     105.130  51.370  11.880  1.00  0.00            
ATOM   1861  CG2 VAL   319     104.580  49.580  13.770  1.00  0.00            
ATOM   1862 1HG2 VAL   319     105.590  49.550  14.170  1.00  0.00            
ATOM   1863 2HG2 VAL   319     103.960  48.970  14.430  1.00  0.00            
ATOM   1864 3HG2 VAL   319     104.600  49.180  12.750  1.00  0.00            
ATOM   1865  C   VAL   319     103.570  53.080  14.950  1.00  0.00            
ATOM   1866  O   VAL   319     102.370  53.290  14.840  1.00  0.00            
ATOM   1867  N   LEU   320     104.450  54.080  14.910  1.00  0.00            
ATOM   1868  H   LEU   320     105.440  53.890  14.800  1.00  0.00            
ATOM   1869  CA  LEU   320     104.170  55.490  14.750  1.00  0.00            
ATOM   1870  HA  LEU   320     103.100  55.720  14.750  1.00  0.00            
ATOM   1871  CB  LEU   320     104.810  56.350  15.840  1.00  0.00            
ATOM   1872  HB1 LEU   320     104.400  57.350  15.710  1.00  0.00            
ATOM   1873  HB2 LEU   320     105.880  56.490  15.700  1.00  0.00            
ATOM   1874  CG  LEU   320     104.490  55.950  17.280  1.00  0.00            
ATOM   1875  HG  LEU   320     104.670  54.880  17.440  1.00  0.00            
ATOM   1876  CD1 LEU   320     105.120  56.890  18.300  1.00  0.00            
ATOM   1877 1HD1 LEU   320     105.020  57.920  17.970  1.00  0.00            
ATOM   1878 2HD1 LEU   320     104.730  56.650  19.290  1.00  0.00            
ATOM   1879 3HD1 LEU   320     106.180  56.650  18.360  1.00  0.00            
ATOM   1880  CD2 LEU   320     102.970  56.080  17.390  1.00  0.00            
ATOM   1881 1HD2 LEU   320     102.700  55.830  18.410  1.00  0.00            
ATOM   1882 2HD2 LEU   320     102.640  57.080  17.120  1.00  0.00            
ATOM   1883 3HD2 LEU   320     102.520  55.340  16.720  1.00  0.00            
ATOM   1884  C   LEU   320     104.890  55.910  13.480  1.00  0.00            
ATOM   1885  O   LEU   320     106.100  56.080  13.380  1.00  0.00            
ATOM   1886  N   ALA   321     104.120  55.870  12.400  1.00  0.00            
ATOM   1887  H   ALA   321     103.130  55.680  12.510  1.00  0.00            
ATOM   1888  CA  ALA   321     104.530  56.200  11.050  1.00  0.00            
ATOM   1889  HA  ALA   321     105.610  56.030  11.090  1.00  0.00            
ATOM   1890  CB  ALA   321     103.930  55.280   9.990  1.00  0.00            
ATOM   1891  HB1 ALA   321     102.850  55.160  10.120  1.00  0.00            
ATOM   1892  HB2 ALA   321     104.080  55.680   8.990  1.00  0.00            
ATOM   1893  HB3 ALA   321     104.210  54.240  10.210  1.00  0.00            
ATOM   1894  C   ALA   321     104.280  57.650  10.660  1.00  0.00            
ATOM   1895  O   ALA   321     103.210  58.240  10.790  1.00  0.00            
ATOM   1896  N   THR   322     105.380  58.260  10.200  1.00  0.00            
ATOM   1897  H   THR   322     106.240  57.750  10.210  1.00  0.00            
ATOM   1898  CA  THR   322     105.520  59.670   9.880  1.00  0.00            
ATOM   1899  HA  THR   322     104.530  60.020   9.610  1.00  0.00            
ATOM   1900  CB  THR   322     105.970  60.440  11.120  1.00  0.00            
ATOM   1901  HB  THR   322     105.270  60.300  11.940  1.00  0.00            
ATOM   1902  CG2 THR   322     107.320  59.980  11.660  1.00  0.00            
ATOM   1903 1HG2 THR   322     107.610  60.650  12.470  1.00  0.00            
ATOM   1904 2HG2 THR   322     107.100  59.050  12.190  1.00  0.00            
ATOM   1905 3HG2 THR   322     108.080  59.800  10.900  1.00  0.00            
ATOM   1906  OG1 THR   322     106.040  61.800  10.730  1.00  0.00            
ATOM   1907  HG1 THR   322     106.270  62.240  11.550  1.00  0.00            
ATOM   1908  C   THR   322     106.420  59.940   8.690  1.00  0.00            
ATOM   1909  O   THR   322     107.440  59.280   8.500  1.00  0.00            
ATOM   1910  N   ALA   323     106.060  60.980   7.930  1.00  0.00            
ATOM   1911  H   ALA   323     105.220  61.480   8.170  1.00  0.00            
ATOM   1912  CA  ALA   323     106.890  61.670   6.960  1.00  0.00            
ATOM   1913  HA  ALA   323     107.690  60.990   6.670  1.00  0.00            
ATOM   1914  CB  ALA   323     106.050  62.030   5.730  1.00  0.00            
ATOM   1915  HB1 ALA   323     105.390  62.880   5.920  1.00  0.00            
ATOM   1916  HB2 ALA   323     106.800  62.220   4.960  1.00  0.00            
ATOM   1917  HB3 ALA   323     105.520  61.110   5.470  1.00  0.00            
ATOM   1918  C   ALA   323     107.650  62.860   7.520  1.00  0.00            
ATOM   1919  O   ALA   323     108.530  63.450   6.900  1.00  0.00            
ATOM   1920  N   THR   324     107.490  63.290   8.780  1.00  0.00            
ATOM   1921  H   THR   324     106.720  62.930   9.340  1.00  0.00            
ATOM   1922  CA  THR   324     108.240  64.360   9.390  1.00  0.00            
ATOM   1923  HA  THR   324     109.220  64.360   8.890  1.00  0.00            
ATOM   1924  CB  THR   324     107.650  65.730   9.090  1.00  0.00            
ATOM   1925  HB  THR   324     106.670  65.750   9.560  1.00  0.00            
ATOM   1926  CG2 THR   324     108.450  66.910   9.630  1.00  0.00            
ATOM   1927 1HG2 THR   324     107.890  67.830   9.450  1.00  0.00            
ATOM   1928 2HG2 THR   324     108.560  66.860  10.720  1.00  0.00            
ATOM   1929 3HG2 THR   324     109.440  67.040   9.180  1.00  0.00            
ATOM   1930  OG1 THR   324     107.440  65.960   7.710  1.00  0.00            
ATOM   1931  HG1 THR   324     106.490  65.940   7.570  1.00  0.00            
ATOM   1932  C   THR   324     108.390  64.170  10.890  1.00  0.00            
ATOM   1933  O   THR   324     107.400  64.240  11.610  1.00  0.00            
ATOM   1934  N   PRO   325     109.540  63.770  11.430  1.00  0.00            
ATOM   1935  CD  PRO   325     110.670  63.240  10.690  1.00  0.00            
ATOM   1936  HD1 PRO   325     111.410  64.000  10.460  1.00  0.00            
ATOM   1937  HD2 PRO   325     110.530  62.770   9.720  1.00  0.00            
ATOM   1938  CG  PRO   325     111.340  62.290  11.690  1.00  0.00            
ATOM   1939  HG1 PRO   325     112.410  62.280  11.520  1.00  0.00            
ATOM   1940  HG2 PRO   325     110.840  61.320  11.730  1.00  0.00            
ATOM   1941  CB  PRO   325     111.160  63.030  13.010  1.00  0.00            
ATOM   1942  HB1 PRO   325     112.000  63.690  13.240  1.00  0.00            
ATOM   1943  HB2 PRO   325     111.150  62.380  13.890  1.00  0.00            
ATOM   1944  CA  PRO   325     109.830  63.770  12.850  1.00  0.00            
ATOM   1945  HA  PRO   325     109.050  63.150  13.290  1.00  0.00            
ATOM   1946  C   PRO   325     109.740  65.180  13.420  1.00  0.00            
ATOM   1947  O   PRO   325     109.890  66.150  12.700  1.00  0.00            
ATOM   1948  N   PRO   326     109.580  65.420  14.730  1.00  0.00            
ATOM   1949  CD  PRO   326     109.330  64.410  15.730  1.00  0.00            
ATOM   1950  HD1 PRO   326     110.120  63.660  15.770  1.00  0.00            
ATOM   1951  HD2 PRO   326     108.400  63.880  15.550  1.00  0.00            
ATOM   1952  CG  PRO   326     109.230  65.160  17.060  1.00  0.00            
ATOM   1953  HG1 PRO   326     110.240  65.360  17.430  1.00  0.00            
ATOM   1954  HG2 PRO   326     108.500  64.770  17.760  1.00  0.00            
ATOM   1955  CB  PRO   326     108.700  66.520  16.600  1.00  0.00            
ATOM   1956  HB1 PRO   326     108.850  67.240  17.410  1.00  0.00            
ATOM   1957  HB2 PRO   326     107.630  66.370  16.450  1.00  0.00            
ATOM   1958  CA  PRO   326     109.510  66.740  15.330  1.00  0.00            
ATOM   1959  HA  PRO   326     108.960  67.480  14.740  1.00  0.00            
ATOM   1960  C   PRO   326     110.890  67.370  15.460  1.00  0.00            
ATOM   1961  O   PRO   326     111.850  66.600  15.450  1.00  0.00            
ATOM   1962  N   GLY   327     111.130  68.680  15.550  1.00  0.00            
ATOM   1963  H   GLY   327     110.290  69.210  15.400  1.00  0.00            
ATOM   1964  CA  GLY   327     112.430  69.310  15.640  1.00  0.00            
ATOM   1965  HA1 GLY   327     113.090  68.560  16.090  1.00  0.00            
ATOM   1966  HA2 GLY   327     112.310  70.240  16.190  1.00  0.00            
ATOM   1967  C   GLY   327     113.080  69.580  14.280  1.00  0.00            
ATOM   1968  O   GLY   327     114.170  70.130  14.270  1.00  0.00            
ATOM   1969  N   SER   328     112.340  69.290  13.210  1.00  0.00            
ATOM   1970  H   SER   328     111.470  68.790  13.280  1.00  0.00            
ATOM   1971  CA  SER   328     112.920  69.120  11.890  1.00  0.00            
ATOM   1972  HA  SER   328     113.970  68.880  12.020  1.00  0.00            
ATOM   1973  CB  SER   328     112.170  67.950  11.240  1.00  0.00            
ATOM   1974  HB1 SER   328     112.570  67.830  10.230  1.00  0.00            
ATOM   1975  HB2 SER   328     111.100  68.150  11.160  1.00  0.00            
ATOM   1976  OG  SER   328     112.320  66.700  11.870  1.00  0.00            
ATOM   1977  HG  SER   328     111.470  66.380  12.170  1.00  0.00            
ATOM   1978  C   SER   328     112.800  70.310  10.940  1.00  0.00            
ATOM   1979  O   SER   328     111.790  70.990  11.090  1.00  0.00            
ATOM   1980  N   VAL   329     113.670  70.400   9.930  1.00  0.00            
ATOM   1981  H   VAL   329     114.500  69.830   9.990  1.00  0.00            
ATOM   1982  CA  VAL   329     113.480  71.090   8.670  1.00  0.00            
ATOM   1983  HA  VAL   329     112.650  71.780   8.840  1.00  0.00            
ATOM   1984  CB  VAL   329     114.680  71.940   8.280  1.00  0.00            
ATOM   1985  HB  VAL   329     114.470  72.380   7.300  1.00  0.00            
ATOM   1986  CG1 VAL   329     114.760  73.130   9.230  1.00  0.00            
ATOM   1987 1HG1 VAL   329     115.800  73.430   9.410  1.00  0.00            
ATOM   1988 2HG1 VAL   329     114.330  73.970   8.690  1.00  0.00            
ATOM   1989 3HG1 VAL   329     114.380  72.990  10.240  1.00  0.00            
ATOM   1990  CG2 VAL   329     115.980  71.140   8.210  1.00  0.00            
ATOM   1991 1HG2 VAL   329     116.470  71.100   9.190  1.00  0.00            
ATOM   1992 2HG2 VAL   329     115.750  70.120   7.920  1.00  0.00            
ATOM   1993 3HG2 VAL   329     116.810  71.640   7.700  1.00  0.00            
ATOM   1994  C   VAL   329     113.100  70.100   7.580  1.00  0.00            
ATOM   1995  O   VAL   329     113.110  68.880   7.740  1.00  0.00            
ATOM   1996  N   THR   330     112.570  70.660   6.490  1.00  0.00            
ATOM   1997  H   THR   330     112.570  71.670   6.410  1.00  0.00            
ATOM   1998  CA  THR   330     112.030  69.920   5.370  1.00  0.00            
ATOM   1999  HA  THR   330     111.200  69.420   5.860  1.00  0.00            
ATOM   2000  CB  THR   330     111.500  70.870   4.310  1.00  0.00            
ATOM   2001  HB  THR   330     112.260  71.490   3.820  1.00  0.00            
ATOM   2002  CG2 THR   330     110.490  70.230   3.360  1.00  0.00            
ATOM   2003 1HG2 THR   330     109.590  69.860   3.850  1.00  0.00            
ATOM   2004 2HG2 THR   330     110.170  70.830   2.500  1.00  0.00            
ATOM   2005 3HG2 THR   330     110.930  69.350   2.890  1.00  0.00            
ATOM   2006  OG1 THR   330     110.580  71.780   4.860  1.00  0.00            
ATOM   2007  HG1 THR   330     111.020  72.510   5.310  1.00  0.00            
ATOM   2008  C   THR   330     113.050  68.920   4.830  1.00  0.00            
ATOM   2009  O   THR   330     114.210  69.280   4.630  1.00  0.00            
ATOM   2010  N   VAL   331     112.530  67.700   4.680  1.00  0.00            
ATOM   2011  H   VAL   331     111.530  67.630   4.850  1.00  0.00            
ATOM   2012  CA  VAL   331     113.290  66.500   4.390  1.00  0.00            
ATOM   2013  HA  VAL   331     114.270  66.710   4.830  1.00  0.00            
ATOM   2014  CB  VAL   331     112.800  65.210   5.050  1.00  0.00            
ATOM   2015  HB  VAL   331     112.120  64.630   4.430  1.00  0.00            
ATOM   2016  CG1 VAL   331     114.030  64.310   5.200  1.00  0.00            
ATOM   2017 1HG1 VAL   331     114.970  64.820   5.430  1.00  0.00            
ATOM   2018 2HG1 VAL   331     113.940  63.570   6.000  1.00  0.00            
ATOM   2019 3HG1 VAL   331     114.180  63.730   4.290  1.00  0.00            
ATOM   2020  CG2 VAL   331     112.050  65.440   6.350  1.00  0.00            
ATOM   2021 1HG2 VAL   331     111.110  65.850   5.970  1.00  0.00            
ATOM   2022 2HG2 VAL   331     111.820  64.450   6.720  1.00  0.00            
ATOM   2023 3HG2 VAL   331     112.490  66.110   7.100  1.00  0.00            
ATOM   2024  C   VAL   331     113.370  66.430   2.870  1.00  0.00            
ATOM   2025  O   VAL   331     112.380  66.170   2.190  1.00  0.00            
ATOM   2026  N   PRO   332     114.590  66.330   2.320  1.00  0.00            
ATOM   2027  CD  PRO   332     115.880  66.810   2.790  1.00  0.00            
ATOM   2028  HD1 PRO   332     116.360  66.100   3.460  1.00  0.00            
ATOM   2029  HD2 PRO   332     115.780  67.790   3.260  1.00  0.00            
ATOM   2030  CG  PRO   332     116.870  67.030   1.660  1.00  0.00            
ATOM   2031  HG1 PRO   332     117.890  66.680   1.850  1.00  0.00            
ATOM   2032  HG2 PRO   332     116.930  68.070   1.340  1.00  0.00            
ATOM   2033  CB  PRO   332     116.270  66.160   0.560  1.00  0.00            
ATOM   2034  HB1 PRO   332     116.890  65.270   0.650  1.00  0.00            
ATOM   2035  HB2 PRO   332     116.370  66.700  -0.380  1.00  0.00            
ATOM   2036  CA  PRO   332     114.800  65.980   0.930  1.00  0.00            
ATOM   2037  HA  PRO   332     114.370  66.690   0.230  1.00  0.00            
ATOM   2038  C   PRO   332     114.310  64.620   0.470  1.00  0.00            
ATOM   2039  O   PRO   332     114.660  63.550   0.970  1.00  0.00            
ATOM   2040  N   HIS   333     113.500  64.580  -0.590  1.00  0.00            
ATOM   2041  H   HIS   333     113.430  65.400  -1.170  1.00  0.00            
ATOM   2042  CA  HIS   333     112.790  63.430  -1.120  1.00  0.00            
ATOM   2043  HA  HIS   333     112.790  62.580  -0.430  1.00  0.00            
ATOM   2044  CB  HIS   333     111.320  63.760  -1.360  1.00  0.00            
ATOM   2045  HB1 HIS   333     111.280  64.540  -2.120  1.00  0.00            
ATOM   2046  HB2 HIS   333     110.980  64.240  -0.450  1.00  0.00            
ATOM   2047  CG  HIS   333     110.400  62.670  -1.840  1.00  0.00            
ATOM   2048  ND1 HIS   333     110.670  61.740  -2.840  1.00  0.00            
ATOM   2049  CE1 HIS   333     109.610  60.920  -2.880  1.00  0.00            
ATOM   2050  HE1 HIS   333     109.540  60.070  -3.540  1.00  0.00            
ATOM   2051  NE2 HIS   333     108.710  61.320  -1.970  1.00  0.00            
ATOM   2052  HE2 HIS   333     107.950  60.720  -1.680  1.00  0.00            
ATOM   2053  CD2 HIS   333     109.150  62.450  -1.310  1.00  0.00            
ATOM   2054  HD2 HIS   333     108.660  62.880  -0.450  1.00  0.00            
ATOM   2055  C   HIS   333     113.550  62.910  -2.330  1.00  0.00            
ATOM   2056  O   HIS   333     113.840  63.740  -3.190  1.00  0.00            
ATOM   2057  N   PRO   334     113.760  61.620  -2.580  1.00  0.00            
ATOM   2058  CD  PRO   334     113.390  60.540  -1.690  1.00  0.00            
ATOM   2059  HD1 PRO   334     112.320  60.360  -1.740  1.00  0.00            
ATOM   2060  HD2 PRO   334     113.770  60.780  -0.700  1.00  0.00            
ATOM   2061  CG  PRO   334     113.920  59.240  -2.290  1.00  0.00            
ATOM   2062  HG1 PRO   334     113.100  58.830  -2.880  1.00  0.00            
ATOM   2063  HG2 PRO   334     114.080  58.570  -1.450  1.00  0.00            
ATOM   2064  CB  PRO   334     115.080  59.650  -3.200  1.00  0.00            
ATOM   2065  HB1 PRO   334     115.160  58.950  -4.030  1.00  0.00            
ATOM   2066  HB2 PRO   334     115.970  59.750  -2.580  1.00  0.00            
ATOM   2067  CA  PRO   334     114.640  61.050  -3.590  1.00  0.00            
ATOM   2068  HA  PRO   334     115.490  61.720  -3.450  1.00  0.00            
ATOM   2069  C   PRO   334     114.090  61.050  -5.010  1.00  0.00            
ATOM   2070  O   PRO   334     114.890  60.870  -5.930  1.00  0.00            
ATOM   2071  N   ASN   335     112.800  61.310  -5.210  1.00  0.00            
ATOM   2072  H   ASN   335     112.270  61.390  -4.350  1.00  0.00            
ATOM   2073  CA  ASN   335     112.030  61.290  -6.440  1.00  0.00            
ATOM   2074  HA  ASN   335     112.610  61.050  -7.330  1.00  0.00            
ATOM   2075  CB  ASN   335     111.110  60.080  -6.240  1.00  0.00            
ATOM   2076  HB1 ASN   335     110.450  60.320  -5.410  1.00  0.00            
ATOM   2077  HB2 ASN   335     111.710  59.210  -5.980  1.00  0.00            
ATOM   2078  CG  ASN   335     110.330  59.550  -7.440  1.00  0.00            
ATOM   2079  OD1 ASN   335     109.110  59.390  -7.410  1.00  0.00            
ATOM   2080  ND2 ASN   335     110.980  59.400  -8.590  1.00  0.00            
ATOM   2081 1HD2 ASN   335     111.980  59.520  -8.660  1.00  0.00            
ATOM   2082 2HD2 ASN   335     110.490  59.040  -9.400  1.00  0.00            
ATOM   2083  C   ASN   335     111.230  62.550  -6.730  1.00  0.00            
ATOM   2084  O   ASN   335     110.340  62.520  -7.580  1.00  0.00            
ATOM   2085  N   ILE   336     111.430  63.600  -5.940  1.00  0.00            
ATOM   2086  H   ILE   336     111.990  63.570  -5.100  1.00  0.00            
ATOM   2087  CA  ILE   336     110.960  64.900  -6.370  1.00  0.00            
ATOM   2088  HA  ILE   336     110.340  64.790  -7.260  1.00  0.00            
ATOM   2089  CB  ILE   336     110.060  65.360  -5.230  1.00  0.00            
ATOM   2090  HB  ILE   336     110.630  65.240  -4.310  1.00  0.00            
ATOM   2091  CG2 ILE   336     109.630  66.820  -5.330  1.00  0.00            
ATOM   2092 1HG2 ILE   336     108.930  66.910  -6.160  1.00  0.00            
ATOM   2093 2HG2 ILE   336     109.230  67.080  -4.350  1.00  0.00            
ATOM   2094 3HG2 ILE   336     110.420  67.560  -5.490  1.00  0.00            
ATOM   2095  CG1 ILE   336     108.770  64.550  -5.140  1.00  0.00            
ATOM   2096 1HG1 ILE   336     108.930  63.500  -4.920  1.00  0.00            
ATOM   2097 2HG1 ILE   336     108.300  64.520  -6.110  1.00  0.00            
ATOM   2098  CD  ILE   336     107.760  64.870  -4.040  1.00  0.00            
ATOM   2099  HD1 ILE   336     108.210  65.170  -3.100  1.00  0.00            
ATOM   2100  HD2 ILE   336     107.170  65.720  -4.380  1.00  0.00            
ATOM   2101  HD3 ILE   336     107.010  64.080  -3.980  1.00  0.00            
ATOM   2102  C   ILE   336     112.020  65.940  -6.720  1.00  0.00            
ATOM   2103  O   ILE   336     113.060  66.020  -6.050  1.00  0.00            
ATOM   2104  N   GLU   337     111.870  66.840  -7.690  1.00  0.00            
ATOM   2105  H   GLU   337     110.970  66.860  -8.140  1.00  0.00            
ATOM   2106  CA  GLU   337     112.660  68.040  -7.890  1.00  0.00            
ATOM   2107  HA  GLU   337     113.560  67.850  -7.300  1.00  0.00            
ATOM   2108  CB  GLU   337     113.270  68.160  -9.280  1.00  0.00            
ATOM   2109  HB1 GLU   337     113.970  67.340  -9.440  1.00  0.00            
ATOM   2110  HB2 GLU   337     113.950  69.010  -9.340  1.00  0.00            
ATOM   2111  CG  GLU   337     112.380  68.200 -10.520  1.00  0.00            
ATOM   2112  HG1 GLU   337     112.130  69.260 -10.650  1.00  0.00            
ATOM   2113  HG2 GLU   337     111.450  67.640 -10.400  1.00  0.00            
ATOM   2114  CD  GLU   337     113.130  67.860 -11.790  1.00  0.00            
ATOM   2115  OE1 GLU   337     113.480  66.670 -11.970  1.00  0.00            
ATOM   2116  OE2 GLU   337     113.220  68.720 -12.690  1.00  0.00            
ATOM   2117  C   GLU   337     111.980  69.340  -7.480  1.00  0.00            
ATOM   2118  O   GLU   337     110.850  69.640  -7.880  1.00  0.00            
ATOM   2119  N   GLU   338     112.660  70.140  -6.660  1.00  0.00            
ATOM   2120  H   GLU   338     113.630  69.850  -6.590  1.00  0.00            
ATOM   2121  CA  GLU   338     112.230  71.400  -6.100  1.00  0.00            
ATOM   2122  HA  GLU   338     111.150  71.440  -6.110  1.00  0.00            
ATOM   2123  CB  GLU   338     112.510  71.360  -4.600  1.00  0.00            
ATOM   2124  HB1 GLU   338     112.110  72.270  -4.160  1.00  0.00            
ATOM   2125  HB2 GLU   338     113.560  71.370  -4.300  1.00  0.00            
ATOM   2126  CG  GLU   338     111.860  70.200  -3.850  1.00  0.00            
ATOM   2127  HG1 GLU   338     112.060  69.250  -4.360  1.00  0.00            
ATOM   2128  HG2 GLU   338     110.780  70.290  -3.930  1.00  0.00            
ATOM   2129  CD  GLU   338     112.370  69.990  -2.430  1.00  0.00            
ATOM   2130  OE1 GLU   338     111.660  70.350  -1.460  1.00  0.00            
ATOM   2131  OE2 GLU   338     113.520  69.540  -2.240  1.00  0.00            
ATOM   2132  C   GLU   338     112.800  72.590  -6.860  1.00  0.00            
ATOM   2133  O   GLU   338     114.020  72.710  -6.910  1.00  0.00            
ATOM   2134  N   VAL   339     112.030  73.550  -7.390  1.00  0.00            
ATOM   2135  H   VAL   339     111.030  73.410  -7.420  1.00  0.00            
ATOM   2136  CA  VAL   339     112.450  74.880  -7.760  1.00  0.00            
ATOM   2137  HA  VAL   339     113.460  75.110  -7.420  1.00  0.00            
ATOM   2138  CB  VAL   339     112.500  75.000  -9.280  1.00  0.00            
ATOM   2139  HB  VAL   339     112.680  76.050  -9.520  1.00  0.00            
ATOM   2140  CG1 VAL   339     113.700  74.220  -9.820  1.00  0.00            
ATOM   2141 1HG1 VAL   339     113.910  74.560 -10.830  1.00  0.00            
ATOM   2142 2HG1 VAL   339     114.530  74.460  -9.160  1.00  0.00            
ATOM   2143 3HG1 VAL   339     113.480  73.160  -9.740  1.00  0.00            
ATOM   2144  CG2 VAL   339     111.210  74.630 -10.010  1.00  0.00            
ATOM   2145 1HG2 VAL   339     110.930  73.590  -9.850  1.00  0.00            
ATOM   2146 2HG2 VAL   339     110.390  75.250  -9.660  1.00  0.00            
ATOM   2147 3HG2 VAL   339     111.380  74.720 -11.080  1.00  0.00            
ATOM   2148  C   VAL   339     111.480  75.930  -7.220  1.00  0.00            
ATOM   2149  O   VAL   339     110.300  75.690  -6.960  1.00  0.00            
ATOM   2150  N   ALA   340     111.930  77.190  -7.250  1.00  0.00            
ATOM   2151  H   ALA   340     112.910  77.380  -7.140  1.00  0.00            
ATOM   2152  CA  ALA   340     111.110  78.350  -6.990  1.00  0.00            
ATOM   2153  HA  ALA   340     110.450  78.130  -6.150  1.00  0.00            
ATOM   2154  CB  ALA   340     111.970  79.510  -6.490  1.00  0.00            
ATOM   2155  HB1 ALA   340     112.810  79.710  -7.160  1.00  0.00            
ATOM   2156  HB2 ALA   340     111.500  80.480  -6.310  1.00  0.00            
ATOM   2157  HB3 ALA   340     112.400  79.320  -5.510  1.00  0.00            
ATOM   2158  C   ALA   340     110.290  78.810  -8.180  1.00  0.00            
ATOM   2159  O   ALA   340     110.730  78.740  -9.330  1.00  0.00            
ATOM   2160  N   LEU   341     109.250  79.560  -7.830  1.00  0.00            
ATOM   2161  H   LEU   341     108.950  79.540  -6.870  1.00  0.00            
ATOM   2162  CA  LEU   341     108.690  80.630  -8.630  1.00  0.00            
ATOM   2163  HA  LEU   341     108.740  80.390  -9.690  1.00  0.00            
ATOM   2164  CB  LEU   341     107.200  80.720  -8.340  1.00  0.00            
ATOM   2165  HB1 LEU   341     106.780  81.570  -8.870  1.00  0.00            
ATOM   2166  HB2 LEU   341     107.030  80.920  -7.280  1.00  0.00            
ATOM   2167  CG  LEU   341     106.380  79.470  -8.690  1.00  0.00            
ATOM   2168  HG  LEU   341     106.860  78.560  -8.340  1.00  0.00            
ATOM   2169  CD1 LEU   341     105.010  79.510  -8.020  1.00  0.00            
ATOM   2170 1HD1 LEU   341     104.390  78.690  -8.390  1.00  0.00            
ATOM   2171 2HD1 LEU   341     104.920  79.510  -6.940  1.00  0.00            
ATOM   2172 3HD1 LEU   341     104.390  80.340  -8.370  1.00  0.00            
ATOM   2173  CD2 LEU   341     106.220  79.230 -10.180  1.00  0.00            
ATOM   2174 1HD2 LEU   341     105.640  78.330 -10.370  1.00  0.00            
ATOM   2175 2HD2 LEU   341     105.630  80.080 -10.520  1.00  0.00            
ATOM   2176 3HD2 LEU   341     107.220  79.280 -10.620  1.00  0.00            
ATOM   2177  C   LEU   341     109.380  81.980  -8.460  1.00  0.00            
ATOM   2178  O   LEU   341     109.820  82.350  -7.370  1.00  0.00            
ATOM   2179  N   SER   342     109.530  82.710  -9.570  1.00  0.00            
ATOM   2180  H   SER   342     109.340  82.350 -10.490  1.00  0.00            
ATOM   2181  CA  SER   342     109.790  84.130  -9.640  1.00  0.00            
ATOM   2182  HA  SER   342     110.160  84.520  -8.690  1.00  0.00            
ATOM   2183  CB  SER   342     110.960  84.270 -10.610  1.00  0.00            
ATOM   2184  HB1 SER   342     111.750  83.540 -10.440  1.00  0.00            
ATOM   2185  HB2 SER   342     111.280  85.300 -10.470  1.00  0.00            
ATOM   2186  OG  SER   342     110.470  84.150 -11.920  1.00  0.00            
ATOM   2187  HG  SER   342     111.250  84.260 -12.480  1.00  0.00            
ATOM   2188  C   SER   342     108.580  84.970 -10.010  1.00  0.00            
ATOM   2189  O   SER   342     107.470  84.480 -10.200  1.00  0.00            
ATOM   2190  N   ASN   343     108.820  86.270 -10.180  1.00  0.00            
ATOM   2191  H   ASN   343     109.780  86.590 -10.140  1.00  0.00            
ATOM   2192  CA  ASN   343     107.830  87.220 -10.640  1.00  0.00            
ATOM   2193  HA  ASN   343     106.890  86.770 -10.310  1.00  0.00            
ATOM   2194  CB  ASN   343     108.000  88.570  -9.940  1.00  0.00            
ATOM   2195  HB1 ASN   343     107.950  89.290 -10.750  1.00  0.00            
ATOM   2196  HB2 ASN   343     109.060  88.730  -9.710  1.00  0.00            
ATOM   2197  CG  ASN   343     107.100  88.780  -8.740  1.00  0.00            
ATOM   2198  OD1 ASN   343     105.900  88.510  -8.820  1.00  0.00            
ATOM   2199  ND2 ASN   343     107.560  89.070  -7.520  1.00  0.00            
ATOM   2200 1HD2 ASN   343     108.540  88.870  -7.380  1.00  0.00            
ATOM   2201 2HD2 ASN   343     106.920  88.950  -6.760  1.00  0.00            
ATOM   2202  C   ASN   343     107.700  87.250 -12.150  1.00  0.00            
ATOM   2203  O   ASN   343     106.970  88.080 -12.700  1.00  0.00            
ATOM   2204  N   THR   344     108.350  86.350 -12.900  1.00  0.00            
ATOM   2205  H   THR   344     108.900  85.660 -12.420  1.00  0.00            
ATOM   2206  CA  THR   344     108.350  86.240 -14.350  1.00  0.00            
ATOM   2207  HA  THR   344     107.960  87.130 -14.840  1.00  0.00            
ATOM   2208  CB  THR   344     109.790  86.270 -14.830  1.00  0.00            
ATOM   2209  HB  THR   344     110.190  85.370 -14.370  1.00  0.00            
ATOM   2210  CG2 THR   344     110.070  86.200 -16.330  1.00  0.00            
ATOM   2211 1HG2 THR   344     109.120  86.000 -16.800  1.00  0.00            
ATOM   2212 2HG2 THR   344     110.500  87.150 -16.650  1.00  0.00            
ATOM   2213 3HG2 THR   344     110.630  85.290 -16.530  1.00  0.00            
ATOM   2214  OG1 THR   344     110.410  87.460 -14.390  1.00  0.00            
ATOM   2215  HG1 THR   344     111.370  87.460 -14.380  1.00  0.00            
ATOM   2216  C   THR   344     107.590  84.980 -14.730  1.00  0.00            
ATOM   2217  O   THR   344     107.910  83.840 -14.400  1.00  0.00            
ATOM   2218  N   GLY   345     106.480  85.230 -15.440  1.00  0.00            
ATOM   2219  H   GLY   345     106.280  86.190 -15.670  1.00  0.00            
ATOM   2220  CA  GLY   345     105.510  84.290 -15.960  1.00  0.00            
ATOM   2221  HA1 GLY   345     105.380  83.470 -15.250  1.00  0.00            
ATOM   2222  HA2 GLY   345     105.930  83.940 -16.910  1.00  0.00            
ATOM   2223  C   GLY   345     104.230  84.960 -16.400  1.00  0.00            
ATOM   2224  O   GLY   345     104.250  86.160 -16.700  1.00  0.00            
ATOM   2225  N   GLU   346     103.080  84.280 -16.400  1.00  0.00            
ATOM   2226  H   GLU   346     103.040  83.300 -16.140  1.00  0.00            
ATOM   2227  CA  GLU   346     101.860  84.820 -16.960  1.00  0.00            
ATOM   2228  HA  GLU   346     102.050  85.740 -17.500  1.00  0.00            
ATOM   2229  CB  GLU   346     101.260  83.800 -17.920  1.00  0.00            
ATOM   2230  HB1 GLU   346     101.030  82.920 -17.320  1.00  0.00            
ATOM   2231  HB2 GLU   346     102.000  83.420 -18.630  1.00  0.00            
ATOM   2232  CG  GLU   346     100.000  84.160 -18.710  1.00  0.00            
ATOM   2233  HG1 GLU   346      99.150  84.270 -18.030  1.00  0.00            
ATOM   2234  HG2 GLU   346      99.860  83.310 -19.390  1.00  0.00            
ATOM   2235  CD  GLU   346     100.120  85.310 -19.700  1.00  0.00            
ATOM   2236  OE1 GLU   346      99.620  86.410 -19.370  1.00  0.00            
ATOM   2237  OE2 GLU   346     100.880  85.180 -20.680  1.00  0.00            
ATOM   2238  C   GLU   346     100.930  85.180 -15.800  1.00  0.00            
ATOM   2239  O   GLU   346     100.650  86.360 -15.620  1.00  0.00            
ATOM   2240  N   ILE   347     100.460  84.210 -15.010  1.00  0.00            
ATOM   2241  H   ILE   347     100.810  83.270 -15.100  1.00  0.00            
ATOM   2242  CA  ILE   347      99.470  84.490 -14.000  1.00  0.00            
ATOM   2243  HA  ILE   347      98.700  85.140 -14.420  1.00  0.00            
ATOM   2244  CB  ILE   347      98.690  83.210 -13.690  1.00  0.00            
ATOM   2245  HB  ILE   347      99.290  82.510 -13.110  1.00  0.00            
ATOM   2246  CG2 ILE   347      97.500  83.430 -12.760  1.00  0.00            
ATOM   2247 1HG2 ILE   347      96.810  84.100 -13.270  1.00  0.00            
ATOM   2248 2HG2 ILE   347      97.120  82.430 -12.570  1.00  0.00            
ATOM   2249 3HG2 ILE   347      97.880  83.950 -11.890  1.00  0.00            
ATOM   2250  CG1 ILE   347      98.130  82.620 -14.990  1.00  0.00            
ATOM   2251 1HG1 ILE   347      97.930  83.350 -15.770  1.00  0.00            
ATOM   2252 2HG1 ILE   347      97.180  82.130 -14.810  1.00  0.00            
ATOM   2253  CD  ILE   347      99.100  81.560 -15.510  1.00  0.00            
ATOM   2254  HD1 ILE   347     100.080  81.970 -15.720  1.00  0.00            
ATOM   2255  HD2 ILE   347      99.190  80.700 -14.840  1.00  0.00            
ATOM   2256  HD3 ILE   347      98.650  81.170 -16.420  1.00  0.00            
ATOM   2257  C   ILE   347     100.100  84.960 -12.690  1.00  0.00            
ATOM   2258  O   ILE   347     101.160  84.480 -12.300  1.00  0.00            
ATOM   2259  N   PRO   348      99.540  86.000 -12.080  1.00  0.00            
ATOM   2260  CD  PRO   348      98.550  86.890 -12.670  1.00  0.00            
ATOM   2261  HD1 PRO   348      97.560  86.440 -12.720  1.00  0.00            
ATOM   2262  HD2 PRO   348      98.860  87.160 -13.680  1.00  0.00            
ATOM   2263  CG  PRO   348      98.460  88.110 -11.760  1.00  0.00            
ATOM   2264  HG1 PRO   348      97.510  88.130 -11.230  1.00  0.00            
ATOM   2265  HG2 PRO   348      98.420  89.030 -12.340  1.00  0.00            
ATOM   2266  CB  PRO   348      99.590  87.990 -10.730  1.00  0.00            
ATOM   2267  HB1 PRO   348      99.230  88.070  -9.710  1.00  0.00            
ATOM   2268  HB2 PRO   348     100.460  88.590 -10.980  1.00  0.00            
ATOM   2269  CA  PRO   348     100.100  86.550 -10.860  1.00  0.00            
ATOM   2270  HA  PRO   348     101.180  86.510 -10.790  1.00  0.00            
ATOM   2271  C   PRO   348      99.590  85.770  -9.660  1.00  0.00            
ATOM   2272  O   PRO   348      98.400  85.530  -9.460  1.00  0.00            
ATOM   2273  N   PHE   349     100.510  85.290  -8.820  1.00  0.00            
ATOM   2274  H   PHE   349     101.480  85.440  -9.060  1.00  0.00            
ATOM   2275  CA  PHE   349     100.300  84.310  -7.770  1.00  0.00            
ATOM   2276  HA  PHE   349      99.240  84.360  -7.540  1.00  0.00            
ATOM   2277  CB  PHE   349     100.680  82.940  -8.340  1.00  0.00            
ATOM   2278  HB1 PHE   349     101.680  82.910  -8.750  1.00  0.00            
ATOM   2279  HB2 PHE   349     100.050  82.820  -9.220  1.00  0.00            
ATOM   2280  CG  PHE   349     100.410  81.790  -7.400  1.00  0.00            
ATOM   2281  CD1 PHE   349      99.090  81.380  -7.170  1.00  0.00            
ATOM   2282  HD1 PHE   349      98.370  81.920  -7.760  1.00  0.00            
ATOM   2283  CE1 PHE   349      98.900  80.190  -6.460  1.00  0.00            
ATOM   2284  HE1 PHE   349      97.940  79.710  -6.570  1.00  0.00            
ATOM   2285  CZ  PHE   349      99.980  79.420  -6.000  1.00  0.00            
ATOM   2286  HZ  PHE   349      99.710  78.480  -5.550  1.00  0.00            
ATOM   2287  CE2 PHE   349     101.290  79.910  -6.100  1.00  0.00            
ATOM   2288  HE2 PHE   349     102.130  79.290  -5.830  1.00  0.00            
ATOM   2289  CD2 PHE   349     101.470  81.130  -6.770  1.00  0.00            
ATOM   2290  HD2 PHE   349     102.480  81.480  -6.940  1.00  0.00            
ATOM   2291  C   PHE   349     101.050  84.540  -6.470  1.00  0.00            
ATOM   2292  O   PHE   349     102.260  84.330  -6.370  1.00  0.00            
ATOM   2293  N   TYR   350     100.410  85.000  -5.390  1.00  0.00            
ATOM   2294  H   TYR   350      99.420  85.190  -5.410  1.00  0.00            
ATOM   2295  CA  TYR   350     100.920  85.060  -4.030  1.00  0.00            
ATOM   2296  HA  TYR   350     100.300  85.820  -3.550  1.00  0.00            
ATOM   2297  CB  TYR   350     100.840  83.750  -3.260  1.00  0.00            
ATOM   2298  HB1 TYR   350     101.360  83.820  -2.310  1.00  0.00            
ATOM   2299  HB2 TYR   350     101.450  83.050  -3.830  1.00  0.00            
ATOM   2300  CG  TYR   350      99.420  83.250  -3.120  1.00  0.00            
ATOM   2301  CD1 TYR   350      98.880  82.190  -3.860  1.00  0.00            
ATOM   2302  HD1 TYR   350      99.550  81.670  -4.510  1.00  0.00            
ATOM   2303  CE1 TYR   350      97.550  81.760  -3.720  1.00  0.00            
ATOM   2304  HE1 TYR   350      97.150  80.910  -4.260  1.00  0.00            
ATOM   2305  CZ  TYR   350      96.690  82.480  -2.870  1.00  0.00            
ATOM   2306  OH  TYR   350      95.440  82.020  -2.570  1.00  0.00            
ATOM   2307  HH  TYR   350      94.860  82.640  -2.130  1.00  0.00            
ATOM   2308  CE2 TYR   350      97.190  83.590  -2.170  1.00  0.00            
ATOM   2309  HE2 TYR   350      96.510  84.120  -1.530  1.00  0.00            
ATOM   2310  CD2 TYR   350      98.540  83.940  -2.280  1.00  0.00            
ATOM   2311  HD2 TYR   350      98.930  84.730  -1.650  1.00  0.00            
ATOM   2312  C   TYR   350     102.250  85.790  -3.930  1.00  0.00            
ATOM   2313  O   TYR   350     103.170  85.220  -3.340  1.00  0.00            
ATOM   2314  N   GLY   351     102.470  86.940  -4.560  1.00  0.00            
ATOM   2315  H   GLY   351     101.720  87.350  -5.100  1.00  0.00            
ATOM   2316  CA  GLY   351     103.660  87.770  -4.560  1.00  0.00            
ATOM   2317  HA1 GLY   351     104.160  87.610  -3.600  1.00  0.00            
ATOM   2318  HA2 GLY   351     103.320  88.800  -4.620  1.00  0.00            
ATOM   2319  C   GLY   351     104.630  87.370  -5.660  1.00  0.00            
ATOM   2320  O   GLY   351     105.700  87.980  -5.700  1.00  0.00            
ATOM   2321  N   LYS   352     104.330  86.310  -6.410  1.00  0.00            
ATOM   2322  H   LYS   352     103.500  85.790  -6.150  1.00  0.00            
ATOM   2323  CA  LYS   352     105.060  85.730  -7.520  1.00  0.00            
ATOM   2324  HA  LYS   352     105.880  86.400  -7.770  1.00  0.00            
ATOM   2325  CB  LYS   352     105.540  84.350  -7.090  1.00  0.00            
ATOM   2326  HB1 LYS   352     105.920  83.760  -7.920  1.00  0.00            
ATOM   2327  HB2 LYS   352     104.800  83.670  -6.680  1.00  0.00            
ATOM   2328  CG  LYS   352     106.660  84.350  -6.050  1.00  0.00            
ATOM   2329  HG1 LYS   352     107.070  83.350  -5.920  1.00  0.00            
ATOM   2330  HG2 LYS   352     106.290  84.770  -5.120  1.00  0.00            
ATOM   2331  CD  LYS   352     107.850  85.230  -6.450  1.00  0.00            
ATOM   2332  HD1 LYS   352     107.490  86.260  -6.520  1.00  0.00            
ATOM   2333  HD2 LYS   352     108.260  84.820  -7.370  1.00  0.00            
ATOM   2334  CE  LYS   352     108.920  85.130  -5.370  1.00  0.00            
ATOM   2335  HE1 LYS   352     109.420  84.160  -5.430  1.00  0.00            
ATOM   2336  HE2 LYS   352     108.450  85.330  -4.410  1.00  0.00            
ATOM   2337  NZ  LYS   352     109.960  86.160  -5.480  1.00  0.00            
ATOM   2338  HZ1 LYS   352     109.510  87.050  -5.660  1.00  0.00            
ATOM   2339  HZ2 LYS   352     110.440  86.180  -4.590  1.00  0.00            
ATOM   2340  HZ3 LYS   352     110.570  85.850  -6.220  1.00  0.00            
ATOM   2341  C   LYS   352     104.220  85.640  -8.790  1.00  0.00            
ATOM   2342  O   LYS   352     103.040  85.980  -8.750  1.00  0.00            
ATOM   2343  N   ALA   353     104.720  85.100  -9.900  1.00  0.00            
ATOM   2344  H   ALA   353     105.700  84.870  -9.920  1.00  0.00            
ATOM   2345  CA  ALA   353     103.990  84.770 -11.120  1.00  0.00            
ATOM   2346  HA  ALA   353     102.940  84.900 -10.870  1.00  0.00            
ATOM   2347  CB  ALA   353     104.320  85.800 -12.190  1.00  0.00            
ATOM   2348  HB1 ALA   353     103.980  86.820 -11.990  1.00  0.00            
ATOM   2349  HB2 ALA   353     105.390  85.840 -12.370  1.00  0.00            
ATOM   2350  HB3 ALA   353     103.850  85.630 -13.160  1.00  0.00            
ATOM   2351  C   ALA   353     104.180  83.330 -11.570  1.00  0.00            
ATOM   2352  O   ALA   353     105.160  82.690 -11.210  1.00  0.00            
ATOM   2353  N   ILE   354     103.220  82.760 -12.300  1.00  0.00            
ATOM   2354  H   ILE   354     102.420  83.330 -12.540  1.00  0.00            
ATOM   2355  CA  ILE   354     103.170  81.370 -12.730  1.00  0.00            
ATOM   2356  HA  ILE   354     103.970  80.820 -12.250  1.00  0.00            
ATOM   2357  CB  ILE   354     101.820  80.730 -12.430  1.00  0.00            
ATOM   2358  HB  ILE   354     101.100  81.480 -12.760  1.00  0.00            
ATOM   2359  CG2 ILE   354     101.570  79.450 -13.240  1.00  0.00            
ATOM   2360 1HG2 ILE   354     100.690  78.890 -12.950  1.00  0.00            
ATOM   2361 2HG2 ILE   354     101.470  79.680 -14.300  1.00  0.00            
ATOM   2362 3HG2 ILE   354     102.450  78.820 -13.120  1.00  0.00            
ATOM   2363  CG1 ILE   354     101.750  80.440 -10.940  1.00  0.00            
ATOM   2364 1HG1 ILE   354     101.940  81.390 -10.440  1.00  0.00            
ATOM   2365 2HG1 ILE   354     102.540  79.720 -10.700  1.00  0.00            
ATOM   2366  CD  ILE   354     100.430  79.820 -10.490  1.00  0.00            
ATOM   2367  HD1 ILE   354      99.600  80.510 -10.660  1.00  0.00            
ATOM   2368  HD2 ILE   354     100.250  78.870 -11.000  1.00  0.00            
ATOM   2369  HD3 ILE   354     100.620  79.550  -9.450  1.00  0.00            
ATOM   2370  C   ILE   354     103.430  81.310 -14.230  1.00  0.00            
ATOM   2371  O   ILE   354     102.630  81.890 -14.960  1.00  0.00            
ATOM   2372  N   PRO   355     104.410  80.540 -14.710  1.00  0.00            
ATOM   2373  CD  PRO   355     105.640  80.280 -13.980  1.00  0.00            
ATOM   2374  HD1 PRO   355     105.560  79.350 -13.420  1.00  0.00            
ATOM   2375  HD2 PRO   355     105.840  81.050 -13.230  1.00  0.00            
ATOM   2376  CG  PRO   355     106.660  80.150 -15.100  1.00  0.00            
ATOM   2377  HG1 PRO   355     107.320  79.320 -14.840  1.00  0.00            
ATOM   2378  HG2 PRO   355     107.010  81.160 -15.330  1.00  0.00            
ATOM   2379  CB  PRO   355     105.970  79.700 -16.390  1.00  0.00            
ATOM   2380  HB1 PRO   355     106.110  78.630 -16.560  1.00  0.00            
ATOM   2381  HB2 PRO   355     106.400  80.320 -17.170  1.00  0.00            
ATOM   2382  CA  PRO   355     104.560  80.210 -16.110  1.00  0.00            
ATOM   2383  HA  PRO   355     104.400  81.120 -16.690  1.00  0.00            
ATOM   2384  C   PRO   355     103.460  79.300 -16.630  1.00  0.00            
ATOM   2385  O   PRO   355     103.130  78.330 -15.950  1.00  0.00            
ATOM   2386  N   ILE   356     103.030  79.560 -17.860  1.00  0.00            
ATOM   2387  H   ILE   356     103.270  80.440 -18.290  1.00  0.00            
ATOM   2388  CA  ILE   356     102.190  78.630 -18.600  1.00  0.00            
ATOM   2389  HA  ILE   356     101.250  78.530 -18.070  1.00  0.00            
ATOM   2390  CB  ILE   356     101.940  79.270 -19.970  1.00  0.00            
ATOM   2391  HB  ILE   356     102.900  79.520 -20.430  1.00  0.00            
ATOM   2392  CG2 ILE   356     101.260  78.340 -20.970  1.00  0.00            
ATOM   2393 1HG2 ILE   356     101.930  77.550 -21.310  1.00  0.00            
ATOM   2394 2HG2 ILE   356     100.320  78.000 -20.540  1.00  0.00            
ATOM   2395 3HG2 ILE   356     100.840  78.820 -21.850  1.00  0.00            
ATOM   2396  CG1 ILE   356     101.070  80.500 -19.780  1.00  0.00            
ATOM   2397 1HG1 ILE   356     100.910  80.900 -20.780  1.00  0.00            
ATOM   2398 2HG1 ILE   356     101.590  81.250 -19.180  1.00  0.00            
ATOM   2399  CD  ILE   356      99.670  80.340 -19.190  1.00  0.00            
ATOM   2400  HD1 ILE   356      99.520  79.890 -18.210  1.00  0.00            
ATOM   2401  HD2 ILE   356      99.420  81.370 -18.970  1.00  0.00            
ATOM   2402  HD3 ILE   356      99.050  79.960 -20.010  1.00  0.00            
ATOM   2403  C   ILE   356     102.980  77.350 -18.820  1.00  0.00            
ATOM   2404  O   ILE   356     102.340  76.300 -18.770  1.00  0.00            
ATOM   2405  N   GLU   357     104.310  77.350 -18.920  1.00  0.00            
ATOM   2406  H   GLU   357     104.790  78.230 -18.760  1.00  0.00            
ATOM   2407  CA  GLU   357     105.120  76.160 -19.120  1.00  0.00            
ATOM   2408  HA  GLU   357     104.600  75.620 -19.910  1.00  0.00            
ATOM   2409  CB  GLU   357     106.530  76.510 -19.590  1.00  0.00            
ATOM   2410  HB1 GLU   357     107.060  76.940 -18.750  1.00  0.00            
ATOM   2411  HB2 GLU   357     106.410  77.310 -20.330  1.00  0.00            
ATOM   2412  CG  GLU   357     107.370  75.410 -20.240  1.00  0.00            
ATOM   2413  HG1 GLU   357     107.340  74.570 -19.530  1.00  0.00            
ATOM   2414  HG2 GLU   357     108.410  75.720 -20.310  1.00  0.00            
ATOM   2415  CD  GLU   357     107.000  74.920 -21.630  1.00  0.00            
ATOM   2416  OE1 GLU   357     106.010  74.160 -21.760  1.00  0.00            
ATOM   2417  OE2 GLU   357     107.520  75.390 -22.660  1.00  0.00            
ATOM   2418  C   GLU   357     105.140  75.240 -17.910  1.00  0.00            
ATOM   2419  O   GLU   357     105.270  74.020 -18.060  1.00  0.00            
ATOM   2420  N   ALA   358     104.750  75.670 -16.710  1.00  0.00            
ATOM   2421  H   ALA   358     104.350  76.600 -16.650  1.00  0.00            
ATOM   2422  CA  ALA   358     104.690  74.900 -15.480  1.00  0.00            
ATOM   2423  HA  ALA   358     105.380  74.060 -15.550  1.00  0.00            
ATOM   2424  CB  ALA   358     105.130  75.880 -14.400  1.00  0.00            
ATOM   2425  HB1 ALA   358     105.040  75.370 -13.440  1.00  0.00            
ATOM   2426  HB2 ALA   358     106.150  76.190 -14.610  1.00  0.00            
ATOM   2427  HB3 ALA   358     104.510  76.780 -14.430  1.00  0.00            
ATOM   2428  C   ALA   358     103.360  74.220 -15.210  1.00  0.00            
ATOM   2429  O   ALA   358     103.200  73.510 -14.210  1.00  0.00            
ATOM   2430  N   ILE   359     102.430  74.520 -16.120  1.00  0.00            
ATOM   2431  H   ILE   359     102.630  75.230 -16.820  1.00  0.00            
ATOM   2432  CA  ILE   359     101.080  74.020 -15.950  1.00  0.00            
ATOM   2433  HA  ILE   359     101.100  73.230 -15.210  1.00  0.00            
ATOM   2434  CB  ILE   359     100.190  75.180 -15.520  1.00  0.00            
ATOM   2435  HB  ILE   359      99.170  74.830 -15.680  1.00  0.00            
ATOM   2436  CG2 ILE   359     100.390  75.450 -14.040  1.00  0.00            
ATOM   2437 1HG2 ILE   359      99.580  76.060 -13.640  1.00  0.00            
ATOM   2438 2HG2 ILE   359     100.390  74.570 -13.400  1.00  0.00            
ATOM   2439 3HG2 ILE   359     101.380  75.910 -14.010  1.00  0.00            
ATOM   2440  CG1 ILE   359     100.300  76.400 -16.440  1.00  0.00            
ATOM   2441 1HG1 ILE   359      99.860  76.180 -17.410  1.00  0.00            
ATOM   2442 2HG1 ILE   359     101.320  76.680 -16.670  1.00  0.00            
ATOM   2443  CD  ILE   359      99.560  77.660 -15.980  1.00  0.00            
ATOM   2444  HD1 ILE   359      99.670  78.450 -16.720  1.00  0.00            
ATOM   2445  HD2 ILE   359      98.510  77.510 -15.720  1.00  0.00            
ATOM   2446  HD3 ILE   359     100.060  78.000 -15.070  1.00  0.00            
ATOM   2447  C   ILE   359     100.420  73.350 -17.150  1.00  0.00            
ATOM   2448  O   ILE   359      99.200  73.190 -17.240  1.00  0.00            
ATOM   2449  N   ARG   360     101.220  73.030 -18.160  1.00  0.00            
ATOM   2450  H   ARG   360     102.100  73.530 -18.200  1.00  0.00            
ATOM   2451  CA  ARG   360     100.830  72.270 -19.340  1.00  0.00            
ATOM   2452  HA  ARG   360      99.780  72.010 -19.240  1.00  0.00            
ATOM   2453  CB  ARG   360     100.810  73.270 -20.490  1.00  0.00            
ATOM   2454  HB1 ARG   360     100.230  74.160 -20.240  1.00  0.00            
ATOM   2455  HB2 ARG   360     100.390  72.790 -21.380  1.00  0.00            
ATOM   2456  CG  ARG   360     102.230  73.570 -20.940  1.00  0.00            
ATOM   2457  HG1 ARG   360     102.800  72.650 -21.060  1.00  0.00            
ATOM   2458  HG2 ARG   360     102.780  74.050 -20.130  1.00  0.00            
ATOM   2459  CD  ARG   360     102.170  74.480 -22.170  1.00  0.00            
ATOM   2460  HD1 ARG   360     101.820  75.430 -21.780  1.00  0.00            
ATOM   2461  HD2 ARG   360     101.540  73.980 -22.910  1.00  0.00            
ATOM   2462  NE  ARG   360     103.490  74.700 -22.760  1.00  0.00            
ATOM   2463  HE  ARG   360     104.250  74.210 -22.320  1.00  0.00            
ATOM   2464  CZ  ARG   360     103.760  75.520 -23.790  1.00  0.00            
ATOM   2465  NH1 ARG   360     102.820  76.070 -24.580  1.00  0.00            
ATOM   2466 1HH1 ARG   360     101.840  75.930 -24.410  1.00  0.00            
ATOM   2467 2HH1 ARG   360     103.070  76.650 -25.370  1.00  0.00            
ATOM   2468  NH2 ARG   360     105.060  75.630 -24.070  1.00  0.00            
ATOM   2469 1HH2 ARG   360     105.810  75.200 -23.540  1.00  0.00            
ATOM   2470 2HH2 ARG   360     105.350  76.020 -24.960  1.00  0.00            
ATOM   2471  C   ARG   360     101.590  70.960 -19.450  1.00  0.00            
ATOM   2472  O   ARG   360     102.760  71.000 -19.080  1.00  0.00            
ATOM   2473  N   GLY   361     101.060  69.910 -20.080  1.00  0.00            
ATOM   2474  H   GLY   361     100.140  70.070 -20.460  1.00  0.00            
ATOM   2475  CA  GLY   361     101.830  68.730 -20.450  1.00  0.00            
ATOM   2476  HA1 GLY   361     102.860  69.080 -20.430  1.00  0.00            
ATOM   2477  HA2 GLY   361     101.520  68.540 -21.480  1.00  0.00            
ATOM   2478  C   GLY   361     101.640  67.590 -19.460  1.00  0.00            
ATOM   2479  O   GLY   361     102.500  66.720 -19.380  1.00  0.00            
ATOM   2480  N   GLY   362     100.570  67.540 -18.660  1.00  0.00            
ATOM   2481  H   GLY   362      99.990  68.370 -18.610  1.00  0.00            
ATOM   2482  CA  GLY   362     100.280  66.520 -17.680  1.00  0.00            
ATOM   2483  HA1 GLY   362     101.160  66.530 -17.030  1.00  0.00            
ATOM   2484  HA2 GLY   362     100.230  65.520 -18.120  1.00  0.00            
ATOM   2485  C   GLY   362      99.000  66.760 -16.900  1.00  0.00            
ATOM   2486  O   GLY   362      98.030  67.380 -17.330  1.00  0.00            
ATOM   2487  N   ARG   363      99.080  66.310 -15.640  1.00  0.00            
ATOM   2488  H   ARG   363      99.870  65.720 -15.450  1.00  0.00            
ATOM   2489  CA  ARG   363      98.110  66.640 -14.610  1.00  0.00            
ATOM   2490  HA  ARG   363      97.340  67.220 -15.110  1.00  0.00            
ATOM   2491  CB  ARG   363      97.420  65.350 -14.180  1.00  0.00            
ATOM   2492  HB1 ARG   363      96.740  65.560 -13.340  1.00  0.00            
ATOM   2493  HB2 ARG   363      98.210  64.680 -13.830  1.00  0.00            
ATOM   2494  CG  ARG   363      96.680  64.580 -15.270  1.00  0.00            
ATOM   2495  HG1 ARG   363      97.450  64.410 -16.010  1.00  0.00            
ATOM   2496  HG2 ARG   363      95.880  65.190 -15.700  1.00  0.00            
ATOM   2497  CD  ARG   363      95.990  63.290 -14.850  1.00  0.00            
ATOM   2498  HD1 ARG   363      96.750  62.660 -14.380  1.00  0.00            
ATOM   2499  HD2 ARG   363      95.410  62.890 -15.690  1.00  0.00            
ATOM   2500  NE  ARG   363      95.070  63.500 -13.740  1.00  0.00            
ATOM   2501  HE  ARG   363      95.350  63.260 -12.800  1.00  0.00            
ATOM   2502  CZ  ARG   363      93.740  63.630 -13.830  1.00  0.00            
ATOM   2503  NH1 ARG   363      93.100  63.870 -14.980  1.00  0.00            
ATOM   2504 1HH1 ARG   363      93.490  63.950 -15.910  1.00  0.00            
ATOM   2505 2HH1 ARG   363      92.100  64.010 -14.880  1.00  0.00            
ATOM   2506  NH2 ARG   363      92.960  63.580 -12.740  1.00  0.00            
ATOM   2507 1HH2 ARG   363      93.360  63.480 -11.810  1.00  0.00            
ATOM   2508 2HH2 ARG   363      91.950  63.530 -12.730  1.00  0.00            
ATOM   2509  C   ARG   363      98.790  67.320 -13.440  1.00  0.00            
ATOM   2510  O   ARG   363      99.870  66.950 -12.980  1.00  0.00            
ATOM   2511  N   HIS   364      98.220  68.480 -13.100  1.00  0.00            
ATOM   2512  H   HIS   364      97.430  68.780 -13.660  1.00  0.00            
ATOM   2513  CA  HIS   364      98.780  69.520 -12.270  1.00  0.00            
ATOM   2514  HA  HIS   364      99.710  69.230 -11.790  1.00  0.00            
ATOM   2515  CB  HIS   364      98.920  70.760 -13.150  1.00  0.00            
ATOM   2516  HB1 HIS   364      99.310  71.670 -12.680  1.00  0.00            
ATOM   2517  HB2 HIS   364      97.950  71.170 -13.400  1.00  0.00            
ATOM   2518  CG  HIS   364      99.680  70.450 -14.410  1.00  0.00            
ATOM   2519  ND1 HIS   364     101.050  70.250 -14.460  1.00  0.00            
ATOM   2520  HD1 HIS   364     101.680  70.240 -13.670  1.00  0.00            
ATOM   2521  CE1 HIS   364     101.330  69.960 -15.740  1.00  0.00            
ATOM   2522  HE1 HIS   364     102.260  69.510 -16.060  1.00  0.00            
ATOM   2523  NE2 HIS   364     100.280  70.070 -16.550  1.00  0.00            
ATOM   2524  CD2 HIS   364      99.210  70.320 -15.690  1.00  0.00            
ATOM   2525  HD2 HIS   364      98.200  70.530 -16.020  1.00  0.00            
ATOM   2526  C   HIS   364      97.920  69.820 -11.050  1.00  0.00            
ATOM   2527  O   HIS   364      96.740  69.480 -11.040  1.00  0.00            
ATOM   2528  N   LEU   365      98.540  70.470 -10.060  1.00  0.00            
ATOM   2529  H   LEU   365      99.510  70.710 -10.160  1.00  0.00            
ATOM   2530  CA  LEU   365      97.990  70.970  -8.810  1.00  0.00            
ATOM   2531  HA  LEU   365      96.920  71.070  -9.020  1.00  0.00            
ATOM   2532  CB  LEU   365      98.190  69.900  -7.740  1.00  0.00            
ATOM   2533  HB1 LEU   365      99.260  69.740  -7.660  1.00  0.00            
ATOM   2534  HB2 LEU   365      97.760  68.980  -8.140  1.00  0.00            
ATOM   2535  CG  LEU   365      97.730  70.140  -6.310  1.00  0.00            
ATOM   2536  HG  LEU   365      98.270  70.930  -5.790  1.00  0.00            
ATOM   2537  CD1 LEU   365      96.240  70.450  -6.380  1.00  0.00            
ATOM   2538 1HD1 LEU   365      95.890  71.440  -6.670  1.00  0.00            
ATOM   2539 2HD1 LEU   365      95.780  69.580  -6.860  1.00  0.00            
ATOM   2540 3HD1 LEU   365      95.920  70.410  -5.340  1.00  0.00            
ATOM   2541  CD2 LEU   365      98.030  68.900  -5.480  1.00  0.00            
ATOM   2542 1HD2 LEU   365      99.110  68.880  -5.330  1.00  0.00            
ATOM   2543 2HD2 LEU   365      97.560  69.000  -4.500  1.00  0.00            
ATOM   2544 3HD2 LEU   365      97.690  67.980  -5.950  1.00  0.00            
ATOM   2545  C   LEU   365      98.430  72.370  -8.420  1.00  0.00            
ATOM   2546  O   LEU   365      99.630  72.610  -8.400  1.00  0.00            
ATOM   2547  N   ILE   366      97.550  73.260  -7.950  1.00  0.00            
ATOM   2548  H   ILE   366      96.570  73.050  -8.080  1.00  0.00            
ATOM   2549  CA  ILE   366      97.830  74.580  -7.440  1.00  0.00            
ATOM   2550  HA  ILE   366      98.900  74.710  -7.270  1.00  0.00            
ATOM   2551  CB  ILE   366      97.440  75.660  -8.440  1.00  0.00            
ATOM   2552  HB  ILE   366      96.370  75.860  -8.430  1.00  0.00            
ATOM   2553  CG2 ILE   366      98.020  77.030  -8.100  1.00  0.00            
ATOM   2554 1HG2 ILE   366      97.330  77.740  -8.550  1.00  0.00            
ATOM   2555 2HG2 ILE   366      98.150  77.150  -7.030  1.00  0.00            
ATOM   2556 3HG2 ILE   366      99.010  77.210  -8.520  1.00  0.00            
ATOM   2557  CG1 ILE   366      97.790  75.260  -9.870  1.00  0.00            
ATOM   2558 1HG1 ILE   366      97.080  74.490 -10.170  1.00  0.00            
ATOM   2559 2HG1 ILE   366      98.790  74.830  -9.760  1.00  0.00            
ATOM   2560  CD  ILE   366      97.600  76.270 -10.990  1.00  0.00            
ATOM   2561  HD1 ILE   366      97.980  77.280 -10.790  1.00  0.00            
ATOM   2562  HD2 ILE   366      98.180  75.950 -11.850  1.00  0.00            
ATOM   2563  HD3 ILE   366      96.550  76.360 -11.280  1.00  0.00            
ATOM   2564  C   ILE   366      97.090  74.730  -6.120  1.00  0.00            
ATOM   2565  O   ILE   366      95.880  74.980  -6.040  1.00  0.00            
ATOM   2566  N   PHE   367      97.860  74.730  -5.030  1.00  0.00            
ATOM   2567  H   PHE   367      98.840  74.500  -5.110  1.00  0.00            
ATOM   2568  CA  PHE   367      97.390  75.090  -3.710  1.00  0.00            
ATOM   2569  HA  PHE   367      96.360  74.760  -3.670  1.00  0.00            
ATOM   2570  CB  PHE   367      98.090  74.350  -2.580  1.00  0.00            
ATOM   2571  HB1 PHE   367      97.670  74.720  -1.650  1.00  0.00            
ATOM   2572  HB2 PHE   367      99.140  74.620  -2.430  1.00  0.00            
ATOM   2573  CG  PHE   367      97.900  72.850  -2.570  1.00  0.00            
ATOM   2574  CD1 PHE   367      96.610  72.390  -2.280  1.00  0.00            
ATOM   2575  HD1 PHE   367      95.740  73.020  -2.190  1.00  0.00            
ATOM   2576  CE1 PHE   367      96.350  71.020  -2.190  1.00  0.00            
ATOM   2577  HE1 PHE   367      95.410  70.690  -1.790  1.00  0.00            
ATOM   2578  CZ  PHE   367      97.410  70.100  -2.230  1.00  0.00            
ATOM   2579  HZ  PHE   367      97.180  69.060  -2.090  1.00  0.00            
ATOM   2580  CE2 PHE   367      98.680  70.600  -2.540  1.00  0.00            
ATOM   2581  HE2 PHE   367      99.520  69.940  -2.710  1.00  0.00            
ATOM   2582  CD2 PHE   367      98.950  71.950  -2.790  1.00  0.00            
ATOM   2583  HD2 PHE   367      99.950  72.280  -3.060  1.00  0.00            
ATOM   2584  C   PHE   367      97.260  76.580  -3.410  1.00  0.00            
ATOM   2585  O   PHE   367      98.110  77.430  -3.690  1.00  0.00            
ATOM   2586  N   CYS   368      96.130  76.850  -2.760  1.00  0.00            
ATOM   2587  H   CYS   368      95.440  76.120  -2.620  1.00  0.00            
ATOM   2588  CA  CYS   368      95.570  78.170  -2.570  1.00  0.00            
ATOM   2589  HA  CYS   368      96.360  78.900  -2.760  1.00  0.00            
ATOM   2590  CB  CYS   368      94.570  78.510  -3.680  1.00  0.00            
ATOM   2591  HB1 CYS   368      94.170  79.500  -3.440  1.00  0.00            
ATOM   2592  HB2 CYS   368      93.800  77.740  -3.660  1.00  0.00            
ATOM   2593  SG  CYS   368      95.260  78.610  -5.350  1.00  0.00            
ATOM   2594  HG  CYS   368      95.670  77.340  -5.440  1.00  0.00            
ATOM   2595  C   CYS   368      94.830  78.420  -1.260  1.00  0.00            
ATOM   2596  O   CYS   368      94.280  77.470  -0.710  1.00  0.00            
ATOM   2597  N   HIS   369      94.930  79.670  -0.800  1.00  0.00            
ATOM   2598  H   HIS   369      95.470  80.390  -1.260  1.00  0.00            
ATOM   2599  CA  HIS   369      94.630  80.060   0.550  1.00  0.00            
ATOM   2600  HA  HIS   369      94.780  79.220   1.240  1.00  0.00            
ATOM   2601  CB  HIS   369      95.600  81.170   0.940  1.00  0.00            
ATOM   2602  HB1 HIS   369      95.300  82.100   0.450  1.00  0.00            
ATOM   2603  HB2 HIS   369      96.590  80.980   0.540  1.00  0.00            
ATOM   2604  CG  HIS   369      95.720  81.500   2.410  1.00  0.00            
ATOM   2605  ND1 HIS   369      96.230  80.740   3.440  1.00  0.00            
ATOM   2606  HD1 HIS   369      96.310  79.730   3.400  1.00  0.00            
ATOM   2607  CE1 HIS   369      96.120  81.350   4.630  1.00  0.00            
ATOM   2608  HE1 HIS   369      96.390  80.980   5.600  1.00  0.00            
ATOM   2609  NE2 HIS   369      95.530  82.530   4.420  1.00  0.00            
ATOM   2610  CD2 HIS   369      95.320  82.650   3.050  1.00  0.00            
ATOM   2611  HD2 HIS   369      95.020  83.560   2.550  1.00  0.00            
ATOM   2612  C   HIS   369      93.140  80.360   0.700  1.00  0.00            
ATOM   2613  O   HIS   369      92.720  80.810   1.770  1.00  0.00            
ATOM   2614  N   SER   370      92.250  80.180  -0.270  1.00  0.00            
ATOM   2615  H   SER   370      92.620  79.760  -1.110  1.00  0.00            
ATOM   2616  CA  SER   370      90.860  80.590  -0.310  1.00  0.00            
ATOM   2617  HA  SER   370      90.430  80.380   0.660  1.00  0.00            
ATOM   2618  CB  SER   370      90.770  82.090  -0.610  1.00  0.00            
ATOM   2619  HB1 SER   370      91.280  82.180  -1.570  1.00  0.00            
ATOM   2620  HB2 SER   370      91.200  82.670   0.200  1.00  0.00            
ATOM   2621  OG  SER   370      89.480  82.600  -0.840  1.00  0.00            
ATOM   2622  HG  SER   370      89.200  83.240  -0.180  1.00  0.00            
ATOM   2623  C   SER   370      90.110  79.840  -1.400  1.00  0.00            
ATOM   2624  O   SER   370      90.630  79.670  -2.500  1.00  0.00            
ATOM   2625  N   LYS   371      88.870  79.500  -1.020  1.00  0.00            
ATOM   2626  H   LYS   371      88.590  79.840  -0.110  1.00  0.00            
ATOM   2627  CA  LYS   371      87.860  78.890  -1.860  1.00  0.00            
ATOM   2628  HA  LYS   371      88.260  77.950  -2.230  1.00  0.00            
ATOM   2629  CB  LYS   371      86.710  78.520  -0.940  1.00  0.00            
ATOM   2630  HB1 LYS   371      85.930  78.070  -1.550  1.00  0.00            
ATOM   2631  HB2 LYS   371      86.350  79.430  -0.460  1.00  0.00            
ATOM   2632  CG  LYS   371      87.140  77.430   0.040  1.00  0.00            
ATOM   2633  HG1 LYS   371      87.820  77.890   0.760  1.00  0.00            
ATOM   2634  HG2 LYS   371      87.640  76.640  -0.510  1.00  0.00            
ATOM   2635  CD  LYS   371      85.990  76.920   0.900  1.00  0.00            
ATOM   2636  HD1 LYS   371      86.300  75.930   1.240  1.00  0.00            
ATOM   2637  HD2 LYS   371      85.110  76.860   0.280  1.00  0.00            
ATOM   2638  CE  LYS   371      85.640  77.750   2.140  1.00  0.00            
ATOM   2639  HE1 LYS   371      85.080  78.600   1.750  1.00  0.00            
ATOM   2640  HE2 LYS   371      86.520  78.080   2.690  1.00  0.00            
ATOM   2641  NZ  LYS   371      84.740  76.980   3.000  1.00  0.00            
ATOM   2642  HZ1 LYS   371      84.310  77.470   3.780  1.00  0.00            
ATOM   2643  HZ2 LYS   371      83.930  76.720   2.460  1.00  0.00            
ATOM   2644  HZ3 LYS   371      85.180  76.130   3.320  1.00  0.00            
ATOM   2645  C   LYS   371      87.470  79.870  -2.970  1.00  0.00            
ATOM   2646  O   LYS   371      87.590  79.390  -4.090  1.00  0.00            
ATOM   2647  N   LYS   372      87.400  81.170  -2.690  1.00  0.00            
ATOM   2648  H   LYS   372      87.330  81.400  -1.710  1.00  0.00            
ATOM   2649  CA  LYS   372      87.090  82.230  -3.630  1.00  0.00            
ATOM   2650  HA  LYS   372      86.130  82.010  -4.110  1.00  0.00            
ATOM   2651  CB  LYS   372      86.840  83.520  -2.860  1.00  0.00            
ATOM   2652  HB1 LYS   372      86.760  84.360  -3.540  1.00  0.00            
ATOM   2653  HB2 LYS   372      87.760  83.720  -2.320  1.00  0.00            
ATOM   2654  CG  LYS   372      85.570  83.660  -2.020  1.00  0.00            
ATOM   2655  HG1 LYS   372      85.800  84.570  -1.470  1.00  0.00            
ATOM   2656  HG2 LYS   372      85.540  82.860  -1.280  1.00  0.00            
ATOM   2657  CD  LYS   372      84.310  83.670  -2.890  1.00  0.00            
ATOM   2658  HD1 LYS   372      84.130  82.640  -3.170  1.00  0.00            
ATOM   2659  HD2 LYS   372      84.510  84.340  -3.720  1.00  0.00            
ATOM   2660  CE  LYS   372      83.100  84.100  -2.060  1.00  0.00            
ATOM   2661  HE1 LYS   372      83.280  85.130  -1.770  1.00  0.00            
ATOM   2662  HE2 LYS   372      83.060  83.460  -1.180  1.00  0.00            
ATOM   2663  NZ  LYS   372      81.840  83.960  -2.800  1.00  0.00            
ATOM   2664  HZ1 LYS   372      81.760  84.480  -3.660  1.00  0.00            
ATOM   2665  HZ2 LYS   372      81.590  82.990  -2.920  1.00  0.00            
ATOM   2666  HZ3 LYS   372      81.050  84.330  -2.290  1.00  0.00            
ATOM   2667  C   LYS   372      88.160  82.430  -4.700  1.00  0.00            
ATOM   2668  O   LYS   372      87.870  82.480  -5.890  1.00  0.00            
ATOM   2669  N   LYS   373      89.410  82.180  -4.320  1.00  0.00            
ATOM   2670  H   LYS   373      89.540  82.040  -3.330  1.00  0.00            
ATOM   2671  CA  LYS   373      90.590  82.250  -5.160  1.00  0.00            
ATOM   2672  HA  LYS   373      90.420  83.110  -5.810  1.00  0.00            
ATOM   2673  CB  LYS   373      91.790  82.650  -4.300  1.00  0.00            
ATOM   2674  HB1 LYS   373      92.110  81.790  -3.710  1.00  0.00            
ATOM   2675  HB2 LYS   373      91.480  83.540  -3.740  1.00  0.00            
ATOM   2676  CG  LYS   373      93.050  83.060  -5.050  1.00  0.00            
ATOM   2677  HG1 LYS   373      93.280  82.410  -5.890  1.00  0.00            
ATOM   2678  HG2 LYS   373      93.920  83.090  -4.390  1.00  0.00            
ATOM   2679  CD  LYS   373      92.890  84.420  -5.730  1.00  0.00            
ATOM   2680  HD1 LYS   373      92.230  84.270  -6.590  1.00  0.00            
ATOM   2681  HD2 LYS   373      93.920  84.580  -6.030  1.00  0.00            
ATOM   2682  CE  LYS   373      92.540  85.690  -4.960  1.00  0.00            
ATOM   2683  HE1 LYS   373      93.310  85.790  -4.200  1.00  0.00            
ATOM   2684  HE2 LYS   373      91.610  85.490  -4.420  1.00  0.00            
ATOM   2685  NZ  LYS   373      92.380  86.830  -5.860  1.00  0.00            
ATOM   2686  HZ1 LYS   373      91.810  86.630  -6.680  1.00  0.00            
ATOM   2687  HZ2 LYS   373      92.040  87.690  -5.450  1.00  0.00            
ATOM   2688  HZ3 LYS   373      93.320  87.010  -6.170  1.00  0.00            
ATOM   2689  C   LYS   373      90.850  80.960  -5.930  1.00  0.00            
ATOM   2690  O   LYS   373      91.390  80.910  -7.030  1.00  0.00            
ATOM   2691  N   CYS   374      90.290  79.830  -5.480  1.00  0.00            
ATOM   2692  H   CYS   374      89.850  79.840  -4.580  1.00  0.00            
ATOM   2693  CA  CYS   374      90.340  78.590  -6.230  1.00  0.00            
ATOM   2694  HA  CYS   374      91.370  78.440  -6.530  1.00  0.00            
ATOM   2695  CB  CYS   374      89.920  77.410  -5.350  1.00  0.00            
ATOM   2696  HB1 CYS   374      89.960  76.530  -5.990  1.00  0.00            
ATOM   2697  HB2 CYS   374      88.960  77.490  -4.840  1.00  0.00            
ATOM   2698  SG  CYS   374      91.240  77.100  -4.150  1.00  0.00            
ATOM   2699  HG  CYS   374      90.760  77.890  -3.190  1.00  0.00            
ATOM   2700  C   CYS   374      89.470  78.670  -7.480  1.00  0.00            
ATOM   2701  O   CYS   374      89.800  78.400  -8.630  1.00  0.00            
ATOM   2702  N   ASP   375      88.270  79.230  -7.300  1.00  0.00            
ATOM   2703  H   ASP   375      88.010  79.500  -6.360  1.00  0.00            
ATOM   2704  CA  ASP   375      87.240  79.450  -8.290  1.00  0.00            
ATOM   2705  HA  ASP   375      87.120  78.580  -8.930  1.00  0.00            
ATOM   2706  CB  ASP   375      85.970  79.650  -7.460  1.00  0.00            
ATOM   2707  HB1 ASP   375      86.000  80.520  -6.800  1.00  0.00            
ATOM   2708  HB2 ASP   375      85.750  78.750  -6.890  1.00  0.00            
ATOM   2709  CG  ASP   375      84.790  79.700  -8.410  1.00  0.00            
ATOM   2710  OD1 ASP   375      84.270  78.680  -8.920  1.00  0.00            
ATOM   2711  OD2 ASP   375      84.320  80.830  -8.690  1.00  0.00            
ATOM   2712  C   ASP   375      87.580  80.610  -9.220  1.00  0.00            
ATOM   2713  O   ASP   375      87.330  80.470 -10.410  1.00  0.00            
ATOM   2714  N   GLU   376      88.220  81.670  -8.720  1.00  0.00            
ATOM   2715  H   GLU   376      88.260  81.780  -7.720  1.00  0.00            
ATOM   2716  CA  GLU   376      88.860  82.660  -9.570  1.00  0.00            
ATOM   2717  HA  GLU   376      88.060  83.080 -10.180  1.00  0.00            
ATOM   2718  CB  GLU   376      89.370  83.790  -8.670  1.00  0.00            
ATOM   2719  HB1 GLU   376      90.210  83.400  -8.100  1.00  0.00            
ATOM   2720  HB2 GLU   376      88.540  83.980  -7.980  1.00  0.00            
ATOM   2721  CG  GLU   376      89.830  85.020  -9.450  1.00  0.00            
ATOM   2722  HG1 GLU   376      88.970  85.520  -9.900  1.00  0.00            
ATOM   2723  HG2 GLU   376      90.490  84.770 -10.280  1.00  0.00            
ATOM   2724  CD  GLU   376      90.510  85.890  -8.410  1.00  0.00            
ATOM   2725  OE1 GLU   376      89.750  86.430  -7.570  1.00  0.00            
ATOM   2726  OE2 GLU   376      91.760  85.930  -8.390  1.00  0.00            
ATOM   2727  C   GLU   376      89.950  82.070 -10.450  1.00  0.00            
ATOM   2728  O   GLU   376      89.890  82.250 -11.660  1.00  0.00            
ATOM   2729  N   LEU   377      90.920  81.330  -9.910  1.00  0.00            
ATOM   2730  H   LEU   377      90.870  81.240  -8.900  1.00  0.00            
ATOM   2731  CA  LEU   377      92.100  80.940 -10.660  1.00  0.00            
ATOM   2732  HA  LEU   377      92.480  81.850 -11.120  1.00  0.00            
ATOM   2733  CB  LEU   377      93.200  80.600  -9.670  1.00  0.00            
ATOM   2734  HB1 LEU   377      92.930  79.740  -9.050  1.00  0.00            
ATOM   2735  HB2 LEU   377      93.180  81.300  -8.840  1.00  0.00            
ATOM   2736  CG  LEU   377      94.640  80.450 -10.160  1.00  0.00            
ATOM   2737  HG  LEU   377      94.730  79.730 -10.970  1.00  0.00            
ATOM   2738  CD1 LEU   377      95.200  81.790 -10.630  1.00  0.00            
ATOM   2739 1HD1 LEU   377      94.860  81.930 -11.660  1.00  0.00            
ATOM   2740 2HD1 LEU   377      94.790  82.590 -10.010  1.00  0.00            
ATOM   2741 3HD1 LEU   377      96.290  81.840 -10.600  1.00  0.00            
ATOM   2742  CD2 LEU   377      95.450  80.020  -8.940  1.00  0.00            
ATOM   2743 1HD2 LEU   377      95.100  80.400  -7.980  1.00  0.00            
ATOM   2744 2HD2 LEU   377      95.520  78.930  -8.900  1.00  0.00            
ATOM   2745 3HD2 LEU   377      96.490  80.300  -9.060  1.00  0.00            
ATOM   2746  C   LEU   377      91.800  79.850 -11.680  1.00  0.00            
ATOM   2747  O   LEU   377      92.350  79.810 -12.780  1.00  0.00            
ATOM   2748  N   ALA   378      90.870  78.950 -11.360  1.00  0.00            
ATOM   2749  H   ALA   378      90.530  78.900 -10.410  1.00  0.00            
ATOM   2750  CA  ALA   378      90.400  77.980 -12.330  1.00  0.00            
ATOM   2751  HA  ALA   378      91.220  77.420 -12.770  1.00  0.00            
ATOM   2752  CB  ALA   378      89.490  76.920 -11.720  1.00  0.00            
ATOM   2753  HB1 ALA   378      89.450  76.190 -12.530  1.00  0.00            
ATOM   2754  HB2 ALA   378      89.930  76.420 -10.850  1.00  0.00            
ATOM   2755  HB3 ALA   378      88.510  77.330 -11.510  1.00  0.00            
ATOM   2756  C   ALA   378      89.740  78.720 -13.490  1.00  0.00            
ATOM   2757  O   ALA   378      89.840  78.260 -14.630  1.00  0.00            
ATOM   2758  N   ALA   379      89.110  79.880 -13.270  1.00  0.00            
ATOM   2759  H   ALA   379      89.030  80.280 -12.350  1.00  0.00            
ATOM   2760  CA  ALA   379      88.540  80.640 -14.360  1.00  0.00            
ATOM   2761  HA  ALA   379      88.220  79.940 -15.140  1.00  0.00            
ATOM   2762  CB  ALA   379      87.270  81.330 -13.880  1.00  0.00            
ATOM   2763  HB1 ALA   379      86.540  80.720 -13.340  1.00  0.00            
ATOM   2764  HB2 ALA   379      87.590  82.090 -13.160  1.00  0.00            
ATOM   2765  HB3 ALA   379      86.770  81.860 -14.690  1.00  0.00            
ATOM   2766  C   ALA   379      89.430  81.610 -15.120  1.00  0.00            
ATOM   2767  O   ALA   379      89.370  81.710 -16.350  1.00  0.00            
ATOM   2768  N   LYS   380      90.460  82.140 -14.460  1.00  0.00            
ATOM   2769  H   LYS   380      90.450  81.940 -13.470  1.00  0.00            
ATOM   2770  CA  LYS   380      91.720  82.600 -15.020  1.00  0.00            
ATOM   2771  HA  LYS   380      91.460  83.380 -15.740  1.00  0.00            
ATOM   2772  CB  LYS   380      92.750  83.050 -13.990  1.00  0.00            
ATOM   2773  HB1 LYS   380      92.960  82.310 -13.220  1.00  0.00            
ATOM   2774  HB2 LYS   380      92.330  83.820 -13.330  1.00  0.00            
ATOM   2775  CG  LYS   380      94.070  83.610 -14.510  1.00  0.00            
ATOM   2776  HG1 LYS   380      94.540  82.730 -14.950  1.00  0.00            
ATOM   2777  HG2 LYS   380      94.600  84.050 -13.660  1.00  0.00            
ATOM   2778  CD  LYS   380      94.040  84.660 -15.610  1.00  0.00            
ATOM   2779  HD1 LYS   380      93.350  84.350 -16.390  1.00  0.00            
ATOM   2780  HD2 LYS   380      95.040  84.870 -15.990  1.00  0.00            
ATOM   2781  CE  LYS   380      93.470  85.930 -14.970  1.00  0.00            
ATOM   2782  HE1 LYS   380      94.320  86.410 -14.490  1.00  0.00            
ATOM   2783  HE2 LYS   380      92.740  85.730 -14.190  1.00  0.00            
ATOM   2784  NZ  LYS   380      92.860  86.830 -15.970  1.00  0.00            
ATOM   2785  HZ1 LYS   380      92.580  87.670 -15.480  1.00  0.00            
ATOM   2786  HZ2 LYS   380      93.600  87.030 -16.620  1.00  0.00            
ATOM   2787  HZ3 LYS   380      92.060  86.370 -16.400  1.00  0.00            
ATOM   2788  C   LYS   380      92.450  81.610 -15.910  1.00  0.00            
ATOM   2789  O   LYS   380      92.900  81.890 -17.020  1.00  0.00            
ATOM   2790  N   LEU   381      92.600  80.340 -15.520  1.00  0.00            
ATOM   2791  H   LEU   381      92.250  80.020 -14.630  1.00  0.00            
ATOM   2792  CA  LEU   381      93.160  79.310 -16.370  1.00  0.00            
ATOM   2793  HA  LEU   381      94.000  79.650 -16.980  1.00  0.00            
ATOM   2794  CB  LEU   381      93.660  78.200 -15.440  1.00  0.00            
ATOM   2795  HB1 LEU   381      93.940  77.330 -16.030  1.00  0.00            
ATOM   2796  HB2 LEU   381      92.880  77.920 -14.730  1.00  0.00            
ATOM   2797  CG  LEU   381      94.890  78.460 -14.580  1.00  0.00            
ATOM   2798  HG  LEU   381      94.730  79.430 -14.110  1.00  0.00            
ATOM   2799  CD1 LEU   381      95.130  77.480 -13.440  1.00  0.00            
ATOM   2800 1HD1 LEU   381      94.280  77.200 -12.820  1.00  0.00            
ATOM   2801 2HD1 LEU   381      95.350  76.480 -13.800  1.00  0.00            
ATOM   2802 3HD1 LEU   381      95.860  77.960 -12.790  1.00  0.00            
ATOM   2803  CD2 LEU   381      96.150  78.600 -15.440  1.00  0.00            
ATOM   2804 1HD2 LEU   381      96.410  77.650 -15.920  1.00  0.00            
ATOM   2805 2HD2 LEU   381      96.050  79.310 -16.260  1.00  0.00            
ATOM   2806 3HD2 LEU   381      97.000  78.920 -14.840  1.00  0.00            
ATOM   2807  C   LEU   381      92.190  78.900 -17.460  1.00  0.00            
ATOM   2808  O   LEU   381      92.670  78.640 -18.570  1.00  0.00            
ATOM   2809  N   SER   382      90.870  78.970 -17.320  1.00  0.00            
ATOM   2810  H   SER   382      90.570  79.170 -16.370  1.00  0.00            
ATOM   2811  CA  SER   382      89.930  78.650 -18.380  1.00  0.00            
ATOM   2812  HA  SER   382      90.350  77.710 -18.730  1.00  0.00            
ATOM   2813  CB  SER   382      88.520  78.380 -17.880  1.00  0.00            
ATOM   2814  HB1 SER   382      87.900  78.000 -18.700  1.00  0.00            
ATOM   2815  HB2 SER   382      88.090  79.320 -17.540  1.00  0.00            
ATOM   2816  OG  SER   382      88.530  77.430 -16.840  1.00  0.00            
ATOM   2817  HG  SER   382      89.090  77.700 -16.100  1.00  0.00            
ATOM   2818  C   SER   382      90.030  79.770 -19.410  1.00  0.00            
ATOM   2819  O   SER   382      89.860  79.440 -20.580  1.00  0.00            
ATOM   2820  N   GLY   383      90.270  81.010 -18.990  1.00  0.00            
ATOM   2821  H   GLY   383      90.330  81.140 -17.990  1.00  0.00            
ATOM   2822  CA  GLY   383      90.460  82.140 -19.870  1.00  0.00            
ATOM   2823  HA1 GLY   383      90.190  83.060 -19.350  1.00  0.00            
ATOM   2824  HA2 GLY   383      89.750  82.140 -20.700  1.00  0.00            
ATOM   2825  C   GLY   383      91.840  82.240 -20.510  1.00  0.00            
ATOM   2826  O   GLY   383      91.990  82.960 -21.500  1.00  0.00            
ATOM   2827  N   LEU   384      92.830  81.450 -20.120  1.00  0.00            
ATOM   2828  H   LEU   384      92.660  80.790 -19.370  1.00  0.00            
ATOM   2829  CA  LEU   384      93.950  81.250 -21.010  1.00  0.00            
ATOM   2830  HA  LEU   384      94.000  82.050 -21.760  1.00  0.00            
ATOM   2831  CB  LEU   384      95.260  81.290 -20.230  1.00  0.00            
ATOM   2832  HB1 LEU   384      96.060  80.970 -20.890  1.00  0.00            
ATOM   2833  HB2 LEU   384      95.230  80.520 -19.460  1.00  0.00            
ATOM   2834  CG  LEU   384      95.550  82.670 -19.650  1.00  0.00            
ATOM   2835  HG  LEU   384      94.620  83.220 -19.500  1.00  0.00            
ATOM   2836  CD1 LEU   384      96.250  82.690 -18.290  1.00  0.00            
ATOM   2837 1HD1 LEU   384      95.680  82.190 -17.510  1.00  0.00            
ATOM   2838 2HD1 LEU   384      97.280  82.340 -18.400  1.00  0.00            
ATOM   2839 3HD1 LEU   384      96.380  83.750 -18.070  1.00  0.00            
ATOM   2840  CD2 LEU   384      96.340  83.480 -20.670  1.00  0.00            
ATOM   2841 1HD2 LEU   384      95.930  83.290 -21.660  1.00  0.00            
ATOM   2842 2HD2 LEU   384      96.160  84.550 -20.630  1.00  0.00            
ATOM   2843 3HD2 LEU   384      97.410  83.270 -20.650  1.00  0.00            
ATOM   2844  C   LEU   384      93.920  80.010 -21.900  1.00  0.00            
ATOM   2845  O   LEU   384      94.900  79.630 -22.530  1.00  0.00            
ATOM   2846  N   GLY   385      92.690  79.490 -22.010  1.00  0.00            
ATOM   2847  H   GLY   385      91.970  79.740 -21.350  1.00  0.00            
ATOM   2848  CA  GLY   385      92.460  78.280 -22.770  1.00  0.00            
ATOM   2849  HA1 GLY   385      92.880  78.280 -23.780  1.00  0.00            
ATOM   2850  HA2 GLY   385      91.370  78.300 -22.840  1.00  0.00            
ATOM   2851  C   GLY   385      92.920  76.980 -22.130  1.00  0.00            
ATOM   2852  O   GLY   385      93.130  75.950 -22.770  1.00  0.00            
ATOM   2853  N   ILE   386      93.290  77.000 -20.850  1.00  0.00            
ATOM   2854  H   ILE   386      93.130  77.830 -20.300  1.00  0.00            
ATOM   2855  CA  ILE   386      93.800  75.920 -20.030  1.00  0.00            
ATOM   2856  HA  ILE   386      94.190  75.180 -20.730  1.00  0.00            
ATOM   2857  CB  ILE   386      94.940  76.370 -19.130  1.00  0.00            
ATOM   2858  HB  ILE   386      94.680  77.190 -18.460  1.00  0.00            
ATOM   2859  CG2 ILE   386      95.370  75.270 -18.160  1.00  0.00            
ATOM   2860 1HG2 ILE   386      95.450  74.400 -18.810  1.00  0.00            
ATOM   2861 2HG2 ILE   386      96.260  75.460 -17.570  1.00  0.00            
ATOM   2862 3HG2 ILE   386      94.600  75.100 -17.400  1.00  0.00            
ATOM   2863  CG1 ILE   386      96.220  76.790 -19.850  1.00  0.00            
ATOM   2864 1HG1 ILE   386      96.110  77.290 -20.810  1.00  0.00            
ATOM   2865 2HG1 ILE   386      96.710  75.880 -20.200  1.00  0.00            
ATOM   2866  CD  ILE   386      97.220  77.580 -19.010  1.00  0.00            
ATOM   2867  HD1 ILE   386      98.120  77.830 -19.570  1.00  0.00            
ATOM   2868  HD2 ILE   386      96.780  78.510 -18.650  1.00  0.00            
ATOM   2869  HD3 ILE   386      97.460  76.970 -18.140  1.00  0.00            
ATOM   2870  C   ILE   386      92.710  75.130 -19.310  1.00  0.00            
ATOM   2871  O   ILE   386      92.040  75.720 -18.470  1.00  0.00            
ATOM   2872  N   ASN   387      92.470  73.850 -19.620  1.00  0.00            
ATOM   2873  H   ASN   387      92.980  73.540 -20.430  1.00  0.00            
ATOM   2874  CA  ASN   387      91.490  72.960 -19.030  1.00  0.00            
ATOM   2875  HA  ASN   387      90.490  73.370 -19.150  1.00  0.00            
ATOM   2876  CB  ASN   387      91.580  71.640 -19.800  1.00  0.00            
ATOM   2877  HB1 ASN   387      92.610  71.340 -19.670  1.00  0.00            
ATOM   2878  HB2 ASN   387      91.450  71.920 -20.850  1.00  0.00            
ATOM   2879  CG  ASN   387      90.640  70.570 -19.260  1.00  0.00            
ATOM   2880  OD1 ASN   387      89.450  70.810 -19.060  1.00  0.00            
ATOM   2881  ND2 ASN   387      91.120  69.330 -19.170  1.00  0.00            
ATOM   2882 1HD2 ASN   387      92.110  69.150 -19.300  1.00  0.00            
ATOM   2883 2HD2 ASN   387      90.450  68.660 -18.830  1.00  0.00            
ATOM   2884  C   ASN   387      91.810  72.760 -17.560  1.00  0.00            
ATOM   2885  O   ASN   387      92.750  72.030 -17.240  1.00  0.00            
ATOM   2886  N   ALA   388      91.060  73.480 -16.730  1.00  0.00            
ATOM   2887  H   ALA   388      90.390  74.070 -17.200  1.00  0.00            
ATOM   2888  CA  ALA   388      91.270  73.670 -15.300  1.00  0.00            
ATOM   2889  HA  ALA   388      92.060  73.060 -14.870  1.00  0.00            
ATOM   2890  CB  ALA   388      91.860  75.060 -15.110  1.00  0.00            
ATOM   2891  HB1 ALA   388      92.540  75.350 -15.910  1.00  0.00            
ATOM   2892  HB2 ALA   388      91.040  75.750 -15.300  1.00  0.00            
ATOM   2893  HB3 ALA   388      92.250  75.170 -14.090  1.00  0.00            
ATOM   2894  C   ALA   388      89.940  73.420 -14.600  1.00  0.00            
ATOM   2895  O   ALA   388      88.850  73.720 -15.080  1.00  0.00            
ATOM   2896  N   VAL   389      89.980  72.970 -13.350  1.00  0.00            
ATOM   2897  H   VAL   389      90.930  72.710 -13.100  1.00  0.00            
ATOM   2898  CA  VAL   389      88.910  72.900 -12.380  1.00  0.00            
ATOM   2899  HA  VAL   389      88.090  73.580 -12.640  1.00  0.00            
ATOM   2900  CB  VAL   389      88.370  71.470 -12.470  1.00  0.00            
ATOM   2901  HB  VAL   389      87.580  71.380 -11.730  1.00  0.00            
ATOM   2902  CG1 VAL   389      87.730  71.150 -13.810  1.00  0.00            
ATOM   2903 1HG1 VAL   389      88.410  70.840 -14.600  1.00  0.00            
ATOM   2904 2HG1 VAL   389      87.090  70.270 -13.710  1.00  0.00            
ATOM   2905 3HG1 VAL   389      87.120  72.040 -13.980  1.00  0.00            
ATOM   2906  CG2 VAL   389      89.420  70.420 -12.130  1.00  0.00            
ATOM   2907 1HG2 VAL   389      88.910  69.450 -12.150  1.00  0.00            
ATOM   2908 2HG2 VAL   389      90.130  70.250 -12.940  1.00  0.00            
ATOM   2909 3HG2 VAL   389      89.910  70.640 -11.180  1.00  0.00            
ATOM   2910  C   VAL   389      89.350  73.240 -10.960  1.00  0.00            
ATOM   2911  O   VAL   389      90.560  73.260 -10.730  1.00  0.00            
ATOM   2912  N   ALA   390      88.370  73.410 -10.070  1.00  0.00            
ATOM   2913  H   ALA   390      87.460  73.610 -10.440  1.00  0.00            
ATOM   2914  CA  ALA   390      88.600  73.600  -8.650  1.00  0.00            
ATOM   2915  HA  ALA   390      89.660  73.450  -8.420  1.00  0.00            
ATOM   2916  CB  ALA   390      88.250  75.050  -8.340  1.00  0.00            
ATOM   2917  HB1 ALA   390      87.250  75.380  -8.630  1.00  0.00            
ATOM   2918  HB2 ALA   390      88.270  75.110  -7.260  1.00  0.00            
ATOM   2919  HB3 ALA   390      88.880  75.740  -8.900  1.00  0.00            
ATOM   2920  C   ALA   390      87.860  72.630  -7.730  1.00  0.00            
ATOM   2921  O   ALA   390      86.820  72.070  -8.050  1.00  0.00            
ATOM   2922  N   TYR   391      88.400  72.340  -6.550  1.00  0.00            
ATOM   2923  H   TYR   391      89.390  72.500  -6.420  1.00  0.00            
ATOM   2924  CA  TYR   391      87.830  71.450  -5.550  1.00  0.00            
ATOM   2925  HA  TYR   391      86.740  71.440  -5.660  1.00  0.00            
ATOM   2926  CB  TYR   391      88.540  70.100  -5.600  1.00  0.00            
ATOM   2927  HB1 TYR   391      89.620  70.260  -5.650  1.00  0.00            
ATOM   2928  HB2 TYR   391      88.270  69.650  -6.560  1.00  0.00            
ATOM   2929  CG  TYR   391      88.120  69.100  -4.560  1.00  0.00            
ATOM   2930  CD1 TYR   391      86.810  68.620  -4.680  1.00  0.00            
ATOM   2931  HD1 TYR   391      86.150  68.990  -5.450  1.00  0.00            
ATOM   2932  CE1 TYR   391      86.360  67.710  -3.730  1.00  0.00            
ATOM   2933  HE1 TYR   391      85.330  67.400  -3.820  1.00  0.00            
ATOM   2934  CZ  TYR   391      87.190  67.240  -2.690  1.00  0.00            
ATOM   2935  OH  TYR   391      86.750  66.370  -1.730  1.00  0.00            
ATOM   2936  HH  TYR   391      87.490  66.090  -1.190  1.00  0.00            
ATOM   2937  CE2 TYR   391      88.510  67.720  -2.570  1.00  0.00            
ATOM   2938  HE2 TYR   391      89.110  67.420  -1.730  1.00  0.00            
ATOM   2939  CD2 TYR   391      88.970  68.590  -3.560  1.00  0.00            
ATOM   2940  HD2 TYR   391      89.910  69.100  -3.380  1.00  0.00            
ATOM   2941  C   TYR   391      88.240  71.990  -4.190  1.00  0.00            
ATOM   2942  O   TYR   391      89.370  72.340  -3.870  1.00  0.00            
ATOM   2943  N   TYR   392      87.200  72.180  -3.370  1.00  0.00            
ATOM   2944  H   TYR   392      86.340  71.710  -3.620  1.00  0.00            
ATOM   2945  CA  TYR   392      87.240  72.560  -1.970  1.00  0.00            
ATOM   2946  HA  TYR   392      88.260  72.310  -1.710  1.00  0.00            
ATOM   2947  CB  TYR   392      87.160  74.090  -1.890  1.00  0.00            
ATOM   2948  HB1 TYR   392      88.160  74.390  -2.200  1.00  0.00            
ATOM   2949  HB2 TYR   392      86.950  74.370  -0.860  1.00  0.00            
ATOM   2950  CG  TYR   392      86.080  74.750  -2.710  1.00  0.00            
ATOM   2951  CD1 TYR   392      84.830  75.010  -2.120  1.00  0.00            
ATOM   2952  HD1 TYR   392      84.550  74.600  -1.170  1.00  0.00            
ATOM   2953  CE1 TYR   392      83.910  75.840  -2.780  1.00  0.00            
ATOM   2954  HE1 TYR   392      83.000  76.080  -2.250  1.00  0.00            
ATOM   2955  CZ  TYR   392      84.200  76.430  -4.030  1.00  0.00            
ATOM   2956  OH  TYR   392      83.300  77.220  -4.680  1.00  0.00            
ATOM   2957  HH  TYR   392      82.480  77.300  -4.190  1.00  0.00            
ATOM   2958  CE2 TYR   392      85.380  75.970  -4.640  1.00  0.00            
ATOM   2959  HE2 TYR   392      85.710  76.210  -5.650  1.00  0.00            
ATOM   2960  CD2 TYR   392      86.370  75.210  -4.000  1.00  0.00            
ATOM   2961  HD2 TYR   392      87.330  74.940  -4.410  1.00  0.00            
ATOM   2962  C   TYR   392      86.150  71.870  -1.160  1.00  0.00            
ATOM   2963  O   TYR   392      85.250  71.170  -1.610  1.00  0.00            
ATOM   2964  N   ARG   393      86.360  71.970   0.150  1.00  0.00            
ATOM   2965  H   ARG   393      86.980  72.660   0.530  1.00  0.00            
ATOM   2966  CA  ARG   393      85.560  71.240   1.120  1.00  0.00            
ATOM   2967  HA  ARG   393      85.690  70.170   0.930  1.00  0.00            
ATOM   2968  CB  ARG   393      86.080  71.570   2.520  1.00  0.00            
ATOM   2969  HB1 ARG   393      85.930  72.620   2.750  1.00  0.00            
ATOM   2970  HB2 ARG   393      87.160  71.430   2.470  1.00  0.00            
ATOM   2971  CG  ARG   393      85.480  70.680   3.600  1.00  0.00            
ATOM   2972  HG1 ARG   393      84.400  70.640   3.460  1.00  0.00            
ATOM   2973  HG2 ARG   393      85.750  71.240   4.500  1.00  0.00            
ATOM   2974  CD  ARG   393      86.060  69.290   3.800  1.00  0.00            
ATOM   2975  HD1 ARG   393      87.130  69.350   4.000  1.00  0.00            
ATOM   2976  HD2 ARG   393      86.020  68.680   2.890  1.00  0.00            
ATOM   2977  NE  ARG   393      85.490  68.610   4.960  1.00  0.00            
ATOM   2978  HE  ARG   393      84.650  69.030   5.320  1.00  0.00            
ATOM   2979  CZ  ARG   393      85.930  67.550   5.670  1.00  0.00            
ATOM   2980  NH1 ARG   393      87.090  66.930   5.460  1.00  0.00            
ATOM   2981 1HH1 ARG   393      87.790  67.380   4.880  1.00  0.00            
ATOM   2982 2HH1 ARG   393      87.350  66.120   6.020  1.00  0.00            
ATOM   2983  NH2 ARG   393      85.230  66.940   6.630  1.00  0.00            
ATOM   2984 1HH2 ARG   393      84.290  67.210   6.880  1.00  0.00            
ATOM   2985 2HH2 ARG   393      85.690  66.130   7.030  1.00  0.00            
ATOM   2986  C   ARG   393      84.090  71.620   1.010  1.00  0.00            
ATOM   2987  O   ARG   393      83.830  72.810   0.840  1.00  0.00            
ATOM   2988  N   GLY   394      83.200  70.630   0.940  1.00  0.00            
ATOM   2989  H   GLY   394      83.510  69.690   1.150  1.00  0.00            
ATOM   2990  CA  GLY   394      81.800  70.860   0.660  1.00  0.00            
ATOM   2991  HA1 GLY   394      81.470  71.800   1.120  1.00  0.00            
ATOM   2992  HA2 GLY   394      81.390  69.940   1.080  1.00  0.00            
ATOM   2993  C   GLY   394      81.400  70.790  -0.800  1.00  0.00            
ATOM   2994  O   GLY   394      80.190  70.910  -0.960  1.00  0.00            
ATOM   2995  N   LEU   395      82.300  70.610  -1.770  1.00  0.00            
ATOM   2996  H   LEU   395      83.240  70.460  -1.440  1.00  0.00            
ATOM   2997  CA  LEU   395      82.020  70.050  -3.070  1.00  0.00            
ATOM   2998  HA  LEU   395      80.980  70.160  -3.400  1.00  0.00            
ATOM   2999  CB  LEU   395      82.880  70.790  -4.090  1.00  0.00            
ATOM   3000  HB1 LEU   395      83.110  70.090  -4.890  1.00  0.00            
ATOM   3001  HB2 LEU   395      83.910  70.950  -3.770  1.00  0.00            
ATOM   3002  CG  LEU   395      82.240  72.020  -4.740  1.00  0.00            
ATOM   3003  HG  LEU   395      81.330  71.740  -5.270  1.00  0.00            
ATOM   3004  CD1 LEU   395      81.880  73.030  -3.660  1.00  0.00            
ATOM   3005 1HD1 LEU   395      82.600  73.090  -2.840  1.00  0.00            
ATOM   3006 2HD1 LEU   395      81.710  74.030  -4.050  1.00  0.00            
ATOM   3007 3HD1 LEU   395      80.900  72.770  -3.260  1.00  0.00            
ATOM   3008  CD2 LEU   395      83.170  72.750  -5.700  1.00  0.00            
ATOM   3009 1HD2 LEU   395      84.190  72.780  -5.300  1.00  0.00            
ATOM   3010 2HD2 LEU   395      83.270  72.310  -6.690  1.00  0.00            
ATOM   3011 3HD2 LEU   395      82.810  73.760  -5.910  1.00  0.00            
ATOM   3012  C   LEU   395      82.290  68.550  -3.040  1.00  0.00            
ATOM   3013  O   LEU   395      82.710  67.940  -2.060  1.00  0.00            
ATOM   3014  N   ASP   396      82.090  67.810  -4.130  1.00  0.00            
ATOM   3015  H   ASP   396      81.770  68.350  -4.920  1.00  0.00            
ATOM   3016  CA  ASP   396      82.360  66.400  -4.330  1.00  0.00            
ATOM   3017  HA  ASP   396      82.770  66.010  -3.400  1.00  0.00            
ATOM   3018  CB  ASP   396      81.040  65.700  -4.630  1.00  0.00            
ATOM   3019  HB1 ASP   396      80.660  66.060  -5.590  1.00  0.00            
ATOM   3020  HB2 ASP   396      80.360  65.860  -3.790  1.00  0.00            
ATOM   3021  CG  ASP   396      81.220  64.210  -4.860  1.00  0.00            
ATOM   3022  OD1 ASP   396      81.210  63.470  -3.850  1.00  0.00            
ATOM   3023  OD2 ASP   396      81.240  63.770  -6.030  1.00  0.00            
ATOM   3024  C   ASP   396      83.340  66.150  -5.470  1.00  0.00            
ATOM   3025  O   ASP   396      83.460  66.930  -6.420  1.00  0.00            
ATOM   3026  N   VAL   397      84.160  65.120  -5.280  1.00  0.00            
ATOM   3027  H   VAL   397      83.950  64.510  -4.500  1.00  0.00            
ATOM   3028  CA  VAL   397      85.320  64.730  -6.060  1.00  0.00            
ATOM   3029  HA  VAL   397      86.080  65.490  -5.880  1.00  0.00            
ATOM   3030  CB  VAL   397      85.900  63.460  -5.440  1.00  0.00            
ATOM   3031  HB  VAL   397      86.530  63.050  -6.230  1.00  0.00            
ATOM   3032  CG1 VAL   397      86.830  63.720  -4.250  1.00  0.00            
ATOM   3033 1HG1 VAL   397      87.720  64.290  -4.510  1.00  0.00            
ATOM   3034 2HG1 VAL   397      86.310  64.090  -3.370  1.00  0.00            
ATOM   3035 3HG1 VAL   397      87.150  62.720  -3.960  1.00  0.00            
ATOM   3036  CG2 VAL   397      84.830  62.420  -5.150  1.00  0.00            
ATOM   3037 1HG2 VAL   397      84.280  62.620  -4.230  1.00  0.00            
ATOM   3038 2HG2 VAL   397      84.200  62.480  -6.040  1.00  0.00            
ATOM   3039 3HG2 VAL   397      85.350  61.500  -4.920  1.00  0.00            
ATOM   3040  C   VAL   397      85.060  64.600  -7.550  1.00  0.00            
ATOM   3041  O   VAL   397      85.970  64.550  -8.370  1.00  0.00            
ATOM   3042  N   SER   398      83.800  64.530  -7.970  1.00  0.00            
ATOM   3043  H   SER   398      83.090  64.700  -7.260  1.00  0.00            
ATOM   3044  CA  SER   398      83.350  64.570  -9.340  1.00  0.00            
ATOM   3045  HA  SER   398      83.890  63.730  -9.780  1.00  0.00            
ATOM   3046  CB  SER   398      81.860  64.240  -9.360  1.00  0.00            
ATOM   3047  HB1 SER   398      81.620  63.790 -10.320  1.00  0.00            
ATOM   3048  HB2 SER   398      81.350  65.140  -9.020  1.00  0.00            
ATOM   3049  OG  SER   398      81.680  63.190  -8.430  1.00  0.00            
ATOM   3050  HG  SER   398      81.340  63.440  -7.570  1.00  0.00            
ATOM   3051  C   SER   398      83.700  65.840 -10.120  1.00  0.00            
ATOM   3052  O   SER   398      83.700  65.800 -11.350  1.00  0.00            
ATOM   3053  N   VAL   399      84.180  66.870  -9.420  1.00  0.00            
ATOM   3054  H   VAL   399      83.930  66.890  -8.440  1.00  0.00            
ATOM   3055  CA  VAL   399      84.730  68.070 -10.010  1.00  0.00            
ATOM   3056  HA  VAL   399      84.120  68.290 -10.890  1.00  0.00            
ATOM   3057  CB  VAL   399      84.750  69.320  -9.140  1.00  0.00            
ATOM   3058  HB  VAL   399      85.200  70.100  -9.750  1.00  0.00            
ATOM   3059  CG1 VAL   399      83.270  69.600  -8.870  1.00  0.00            
ATOM   3060 1HG1 VAL   399      82.680  69.580  -9.790  1.00  0.00            
ATOM   3061 2HG1 VAL   399      82.830  68.830  -8.250  1.00  0.00            
ATOM   3062 3HG1 VAL   399      83.160  70.590  -8.410  1.00  0.00            
ATOM   3063  CG2 VAL   399      85.650  69.160  -7.910  1.00  0.00            
ATOM   3064 1HG2 VAL   399      86.650  68.910  -8.260  1.00  0.00            
ATOM   3065 2HG2 VAL   399      85.640  69.950  -7.170  1.00  0.00            
ATOM   3066 3HG2 VAL   399      85.200  68.340  -7.350  1.00  0.00            
ATOM   3067  C   VAL   399      86.130  67.840 -10.560  1.00  0.00            
ATOM   3068  O   VAL   399      86.580  68.700 -11.310  1.00  0.00            
ATOM   3069  N   ILE   400      86.810  66.710 -10.350  1.00  0.00            
ATOM   3070  H   ILE   400      86.240  66.020  -9.870  1.00  0.00            
ATOM   3071  CA  ILE   400      88.090  66.350 -10.920  1.00  0.00            
ATOM   3072  HA  ILE   400      88.480  67.190 -11.490  1.00  0.00            
ATOM   3073  CB  ILE   400      89.060  65.930  -9.820  1.00  0.00            
ATOM   3074  HB  ILE   400      88.740  64.950  -9.470  1.00  0.00            
ATOM   3075  CG2 ILE   400      90.470  65.810 -10.370  1.00  0.00            
ATOM   3076 1HG2 ILE   400      90.410  65.660 -11.450  1.00  0.00            
ATOM   3077 2HG2 ILE   400      91.010  66.760 -10.320  1.00  0.00            
ATOM   3078 3HG2 ILE   400      90.970  64.970  -9.880  1.00  0.00            
ATOM   3079  CG1 ILE   400      89.020  66.770  -8.540  1.00  0.00            
ATOM   3080 1HG1 ILE   400      87.990  66.820  -8.200  1.00  0.00            
ATOM   3081 2HG1 ILE   400      89.360  67.800  -8.680  1.00  0.00            
ATOM   3082  CD  ILE   400      89.820  66.140  -7.410  1.00  0.00            
ATOM   3083  HD1 ILE   400      90.840  66.370  -7.720  1.00  0.00            
ATOM   3084  HD2 ILE   400      89.690  66.730  -6.510  1.00  0.00            
ATOM   3085  HD3 ILE   400      89.620  65.110  -7.120  1.00  0.00            
ATOM   3086  C   ILE   400      87.950  65.340 -12.050  1.00  0.00            
ATOM   3087  O   ILE   400      87.510  64.230 -11.730  1.00  0.00            
ATOM   3088  N   PRO   401      88.280  65.660 -13.300  1.00  0.00            
ATOM   3089  CD  PRO   401      88.780  66.860 -13.930  1.00  0.00            
ATOM   3090  HD1 PRO   401      89.630  67.260 -13.370  1.00  0.00            
ATOM   3091  HD2 PRO   401      87.890  67.500 -13.960  1.00  0.00            
ATOM   3092  CG  PRO   401      89.210  66.500 -15.340  1.00  0.00            
ATOM   3093  HG1 PRO   401      90.260  66.240 -15.470  1.00  0.00            
ATOM   3094  HG2 PRO   401      88.890  67.340 -15.960  1.00  0.00            
ATOM   3095  CB  PRO   401      88.310  65.300 -15.630  1.00  0.00            
ATOM   3096  HB1 PRO   401      88.730  64.770 -16.480  1.00  0.00            
ATOM   3097  HB2 PRO   401      87.360  65.710 -15.950  1.00  0.00            
ATOM   3098  CA  PRO   401      88.160  64.590 -14.280  1.00  0.00            
ATOM   3099  HA  PRO   401      87.110  64.320 -14.330  1.00  0.00            
ATOM   3100  C   PRO   401      89.230  63.540 -14.020  1.00  0.00            
ATOM   3101  O   PRO   401      90.390  63.740 -13.680  1.00  0.00            
ATOM   3102  N   THR   402      88.780  62.290 -14.110  1.00  0.00            
ATOM   3103  H   THR   402      87.820  62.200 -14.430  1.00  0.00            
ATOM   3104  CA  THR   402      89.530  61.090 -13.810  1.00  0.00            
ATOM   3105  HA  THR   402      90.150  61.300 -12.940  1.00  0.00            
ATOM   3106  CB  THR   402      88.560  59.960 -13.460  1.00  0.00            
ATOM   3107  HB  THR   402      89.140  59.090 -13.160  1.00  0.00            
ATOM   3108  CG2 THR   402      87.700  60.210 -12.220  1.00  0.00            
ATOM   3109 1HG2 THR   402      87.290  61.220 -12.290  1.00  0.00            
ATOM   3110 2HG2 THR   402      86.800  59.610 -12.320  1.00  0.00            
ATOM   3111 3HG2 THR   402      88.230  59.990 -11.290  1.00  0.00            
ATOM   3112  OG1 THR   402      87.700  59.630 -14.530  1.00  0.00            
ATOM   3113  HG1 THR   402      87.260  58.830 -14.240  1.00  0.00            
ATOM   3114  C   THR   402      90.560  60.720 -14.860  1.00  0.00            
ATOM   3115  O   THR   402      91.530  60.040 -14.540  1.00  0.00            
ATOM   3116  N   ILE   403      90.430  61.280 -16.070  1.00  0.00            
ATOM   3117  H   ILE   403      89.710  61.990 -16.090  1.00  0.00            
ATOM   3118  CA  ILE   403      91.440  61.160 -17.100  1.00  0.00            
ATOM   3119  HA  ILE   403      92.390  60.770 -16.730  1.00  0.00            
ATOM   3120  CB  ILE   403      91.220  60.100 -18.170  1.00  0.00            
ATOM   3121  HB  ILE   403      92.090  60.050 -18.820  1.00  0.00            
ATOM   3122  CG2 ILE   403      91.180  58.700 -17.580  1.00  0.00            
ATOM   3123 1HG2 ILE   403      92.000  58.560 -16.860  1.00  0.00            
ATOM   3124 2HG2 ILE   403      90.270  58.520 -17.000  1.00  0.00            
ATOM   3125 3HG2 ILE   403      91.340  57.930 -18.330  1.00  0.00            
ATOM   3126  CG1 ILE   403      90.130  60.380 -19.210  1.00  0.00            
ATOM   3127 1HG1 ILE   403      90.100  61.420 -19.540  1.00  0.00            
ATOM   3128 2HG1 ILE   403      89.130  60.270 -18.770  1.00  0.00            
ATOM   3129  CD  ILE   403      90.200  59.580 -20.510  1.00  0.00            
ATOM   3130  HD1 ILE   403      91.190  59.700 -20.950  1.00  0.00            
ATOM   3131  HD2 ILE   403      89.970  58.550 -20.240  1.00  0.00            
ATOM   3132  HD3 ILE   403      89.350  59.870 -21.110  1.00  0.00            
ATOM   3133  C   ILE   403      91.730  62.530 -17.700  1.00  0.00            
ATOM   3134  O   ILE   403      91.210  63.580 -17.330  1.00  0.00            
ATOM   3135  N   GLY   404      92.610  62.540 -18.710  1.00  0.00            
ATOM   3136  H   GLY   404      93.070  61.670 -18.930  1.00  0.00            
ATOM   3137  CA  GLY   404      92.970  63.690 -19.510  1.00  0.00            
ATOM   3138  HA1 GLY   404      92.040  64.230 -19.690  1.00  0.00            
ATOM   3139  HA2 GLY   404      93.430  63.250 -20.400  1.00  0.00            
ATOM   3140  C   GLY   404      93.990  64.570 -18.790  1.00  0.00            
ATOM   3141  O   GLY   404      94.310  64.430 -17.620  1.00  0.00            
ATOM   3142  N   ASP   405      94.510  65.560 -19.520  1.00  0.00            
ATOM   3143  H   ASP   405      94.270  65.570 -20.500  1.00  0.00            
ATOM   3144  CA  ASP   405      95.530  66.450 -19.010  1.00  0.00            
ATOM   3145  HA  ASP   405      96.080  65.970 -18.210  1.00  0.00            
ATOM   3146  CB  ASP   405      96.460  66.790 -20.180  1.00  0.00            
ATOM   3147  HB1 ASP   405      97.040  65.880 -20.340  1.00  0.00            
ATOM   3148  HB2 ASP   405      97.210  67.490 -19.820  1.00  0.00            
ATOM   3149  CG  ASP   405      95.810  67.220 -21.490  1.00  0.00            
ATOM   3150  OD1 ASP   405      96.340  68.180 -22.070  1.00  0.00            
ATOM   3151  OD2 ASP   405      95.000  66.450 -22.050  1.00  0.00            
ATOM   3152  C   ASP   405      94.840  67.660 -18.400  1.00  0.00            
ATOM   3153  O   ASP   405      94.100  68.350 -19.090  1.00  0.00            
ATOM   3154  N   VAL   406      95.110  67.950 -17.120  1.00  0.00            
ATOM   3155  H   VAL   406      95.880  67.500 -16.660  1.00  0.00            
ATOM   3156  CA  VAL   406      94.310  68.970 -16.460  1.00  0.00            
ATOM   3157  HA  VAL   406      93.900  69.730 -17.130  1.00  0.00            
ATOM   3158  CB  VAL   406      93.070  68.320 -15.850  1.00  0.00            
ATOM   3159  HB  VAL   406      92.530  67.880 -16.690  1.00  0.00            
ATOM   3160  CG1 VAL   406      93.290  67.320 -14.730  1.00  0.00            
ATOM   3161 1HG1 VAL   406      93.900  66.500 -15.110  1.00  0.00            
ATOM   3162 2HG1 VAL   406      93.790  67.770 -13.870  1.00  0.00            
ATOM   3163 3HG1 VAL   406      92.320  66.880 -14.520  1.00  0.00            
ATOM   3164  CG2 VAL   406      92.000  69.270 -15.310  1.00  0.00            
ATOM   3165 1HG2 VAL   406      92.250  69.580 -14.290  1.00  0.00            
ATOM   3166 2HG2 VAL   406      91.860  70.190 -15.860  1.00  0.00            
ATOM   3167 3HG2 VAL   406      91.030  68.780 -15.210  1.00  0.00            
ATOM   3168  C   VAL   406      95.090  69.720 -15.400  1.00  0.00            
ATOM   3169  O   VAL   406      96.110  69.240 -14.910  1.00  0.00            
ATOM   3170  N   VAL   407      94.620  70.910 -15.020  1.00  0.00            
ATOM   3171  H   VAL   407      93.800  71.260 -15.500  1.00  0.00            
ATOM   3172  CA  VAL   407      95.060  71.610 -13.840  1.00  0.00            
ATOM   3173  HA  VAL   407      96.010  71.180 -13.510  1.00  0.00            
ATOM   3174  CB  VAL   407      95.500  73.020 -14.230  1.00  0.00            
ATOM   3175  HB  VAL   407      94.680  73.670 -14.530  1.00  0.00            
ATOM   3176  CG1 VAL   407      96.140  73.640 -12.990  1.00  0.00            
ATOM   3177 1HG1 VAL   407      95.450  73.600 -12.150  1.00  0.00            
ATOM   3178 2HG1 VAL   407      97.000  73.070 -12.640  1.00  0.00            
ATOM   3179 3HG1 VAL   407      96.470  74.670 -13.130  1.00  0.00            
ATOM   3180  CG2 VAL   407      96.560  73.080 -15.320  1.00  0.00            
ATOM   3181 1HG2 VAL   407      96.900  74.100 -15.460  1.00  0.00            
ATOM   3182 2HG2 VAL   407      97.370  72.340 -15.300  1.00  0.00            
ATOM   3183 3HG2 VAL   407      95.970  72.970 -16.240  1.00  0.00            
ATOM   3184  C   VAL   407      94.010  71.520 -12.740  1.00  0.00            
ATOM   3185  O   VAL   407      92.850  71.860 -12.970  1.00  0.00            
ATOM   3186  N   VAL   408      94.360  71.220 -11.490  1.00  0.00            
ATOM   3187  H   VAL   408      95.250  70.780 -11.290  1.00  0.00            
ATOM   3188  CA  VAL   408      93.530  71.390 -10.310  1.00  0.00            
ATOM   3189  HA  VAL   408      92.480  71.480 -10.590  1.00  0.00            
ATOM   3190  CB  VAL   408      93.560  70.100  -9.490  1.00  0.00            
ATOM   3191  HB  VAL   408      94.570  69.980  -9.100  1.00  0.00            
ATOM   3192  CG1 VAL   408      92.610  69.980  -8.310  1.00  0.00            
ATOM   3193 1HG1 VAL   408      92.890  69.110  -7.710  1.00  0.00            
ATOM   3194 2HG1 VAL   408      92.730  70.810  -7.620  1.00  0.00            
ATOM   3195 3HG1 VAL   408      91.530  70.070  -8.430  1.00  0.00            
ATOM   3196  CG2 VAL   408      93.190  68.840 -10.270  1.00  0.00            
ATOM   3197 1HG2 VAL   408      93.320  67.980  -9.620  1.00  0.00            
ATOM   3198 2HG2 VAL   408      92.150  68.990 -10.540  1.00  0.00            
ATOM   3199 3HG2 VAL   408      93.800  68.650 -11.160  1.00  0.00            
ATOM   3200  C   VAL   408      93.920  72.590  -9.460  1.00  0.00            
ATOM   3201  O   VAL   408      95.030  72.690  -8.930  1.00  0.00            
ATOM   3202  N   VAL   409      92.970  73.500  -9.230  1.00  0.00            
ATOM   3203  H   VAL   409      92.050  73.450  -9.640  1.00  0.00            
ATOM   3204  CA  VAL   409      93.150  74.460  -8.170  1.00  0.00            
ATOM   3205  HA  VAL   409      94.220  74.530  -7.950  1.00  0.00            
ATOM   3206  CB  VAL   409      92.760  75.890  -8.550  1.00  0.00            
ATOM   3207  HB  VAL   409      91.670  75.990  -8.500  1.00  0.00            
ATOM   3208  CG1 VAL   409      93.430  76.920  -7.650  1.00  0.00            
ATOM   3209 1HG1 VAL   409      94.510  76.980  -7.760  1.00  0.00            
ATOM   3210 2HG1 VAL   409      93.000  77.910  -7.800  1.00  0.00            
ATOM   3211 3HG1 VAL   409      93.210  76.670  -6.610  1.00  0.00            
ATOM   3212  CG2 VAL   409      93.140  76.260  -9.980  1.00  0.00            
ATOM   3213 1HG2 VAL   409      94.110  75.910 -10.320  1.00  0.00            
ATOM   3214 2HG2 VAL   409      92.420  75.910 -10.710  1.00  0.00            
ATOM   3215 3HG2 VAL   409      93.130  77.350 -10.020  1.00  0.00            
ATOM   3216  C   VAL   409      92.470  73.990  -6.890  1.00  0.00            
ATOM   3217  O   VAL   409      91.330  73.550  -6.990  1.00  0.00            
ATOM   3218  N   ALA   410      93.230  73.960  -5.800  1.00  0.00            
ATOM   3219  H   ALA   410      94.220  74.170  -5.830  1.00  0.00            
ATOM   3220  CA  ALA   410      92.680  73.360  -4.600  1.00  0.00            
ATOM   3221  HA  ALA   410      91.590  73.390  -4.630  1.00  0.00            
ATOM   3222  CB  ALA   410      93.180  71.930  -4.460  1.00  0.00            
ATOM   3223  HB1 ALA   410      92.550  71.410  -3.730  1.00  0.00            
ATOM   3224  HB2 ALA   410      93.110  71.410  -5.410  1.00  0.00            
ATOM   3225  HB3 ALA   410      94.230  71.930  -4.190  1.00  0.00            
ATOM   3226  C   ALA   410      92.940  74.060  -3.270  1.00  0.00            
ATOM   3227  O   ALA   410      93.980  74.720  -3.230  1.00  0.00            
ATOM   3228  N   THR   411      92.110  73.930  -2.240  1.00  0.00            
ATOM   3229  H   THR   411      91.260  73.440  -2.460  1.00  0.00            
ATOM   3230  CA  THR   411      92.390  74.280  -0.860  1.00  0.00            
ATOM   3231  HA  THR   411      93.050  75.150  -0.840  1.00  0.00            
ATOM   3232  CB  THR   411      91.180  74.830  -0.120  1.00  0.00            
ATOM   3233  HB  THR   411      91.450  75.090   0.900  1.00  0.00            
ATOM   3234  CG2 THR   411      90.640  76.090  -0.800  1.00  0.00            
ATOM   3235 1HG2 THR   411      89.870  76.670  -0.270  1.00  0.00            
ATOM   3236 2HG2 THR   411      91.520  76.710  -0.930  1.00  0.00            
ATOM   3237 3HG2 THR   411      90.250  75.760  -1.760  1.00  0.00            
ATOM   3238  OG1 THR   411      90.150  73.870  -0.110  1.00  0.00            
ATOM   3239  HG1 THR   411      89.430  74.060   0.500  1.00  0.00            
ATOM   3240  C   THR   411      93.090  73.110  -0.190  1.00  0.00            
ATOM   3241  O   THR   411      93.230  72.070  -0.840  1.00  0.00            
ATOM   3242  N   ASP   412      93.450  73.050   1.090  1.00  0.00            
ATOM   3243  H   ASP   412      93.370  73.870   1.680  1.00  0.00            
ATOM   3244  CA  ASP   412      93.960  71.830   1.690  1.00  0.00            
ATOM   3245  HA  ASP   412      94.790  71.570   1.030  1.00  0.00            
ATOM   3246  CB  ASP   412      94.590  72.060   3.050  1.00  0.00            
ATOM   3247  HB1 ASP   412      95.140  71.180   3.390  1.00  0.00            
ATOM   3248  HB2 ASP   412      93.780  72.300   3.740  1.00  0.00            
ATOM   3249  CG  ASP   412      95.570  73.220   3.170  1.00  0.00            
ATOM   3250  OD1 ASP   412      95.890  73.610   4.310  1.00  0.00            
ATOM   3251  OD2 ASP   412      96.010  73.820   2.160  1.00  0.00            
ATOM   3252  C   ASP   412      93.020  70.630   1.780  1.00  0.00            
ATOM   3253  O   ASP   412      93.440  69.580   2.250  1.00  0.00            
ATOM   3254  N   ALA   413      91.760  70.700   1.360  1.00  0.00            
ATOM   3255  H   ALA   413      91.550  71.490   0.770  1.00  0.00            
ATOM   3256  CA  ALA   413      90.790  69.640   1.160  1.00  0.00            
ATOM   3257  HA  ALA   413      90.630  69.090   2.090  1.00  0.00            
ATOM   3258  CB  ALA   413      89.440  70.160   0.670  1.00  0.00            
ATOM   3259  HB1 ALA   413      89.510  70.440  -0.380  1.00  0.00            
ATOM   3260  HB2 ALA   413      88.620  69.460   0.810  1.00  0.00            
ATOM   3261  HB3 ALA   413      89.230  71.050   1.270  1.00  0.00            
ATOM   3262  C   ALA   413      91.190  68.580   0.140  1.00  0.00            
ATOM   3263  O   ALA   413      90.760  67.420   0.160  1.00  0.00            
ATOM   3264  N   LEU   414      92.200  68.910  -0.660  1.00  0.00            
ATOM   3265  H   LEU   414      92.480  69.880  -0.710  1.00  0.00            
ATOM   3266  CA  LEU   414      92.880  68.000  -1.560  1.00  0.00            
ATOM   3267  HA  LEU   414      92.340  67.080  -1.790  1.00  0.00            
ATOM   3268  CB  LEU   414      92.960  68.660  -2.940  1.00  0.00            
ATOM   3269  HB1 LEU   414      93.640  69.500  -2.840  1.00  0.00            
ATOM   3270  HB2 LEU   414      92.050  69.180  -3.240  1.00  0.00            
ATOM   3271  CG  LEU   414      93.270  67.690  -4.080  1.00  0.00            
ATOM   3272  HG  LEU   414      93.600  66.730  -3.690  1.00  0.00            
ATOM   3273  CD1 LEU   414      92.130  67.480  -5.060  1.00  0.00            
ATOM   3274 1HD1 LEU   414      91.880  68.400  -5.580  1.00  0.00            
ATOM   3275 2HD1 LEU   414      92.480  66.820  -5.860  1.00  0.00            
ATOM   3276 3HD1 LEU   414      91.370  67.070  -4.400  1.00  0.00            
ATOM   3277  CD2 LEU   414      94.440  68.240  -4.900  1.00  0.00            
ATOM   3278 1HD2 LEU   414      95.180  68.340  -4.110  1.00  0.00            
ATOM   3279 2HD2 LEU   414      94.800  67.490  -5.600  1.00  0.00            
ATOM   3280 3HD2 LEU   414      94.150  69.170  -5.390  1.00  0.00            
ATOM   3281  C   LEU   414      94.240  67.530  -1.080  1.00  0.00            
ATOM   3282  O   LEU   414      95.040  66.980  -1.840  1.00  0.00            
ATOM   3283  N   MET   415      94.620  67.760   0.180  1.00  0.00            
ATOM   3284  H   MET   415      94.020  68.310   0.770  1.00  0.00            
ATOM   3285  CA  MET   415      96.000  67.560   0.590  1.00  0.00            
ATOM   3286  HA  MET   415      96.750  67.680  -0.190  1.00  0.00            
ATOM   3287  CB  MET   415      96.180  68.620   1.670  1.00  0.00            
ATOM   3288  HB1 MET   415      95.510  68.450   2.510  1.00  0.00            
ATOM   3289  HB2 MET   415      95.940  69.580   1.220  1.00  0.00            
ATOM   3290  CG  MET   415      97.640  68.650   2.120  1.00  0.00            
ATOM   3291  HG1 MET   415      98.270  68.830   1.250  1.00  0.00            
ATOM   3292  HG2 MET   415      97.870  67.720   2.640  1.00  0.00            
ATOM   3293  SD  MET   415      98.130  70.010   3.200  1.00  0.00            
ATOM   3294  CE  MET   415      97.870  69.260   4.830  1.00  0.00            
ATOM   3295  HE1 MET   415      98.090  68.190   4.840  1.00  0.00            
ATOM   3296  HE2 MET   415      98.400  69.710   5.660  1.00  0.00            
ATOM   3297  HE3 MET   415      96.800  69.370   4.980  1.00  0.00            
ATOM   3298  C   MET   415      96.190  66.120   1.060  1.00  0.00            
ATOM   3299  O   MET   415      97.190  65.520   0.670  1.00  0.00            
ATOM   3300  N   THR   416      95.300  65.590   1.890  1.00  0.00            
ATOM   3301  H   THR   416      94.630  66.260   2.240  1.00  0.00            
ATOM   3302  CA  THR   416      95.530  64.470   2.790  1.00  0.00            
ATOM   3303  HA  THR   416      96.490  64.030   2.560  1.00  0.00            
ATOM   3304  CB  THR   416      95.480  64.960   4.240  1.00  0.00            
ATOM   3305  HB  THR   416      94.460  65.240   4.510  1.00  0.00            
ATOM   3306  CG2 THR   416      96.010  63.920   5.220  1.00  0.00            
ATOM   3307 1HG2 THR   416      95.810  64.230   6.250  1.00  0.00            
ATOM   3308 2HG2 THR   416      95.420  63.020   5.100  1.00  0.00            
ATOM   3309 3HG2 THR   416      97.090  63.740   5.150  1.00  0.00            
ATOM   3310  OG1 THR   416      96.300  66.100   4.370  1.00  0.00            
ATOM   3311  HG1 THR   416      95.750  66.890   4.300  1.00  0.00            
ATOM   3312  C   THR   416      94.520  63.340   2.630  1.00  0.00            
ATOM   3313  O   THR   416      94.870  62.170   2.780  1.00  0.00            
ATOM   3314  N   GLY   417      93.250  63.600   2.290  1.00  0.00            
ATOM   3315  H   GLY   417      92.890  64.540   2.330  1.00  0.00            
ATOM   3316  CA  GLY   417      92.340  62.550   1.880  1.00  0.00            
ATOM   3317  HA1 GLY   417      91.380  62.880   2.300  1.00  0.00            
ATOM   3318  HA2 GLY   417      92.690  61.730   2.510  1.00  0.00            
ATOM   3319  C   GLY   417      92.140  62.270   0.400  1.00  0.00            
ATOM   3320  O   GLY   417      91.760  61.150   0.060  1.00  0.00            
ATOM   3321  N   TYR   418      92.550  63.190  -0.470  1.00  0.00            
ATOM   3322  H   TYR   418      92.800  64.140  -0.210  1.00  0.00            
ATOM   3323  CA  TYR   418      92.800  62.810  -1.840  1.00  0.00            
ATOM   3324  HA  TYR   418      91.940  62.200  -2.150  1.00  0.00            
ATOM   3325  CB  TYR   418      92.980  64.090  -2.660  1.00  0.00            
ATOM   3326  HB1 TYR   418      93.950  64.570  -2.630  1.00  0.00            
ATOM   3327  HB2 TYR   418      92.360  64.900  -2.280  1.00  0.00            
ATOM   3328  CG  TYR   418      92.690  63.940  -4.130  1.00  0.00            
ATOM   3329  CD1 TYR   418      91.540  63.270  -4.540  1.00  0.00            
ATOM   3330  HD1 TYR   418      90.700  63.020  -3.900  1.00  0.00            
ATOM   3331  CE1 TYR   418      91.330  62.950  -5.890  1.00  0.00            
ATOM   3332  HE1 TYR   418      90.460  62.410  -6.230  1.00  0.00            
ATOM   3333  CZ  TYR   418      92.290  63.350  -6.830  1.00  0.00            
ATOM   3334  OH  TYR   418      92.060  63.180  -8.160  1.00  0.00            
ATOM   3335  HH  TYR   418      91.170  62.840  -8.220  1.00  0.00            
ATOM   3336  CE2 TYR   418      93.550  63.870  -6.460  1.00  0.00            
ATOM   3337  HE2 TYR   418      94.270  64.080  -7.230  1.00  0.00            
ATOM   3338  CD2 TYR   418      93.690  64.170  -5.100  1.00  0.00            
ATOM   3339  HD2 TYR   418      94.640  64.530  -4.770  1.00  0.00            
ATOM   3340  C   TYR   418      94.010  61.900  -1.960  1.00  0.00            
ATOM   3341  O   TYR   418      95.040  62.140  -1.330  1.00  0.00            
ATOM   3342  N   THR   419      93.880  60.880  -2.810  1.00  0.00            
ATOM   3343  H   THR   419      92.970  60.630  -3.170  1.00  0.00            
ATOM   3344  CA  THR   419      94.960  59.940  -3.070  1.00  0.00            
ATOM   3345  HA  THR   419      95.920  60.260  -2.670  1.00  0.00            
ATOM   3346  CB  THR   419      94.710  58.560  -2.460  1.00  0.00            
ATOM   3347  HB  THR   419      95.560  57.900  -2.620  1.00  0.00            
ATOM   3348  CG2 THR   419      94.630  58.610  -0.940  1.00  0.00            
ATOM   3349 1HG2 THR   419      95.600  58.980  -0.610  1.00  0.00            
ATOM   3350 2HG2 THR   419      93.860  59.250  -0.490  1.00  0.00            
ATOM   3351 3HG2 THR   419      94.390  57.630  -0.520  1.00  0.00            
ATOM   3352  OG1 THR   419      93.530  57.870  -2.810  1.00  0.00            
ATOM   3353  HG1 THR   419      92.890  58.200  -2.170  1.00  0.00            
ATOM   3354  C   THR   419      95.140  59.910  -4.580  1.00  0.00            
ATOM   3355  O   THR   419      96.160  59.330  -4.950  1.00  0.00            
ATOM   3356  N   GLY   420      94.430  60.650  -5.430  1.00  0.00            
ATOM   3357  H   GLY   420      93.660  61.200  -5.070  1.00  0.00            
ATOM   3358  CA  GLY   420      94.910  60.950  -6.770  1.00  0.00            
ATOM   3359  HA1 GLY   420      94.190  61.560  -7.310  1.00  0.00            
ATOM   3360  HA2 GLY   420      94.980  59.960  -7.210  1.00  0.00            
ATOM   3361  C   GLY   420      96.310  61.540  -6.710  1.00  0.00            
ATOM   3362  O   GLY   420      96.780  62.060  -5.690  1.00  0.00            
ATOM   3363  N   ASP   421      97.000  61.540  -7.850  1.00  0.00            
ATOM   3364  H   ASP   421      96.660  61.060  -8.660  1.00  0.00            
ATOM   3365  CA  ASP   421      98.360  62.050  -7.900  1.00  0.00            
ATOM   3366  HA  ASP   421      98.690  62.710  -7.090  1.00  0.00            
ATOM   3367  CB  ASP   421      99.380  60.930  -7.680  1.00  0.00            
ATOM   3368  HB1 ASP   421      99.480  60.720  -6.620  1.00  0.00            
ATOM   3369  HB2 ASP   421     100.360  61.320  -7.970  1.00  0.00            
ATOM   3370  CG  ASP   421      99.060  59.620  -8.390  1.00  0.00            
ATOM   3371  OD1 ASP   421      98.920  58.500  -7.850  1.00  0.00            
ATOM   3372  OD2 ASP   421      98.900  59.630  -9.630  1.00  0.00            
ATOM   3373  C   ASP   421      98.600  62.890  -9.140  1.00  0.00            
ATOM   3374  O   ASP   421      97.770  62.850 -10.040  1.00  0.00            
ATOM   3375  N   PHE   422      99.670  63.700  -9.170  1.00  0.00            
ATOM   3376  H   PHE   422     100.350  63.770  -8.430  1.00  0.00            
ATOM   3377  CA  PHE   422      99.910  64.840 -10.030  1.00  0.00            
ATOM   3378  HA  PHE   422      99.360  64.610 -10.950  1.00  0.00            
ATOM   3379  CB  PHE   422      99.550  66.190  -9.430  1.00  0.00            
ATOM   3380  HB1 PHE   422      99.740  67.080 -10.030  1.00  0.00            
ATOM   3381  HB2 PHE   422     100.130  66.280  -8.510  1.00  0.00            
ATOM   3382  CG  PHE   422      98.110  66.300  -9.000  1.00  0.00            
ATOM   3383  CD1 PHE   422      97.600  65.900  -7.760  1.00  0.00            
ATOM   3384  HD1 PHE   422      98.280  65.700  -6.950  1.00  0.00            
ATOM   3385  CE1 PHE   422      96.230  65.830  -7.520  1.00  0.00            
ATOM   3386  HE1 PHE   422      95.870  65.730  -6.500  1.00  0.00            
ATOM   3387  CZ  PHE   422      95.280  66.010  -8.540  1.00  0.00            
ATOM   3388  HZ  PHE   422      94.230  66.020  -8.320  1.00  0.00            
ATOM   3389  CE2 PHE   422      95.790  66.500  -9.750  1.00  0.00            
ATOM   3390  HE2 PHE   422      95.100  66.620 -10.570  1.00  0.00            
ATOM   3391  CD2 PHE   422      97.170  66.620  -9.990  1.00  0.00            
ATOM   3392  HD2 PHE   422      97.470  66.810 -11.010  1.00  0.00            
ATOM   3393  C   PHE   422     101.390  64.930 -10.380  1.00  0.00            
ATOM   3394  O   PHE   422     102.270  64.610  -9.580  1.00  0.00            
ATOM   3395  N   ASP   423     101.740  65.320 -11.600  1.00  0.00            
ATOM   3396  H   ASP   423     100.960  65.710 -12.100  1.00  0.00            
ATOM   3397  CA  ASP   423     103.070  65.470 -12.160  1.00  0.00            
ATOM   3398  HA  ASP   423     103.530  64.520 -11.880  1.00  0.00            
ATOM   3399  CB  ASP   423     103.050  65.660 -13.670  1.00  0.00            
ATOM   3400  HB1 ASP   423     104.070  65.770 -14.050  1.00  0.00            
ATOM   3401  HB2 ASP   423     102.560  66.620 -13.840  1.00  0.00            
ATOM   3402  CG  ASP   423     102.290  64.580 -14.420  1.00  0.00            
ATOM   3403  OD1 ASP   423     101.060  64.610 -14.660  1.00  0.00            
ATOM   3404  OD2 ASP   423     102.940  63.520 -14.510  1.00  0.00            
ATOM   3405  C   ASP   423     103.960  66.580 -11.610  1.00  0.00            
ATOM   3406  O   ASP   423     105.160  66.480 -11.390  1.00  0.00            
ATOM   3407  N   SER   424     103.240  67.660 -11.270  1.00  0.00            
ATOM   3408  H   SER   424     102.250  67.750 -11.490  1.00  0.00            
ATOM   3409  CA  SER   424     103.770  68.870 -10.680  1.00  0.00            
ATOM   3410  HA  SER   424     104.580  68.410 -10.110  1.00  0.00            
ATOM   3411  CB  SER   424     104.150  69.850 -11.780  1.00  0.00            
ATOM   3412  HB1 SER   424     104.940  69.400 -12.380  1.00  0.00            
ATOM   3413  HB2 SER   424     104.400  70.800 -11.320  1.00  0.00            
ATOM   3414  OG  SER   424     103.140  70.150 -12.720  1.00  0.00            
ATOM   3415  HG  SER   424     103.370  69.900 -13.610  1.00  0.00            
ATOM   3416  C   SER   424     102.700  69.450  -9.760  1.00  0.00            
ATOM   3417  O   SER   424     101.500  69.190  -9.780  1.00  0.00            
ATOM   3418  N   VAL   425     103.250  70.180  -8.780  1.00  0.00            
ATOM   3419  H   VAL   425     104.260  70.110  -8.730  1.00  0.00            
ATOM   3420  CA  VAL   425     102.470  70.830  -7.750  1.00  0.00            
ATOM   3421  HA  VAL   425     101.440  70.900  -8.080  1.00  0.00            
ATOM   3422  CB  VAL   425     102.520  69.990  -6.470  1.00  0.00            
ATOM   3423  HB  VAL   425     103.540  69.990  -6.080  1.00  0.00            
ATOM   3424  CG1 VAL   425     101.680  70.710  -5.420  1.00  0.00            
ATOM   3425 1HG1 VAL   425     101.690  70.090  -4.520  1.00  0.00            
ATOM   3426 2HG1 VAL   425     102.010  71.720  -5.170  1.00  0.00            
ATOM   3427 3HG1 VAL   425     100.700  70.760  -5.890  1.00  0.00            
ATOM   3428  CG2 VAL   425     101.980  68.570  -6.620  1.00  0.00            
ATOM   3429 1HG2 VAL   425     100.900  68.640  -6.760  1.00  0.00            
ATOM   3430 2HG2 VAL   425     102.400  67.970  -7.430  1.00  0.00            
ATOM   3431 3HG2 VAL   425     102.150  67.960  -5.740  1.00  0.00            
ATOM   3432  C   VAL   425     102.980  72.240  -7.540  1.00  0.00            
ATOM   3433  O   VAL   425     104.180  72.450  -7.400  1.00  0.00            
ATOM   3434  N   ILE   426     102.100  73.240  -7.410  1.00  0.00            
ATOM   3435  H   ILE   426     101.120  73.060  -7.600  1.00  0.00            
ATOM   3436  CA  ILE   426     102.430  74.640  -7.240  1.00  0.00            
ATOM   3437  HA  ILE   426     103.500  74.850  -7.270  1.00  0.00            
ATOM   3438  CB  ILE   426     101.850  75.520  -8.340  1.00  0.00            
ATOM   3439  HB  ILE   426     100.770  75.430  -8.270  1.00  0.00            
ATOM   3440  CG2 ILE   426     102.110  76.990  -8.020  1.00  0.00            
ATOM   3441 1HG2 ILE   426     101.220  77.230  -7.430  1.00  0.00            
ATOM   3442 2HG2 ILE   426     103.030  77.110  -7.440  1.00  0.00            
ATOM   3443 3HG2 ILE   426     102.290  77.550  -8.930  1.00  0.00            
ATOM   3444  CG1 ILE   426     102.280  74.960  -9.690  1.00  0.00            
ATOM   3445 1HG1 ILE   426     101.630  74.130  -9.940  1.00  0.00            
ATOM   3446 2HG1 ILE   426     103.280  74.530  -9.700  1.00  0.00            
ATOM   3447  CD  ILE   426     102.050  75.980 -10.810  1.00  0.00            
ATOM   3448  HD1 ILE   426     101.940  75.380 -11.710  1.00  0.00            
ATOM   3449  HD2 ILE   426     101.170  76.570 -10.600  1.00  0.00            
ATOM   3450  HD3 ILE   426     102.880  76.690 -10.890  1.00  0.00            
ATOM   3451  C   ILE   426     101.940  75.020  -5.840  1.00  0.00            
ATOM   3452  O   ILE   426     100.830  74.610  -5.510  1.00  0.00            
ATOM   3453  N   ASP   427     102.670  75.790  -5.030  1.00  0.00            
ATOM   3454  H   ASP   427     103.610  75.940  -5.360  1.00  0.00            
ATOM   3455  CA  ASP   427     102.310  76.000  -3.640  1.00  0.00            
ATOM   3456  HA  ASP   427     101.300  75.660  -3.420  1.00  0.00            
ATOM   3457  CB  ASP   427     103.120  75.050  -2.750  1.00  0.00            
ATOM   3458  HB1 ASP   427     104.100  75.530  -2.690  1.00  0.00            
ATOM   3459  HB2 ASP   427     103.190  74.070  -3.230  1.00  0.00            
ATOM   3460  CG  ASP   427     102.600  74.900  -1.330  1.00  0.00            
ATOM   3461  OD1 ASP   427     101.680  75.640  -0.930  1.00  0.00            
ATOM   3462  OD2 ASP   427     103.210  74.090  -0.600  1.00  0.00            
ATOM   3463  C   ASP   427     102.490  77.440  -3.190  1.00  0.00            
ATOM   3464  O   ASP   427     103.500  78.070  -3.480  1.00  0.00            
ATOM   3465  N   CYS   428     101.440  77.950  -2.540  1.00  0.00            
ATOM   3466  H   CYS   428     100.690  77.320  -2.300  1.00  0.00            
ATOM   3467  CA  CYS   428     101.420  79.330  -2.090  1.00  0.00            
ATOM   3468  HA  CYS   428     101.900  79.870  -2.910  1.00  0.00            
ATOM   3469  CB  CYS   428     100.000  79.880  -1.970  1.00  0.00            
ATOM   3470  HB1 CYS   428      99.580  79.790  -2.970  1.00  0.00            
ATOM   3471  HB2 CYS   428     100.010  80.900  -1.590  1.00  0.00            
ATOM   3472  SG  CYS   428      99.130  78.870  -0.740  1.00  0.00            
ATOM   3473  HG  CYS   428      99.470  77.740  -1.360  1.00  0.00            
ATOM   3474  C   CYS   428     102.250  79.590  -0.850  1.00  0.00            
ATOM   3475  O   CYS   428     102.440  80.700  -0.360  1.00  0.00            
ATOM   3476  N   ASN   429     102.710  78.530  -0.180  1.00  0.00            
ATOM   3477  H   ASN   429     102.500  77.680  -0.690  1.00  0.00            
ATOM   3478  CA  ASN   429     103.440  78.430   1.060  1.00  0.00            
ATOM   3479  HA  ASN   429     103.240  77.380   1.280  1.00  0.00            
ATOM   3480  CB  ASN   429     104.950  78.580   0.860  1.00  0.00            
ATOM   3481  HB1 ASN   429     105.470  78.280   1.770  1.00  0.00            
ATOM   3482  HB2 ASN   429     105.200  79.630   0.730  1.00  0.00            
ATOM   3483  CG  ASN   429     105.540  77.840  -0.330  1.00  0.00            
ATOM   3484  OD1 ASN   429     105.840  78.440  -1.370  1.00  0.00            
ATOM   3485  ND2 ASN   429     105.470  76.510  -0.390  1.00  0.00            
ATOM   3486 1HD2 ASN   429     105.350  76.010   0.470  1.00  0.00            
ATOM   3487 2HD2 ASN   429     105.650  76.100  -1.300  1.00  0.00            
ATOM   3488  C   ASN   429     102.820  79.190   2.230  1.00  0.00            
ATOM   3489  O   ASN   429     103.620  79.680   3.030  1.00  0.00            
ATOM   3490  N   THR   430     101.500  79.160   2.420  1.00  0.00            
ATOM   3491  H   THR   430     100.850  78.750   1.770  1.00  0.00            
ATOM   3492  CA  THR   430     100.870  79.700   3.610  1.00  0.00            
ATOM   3493  HA  THR   430     101.550  79.590   4.460  1.00  0.00            
ATOM   3494  CB  THR   430     100.480  81.170   3.480  1.00  0.00            
ATOM   3495  HB  THR   430     101.420  81.720   3.450  1.00  0.00            
ATOM   3496  CG2 THR   430      99.680  81.530   2.230  1.00  0.00            
ATOM   3497 1HG2 THR   430      99.100  82.420   2.470  1.00  0.00            
ATOM   3498 2HG2 THR   430     100.350  81.830   1.420  1.00  0.00            
ATOM   3499 3HG2 THR   430      99.050  80.730   1.830  1.00  0.00            
ATOM   3500  OG1 THR   430      99.760  81.660   4.580  1.00  0.00            
ATOM   3501  HG1 THR   430     100.340  81.550   5.340  1.00  0.00            
ATOM   3502  C   THR   430      99.660  78.850   3.970  1.00  0.00            
ATOM   3503  O   THR   430      99.030  78.250   3.100  1.00  0.00            
ATOM   3504  N   CYS   431      99.380  78.850   5.270  1.00  0.00            
ATOM   3505  H   CYS   431     100.030  79.350   5.860  1.00  0.00            
ATOM   3506  CA  CYS   431      98.300  78.140   5.930  1.00  0.00            
ATOM   3507  HA  CYS   431      97.560  77.890   5.170  1.00  0.00            
ATOM   3508  CB  CYS   431      98.690  76.780   6.500  1.00  0.00            
ATOM   3509  HB1 CYS   431      99.010  76.220   5.620  1.00  0.00            
ATOM   3510  HB2 CYS   431      97.920  76.230   7.040  1.00  0.00            
ATOM   3511  SG  CYS   431     100.290  76.850   7.330  1.00  0.00            
ATOM   3512  HG  CYS   431     100.300  75.660   7.940  1.00  0.00            
ATOM   3513  C   CYS   431      97.460  78.900   6.950  1.00  0.00            
ATOM   3514  O   CYS   431      97.900  79.810   7.650  1.00  0.00            
ATOM   3515  N   VAL   432      96.220  78.420   7.060  1.00  0.00            
ATOM   3516  H   VAL   432      95.970  77.540   6.620  1.00  0.00            
ATOM   3517  CA  VAL   432      95.240  78.780   8.060  1.00  0.00            
ATOM   3518  HA  VAL   432      95.360  79.810   8.390  1.00  0.00            
ATOM   3519  CB  VAL   432      93.790  78.710   7.580  1.00  0.00            
ATOM   3520  HB  VAL   432      93.440  77.750   7.220  1.00  0.00            
ATOM   3521  CG1 VAL   432      92.820  79.170   8.660  1.00  0.00            
ATOM   3522 1HG1 VAL   432      93.110  80.090   9.170  1.00  0.00            
ATOM   3523 2HG1 VAL   432      91.810  79.250   8.280  1.00  0.00            
ATOM   3524 3HG1 VAL   432      92.760  78.470   9.500  1.00  0.00            
ATOM   3525  CG2 VAL   432      93.580  79.660   6.410  1.00  0.00            
ATOM   3526 1HG2 VAL   432      93.790  80.680   6.750  1.00  0.00            
ATOM   3527 2HG2 VAL   432      94.230  79.440   5.560  1.00  0.00            
ATOM   3528 3HG2 VAL   432      92.560  79.460   6.080  1.00  0.00            
ATOM   3529  C   VAL   432      95.440  77.820   9.220  1.00  0.00            
ATOM   3530  O   VAL   432      95.790  76.660   9.040  1.00  0.00            
ATOM   3531  N   THR   433      95.250  78.350  10.440  1.00  0.00            
ATOM   3532  H   THR   433      94.920  79.290  10.550  1.00  0.00            
ATOM   3533  CA  THR   433      95.170  77.580  11.660  1.00  0.00            
ATOM   3534  HA  THR   433      94.990  76.530  11.420  1.00  0.00            
ATOM   3535  CB  THR   433      96.580  77.540  12.250  1.00  0.00            
ATOM   3536  HB  THR   433      97.360  77.180  11.580  1.00  0.00            
ATOM   3537  CG2 THR   433      97.190  78.790  12.860  1.00  0.00            
ATOM   3538 1HG2 THR   433      98.090  78.550  13.440  1.00  0.00            
ATOM   3539 2HG2 THR   433      97.390  79.600  12.160  1.00  0.00            
ATOM   3540 3HG2 THR   433      96.540  79.120  13.670  1.00  0.00            
ATOM   3541  OG1 THR   433      96.620  76.640  13.340  1.00  0.00            
ATOM   3542  HG1 THR   433      97.060  75.850  13.040  1.00  0.00            
ATOM   3543  C   THR   433      94.090  78.030  12.630  1.00  0.00            
ATOM   3544  O   THR   433      93.980  79.250  12.700  1.00  0.00            
ATOM   3545  N   GLN   434      93.340  77.190  13.350  1.00  0.00            
ATOM   3546  H   GLN   434      93.380  76.200  13.150  1.00  0.00            
ATOM   3547  CA  GLN   434      92.480  77.710  14.400  1.00  0.00            
ATOM   3548  HA  GLN   434      92.100  78.700  14.160  1.00  0.00            
ATOM   3549  CB  GLN   434      91.290  76.750  14.430  1.00  0.00            
ATOM   3550  HB1 GLN   434      91.510  75.900  15.070  1.00  0.00            
ATOM   3551  HB2 GLN   434      91.140  76.390  13.420  1.00  0.00            
ATOM   3552  CG  GLN   434      90.020  77.140  15.200  1.00  0.00            
ATOM   3553  HG1 GLN   434      89.740  78.110  14.800  1.00  0.00            
ATOM   3554  HG2 GLN   434      90.240  77.260  16.260  1.00  0.00            
ATOM   3555  CD  GLN   434      88.840  76.190  15.020  1.00  0.00            
ATOM   3556  OE1 GLN   434      87.770  76.570  14.550  1.00  0.00            
ATOM   3557  NE2 GLN   434      88.970  74.960  15.520  1.00  0.00            
ATOM   3558 1HE2 GLN   434      89.760  74.850  16.140  1.00  0.00            
ATOM   3559 2HE2 GLN   434      88.120  74.410  15.530  1.00  0.00            
ATOM   3560  C   GLN   434      93.200  77.840  15.730  1.00  0.00            
ATOM   3561  O   GLN   434      94.180  77.150  15.970  1.00  0.00            
ATOM   3562  N   THR   435      92.850  78.860  16.520  1.00  0.00            
ATOM   3563  H   THR   435      92.110  79.460  16.190  1.00  0.00            
ATOM   3564  CA  THR   435      93.570  79.260  17.710  1.00  0.00            
ATOM   3565  HA  THR   435      94.180  78.390  17.960  1.00  0.00            
ATOM   3566  CB  THR   435      94.630  80.330  17.460  1.00  0.00            
ATOM   3567  HB  THR   435      95.270  79.940  16.670  1.00  0.00            
ATOM   3568  CG2 THR   435      93.930  81.570  16.890  1.00  0.00            
ATOM   3569 1HG2 THR   435      93.160  82.000  17.540  1.00  0.00            
ATOM   3570 2HG2 THR   435      94.710  82.300  16.690  1.00  0.00            
ATOM   3571 3HG2 THR   435      93.540  81.310  15.910  1.00  0.00            
ATOM   3572  OG1 THR   435      95.320  80.550  18.670  1.00  0.00            
ATOM   3573  HG1 THR   435      95.730  79.730  18.940  1.00  0.00            
ATOM   3574  C   THR   435      92.550  79.490  18.820  1.00  0.00            
ATOM   3575  O   THR   435      91.400  79.810  18.530  1.00  0.00            
ATOM   3576  N   VAL   436      93.000  79.390  20.070  1.00  0.00            
ATOM   3577  H   VAL   436      93.910  78.990  20.230  1.00  0.00            
ATOM   3578  CA  VAL   436      92.320  79.880  21.250  1.00  0.00            
ATOM   3579  HA  VAL   436      91.460  80.420  20.850  1.00  0.00            
ATOM   3580  CB  VAL   436      91.890  78.840  22.280  1.00  0.00            
ATOM   3581  HB  VAL   436      91.230  78.100  21.810  1.00  0.00            
ATOM   3582  CG1 VAL   436      93.030  78.000  22.860  1.00  0.00            
ATOM   3583 1HG1 VAL   436      93.680  78.650  23.450  1.00  0.00            
ATOM   3584 2HG1 VAL   436      92.690  77.110  23.390  1.00  0.00            
ATOM   3585 3HG1 VAL   436      93.690  77.660  22.070  1.00  0.00            
ATOM   3586  CG2 VAL   436      91.120  79.370  23.490  1.00  0.00            
ATOM   3587 1HG2 VAL   436      91.830  79.950  24.080  1.00  0.00            
ATOM   3588 2HG2 VAL   436      90.400  80.120  23.180  1.00  0.00            
ATOM   3589 3HG2 VAL   436      90.550  78.590  23.980  1.00  0.00            
ATOM   3590  C   VAL   436      93.090  80.940  22.030  1.00  0.00            
ATOM   3591  O   VAL   436      94.300  80.750  22.130  1.00  0.00            
ATOM   3592  N   ASP   437      92.490  82.040  22.490  1.00  0.00            
ATOM   3593  H   ASP   437      91.500  82.050  22.320  1.00  0.00            
ATOM   3594  CA  ASP   437      93.080  83.060  23.330  1.00  0.00            
ATOM   3595  HA  ASP   437      93.850  82.600  23.950  1.00  0.00            
ATOM   3596  CB  ASP   437      93.650  84.180  22.460  1.00  0.00            
ATOM   3597  HB1 ASP   437      92.880  84.550  21.790  1.00  0.00            
ATOM   3598  HB2 ASP   437      94.390  83.740  21.790  1.00  0.00            
ATOM   3599  CG  ASP   437      94.370  85.300  23.190  1.00  0.00            
ATOM   3600  OD1 ASP   437      95.590  85.230  23.440  1.00  0.00            
ATOM   3601  OD2 ASP   437      93.710  86.330  23.460  1.00  0.00            
ATOM   3602  C   ASP   437      92.050  83.590  24.330  1.00  0.00            
ATOM   3603  O   ASP   437      90.920  83.930  24.010  1.00  0.00            
ATOM   3604  N   PHE   438      92.450  83.450  25.600  1.00  0.00            
ATOM   3605  H   PHE   438      93.450  83.330  25.680  1.00  0.00            
ATOM   3606  CA  PHE   438      91.790  83.720  26.860  1.00  0.00            
ATOM   3607  HA  PHE   438      90.740  83.410  26.850  1.00  0.00            
ATOM   3608  CB  PHE   438      92.470  82.940  27.980  1.00  0.00            
ATOM   3609  HB1 PHE   438      91.820  83.040  28.850  1.00  0.00            
ATOM   3610  HB2 PHE   438      93.450  83.350  28.230  1.00  0.00            
ATOM   3611  CG  PHE   438      92.670  81.480  27.700  1.00  0.00            
ATOM   3612  CD1 PHE   438      91.710  80.510  28.030  1.00  0.00            
ATOM   3613  HD1 PHE   438      90.820  80.720  28.600  1.00  0.00            
ATOM   3614  CE1 PHE   438      91.830  79.170  27.630  1.00  0.00            
ATOM   3615  HE1 PHE   438      91.090  78.420  27.880  1.00  0.00            
ATOM   3616  CZ  PHE   438      92.890  78.760  26.820  1.00  0.00            
ATOM   3617  HZ  PHE   438      92.960  77.760  26.400  1.00  0.00            
ATOM   3618  CE2 PHE   438      93.830  79.710  26.430  1.00  0.00            
ATOM   3619  HE2 PHE   438      94.440  79.260  25.650  1.00  0.00            
ATOM   3620  CD2 PHE   438      93.750  81.020  26.920  1.00  0.00            
ATOM   3621  HD2 PHE   438      94.450  81.730  26.520  1.00  0.00            
ATOM   3622  C   PHE   438      91.730  85.220  27.090  1.00  0.00            
ATOM   3623  O   PHE   438      92.260  85.800  28.030  1.00  0.00            
ATOM   3624  N   SER   439      91.070  85.870  26.130  1.00  0.00            
ATOM   3625  H   SER   439      90.610  85.230  25.500  1.00  0.00            
ATOM   3626  CA  SER   439      90.790  87.280  25.950  1.00  0.00            
ATOM   3627  HA  SER   439      91.760  87.770  25.900  1.00  0.00            
ATOM   3628  CB  SER   439      90.160  87.390  24.570  1.00  0.00            
ATOM   3629  HB1 SER   439      90.860  86.960  23.850  1.00  0.00            
ATOM   3630  HB2 SER   439      89.830  88.380  24.270  1.00  0.00            
ATOM   3631  OG  SER   439      88.990  86.610  24.490  1.00  0.00            
ATOM   3632  HG  SER   439      88.200  87.100  24.710  1.00  0.00            
ATOM   3633  C   SER   439      89.930  88.110  26.910  1.00  0.00            
ATOM   3634  O   SER   439      89.770  89.310  26.740  1.00  0.00            
ATOM   3635  N   LEU   440      89.440  87.420  27.940  1.00  0.00            
ATOM   3636  H   LEU   440      89.540  86.430  27.770  1.00  0.00            
ATOM   3637  CA  LEU   440      88.680  87.870  29.090  1.00  0.00            
ATOM   3638  HA  LEU   440      88.450  86.990  29.690  1.00  0.00            
ATOM   3639  CB  LEU   440      89.660  88.640  29.980  1.00  0.00            
ATOM   3640  HB1 LEU   440      89.090  88.860  30.890  1.00  0.00            
ATOM   3641  HB2 LEU   440      89.760  89.580  29.450  1.00  0.00            
ATOM   3642  CG  LEU   440      90.970  87.980  30.390  1.00  0.00            
ATOM   3643  HG  LEU   440      91.530  87.720  29.490  1.00  0.00            
ATOM   3644  CD1 LEU   440      91.830  88.870  31.270  1.00  0.00            
ATOM   3645 1HD1 LEU   440      91.900  89.880  30.860  1.00  0.00            
ATOM   3646 2HD1 LEU   440      91.300  88.900  32.230  1.00  0.00            
ATOM   3647 3HD1 LEU   440      92.780  88.360  31.410  1.00  0.00            
ATOM   3648  CD2 LEU   440      90.760  86.670  31.140  1.00  0.00            
ATOM   3649 1HD2 LEU   440      90.600  85.860  30.430  1.00  0.00            
ATOM   3650 2HD2 LEU   440      91.730  86.410  31.570  1.00  0.00            
ATOM   3651 3HD2 LEU   440      89.950  86.660  31.880  1.00  0.00            
ATOM   3652  C   LEU   440      87.330  88.500  28.790  1.00  0.00            
ATOM   3653  O   LEU   440      86.880  89.280  29.620  1.00  0.00            
ATOM   3654  N   ASP   441      86.690  88.240  27.650  1.00  0.00            
ATOM   3655  H   ASP   441      87.180  87.690  26.960  1.00  0.00            
ATOM   3656  CA  ASP   441      85.620  89.050  27.100  1.00  0.00            
ATOM   3657  HA  ASP   441      85.340  89.820  27.810  1.00  0.00            
ATOM   3658  CB  ASP   441      86.240  89.890  25.980  1.00  0.00            
ATOM   3659  HB1 ASP   441      87.090  90.430  26.390  1.00  0.00            
ATOM   3660  HB2 ASP   441      85.580  90.710  25.710  1.00  0.00            
ATOM   3661  CG  ASP   441      86.850  89.050  24.870  1.00  0.00            
ATOM   3662  OD1 ASP   441      87.390  89.710  23.950  1.00  0.00            
ATOM   3663  OD2 ASP   441      86.740  87.810  24.860  1.00  0.00            
ATOM   3664  C   ASP   441      84.340  88.270  26.820  1.00  0.00            
ATOM   3665  O   ASP   441      83.810  88.350  25.710  1.00  0.00            
ATOM   3666  N   PRO   442      83.760  87.440  27.690  1.00  0.00            
ATOM   3667  CD  PRO   442      82.630  86.580  27.420  1.00  0.00            
ATOM   3668  HD1 PRO   442      82.810  85.780  26.690  1.00  0.00            
ATOM   3669  HD2 PRO   442      81.820  87.160  26.970  1.00  0.00            
ATOM   3670  CG  PRO   442      82.180  86.060  28.780  1.00  0.00            
ATOM   3671  HG1 PRO   442      82.620  85.070  28.860  1.00  0.00            
ATOM   3672  HG2 PRO   442      81.100  86.080  28.910  1.00  0.00            
ATOM   3673  CB  PRO   442      82.820  87.020  29.790  1.00  0.00            
ATOM   3674  HB1 PRO   442      82.900  86.600  30.790  1.00  0.00            
ATOM   3675  HB2 PRO   442      82.270  87.960  29.920  1.00  0.00            
ATOM   3676  CA  PRO   442      84.120  87.400  29.090  1.00  0.00            
ATOM   3677  HA  PRO   442      84.550  88.300  29.520  1.00  0.00            
ATOM   3678  C   PRO   442      85.170  86.340  29.420  1.00  0.00            
ATOM   3679  O   PRO   442      85.670  86.440  30.540  1.00  0.00            
ATOM   3680  N   THR   443      85.500  85.390  28.540  1.00  0.00            
ATOM   3681  H   THR   443      85.100  85.300  27.620  1.00  0.00            
ATOM   3682  CA  THR   443      86.580  84.460  28.820  1.00  0.00            
ATOM   3683  HA  THR   443      87.140  84.870  29.670  1.00  0.00            
ATOM   3684  CB  THR   443      86.030  83.140  29.350  1.00  0.00            
ATOM   3685  HB  THR   443      86.950  82.580  29.520  1.00  0.00            
ATOM   3686  CG2 THR   443      85.150  83.030  30.600  1.00  0.00            
ATOM   3687 1HG2 THR   443      85.190  81.980  30.900  1.00  0.00            
ATOM   3688 2HG2 THR   443      85.530  83.600  31.440  1.00  0.00            
ATOM   3689 3HG2 THR   443      84.170  83.390  30.310  1.00  0.00            
ATOM   3690  OG1 THR   443      85.190  82.480  28.430  1.00  0.00            
ATOM   3691  HG1 THR   443      84.280  82.550  28.720  1.00  0.00            
ATOM   3692  C   THR   443      87.600  84.140  27.740  1.00  0.00            
ATOM   3693  O   THR   443      88.620  84.820  27.690  1.00  0.00            
ATOM   3694  N   PHE   444      87.420  83.110  26.910  1.00  0.00            
ATOM   3695  H   PHE   444      86.500  82.690  26.860  1.00  0.00            
ATOM   3696  CA  PHE   444      88.290  82.780  25.810  1.00  0.00            
ATOM   3697  HA  PHE   444      89.160  83.430  25.710  1.00  0.00            
ATOM   3698  CB  PHE   444      88.850  81.360  25.780  1.00  0.00            
ATOM   3699  HB1 PHE   444      89.600  81.310  26.560  1.00  0.00            
ATOM   3700  HB2 PHE   444      89.360  81.250  24.820  1.00  0.00            
ATOM   3701  CG  PHE   444      87.870  80.210  25.860  1.00  0.00            
ATOM   3702  CD1 PHE   444      87.520  79.570  27.060  1.00  0.00            
ATOM   3703  HD1 PHE   444      87.850  79.910  28.030  1.00  0.00            
ATOM   3704  CE1 PHE   444      86.710  78.430  27.040  1.00  0.00            
ATOM   3705  HE1 PHE   444      86.410  78.050  28.000  1.00  0.00            
ATOM   3706  CZ  PHE   444      86.190  77.900  25.850  1.00  0.00            
ATOM   3707  HZ  PHE   444      85.530  77.050  25.910  1.00  0.00            
ATOM   3708  CE2 PHE   444      86.700  78.420  24.660  1.00  0.00            
ATOM   3709  HE2 PHE   444      86.440  78.040  23.680  1.00  0.00            
ATOM   3710  CD2 PHE   444      87.410  79.630  24.670  1.00  0.00            
ATOM   3711  HD2 PHE   444      87.720  80.050  23.730  1.00  0.00            
ATOM   3712  C   PHE   444      87.560  83.070  24.510  1.00  0.00            
ATOM   3713  O   PHE   444      86.340  83.220  24.470  1.00  0.00            
ATOM   3714  N   THR   445      88.280  83.140  23.390  1.00  0.00            
ATOM   3715  H   THR   445      89.280  83.230  23.470  1.00  0.00            
ATOM   3716  CA  THR   445      87.850  83.360  22.020  1.00  0.00            
ATOM   3717  HA  THR   445      86.770  83.230  21.930  1.00  0.00            
ATOM   3718  CB  THR   445      88.120  84.790  21.580  1.00  0.00            
ATOM   3719  HB  THR   445      89.160  85.060  21.770  1.00  0.00            
ATOM   3720  CG2 THR   445      87.870  85.160  20.120  1.00  0.00            
ATOM   3721 1HG2 THR   445      88.500  86.030  19.900  1.00  0.00            
ATOM   3722 2HG2 THR   445      88.040  84.310  19.470  1.00  0.00            
ATOM   3723 3HG2 THR   445      86.800  85.350  20.010  1.00  0.00            
ATOM   3724  OG1 THR   445      87.400  85.730  22.340  1.00  0.00            
ATOM   3725  HG1 THR   445      87.930  85.960  23.110  1.00  0.00            
ATOM   3726  C   THR   445      88.600  82.370  21.140  1.00  0.00            
ATOM   3727  O   THR   445      89.810  82.190  21.190  1.00  0.00            
ATOM   3728  N   ILE   446      87.840  81.730  20.250  1.00  0.00            
ATOM   3729  H   ILE   446      86.840  81.830  20.310  1.00  0.00            
ATOM   3730  CA  ILE   446      88.310  80.870  19.170  1.00  0.00            
ATOM   3731  HA  ILE   446      89.350  80.610  19.360  1.00  0.00            
ATOM   3732  CB  ILE   446      87.580  79.540  19.090  1.00  0.00            
ATOM   3733  HB  ILE   446      86.650  79.770  18.560  1.00  0.00            
ATOM   3734  CG2 ILE   446      88.220  78.610  18.060  1.00  0.00            
ATOM   3735 1HG2 ILE   446      88.440  79.050  17.090  1.00  0.00            
ATOM   3736 2HG2 ILE   446      89.180  78.290  18.470  1.00  0.00            
ATOM   3737 3HG2 ILE   446      87.590  77.750  17.820  1.00  0.00            
ATOM   3738  CG1 ILE   446      87.120  78.850  20.370  1.00  0.00            
ATOM   3739 1HG1 ILE   446      86.380  78.080  20.110  1.00  0.00            
ATOM   3740 2HG1 ILE   446      86.590  79.590  20.970  1.00  0.00            
ATOM   3741  CD  ILE   446      88.300  78.190  21.070  1.00  0.00            
ATOM   3742  HD1 ILE   446      89.030  78.990  21.210  1.00  0.00            
ATOM   3743  HD2 ILE   446      88.070  77.830  22.070  1.00  0.00            
ATOM   3744  HD3 ILE   446      88.720  77.380  20.480  1.00  0.00            
ATOM   3745  C   ILE   446      88.220  81.730  17.910  1.00  0.00            
ATOM   3746  O   ILE   446      87.220  82.350  17.550  1.00  0.00            
ATOM   3747  N   GLU   447      89.340  81.690  17.200  1.00  0.00            
ATOM   3748  H   GLU   447      90.130  81.130  17.500  1.00  0.00            
ATOM   3749  CA  GLU   447      89.490  82.260  15.870  1.00  0.00            
ATOM   3750  HA  GLU   447      88.500  82.020  15.470  1.00  0.00            
ATOM   3751  CB  GLU   447      89.950  83.710  15.910  1.00  0.00            
ATOM   3752  HB1 GLU   447      89.810  84.190  14.940  1.00  0.00            
ATOM   3753  HB2 GLU   447      90.990  83.820  16.210  1.00  0.00            
ATOM   3754  CG  GLU   447      89.180  84.710  16.770  1.00  0.00            
ATOM   3755  HG1 GLU   447      89.540  84.650  17.800  1.00  0.00            
ATOM   3756  HG2 GLU   447      88.130  84.420  16.710  1.00  0.00            
ATOM   3757  CD  GLU   447      89.470  86.150  16.380  1.00  0.00            
ATOM   3758  OE1 GLU   447      90.640  86.500  16.140  1.00  0.00            
ATOM   3759  OE2 GLU   447      88.550  86.990  16.310  1.00  0.00            
ATOM   3760  C   GLU   447      90.370  81.510  14.880  1.00  0.00            
ATOM   3761  O   GLU   447      91.280  80.740  15.170  1.00  0.00            
ATOM   3762  N   THR   448      90.140  81.820  13.600  1.00  0.00            
ATOM   3763  H   THR   448      89.480  82.570  13.450  1.00  0.00            
ATOM   3764  CA  THR   448      91.130  81.400  12.630  1.00  0.00            
ATOM   3765  HA  THR   448      91.600  80.480  13.000  1.00  0.00            
ATOM   3766  CB  THR   448      90.520  81.020  11.280  1.00  0.00            
ATOM   3767  HB  THR   448      91.350  80.610  10.710  1.00  0.00            
ATOM   3768  CG2 THR   448      89.530  79.870  11.450  1.00  0.00            
ATOM   3769 1HG2 THR   448      88.720  80.060  12.160  1.00  0.00            
ATOM   3770 2HG2 THR   448      89.100  79.850  10.450  1.00  0.00            
ATOM   3771 3HG2 THR   448      90.050  78.940  11.670  1.00  0.00            
ATOM   3772  OG1 THR   448      89.840  82.080  10.660  1.00  0.00            
ATOM   3773  HG1 THR   448      89.090  82.290  11.220  1.00  0.00            
ATOM   3774  C   THR   448      92.120  82.530  12.420  1.00  0.00            
ATOM   3775  O   THR   448      91.740  83.700  12.350  1.00  0.00            
ATOM   3776  N   THR   449      93.370  82.090  12.270  1.00  0.00            
ATOM   3777  H   THR   449      93.540  81.120  12.500  1.00  0.00            
ATOM   3778  CA  THR   449      94.550  82.910  12.050  1.00  0.00            
ATOM   3779  HA  THR   449      94.250  83.890  11.660  1.00  0.00            
ATOM   3780  CB  THR   449      95.410  83.090  13.300  1.00  0.00            
ATOM   3781  HB  THR   449      94.740  83.390  14.100  1.00  0.00            
ATOM   3782  CG2 THR   449      96.190  81.920  13.880  1.00  0.00            
ATOM   3783 1HG2 THR   449      96.680  82.210  14.810  1.00  0.00            
ATOM   3784 2HG2 THR   449      95.480  81.140  14.180  1.00  0.00            
ATOM   3785 3HG2 THR   449      96.990  81.550  13.230  1.00  0.00            
ATOM   3786  OG1 THR   449      96.390  84.070  13.010  1.00  0.00            
ATOM   3787  HG1 THR   449      95.980  84.880  12.700  1.00  0.00            
ATOM   3788  C   THR   449      95.310  82.310  10.880  1.00  0.00            
ATOM   3789  O   THR   449      94.910  81.290  10.320  1.00  0.00            
ATOM   3790  N   THR   450      96.320  83.040  10.400  1.00  0.00            
ATOM   3791  H   THR   450      96.580  83.860  10.940  1.00  0.00            
ATOM   3792  CA  THR   450      97.130  82.680   9.250  1.00  0.00            
ATOM   3793  HA  THR   450      97.070  81.610   9.050  1.00  0.00            
ATOM   3794  CB  THR   450      96.760  83.400   7.960  1.00  0.00            
ATOM   3795  HB  THR   450      97.370  83.130   7.100  1.00  0.00            
ATOM   3796  CG2 THR   450      95.330  83.070   7.530  1.00  0.00            
ATOM   3797 1HG2 THR   450      94.660  83.280   8.360  1.00  0.00            
ATOM   3798 2HG2 THR   450      95.030  83.660   6.670  1.00  0.00            
ATOM   3799 3HG2 THR   450      95.290  81.990   7.370  1.00  0.00            
ATOM   3800  OG1 THR   450      96.660  84.810   8.090  1.00  0.00            
ATOM   3801  HG1 THR   450      95.960  85.030   7.470  1.00  0.00            
ATOM   3802  C   THR   450      98.620  82.880   9.520  1.00  0.00            
ATOM   3803  O   THR   450      99.010  83.790  10.250  1.00  0.00            
ATOM   3804  N   VAL   451      99.430  81.910   9.070  1.00  0.00            
ATOM   3805  H   VAL   451      98.950  81.170   8.580  1.00  0.00            
ATOM   3806  CA  VAL   451     100.840  81.710   9.330  1.00  0.00            
ATOM   3807  HA  VAL   451     101.250  82.690   9.610  1.00  0.00            
ATOM   3808  CB  VAL   451     100.970  80.720  10.480  1.00  0.00            
ATOM   3809  HB  VAL   451     102.040  80.540  10.590  1.00  0.00            
ATOM   3810  CG1 VAL   451     100.510  81.340  11.790  1.00  0.00            
ATOM   3811 1HG1 VAL   451      99.420  81.390  11.800  1.00  0.00            
ATOM   3812 2HG1 VAL   451     100.810  80.700  12.620  1.00  0.00            
ATOM   3813 3HG1 VAL   451     100.790  82.390  11.900  1.00  0.00            
ATOM   3814  CG2 VAL   451     100.360  79.340  10.260  1.00  0.00            
ATOM   3815 1HG2 VAL   451      99.270  79.370  10.350  1.00  0.00            
ATOM   3816 2HG2 VAL   451     100.630  79.030   9.250  1.00  0.00            
ATOM   3817 3HG2 VAL   451     100.750  78.620  10.970  1.00  0.00            
ATOM   3818  C   VAL   451     101.610  81.220   8.120  1.00  0.00            
ATOM   3819  O   VAL   451     100.970  80.790   7.170  1.00  0.00            
ATOM   3820  N   PRO   452     102.950  81.260   8.130  1.00  0.00            
ATOM   3821  CD  PRO   452     103.780  81.960   9.080  1.00  0.00            
ATOM   3822  HD1 PRO   452     104.050  81.340   9.940  1.00  0.00            
ATOM   3823  HD2 PRO   452     103.380  82.920   9.410  1.00  0.00            
ATOM   3824  CG  PRO   452     105.060  82.230   8.280  1.00  0.00            
ATOM   3825  HG1 PRO   452     105.890  82.230   8.990  1.00  0.00            
ATOM   3826  HG2 PRO   452     104.880  83.180   7.780  1.00  0.00            
ATOM   3827  CB  PRO   452     105.190  80.990   7.400  1.00  0.00            
ATOM   3828  HB1 PRO   452     105.680  80.160   7.900  1.00  0.00            
ATOM   3829  HB2 PRO   452     105.760  81.260   6.510  1.00  0.00            
ATOM   3830  CA  PRO   452     103.740  80.620   7.100  1.00  0.00            
ATOM   3831  HA  PRO   452     103.440  81.050   6.140  1.00  0.00            
ATOM   3832  C   PRO   452     103.730  79.100   7.130  1.00  0.00            
ATOM   3833  O   PRO   452     103.330  78.500   8.120  1.00  0.00            
ATOM   3834  N   GLN   453     104.370  78.440   6.160  1.00  0.00            
ATOM   3835  H   GLN   453     104.780  78.900   5.350  1.00  0.00            
ATOM   3836  CA  GLN   453     104.350  77.000   6.010  1.00  0.00            
ATOM   3837  HA  GLN   453     103.370  76.650   6.320  1.00  0.00            
ATOM   3838  CB  GLN   453     104.630  76.530   4.590  1.00  0.00            
ATOM   3839  HB1 GLN   453     105.540  76.950   4.170  1.00  0.00            
ATOM   3840  HB2 GLN   453     103.930  77.110   3.980  1.00  0.00            
ATOM   3841  CG  GLN   453     104.540  75.030   4.320  1.00  0.00            
ATOM   3842  HG1 GLN   453     103.630  74.610   4.750  1.00  0.00            
ATOM   3843  HG2 GLN   453     105.430  74.560   4.730  1.00  0.00            
ATOM   3844  CD  GLN   453     104.580  74.920   2.810  1.00  0.00            
ATOM   3845  OE1 GLN   453     105.460  75.430   2.130  1.00  0.00            
ATOM   3846  NE2 GLN   453     103.540  74.360   2.180  1.00  0.00            
ATOM   3847 1HE2 GLN   453     102.700  74.070   2.650  1.00  0.00            
ATOM   3848 2HE2 GLN   453     103.560  74.260   1.170  1.00  0.00            
ATOM   3849  C   GLN   453     105.430  76.360   6.880  1.00  0.00            
ATOM   3850  O   GLN   453     106.470  76.960   7.110  1.00  0.00            
ATOM   3851  N   ASP   454     105.170  75.160   7.400  1.00  0.00            
ATOM   3852  H   ASP   454     104.240  74.790   7.240  1.00  0.00            
ATOM   3853  CA  ASP   454     106.060  74.430   8.280  1.00  0.00            
ATOM   3854  HA  ASP   454     106.890  75.100   8.510  1.00  0.00            
ATOM   3855  CB  ASP   454     105.400  74.140   9.630  1.00  0.00            
ATOM   3856  HB1 ASP   454     105.100  75.110  10.020  1.00  0.00            
ATOM   3857  HB2 ASP   454     106.080  73.600  10.280  1.00  0.00            
ATOM   3858  CG  ASP   454     104.160  73.240   9.610  1.00  0.00            
ATOM   3859  OD1 ASP   454     103.640  72.850   8.540  1.00  0.00            
ATOM   3860  OD2 ASP   454     103.800  72.840  10.730  1.00  0.00            
ATOM   3861  C   ASP   454     106.520  73.120   7.670  1.00  0.00            
ATOM   3862  O   ASP   454     105.960  72.730   6.650  1.00  0.00            
ATOM   3863  N   ALA   455     107.610  72.490   8.120  1.00  0.00            
ATOM   3864  H   ALA   455     108.160  72.910   8.850  1.00  0.00            
ATOM   3865  CA  ALA   455     108.150  71.320   7.460  1.00  0.00            
ATOM   3866  HA  ALA   455     108.530  71.610   6.480  1.00  0.00            
ATOM   3867  CB  ALA   455     109.300  70.720   8.260  1.00  0.00            
ATOM   3868  HB1 ALA   455     108.810  70.440   9.190  1.00  0.00            
ATOM   3869  HB2 ALA   455     109.690  69.820   7.770  1.00  0.00            
ATOM   3870  HB3 ALA   455     110.080  71.470   8.430  1.00  0.00            
ATOM   3871  C   ALA   455     107.130  70.200   7.250  1.00  0.00            
ATOM   3872  O   ALA   455     107.220  69.470   6.270  1.00  0.00            
ATOM   3873  N   VAL   456     106.240  70.030   8.230  1.00  0.00            
ATOM   3874  H   VAL   456     106.380  70.370   9.170  1.00  0.00            
ATOM   3875  CA  VAL   456     105.060  69.200   8.120  1.00  0.00            
ATOM   3876  HA  VAL   456     105.420  68.200   7.870  1.00  0.00            
ATOM   3877  CB  VAL   456     104.260  69.290   9.420  1.00  0.00            
ATOM   3878  HB  VAL   456     103.900  70.290   9.690  1.00  0.00            
ATOM   3879  CG1 VAL   456     103.080  68.330   9.310  1.00  0.00            
ATOM   3880 1HG1 VAL   456     103.500  67.360   9.060  1.00  0.00            
ATOM   3881 2HG1 VAL   456     102.620  68.140  10.280  1.00  0.00            
ATOM   3882 3HG1 VAL   456     102.390  68.660   8.540  1.00  0.00            
ATOM   3883  CG2 VAL   456     105.120  68.780  10.570  1.00  0.00            
ATOM   3884 1HG2 VAL   456     104.600  68.950  11.510  1.00  0.00            
ATOM   3885 2HG2 VAL   456     105.320  67.710  10.590  1.00  0.00            
ATOM   3886 3HG2 VAL   456     106.050  69.330  10.700  1.00  0.00            
ATOM   3887  C   VAL   456     104.220  69.500   6.890  1.00  0.00            
ATOM   3888  O   VAL   456     104.200  68.680   5.980  1.00  0.00            
ATOM   3889  N   SER   457     103.420  70.570   6.830  1.00  0.00            
ATOM   3890  H   SER   457     103.390  71.250   7.580  1.00  0.00            
ATOM   3891  CA  SER   457     102.490  70.830   5.750  1.00  0.00            
ATOM   3892  HA  SER   457     101.790  70.010   5.620  1.00  0.00            
ATOM   3893  CB  SER   457     101.600  72.010   6.140  1.00  0.00            
ATOM   3894  HB1 SER   457     101.070  71.680   7.030  1.00  0.00            
ATOM   3895  HB2 SER   457     100.820  72.200   5.400  1.00  0.00            
ATOM   3896  OG  SER   457     102.350  73.190   6.330  1.00  0.00            
ATOM   3897  HG  SER   457     102.900  73.100   7.110  1.00  0.00            
ATOM   3898  C   SER   457     103.150  71.040   4.400  1.00  0.00            
ATOM   3899  O   SER   457     102.560  70.730   3.370  1.00  0.00            
ATOM   3900  N   ARG   458     104.410  71.490   4.350  1.00  0.00            
ATOM   3901  H   ARG   458     104.720  71.830   5.240  1.00  0.00            
ATOM   3902  CA  ARG   458     105.360  71.540   3.260  1.00  0.00            
ATOM   3903  HA  ARG   458     104.840  72.130   2.510  1.00  0.00            
ATOM   3904  CB  ARG   458     106.690  72.200   3.600  1.00  0.00            
ATOM   3905  HB1 ARG   458     107.420  71.510   4.020  1.00  0.00            
ATOM   3906  HB2 ARG   458     106.690  73.080   4.240  1.00  0.00            
ATOM   3907  CG  ARG   458     107.340  72.700   2.310  1.00  0.00            
ATOM   3908  HG1 ARG   458     106.700  73.260   1.640  1.00  0.00            
ATOM   3909  HG2 ARG   458     107.760  71.850   1.780  1.00  0.00            
ATOM   3910  CD  ARG   458     108.510  73.660   2.530  1.00  0.00            
ATOM   3911  HD1 ARG   458     109.290  73.100   3.050  1.00  0.00            
ATOM   3912  HD2 ARG   458     108.120  74.560   3.000  1.00  0.00            
ATOM   3913  NE  ARG   458     109.130  73.980   1.240  1.00  0.00            
ATOM   3914  HE  ARG   458     109.770  73.320   0.820  1.00  0.00            
ATOM   3915  CZ  ARG   458     109.010  75.180   0.650  1.00  0.00            
ATOM   3916  NH1 ARG   458     108.100  76.120   0.930  1.00  0.00            
ATOM   3917 1HH1 ARG   458     107.360  75.930   1.590  1.00  0.00            
ATOM   3918 2HH1 ARG   458     108.080  76.960   0.360  1.00  0.00            
ATOM   3919  NH2 ARG   458     109.910  75.420  -0.310  1.00  0.00            
ATOM   3920 1HH2 ARG   458     110.530  74.660  -0.570  1.00  0.00            
ATOM   3921 2HH2 ARG   458     109.780  76.190  -0.950  1.00  0.00            
ATOM   3922  C   ARG   458     105.480  70.180   2.570  1.00  0.00            
ATOM   3923  O   ARG   458     105.280  70.080   1.360  1.00  0.00            
ATOM   3924  N   SER   459     105.660  69.180   3.430  1.00  0.00            
ATOM   3925  H   SER   459     105.870  69.340   4.400  1.00  0.00            
ATOM   3926  CA  SER   459     105.700  67.770   3.070  1.00  0.00            
ATOM   3927  HA  SER   459     106.440  67.710   2.280  1.00  0.00            
ATOM   3928  CB  SER   459     106.240  66.900   4.200  1.00  0.00            
ATOM   3929  HB1 SER   459     105.510  66.660   4.970  1.00  0.00            
ATOM   3930  HB2 SER   459     107.160  67.290   4.640  1.00  0.00            
ATOM   3931  OG  SER   459     106.630  65.750   3.470  1.00  0.00            
ATOM   3932  HG  SER   459     107.380  65.300   3.860  1.00  0.00            
ATOM   3933  C   SER   459     104.380  67.240   2.530  1.00  0.00            
ATOM   3934  O   SER   459     104.340  66.470   1.570  1.00  0.00            
ATOM   3935  N   GLN   460     103.230  67.670   3.040  1.00  0.00            
ATOM   3936  H   GLN   460     103.280  68.360   3.780  1.00  0.00            
ATOM   3937  CA  GLN   460     101.880  67.240   2.750  1.00  0.00            
ATOM   3938  HA  GLN   460     101.900  66.150   2.670  1.00  0.00            
ATOM   3939  CB  GLN   460     101.020  67.590   3.960  1.00  0.00            
ATOM   3940  HB1 GLN   460      99.990  67.390   3.650  1.00  0.00            
ATOM   3941  HB2 GLN   460     101.080  68.650   4.220  1.00  0.00            
ATOM   3942  CG  GLN   460     101.330  66.850   5.260  1.00  0.00            
ATOM   3943  HG1 GLN   460     100.650  67.200   6.030  1.00  0.00            
ATOM   3944  HG2 GLN   460     102.290  67.120   5.710  1.00  0.00            
ATOM   3945  CD  GLN   460     101.200  65.340   5.220  1.00  0.00            
ATOM   3946  OE1 GLN   460     102.080  64.560   4.860  1.00  0.00            
ATOM   3947  NE2 GLN   460     100.090  64.730   5.650  1.00  0.00            
ATOM   3948 1HE2 GLN   460      99.260  65.260   5.870  1.00  0.00            
ATOM   3949 2HE2 GLN   460     100.110  63.730   5.580  1.00  0.00            
ATOM   3950  C   GLN   460     101.400  67.770   1.400  1.00  0.00            
ATOM   3951  O   GLN   460     100.770  67.090   0.600  1.00  0.00            
ATOM   3952  N   ARG   461     101.720  69.030   1.100  1.00  0.00            
ATOM   3953  H   ARG   461     102.170  69.540   1.850  1.00  0.00            
ATOM   3954  CA  ARG   461     101.440  69.640  -0.180  1.00  0.00            
ATOM   3955  HA  ARG   461     100.490  69.380  -0.640  1.00  0.00            
ATOM   3956  CB  ARG   461     101.570  71.160  -0.140  1.00  0.00            
ATOM   3957  HB1 ARG   461     101.670  71.480  -1.180  1.00  0.00            
ATOM   3958  HB2 ARG   461     102.480  71.450   0.370  1.00  0.00            
ATOM   3959  CG  ARG   461     100.280  71.740   0.440  1.00  0.00            
ATOM   3960  HG1 ARG   461     100.220  71.420   1.480  1.00  0.00            
ATOM   3961  HG2 ARG   461      99.430  71.320  -0.110  1.00  0.00            
ATOM   3962  CD  ARG   461     100.260  73.260   0.450  1.00  0.00            
ATOM   3963  HD1 ARG   461     100.170  73.540  -0.590  1.00  0.00            
ATOM   3964  HD2 ARG   461     101.290  73.520   0.710  1.00  0.00            
ATOM   3965  NE  ARG   461      99.190  73.900   1.210  1.00  0.00            
ATOM   3966  HE  ARG   461      98.320  73.390   1.320  1.00  0.00            
ATOM   3967  CZ  ARG   461      99.140  75.180   1.620  1.00  0.00            
ATOM   3968  NH1 ARG   461     100.090  76.090   1.350  1.00  0.00            
ATOM   3969 1HH1 ARG   461     100.870  75.810   0.770  1.00  0.00            
ATOM   3970 2HH1 ARG   461      99.800  77.030   1.580  1.00  0.00            
ATOM   3971  NH2 ARG   461      98.100  75.570   2.370  1.00  0.00            
ATOM   3972 1HH2 ARG   461      97.370  74.880   2.450  1.00  0.00            
ATOM   3973 2HH2 ARG   461      97.970  76.520   2.690  1.00  0.00            
ATOM   3974  C   ARG   461     102.420  69.030  -1.180  1.00  0.00            
ATOM   3975  O   ARG   461     102.030  68.560  -2.250  1.00  0.00            
ATOM   3976  N   ARG   462     103.730  69.020  -0.930  1.00  0.00            
ATOM   3977  H   ARG   462     104.060  69.360  -0.030  1.00  0.00            
ATOM   3978  CA  ARG   462     104.660  68.390  -1.840  1.00  0.00            
ATOM   3979  HA  ARG   462     104.620  69.050  -2.700  1.00  0.00            
ATOM   3980  CB  ARG   462     106.030  68.590  -1.190  1.00  0.00            
ATOM   3981  HB1 ARG   462     105.990  68.020  -0.260  1.00  0.00            
ATOM   3982  HB2 ARG   462     106.180  69.640  -0.930  1.00  0.00            
ATOM   3983  CG  ARG   462     107.160  68.150  -2.110  1.00  0.00            
ATOM   3984  HG1 ARG   462     107.110  68.720  -3.040  1.00  0.00            
ATOM   3985  HG2 ARG   462     107.050  67.100  -2.360  1.00  0.00            
ATOM   3986  CD  ARG   462     108.560  68.470  -1.600  1.00  0.00            
ATOM   3987  HD1 ARG   462     108.590  69.490  -1.200  1.00  0.00            
ATOM   3988  HD2 ARG   462     109.390  68.320  -2.290  1.00  0.00            
ATOM   3989  NE  ARG   462     108.680  67.630  -0.410  1.00  0.00            
ATOM   3990  HE  ARG   462     107.940  66.980  -0.190  1.00  0.00            
ATOM   3991  CZ  ARG   462     109.770  67.480   0.350  1.00  0.00            
ATOM   3992  NH1 ARG   462     110.880  68.210   0.180  1.00  0.00            
ATOM   3993 1HH1 ARG   462     110.840  69.060  -0.360  1.00  0.00            
ATOM   3994 2HH1 ARG   462     111.720  67.780   0.540  1.00  0.00            
ATOM   3995  NH2 ARG   462     109.780  66.440   1.210  1.00  0.00            
ATOM   3996 1HH2 ARG   462     108.970  65.850   1.330  1.00  0.00            
ATOM   3997 2HH2 ARG   462     110.660  66.150   1.610  1.00  0.00            
ATOM   3998  C   ARG   462     104.370  66.950  -2.240  1.00  0.00            
ATOM   3999  O   ARG   462     104.630  66.470  -3.340  1.00  0.00            
ATOM   4000  N   GLY   463     103.900  66.190  -1.240  1.00  0.00            
ATOM   4001  H   GLY   463     103.610  66.650  -0.380  1.00  0.00            
ATOM   4002  CA  GLY   463     103.660  64.770  -1.340  1.00  0.00            
ATOM   4003  HA1 GLY   463     103.470  64.470  -0.300  1.00  0.00            
ATOM   4004  HA2 GLY   463     104.600  64.300  -1.630  1.00  0.00            
ATOM   4005  C   GLY   463     102.610  64.190  -2.280  1.00  0.00            
ATOM   4006  O   GLY   463     102.570  63.000  -2.580  1.00  0.00            
ATOM   4007  N   ARG   464     101.780  65.080  -2.830  1.00  0.00            
ATOM   4008  H   ARG   464     101.850  65.950  -2.330  1.00  0.00            
ATOM   4009  CA  ARG   464     100.840  64.820  -3.900  1.00  0.00            
ATOM   4010  HA  ARG   464     100.360  63.900  -3.570  1.00  0.00            
ATOM   4011  CB  ARG   464      99.860  65.990  -4.030  1.00  0.00            
ATOM   4012  HB1 ARG   464      99.310  65.940  -4.970  1.00  0.00            
ATOM   4013  HB2 ARG   464     100.530  66.820  -4.250  1.00  0.00            
ATOM   4014  CG  ARG   464      98.990  66.140  -2.790  1.00  0.00            
ATOM   4015  HG1 ARG   464      98.540  67.140  -2.720  1.00  0.00            
ATOM   4016  HG2 ARG   464      99.460  66.050  -1.820  1.00  0.00            
ATOM   4017  CD  ARG   464      97.680  65.360  -2.780  1.00  0.00            
ATOM   4018  HD1 ARG   464      96.900  65.890  -3.320  1.00  0.00            
ATOM   4019  HD2 ARG   464      97.290  65.290  -1.770  1.00  0.00            
ATOM   4020  NE  ARG   464      97.720  64.010  -3.360  1.00  0.00            
ATOM   4021  HE  ARG   464      97.310  63.950  -4.280  1.00  0.00            
ATOM   4022  CZ  ARG   464      98.070  62.870  -2.750  1.00  0.00            
ATOM   4023  NH1 ARG   464      98.750  62.770  -1.600  1.00  0.00            
ATOM   4024 1HH1 ARG   464      99.170  63.600  -1.200  1.00  0.00            
ATOM   4025 2HH1 ARG   464      99.000  61.860  -1.230  1.00  0.00            
ATOM   4026  NH2 ARG   464      97.980  61.690  -3.360  1.00  0.00            
ATOM   4027 1HH2 ARG   464      97.390  61.660  -4.180  1.00  0.00            
ATOM   4028 2HH2 ARG   464      98.390  60.860  -2.950  1.00  0.00            
ATOM   4029  C   ARG   464     101.490  64.580  -5.260  1.00  0.00            
ATOM   4030  O   ARG   464     100.790  64.050  -6.120  1.00  0.00            
ATOM   4031  N   THR   465     102.770  64.930  -5.370  1.00  0.00            
ATOM   4032  H   THR   465     103.180  65.470  -4.610  1.00  0.00            
ATOM   4033  CA  THR   465     103.720  64.540  -6.390  1.00  0.00            
ATOM   4034  HA  THR   465     103.110  64.100  -7.180  1.00  0.00            
ATOM   4035  CB  THR   465     104.250  65.690  -7.250  1.00  0.00            
ATOM   4036  HB  THR   465     103.370  66.320  -7.400  1.00  0.00            
ATOM   4037  CG2 THR   465     105.320  66.490  -6.520  1.00  0.00            
ATOM   4038 1HG2 THR   465     104.930  66.820  -5.560  1.00  0.00            
ATOM   4039 2HG2 THR   465     106.230  65.900  -6.370  1.00  0.00            
ATOM   4040 3HG2 THR   465     105.470  67.400  -7.100  1.00  0.00            
ATOM   4041  OG1 THR   465     104.710  65.290  -8.530  1.00  0.00            
ATOM   4042  HG1 THR   465     103.930  64.930  -8.960  1.00  0.00            
ATOM   4043  C   THR   465     104.680  63.450  -5.970  1.00  0.00            
ATOM   4044  O   THR   465     104.810  63.120  -4.790  1.00  0.00            
ATOM   4045  N   GLY   466     105.430  62.920  -6.940  1.00  0.00            
ATOM   4046  H   GLY   466     105.190  63.130  -7.900  1.00  0.00            
ATOM   4047  CA  GLY   466     106.440  61.900  -6.730  1.00  0.00            
ATOM   4048  HA1 GLY   466     106.980  62.140  -5.820  1.00  0.00            
ATOM   4049  HA2 GLY   466     107.060  61.920  -7.630  1.00  0.00            
ATOM   4050  C   GLY   466     105.800  60.530  -6.550  1.00  0.00            
ATOM   4051  O   GLY   466     106.300  59.750  -5.740  1.00  0.00            
ATOM   4052  N   ARG   467     104.700  60.210  -7.240  1.00  0.00            
ATOM   4053  H   ARG   467     104.360  60.930  -7.860  1.00  0.00            
ATOM   4054  CA  ARG   467     103.850  59.050  -7.100  1.00  0.00            
ATOM   4055  HA  ARG   467     104.410  58.270  -6.600  1.00  0.00            
ATOM   4056  CB  ARG   467     102.600  59.370  -6.280  1.00  0.00            
ATOM   4057  HB1 ARG   467     102.220  58.360  -6.150  1.00  0.00            
ATOM   4058  HB2 ARG   467     101.900  60.000  -6.830  1.00  0.00            
ATOM   4059  CG  ARG   467     102.900  59.910  -4.880  1.00  0.00            
ATOM   4060  HG1 ARG   467     103.260  60.920  -5.010  1.00  0.00            
ATOM   4061  HG2 ARG   467     103.690  59.340  -4.410  1.00  0.00            
ATOM   4062  CD  ARG   467     101.620  59.930  -4.040  1.00  0.00            
ATOM   4063  HD1 ARG   467     101.110  58.970  -4.100  1.00  0.00            
ATOM   4064  HD2 ARG   467     100.940  60.680  -4.440  1.00  0.00            
ATOM   4065  NE  ARG   467     102.010  60.390  -2.710  1.00  0.00            
ATOM   4066  HE  ARG   467     102.320  61.350  -2.660  1.00  0.00            
ATOM   4067  CZ  ARG   467     102.160  59.590  -1.640  1.00  0.00            
ATOM   4068  NH1 ARG   467     102.200  58.250  -1.580  1.00  0.00            
ATOM   4069 1HH1 ARG   467     102.230  57.750  -2.460  1.00  0.00            
ATOM   4070 2HH1 ARG   467     102.390  57.850  -0.670  1.00  0.00            
ATOM   4071  NH2 ARG   467     102.360  60.190  -0.460  1.00  0.00            
ATOM   4072 1HH2 ARG   467     102.110  61.160  -0.310  1.00  0.00            
ATOM   4073 2HH2 ARG   467     102.630  59.540   0.260  1.00  0.00            
ATOM   4074  C   ARG   467     103.360  58.460  -8.420  1.00  0.00            
ATOM   4075  O   ARG   467     102.570  59.070  -9.130  1.00  0.00            
ATOM   4076  N   GLY   468     104.150  57.440  -8.800  1.00  0.00            
ATOM   4077  H   GLY   468     104.830  57.170  -8.110  1.00  0.00            
ATOM   4078  CA  GLY   468     104.070  56.800 -10.100  1.00  0.00            
ATOM   4079  HA1 GLY   468     103.050  56.890 -10.450  1.00  0.00            
ATOM   4080  HA2 GLY   468     104.290  55.730 -10.080  1.00  0.00            
ATOM   4081  C   GLY   468     105.010  57.260 -11.200  1.00  0.00            
ATOM   4082  O   GLY   468     105.360  56.480 -12.090  1.00  0.00            
ATOM   4083  N   ARG   469     105.500  58.490 -11.030  1.00  0.00            
ATOM   4084  H   ARG   469     105.220  58.860 -10.130  1.00  0.00            
ATOM   4085  CA  ARG   469     106.540  59.220 -11.740  1.00  0.00            
ATOM   4086  HA  ARG   469     107.360  58.550 -12.000  1.00  0.00            
ATOM   4087  CB  ARG   469     105.950  59.840 -13.000  1.00  0.00            
ATOM   4088  HB1 ARG   469     105.530  59.020 -13.570  1.00  0.00            
ATOM   4089  HB2 ARG   469     106.820  60.290 -13.490  1.00  0.00            
ATOM   4090  CG  ARG   469     104.900  60.940 -12.900  1.00  0.00            
ATOM   4091  HG1 ARG   469     104.780  61.350 -13.910  1.00  0.00            
ATOM   4092  HG2 ARG   469     105.280  61.780 -12.320  1.00  0.00            
ATOM   4093  CD  ARG   469     103.580  60.450 -12.330  1.00  0.00            
ATOM   4094  HD1 ARG   469     103.720  60.190 -11.280  1.00  0.00            
ATOM   4095  HD2 ARG   469     103.290  59.510 -12.790  1.00  0.00            
ATOM   4096  NE  ARG   469     102.580  61.520 -12.450  1.00  0.00            
ATOM   4097  HE  ARG   469     102.660  62.100 -13.270  1.00  0.00            
ATOM   4098  CZ  ARG   469     101.400  61.620 -11.830  1.00  0.00            
ATOM   4099  NH1 ARG   469     101.100  60.850 -10.780  1.00  0.00            
ATOM   4100 1HH1 ARG   469     101.780  60.190 -10.420  1.00  0.00            
ATOM   4101 2HH1 ARG   469     100.130  60.680 -10.550  1.00  0.00            
ATOM   4102  NH2 ARG   469     100.510  62.550 -12.190  1.00  0.00            
ATOM   4103 1HH2 ARG   469     100.620  63.150 -13.000  1.00  0.00            
ATOM   4104 2HH2 ARG   469      99.590  62.380 -11.800  1.00  0.00            
ATOM   4105  C   ARG   469     107.110  60.330 -10.870  1.00  0.00            
ATOM   4106  O   ARG   469     106.430  60.900 -10.020  1.00  0.00            
ATOM   4107  N   ARG   470     108.390  60.610 -11.150  1.00  0.00            
ATOM   4108  H   ARG   470     108.880  60.050 -11.830  1.00  0.00            
ATOM   4109  CA  ARG   470     109.190  61.650 -10.550  1.00  0.00            
ATOM   4110  HA  ARG   470     109.460  61.400  -9.520  1.00  0.00            
ATOM   4111  CB  ARG   470     110.550  61.700 -11.250  1.00  0.00            
ATOM   4112  HB1 ARG   470     110.330  62.070 -12.250  1.00  0.00            
ATOM   4113  HB2 ARG   470     111.050  60.730 -11.360  1.00  0.00            
ATOM   4114  CG  ARG   470     111.560  62.710 -10.730  1.00  0.00            
ATOM   4115  HG1 ARG   470     111.980  62.250  -9.830  1.00  0.00            
ATOM   4116  HG2 ARG   470     111.080  63.670 -10.540  1.00  0.00            
ATOM   4117  CD  ARG   470     112.770  62.920 -11.640  1.00  0.00            
ATOM   4118  HD1 ARG   470     112.680  63.180 -12.690  1.00  0.00            
ATOM   4119  HD2 ARG   470     113.300  61.960 -11.700  1.00  0.00            
ATOM   4120  NE  ARG   470     113.560  63.950 -10.960  1.00  0.00            
ATOM   4121  HE  ARG   470     113.450  64.890 -11.310  1.00  0.00            
ATOM   4122  CZ  ARG   470     114.270  63.720  -9.840  1.00  0.00            
ATOM   4123  NH1 ARG   470     114.370  62.560  -9.180  1.00  0.00            
ATOM   4124 1HH1 ARG   470     113.940  61.690  -9.460  1.00  0.00            
ATOM   4125 2HH1 ARG   470     115.030  62.520  -8.420  1.00  0.00            
ATOM   4126  NH2 ARG   470     114.980  64.740  -9.350  1.00  0.00            
ATOM   4127 1HH2 ARG   470     114.940  65.640  -9.810  1.00  0.00            
ATOM   4128 2HH2 ARG   470     115.530  64.650  -8.500  1.00  0.00            
ATOM   4129  C   ARG   470     108.370  62.930 -10.500  1.00  0.00            
ATOM   4130  O   ARG   470     107.880  63.390 -11.540  1.00  0.00            
ATOM   4131  N   GLY   471     108.370  63.600  -9.350  1.00  0.00            
ATOM   4132  H   GLY   471     109.000  63.300  -8.620  1.00  0.00            
ATOM   4133  CA  GLY   471     107.530  64.750  -9.100  1.00  0.00            
ATOM   4134  HA1 GLY   471     106.950  64.560  -8.200  1.00  0.00            
ATOM   4135  HA2 GLY   471     106.680  64.810  -9.780  1.00  0.00            
ATOM   4136  C   GLY   471     108.260  66.090  -9.150  1.00  0.00            
ATOM   4137  O   GLY   471     109.480  66.150  -9.020  1.00  0.00            
ATOM   4138  N   ILE   472     107.520  67.200  -9.230  1.00  0.00            
ATOM   4139  H   ILE   472     106.550  67.120  -9.510  1.00  0.00            
ATOM   4140  CA  ILE   472     108.110  68.510  -9.420  1.00  0.00            
ATOM   4141  HA  ILE   472     109.160  68.510  -9.150  1.00  0.00            
ATOM   4142  CB  ILE   472     107.870  69.010 -10.840  1.00  0.00            
ATOM   4143  HB  ILE   472     106.800  68.910 -11.010  1.00  0.00            
ATOM   4144  CG2 ILE   472     108.310  70.460 -11.040  1.00  0.00            
ATOM   4145 1HG2 ILE   472     107.580  71.060 -10.500  1.00  0.00            
ATOM   4146 2HG2 ILE   472     109.330  70.470 -10.680  1.00  0.00            
ATOM   4147 3HG2 ILE   472     108.250  70.680 -12.100  1.00  0.00            
ATOM   4148  CG1 ILE   472     108.740  68.170 -11.760  1.00  0.00            
ATOM   4149 1HG1 ILE   472     108.820  67.100 -11.540  1.00  0.00            
ATOM   4150 2HG1 ILE   472     109.750  68.570 -11.800  1.00  0.00            
ATOM   4151  CD  ILE   472     108.050  68.120 -13.120  1.00  0.00            
ATOM   4152  HD1 ILE   472     107.010  67.820 -12.980  1.00  0.00            
ATOM   4153  HD2 ILE   472     108.150  69.040 -13.700  1.00  0.00            
ATOM   4154  HD3 ILE   472     108.530  67.380 -13.760  1.00  0.00            
ATOM   4155  C   ILE   472     107.410  69.470  -8.470  1.00  0.00            
ATOM   4156  O   ILE   472     106.180  69.590  -8.550  1.00  0.00            
ATOM   4157  N   TYR   473     108.060  70.130  -7.520  1.00  0.00            
ATOM   4158  H   TYR   473     109.070  70.110  -7.610  1.00  0.00            
ATOM   4159  CA  TYR   473     107.400  70.980  -6.540  1.00  0.00            
ATOM   4160  HA  TYR   473     106.320  70.930  -6.570  1.00  0.00            
ATOM   4161  CB  TYR   473     107.930  70.630  -5.150  1.00  0.00            
ATOM   4162  HB1 TYR   473     109.010  70.710  -5.190  1.00  0.00            
ATOM   4163  HB2 TYR   473     107.740  69.580  -4.920  1.00  0.00            
ATOM   4164  CG  TYR   473     107.240  71.310  -3.990  1.00  0.00            
ATOM   4165  CD1 TYR   473     105.860  71.290  -3.740  1.00  0.00            
ATOM   4166  HD1 TYR   473     105.220  70.690  -4.370  1.00  0.00            
ATOM   4167  CE1 TYR   473     105.300  71.950  -2.640  1.00  0.00            
ATOM   4168  HE1 TYR   473     104.250  71.830  -2.430  1.00  0.00            
ATOM   4169  CZ  TYR   473     106.160  72.690  -1.800  1.00  0.00            
ATOM   4170  OH  TYR   473     105.620  73.420  -0.780  1.00  0.00            
ATOM   4171  HH  TYR   473     104.660  73.470  -0.740  1.00  0.00            
ATOM   4172  CE2 TYR   473     107.540  72.750  -2.060  1.00  0.00            
ATOM   4173  HE2 TYR   473     108.160  73.310  -1.380  1.00  0.00            
ATOM   4174  CD2 TYR   473     108.070  72.100  -3.190  1.00  0.00            
ATOM   4175  HD2 TYR   473     109.140  72.040  -3.270  1.00  0.00            
ATOM   4176  C   TYR   473     107.860  72.380  -6.900  1.00  0.00            
ATOM   4177  O   TYR   473     109.020  72.590  -7.270  1.00  0.00            
ATOM   4178  N   ARG   474     106.920  73.320  -6.860  1.00  0.00            
ATOM   4179  H   ARG   474     105.970  72.950  -6.820  1.00  0.00            
ATOM   4180  CA  ARG   474     107.030  74.690  -7.310  1.00  0.00            
ATOM   4181  HA  ARG   474     108.090  74.920  -7.400  1.00  0.00            
ATOM   4182  CB  ARG   474     106.360  74.860  -8.670  1.00  0.00            
ATOM   4183  HB1 ARG   474     106.180  75.920  -8.870  1.00  0.00            
ATOM   4184  HB2 ARG   474     105.360  74.420  -8.690  1.00  0.00            
ATOM   4185  CG  ARG   474     107.080  74.230  -9.850  1.00  0.00            
ATOM   4186  HG1 ARG   474     106.990  73.140  -9.810  1.00  0.00            
ATOM   4187  HG2 ARG   474     108.140  74.440  -9.710  1.00  0.00            
ATOM   4188  CD  ARG   474     106.630  74.760 -11.210  1.00  0.00            
ATOM   4189  HD1 ARG   474     106.890  75.810 -11.320  1.00  0.00            
ATOM   4190  HD2 ARG   474     105.540  74.790 -11.150  1.00  0.00            
ATOM   4191  NE  ARG   474     107.130  73.920 -12.300  1.00  0.00            
ATOM   4192  HE  ARG   474     106.460  73.310 -12.730  1.00  0.00            
ATOM   4193  CZ  ARG   474     108.180  74.060 -13.130  1.00  0.00            
ATOM   4194  NH1 ARG   474     109.020  75.090 -13.190  1.00  0.00            
ATOM   4195 1HH1 ARG   474     109.070  75.830 -12.490  1.00  0.00            
ATOM   4196 2HH1 ARG   474     109.710  75.030 -13.930  1.00  0.00            
ATOM   4197  NH2 ARG   474     108.250  73.240 -14.190  1.00  0.00            
ATOM   4198 1HH2 ARG   474     107.640  72.440 -14.240  1.00  0.00            
ATOM   4199 2HH2 ARG   474     108.990  73.270 -14.880  1.00  0.00            
ATOM   4200  C   ARG   474     106.440  75.630  -6.270  1.00  0.00            
ATOM   4201  O   ARG   474     105.250  75.480  -6.010  1.00  0.00            
ATOM   4202  N   PHE   475     107.240  76.570  -5.760  1.00  0.00            
ATOM   4203  H   PHE   475     108.200  76.510  -6.070  1.00  0.00            
ATOM   4204  CA  PHE   475     107.000  77.290  -4.520  1.00  0.00            
ATOM   4205  HA  PHE   475     105.950  77.220  -4.240  1.00  0.00            
ATOM   4206  CB  PHE   475     107.760  76.640  -3.370  1.00  0.00            
ATOM   4207  HB1 PHE   475     107.340  75.650  -3.210  1.00  0.00            
ATOM   4208  HB2 PHE   475     107.460  77.180  -2.480  1.00  0.00            
ATOM   4209  CG  PHE   475     109.270  76.620  -3.460  1.00  0.00            
ATOM   4210  CD1 PHE   475     110.070  77.760  -3.330  1.00  0.00            
ATOM   4211  HD1 PHE   475     109.590  78.720  -3.210  1.00  0.00            
ATOM   4212  CE1 PHE   475     111.460  77.650  -3.260  1.00  0.00            
ATOM   4213  HE1 PHE   475     111.990  78.580  -3.180  1.00  0.00            
ATOM   4214  CZ  PHE   475     112.060  76.390  -3.420  1.00  0.00            
ATOM   4215  HZ  PHE   475     113.140  76.320  -3.470  1.00  0.00            
ATOM   4216  CE2 PHE   475     111.280  75.230  -3.510  1.00  0.00            
ATOM   4217  HE2 PHE   475     111.720  74.250  -3.640  1.00  0.00            
ATOM   4218  CD2 PHE   475     109.890  75.370  -3.590  1.00  0.00            
ATOM   4219  HD2 PHE   475     109.350  74.450  -3.760  1.00  0.00            
ATOM   4220  C   PHE   475     107.250  78.780  -4.690  1.00  0.00            
ATOM   4221  O   PHE   475     108.270  79.190  -5.240  1.00  0.00            
ATOM   4222  N   VAL   476     106.480  79.640  -4.010  1.00  0.00            
ATOM   4223  H   VAL   476     105.710  79.230  -3.500  1.00  0.00            
ATOM   4224  CA  VAL   476     106.690  81.070  -3.950  1.00  0.00            
ATOM   4225  HA  VAL   476     107.150  81.460  -4.850  1.00  0.00            
ATOM   4226  CB  VAL   476     105.390  81.830  -3.740  1.00  0.00            
ATOM   4227  HB  VAL   476     105.660  82.880  -3.630  1.00  0.00            
ATOM   4228  CG1 VAL   476     104.450  81.730  -4.940  1.00  0.00            
ATOM   4229 1HG1 VAL   476     104.050  80.720  -4.980  1.00  0.00            
ATOM   4230 2HG1 VAL   476     103.650  82.460  -4.810  1.00  0.00            
ATOM   4231 3HG1 VAL   476     105.070  81.830  -5.830  1.00  0.00            
ATOM   4232  CG2 VAL   476     104.560  81.400  -2.530  1.00  0.00            
ATOM   4233 1HG2 VAL   476     105.140  81.530  -1.610  1.00  0.00            
ATOM   4234 2HG2 VAL   476     103.710  82.070  -2.440  1.00  0.00            
ATOM   4235 3HG2 VAL   476     104.260  80.360  -2.610  1.00  0.00            
ATOM   4236  C   VAL   476     107.720  81.450  -2.890  1.00  0.00            
ATOM   4237  O   VAL   476     108.510  82.350  -3.180  1.00  0.00            
ATOM   4238  N   THR   477     107.840  80.700  -1.790  1.00  0.00            
ATOM   4239  H   THR   477     107.290  79.850  -1.770  1.00  0.00            
ATOM   4240  CA  THR   477     108.730  80.950  -0.680  1.00  0.00            
ATOM   4241  HA  THR   477     109.490  81.660  -1.000  1.00  0.00            
ATOM   4242  CB  THR   477     108.000  81.570   0.490  1.00  0.00            
ATOM   4243  HB  THR   477     107.200  80.930   0.880  1.00  0.00            
ATOM   4244  CG2 THR   477     108.910  81.840   1.690  1.00  0.00            
ATOM   4245 1HG2 THR   477     109.740  82.430   1.300  1.00  0.00            
ATOM   4246 2HG2 THR   477     108.350  82.340   2.480  1.00  0.00            
ATOM   4247 3HG2 THR   477     109.300  80.920   2.120  1.00  0.00            
ATOM   4248  OG1 THR   477     107.240  82.720   0.170  1.00  0.00            
ATOM   4249  HG1 THR   477     106.360  82.490   0.480  1.00  0.00            
ATOM   4250  C   THR   477     109.470  79.680  -0.260  1.00  0.00            
ATOM   4251  O   THR   477     108.780  78.680  -0.080  1.00  0.00            
ATOM   4252  N   PRO   478     110.780  79.780  -0.060  1.00  0.00            
ATOM   4253  CD  PRO   478     111.720  80.800  -0.460  1.00  0.00            
ATOM   4254  HD1 PRO   478     111.560  81.800  -0.050  1.00  0.00            
ATOM   4255  HD2 PRO   478     111.740  80.860  -1.550  1.00  0.00            
ATOM   4256  CG  PRO   478     113.110  80.300  -0.070  1.00  0.00            
ATOM   4257  HG1 PRO   478     113.420  80.530   0.940  1.00  0.00            
ATOM   4258  HG2 PRO   478     113.880  80.720  -0.720  1.00  0.00            
ATOM   4259  CB  PRO   478     112.920  78.780  -0.090  1.00  0.00            
ATOM   4260  HB1 PRO   478     113.690  78.230   0.450  1.00  0.00            
ATOM   4261  HB2 PRO   478     112.850  78.460  -1.120  1.00  0.00            
ATOM   4262  CA  PRO   478     111.490  78.600   0.420  1.00  0.00            
ATOM   4263  HA  PRO   478     111.150  77.700  -0.080  1.00  0.00            
ATOM   4264  C   PRO   478     111.480  78.330   1.910  1.00  0.00            
ATOM   4265  O   PRO   478     111.150  79.250   2.660  1.00  0.00            
ATOM   4266  N   GLY   479     112.030  77.180   2.300  1.00  0.00            
ATOM   4267  H   GLY   479     112.360  76.550   1.590  1.00  0.00            
ATOM   4268  CA  GLY   479     112.080  76.690   3.660  1.00  0.00            
ATOM   4269  HA1 GLY   479     112.690  77.460   4.150  1.00  0.00            
ATOM   4270  HA2 GLY   479     112.560  75.720   3.770  1.00  0.00            
ATOM   4271  C   GLY   479     110.780  76.540   4.430  1.00  0.00            
ATOM   4272  O   GLY   479     109.720  76.250   3.870  1.00  0.00            
ATOM   4273  N   GLU   480     110.810  76.830   5.740  1.00  0.00            
ATOM   4274  H   GLU   480     111.740  77.060   6.050  1.00  0.00            
ATOM   4275  CA  GLU   480     109.760  76.680   6.720  1.00  0.00            
ATOM   4276  HA  GLU   480     108.820  76.880   6.210  1.00  0.00            
ATOM   4277  CB  GLU   480     109.820  75.210   7.120  1.00  0.00            
ATOM   4278  HB1 GLU   480     109.670  74.560   6.260  1.00  0.00            
ATOM   4279  HB2 GLU   480     109.020  74.970   7.810  1.00  0.00            
ATOM   4280  CG  GLU   480     111.080  74.640   7.790  1.00  0.00            
ATOM   4281  HG1 GLU   480     110.840  73.650   8.170  1.00  0.00            
ATOM   4282  HG2 GLU   480     111.310  75.240   8.670  1.00  0.00            
ATOM   4283  CD  GLU   480     112.260  74.500   6.840  1.00  0.00            
ATOM   4284  OE1 GLU   480     112.220  73.450   6.160  1.00  0.00            
ATOM   4285  OE2 GLU   480     113.140  75.390   6.790  1.00  0.00            
ATOM   4286  C   GLU   480     109.870  77.620   7.920  1.00  0.00            
ATOM   4287  O   GLU   480     110.960  78.090   8.240  1.00  0.00            
ATOM   4288  N   ARG   481     108.790  77.730   8.690  1.00  0.00            
ATOM   4289  H   ARG   481     107.920  77.340   8.350  1.00  0.00            
ATOM   4290  CA  ARG   481     108.770  78.310  10.020  1.00  0.00            
ATOM   4291  HA  ARG   481     109.450  79.160  10.100  1.00  0.00            
ATOM   4292  CB  ARG   481     107.390  78.850  10.380  1.00  0.00            
ATOM   4293  HB1 ARG   481     107.030  79.480   9.570  1.00  0.00            
ATOM   4294  HB2 ARG   481     107.560  79.610  11.140  1.00  0.00            
ATOM   4295  CG  ARG   481     106.360  77.810  10.790  1.00  0.00            
ATOM   4296  HG1 ARG   481     106.660  77.230  11.660  1.00  0.00            
ATOM   4297  HG2 ARG   481     106.040  77.100  10.020  1.00  0.00            
ATOM   4298  CD  ARG   481     105.040  78.450  11.220  1.00  0.00            
ATOM   4299  HD1 ARG   481     104.500  79.020  10.470  1.00  0.00            
ATOM   4300  HD2 ARG   481     105.240  79.160  12.030  1.00  0.00            
ATOM   4301  NE  ARG   481     104.190  77.470  11.890  1.00  0.00            
ATOM   4302  HE  ARG   481     104.300  77.400  12.890  1.00  0.00            
ATOM   4303  CZ  ARG   481     103.180  76.760  11.380  1.00  0.00            
ATOM   4304  NH1 ARG   481     102.930  76.680  10.060  1.00  0.00            
ATOM   4305 1HH1 ARG   481     103.460  77.220   9.390  1.00  0.00            
ATOM   4306 2HH1 ARG   481     102.170  76.080   9.800  1.00  0.00            
ATOM   4307  NH2 ARG   481     102.400  76.020  12.180  1.00  0.00            
ATOM   4308 1HH2 ARG   481     102.580  75.970  13.180  1.00  0.00            
ATOM   4309 2HH2 ARG   481     101.610  75.520  11.800  1.00  0.00            
ATOM   4310  C   ARG   481     109.300  77.310  11.040  1.00  0.00            
ATOM   4311  O   ARG   481     109.360  76.110  10.770  1.00  0.00            
ATOM   4312  N   PRO   482     109.840  77.770  12.170  1.00  0.00            
ATOM   4313  CD  PRO   482     110.100  79.090  12.700  1.00  0.00            
ATOM   4314  HD1 PRO   482     109.240  79.370  13.310  1.00  0.00            
ATOM   4315  HD2 PRO   482     110.220  79.800  11.870  1.00  0.00            
ATOM   4316  CG  PRO   482     111.370  79.060  13.540  1.00  0.00            
ATOM   4317  HG1 PRO   482     111.370  79.930  14.210  1.00  0.00            
ATOM   4318  HG2 PRO   482     112.200  79.080  12.840  1.00  0.00            
ATOM   4319  CB  PRO   482     111.240  77.680  14.180  1.00  0.00            
ATOM   4320  HB1 PRO   482     110.700  77.780  15.130  1.00  0.00            
ATOM   4321  HB2 PRO   482     112.140  77.170  14.510  1.00  0.00            
ATOM   4322  CA  PRO   482     110.510  76.880  13.110  1.00  0.00            
ATOM   4323  HA  PRO   482     111.170  76.280  12.490  1.00  0.00            
ATOM   4324  C   PRO   482     109.610  75.880  13.820  1.00  0.00            
ATOM   4325  O   PRO   482     108.410  76.070  13.950  1.00  0.00            
ATOM   4326  N   SER   483     110.240  74.760  14.200  1.00  0.00            
ATOM   4327  H   SER   483     111.180  74.600  13.870  1.00  0.00            
ATOM   4328  CA  SER   483     109.550  73.730  14.950  1.00  0.00            
ATOM   4329  HA  SER   483     108.640  73.290  14.540  1.00  0.00            
ATOM   4330  CB  SER   483     110.510  72.570  15.220  1.00  0.00            
ATOM   4331  HB1 SER   483     109.880  71.890  15.800  1.00  0.00            
ATOM   4332  HB2 SER   483     111.300  72.930  15.870  1.00  0.00            
ATOM   4333  OG  SER   483     110.960  72.010  14.000  1.00  0.00            
ATOM   4334  HG  SER   483     110.290  71.400  13.690  1.00  0.00            
ATOM   4335  C   SER   483     109.070  74.210  16.310  1.00  0.00            
ATOM   4336  O   SER   483     109.770  74.970  16.990  1.00  0.00            
ATOM   4337  N   GLY   484     107.910  73.730  16.760  1.00  0.00            
ATOM   4338  H   GLY   484     107.350  73.120  16.190  1.00  0.00            
ATOM   4339  CA  GLY   484     107.230  74.240  17.940  1.00  0.00            
ATOM   4340  HA1 GLY   484     106.850  75.220  17.660  1.00  0.00            
ATOM   4341  HA2 GLY   484     107.950  74.400  18.740  1.00  0.00            
ATOM   4342  C   GLY   484     106.080  73.360  18.420  1.00  0.00            
ATOM   4343  O   GLY   484     106.240  72.160  18.620  1.00  0.00            
ATOM   4344  N   MET   485     104.870  73.870  18.650  1.00  0.00            
ATOM   4345  H   MET   485     104.670  74.800  18.300  1.00  0.00            
ATOM   4346  CA  MET   485     103.710  73.180  19.180  1.00  0.00            
ATOM   4347  HA  MET   485     103.920  72.110  19.230  1.00  0.00            
ATOM   4348  CB  MET   485     103.370  73.670  20.580  1.00  0.00            
ATOM   4349  HB1 MET   485     102.380  73.480  21.000  1.00  0.00            
ATOM   4350  HB2 MET   485     103.430  74.760  20.570  1.00  0.00            
ATOM   4351  CG  MET   485     104.350  73.140  21.630  1.00  0.00            
ATOM   4352  HG1 MET   485     105.340  73.180  21.170  1.00  0.00            
ATOM   4353  HG2 MET   485     104.080  72.100  21.800  1.00  0.00            
ATOM   4354  SD  MET   485     104.490  73.970  23.230  1.00  0.00            
ATOM   4355  CE  MET   485     105.520  72.720  24.030  1.00  0.00            
ATOM   4356  HE1 MET   485     105.990  73.020  24.960  1.00  0.00            
ATOM   4357  HE2 MET   485     105.020  71.770  24.220  1.00  0.00            
ATOM   4358  HE3 MET   485     106.300  72.350  23.350  1.00  0.00            
ATOM   4359  C   MET   485     102.570  73.360  18.190  1.00  0.00            
ATOM   4360  O   MET   485     102.430  74.440  17.620  1.00  0.00            
ATOM   4361  N   PHE   486     101.590  72.460  18.320  1.00  0.00            
ATOM   4362  H   PHE   486     101.820  71.660  18.900  1.00  0.00            
ATOM   4363  CA  PHE   486     100.180  72.700  18.080  1.00  0.00            
ATOM   4364  HA  PHE   486     100.080  73.420  17.260  1.00  0.00            
ATOM   4365  CB  PHE   486      99.480  71.460  17.540  1.00  0.00            
ATOM   4366  HB1 PHE   486     100.010  71.060  16.680  1.00  0.00            
ATOM   4367  HB2 PHE   486      98.550  71.870  17.130  1.00  0.00            
ATOM   4368  CG  PHE   486      99.250  70.430  18.620  1.00  0.00            
ATOM   4369  CD1 PHE   486     100.000  69.250  18.660  1.00  0.00            
ATOM   4370  HD1 PHE   486     100.800  69.110  17.930  1.00  0.00            
ATOM   4371  CE1 PHE   486      99.710  68.180  19.510  1.00  0.00            
ATOM   4372  HE1 PHE   486     100.400  67.350  19.500  1.00  0.00            
ATOM   4373  CZ  PHE   486      98.650  68.260  20.430  1.00  0.00            
ATOM   4374  HZ  PHE   486      98.360  67.380  20.980  1.00  0.00            
ATOM   4375  CE2 PHE   486      97.870  69.410  20.420  1.00  0.00            
ATOM   4376  HE2 PHE   486      97.120  69.660  21.160  1.00  0.00            
ATOM   4377  CD2 PHE   486      98.180  70.450  19.520  1.00  0.00            
ATOM   4378  HD2 PHE   486      97.600  71.360  19.570  1.00  0.00            
ATOM   4379  C   PHE   486      99.460  73.350  19.240  1.00  0.00            
ATOM   4380  O   PHE   486      99.970  73.320  20.370  1.00  0.00            
ATOM   4381  N   ASP   487      98.310  74.010  19.080  1.00  0.00            
ATOM   4382  H   ASP   487      98.020  73.910  18.110  1.00  0.00            
ATOM   4383  CA  ASP   487      97.660  75.000  19.910  1.00  0.00            
ATOM   4384  HA  ASP   487      98.320  75.700  20.420  1.00  0.00            
ATOM   4385  CB  ASP   487      96.760  75.760  18.950  1.00  0.00            
ATOM   4386  HB1 ASP   487      96.000  75.080  18.560  1.00  0.00            
ATOM   4387  HB2 ASP   487      97.370  76.010  18.080  1.00  0.00            
ATOM   4388  CG  ASP   487      96.000  77.020  19.350  1.00  0.00            
ATOM   4389  OD1 ASP   487      96.500  78.160  19.260  1.00  0.00            
ATOM   4390  OD2 ASP   487      94.850  76.840  19.800  1.00  0.00            
ATOM   4391  C   ASP   487      96.760  74.360  20.950  1.00  0.00            
ATOM   4392  O   ASP   487      96.150  73.310  20.780  1.00  0.00            
ATOM   4393  N   SER   488      96.490  75.040  22.070  1.00  0.00            
ATOM   4394  H   SER   488      97.000  75.900  22.230  1.00  0.00            
ATOM   4395  CA  SER   488      95.600  74.580  23.120  1.00  0.00            
ATOM   4396  HA  SER   488      95.880  73.590  23.470  1.00  0.00            
ATOM   4397  CB  SER   488      95.760  75.620  24.230  1.00  0.00            
ATOM   4398  HB1 SER   488      95.170  76.510  24.030  1.00  0.00            
ATOM   4399  HB2 SER   488      96.820  75.810  24.390  1.00  0.00            
ATOM   4400  OG  SER   488      95.290  74.990  25.400  1.00  0.00            
ATOM   4401  HG  SER   488      95.570  75.540  26.140  1.00  0.00            
ATOM   4402  C   SER   488      94.120  74.440  22.800  1.00  0.00            
ATOM   4403  O   SER   488      93.450  73.660  23.480  1.00  0.00            
ATOM   4404  N   SER   489      93.660  75.060  21.720  1.00  0.00            
ATOM   4405  H   SER   489      94.210  75.700  21.170  1.00  0.00            
ATOM   4406  CA  SER   489      92.350  74.790  21.160  1.00  0.00            
ATOM   4407  HA  SER   489      91.640  75.020  21.960  1.00  0.00            
ATOM   4408  CB  SER   489      92.150  75.780  20.010  1.00  0.00            
ATOM   4409  HB1 SER   489      92.350  76.800  20.350  1.00  0.00            
ATOM   4410  HB2 SER   489      91.120  75.820  19.660  1.00  0.00            
ATOM   4411  OG  SER   489      92.980  75.420  18.930  1.00  0.00            
ATOM   4412  HG  SER   489      93.730  75.980  19.130  1.00  0.00            
ATOM   4413  C   SER   489      92.130  73.330  20.790  1.00  0.00            
ATOM   4414  O   SER   489      91.040  72.770  20.790  1.00  0.00            
ATOM   4415  N   VAL   490      93.130  72.660  20.220  1.00  0.00            
ATOM   4416  H   VAL   490      94.000  73.130  20.000  1.00  0.00            
ATOM   4417  CA  VAL   490      93.130  71.250  19.860  1.00  0.00            
ATOM   4418  HA  VAL   490      92.260  71.140  19.210  1.00  0.00            
ATOM   4419  CB  VAL   490      94.390  70.820  19.120  1.00  0.00            
ATOM   4420  HB  VAL   490      95.210  70.740  19.840  1.00  0.00            
ATOM   4421  CG1 VAL   490      94.260  69.380  18.630  1.00  0.00            
ATOM   4422 1HG1 VAL   490      94.690  68.670  19.330  1.00  0.00            
ATOM   4423 2HG1 VAL   490      93.210  69.140  18.460  1.00  0.00            
ATOM   4424 3HG1 VAL   490      94.820  69.300  17.700  1.00  0.00            
ATOM   4425  CG2 VAL   490      94.510  71.790  17.940  1.00  0.00            
ATOM   4426 1HG2 VAL   490      95.480  71.640  17.460  1.00  0.00            
ATOM   4427 2HG2 VAL   490      93.630  71.820  17.300  1.00  0.00            
ATOM   4428 3HG2 VAL   490      94.570  72.810  18.300  1.00  0.00            
ATOM   4429  C   VAL   490      92.930  70.410  21.120  1.00  0.00            
ATOM   4430  O   VAL   490      92.140  69.480  21.060  1.00  0.00            
ATOM   4431  N   LEU   491      93.610  70.660  22.240  1.00  0.00            
ATOM   4432  H   LEU   491      94.380  71.310  22.200  1.00  0.00            
ATOM   4433  CA  LEU   491      93.330  70.040  23.520  1.00  0.00            
ATOM   4434  HA  LEU   491      93.500  68.970  23.480  1.00  0.00            
ATOM   4435  CB  LEU   491      94.300  70.560  24.580  1.00  0.00            
ATOM   4436  HB1 LEU   491      94.070  69.940  25.450  1.00  0.00            
ATOM   4437  HB2 LEU   491      94.020  71.590  24.840  1.00  0.00            
ATOM   4438  CG  LEU   491      95.800  70.380  24.420  1.00  0.00            
ATOM   4439  HG  LEU   491      96.180  70.910  23.540  1.00  0.00            
ATOM   4440  CD1 LEU   491      96.520  70.960  25.640  1.00  0.00            
ATOM   4441 1HD1 LEU   491      96.530  72.050  25.630  1.00  0.00            
ATOM   4442 2HD1 LEU   491      96.060  70.630  26.570  1.00  0.00            
ATOM   4443 3HD1 LEU   491      97.540  70.580  25.710  1.00  0.00            
ATOM   4444  CD2 LEU   491      96.240  68.920  24.280  1.00  0.00            
ATOM   4445 1HD2 LEU   491      95.810  68.360  23.440  1.00  0.00            
ATOM   4446 2HD2 LEU   491      97.310  68.990  24.090  1.00  0.00            
ATOM   4447 3HD2 LEU   491      96.000  68.330  25.160  1.00  0.00            
ATOM   4448  C   LEU   491      91.910  70.250  24.010  1.00  0.00            
ATOM   4449  O   LEU   491      91.320  69.270  24.470  1.00  0.00            
ATOM   4450  N   CYS   492      91.260  71.400  23.820  1.00  0.00            
ATOM   4451  H   CYS   492      91.750  72.170  23.400  1.00  0.00            
ATOM   4452  CA  CYS   492      89.890  71.650  24.200  1.00  0.00            
ATOM   4453  HA  CYS   492      89.700  71.370  25.240  1.00  0.00            
ATOM   4454  CB  CYS   492      89.710  73.160  24.080  1.00  0.00            
ATOM   4455  HB1 CYS   492      89.700  73.370  23.010  1.00  0.00            
ATOM   4456  HB2 CYS   492      90.580  73.680  24.480  1.00  0.00            
ATOM   4457  SG  CYS   492      88.260  73.830  24.930  1.00  0.00            
ATOM   4458  HG  CYS   492      88.660  73.780  26.200  1.00  0.00            
ATOM   4459  C   CYS   492      88.920  70.860  23.340  1.00  0.00            
ATOM   4460  O   CYS   492      87.960  70.260  23.840  1.00  0.00            
ATOM   4461  N   GLU   493      89.290  70.640  22.080  1.00  0.00            
ATOM   4462  H   GLU   493      90.020  71.180  21.660  1.00  0.00            
ATOM   4463  CA  GLU   493      88.560  69.760  21.190  1.00  0.00            
ATOM   4464  HA  GLU   493      87.540  70.140  21.200  1.00  0.00            
ATOM   4465  CB  GLU   493      88.930  69.900  19.720  1.00  0.00            
ATOM   4466  HB1 GLU   493      88.580  68.990  19.230  1.00  0.00            
ATOM   4467  HB2 GLU   493      90.000  69.850  19.500  1.00  0.00            
ATOM   4468  CG  GLU   493      88.340  71.140  19.050  1.00  0.00            
ATOM   4469  HG1 GLU   493      88.730  72.000  19.600  1.00  0.00            
ATOM   4470  HG2 GLU   493      87.270  71.240  19.190  1.00  0.00            
ATOM   4471  CD  GLU   493      88.780  71.190  17.590  1.00  0.00            
ATOM   4472  OE1 GLU   493      87.900  70.880  16.760  1.00  0.00            
ATOM   4473  OE2 GLU   493      89.990  71.280  17.290  1.00  0.00            
ATOM   4474  C   GLU   493      88.640  68.280  21.540  1.00  0.00            
ATOM   4475  O   GLU   493      87.770  67.510  21.150  1.00  0.00            
ATOM   4476  N   CYS   494      89.680  67.940  22.310  1.00  0.00            
ATOM   4477  H   CYS   494      90.440  68.600  22.390  1.00  0.00            
ATOM   4478  CA  CYS   494      89.760  66.610  22.880  1.00  0.00            
ATOM   4479  HA  CYS   494      89.500  65.920  22.080  1.00  0.00            
ATOM   4480  CB  CYS   494      91.150  66.210  23.350  1.00  0.00            
ATOM   4481  HB1 CYS   494      91.160  65.150  23.590  1.00  0.00            
ATOM   4482  HB2 CYS   494      91.460  66.760  24.240  1.00  0.00            
ATOM   4483  SG  CYS   494      92.450  66.500  22.120  1.00  0.00            
ATOM   4484  HG  CYS   494      92.310  67.820  22.100  1.00  0.00            
ATOM   4485  C   CYS   494      88.760  66.420  24.010  1.00  0.00            
ATOM   4486  O   CYS   494      88.070  65.400  24.030  1.00  0.00            
ATOM   4487  N   TYR   495      88.710  67.270  25.030  1.00  0.00            
ATOM   4488  H   TYR   495      89.470  67.930  25.110  1.00  0.00            
ATOM   4489  CA  TYR   495      87.700  67.090  26.060  1.00  0.00            
ATOM   4490  HA  TYR   495      87.730  66.100  26.510  1.00  0.00            
ATOM   4491  CB  TYR   495      88.050  68.040  27.210  1.00  0.00            
ATOM   4492  HB1 TYR   495      87.260  68.080  27.960  1.00  0.00            
ATOM   4493  HB2 TYR   495      88.140  69.010  26.710  1.00  0.00            
ATOM   4494  CG  TYR   495      89.270  67.730  28.040  1.00  0.00            
ATOM   4495  CD1 TYR   495      89.110  66.980  29.200  1.00  0.00            
ATOM   4496  HD1 TYR   495      88.170  66.500  29.460  1.00  0.00            
ATOM   4497  CE1 TYR   495      90.230  66.720  30.000  1.00  0.00            
ATOM   4498  HE1 TYR   495      90.020  66.130  30.880  1.00  0.00            
ATOM   4499  CZ  TYR   495      91.480  67.150  29.510  1.00  0.00            
ATOM   4500  OH  TYR   495      92.630  66.740  30.110  1.00  0.00            
ATOM   4501  HH  TYR   495      92.330  66.080  30.750  1.00  0.00            
ATOM   4502  CE2 TYR   495      91.630  67.970  28.380  1.00  0.00            
ATOM   4503  HE2 TYR   495      92.590  68.300  28.000  1.00  0.00            
ATOM   4504  CD2 TYR   495      90.480  68.340  27.670  1.00  0.00            
ATOM   4505  HD2 TYR   495      90.440  68.900  26.750  1.00  0.00            
ATOM   4506  C   TYR   495      86.300  67.340  25.530  1.00  0.00            
ATOM   4507  O   TYR   495      85.360  66.780  26.100  1.00  0.00            
ATOM   4508  N   ASP   496      86.140  68.170  24.500  1.00  0.00            
ATOM   4509  H   ASP   496      86.930  68.670  24.100  1.00  0.00            
ATOM   4510  CA  ASP   496      84.830  68.260  23.890  1.00  0.00            
ATOM   4511  HA  ASP   496      84.090  68.400  24.680  1.00  0.00            
ATOM   4512  CB  ASP   496      84.840  69.490  22.990  1.00  0.00            
ATOM   4513  HB1 ASP   496      85.770  69.340  22.440  1.00  0.00            
ATOM   4514  HB2 ASP   496      84.850  70.420  23.560  1.00  0.00            
ATOM   4515  CG  ASP   496      83.700  69.470  21.980  1.00  0.00            
ATOM   4516  OD1 ASP   496      82.690  70.150  22.250  1.00  0.00            
ATOM   4517  OD2 ASP   496      83.840  68.700  21.000  1.00  0.00            
ATOM   4518  C   ASP   496      84.410  67.010  23.130  1.00  0.00            
ATOM   4519  O   ASP   496      83.310  66.530  23.390  1.00  0.00            
ATOM   4520  N   ALA   497      85.270  66.400  22.310  1.00  0.00            
ATOM   4521  H   ALA   497      86.150  66.880  22.170  1.00  0.00            
ATOM   4522  CA  ALA   497      85.060  65.160  21.590  1.00  0.00            
ATOM   4523  HA  ALA   497      84.190  65.320  20.950  1.00  0.00            
ATOM   4524  CB  ALA   497      86.230  64.880  20.650  1.00  0.00            
ATOM   4525  HB1 ALA   497      86.040  64.000  20.030  1.00  0.00            
ATOM   4526  HB2 ALA   497      86.360  65.700  19.940  1.00  0.00            
ATOM   4527  HB3 ALA   497      87.120  64.700  21.250  1.00  0.00            
ATOM   4528  C   ALA   497      84.870  63.890  22.410  1.00  0.00            
ATOM   4529  O   ALA   497      84.090  62.990  22.110  1.00  0.00            
ATOM   4530  N   GLY   498      85.610  63.900  23.520  1.00  0.00            
ATOM   4531  H   GLY   498      86.300  64.640  23.640  1.00  0.00            
ATOM   4532  CA  GLY   498      85.410  62.900  24.550  1.00  0.00            
ATOM   4533  HA1 GLY   498      86.180  63.080  25.310  1.00  0.00            
ATOM   4534  HA2 GLY   498      85.570  61.950  24.060  1.00  0.00            
ATOM   4535  C   GLY   498      84.070  63.000  25.260  1.00  0.00            
ATOM   4536  O   GLY   498      83.500  61.940  25.500  1.00  0.00            
ATOM   4537  N   CYS   499      83.560  64.190  25.580  1.00  0.00            
ATOM   4538  H   CYS   499      84.090  65.040  25.420  1.00  0.00            
ATOM   4539  CA  CYS   499      82.250  64.300  26.180  1.00  0.00            
ATOM   4540  HA  CYS   499      82.070  63.510  26.900  1.00  0.00            
ATOM   4541  CB  CYS   499      82.230  65.680  26.820  1.00  0.00            
ATOM   4542  HB1 CYS   499      81.200  66.040  26.840  1.00  0.00            
ATOM   4543  HB2 CYS   499      82.850  66.380  26.250  1.00  0.00            
ATOM   4544  SG  CYS   499      82.930  65.620  28.490  1.00  0.00            
ATOM   4545  HG  CYS   499      82.830  66.910  28.790  1.00  0.00            
ATOM   4546  C   CYS   499      81.100  64.300  25.180  1.00  0.00            
ATOM   4547  O   CYS   499      79.930  64.140  25.550  1.00  0.00            
ATOM   4548  N   ALA   500      81.290  64.580  23.890  1.00  0.00            
ATOM   4549  H   ALA   500      82.210  64.950  23.700  1.00  0.00            
ATOM   4550  CA  ALA   500      80.300  64.600  22.840  1.00  0.00            
ATOM   4551  HA  ALA   500      79.300  64.800  23.230  1.00  0.00            
ATOM   4552  CB  ALA   500      80.600  65.770  21.910  1.00  0.00            
ATOM   4553  HB1 ALA   500      81.530  65.660  21.340  1.00  0.00            
ATOM   4554  HB2 ALA   500      79.760  65.850  21.230  1.00  0.00            
ATOM   4555  HB3 ALA   500      80.550  66.680  22.510  1.00  0.00            
ATOM   4556  C   ALA   500      80.160  63.320  22.040  1.00  0.00            
ATOM   4557  O   ALA   500      79.040  62.950  21.700  1.00  0.00            
ATOM   4558  N   TRP   501      81.180  62.500  21.770  1.00  0.00            
ATOM   4559  H   TRP   501      82.050  62.820  22.180  1.00  0.00            
ATOM   4560  CA  TRP   501      81.200  61.330  20.910  1.00  0.00            
ATOM   4561  HA  TRP   501      80.230  61.100  20.460  1.00  0.00            
ATOM   4562  CB  TRP   501      82.030  61.660  19.670  1.00  0.00            
ATOM   4563  HB1 TRP   501      82.020  60.740  19.090  1.00  0.00            
ATOM   4564  HB2 TRP   501      83.070  61.760  19.990  1.00  0.00            
ATOM   4565  CG  TRP   501      81.660  62.820  18.800  1.00  0.00            
ATOM   4566  CD1 TRP   501      82.030  64.110  18.960  1.00  0.00            
ATOM   4567  HD1 TRP   501      82.800  64.430  19.650  1.00  0.00            
ATOM   4568  NE1 TRP   501      81.520  64.940  17.980  1.00  0.00            
ATOM   4569  HE1 TRP   501      81.880  65.860  17.780  1.00  0.00            
ATOM   4570  CE2 TRP   501      80.590  64.230  17.250  1.00  0.00            
ATOM   4571  CZ2 TRP   501      79.720  64.590  16.210  1.00  0.00            
ATOM   4572  HZ2 TRP   501      79.650  65.630  15.930  1.00  0.00            
ATOM   4573  CH2 TRP   501      78.960  63.620  15.540  1.00  0.00            
ATOM   4574  HH2 TRP   501      78.340  63.970  14.730  1.00  0.00            
ATOM   4575  CZ3 TRP   501      79.070  62.300  15.990  1.00  0.00            
ATOM   4576  HZ3 TRP   501      78.430  61.490  15.670  1.00  0.00            
ATOM   4577  CE3 TRP   501      79.920  61.940  17.030  1.00  0.00            
ATOM   4578  HE3 TRP   501      80.000  60.910  17.330  1.00  0.00            
ATOM   4579  CD2 TRP   501      80.750  62.890  17.670  1.00  0.00            
ATOM   4580  C   TRP   501      81.750  60.060  21.550  1.00  0.00            
ATOM   4581  O   TRP   501      81.210  59.000  21.290  1.00  0.00            
ATOM   4582  N   TYR   502      82.780  60.060  22.400  1.00  0.00            
ATOM   4583  H   TYR   502      83.220  60.940  22.600  1.00  0.00            
ATOM   4584  CA  TYR   502      83.480  58.880  22.880  1.00  0.00            
ATOM   4585  HA  TYR   502      83.110  58.050  22.260  1.00  0.00            
ATOM   4586  CB  TYR   502      84.960  59.000  22.550  1.00  0.00            
ATOM   4587  HB1 TYR   502      85.630  58.160  22.740  1.00  0.00            
ATOM   4588  HB2 TYR   502      85.290  59.820  23.190  1.00  0.00            
ATOM   4589  CG  TYR   502      85.180  59.420  21.120  1.00  0.00            
ATOM   4590  CD1 TYR   502      84.690  58.660  20.050  1.00  0.00            
ATOM   4591  HD1 TYR   502      84.130  57.760  20.250  1.00  0.00            
ATOM   4592  CE1 TYR   502      84.850  59.080  18.720  1.00  0.00            
ATOM   4593  HE1 TYR   502      84.420  58.510  17.910  1.00  0.00            
ATOM   4594  CZ  TYR   502      85.690  60.180  18.480  1.00  0.00            
ATOM   4595  OH  TYR   502      85.820  60.670  17.210  1.00  0.00            
ATOM   4596  HH  TYR   502      86.210  61.540  17.280  1.00  0.00            
ATOM   4597  CE2 TYR   502      86.170  60.990  19.530  1.00  0.00            
ATOM   4598  HE2 TYR   502      86.800  61.850  19.360  1.00  0.00            
ATOM   4599  CD2 TYR   502      85.900  60.590  20.850  1.00  0.00            
ATOM   4600  HD2 TYR   502      86.360  61.160  21.630  1.00  0.00            
ATOM   4601  C   TYR   502      83.060  58.460  24.280  1.00  0.00            
ATOM   4602  O   TYR   502      83.560  57.440  24.750  1.00  0.00            
ATOM   4603  N   GLU   503      82.170  59.200  24.950  1.00  0.00            
ATOM   4604  H   GLU   503      81.820  60.030  24.490  1.00  0.00            
ATOM   4605  CA  GLU   503      81.820  58.960  26.330  1.00  0.00            
ATOM   4606  HA  GLU   503      81.450  59.970  26.510  1.00  0.00            
ATOM   4607  CB  GLU   503      80.640  58.000  26.530  1.00  0.00            
ATOM   4608  HB1 GLU   503      80.970  56.970  26.470  1.00  0.00            
ATOM   4609  HB2 GLU   503      80.010  58.100  25.640  1.00  0.00            
ATOM   4610  CG  GLU   503      79.780  58.030  27.790  1.00  0.00            
ATOM   4611  HG1 GLU   503      79.480  59.080  27.880  1.00  0.00            
ATOM   4612  HG2 GLU   503      80.400  57.660  28.600  1.00  0.00            
ATOM   4613  CD  GLU   503      78.520  57.180  27.770  1.00  0.00            
ATOM   4614  OE1 GLU   503      77.790  57.190  26.760  1.00  0.00            
ATOM   4615  OE2 GLU   503      78.360  56.390  28.720  1.00  0.00            
ATOM   4616  C   GLU   503      82.970  58.880  27.320  1.00  0.00            
ATOM   4617  O   GLU   503      83.060  57.900  28.060  1.00  0.00            
ATOM   4618  N   LEU   504      83.830  59.900  27.380  1.00  0.00            
ATOM   4619  H   LEU   504      83.690  60.730  26.820  1.00  0.00            
ATOM   4620  CA  LEU   504      84.860  60.010  28.390  1.00  0.00            
ATOM   4621  HA  LEU   504      85.070  59.060  28.880  1.00  0.00            
ATOM   4622  CB  LEU   504      86.160  60.240  27.630  1.00  0.00            
ATOM   4623  HB1 LEU   504      87.020  60.240  28.310  1.00  0.00            
ATOM   4624  HB2 LEU   504      86.120  61.260  27.230  1.00  0.00            
ATOM   4625  CG  LEU   504      86.460  59.350  26.430  1.00  0.00            
ATOM   4626  HG  LEU   504      85.660  59.480  25.690  1.00  0.00            
ATOM   4627  CD1 LEU   504      87.800  59.880  25.920  1.00  0.00            
ATOM   4628 1HD1 LEU   504      88.650  59.690  26.570  1.00  0.00            
ATOM   4629 2HD1 LEU   504      88.080  59.560  24.910  1.00  0.00            
ATOM   4630 3HD1 LEU   504      87.780  60.960  25.800  1.00  0.00            
ATOM   4631  CD2 LEU   504      86.520  57.890  26.840  1.00  0.00            
ATOM   4632 1HD2 LEU   504      87.040  57.790  27.790  1.00  0.00            
ATOM   4633 2HD2 LEU   504      85.490  57.540  26.860  1.00  0.00            
ATOM   4634 3HD2 LEU   504      86.890  57.190  26.090  1.00  0.00            
ATOM   4635  C   LEU   504      84.370  61.040  29.400  1.00  0.00            
ATOM   4636  O   LEU   504      83.960  62.150  29.050  1.00  0.00            
ATOM   4637  N   THR   505      84.490  60.740  30.690  1.00  0.00            
ATOM   4638  H   THR   505      84.690  59.770  30.880  1.00  0.00            
ATOM   4639  CA  THR   505      84.750  61.700  31.750  1.00  0.00            
ATOM   4640  HA  THR   505      84.020  62.510  31.710  1.00  0.00            
ATOM   4641  CB  THR   505      84.680  61.010  33.110  1.00  0.00            
ATOM   4642  HB  THR   505      84.820  61.740  33.910  1.00  0.00            
ATOM   4643  CG2 THR   505      83.310  60.440  33.460  1.00  0.00            
ATOM   4644 1HG2 THR   505      82.540  61.210  33.370  1.00  0.00            
ATOM   4645 2HG2 THR   505      83.070  59.580  32.840  1.00  0.00            
ATOM   4646 3HG2 THR   505      83.410  59.960  34.440  1.00  0.00            
ATOM   4647  OG1 THR   505      85.670  60.030  33.340  1.00  0.00            
ATOM   4648  HG1 THR   505      85.460  59.340  32.700  1.00  0.00            
ATOM   4649  C   THR   505      86.100  62.400  31.610  1.00  0.00            
ATOM   4650  O   THR   505      87.040  61.820  31.060  1.00  0.00            
ATOM   4651  N   PRO   506      86.330  63.610  32.110  1.00  0.00            
ATOM   4652  CD  PRO   506      85.310  64.440  32.720  1.00  0.00            
ATOM   4653  HD1 PRO   506      85.090  63.960  33.670  1.00  0.00            
ATOM   4654  HD2 PRO   506      84.470  64.490  32.040  1.00  0.00            
ATOM   4655  CG  PRO   506      85.970  65.820  32.810  1.00  0.00            
ATOM   4656  HG1 PRO   506      85.620  66.360  33.690  1.00  0.00            
ATOM   4657  HG2 PRO   506      85.670  66.410  31.940  1.00  0.00            
ATOM   4658  CB  PRO   506      87.470  65.650  32.590  1.00  0.00            
ATOM   4659  HB1 PRO   506      87.790  65.540  33.630  1.00  0.00            
ATOM   4660  HB2 PRO   506      87.990  66.490  32.110  1.00  0.00            
ATOM   4661  CA  PRO   506      87.540  64.340  31.810  1.00  0.00            
ATOM   4662  HA  PRO   506      87.610  64.560  30.750  1.00  0.00            
ATOM   4663  C   PRO   506      88.840  63.670  32.240  1.00  0.00            
ATOM   4664  O   PRO   506      89.770  63.730  31.440  1.00  0.00            
ATOM   4665  N   ALA   507      88.810  62.780  33.240  1.00  0.00            
ATOM   4666  H   ALA   507      87.910  62.620  33.670  1.00  0.00            
ATOM   4667  CA  ALA   507      89.930  62.030  33.770  1.00  0.00            
ATOM   4668  HA  ALA   507      90.740  62.750  33.810  1.00  0.00            
ATOM   4669  CB  ALA   507      89.540  61.490  35.150  1.00  0.00            
ATOM   4670  HB1 ALA   507      89.370  62.310  35.850  1.00  0.00            
ATOM   4671  HB2 ALA   507      88.650  60.870  35.070  1.00  0.00            
ATOM   4672  HB3 ALA   507      90.350  60.860  35.530  1.00  0.00            
ATOM   4673  C   ALA   507      90.290  60.980  32.730  1.00  0.00            
ATOM   4674  O   ALA   507      91.470  60.890  32.410  1.00  0.00            
ATOM   4675  N   GLU   508      89.320  60.270  32.160  1.00  0.00            
ATOM   4676  H   GLU   508      88.380  60.510  32.440  1.00  0.00            
ATOM   4677  CA  GLU   508      89.330  59.310  31.070  1.00  0.00            
ATOM   4678  HA  GLU   508      90.050  58.570  31.400  1.00  0.00            
ATOM   4679  CB  GLU   508      87.920  58.740  30.880  1.00  0.00            
ATOM   4680  HB1 GLU   508      87.890  58.190  29.940  1.00  0.00            
ATOM   4681  HB2 GLU   508      87.140  59.500  30.930  1.00  0.00            
ATOM   4682  CG  GLU   508      87.540  57.650  31.870  1.00  0.00            
ATOM   4683  HG1 GLU   508      87.740  58.030  32.880  1.00  0.00            
ATOM   4684  HG2 GLU   508      88.210  56.800  31.770  1.00  0.00            
ATOM   4685  CD  GLU   508      86.100  57.180  31.700  1.00  0.00            
ATOM   4686  OE1 GLU   508      85.820  56.000  32.000  1.00  0.00            
ATOM   4687  OE2 GLU   508      85.260  58.050  31.400  1.00  0.00            
ATOM   4688  C   GLU   508      89.960  59.940  29.840  1.00  0.00            
ATOM   4689  O   GLU   508      90.770  59.340  29.150  1.00  0.00            
ATOM   4690  N   THR   509      89.720  61.220  29.550  1.00  0.00            
ATOM   4691  H   THR   509      89.210  61.720  30.260  1.00  0.00            
ATOM   4692  CA  THR   509      90.430  62.000  28.550  1.00  0.00            
ATOM   4693  HA  THR   509      90.510  61.530  27.570  1.00  0.00            
ATOM   4694  CB  THR   509      89.600  63.240  28.240  1.00  0.00            
ATOM   4695  HB  THR   509      89.370  63.700  29.200  1.00  0.00            
ATOM   4696  CG2 THR   509      90.260  64.220  27.270  1.00  0.00            
ATOM   4697 1HG2 THR   509      90.610  63.680  26.390  1.00  0.00            
ATOM   4698 2HG2 THR   509      89.630  65.070  27.020  1.00  0.00            
ATOM   4699 3HG2 THR   509      91.180  64.550  27.760  1.00  0.00            
ATOM   4700  OG1 THR   509      88.340  62.890  27.710  1.00  0.00            
ATOM   4701  HG1 THR   509      87.870  62.440  28.420  1.00  0.00            
ATOM   4702  C   THR   509      91.870  62.280  28.950  1.00  0.00            
ATOM   4703  O   THR   509      92.760  62.070  28.130  1.00  0.00            
ATOM   4704  N   SER   510      92.130  62.870  30.120  1.00  0.00            
ATOM   4705  H   SER   510      91.320  63.230  30.610  1.00  0.00            
ATOM   4706  CA  SER   510      93.420  63.450  30.430  1.00  0.00            
ATOM   4707  HA  SER   510      93.580  64.380  29.890  1.00  0.00            
ATOM   4708  CB  SER   510      93.460  63.770  31.930  1.00  0.00            
ATOM   4709  HB1 SER   510      94.490  63.990  32.180  1.00  0.00            
ATOM   4710  HB2 SER   510      93.110  62.890  32.480  1.00  0.00            
ATOM   4711  OG  SER   510      92.690  64.900  32.260  1.00  0.00            
ATOM   4712  HG  SER   510      92.630  64.850  33.210  1.00  0.00            
ATOM   4713  C   SER   510      94.510  62.410  30.210  1.00  0.00            
ATOM   4714  O   SER   510      95.570  62.750  29.700  1.00  0.00            
ATOM   4715  N   VAL   511      94.260  61.160  30.630  1.00  0.00            
ATOM   4716  H   VAL   511      93.400  60.960  31.130  1.00  0.00            
ATOM   4717  CA  VAL   511      95.290  60.150  30.670  1.00  0.00            
ATOM   4718  HA  VAL   511      96.230  60.550  31.070  1.00  0.00            
ATOM   4719  CB  VAL   511      94.900  59.030  31.630  1.00  0.00            
ATOM   4720  HB  VAL   511      95.720  58.320  31.470  1.00  0.00            
ATOM   4721  CG1 VAL   511      94.810  59.490  33.090  1.00  0.00            
ATOM   4722 1HG1 VAL   511      94.490  58.590  33.610  1.00  0.00            
ATOM   4723 2HG1 VAL   511      95.810  59.750  33.440  1.00  0.00            
ATOM   4724 3HG1 VAL   511      94.040  60.260  33.180  1.00  0.00            
ATOM   4725  CG2 VAL   511      93.630  58.230  31.350  1.00  0.00            
ATOM   4726 1HG2 VAL   511      92.780  58.870  31.570  1.00  0.00            
ATOM   4727 2HG2 VAL   511      93.590  57.970  30.290  1.00  0.00            
ATOM   4728 3HG2 VAL   511      93.620  57.330  31.960  1.00  0.00            
ATOM   4729  C   VAL   511      95.590  59.610  29.280  1.00  0.00            
ATOM   4730  O   VAL   511      96.730  59.170  29.150  1.00  0.00            
ATOM   4731  N   ARG   512      94.670  59.680  28.320  1.00  0.00            
ATOM   4732  H   ARG   512      93.800  60.150  28.520  1.00  0.00            
ATOM   4733  CA  ARG   512      94.920  59.350  26.930  1.00  0.00            
ATOM   4734  HA  ARG   512      95.540  58.460  26.840  1.00  0.00            
ATOM   4735  CB  ARG   512      93.610  59.230  26.160  1.00  0.00            
ATOM   4736  HB1 ARG   512      93.860  59.110  25.110  1.00  0.00            
ATOM   4737  HB2 ARG   512      93.030  60.150  26.300  1.00  0.00            
ATOM   4738  CG  ARG   512      92.770  58.050  26.650  1.00  0.00            
ATOM   4739  HG1 ARG   512      92.760  57.970  27.740  1.00  0.00            
ATOM   4740  HG2 ARG   512      93.290  57.230  26.140  1.00  0.00            
ATOM   4741  CD  ARG   512      91.380  58.190  26.040  1.00  0.00            
ATOM   4742  HD1 ARG   512      91.500  58.250  24.950  1.00  0.00            
ATOM   4743  HD2 ARG   512      90.820  59.100  26.260  1.00  0.00            
ATOM   4744  NE  ARG   512      90.460  57.120  26.420  1.00  0.00            
ATOM   4745  HE  ARG   512      90.510  56.680  27.330  1.00  0.00            
ATOM   4746  CZ  ARG   512      89.610  56.520  25.590  1.00  0.00            
ATOM   4747  NH1 ARG   512      89.580  56.730  24.270  1.00  0.00            
ATOM   4748 1HH1 ARG   512      90.430  57.070  23.860  1.00  0.00            
ATOM   4749 2HH1 ARG   512      88.800  56.300  23.790  1.00  0.00            
ATOM   4750  NH2 ARG   512      88.700  55.710  26.160  1.00  0.00            
ATOM   4751 1HH2 ARG   512      88.700  55.470  27.140  1.00  0.00            
ATOM   4752 2HH2 ARG   512      88.390  54.990  25.520  1.00  0.00            
ATOM   4753  C   ARG   512      95.740  60.470  26.300  1.00  0.00            
ATOM   4754  O   ARG   512      96.580  60.180  25.450  1.00  0.00            
ATOM   4755  N   LEU   513      95.540  61.750  26.620  1.00  0.00            
ATOM   4756  H   LEU   513      94.750  61.890  27.230  1.00  0.00            
ATOM   4757  CA  LEU   513      96.420  62.840  26.230  1.00  0.00            
ATOM   4758  HA  LEU   513      96.620  62.910  25.160  1.00  0.00            
ATOM   4759  CB  LEU   513      95.700  64.160  26.460  1.00  0.00            
ATOM   4760  HB1 LEU   513      96.360  64.980  26.170  1.00  0.00            
ATOM   4761  HB2 LEU   513      95.550  64.360  27.520  1.00  0.00            
ATOM   4762  CG  LEU   513      94.360  64.280  25.730  1.00  0.00            
ATOM   4763  HG  LEU   513      93.710  63.460  26.040  1.00  0.00            
ATOM   4764  CD1 LEU   513      93.650  65.590  26.020  1.00  0.00            
ATOM   4765 1HD1 LEU   513      92.630  65.490  25.670  1.00  0.00            
ATOM   4766 2HD1 LEU   513      93.700  65.950  27.050  1.00  0.00            
ATOM   4767 3HD1 LEU   513      94.150  66.390  25.470  1.00  0.00            
ATOM   4768  CD2 LEU   513      94.500  64.190  24.210  1.00  0.00            
ATOM   4769 1HD2 LEU   513      93.530  64.450  23.790  1.00  0.00            
ATOM   4770 2HD2 LEU   513      95.220  64.950  23.900  1.00  0.00            
ATOM   4771 3HD2 LEU   513      94.940  63.240  23.910  1.00  0.00            
ATOM   4772  C   LEU   513      97.820  62.690  26.810  1.00  0.00            
ATOM   4773  O   LEU   513      98.780  62.790  26.050  1.00  0.00            
ATOM   4774  N   ARG   514      97.970  62.350  28.100  1.00  0.00            
ATOM   4775  H   ARG   514      97.150  62.430  28.680  1.00  0.00            
ATOM   4776  CA  ARG   514      99.240  62.280  28.780  1.00  0.00            
ATOM   4777  HA  ARG   514      99.690  63.260  28.640  1.00  0.00            
ATOM   4778  CB  ARG   514      98.860  62.020  30.240  1.00  0.00            
ATOM   4779  HB1 ARG   514      98.400  61.040  30.360  1.00  0.00            
ATOM   4780  HB2 ARG   514      98.140  62.800  30.510  1.00  0.00            
ATOM   4781  CG  ARG   514     100.060  62.100  31.170  1.00  0.00            
ATOM   4782  HG1 ARG   514     100.690  62.890  30.760  1.00  0.00            
ATOM   4783  HG2 ARG   514     100.680  61.200  31.120  1.00  0.00            
ATOM   4784  CD  ARG   514      99.560  62.350  32.590  1.00  0.00            
ATOM   4785  HD1 ARG   514     100.450  62.250  33.210  1.00  0.00            
ATOM   4786  HD2 ARG   514      98.830  61.550  32.700  1.00  0.00            
ATOM   4787  NE  ARG   514      98.990  63.670  32.880  1.00  0.00            
ATOM   4788  HE  ARG   514      99.560  64.410  32.500  1.00  0.00            
ATOM   4789  CZ  ARG   514      97.750  64.010  33.260  1.00  0.00            
ATOM   4790  NH1 ARG   514      96.790  63.120  33.560  1.00  0.00            
ATOM   4791 1HH1 ARG   514      97.120  62.180  33.710  1.00  0.00            
ATOM   4792 2HH1 ARG   514      96.080  63.450  34.190  1.00  0.00            
ATOM   4793  NH2 ARG   514      97.400  65.300  33.250  1.00  0.00            
ATOM   4794 1HH2 ARG   514      98.120  65.990  33.070  1.00  0.00            
ATOM   4795 2HH2 ARG   514      96.450  65.630  33.240  1.00  0.00            
ATOM   4796  C   ARG   514     100.120  61.180  28.190  1.00  0.00            
ATOM   4797  O   ARG   514     101.270  61.500  27.920  1.00  0.00            
ATOM   4798  N   ALA   515      99.550  60.040  27.810  1.00  0.00            
ATOM   4799  H   ALA   515      98.550  59.900  27.820  1.00  0.00            
ATOM   4800  CA  ALA   515     100.230  58.990  27.070  1.00  0.00            
ATOM   4801  HA  ALA   515     101.090  58.600  27.620  1.00  0.00            
ATOM   4802  CB  ALA   515      99.360  57.770  26.790  1.00  0.00            
ATOM   4803  HB1 ALA   515      99.930  57.020  26.230  1.00  0.00            
ATOM   4804  HB2 ALA   515      99.050  57.300  27.730  1.00  0.00            
ATOM   4805  HB3 ALA   515      98.530  58.100  26.180  1.00  0.00            
ATOM   4806  C   ALA   515     100.880  59.550  25.820  1.00  0.00            
ATOM   4807  O   ALA   515     102.040  59.260  25.560  1.00  0.00            
ATOM   4808  N   TYR   516     100.210  60.310  24.950  1.00  0.00            
ATOM   4809  H   TYR   516      99.230  60.550  25.090  1.00  0.00            
ATOM   4810  CA  TYR   516     100.710  60.950  23.750  1.00  0.00            
ATOM   4811  HA  TYR   516     101.060  60.240  23.000  1.00  0.00            
ATOM   4812  CB  TYR   516      99.500  61.580  23.050  1.00  0.00            
ATOM   4813  HB1 TYR   516      98.980  62.260  23.720  1.00  0.00            
ATOM   4814  HB2 TYR   516      98.930  60.670  22.860  1.00  0.00            
ATOM   4815  CG  TYR   516      99.720  62.380  21.790  1.00  0.00            
ATOM   4816  CD1 TYR   516      99.900  63.770  21.900  1.00  0.00            
ATOM   4817  HD1 TYR   516      99.900  64.230  22.880  1.00  0.00            
ATOM   4818  CE1 TYR   516     100.130  64.550  20.770  1.00  0.00            
ATOM   4819  HE1 TYR   516     100.320  65.600  20.930  1.00  0.00            
ATOM   4820  CZ  TYR   516     100.110  63.930  19.500  1.00  0.00            
ATOM   4821  OH  TYR   516     100.450  64.590  18.360  1.00  0.00            
ATOM   4822  HH  TYR   516     100.250  64.120  17.540  1.00  0.00            
ATOM   4823  CE2 TYR   516      99.770  62.570  19.380  1.00  0.00            
ATOM   4824  HE2 TYR   516      99.770  62.100  18.400  1.00  0.00            
ATOM   4825  CD2 TYR   516      99.660  61.780  20.530  1.00  0.00            
ATOM   4826  HD2 TYR   516      99.560  60.710  20.510  1.00  0.00            
ATOM   4827  C   TYR   516     101.740  62.040  24.000  1.00  0.00            
ATOM   4828  O   TYR   516     102.550  62.230  23.090  1.00  0.00            
ATOM   4829  N   LEU   517     101.750  62.750  25.130  1.00  0.00            
ATOM   4830  H   LEU   517     100.990  62.600  25.790  1.00  0.00            
ATOM   4831  CA  LEU   517     102.810  63.680  25.460  1.00  0.00            
ATOM   4832  HA  LEU   517     103.120  64.120  24.510  1.00  0.00            
ATOM   4833  CB  LEU   517     102.370  64.810  26.380  1.00  0.00            
ATOM   4834  HB1 LEU   517     103.270  65.360  26.620  1.00  0.00            
ATOM   4835  HB2 LEU   517     101.980  64.370  27.300  1.00  0.00            
ATOM   4836  CG  LEU   517     101.310  65.660  25.680  1.00  0.00            
ATOM   4837  HG  LEU   517     100.420  65.060  25.530  1.00  0.00            
ATOM   4838  CD1 LEU   517     100.950  66.750  26.690  1.00  0.00            
ATOM   4839 1HD1 LEU   517     101.820  67.250  27.120  1.00  0.00            
ATOM   4840 2HD1 LEU   517     100.310  67.500  26.240  1.00  0.00            
ATOM   4841 3HD1 LEU   517     100.330  66.350  27.490  1.00  0.00            
ATOM   4842  CD2 LEU   517     101.740  66.440  24.440  1.00  0.00            
ATOM   4843 1HD2 LEU   517     102.680  66.950  24.630  1.00  0.00            
ATOM   4844 2HD2 LEU   517     101.930  65.790  23.580  1.00  0.00            
ATOM   4845 3HD2 LEU   517     100.940  67.130  24.180  1.00  0.00            
ATOM   4846  C   LEU   517     104.110  63.020  25.900  1.00  0.00            
ATOM   4847  O   LEU   517     105.180  63.590  25.700  1.00  0.00            
ATOM   4848  N   ASN   518     104.050  61.870  26.590  1.00  0.00            
ATOM   4849  H   ASN   518     103.110  61.510  26.710  1.00  0.00            
ATOM   4850  CA  ASN   518     105.140  61.120  27.170  1.00  0.00            
ATOM   4851  HA  ASN   518     105.870  61.800  27.620  1.00  0.00            
ATOM   4852  CB  ASN   518     104.610  60.250  28.310  1.00  0.00            
ATOM   4853  HB1 ASN   518     105.310  59.450  28.510  1.00  0.00            
ATOM   4854  HB2 ASN   518     103.720  59.700  28.020  1.00  0.00            
ATOM   4855  CG  ASN   518     104.490  61.030  29.610  1.00  0.00            
ATOM   4856  OD1 ASN   518     105.380  61.070  30.450  1.00  0.00            
ATOM   4857  ND2 ASN   518     103.360  61.710  29.830  1.00  0.00            
ATOM   4858 1HD2 ASN   518     102.560  61.620  29.220  1.00  0.00            
ATOM   4859 2HD2 ASN   518     103.260  62.150  30.740  1.00  0.00            
ATOM   4860  C   ASN   518     105.890  60.210  26.210  1.00  0.00            
ATOM   4861  O   ASN   518     106.920  59.600  26.480  1.00  0.00            
ATOM   4862  N   THR   519     105.370  60.150  24.980  1.00  0.00            
ATOM   4863  H   THR   519     104.480  60.570  24.790  1.00  0.00            
ATOM   4864  CA  THR   519     105.860  59.240  23.960  1.00  0.00            
ATOM   4865  HA  THR   519     106.430  58.530  24.550  1.00  0.00            
ATOM   4866  CB  THR   519     104.650  58.570  23.320  1.00  0.00            
ATOM   4867  HB  THR   519     103.960  59.300  22.890  1.00  0.00            
ATOM   4868  CG2 THR   519     105.050  57.690  22.140  1.00  0.00            
ATOM   4869 1HG2 THR   519     105.540  56.820  22.570  1.00  0.00            
ATOM   4870 2HG2 THR   519     104.170  57.460  21.540  1.00  0.00            
ATOM   4871 3HG2 THR   519     105.810  58.170  21.520  1.00  0.00            
ATOM   4872  OG1 THR   519     104.060  57.690  24.250  1.00  0.00            
ATOM   4873  HG1 THR   519     103.460  58.240  24.780  1.00  0.00            
ATOM   4874  C   THR   519     106.690  60.070  22.990  1.00  0.00            
ATOM   4875  O   THR   519     106.160  60.960  22.330  1.00  0.00            
ATOM   4876  N   PRO   520     108.000  59.820  22.920  1.00  0.00            
ATOM   4877  CD  PRO   520     108.790  58.780  23.550  1.00  0.00            
ATOM   4878  HD1 PRO   520     108.240  57.830  23.580  1.00  0.00            
ATOM   4879  HD2 PRO   520     108.910  59.200  24.550  1.00  0.00            
ATOM   4880  CG  PRO   520     110.150  58.690  22.870  1.00  0.00            
ATOM   4881  HG1 PRO   520     110.090  57.840  22.190  1.00  0.00            
ATOM   4882  HG2 PRO   520     110.870  58.550  23.680  1.00  0.00            
ATOM   4883  CB  PRO   520     110.260  60.030  22.160  1.00  0.00            
ATOM   4884  HB1 PRO   520     110.840  59.850  21.250  1.00  0.00            
ATOM   4885  HB2 PRO   520     110.800  60.760  22.750  1.00  0.00            
ATOM   4886  CA  PRO   520     108.850  60.600  22.040  1.00  0.00            
ATOM   4887  HA  PRO   520     108.850  61.650  22.330  1.00  0.00            
ATOM   4888  C   PRO   520     108.510  60.440  20.570  1.00  0.00            
ATOM   4889  O   PRO   520     108.000  59.380  20.230  1.00  0.00            
ATOM   4890  N   GLY   521     108.830  61.310  19.610  1.00  0.00            
ATOM   4891  H   GLY   521     109.400  62.090  19.910  1.00  0.00            
ATOM   4892  CA  GLY   521     108.590  61.070  18.200  1.00  0.00            
ATOM   4893  HA1 GLY   521     108.420  60.000  18.060  1.00  0.00            
ATOM   4894  HA2 GLY   521     109.390  61.480  17.580  1.00  0.00            
ATOM   4895  C   GLY   521     107.290  61.680  17.690  1.00  0.00            
ATOM   4896  O   GLY   521     107.110  61.690  16.470  1.00  0.00            
ATOM   4897  N   LEU   522     106.360  62.100  18.550  1.00  0.00            
ATOM   4898  H   LEU   522     106.630  62.110  19.520  1.00  0.00            
ATOM   4899  CA  LEU   522     105.120  62.780  18.220  1.00  0.00            
ATOM   4900  HA  LEU   522     104.800  62.440  17.230  1.00  0.00            
ATOM   4901  CB  LEU   522     104.050  62.230  19.150  1.00  0.00            
ATOM   4902  HB1 LEU   522     103.110  62.690  18.870  1.00  0.00            
ATOM   4903  HB2 LEU   522     104.430  62.320  20.170  1.00  0.00            
ATOM   4904  CG  LEU   522     103.750  60.740  18.970  1.00  0.00            
ATOM   4905  HG  LEU   522     104.660  60.140  18.870  1.00  0.00            
ATOM   4906  CD1 LEU   522     102.930  60.170  20.120  1.00  0.00            
ATOM   4907 1HD1 LEU   522     103.330  60.550  21.060  1.00  0.00            
ATOM   4908 2HD1 LEU   522     101.900  60.520  20.250  1.00  0.00            
ATOM   4909 3HD1 LEU   522     102.950  59.080  20.130  1.00  0.00            
ATOM   4910  CD2 LEU   522     103.140  60.290  17.640  1.00  0.00            
ATOM   4911 1HD2 LEU   522     103.910  60.260  16.870  1.00  0.00            
ATOM   4912 2HD2 LEU   522     102.760  59.280  17.830  1.00  0.00            
ATOM   4913 3HD2 LEU   522     102.340  60.980  17.410  1.00  0.00            
ATOM   4914  C   LEU   522     105.140  64.290  18.330  1.00  0.00            
ATOM   4915  O   LEU   522     105.910  64.820  19.130  1.00  0.00            
ATOM   4916  N   PRO   523     104.210  64.980  17.670  1.00  0.00            
ATOM   4917  CD  PRO   523     103.430  64.520  16.540  1.00  0.00            
ATOM   4918  HD1 PRO   523     102.580  63.910  16.830  1.00  0.00            
ATOM   4919  HD2 PRO   523     104.010  64.080  15.720  1.00  0.00            
ATOM   4920  CG  PRO   523     102.920  65.790  15.880  1.00  0.00            
ATOM   4921  HG1 PRO   523     102.010  65.540  15.330  1.00  0.00            
ATOM   4922  HG2 PRO   523     103.600  66.090  15.090  1.00  0.00            
ATOM   4923  CB  PRO   523     102.780  66.830  17.000  1.00  0.00            
ATOM   4924  HB1 PRO   523     101.860  66.620  17.540  1.00  0.00            
ATOM   4925  HB2 PRO   523     102.700  67.880  16.730  1.00  0.00            
ATOM   4926  CA  PRO   523     103.960  66.400  17.860  1.00  0.00            
ATOM   4927  HA  PRO   523     104.880  66.910  17.590  1.00  0.00            
ATOM   4928  C   PRO   523     103.710  66.820  19.300  1.00  0.00            
ATOM   4929  O   PRO   523     103.160  66.020  20.060  1.00  0.00            
ATOM   4930  N   VAL   524     104.000  68.070  19.660  1.00  0.00            
ATOM   4931  H   VAL   524     104.260  68.720  18.930  1.00  0.00            
ATOM   4932  CA  VAL   524     103.790  68.520  21.020  1.00  0.00            
ATOM   4933  HA  VAL   524     103.290  67.680  21.510  1.00  0.00            
ATOM   4934  CB  VAL   524     105.130  68.740  21.730  1.00  0.00            
ATOM   4935  HB  VAL   524     104.860  69.100  22.720  1.00  0.00            
ATOM   4936  CG1 VAL   524     105.990  67.490  21.870  1.00  0.00            
ATOM   4937 1HG1 VAL   524     107.040  67.750  21.980  1.00  0.00            
ATOM   4938 2HG1 VAL   524     105.630  66.860  22.690  1.00  0.00            
ATOM   4939 3HG1 VAL   524     106.070  66.890  20.960  1.00  0.00            
ATOM   4940  CG2 VAL   524     105.920  69.870  21.070  1.00  0.00            
ATOM   4941 1HG2 VAL   524     105.280  70.690  20.760  1.00  0.00            
ATOM   4942 2HG2 VAL   524     106.670  70.300  21.740  1.00  0.00            
ATOM   4943 3HG2 VAL   524     106.460  69.470  20.210  1.00  0.00            
ATOM   4944  C   VAL   524     102.780  69.630  21.230  1.00  0.00            
ATOM   4945  O   VAL   524     102.580  70.450  20.340  1.00  0.00            
ATOM   4946  N   CYS   525     102.230  69.690  22.450  1.00  0.00            
ATOM   4947  H   CYS   525     102.510  68.950  23.080  1.00  0.00            
ATOM   4948  CA  CYS   525     101.450  70.810  22.950  1.00  0.00            
ATOM   4949  HA  CYS   525     101.670  71.710  22.380  1.00  0.00            
ATOM   4950  CB  CYS   525      99.960  70.520  22.880  1.00  0.00            
ATOM   4951  HB1 CYS   525      99.600  69.760  23.570  1.00  0.00            
ATOM   4952  HB2 CYS   525      99.740  70.160  21.870  1.00  0.00            
ATOM   4953  SG  CYS   525      98.930  71.980  23.200  1.00  0.00            
ATOM   4954  HG  CYS   525      99.210  72.610  22.050  1.00  0.00            
ATOM   4955  C   CYS   525     101.880  71.120  24.380  1.00  0.00            
ATOM   4956  O   CYS   525     102.180  70.250  25.200  1.00  0.00            
ATOM   4957  N   GLN   526     101.880  72.390  24.760  1.00  0.00            
ATOM   4958  H   GLN   526     101.590  72.990  24.000  1.00  0.00            
ATOM   4959  CA  GLN   526     102.160  72.890  26.090  1.00  0.00            
ATOM   4960  HA  GLN   526     103.130  72.590  26.480  1.00  0.00            
ATOM   4961  CB  GLN   526     102.150  74.410  26.000  1.00  0.00            
ATOM   4962  HB1 GLN   526     101.170  74.830  25.770  1.00  0.00            
ATOM   4963  HB2 GLN   526     102.870  74.690  25.230  1.00  0.00            
ATOM   4964  CG  GLN   526     102.540  75.000  27.350  1.00  0.00            
ATOM   4965  HG1 GLN   526     103.490  74.520  27.590  1.00  0.00            
ATOM   4966  HG2 GLN   526     101.780  74.780  28.090  1.00  0.00            
ATOM   4967  CD  GLN   526     102.720  76.510  27.420  1.00  0.00            
ATOM   4968  OE1 GLN   526     102.900  77.160  26.390  1.00  0.00            
ATOM   4969  NE2 GLN   526     102.640  77.220  28.560  1.00  0.00            
ATOM   4970 1HE2 GLN   526     102.530  76.780  29.460  1.00  0.00            
ATOM   4971 2HE2 GLN   526     102.830  78.210  28.500  1.00  0.00            
ATOM   4972  C   GLN   526     101.150  72.290  27.060  1.00  0.00            
ATOM   4973  O   GLN   526      99.960  72.300  26.730  1.00  0.00            
ATOM   4974  N   ASP   527     101.640  71.840  28.220  1.00  0.00            
ATOM   4975  H   ASP   527     102.590  72.080  28.460  1.00  0.00            
ATOM   4976  CA  ASP   527     100.950  70.950  29.130  1.00  0.00            
ATOM   4977  HA  ASP   527     100.470  70.230  28.470  1.00  0.00            
ATOM   4978  CB  ASP   527     101.890  70.280  30.120  1.00  0.00            
ATOM   4979  HB1 ASP   527     102.240  71.060  30.800  1.00  0.00            
ATOM   4980  HB2 ASP   527     102.800  69.950  29.620  1.00  0.00            
ATOM   4981  CG  ASP   527     101.380  69.060  30.880  1.00  0.00            
ATOM   4982  OD1 ASP   527     102.190  68.470  31.640  1.00  0.00            
ATOM   4983  OD2 ASP   527     100.210  68.650  30.710  1.00  0.00            
ATOM   4984  C   ASP   527      99.830  71.680  29.860  1.00  0.00            
ATOM   4985  O   ASP   527      99.970  72.000  31.040  1.00  0.00            
ATOM   4986  N   HIS   528      98.630  71.770  29.280  1.00  0.00            
ATOM   4987  H   HIS   528      98.620  71.680  28.270  1.00  0.00            
ATOM   4988  CA  HIS   528      97.480  72.330  29.950  1.00  0.00            
ATOM   4989  HA  HIS   528      97.800  72.800  30.880  1.00  0.00            
ATOM   4990  CB  HIS   528      96.920  73.460  29.090  1.00  0.00            
ATOM   4991  HB1 HIS   528      96.020  73.950  29.460  1.00  0.00            
ATOM   4992  HB2 HIS   528      96.560  73.040  28.150  1.00  0.00            
ATOM   4993  CG  HIS   528      97.850  74.600  28.760  1.00  0.00            
ATOM   4994  ND1 HIS   528      98.360  75.490  29.690  1.00  0.00            
ATOM   4995  HD1 HIS   528      98.170  75.540  30.680  1.00  0.00            
ATOM   4996  CE1 HIS   528      99.140  76.380  29.040  1.00  0.00            
ATOM   4997  HE1 HIS   528      99.650  77.230  29.470  1.00  0.00            
ATOM   4998  NE2 HIS   528      99.040  76.160  27.730  1.00  0.00            
ATOM   4999  CD2 HIS   528      98.370  74.960  27.540  1.00  0.00            
ATOM   5000  HD2 HIS   528      98.040  74.530  26.610  1.00  0.00            
ATOM   5001  C   HIS   528      96.380  71.340  30.300  1.00  0.00            
ATOM   5002  O   HIS   528      95.220  71.660  30.540  1.00  0.00            
ATOM   5003  N   LEU   529      96.720  70.040  30.360  1.00  0.00            
ATOM   5004  H   LEU   529      97.620  69.780  29.990  1.00  0.00            
ATOM   5005  CA  LEU   529      95.840  68.900  30.530  1.00  0.00            
ATOM   5006  HA  LEU   529      95.030  68.910  29.800  1.00  0.00            
ATOM   5007  CB  LEU   529      96.650  67.610  30.370  1.00  0.00            
ATOM   5008  HB1 LEU   529      96.060  66.750  30.660  1.00  0.00            
ATOM   5009  HB2 LEU   529      97.440  67.620  31.130  1.00  0.00            
ATOM   5010  CG  LEU   529      97.330  67.390  29.030  1.00  0.00            
ATOM   5011  HG  LEU   529      98.150  68.090  28.930  1.00  0.00            
ATOM   5012  CD1 LEU   529      97.830  65.950  29.090  1.00  0.00            
ATOM   5013 1HD1 LEU   529      98.610  65.910  29.850  1.00  0.00            
ATOM   5014 2HD1 LEU   529      97.170  65.100  29.250  1.00  0.00            
ATOM   5015 3HD1 LEU   529      98.380  65.850  28.150  1.00  0.00            
ATOM   5016  CD2 LEU   529      96.350  67.570  27.870  1.00  0.00            
ATOM   5017 1HD2 LEU   529      96.760  67.010  27.020  1.00  0.00            
ATOM   5018 2HD2 LEU   529      95.370  67.190  28.150  1.00  0.00            
ATOM   5019 3HD2 LEU   529      96.220  68.640  27.740  1.00  0.00            
ATOM   5020  C   LEU   529      95.090  68.960  31.850  1.00  0.00            
ATOM   5021  O   LEU   529      94.060  68.310  31.990  1.00  0.00            
ATOM   5022  N   GLU   530      95.600  69.600  32.910  1.00  0.00            
ATOM   5023  H   GLU   530      96.450  70.120  32.730  1.00  0.00            
ATOM   5024  CA  GLU   530      94.900  69.850  34.150  1.00  0.00            
ATOM   5025  HA  GLU   530      94.290  68.980  34.370  1.00  0.00            
ATOM   5026  CB  GLU   530      95.920  69.800  35.290  1.00  0.00            
ATOM   5027  HB1 GLU   530      95.340  69.900  36.200  1.00  0.00            
ATOM   5028  HB2 GLU   530      96.640  70.620  35.270  1.00  0.00            
ATOM   5029  CG  GLU   530      96.680  68.490  35.410  1.00  0.00            
ATOM   5030  HG1 GLU   530      97.450  68.440  34.640  1.00  0.00            
ATOM   5031  HG2 GLU   530      95.900  67.730  35.330  1.00  0.00            
ATOM   5032  CD  GLU   530      97.350  68.300  36.760  1.00  0.00            
ATOM   5033  OE1 GLU   530      98.210  67.390  36.850  1.00  0.00            
ATOM   5034  OE2 GLU   530      97.070  69.010  37.750  1.00  0.00            
ATOM   5035  C   GLU   530      94.060  71.120  34.210  1.00  0.00            
ATOM   5036  O   GLU   530      93.030  71.000  34.870  1.00  0.00            
ATOM   5037  N   PHE   531      94.400  72.220  33.540  1.00  0.00            
ATOM   5038  H   PHE   531      95.360  72.190  33.210  1.00  0.00            
ATOM   5039  CA  PHE   531      93.560  73.370  33.240  1.00  0.00            
ATOM   5040  HA  PHE   531      93.250  73.840  34.170  1.00  0.00            
ATOM   5041  CB  PHE   531      94.290  74.470  32.470  1.00  0.00            
ATOM   5042  HB1 PHE   531      94.980  74.040  31.740  1.00  0.00            
ATOM   5043  HB2 PHE   531      94.940  74.990  33.170  1.00  0.00            
ATOM   5044  CG  PHE   531      93.350  75.480  31.850  1.00  0.00            
ATOM   5045  CD1 PHE   531      92.990  75.350  30.510  1.00  0.00            
ATOM   5046  HD1 PHE   531      93.480  74.730  29.780  1.00  0.00            
ATOM   5047  CE1 PHE   531      92.080  76.260  29.950  1.00  0.00            
ATOM   5048  HE1 PHE   531      91.900  76.270  28.890  1.00  0.00            
ATOM   5049  CZ  PHE   531      91.520  77.250  30.770  1.00  0.00            
ATOM   5050  HZ  PHE   531      90.810  77.920  30.310  1.00  0.00            
ATOM   5051  CE2 PHE   531      91.780  77.310  32.150  1.00  0.00            
ATOM   5052  HE2 PHE   531      91.400  78.100  32.780  1.00  0.00            
ATOM   5053  CD2 PHE   531      92.720  76.420  32.670  1.00  0.00            
ATOM   5054  HD2 PHE   531      92.960  76.440  33.720  1.00  0.00            
ATOM   5055  C   PHE   531      92.330  72.920  32.470  1.00  0.00            
ATOM   5056  O   PHE   531      91.230  73.280  32.910  1.00  0.00            
ATOM   5057  N   TRP   532      92.490  72.190  31.370  1.00  0.00            
ATOM   5058  H   TRP   532      93.440  72.090  31.030  1.00  0.00            
ATOM   5059  CA  TRP   532      91.380  71.730  30.570  1.00  0.00            
ATOM   5060  HA  TRP   532      90.730  72.590  30.410  1.00  0.00            
ATOM   5061  CB  TRP   532      91.750  71.350  29.140  1.00  0.00            
ATOM   5062  HB1 TRP   532      90.930  70.820  28.650  1.00  0.00
[truncated: 133,048 more chars]
