# Supplementary material for: ATP dependent NS3 helicase interaction with RNA: insights from molecular simulations
Source: Nucleic Acids Res. 2015 Oct 10;43(18):8725–34. doi: 10.1093/nar/gkv872 (PMC4605317; doi:10.1093/nar/gkv872)
Supplement: SUPPLEMENTARY DATA [file supp_gkv872_nar-02163-z-2015-File009.zip › pdb-files/centr_open-apo.pdb]

TITLE     Generated by trjconv : t= 568000.00000
ATOM      1  N   SER   189      91.340 142.690  74.800  1.00  0.00            
ATOM      2  H1  SER   189      92.350 142.640  74.890  1.00  0.00            
ATOM      3  H2  SER   189      91.030 142.640  75.760  1.00  0.00            
ATOM      4  H3  SER   189      90.940 141.870  74.360  1.00  0.00            
ATOM      5  CA  SER   189      90.860 143.930  74.180  1.00  0.00            
ATOM      6  HA  SER   189      91.230 144.800  74.710  1.00  0.00            
ATOM      7  CB  SER   189      91.300 144.050  72.720  1.00  0.00            
ATOM      8  HB1 SER   189      91.010 145.020  72.300  1.00  0.00            
ATOM      9  HB2 SER   189      90.820 143.260  72.160  1.00  0.00            
ATOM     10  OG  SER   189      92.700 143.870  72.680  1.00  0.00            
ATOM     11  HG  SER   189      92.950 144.040  71.770  1.00  0.00            
ATOM     12  C   SER   189      89.340 143.970  74.280  1.00  0.00            
ATOM     13  O   SER   189      88.640 143.400  73.440  1.00  0.00            
ATOM     14  N   PRO   190      88.780 144.620  75.300  1.00  0.00            
ATOM     15  CD  PRO   190      89.500 145.140  76.440  1.00  0.00            
ATOM     16  HD1 PRO   190      89.920 146.120  76.220  1.00  0.00            
ATOM     17  HD2 PRO   190      90.320 144.530  76.830  1.00  0.00            
ATOM     18  CG  PRO   190      88.410 145.250  77.500  1.00  0.00            
ATOM     19  HG1 PRO   190      88.650 146.000  78.250  1.00  0.00            
ATOM     20  HG2 PRO   190      88.160 144.250  77.860  1.00  0.00            
ATOM     21  CB  PRO   190      87.210 145.730  76.670  1.00  0.00            
ATOM     22  HB1 PRO   190      87.310 146.810  76.670  1.00  0.00            
ATOM     23  HB2 PRO   190      86.260 145.480  77.140  1.00  0.00            
ATOM     24  CA  PRO   190      87.390 145.040  75.320  1.00  0.00            
ATOM     25  HA  PRO   190      86.820 144.120  75.290  1.00  0.00            
ATOM     26  C   PRO   190      86.990 145.850  74.090  1.00  0.00            
ATOM     27  O   PRO   190      87.860 146.400  73.420  1.00  0.00            
ATOM     28  N   PRO   191      85.690 145.940  73.800  1.00  0.00            
ATOM     29  CD  PRO   191      84.630 145.630  74.730  1.00  0.00            
ATOM     30  HD1 PRO   191      84.670 146.170  75.680  1.00  0.00            
ATOM     31  HD2 PRO   191      84.740 144.540  74.770  1.00  0.00            
ATOM     32  CG  PRO   191      83.350 145.940  73.950  1.00  0.00            
ATOM     33  HG1 PRO   191      82.840 146.780  74.420  1.00  0.00            
ATOM     34  HG2 PRO   191      82.610 145.140  74.020  1.00  0.00            
ATOM     35  CB  PRO   191      83.730 146.240  72.510  1.00  0.00            
ATOM     36  HB1 PRO   191      83.050 147.050  72.220  1.00  0.00            
ATOM     37  HB2 PRO   191      83.730 145.320  71.930  1.00  0.00            
ATOM     38  CA  PRO   191      85.190 146.660  72.650  1.00  0.00            
ATOM     39  HA  PRO   191      85.700 146.240  71.780  1.00  0.00            
ATOM     40  C   PRO   191      85.350 148.170  72.670  1.00  0.00            
ATOM     41  O   PRO   191      85.380 148.800  73.730  1.00  0.00            
ATOM     42  N   ALA   192      85.570 148.810  71.520  1.00  0.00            
ATOM     43  H   ALA   192      85.800 148.280  70.690  1.00  0.00            
ATOM     44  CA  ALA   192      85.790 150.240  71.480  1.00  0.00            
ATOM     45  HA  ALA   192      86.470 150.530  72.280  1.00  0.00            
ATOM     46  CB  ALA   192      86.670 150.500  70.260  1.00  0.00            
ATOM     47  HB1 ALA   192      87.680 150.120  70.360  1.00  0.00            
ATOM     48  HB2 ALA   192      86.190 150.300  69.300  1.00  0.00            
ATOM     49  HB3 ALA   192      86.810 151.580  70.200  1.00  0.00            
ATOM     50  C   ALA   192      84.530 151.100  71.520  1.00  0.00            
ATOM     51  O   ALA   192      83.490 150.600  71.100  1.00  0.00            
ATOM     52  N   VAL   193      84.710 152.370  71.880  1.00  0.00            
ATOM     53  H   VAL   193      85.630 152.790  71.910  1.00  0.00            
ATOM     54  CA  VAL   193      83.570 153.250  71.980  1.00  0.00            
ATOM     55  HA  VAL   193      82.800 152.660  72.460  1.00  0.00            
ATOM     56  CB  VAL   193      83.910 154.400  72.930  1.00  0.00            
ATOM     57  HB  VAL   193      84.750 154.880  72.420  1.00  0.00            
ATOM     58  CG1 VAL   193      82.710 155.330  73.030  1.00  0.00            
ATOM     59 1HG1 VAL   193      82.380 155.700  72.060  1.00  0.00            
ATOM     60 2HG1 VAL   193      81.820 154.910  73.470  1.00  0.00            
ATOM     61 3HG1 VAL   193      82.920 156.140  73.730  1.00  0.00            
ATOM     62  CG2 VAL   193      84.410 153.950  74.300  1.00  0.00            
ATOM     63 1HG2 VAL   193      84.600 154.850  74.870  1.00  0.00            
ATOM     64 2HG2 VAL   193      83.670 153.280  74.740  1.00  0.00            
ATOM     65 3HG2 VAL   193      85.350 153.390  74.190  1.00  0.00            
ATOM     66  C   VAL   193      83.220 153.780  70.590  1.00  0.00            
ATOM     67  O   VAL   193      84.090 154.270  69.890  1.00  0.00            
ATOM     68  N   PRO   194      81.950 153.760  70.160  1.00  0.00            
ATOM     69  CD  PRO   194      80.950 152.940  70.810  1.00  0.00            
ATOM     70  HD1 PRO   194      80.380 153.410  71.620  1.00  0.00            
ATOM     71  HD2 PRO   194      81.360 152.050  71.280  1.00  0.00            
ATOM     72  CG  PRO   194      80.030 152.480  69.690  1.00  0.00            
ATOM     73  HG1 PRO   194      79.030 152.750  70.020  1.00  0.00            
ATOM     74  HG2 PRO   194      80.180 151.420  69.440  1.00  0.00            
ATOM     75  CB  PRO   194      80.380 153.310  68.460  1.00  0.00            
ATOM     76  HB1 PRO   194      79.450 153.700  68.060  1.00  0.00            
ATOM     77  HB2 PRO   194      80.860 152.650  67.730  1.00  0.00            
ATOM     78  CA  PRO   194      81.400 154.330  68.950  1.00  0.00            
ATOM     79  HA  PRO   194      82.180 154.320  68.200  1.00  0.00            
ATOM     80  C   PRO   194      80.830 155.740  69.070  1.00  0.00            
ATOM     81  O   PRO   194      80.610 156.270  70.160  1.00  0.00            
ATOM     82  N   GLN   195      80.590 156.370  67.920  1.00  0.00            
ATOM     83  H   GLN   195      80.720 155.810  67.090  1.00  0.00            
ATOM     84  CA  GLN   195      79.990 157.690  67.860  1.00  0.00            
ATOM     85  HA  GLN   195      80.350 158.340  68.670  1.00  0.00            
ATOM     86  CB  GLN   195      80.300 158.430  66.560  1.00  0.00            
ATOM     87  HB1 GLN   195      79.850 159.420  66.590  1.00  0.00            
ATOM     88  HB2 GLN   195      79.930 157.770  65.780  1.00  0.00            
ATOM     89  CG  GLN   195      81.780 158.780  66.370  1.00  0.00            
ATOM     90  HG1 GLN   195      81.960 159.180  65.370  1.00  0.00            
ATOM     91  HG2 GLN   195      82.420 157.900  66.370  1.00  0.00            
ATOM     92  CD  GLN   195      82.370 159.860  67.260  1.00  0.00            
ATOM     93  OE1 GLN   195      81.690 160.380  68.140  1.00  0.00            
ATOM     94  NE2 GLN   195      83.680 160.050  67.110  1.00  0.00            
ATOM     95 1HE2 GLN   195      84.240 159.550  66.430  1.00  0.00            
ATOM     96 2HE2 GLN   195      84.130 160.590  67.850  1.00  0.00            
ATOM     97  C   GLN   195      78.480 157.580  68.050  1.00  0.00            
ATOM     98  O   GLN   195      77.860 158.590  67.720  1.00  0.00            
ATOM     99  N   SER   196      77.860 156.420  68.250  1.00  0.00            
ATOM    100  H   SER   196      78.460 155.620  68.400  1.00  0.00            
ATOM    101  CA  SER   196      76.450 156.080  68.150  1.00  0.00            
ATOM    102  HA  SER   196      75.810 156.890  68.510  1.00  0.00            
ATOM    103  CB  SER   196      76.010 155.780  66.720  1.00  0.00            
ATOM    104  HB1 SER   196      76.530 154.910  66.330  1.00  0.00            
ATOM    105  HB2 SER   196      76.430 156.540  66.060  1.00  0.00            
ATOM    106  OG  SER   196      74.630 155.490  66.610  1.00  0.00            
ATOM    107  HG  SER   196      74.510 154.580  66.330  1.00  0.00            
ATOM    108  C   SER   196      76.110 154.840  68.950  1.00  0.00            
ATOM    109  O   SER   196      76.900 153.890  68.940  1.00  0.00            
ATOM    110  N   PHE   197      74.980 154.700  69.650  1.00  0.00            
ATOM    111  H   PHE   197      74.240 155.350  69.470  1.00  0.00            
ATOM    112  CA  PHE   197      74.780 153.740  70.720  1.00  0.00            
ATOM    113  HA  PHE   197      75.480 153.990  71.520  1.00  0.00            
ATOM    114  CB  PHE   197      73.350 153.840  71.230  1.00  0.00            
ATOM    115  HB1 PHE   197      72.620 153.880  70.420  1.00  0.00            
ATOM    116  HB2 PHE   197      73.180 154.810  71.710  1.00  0.00            
ATOM    117  CG  PHE   197      72.950 152.860  72.300  1.00  0.00            
ATOM    118  CD1 PHE   197      73.180 153.110  73.660  1.00  0.00            
ATOM    119  HD1 PHE   197      73.790 153.940  73.980  1.00  0.00            
ATOM    120  CE1 PHE   197      72.650 152.230  74.610  1.00  0.00            
ATOM    121  HE1 PHE   197      72.820 152.410  75.660  1.00  0.00            
ATOM    122  CZ  PHE   197      71.940 151.080  74.230  1.00  0.00            
ATOM    123  HZ  PHE   197      71.520 150.370  74.920  1.00  0.00            
ATOM    124  CE2 PHE   197      71.670 150.910  72.870  1.00  0.00            
ATOM    125  HE2 PHE   197      71.070 150.050  72.610  1.00  0.00            
ATOM    126  CD2 PHE   197      72.270 151.710  71.890  1.00  0.00            
ATOM    127  HD2 PHE   197      72.060 151.450  70.860  1.00  0.00            
ATOM    128  C   PHE   197      75.040 152.310  70.250  1.00  0.00            
ATOM    129  O   PHE   197      74.400 152.000  69.250  1.00  0.00            
ATOM    130  N   GLN   198      75.710 151.500  71.070  1.00  0.00            
ATOM    131  H   GLN   198      75.880 151.720  72.050  1.00  0.00            
ATOM    132  CA  GLN   198      75.660 150.070  70.910  1.00  0.00            
ATOM    133  HA  GLN   198      74.910 149.670  70.230  1.00  0.00            
ATOM    134  CB  GLN   198      76.960 149.470  70.360  1.00  0.00            
ATOM    135  HB1 GLN   198      76.900 148.380  70.330  1.00  0.00            
ATOM    136  HB2 GLN   198      77.760 149.610  71.070  1.00  0.00            
ATOM    137  CG  GLN   198      77.250 150.080  68.990  1.00  0.00            
ATOM    138  HG1 GLN   198      77.380 151.160  69.060  1.00  0.00            
ATOM    139  HG2 GLN   198      76.450 149.880  68.280  1.00  0.00            
ATOM    140  CD  GLN   198      78.510 149.530  68.330  1.00  0.00            
ATOM    141  OE1 GLN   198      79.200 148.610  68.760  1.00  0.00            
ATOM    142  NE2 GLN   198      78.790 150.160  67.190  1.00  0.00            
ATOM    143 1HE2 GLN   198      78.130 150.850  66.830  1.00  0.00            
ATOM    144 2HE2 GLN   198      79.620 149.910  66.680  1.00  0.00            
ATOM    145  C   GLN   198      75.530 149.370  72.260  1.00  0.00            
ATOM    146  O   GLN   198      75.920 149.920  73.280  1.00  0.00            
ATOM    147  N   VAL   199      75.000 148.140  72.200  1.00  0.00            
ATOM    148  H   VAL   199      74.770 147.840  71.260  1.00  0.00            
ATOM    149  CA  VAL   199      75.050 147.160  73.270  1.00  0.00            
ATOM    150  HA  VAL   199      75.490 147.550  74.180  1.00  0.00            
ATOM    151  CB  VAL   199      73.680 146.550  73.560  1.00  0.00            
ATOM    152  HB  VAL   199      73.160 146.190  72.670  1.00  0.00            
ATOM    153  CG1 VAL   199      73.710 145.370  74.530  1.00  0.00            
ATOM    154 1HG1 VAL   199      72.670 145.070  74.670  1.00  0.00            
ATOM    155 2HG1 VAL   199      74.120 144.460  74.080  1.00  0.00            
ATOM    156 3HG1 VAL   199      74.210 145.720  75.430  1.00  0.00            
ATOM    157  CG2 VAL   199      72.710 147.590  74.110  1.00  0.00            
ATOM    158 1HG2 VAL   199      72.680 148.500  73.510  1.00  0.00            
ATOM    159 2HG2 VAL   199      71.680 147.230  74.130  1.00  0.00            
ATOM    160 3HG2 VAL   199      72.880 147.880  75.140  1.00  0.00            
ATOM    161  C   VAL   199      76.010 146.040  72.880  1.00  0.00            
ATOM    162  O   VAL   199      75.810 145.420  71.840  1.00  0.00            
ATOM    163  N   ALA   200      77.000 145.720  73.710  1.00  0.00            
ATOM    164  H   ALA   200      77.020 146.140  74.630  1.00  0.00            
ATOM    165  CA  ALA   200      77.900 144.580  73.600  1.00  0.00            
ATOM    166  HA  ALA   200      77.560 143.900  72.820  1.00  0.00            
ATOM    167  CB  ALA   200      79.210 145.010  72.960  1.00  0.00            
ATOM    168  HB1 ALA   200      79.990 144.260  72.850  1.00  0.00            
ATOM    169  HB2 ALA   200      79.020 145.360  71.940  1.00  0.00            
ATOM    170  HB3 ALA   200      79.670 145.830  73.520  1.00  0.00            
ATOM    171  C   ALA   200      78.040 143.760  74.870  1.00  0.00            
ATOM    172  O   ALA   200      78.240 144.290  75.950  1.00  0.00            
ATOM    173  N   HIS   201      78.180 142.440  74.700  1.00  0.00            
ATOM    174  H   HIS   201      78.210 142.060  73.770  1.00  0.00            
ATOM    175  CA  HIS   201      78.570 141.570  75.800  1.00  0.00            
ATOM    176  HA  HIS   201      78.240 141.880  76.790  1.00  0.00            
ATOM    177  CB  HIS   201      77.990 140.180  75.560  1.00  0.00            
ATOM    178  HB1 HIS   201      78.370 139.380  76.190  1.00  0.00            
ATOM    179  HB2 HIS   201      78.140 139.810  74.550  1.00  0.00            
ATOM    180  CG  HIS   201      76.520 140.220  75.860  1.00  0.00            
ATOM    181  ND1 HIS   201      75.980 140.050  77.140  1.00  0.00            
ATOM    182  CE1 HIS   201      74.660 140.140  76.970  1.00  0.00            
ATOM    183  HE1 HIS   201      73.940 140.020  77.770  1.00  0.00            
ATOM    184  NE2 HIS   201      74.340 140.360  75.680  1.00  0.00            
ATOM    185  HE2 HIS   201      73.430 140.460  75.250  1.00  0.00            
ATOM    186  CD2 HIS   201      75.510 140.450  74.960  1.00  0.00            
ATOM    187  HD2 HIS   201      75.590 140.510  73.890  1.00  0.00            
ATOM    188  C   HIS   201      80.090 141.490  75.830  1.00  0.00            
ATOM    189  O   HIS   201      80.790 141.800  74.870  1.00  0.00            
ATOM    190  N   LEU   202      80.590 141.030  76.980  1.00  0.00            
ATOM    191  H   LEU   202      79.940 140.780  77.710  1.00  0.00            
ATOM    192  CA  LEU   202      81.990 140.890  77.330  1.00  0.00            
ATOM    193  HA  LEU   202      82.580 140.890  76.410  1.00  0.00            
ATOM    194  CB  LEU   202      82.490 142.040  78.190  1.00  0.00            
ATOM    195  HB1 LEU   202      81.920 142.000  79.120  1.00  0.00            
ATOM    196  HB2 LEU   202      82.250 142.970  77.670  1.00  0.00            
ATOM    197  CG  LEU   202      83.970 142.020  78.530  1.00  0.00            
ATOM    198  HG  LEU   202      84.370 141.050  78.830  1.00  0.00            
ATOM    199  CD1 LEU   202      84.760 142.590  77.360  1.00  0.00            
ATOM    200 1HD1 LEU   202      85.840 142.470  77.400  1.00  0.00            
ATOM    201 2HD1 LEU   202      84.370 142.140  76.440  1.00  0.00            
ATOM    202 3HD1 LEU   202      84.500 143.650  77.280  1.00  0.00            
ATOM    203  CD2 LEU   202      84.230 142.820  79.800  1.00  0.00            
ATOM    204 1HD2 LEU   202      83.910 143.850  79.650  1.00  0.00            
ATOM    205 2HD2 LEU   202      83.790 142.330  80.660  1.00  0.00            
ATOM    206 3HD2 LEU   202      85.300 142.840  80.010  1.00  0.00            
ATOM    207  C   LEU   202      82.170 139.610  78.130  1.00  0.00            
ATOM    208  O   LEU   202      81.990 139.570  79.350  1.00  0.00            
ATOM    209  N   HIS   203      82.570 138.580  77.380  1.00  0.00            
ATOM    210  H   HIS   203      82.720 138.740  76.390  1.00  0.00            
ATOM    211  CA  HIS   203      82.950 137.350  78.050  1.00  0.00            
ATOM    212  HA  HIS   203      82.400 137.200  78.980  1.00  0.00            
ATOM    213  CB  HIS   203      82.660 136.220  77.070  1.00  0.00            
ATOM    214  HB1 HIS   203      83.330 136.330  76.220  1.00  0.00            
ATOM    215  HB2 HIS   203      81.640 136.360  76.720  1.00  0.00            
ATOM    216  CG  HIS   203      82.820 134.820  77.590  1.00  0.00            
ATOM    217  ND1 HIS   203      82.920 134.600  78.970  1.00  0.00            
ATOM    218  CE1 HIS   203      82.670 133.300  79.080  1.00  0.00            
ATOM    219  HE1 HIS   203      82.790 132.700  79.970  1.00  0.00            
ATOM    220  NE2 HIS   203      82.390 132.700  77.910  1.00  0.00            
ATOM    221  HE2 HIS   203      82.230 131.710  77.800  1.00  0.00            
ATOM    222  CD2 HIS   203      82.560 133.650  76.920  1.00  0.00            
ATOM    223  HD2 HIS   203      82.240 133.540  75.900  1.00  0.00            
ATOM    224  C   HIS   203      84.370 137.300  78.600  1.00  0.00            
ATOM    225  O   HIS   203      85.310 137.400  77.820  1.00  0.00            
ATOM    226  N   ALA   204      84.490 137.130  79.920  1.00  0.00            
ATOM    227  H   ALA   204      83.650 137.080  80.470  1.00  0.00            
ATOM    228  CA  ALA   204      85.780 137.120  80.590  1.00  0.00            
ATOM    229  HA  ALA   204      86.420 136.670  79.830  1.00  0.00            
ATOM    230  CB  ALA   204      86.030 138.600  80.830  1.00  0.00            
ATOM    231  HB1 ALA   204      85.190 139.110  81.300  1.00  0.00            
ATOM    232  HB2 ALA   204      86.900 138.750  81.470  1.00  0.00            
ATOM    233  HB3 ALA   204      86.200 139.140  79.890  1.00  0.00            
ATOM    234  C   ALA   204      85.830 136.340  81.900  1.00  0.00            
ATOM    235  O   ALA   204      84.880 136.390  82.670  1.00  0.00            
ATOM    236  N   PRO   205      86.920 135.620  82.190  1.00  0.00            
ATOM    237  CD  PRO   205      88.080 135.430  81.340  1.00  0.00            
ATOM    238  HD1 PRO   205      88.810 136.230  81.470  1.00  0.00            
ATOM    239  HD2 PRO   205      87.740 135.370  80.300  1.00  0.00            
ATOM    240  CG  PRO   205      88.660 134.070  81.710  1.00  0.00            
ATOM    241  HG1 PRO   205      89.740 134.210  81.680  1.00  0.00            
ATOM    242  HG2 PRO   205      88.230 133.300  81.080  1.00  0.00            
ATOM    243  CB  PRO   205      88.280 133.900  83.170  1.00  0.00            
ATOM    244  HB1 PRO   205      89.020 134.370  83.820  1.00  0.00            
ATOM    245  HB2 PRO   205      88.110 132.870  83.510  1.00  0.00            
ATOM    246  CA  PRO   205      87.000 134.720  83.320  1.00  0.00            
ATOM    247  HA  PRO   205      86.230 133.950  83.230  1.00  0.00            
ATOM    248  C   PRO   205      86.950 135.360  84.700  1.00  0.00            
ATOM    249  O   PRO   205      87.010 136.580  84.780  1.00  0.00            
ATOM    250  N   THR   206      86.870 134.500  85.720  1.00  0.00            
ATOM    251  H   THR   206      86.810 133.500  85.590  1.00  0.00            
ATOM    252  CA  THR   206      87.200 134.910  87.080  1.00  0.00            
ATOM    253  HA  THR   206      86.710 135.860  87.290  1.00  0.00            
ATOM    254  CB  THR   206      86.560 133.980  88.110  1.00  0.00            
ATOM    255  HB  THR   206      86.870 134.370  89.080  1.00  0.00            
ATOM    256  CG2 THR   206      85.040 134.120  88.180  1.00  0.00            
ATOM    257 1HG2 THR   206      84.660 133.600  89.060  1.00  0.00            
ATOM    258 2HG2 THR   206      84.800 135.180  88.230  1.00  0.00            
ATOM    259 3HG2 THR   206      84.600 133.730  87.260  1.00  0.00            
ATOM    260  OG1 THR   206      86.810 132.610  87.880  1.00  0.00            
ATOM    261  HG1 THR   206      87.680 132.500  88.270  1.00  0.00            
ATOM    262  C   THR   206      88.680 135.060  87.390  1.00  0.00            
ATOM    263  O   THR   206      89.540 134.440  86.770  1.00  0.00            
ATOM    264  N   GLY   207      89.140 135.920  88.300  1.00  0.00            
ATOM    265  H   GLY   207      88.450 136.370  88.880  1.00  0.00            
ATOM    266  CA  GLY   207      90.530 136.130  88.650  1.00  0.00            
ATOM    267  HA1 GLY   207      91.070 135.210  88.820  1.00  0.00            
ATOM    268  HA2 GLY   207      90.540 136.620  89.620  1.00  0.00            
ATOM    269  C   GLY   207      91.200 137.020  87.610  1.00  0.00            
ATOM    270  O   GLY   207      92.390 137.290  87.720  1.00  0.00            
ATOM    271  N   SER   208      90.460 137.500  86.600  1.00  0.00            
ATOM    272  H   SER   208      89.500 137.200  86.600  1.00  0.00            
ATOM    273  CA  SER   208      91.010 138.250  85.490  1.00  0.00            
ATOM    274  HA  SER   208      92.020 137.890  85.290  1.00  0.00            
ATOM    275  CB  SER   208      90.220 137.810  84.260  1.00  0.00            
ATOM    276  HB1 SER   208      90.140 136.730  84.150  1.00  0.00            
ATOM    277  HB2 SER   208      90.790 138.080  83.370  1.00  0.00            
ATOM    278  OG  SER   208      88.960 138.390  84.010  1.00  0.00            
ATOM    279  HG  SER   208      88.270 137.740  84.140  1.00  0.00            
ATOM    280  C   SER   208      91.120 139.760  85.580  1.00  0.00            
ATOM    281  O   SER   208      91.560 140.380  84.610  1.00  0.00            
ATOM    282  N   GLY   209      90.690 140.280  86.740  1.00  0.00            
ATOM    283  H   GLY   209      90.230 139.660  87.400  1.00  0.00            
ATOM    284  CA  GLY   209      90.720 141.700  87.030  1.00  0.00            
ATOM    285  HA1 GLY   209      91.710 142.110  86.830  1.00  0.00            
ATOM    286  HA2 GLY   209      90.610 141.950  88.080  1.00  0.00            
ATOM    287  C   GLY   209      89.670 142.550  86.340  1.00  0.00            
ATOM    288  O   GLY   209      89.650 143.750  86.610  1.00  0.00            
ATOM    289  N   LYS   210      88.760 141.920  85.590  1.00  0.00            
ATOM    290  H   LYS   210      88.800 140.920  85.420  1.00  0.00            
ATOM    291  CA  LYS   210      87.830 142.690  84.780  1.00  0.00            
ATOM    292  HA  LYS   210      88.340 143.210  83.970  1.00  0.00            
ATOM    293  CB  LYS   210      86.960 141.630  84.120  1.00  0.00            
ATOM    294  HB1 LYS   210      87.510 141.090  83.350  1.00  0.00            
ATOM    295  HB2 LYS   210      86.190 142.130  83.520  1.00  0.00            
ATOM    296  CG  LYS   210      86.360 140.630  85.100  1.00  0.00            
ATOM    297  HG1 LYS   210      85.730 141.210  85.780  1.00  0.00            
ATOM    298  HG2 LYS   210      87.080 139.990  85.600  1.00  0.00            
ATOM    299  CD  LYS   210      85.440 139.750  84.250  1.00  0.00            
ATOM    300  HD1 LYS   210      85.980 139.120  83.550  1.00  0.00            
ATOM    301  HD2 LYS   210      84.680 140.320  83.710  1.00  0.00            
ATOM    302  CE  LYS   210      84.730 138.800  85.200  1.00  0.00            
ATOM    303  HE1 LYS   210      84.370 139.460  85.990  1.00  0.00            
ATOM    304  HE2 LYS   210      85.500 138.150  85.620  1.00  0.00            
ATOM    305  NZ  LYS   210      83.690 137.960  84.570  1.00  0.00            
ATOM    306  HZ1 LYS   210      84.030 137.490  83.740  1.00  0.00            
ATOM    307  HZ2 LYS   210      83.330 137.290  85.240  1.00  0.00            
ATOM    308  HZ3 LYS   210      82.900 138.500  84.260  1.00  0.00            
ATOM    309  C   LYS   210      87.080 143.860  85.390  1.00  0.00            
ATOM    310  O   LYS   210      87.200 144.930  84.800  1.00  0.00            
ATOM    311  N   SER   211      86.540 143.680  86.600  1.00  0.00            
ATOM    312  H   SER   211      86.580 142.790  87.070  1.00  0.00            
ATOM    313  CA  SER   211      85.810 144.700  87.320  1.00  0.00            
ATOM    314  HA  SER   211      84.990 145.070  86.700  1.00  0.00            
ATOM    315  CB  SER   211      85.260 143.940  88.530  1.00  0.00            
ATOM    316  HB1 SER   211      84.480 144.580  88.940  1.00  0.00            
ATOM    317  HB2 SER   211      86.080 143.890  89.250  1.00  0.00            
ATOM    318  OG  SER   211      84.700 142.700  88.160  1.00  0.00            
ATOM    319  HG  SER   211      83.740 142.760  88.220  1.00  0.00            
ATOM    320  C   SER   211      86.580 145.920  87.810  1.00  0.00            
ATOM    321  O   SER   211      85.990 146.710  88.530  1.00  0.00            
ATOM    322  N   THR   212      87.850 146.110  87.430  1.00  0.00            
ATOM    323  H   THR   212      88.240 145.400  86.820  1.00  0.00            
ATOM    324  CA  THR   212      88.630 147.320  87.510  1.00  0.00            
ATOM    325  HA  THR   212      87.970 148.190  87.540  1.00  0.00            
ATOM    326  CB  THR   212      89.590 147.320  88.700  1.00  0.00            
ATOM    327  HB  THR   212      90.290 148.160  88.630  1.00  0.00            
ATOM    328  CG2 THR   212      88.970 147.550  90.070  1.00  0.00            
ATOM    329 1HG2 THR   212      88.010 148.020  89.840  1.00  0.00            
ATOM    330 2HG2 THR   212      88.890 146.670  90.710  1.00  0.00            
ATOM    331 3HG2 THR   212      89.440 148.370  90.610  1.00  0.00            
ATOM    332  OG1 THR   212      90.370 146.140  88.690  1.00  0.00            
ATOM    333  HG1 THR   212      89.810 145.470  89.080  1.00  0.00            
ATOM    334  C   THR   212      89.580 147.560  86.340  1.00  0.00            
ATOM    335  O   THR   212      89.590 148.690  85.860  1.00  0.00            
ATOM    336  N   LYS   213      90.130 146.500  85.740  1.00  0.00            
ATOM    337  H   LYS   213      90.090 145.580  86.140  1.00  0.00            
ATOM    338  CA  LYS   213      90.900 146.620  84.510  1.00  0.00            
ATOM    339  HA  LYS   213      91.720 147.310  84.720  1.00  0.00            
ATOM    340  CB  LYS   213      91.520 145.360  83.910  1.00  0.00            
ATOM    341  HB1 LYS   213      92.000 145.740  83.010  1.00  0.00            
ATOM    342  HB2 LYS   213      90.620 144.790  83.680  1.00  0.00            
ATOM    343  CG  LYS   213      92.550 144.620  84.750  1.00  0.00            
ATOM    344  HG1 LYS   213      92.060 144.400  85.700  1.00  0.00            
ATOM    345  HG2 LYS   213      93.460 145.180  84.960  1.00  0.00            
ATOM    346  CD  LYS   213      92.990 143.320  84.080  1.00  0.00            
ATOM    347  HD1 LYS   213      93.420 143.570  83.120  1.00  0.00            
ATOM    348  HD2 LYS   213      92.090 142.720  83.920  1.00  0.00            
ATOM    349  CE  LYS   213      94.070 142.630  84.900  1.00  0.00            
ATOM    350  HE1 LYS   213      93.760 142.660  85.950  1.00  0.00            
ATOM    351  HE2 LYS   213      94.910 143.320  84.800  1.00  0.00            
ATOM    352  NZ  LYS   213      94.350 141.250  84.500  1.00  0.00            
ATOM    353  HZ1 LYS   213      94.940 140.740  85.140  1.00  0.00            
ATOM    354  HZ2 LYS   213      93.500 140.710  84.430  1.00  0.00            
ATOM    355  HZ3 LYS   213      94.800 141.230  83.590  1.00  0.00            
ATOM    356  C   LYS   213      89.990 147.180  83.420  1.00  0.00            
ATOM    357  O   LYS   213      90.390 148.080  82.690  1.00  0.00            
ATOM    358  N   VAL   214      88.780 146.630  83.260  1.00  0.00            
ATOM    359  H   VAL   214      88.330 146.000  83.900  1.00  0.00            
ATOM    360  CA  VAL   214      87.920 147.150  82.210  1.00  0.00            
ATOM    361  HA  VAL   214      88.510 147.300  81.310  1.00  0.00            
ATOM    362  CB  VAL   214      86.750 146.240  81.840  1.00  0.00            
ATOM    363  HB  VAL   214      86.130 146.060  82.730  1.00  0.00            
ATOM    364  CG1 VAL   214      85.800 146.760  80.760  1.00  0.00            
ATOM    365 1HG1 VAL   214      84.910 147.050  81.320  1.00  0.00            
ATOM    366 2HG1 VAL   214      86.280 147.610  80.270  1.00  0.00            
ATOM    367 3HG1 VAL   214      85.390 146.000  80.100  1.00  0.00            
ATOM    368  CG2 VAL   214      87.230 144.880  81.340  1.00  0.00            
ATOM    369 1HG2 VAL   214      87.970 144.480  82.040  1.00  0.00            
ATOM    370 2HG2 VAL   214      86.360 144.240  81.270  1.00  0.00            
ATOM    371 3HG2 VAL   214      87.610 144.910  80.320  1.00  0.00            
ATOM    372  C   VAL   214      87.520 148.570  82.590  1.00  0.00            
ATOM    373  O   VAL   214      87.670 149.440  81.730  1.00  0.00            
ATOM    374  N   PRO   215      87.010 148.910  83.780  1.00  0.00            
ATOM    375  CD  PRO   215      86.510 148.010  84.790  1.00  0.00            
ATOM    376  HD1 PRO   215      87.190 147.480  85.450  1.00  0.00            
ATOM    377  HD2 PRO   215      85.860 147.290  84.290  1.00  0.00            
ATOM    378  CG  PRO   215      85.550 148.890  85.580  1.00  0.00            
ATOM    379  HG1 PRO   215      85.520 148.640  86.640  1.00  0.00            
ATOM    380  HG2 PRO   215      84.550 149.020  85.180  1.00  0.00            
ATOM    381  CB  PRO   215      86.200 150.270  85.500  1.00  0.00            
ATOM    382  HB1 PRO   215      87.040 150.270  86.200  1.00  0.00            
ATOM    383  HB2 PRO   215      85.460 151.030  85.740  1.00  0.00            
ATOM    384  CA  PRO   215      86.650 150.290  84.050  1.00  0.00            
ATOM    385  HA  PRO   215      85.850 150.610  83.370  1.00  0.00            
ATOM    386  C   PRO   215      87.850 151.210  83.870  1.00  0.00            
ATOM    387  O   PRO   215      87.680 152.340  83.420  1.00  0.00            
ATOM    388  N   ALA   216      89.080 150.850  84.250  1.00  0.00            
ATOM    389  H   ALA   216      89.140 149.930  84.660  1.00  0.00            
ATOM    390  CA  ALA   216      90.340 151.510  83.970  1.00  0.00            
ATOM    391  HA  ALA   216      90.380 152.500  84.430  1.00  0.00            
ATOM    392  CB  ALA   216      91.420 150.750  84.720  1.00  0.00            
ATOM    393  HB1 ALA   216      91.560 149.770  84.270  1.00  0.00            
ATOM    394  HB2 ALA   216      92.360 151.280  84.580  1.00  0.00            
ATOM    395  HB3 ALA   216      91.180 150.690  85.780  1.00  0.00            
ATOM    396  C   ALA   216      90.640 151.740  82.490  1.00  0.00            
ATOM    397  O   ALA   216      91.180 152.750  82.050  1.00  0.00            
ATOM    398  N   ALA   217      90.190 150.780  81.680  1.00  0.00            
ATOM    399  H   ALA   217      89.670 150.020  82.100  1.00  0.00            
ATOM    400  CA  ALA   217      90.500 150.760  80.270  1.00  0.00            
ATOM    401  HA  ALA   217      91.580 150.780  80.130  1.00  0.00            
ATOM    402  CB  ALA   217      90.220 149.390  79.670  1.00  0.00            
ATOM    403  HB1 ALA   217      90.770 149.400  78.720  1.00  0.00            
ATOM    404  HB2 ALA   217      90.700 148.670  80.320  1.00  0.00            
ATOM    405  HB3 ALA   217      89.160 149.180  79.600  1.00  0.00            
ATOM    406  C   ALA   217      89.940 151.910  79.440  1.00  0.00            
ATOM    407  O   ALA   217      90.450 152.230  78.370  1.00  0.00            
ATOM    408  N   TYR   218      88.790 152.400  79.900  1.00  0.00            
ATOM    409  H   TYR   218      88.360 151.950  80.690  1.00  0.00            
ATOM    410  CA  TYR   218      88.080 153.480  79.230  1.00  0.00            
ATOM    411  HA  TYR   218      88.360 153.470  78.180  1.00  0.00            
ATOM    412  CB  TYR   218      86.570 153.300  79.230  1.00  0.00            
ATOM    413  HB1 TYR   218      86.160 154.190  78.740  1.00  0.00            
ATOM    414  HB2 TYR   218      86.240 153.200  80.260  1.00  0.00            
ATOM    415  CG  TYR   218      86.110 152.060  78.500  1.00  0.00            
ATOM    416  CD1 TYR   218      85.520 150.980  79.180  1.00  0.00            
ATOM    417  HD1 TYR   218      85.350 151.080  80.230  1.00  0.00            
ATOM    418  CE1 TYR   218      85.210 149.830  78.440  1.00  0.00            
ATOM    419  HE1 TYR   218      84.830 148.930  78.900  1.00  0.00            
ATOM    420  CZ  TYR   218      85.390 149.820  77.040  1.00  0.00            
ATOM    421  OH  TYR   218      84.950 148.700  76.380  1.00  0.00            
ATOM    422  HH  TYR   218      85.140 148.870  75.460  1.00  0.00            
ATOM    423  CE2 TYR   218      86.100 150.870  76.420  1.00  0.00            
ATOM    424  HE2 TYR   218      86.330 150.900  75.370  1.00  0.00            
ATOM    425  CD2 TYR   218      86.440 152.020  77.140  1.00  0.00            
ATOM    426  HD2 TYR   218      86.670 152.900  76.570  1.00  0.00            
ATOM    427  C   TYR   218      88.510 154.840  79.770  1.00  0.00            
ATOM    428  O   TYR   218      88.630 155.810  79.040  1.00  0.00            
ATOM    429  N   ALA   219      88.660 154.990  81.090  1.00  0.00            
ATOM    430  H   ALA   219      88.390 154.240  81.720  1.00  0.00            
ATOM    431  CA  ALA   219      89.300 156.140  81.680  1.00  0.00            
ATOM    432  HA  ALA   219      88.650 157.010  81.550  1.00  0.00            
ATOM    433  CB  ALA   219      89.320 155.910  83.180  1.00  0.00            
ATOM    434  HB1 ALA   219      88.340 155.660  83.610  1.00  0.00            
ATOM    435  HB2 ALA   219      90.060 155.220  83.570  1.00  0.00            
ATOM    436  HB3 ALA   219      89.480 156.890  83.650  1.00  0.00            
ATOM    437  C   ALA   219      90.650 156.480  81.060  1.00  0.00            
ATOM    438  O   ALA   219      90.960 157.670  81.020  1.00  0.00            
ATOM    439  N   ALA   220      91.380 155.440  80.630  1.00  0.00            
ATOM    440  H   ALA   220      91.070 154.520  80.900  1.00  0.00            
ATOM    441  CA  ALA   220      92.660 155.590  79.980  1.00  0.00            
ATOM    442  HA  ALA   220      93.160 156.390  80.530  1.00  0.00            
ATOM    443  CB  ALA   220      93.520 154.330  80.060  1.00  0.00            
ATOM    444  HB1 ALA   220      94.580 154.480  79.840  1.00  0.00            
ATOM    445  HB2 ALA   220      93.410 153.960  81.080  1.00  0.00            
ATOM    446  HB3 ALA   220      93.050 153.560  79.460  1.00  0.00            
ATOM    447  C   ALA   220      92.620 156.160  78.570  1.00  0.00            
ATOM    448  O   ALA   220      93.630 156.390  77.920  1.00  0.00            
ATOM    449  N   GLN   221      91.370 156.420  78.170  1.00  0.00            
ATOM    450  H   GLN   221      90.610 156.120  78.760  1.00  0.00            
ATOM    451  CA  GLN   221      90.970 156.960  76.890  1.00  0.00            
ATOM    452  HA  GLN   221      91.860 157.330  76.390  1.00  0.00            
ATOM    453  CB  GLN   221      90.180 155.890  76.120  1.00  0.00            
ATOM    454  HB1 GLN   221      89.150 156.040  76.430  1.00  0.00            
ATOM    455  HB2 GLN   221      90.590 154.910  76.370  1.00  0.00            
ATOM    456  CG  GLN   221      90.300 156.060  74.610  1.00  0.00            
ATOM    457  HG1 GLN   221      91.350 156.200  74.380  1.00  0.00            
ATOM    458  HG2 GLN   221      89.770 156.920  74.210  1.00  0.00            
ATOM    459  CD  GLN   221      89.930 154.840  73.790  1.00  0.00            
ATOM    460  OE1 GLN   221      89.200 153.960  74.230  1.00  0.00            
ATOM    461  NE2 GLN   221      90.300 154.770  72.500  1.00  0.00            
ATOM    462 1HE2 GLN   221      90.880 155.470  72.050  1.00  0.00            
ATOM    463 2HE2 GLN   221      90.280 153.890  72.020  1.00  0.00            
ATOM    464  C   GLN   221      90.200 158.260  77.000  1.00  0.00            
ATOM    465  O   GLN   221      89.790 158.880  76.010  1.00  0.00            
ATOM    466  N   GLY   222      90.090 158.810  78.210  1.00  0.00            
ATOM    467  H   GLY   222      90.610 158.410  78.980  1.00  0.00            
ATOM    468  CA  GLY   222      89.490 160.090  78.530  1.00  0.00            
ATOM    469  HA1 GLY   222      89.670 160.820  77.740  1.00  0.00            
ATOM    470  HA2 GLY   222      89.950 160.430  79.460  1.00  0.00            
ATOM    471  C   GLY   222      88.000 160.110  78.820  1.00  0.00            
ATOM    472  O   GLY   222      87.390 161.180  78.840  1.00  0.00            
ATOM    473  N   TYR   223      87.390 158.940  79.020  1.00  0.00            
ATOM    474  H   TYR   223      87.990 158.150  79.230  1.00  0.00            
ATOM    475  CA  TYR   223      85.960 158.760  79.130  1.00  0.00            
ATOM    476  HA  TYR   223      85.440 159.640  78.760  1.00  0.00            
ATOM    477  CB  TYR   223      85.540 157.620  78.210  1.00  0.00            
ATOM    478  HB1 TYR   223      84.520 157.330  78.450  1.00  0.00            
ATOM    479  HB2 TYR   223      86.170 156.810  78.580  1.00  0.00            
ATOM    480  CG  TYR   223      85.790 157.790  76.730  1.00  0.00            
ATOM    481  CD1 TYR   223      86.570 156.890  76.010  1.00  0.00            
ATOM    482  HD1 TYR   223      86.980 156.020  76.520  1.00  0.00            
ATOM    483  CE1 TYR   223      86.640 156.910  74.610  1.00  0.00            
ATOM    484  HE1 TYR   223      87.060 156.110  74.020  1.00  0.00            
ATOM    485  CZ  TYR   223      85.970 157.970  73.960  1.00  0.00            
ATOM    486  OH  TYR   223      85.900 157.870  72.600  1.00  0.00            
ATOM    487  HH  TYR   223      86.370 157.080  72.320  1.00  0.00            
ATOM    488  CE2 TYR   223      85.340 159.000  74.690  1.00  0.00            
ATOM    489  HE2 TYR   223      84.840 159.810  74.180  1.00  0.00            
ATOM    490  CD2 TYR   223      85.230 158.900  76.080  1.00  0.00            
ATOM    491  HD2 TYR   223      84.660 159.590  76.680  1.00  0.00            
ATOM    492  C   TYR   223      85.420 158.590  80.540  1.00  0.00            
ATOM    493  O   TYR   223      86.240 158.270  81.400  1.00  0.00            
ATOM    494  N   LYS   224      84.150 158.910  80.770  1.00  0.00            
ATOM    495  H   LYS   224      83.590 159.080  79.940  1.00  0.00            
ATOM    496  CA  LYS   224      83.410 158.790  82.010  1.00  0.00            
ATOM    497  HA  LYS   224      84.120 158.750  82.840  1.00  0.00            
ATOM    498  CB  LYS   224      82.520 160.020  82.120  1.00  0.00            
ATOM    499  HB1 LYS   224      81.760 159.830  82.880  1.00  0.00            
ATOM    500  HB2 LYS   224      82.060 160.250  81.160  1.00  0.00            
ATOM    501  CG  LYS   224      83.250 161.270  82.610  1.00  0.00            
ATOM    502  HG1 LYS   224      84.180 161.470  82.080  1.00  0.00            
ATOM    503  HG2 LYS   224      83.440 161.090  83.670  1.00  0.00            
ATOM    504  CD  LYS   224      82.440 162.550  82.420  1.00  0.00            
ATOM    505  HD1 LYS   224      81.510 162.440  82.980  1.00  0.00            
ATOM    506  HD2 LYS   224      82.220 162.580  81.360  1.00  0.00            
ATOM    507  CE  LYS   224      83.180 163.770  82.970  1.00  0.00            
ATOM    508  HE1 LYS   224      83.960 163.990  82.240  1.00  0.00            
ATOM    509  HE2 LYS   224      83.650 163.600  83.940  1.00  0.00            
ATOM    510  NZ  LYS   224      82.310 164.930  83.210  1.00  0.00            
ATOM    511  HZ1 LYS   224      81.900 165.230  82.340  1.00  0.00            
ATOM    512  HZ2 LYS   224      81.540 164.780  83.850  1.00  0.00            
ATOM    513  HZ3 LYS   224      82.810 165.730  83.560  1.00  0.00            
ATOM    514  C   LYS   224      82.650 157.470  81.970  1.00  0.00            
ATOM    515  O   LYS   224      82.120 156.980  80.980  1.00  0.00            
ATOM    516  N   VAL   225      82.780 156.820  83.130  1.00  0.00            
ATOM    517  H   VAL   225      83.340 157.280  83.830  1.00  0.00            
ATOM    518  CA  VAL   225      82.500 155.410  83.330  1.00  0.00            
ATOM    519  HA  VAL   225      81.920 154.990  82.510  1.00  0.00            
ATOM    520  CB  VAL   225      83.800 154.620  83.440  1.00  0.00            
ATOM    521  HB  VAL   225      84.270 154.870  84.400  1.00  0.00            
ATOM    522  CG1 VAL   225      83.470 153.140  83.490  1.00  0.00            
ATOM    523 1HG1 VAL   225      83.210 152.790  82.490  1.00  0.00            
ATOM    524 2HG1 VAL   225      84.410 152.590  83.490  1.00  0.00            
ATOM    525 3HG1 VAL   225      82.790 152.750  84.250  1.00  0.00            
ATOM    526  CG2 VAL   225      84.720 154.950  82.270  1.00  0.00            
ATOM    527 1HG2 VAL   225      85.540 154.240  82.190  1.00  0.00            
ATOM    528 2HG2 VAL   225      84.040 154.790  81.430  1.00  0.00            
ATOM    529 3HG2 VAL   225      85.150 155.950  82.170  1.00  0.00            
ATOM    530  C   VAL   225      81.550 155.230  84.510  1.00  0.00            
ATOM    531  O   VAL   225      81.920 155.680  85.590  1.00  0.00            
ATOM    532  N   LEU   226      80.350 154.700  84.260  1.00  0.00            
ATOM    533  H   LEU   226      80.270 154.410  83.300  1.00  0.00            
ATOM    534  CA  LEU   226      79.520 154.050  85.260  1.00  0.00            
ATOM    535  HA  LEU   226      79.840 154.430  86.220  1.00  0.00            
ATOM    536  CB  LEU   226      78.040 154.440  85.140  1.00  0.00            
ATOM    537  HB1 LEU   226      77.820 154.240  84.090  1.00  0.00            
ATOM    538  HB2 LEU   226      78.070 155.490  85.410  1.00  0.00            
ATOM    539  CG  LEU   226      77.040 153.680  86.010  1.00  0.00            
ATOM    540  HG  LEU   226      77.080 152.620  85.760  1.00  0.00            
ATOM    541  CD1 LEU   226      77.230 153.910  87.510  1.00  0.00            
ATOM    542 1HD1 LEU   226      76.870 153.020  88.020  1.00  0.00            
ATOM    543 2HD1 LEU   226      78.300 154.040  87.700  1.00  0.00            
ATOM    544 3HD1 LEU   226      76.710 154.780  87.910  1.00  0.00            
ATOM    545  CD2 LEU   226      75.620 154.160  85.750  1.00  0.00            
ATOM    546 1HD2 LEU   226      75.210 153.790  84.810  1.00  0.00            
ATOM    547 2HD2 LEU   226      74.920 153.750  86.470  1.00  0.00            
ATOM    548 3HD2 LEU   226      75.660 155.250  85.700  1.00  0.00            
ATOM    549  C   LEU   226      79.830 152.560  85.320  1.00  0.00            
ATOM    550  O   LEU   226      80.050 151.910  84.300  1.00  0.00            
ATOM    551  N   VAL   227      79.920 152.020  86.540  1.00  0.00            
ATOM    552  H   VAL   227      79.780 152.680  87.290  1.00  0.00            
ATOM    553  CA  VAL   227      80.020 150.590  86.700  1.00  0.00            
ATOM    554  HA  VAL   227      79.880 150.090  85.740  1.00  0.00            
ATOM    555  CB  VAL   227      81.370 150.110  87.240  1.00  0.00            
ATOM    556  HB  VAL   227      81.490 150.340  88.300  1.00  0.00            
ATOM    557  CG1 VAL   227      81.560 148.610  87.060  1.00  0.00            
ATOM    558 1HG1 VAL   227      82.460 148.380  87.630  1.00  0.00            
ATOM    559 2HG1 VAL   227      80.730 148.200  87.620  1.00  0.00            
ATOM    560 3HG1 VAL   227      81.650 148.380  86.000  1.00  0.00            
ATOM    561  CG2 VAL   227      82.490 150.850  86.510  1.00  0.00            
ATOM    562 1HG2 VAL   227      82.510 151.890  86.800  1.00  0.00            
ATOM    563 2HG2 VAL   227      83.420 150.340  86.730  1.00  0.00            
ATOM    564 3HG2 VAL   227      82.270 150.700  85.450  1.00  0.00            
ATOM    565  C   VAL   227      78.910 150.120  87.640  1.00  0.00            
ATOM    566  O   VAL   227      78.950 150.580  88.780  1.00  0.00            
ATOM    567  N   LEU   228      78.080 149.180  87.210  1.00  0.00            
ATOM    568  H   LEU   228      78.360 148.830  86.310  1.00  0.00            
ATOM    569  CA  LEU   228      77.030 148.540  87.990  1.00  0.00            
ATOM    570  HA  LEU   228      76.670 149.190  88.780  1.00  0.00            
ATOM    571  CB  LEU   228      75.700 148.560  87.250  1.00  0.00            
ATOM    572  HB1 LEU   228      74.990 148.070  87.920  1.00  0.00            
ATOM    573  HB2 LEU   228      75.760 147.920  86.370  1.00  0.00            
ATOM    574  CG  LEU   228      75.000 149.840  86.810  1.00  0.00            
ATOM    575  HG  LEU   228      75.680 150.230  86.060  1.00  0.00            
ATOM    576  CD1 LEU   228      73.660 149.530  86.140  1.00  0.00            
ATOM    577 1HD1 LEU   228      72.950 150.340  85.940  1.00  0.00            
ATOM    578 2HD1 LEU   228      73.790 148.700  85.440  1.00  0.00            
ATOM    579 3HD1 LEU   228      73.180 149.070  87.010  1.00  0.00            
ATOM    580  CD2 LEU   228      74.960 150.870  87.940  1.00  0.00            
ATOM    581 1HD2 LEU   228      74.460 150.420  88.800  1.00  0.00            
ATOM    582 2HD2 LEU   228      75.980 151.150  88.180  1.00  0.00            
ATOM    583 3HD2 LEU   228      74.500 151.720  87.440  1.00  0.00            
ATOM    584  C   LEU   228      77.260 147.140  88.550  1.00  0.00            
ATOM    585  O   LEU   228      77.510 146.160  87.850  1.00  0.00            
ATOM    586  N   ASN   229      77.220 146.990  89.880  1.00  0.00            
ATOM    587  H   ASN   229      77.010 147.810  90.420  1.00  0.00            
ATOM    588  CA  ASN   229      77.870 145.860  90.510  1.00  0.00            
ATOM    589  HA  ASN   229      78.460 145.220  89.850  1.00  0.00            
ATOM    590  CB  ASN   229      78.830 146.490  91.510  1.00  0.00            
ATOM    591  HB1 ASN   229      79.210 145.730  92.200  1.00  0.00            
ATOM    592  HB2 ASN   229      78.140 147.070  92.120  1.00  0.00            
ATOM    593  CG  ASN   229      80.010 147.290  90.970  1.00  0.00            
ATOM    594  OD1 ASN   229      81.080 146.690  90.920  1.00  0.00            
ATOM    595  ND2 ASN   229      79.910 148.560  90.560  1.00  0.00            
ATOM    596 1HD2 ASN   229      79.040 149.030  90.730  1.00  0.00            
ATOM    597 2HD2 ASN   229      80.710 149.090  90.250  1.00  0.00            
ATOM    598  C   ASN   229      76.780 145.110  91.260  1.00  0.00            
ATOM    599  O   ASN   229      75.760 145.660  91.680  1.00  0.00            
ATOM    600  N   PRO   230      76.900 143.800  91.430  1.00  0.00            
ATOM    601  CD  PRO   230      78.010 142.960  91.010  1.00  0.00            
ATOM    602  HD1 PRO   230      78.930 143.250  91.520  1.00  0.00            
ATOM    603  HD2 PRO   230      78.110 143.160  89.940  1.00  0.00            
ATOM    604  CG  PRO   230      77.620 141.560  91.470  1.00  0.00            
ATOM    605  HG1 PRO   230      77.910 141.400  92.510  1.00  0.00            
ATOM    606  HG2 PRO   230      78.000 140.690  90.950  1.00  0.00            
ATOM    607  CB  PRO   230      76.100 141.650  91.360  1.00  0.00            
ATOM    608  HB1 PRO   230      75.670 140.840  91.950  1.00  0.00            
ATOM    609  HB2 PRO   230      75.810 141.550  90.320  1.00  0.00            
ATOM    610  CA  PRO   230      75.810 143.010  91.980  1.00  0.00            
ATOM    611  HA  PRO   230      74.810 143.160  91.580  1.00  0.00            
ATOM    612  C   PRO   230      75.730 143.060  93.500  1.00  0.00            
ATOM    613  O   PRO   230      74.650 142.740  94.000  1.00  0.00            
ATOM    614  N   SER   231      76.750 143.460  94.270  1.00  0.00            
ATOM    615  H   SER   231      77.660 143.610  93.860  1.00  0.00            
ATOM    616  CA  SER   231      76.800 143.590  95.710  1.00  0.00            
ATOM    617  HA  SER   231      75.770 143.780  96.030  1.00  0.00            
ATOM    618  CB  SER   231      77.230 142.280  96.360  1.00  0.00            
ATOM    619  HB1 SER   231      77.330 142.460  97.430  1.00  0.00            
ATOM    620  HB2 SER   231      78.130 141.880  95.870  1.00  0.00            
ATOM    621  OG  SER   231      76.230 141.300  96.200  1.00  0.00            
ATOM    622  HG  SER   231      75.390 141.700  96.450  1.00  0.00            
ATOM    623  C   SER   231      77.590 144.750  96.270  1.00  0.00            
ATOM    624  O   SER   231      78.430 145.360  95.590  1.00  0.00            
ATOM    625  N   VAL   232      77.330 145.110  97.530  1.00  0.00            
ATOM    626  H   VAL   232      76.640 144.560  98.020  1.00  0.00            
ATOM    627  CA  VAL   232      77.920 146.240  98.230  1.00  0.00            
ATOM    628  HA  VAL   232      77.800 147.140  97.640  1.00  0.00            
ATOM    629  CB  VAL   232      77.320 146.560  99.600  1.00  0.00            
ATOM    630  HB  VAL   232      77.470 145.740 100.310  1.00  0.00            
ATOM    631  CG1 VAL   232      78.020 147.780 100.190  1.00  0.00            
ATOM    632 1HG1 VAL   232      77.740 147.880 101.230  1.00  0.00            
ATOM    633 2HG1 VAL   232      79.100 147.600 100.160  1.00  0.00            
ATOM    634 3HG1 VAL   232      77.870 148.750  99.720  1.00  0.00            
ATOM    635  CG2 VAL   232      75.820 146.770  99.490  1.00  0.00            
ATOM    636 1HG2 VAL   232      75.440 147.430  98.710  1.00  0.00            
ATOM    637 2HG2 VAL   232      75.370 145.780  99.350  1.00  0.00            
ATOM    638 3HG2 VAL   232      75.390 147.100 100.440  1.00  0.00            
ATOM    639  C   VAL   232      79.410 145.960  98.260  1.00  0.00            
ATOM    640  O   VAL   232      80.230 146.750  97.790  1.00  0.00            
ATOM    641  N   ALA   233      79.840 144.790  98.730  1.00  0.00            
ATOM    642  H   ALA   233      79.200 144.160  99.200  1.00  0.00            
ATOM    643  CA  ALA   233      81.270 144.560  98.870  1.00  0.00            
ATOM    644  HA  ALA   233      81.700 145.260  99.580  1.00  0.00            
ATOM    645  CB  ALA   233      81.460 143.200  99.540  1.00  0.00            
ATOM    646  HB1 ALA   233      81.340 142.390  98.820  1.00  0.00            
ATOM    647  HB2 ALA   233      82.410 143.050 100.060  1.00  0.00            
ATOM    648  HB3 ALA   233      80.640 143.140 100.260  1.00  0.00            
ATOM    649  C   ALA   233      82.070 144.720  97.590  1.00  0.00            
ATOM    650  O   ALA   233      83.150 145.310  97.550  1.00  0.00            
ATOM    651  N   ALA   234      81.550 144.320  96.430  1.00  0.00            
ATOM    652  H   ALA   234      80.620 143.940  96.510  1.00  0.00            
ATOM    653  CA  ALA   234      82.160 144.540  95.130  1.00  0.00            
ATOM    654  HA  ALA   234      83.220 144.330  95.020  1.00  0.00            
ATOM    655  CB  ALA   234      81.470 143.600  94.140  1.00  0.00            
ATOM    656  HB1 ALA   234      81.390 142.570  94.490  1.00  0.00            
ATOM    657  HB2 ALA   234      80.430 143.880  93.970  1.00  0.00            
ATOM    658  HB3 ALA   234      82.020 143.630  93.200  1.00  0.00            
ATOM    659  C   ALA   234      82.120 146.010  94.740  1.00  0.00            
ATOM    660  O   ALA   234      83.090 146.560  94.220  1.00  0.00            
ATOM    661  N   THR   235      81.000 146.710  94.960  1.00  0.00            
ATOM    662  H   THR   235      80.210 146.150  95.240  1.00  0.00            
ATOM    663  CA  THR   235      80.880 148.120  94.670  1.00  0.00            
ATOM    664  HA  THR   235      81.010 148.280  93.600  1.00  0.00            
ATOM    665  CB  THR   235      79.500 148.660  95.020  1.00  0.00            
ATOM    666  HB  THR   235      79.430 148.630  96.110  1.00  0.00            
ATOM    667  CG2 THR   235      79.260 150.080  94.530  1.00  0.00            
ATOM    668 1HG2 THR   235      78.180 150.240  94.600  1.00  0.00            
ATOM    669 2HG2 THR   235      79.720 150.880  95.100  1.00  0.00            
ATOM    670 3HG2 THR   235      79.340 150.080  93.440  1.00  0.00            
ATOM    671  OG1 THR   235      78.450 147.850  94.540  1.00  0.00            
ATOM    672  HG1 THR   235      78.390 147.050  95.070  1.00  0.00            
ATOM    673  C   THR   235      81.930 148.960  95.380  1.00  0.00            
ATOM    674  O   THR   235      82.770 149.660  94.820  1.00  0.00            
ATOM    675  N   LEU   236      82.030 148.780  96.700  1.00  0.00            
ATOM    676  H   LEU   236      81.400 148.090  97.080  1.00  0.00            
ATOM    677  CA  LEU   236      82.960 149.440  97.600  1.00  0.00            
ATOM    678  HA  LEU   236      83.080 150.480  97.330  1.00  0.00            
ATOM    679  CB  LEU   236      82.390 149.420  99.020  1.00  0.00            
ATOM    680  HB1 LEU   236      83.160 149.520  99.780  1.00  0.00            
ATOM    681  HB2 LEU   236      81.940 148.440  99.170  1.00  0.00            
ATOM    682  CG  LEU   236      81.440 150.570  99.310  1.00  0.00            
ATOM    683  HG  LEU   236      82.050 151.440  99.060  1.00  0.00            
ATOM    684  CD1 LEU   236      80.200 150.680  98.430  1.00  0.00            
ATOM    685 1HD1 LEU   236      79.340 151.160  98.890  1.00  0.00            
ATOM    686 2HD1 LEU   236      80.440 151.160  97.480  1.00  0.00            
ATOM    687 3HD1 LEU   236      79.880 149.650  98.240  1.00  0.00            
ATOM    688  CD2 LEU   236      81.140 150.620 100.810  1.00  0.00            
ATOM    689 1HD2 LEU   236      80.410 149.820 100.980  1.00  0.00            
ATOM    690 2HD2 LEU   236      81.920 150.430 101.540  1.00  0.00            
ATOM    691 3HD2 LEU   236      80.650 151.580 100.940  1.00  0.00            
ATOM    692  C   LEU   236      84.360 148.850  97.610  1.00  0.00            
ATOM    693  O   LEU   236      85.290 149.550  97.990  1.00  0.00            
ATOM    694  N   GLY   237      84.590 147.650  97.070  1.00  0.00            
ATOM    695  H   GLY   237      83.780 147.130  96.770  1.00  0.00            
ATOM    696  CA  GLY   237      85.860 146.940  97.040  1.00  0.00            
ATOM    697  HA1 GLY   237      85.680 145.870  97.090  1.00  0.00            
ATOM    698  HA2 GLY   237      86.470 147.330  97.860  1.00  0.00            
ATOM    699  C   GLY   237      86.620 147.140  95.750  1.00  0.00            
ATOM    700  O   GLY   237      87.760 147.600  95.880  1.00  0.00            
ATOM    701  N   PHE   238      85.950 147.070  94.600  1.00  0.00            
ATOM    702  H   PHE   238      84.980 146.800  94.580  1.00  0.00            
ATOM    703  CA  PHE   238      86.560 147.480  93.350  1.00  0.00            
ATOM    704  HA  PHE   238      87.580 147.110  93.240  1.00  0.00            
ATOM    705  CB  PHE   238      85.700 146.910  92.230  1.00  0.00            
ATOM    706  HB1 PHE   238      86.040 147.340  91.280  1.00  0.00            
ATOM    707  HB2 PHE   238      84.660 147.220  92.380  1.00  0.00            
ATOM    708  CG  PHE   238      85.750 145.410  92.140  1.00  0.00            
ATOM    709  CD1 PHE   238      84.570 144.680  91.940  1.00  0.00            
ATOM    710  HD1 PHE   238      83.670 145.260  91.850  1.00  0.00            
ATOM    711  CE1 PHE   238      84.580 143.300  91.700  1.00  0.00            
ATOM    712  HE1 PHE   238      83.610 142.930  91.430  1.00  0.00            
ATOM    713  CZ  PHE   238      85.790 142.620  91.850  1.00  0.00            
ATOM    714  HZ  PHE   238      85.970 141.560  91.700  1.00  0.00            
ATOM    715  CE2 PHE   238      86.980 143.320  92.090  1.00  0.00            
ATOM    716  HE2 PHE   238      87.880 142.760  92.270  1.00  0.00            
ATOM    717  CD2 PHE   238      86.960 144.710  92.290  1.00  0.00            
ATOM    718  HD2 PHE   238      87.900 145.160  92.580  1.00  0.00            
ATOM    719  C   PHE   238      86.740 148.990  93.290  1.00  0.00            
ATOM    720  O   PHE   238      87.730 149.450  92.720  1.00  0.00            
ATOM    721  N   GLY   239      85.820 149.730  93.920  1.00  0.00            
ATOM    722  H   GLY   239      84.960 149.270  94.190  1.00  0.00            
ATOM    723  CA  GLY   239      85.880 151.170  94.040  1.00  0.00            
ATOM    724  HA1 GLY   239      85.030 151.560  94.610  1.00  0.00            
ATOM    725  HA2 GLY   239      85.900 151.570  93.030  1.00  0.00            
ATOM    726  C   GLY   239      87.100 151.560  94.850  1.00  0.00            
ATOM    727  O   GLY   239      87.690 152.610  94.570  1.00  0.00            
ATOM    728  N   ALA   240      87.500 150.850  95.910  1.00  0.00            
ATOM    729  H   ALA   240      86.930 150.070  96.190  1.00  0.00            
ATOM    730  CA  ALA   240      88.620 151.160  96.770  1.00  0.00            
ATOM    731  HA  ALA   240      88.870 152.220  96.820  1.00  0.00            
ATOM    732  CB  ALA   240      88.240 150.690  98.170  1.00  0.00            
ATOM    733  HB1 ALA   240      89.010 150.900  98.920  1.00  0.00            
ATOM    734  HB2 ALA   240      87.460 151.310  98.610  1.00  0.00            
ATOM    735  HB3 ALA   240      87.980 149.640  98.310  1.00  0.00            
ATOM    736  C   ALA   240      89.890 150.460  96.290  1.00  0.00            
ATOM    737  O   ALA   240      90.980 151.020  96.450  1.00  0.00            
ATOM    738  N   TYR   241      89.830 149.410  95.470  1.00  0.00            
ATOM    739  H   TYR   241      88.930 148.950  95.540  1.00  0.00            
ATOM    740  CA  TYR   241      90.950 148.760  94.820  1.00  0.00            
ATOM    741  HA  TYR   241      91.790 148.660  95.500  1.00  0.00            
ATOM    742  CB  TYR   241      90.560 147.320  94.500  1.00  0.00            
ATOM    743  HB1 TYR   241      89.740 147.300  93.780  1.00  0.00            
ATOM    744  HB2 TYR   241      90.180 146.900  95.430  1.00  0.00            
ATOM    745  CG  TYR   241      91.700 146.380  94.180  1.00  0.00            
ATOM    746  CD1 TYR   241      91.930 146.090  92.830  1.00  0.00            
ATOM    747  HD1 TYR   241      91.360 146.520  92.020  1.00  0.00            
ATOM    748  CE1 TYR   241      93.010 145.300  92.410  1.00  0.00            
ATOM    749  HE1 TYR   241      93.230 145.070  91.380  1.00  0.00            
ATOM    750  CZ  TYR   241      94.040 145.090  93.350  1.00  0.00            
ATOM    751  OH  TYR   241      95.190 144.480  92.950  1.00  0.00            
ATOM    752  HH  TYR   241      95.910 144.820  93.490  1.00  0.00            
ATOM    753  CE2 TYR   241      93.820 145.380  94.710  1.00  0.00            
ATOM    754  HE2 TYR   241      94.550 145.070  95.450  1.00  0.00            
ATOM    755  CD2 TYR   241      92.680 146.070  95.130  1.00  0.00            
ATOM    756  HD2 TYR   241      92.630 146.300  96.190  1.00  0.00            
ATOM    757  C   TYR   241      91.480 149.460  93.580  1.00  0.00            
ATOM    758  O   TYR   241      92.660 149.350  93.270  1.00  0.00            
ATOM    759  N   MET   242      90.750 150.320  92.860  1.00  0.00            
ATOM    760  H   MET   242      89.770 150.450  93.060  1.00  0.00            
ATOM    761  CA  MET   242      91.120 150.820  91.550  1.00  0.00            
ATOM    762  HA  MET   242      91.450 150.000  90.910  1.00  0.00            
ATOM    763  CB  MET   242      89.950 151.660  91.030  1.00  0.00            
ATOM    764  HB1 MET   242      89.810 152.640  91.490  1.00  0.00            
ATOM    765  HB2 MET   242      89.000 151.170  91.220  1.00  0.00            
ATOM    766  CG  MET   242      90.070 151.860  89.520  1.00  0.00            
ATOM    767  HG1 MET   242      90.010 150.890  89.040  1.00  0.00            
ATOM    768  HG2 MET   242      90.950 152.450  89.250  1.00  0.00            
ATOM    769  SD  MET   242      88.630 152.680  88.810  1.00  0.00            
ATOM    770  CE  MET   242      88.880 152.280  87.060  1.00  0.00            
ATOM    771  HE1 MET   242      89.050 151.210  86.940  1.00  0.00            
ATOM    772  HE2 MET   242      88.050 152.570  86.420  1.00  0.00            
ATOM    773  HE3 MET   242      89.750 152.850  86.770  1.00  0.00            
ATOM    774  C   MET   242      92.300 151.770  91.660  1.00  0.00            
ATOM    775  O   MET   242      93.130 151.880  90.760  1.00  0.00            
ATOM    776  N   SER   243      92.450 152.510  92.760  1.00  0.00            
ATOM    777  H   SER   243      91.770 152.380  93.490  1.00  0.00            
ATOM    778  CA  SER   243      93.600 153.340  93.040  1.00  0.00            
ATOM    779  HA  SER   243      93.810 153.810  92.080  1.00  0.00            
ATOM    780  CB  SER   243      93.340 154.330  94.170  1.00  0.00            
ATOM    781  HB1 SER   243      92.580 155.070  93.920  1.00  0.00            
ATOM    782  HB2 SER   243      94.240 154.900  94.400  1.00  0.00            
ATOM    783  OG  SER   243      92.900 153.600  95.300  1.00  0.00            
ATOM    784  HG  SER   243      91.940 153.570  95.270  1.00  0.00            
ATOM    785  C   SER   243      94.860 152.550  93.370  1.00  0.00            
ATOM    786  O   SER   243      95.920 153.140  93.190  1.00  0.00            
ATOM    787  N   LYS   244      94.800 151.320  93.890  1.00  0.00            
ATOM    788  H   LYS   244      93.880 150.910  93.960  1.00  0.00            
ATOM    789  CA  LYS   244      95.990 150.490  93.990  1.00  0.00            
ATOM    790  HA  LYS   244      96.760 151.120  94.430  1.00  0.00            
ATOM    791  CB  LYS   244      95.720 149.330  94.950  1.00  0.00            
ATOM    792  HB1 LYS   244      96.730 148.930  95.050  1.00  0.00            
ATOM    793  HB2 LYS   244      95.070 148.610  94.450  1.00  0.00            
ATOM    794  CG  LYS   244      95.120 149.790  96.270  1.00  0.00            
ATOM    795  HG1 LYS   244      94.240 150.430  96.180  1.00  0.00            
ATOM    796  HG2 LYS   244      95.890 150.210  96.910  1.00  0.00            
ATOM    797  CD  LYS   244      94.650 148.530  96.990  1.00  0.00            
ATOM    798  HD1 LYS   244      95.350 147.700  96.870  1.00  0.00            
ATOM    799  HD2 LYS   244      93.740 148.210  96.480  1.00  0.00            
ATOM    800  CE  LYS   244      94.320 148.700  98.460  1.00  0.00            
ATOM    801  HE1 LYS   244      95.270 148.880  98.960  1.00  0.00            
ATOM    802  HE2 LYS   244      94.040 147.750  98.920  1.00  0.00            
ATOM    803  NZ  LYS   244      93.340 149.770  98.720  1.00  0.00            
ATOM    804  HZ1 LYS   244      93.280 149.900  99.720  1.00  0.00            
ATOM    805  HZ2 LYS   244      93.710 150.640  98.340  1.00  0.00            
ATOM    806  HZ3 LYS   244      92.380 149.530  98.530  1.00  0.00            
ATOM    807  C   LYS   244      96.470 149.990  92.640  1.00  0.00            
ATOM    808  O   LYS   244      97.660 149.730  92.460  1.00  0.00            
ATOM    809  N   ALA   245      95.560 149.740  91.700  1.00  0.00            
ATOM    810  H   ALA   245      94.590 149.970  91.840  1.00  0.00            
ATOM    811  CA  ALA   245      95.800 148.950  90.510  1.00  0.00            
ATOM    812  HA  ALA   245      96.790 148.520  90.670  1.00  0.00            
ATOM    813  CB  ALA   245      94.650 147.940  90.470  1.00  0.00            
ATOM    814  HB1 ALA   245      93.700 148.430  90.260  1.00  0.00            
ATOM    815  HB2 ALA   245      94.820 147.180  89.710  1.00  0.00            
ATOM    816  HB3 ALA   245      94.520 147.440  91.430  1.00  0.00            
ATOM    817  C   ALA   245      95.960 149.820  89.260  1.00  0.00            
ATOM    818  O   ALA   245      96.590 149.420  88.290  1.00  0.00            
ATOM    819  N   HIS   246      95.230 150.920  89.100  1.00  0.00            
ATOM    820  H   HIS   246      94.630 151.190  89.860  1.00  0.00            
ATOM    821  CA  HIS   246      95.100 151.660  87.860  1.00  0.00            
ATOM    822  HA  HIS   246      96.000 151.510  87.260  1.00  0.00            
ATOM    823  CB  HIS   246      93.920 151.270  86.980  1.00  0.00            
ATOM    824  HB1 HIS   246      94.040 151.770  86.020  1.00  0.00            
ATOM    825  HB2 HIS   246      93.010 151.650  87.450  1.00  0.00            
ATOM    826  CG  HIS   246      93.830 149.790  86.710  1.00  0.00            
ATOM    827  ND1 HIS   246      92.790 148.960  87.120  1.00  0.00            
ATOM    828  CE1 HIS   246      93.240 147.740  86.810  1.00  0.00            
ATOM    829  HE1 HIS   246      92.740 146.800  87.010  1.00  0.00            
ATOM    830  NE2 HIS   246      94.430 147.760  86.190  1.00  0.00            
ATOM    831  HE2 HIS   246      94.840 146.980  85.690  1.00  0.00            
ATOM    832  CD2 HIS   246      94.850 149.080  86.130  1.00  0.00            
ATOM    833  HD2 HIS   246      95.810 149.420  85.780  1.00  0.00            
ATOM    834  C   HIS   246      95.180 153.150  88.150  1.00  0.00            
ATOM    835  O   HIS   246      94.930 154.010  87.300  1.00  0.00            
ATOM    836  N   GLY   247      95.450 153.520  89.400  1.00  0.00            
ATOM    837  H   GLY   247      95.760 152.810  90.050  1.00  0.00            
ATOM    838  CA  GLY   247      95.840 154.850  89.840  1.00  0.00            
ATOM    839  HA1 GLY   247      96.610 155.320  89.230  1.00  0.00            
ATOM    840  HA2 GLY   247      96.250 154.750  90.850  1.00  0.00            
ATOM    841  C   GLY   247      94.740 155.900  89.870  1.00  0.00            
ATOM    842  O   GLY   247      95.080 157.050  89.650  1.00  0.00            
ATOM    843  N   ILE   248      93.490 155.470  90.090  1.00  0.00            
ATOM    844  H   ILE   248      93.280 154.490  90.230  1.00  0.00            
ATOM    845  CA  ILE   248      92.320 156.320  90.080  1.00  0.00            
ATOM    846  HA  ILE   248      92.650 157.350  89.990  1.00  0.00            
ATOM    847  CB  ILE   248      91.470 155.990  88.850  1.00  0.00            
ATOM    848  HB  ILE   248      91.240 154.930  88.830  1.00  0.00            
ATOM    849  CG2 ILE   248      90.100 156.660  88.970  1.00  0.00            
ATOM    850 1HG2 ILE   248      89.520 156.440  88.080  1.00  0.00            
ATOM    851 2HG2 ILE   248      89.620 156.390  89.910  1.00  0.00            
ATOM    852 3HG2 ILE   248      90.190 157.750  89.010  1.00  0.00            
ATOM    853  CG1 ILE   248      92.070 156.240  87.470  1.00  0.00            
ATOM    854 1HG1 ILE   248      93.120 155.970  87.450  1.00  0.00            
ATOM    855 2HG1 ILE   248      92.000 157.300  87.210  1.00  0.00            
ATOM    856  CD  ILE   248      91.400 155.540  86.290  1.00  0.00            
ATOM    857  HD1 ILE   248      91.580 154.470  86.430  1.00  0.00            
ATOM    858  HD2 ILE   248      90.330 155.750  86.300  1.00  0.00            
ATOM    859  HD3 ILE   248      91.900 155.820  85.360  1.00  0.00            
ATOM    860  C   ILE   248      91.610 156.140  91.410  1.00  0.00            
ATOM    861  O   ILE   248      91.430 154.980  91.780  1.00  0.00            
ATOM    862  N   ASP   249      91.190 157.220  92.070  1.00  0.00            
ATOM    863  H   ASP   249      91.310 158.140  91.670  1.00  0.00            
ATOM    864  CA  ASP   249      90.300 157.060  93.200  1.00  0.00            
ATOM    865  HA  ASP   249      90.310 155.980  93.380  1.00  0.00            
ATOM    866  CB  ASP   249      90.660 157.860  94.450  1.00  0.00            
ATOM    867  HB1 ASP   249      90.640 158.940  94.300  1.00  0.00            
ATOM    868  HB2 ASP   249      91.680 157.660  94.770  1.00  0.00            
ATOM    869  CG  ASP   249      89.820 157.430  95.630  1.00  0.00            
ATOM    870  OD1 ASP   249      90.010 157.990  96.730  1.00  0.00            
ATOM    871  OD2 ASP   249      89.050 156.450  95.540  1.00  0.00            
ATOM    872  C   ASP   249      88.850 157.330  92.800  1.00  0.00            
ATOM    873  O   ASP   249      88.590 158.520  92.660  1.00  0.00            
ATOM    874  N   PRO   250      88.010 156.380  92.390  1.00  0.00            
ATOM    875  CD  PRO   250      88.200 154.950  92.500  1.00  0.00            
ATOM    876  HD1 PRO   250      88.460 154.670  93.520  1.00  0.00            
ATOM    877  HD2 PRO   250      88.970 154.640  91.790  1.00  0.00            
ATOM    878  CG  PRO   250      86.930 154.220  92.060  1.00  0.00            
ATOM    879  HG1 PRO   250      86.140 154.120  92.800  1.00  0.00            
ATOM    880  HG2 PRO   250      87.110 153.250  91.600  1.00  0.00            
ATOM    881  CB  PRO   250      86.490 155.290  91.080  1.00  0.00            
ATOM    882  HB1 PRO   250      85.430 155.130  90.860  1.00  0.00            
ATOM    883  HB2 PRO   250      87.070 155.360  90.160  1.00  0.00            
ATOM    884  CA  PRO   250      86.710 156.630  91.780  1.00  0.00            
ATOM    885  HA  PRO   250      86.680 157.440  91.060  1.00  0.00            
ATOM    886  C   PRO   250      85.630 157.010  92.780  1.00  0.00            
ATOM    887  O   PRO   250      85.870 156.850  93.980  1.00  0.00            
ATOM    888  N   ASN   251      84.570 157.620  92.260  1.00  0.00            
ATOM    889  H   ASN   251      84.520 157.580  91.250  1.00  0.00            
ATOM    890  CA  ASN   251      83.390 157.880  93.070  1.00  0.00            
ATOM    891  HA  ASN   251      83.730 158.380  93.970  1.00  0.00            
ATOM    892  CB  ASN   251      82.520 158.820  92.240  1.00  0.00            
ATOM    893  HB1 ASN   251      81.810 159.200  92.980  1.00  0.00            
ATOM    894  HB2 ASN   251      81.910 158.330  91.480  1.00  0.00            
ATOM    895  CG  ASN   251      83.200 160.100  91.790  1.00  0.00            
ATOM    896  OD1 ASN   251      83.290 161.150  92.420  1.00  0.00            
ATOM    897  ND2 ASN   251      83.750 160.100  90.570  1.00  0.00            
ATOM    898 1HD2 ASN   251      83.560 159.320  89.960  1.00  0.00            
ATOM    899 2HD2 ASN   251      84.200 160.960  90.290  1.00  0.00            
ATOM    900  C   ASN   251      82.650 156.590  93.400  1.00  0.00            
ATOM    901  O   ASN   251      82.510 155.710  92.560  1.00  0.00            
ATOM    902  N   ILE   252      82.000 156.470  94.560  1.00  0.00            
ATOM    903  H   ILE   252      82.030 157.240  95.220  1.00  0.00            
ATOM    904  CA  ILE   252      81.370 155.250  95.020  1.00  0.00            
ATOM    905  HA  ILE   252      81.330 154.520  94.210  1.00  0.00            
ATOM    906  CB  ILE   252      82.270 154.560  96.050  1.00  0.00            
ATOM    907  HB  ILE   252      82.530 155.320  96.790  1.00  0.00            
ATOM    908  CG2 ILE   252      81.540 153.390  96.700  1.00  0.00            
ATOM    909 1HG2 ILE   252      82.140 153.070  97.550  1.00  0.00            
ATOM    910 2HG2 ILE   252      80.580 153.660  97.150  1.00  0.00            
ATOM    911 3HG2 ILE   252      81.490 152.670  95.880  1.00  0.00            
ATOM    912  CG1 ILE   252      83.560 154.110  95.390  1.00  0.00            
ATOM    913 1HG1 ILE   252      84.070 155.010  95.010  1.00  0.00            
ATOM    914 2HG1 ILE   252      83.430 153.440  94.540  1.00  0.00            
ATOM    915  CD  ILE   252      84.460 153.570  96.500  1.00  0.00            
ATOM    916  HD1 ILE   252      84.100 152.550  96.630  1.00  0.00            
ATOM    917  HD2 ILE   252      85.500 153.460  96.210  1.00  0.00            
ATOM    918  HD3 ILE   252      84.320 154.280  97.320  1.00  0.00            
ATOM    919  C   ILE   252      79.980 155.610  95.520  1.00  0.00            
ATOM    920  O   ILE   252      79.900 156.600  96.250  1.00  0.00            
ATOM    921  N   ARG   253      78.930 154.880  95.150  1.00  0.00            
ATOM    922  H   ARG   253      79.080 154.200  94.420  1.00  0.00            
ATOM    923  CA  ARG   253      77.570 154.990  95.630  1.00  0.00            
ATOM    924  HA  ARG   253      77.520 155.620  96.520  1.00  0.00            
ATOM    925  CB  ARG   253      76.720 155.610  94.520  1.00  0.00            
ATOM    926  HB1 ARG   253      75.700 155.690  94.900  1.00  0.00            
ATOM    927  HB2 ARG   253      76.720 154.900  93.690  1.00  0.00            
ATOM    928  CG  ARG   253      77.270 156.960  94.060  1.00  0.00            
ATOM    929  HG1 ARG   253      78.250 156.890  93.590  1.00  0.00            
ATOM    930  HG2 ARG   253      77.340 157.680  94.870  1.00  0.00            
ATOM    931  CD  ARG   253      76.380 157.590  92.990  1.00  0.00            
ATOM    932  HD1 ARG   253      76.290 156.850  92.180  1.00  0.00            
ATOM    933  HD2 ARG   253      76.820 158.470  92.530  1.00  0.00            
ATOM    934  NE  ARG   253      75.080 157.960  93.530  1.00  0.00            
ATOM    935  HE  ARG   253      74.370 157.290  93.260  1.00  0.00            
ATOM    936  CZ  ARG   253      74.680 158.900  94.400  1.00  0.00            
ATOM    937  NH1 ARG   253      75.430 159.780  95.090  1.00  0.00            
ATOM    938 1HH1 ARG   253      76.420 159.710  94.880  1.00  0.00            
ATOM    939 2HH1 ARG   253      74.960 160.480  95.640  1.00  0.00            
ATOM    940  NH2 ARG   253      73.370 158.880  94.690  1.00  0.00            
ATOM    941 1HH2 ARG   253      72.750 158.460  94.010  1.00  0.00            
ATOM    942 2HH2 ARG   253      72.940 159.590  95.260  1.00  0.00            
ATOM    943  C   ARG   253      76.960 153.640  95.960  1.00  0.00            
ATOM    944  O   ARG   253      77.070 152.740  95.130  1.00  0.00            
ATOM    945  N   THR   254      76.220 153.490  97.060  1.00  0.00            
ATOM    946  H   THR   254      76.400 154.140  97.810  1.00  0.00            
ATOM    947  CA  THR   254      75.210 152.470  97.290  1.00  0.00            
ATOM    948  HA  THR   254      74.770 152.120  96.350  1.00  0.00            
ATOM    949  CB  THR   254      75.740 151.310  98.110  1.00  0.00            
ATOM    950  HB  THR   254      74.970 150.690  98.570  1.00  0.00            
ATOM    951  CG2 THR   254      76.540 150.340  97.240  1.00  0.00            
ATOM    952 1HG2 THR   254      76.760 149.430  97.790  1.00  0.00            
ATOM    953 2HG2 THR   254      75.820 150.120  96.440  1.00  0.00            
ATOM    954 3HG2 THR   254      77.430 150.860  96.880  1.00  0.00            
ATOM    955  OG1 THR   254      76.590 151.650  99.190  1.00  0.00            
ATOM    956  HG1 THR   254      77.380 152.040  98.800  1.00  0.00            
ATOM    957  C   THR   254      74.080 153.050  98.130  1.00  0.00            
ATOM    958  O   THR   254      74.060 154.230  98.450  1.00  0.00            
ATOM    959  N   GLY   255      73.100 152.200  98.470  1.00  0.00            
ATOM    960  H   GLY   255      73.050 151.270  98.070  1.00  0.00            
ATOM    961  CA  GLY   255      72.060 152.430  99.450  1.00  0.00            
ATOM    962  HA1 GLY   255      71.440 151.530  99.350  1.00  0.00            
ATOM    963  HA2 GLY   255      71.430 153.300  99.250  1.00  0.00            
ATOM    964  C   GLY   255      72.620 152.530 100.860  1.00  0.00            
ATOM    965  O   GLY   255      72.020 153.200 101.700  1.00  0.00            
ATOM    966  N   VAL   256      73.850 152.060 101.090  1.00  0.00            
ATOM    967  H   VAL   256      74.380 151.790 100.280  1.00  0.00            
ATOM    968  CA  VAL   256      74.440 152.140 102.410  1.00  0.00            
ATOM    969  HA  VAL   256      73.700 152.440 103.160  1.00  0.00            
ATOM    970  CB  VAL   256      74.850 150.730 102.820  1.00  0.00            
ATOM    971  HB  VAL   256      73.960 150.120 102.950  1.00  0.00            
ATOM    972  CG1 VAL   256      75.890 150.010 101.970  1.00  0.00            
ATOM    973 1HG1 VAL   256      76.150 149.050 102.430  1.00  0.00            
ATOM    974 2HG1 VAL   256      75.470 149.780 100.990  1.00  0.00            
ATOM    975 3HG1 VAL   256      76.720 150.680 101.770  1.00  0.00            
ATOM    976  CG2 VAL   256      75.380 150.850 104.240  1.00  0.00            
ATOM    977 1HG2 VAL   256      75.500 149.880 104.720  1.00  0.00            
ATOM    978 2HG2 VAL   256      76.310 151.420 104.280  1.00  0.00            
ATOM    979 3HG2 VAL   256      74.690 151.360 104.910  1.00  0.00            
ATOM    980  C   VAL   256      75.470 153.250 102.560  1.00  0.00            
ATOM    981  O   VAL   256      75.470 153.930 103.580  1.00  0.00            
ATOM    982  N   ARG   257      76.230 153.600 101.520  1.00  0.00            
ATOM    983  H   ARG   257      76.260 153.010 100.700  1.00  0.00            
ATOM    984  CA  ARG   257      77.250 154.620 101.580  1.00  0.00            
ATOM    985  HA  ARG   257      76.960 155.370 102.320  1.00  0.00            
ATOM    986  CB  ARG   257      78.410 153.860 102.210  1.00  0.00            
ATOM    987  HB1 ARG   257      78.660 152.950 101.660  1.00  0.00            
ATOM    988  HB2 ARG   257      78.100 153.520 103.200  1.00  0.00            
ATOM    989  CG  ARG   257      79.570 154.780 102.610  1.00  0.00            
ATOM    990  HG1 ARG   257      79.320 155.320 103.530  1.00  0.00            
ATOM    991  HG2 ARG   257      79.670 155.550 101.850  1.00  0.00            
ATOM    992  CD  ARG   257      80.840 153.980 102.870  1.00  0.00            
ATOM    993  HD1 ARG   257      81.660 154.660 103.130  1.00  0.00            
ATOM    994  HD2 ARG   257      81.180 153.510 101.950  1.00  0.00            
ATOM    995  NE  ARG   257      80.700 152.830 103.760  1.00  0.00            
ATOM    996  HE  ARG   257      79.830 152.750 104.270  1.00  0.00            
ATOM    997  CZ  ARG   257      81.600 151.890 104.050  1.00  0.00            
ATOM    998  NH1 ARG   257      82.810 151.960 103.480  1.00  0.00            
ATOM    999 1HH1 ARG   257      82.980 152.770 102.910  1.00  0.00            
ATOM   1000 2HH1 ARG   257      83.510 151.250 103.680  1.00  0.00            
ATOM   1001  NH2 ARG   257      81.350 150.870 104.880  1.00  0.00            
ATOM   1002 1HH2 ARG   257      80.440 150.780 105.300  1.00  0.00            
ATOM   1003 2HH2 ARG   257      82.050 150.190 105.150  1.00  0.00            
ATOM   1004  C   ARG   257      77.710 155.210 100.260  1.00  0.00            
ATOM   1005  O   ARG   257      77.650 154.510  99.250  1.00  0.00            
ATOM   1006  N   THR   258      78.070 156.490 100.220  1.00  0.00            
ATOM   1007  H   THR   258      77.860 156.980 101.080  1.00  0.00            
ATOM   1008  CA  THR   258      78.500 157.270  99.080  1.00  0.00            
ATOM   1009  HA  THR   258      78.760 156.550  98.300  1.00  0.00            
ATOM   1010  CB  THR   258      77.260 158.070  98.680  1.00  0.00            
ATOM   1011  HB  THR   258      76.870 158.610  99.540  1.00  0.00            
ATOM   1012  CG2 THR   258      77.600 159.120  97.630  1.00  0.00            
ATOM   1013 1HG2 THR   258      78.260 158.760  96.840  1.00  0.00            
ATOM   1014 2HG2 THR   258      76.680 159.510  97.200  1.00  0.00            
ATOM   1015 3HG2 THR   258      78.120 159.960  98.090  1.00  0.00            
ATOM   1016  OG1 THR   258      76.320 157.170  98.150  1.00  0.00            
ATOM   1017  HG1 THR   258      75.420 157.520  98.170  1.00  0.00            
ATOM   1018  C   THR   258      79.730 158.080  99.480  1.00  0.00            
ATOM   1019  O   THR   258      79.660 158.800 100.470  1.00  0.00            
ATOM   1020  N   ILE   259      80.750 157.970  98.630  1.00  0.00            
ATOM   1021  H   ILE   259      80.540 157.360  97.850  1.00  0.00            
ATOM   1022  CA  ILE   259      81.970 158.740  98.720  1.00  0.00            
ATOM   1023  HA  ILE   259      81.920 159.540  99.460  1.00  0.00            
ATOM   1024  CB  ILE   259      83.200 157.880  98.980  1.00  0.00            
ATOM   1025  HB  ILE   259      83.230 157.140  98.180  1.00  0.00            
ATOM   1026  CG2 ILE   259      84.510 158.640  98.720  1.00  0.00            
ATOM   1027 1HG2 ILE   259      84.750 158.680  97.660  1.00  0.00            
ATOM   1028 2HG2 ILE   259      84.420 159.640  99.150  1.00  0.00            
ATOM   1029 3HG2 ILE   259      85.320 158.100  99.220  1.00  0.00            
ATOM   1030  CG1 ILE   259      83.130 157.140 100.310  1.00  0.00            
ATOM   1031 1HG1 ILE   259      84.040 156.540 100.370  1.00  0.00            
ATOM   1032 2HG1 ILE   259      82.280 156.450 100.300  1.00  0.00            
ATOM   1033  CD  ILE   259      83.120 158.060 101.530  1.00  0.00            
ATOM   1034  HD1 ILE   259      83.180 157.440 102.420  1.00  0.00            
ATOM   1035  HD2 ILE   259      84.020 158.670 101.610  1.00  0.00            
ATOM   1036  HD3 ILE   259      82.290 158.770 101.540  1.00  0.00            
ATOM   1037  C   ILE   259      82.230 159.420  97.380  1.00  0.00            
ATOM   1038  O   ILE   259      82.590 158.760  96.400  1.00  0.00            
ATOM   1039  N   THR   260      82.210 160.750  97.300  1.00  0.00            
ATOM   1040  H   THR   260      81.690 161.270  97.990  1.00  0.00            
ATOM   1041  CA  THR   260      82.440 161.490  96.070  1.00  0.00            
ATOM   1042  HA  THR   260      82.250 160.910  95.170  1.00  0.00            
ATOM   1043  CB  THR   260      81.480 162.670  95.940  1.00  0.00            
ATOM   1044  HB  THR   260      81.760 163.270  96.800  1.00  0.00            
ATOM   1045  CG2 THR   260      81.490 163.590  94.720  1.00  0.00            
ATOM   1046 1HG2 THR   260      81.670 162.970  93.850  1.00  0.00            
ATOM   1047 2HG2 THR   260      80.480 163.980  94.570  1.00  0.00            
ATOM   1048 3HG2 THR   260      82.190 164.400  94.930  1.00  0.00            
ATOM   1049  OG1 THR   260      80.140 162.260  96.100  1.00  0.00            
ATOM   1050  HG1 THR   260      79.750 162.970  96.610  1.00  0.00            
ATOM   1051  C   THR   260      83.870 162.000  95.980  1.00  0.00            
ATOM   1052  O   THR   260      84.300 162.700  96.900  1.00  0.00            
ATOM   1053  N   THR   261      84.600 161.730  94.890  1.00  0.00            
ATOM   1054  H   THR   261      84.180 161.140  94.190  1.00  0.00            
ATOM   1055  CA  THR   261      86.000 162.070  94.700  1.00  0.00            
ATOM   1056  HA  THR   261      86.410 162.510  95.600  1.00  0.00            
ATOM   1057  CB  THR   261      86.810 160.800  94.460  1.00  0.00            
ATOM   1058  HB  THR   261      87.850 161.110  94.530  1.00  0.00            
ATOM   1059  CG2 THR   261      86.560 159.720  95.520  1.00  0.00            
ATOM   1060 1HG2 THR   261      87.110 158.790  95.370  1.00  0.00            
ATOM   1061 2HG2 THR   261      86.700 160.140  96.520  1.00  0.00            
ATOM   1062 3HG2 THR   261      85.500 159.460  95.550  1.00  0.00            
ATOM   1063  OG1 THR   261      86.480 160.240  93.210  1.00  0.00            
ATOM   1064  HG1 THR   261      87.030 159.460  93.120  1.00  0.00            
ATOM   1065  C   THR   261      86.230 163.080  93.590  1.00  0.00            
ATOM   1066  O   THR   261      87.210 163.830  93.670  1.00  0.00            
ATOM   1067  N   GLY   262      85.300 163.250  92.640  1.00  0.00            
ATOM   1068  H   GLY   262      84.460 162.710  92.690  1.00  0.00            
ATOM   1069  CA  GLY   262      85.530 164.140  91.520  1.00  0.00            
ATOM   1070  HA1 GLY   262      86.140 164.990  91.800  1.00  0.00            
ATOM   1071  HA2 GLY   262      84.540 164.430  91.170  1.00  0.00            
ATOM   1072  C   GLY   262      86.080 163.470  90.270  1.00  0.00            
ATOM   1073  O   GLY   262      86.120 164.140  89.240  1.00  0.00            
ATOM   1074  N   ALA   263      86.440 162.180  90.260  1.00  0.00            
ATOM   1075  H   ALA   263      86.300 161.710  91.150  1.00  0.00            
ATOM   1076  CA  ALA   263      87.030 161.380  89.210  1.00  0.00            
ATOM   1077  HA  ALA   263      87.890 161.940  88.860  1.00  0.00            
ATOM   1078  CB  ALA   263      87.760 160.200  89.850  1.00  0.00            
ATOM   1079  HB1 ALA   263      87.780 159.370  89.140  1.00  0.00            
ATOM   1080  HB2 ALA   263      88.820 160.400  90.010  1.00  0.00            
ATOM   1081  HB3 ALA   263      87.240 159.890  90.750  1.00  0.00            
ATOM   1082  C   ALA   263      86.050 161.070  88.080  1.00  0.00            
ATOM   1083  O   ALA   263      84.840 161.220  88.260  1.00  0.00            
ATOM   1084  N   PRO   264      86.510 160.670  86.900  1.00  0.00            
ATOM   1085  CD  PRO   264      87.850 160.810  86.360  1.00  0.00            
ATOM   1086  HD1 PRO   264      88.600 160.340  87.000  1.00  0.00            
ATOM   1087  HD2 PRO   264      88.200 161.830  86.230  1.00  0.00            
ATOM   1088  CG  PRO   264      87.790 160.130  85.000  1.00  0.00            
ATOM   1089  HG1 PRO   264      87.870 159.050  85.120  1.00  0.00            
ATOM   1090  HG2 PRO   264      88.450 160.680  84.330  1.00  0.00            
ATOM   1091  CB  PRO   264      86.410 160.620  84.560  1.00  0.00            
ATOM   1092  HB1 PRO   264      86.070 159.950  83.770  1.00  0.00            
ATOM   1093  HB2 PRO   264      86.440 161.660  84.230  1.00  0.00            
ATOM   1094  CA  PRO   264      85.560 160.490  85.820  1.00  0.00            
ATOM   1095  HA  PRO   264      84.930 161.380  85.770  1.00  0.00            
ATOM   1096  C   PRO   264      84.750 159.210  85.930  1.00  0.00            
ATOM   1097  O   PRO   264      83.710 159.040  85.290  1.00  0.00            
ATOM   1098  N   VAL   265      85.180 158.240  86.740  1.00  0.00            
ATOM   1099  H   VAL   265      86.000 158.500  87.280  1.00  0.00            
ATOM   1100  CA  VAL   265      84.520 156.990  87.030  1.00  0.00            
ATOM   1101  HA  VAL   265      83.920 156.700  86.160  1.00  0.00            
ATOM   1102  CB  VAL   265      85.640 155.960  87.140  1.00  0.00            
ATOM   1103  HB  VAL   265      86.290 156.300  87.950  1.00  0.00            
ATOM   1104  CG1 VAL   265      85.180 154.530  87.400  1.00  0.00            
ATOM   1105 1HG1 VAL   265      84.870 154.110  86.450  1.00  0.00            
ATOM   1106 2HG1 VAL   265      86.060 153.920  87.620  1.00  0.00            
ATOM   1107 3HG1 VAL   265      84.540 154.290  88.250  1.00  0.00            
ATOM   1108  CG2 VAL   265      86.490 155.970  85.870  1.00  0.00            
ATOM   1109 1HG2 VAL   265      87.020 156.910  85.700  1.00  0.00            
ATOM   1110 2HG2 VAL   265      87.230 155.180  85.930  1.00  0.00            
ATOM   1111 3HG2 VAL   265      85.880 155.810  84.990  1.00  0.00            
ATOM   1112  C   VAL   265      83.650 156.990  88.280  1.00  0.00            
ATOM   1113  O   VAL   265      83.860 157.590  89.330  1.00  0.00            
ATOM   1114  N   THR   266      82.580 156.190  88.250  1.00  0.00            
ATOM   1115  H   THR   266      82.370 155.650  87.420  1.00  0.00            
ATOM   1116  CA  THR   266      81.780 155.930  89.420  1.00  0.00            
ATOM   1117  HA  THR   266      82.250 156.230  90.360  1.00  0.00            
ATOM   1118  CB  THR   266      80.460 156.680  89.280  1.00  0.00            
ATOM   1119  HB  THR   266      79.940 156.370  88.370  1.00  0.00            
ATOM   1120  CG2 THR   266      79.600 156.460  90.510  1.00  0.00            
ATOM   1121 1HG2 THR   266      78.740 157.120  90.620  1.00  0.00            
ATOM   1122 2HG2 THR   266      79.280 155.410  90.490  1.00  0.00            
ATOM   1123 3HG2 THR   266      80.200 156.580  91.410  1.00  0.00            
ATOM   1124  OG1 THR   266      80.700 158.070  89.190  1.00  0.00            
ATOM   1125  HG1 THR   266      80.900 158.240  88.270  1.00  0.00            
ATOM   1126  C   THR   266      81.380 154.460  89.520  1.00  0.00            
ATOM   1127  O   THR   266      80.940 153.870  88.540  1.00  0.00            
ATOM   1128  N   TYR   267      81.380 153.840  90.710  1.00  0.00            
ATOM   1129  H   TYR   267      81.760 154.400  91.460  1.00  0.00            
ATOM   1130  CA  TYR   267      80.830 152.540  91.040  1.00  0.00            
ATOM   1131  HA  TYR   267      80.810 151.890  90.160  1.00  0.00            
ATOM   1132  CB  TYR   267      81.820 151.860  91.980  1.00  0.00            
ATOM   1133  HB1 TYR   267      81.270 151.170  92.630  1.00  0.00            
ATOM   1134  HB2 TYR   267      82.280 152.560  92.670  1.00  0.00            
ATOM   1135  CG  TYR   267      82.940 151.230  91.190  1.00  0.00            
ATOM   1136  CD1 TYR   267      83.000 149.850  90.960  1.00  0.00            
ATOM   1137  HD1 TYR   267      82.290 149.200  91.440  1.00  0.00            
ATOM   1138  CE1 TYR   267      84.070 149.280  90.250  1.00  0.00            
ATOM   1139  HE1 TYR   267      84.170 148.210  90.200  1.00  0.00            
ATOM   1140  CZ  TYR   267      85.040 150.130  89.690  1.00  0.00            
ATOM   1141  OH  TYR   267      85.960 149.460  88.930  1.00  0.00            
ATOM   1142  HH  TYR   267      85.820 148.510  88.850  1.00  0.00            
ATOM   1143  CE2 TYR   267      85.030 151.520  89.950  1.00  0.00            
ATOM   1144  HE2 TYR   267      85.830 152.170  89.640  1.00  0.00            
ATOM   1145  CD2 TYR   267      83.990 152.040  90.730  1.00  0.00            
ATOM   1146  HD2 TYR   267      84.120 153.080  91.000  1.00  0.00            
ATOM   1147  C   TYR   267      79.510 152.790  91.740  1.00  0.00            
ATOM   1148  O   TYR   267      79.390 153.560  92.690  1.00  0.00            
ATOM   1149  N   SER   268      78.470 152.030  91.370  1.00  0.00            
ATOM   1150  H   SER   268      78.510 151.400  90.580  1.00  0.00            
ATOM   1151  CA  SER   268      77.180 151.950  92.010  1.00  0.00            
ATOM   1152  HA  SER   268      77.400 152.440  92.960  1.00  0.00            
ATOM   1153  CB  SER   268      76.150 152.720  91.180  1.00  0.00            
ATOM   1154  HB1 SER   268      75.680 152.070  90.430  1.00  0.00            
ATOM   1155  HB2 SER   268      76.590 153.600  90.710  1.00  0.00            
ATOM   1156  OG  SER   268      75.140 153.250  92.010  1.00  0.00            
ATOM   1157  HG  SER   268      74.580 153.860  91.520  1.00  0.00            
ATOM   1158  C   SER   268      76.760 150.500  92.200  1.00  0.00            
ATOM   1159  O   SER   268      77.310 149.620  91.550  1.00  0.00            
ATOM   1160  N   THR   269      75.760 150.180  93.030  1.00  0.00            
ATOM   1161  H   THR   269      75.320 150.790  93.700  1.00  0.00            
ATOM   1162  CA  THR   269      74.980 148.980  92.830  1.00  0.00            
ATOM   1163  HA  THR   269      75.710 148.190  92.650  1.00  0.00            
ATOM   1164  CB  THR   269      74.260 148.640  94.130  1.00  0.00            
ATOM   1165  HB  THR   269      73.290 148.170  93.950  1.00  0.00            
ATOM   1166  CG2 THR   269      75.140 147.760  95.020  1.00  0.00            
ATOM   1167 1HG2 THR   269      74.690 147.490  95.970  1.00  0.00            
ATOM   1168 2HG2 THR   269      75.420 146.820  94.550  1.00  0.00            
ATOM   1169 3HG2 THR   269      76.070 148.230  95.340  1.00  0.00            
ATOM   1170  OG1 THR   269      73.920 149.790  94.870  1.00  0.00            
ATOM   1171  HG1 THR   269      73.690 149.540  95.770  1.00  0.00            
ATOM   1172  C   THR   269      73.990 149.040  91.670  1.00  0.00            
ATOM   1173  O   THR   269      73.790 150.160  91.190  1.00  0.00            
ATOM   1174  N   TYR   270      73.390 147.950  91.200  1.00  0.00            
ATOM   1175  H   TYR   270      73.570 147.040  91.620  1.00  0.00            
ATOM   1176  CA  TYR   270      72.230 148.020  90.330  1.00  0.00            
ATOM   1177  HA  TYR   270      72.460 148.550  89.400  1.00  0.00            
ATOM   1178  CB  TYR   270      71.740 146.590  90.110  1.00  0.00            
ATOM   1179  HB1 TYR   270      70.750 146.670  89.650  1.00  0.00            
ATOM   1180  HB2 TYR   270      71.590 146.160  91.100  1.00  0.00            
ATOM   1181  CG  TYR   270      72.650 145.860  89.150  1.00  0.00            
ATOM   1182  CD1 TYR   270      72.610 146.190  87.790  1.00  0.00            
ATOM   1183  HD1 TYR   270      71.810 146.780  87.390  1.00  0.00            
ATOM   1184  CE1 TYR   270      73.560 145.620  86.940  1.00  0.00            
ATOM   1185  HE1 TYR   270      73.560 145.850  85.880  1.00  0.00            
ATOM   1186  CZ  TYR   270      74.520 144.700  87.400  1.00  0.00            
ATOM   1187  OH  TYR   270      75.350 144.100  86.500  1.00  0.00            
ATOM   1188  HH  TYR   270      75.840 143.360  86.870  1.00  0.00            
ATOM   1189  CE2 TYR   270      74.570 144.350  88.770  1.00  0.00            
ATOM   1190  HE2 TYR   270      75.290 143.670  89.190  1.00  0.00            
ATOM   1191  CD2 TYR   270      73.640 144.980  89.600  1.00  0.00            
ATOM   1192  HD2 TYR   270      73.630 144.880  90.680  1.00  0.00            
ATOM   1193  C   TYR   270      71.030 148.660  91.020  1.00  0.00            
ATOM   1194  O   TYR   270      70.340 149.470  90.400  1.00  0.00            
ATOM   1195  N   GLY   271      70.880 148.490  92.330  1.00  0.00            
ATOM   1196  H   GLY   271      71.360 147.640  92.590  1.00  0.00            
ATOM   1197  CA  GLY   271      69.800 148.970  93.170  1.00  0.00            
ATOM   1198  HA1 GLY   271      69.980 148.620  94.180  1.00  0.00            
ATOM   1199  HA2 GLY   271      68.770 148.720  92.890  1.00  0.00            
ATOM   1200  C   GLY   271      69.840 150.480  93.280  1.00  0.00            
ATOM   1201  O   GLY   271      68.830 151.190  93.210  1.00  0.00            
ATOM   1202  N   LYS   272      71.050 150.960  93.580  1.00  0.00            
ATOM   1203  H   LYS   272      71.780 150.260  93.570  1.00  0.00            
ATOM   1204  CA  LYS   272      71.300 152.370  93.830  1.00  0.00            
ATOM   1205  HA  LYS   272      70.500 152.620  94.520  1.00  0.00            
ATOM   1206  CB  LYS   272      72.610 152.690  94.540  1.00  0.00            
ATOM   1207  HB1 LYS   272      73.460 152.250  94.020  1.00  0.00            
ATOM   1208  HB2 LYS   272      72.630 152.180  95.500  1.00  0.00            
ATOM   1209  CG  LYS   272      72.860 154.160  94.880  1.00  0.00            
ATOM   1210  HG1 LYS   272      72.920 154.660  93.910  1.00  0.00            
ATOM   1211  HG2 LYS   272      73.860 154.240  95.310  1.00  0.00            
ATOM   1212  CD  LYS   272      71.710 154.830  95.630  1.00  0.00            
ATOM   1213  HD1 LYS   272      71.450 154.210  96.490  1.00  0.00            
ATOM   1214  HD2 LYS   272      70.890 154.980  94.940  1.00  0.00            
ATOM   1215  CE  LYS   272      72.170 156.150  96.250  1.00  0.00            
ATOM   1216  HE1 LYS   272      73.060 156.550  95.770  1.00  0.00            
ATOM   1217  HE2 LYS   272      72.380 155.990  97.310  1.00  0.00            
ATOM   1218  NZ  LYS   272      71.060 157.110  96.150  1.00  0.00            
ATOM   1219  HZ1 LYS   272      70.220 156.720  96.550  1.00  0.00            
ATOM   1220  HZ2 LYS   272      71.170 157.910  96.750  1.00  0.00            
ATOM   1221  HZ3 LYS   272      70.900 157.370  95.190  1.00  0.00            
ATOM   1222  C   LYS   272      71.010 153.060  92.510  1.00  0.00            
ATOM   1223  O   LYS   272      70.360 154.100  92.500  1.00  0.00            
ATOM   1224  N   PHE   273      71.310 152.460  91.350  1.00  0.00            
ATOM   1225  H   PHE   273      71.790 151.580  91.440  1.00  0.00            
ATOM   1226  CA  PHE   273      71.100 153.100  90.070  1.00  0.00            
ATOM   1227  HA  PHE   273      71.620 154.050  90.100  1.00  0.00            
ATOM   1228  CB  PHE   273      71.830 152.220  89.050  1.00  0.00            
ATOM   1229  HB1 PHE   273      71.790 151.150  89.270  1.00  0.00            
ATOM   1230  HB2 PHE   273      72.850 152.570  89.170  1.00  0.00            
ATOM   1231  CG  PHE   273      71.430 152.240  87.600  1.00  0.00            
ATOM   1232  CD1 PHE   273      71.820 153.310  86.790  1.00  0.00            
ATOM   1233  HD1 PHE   273      72.450 154.070  87.240  1.00  0.00            
ATOM   1234  CE1 PHE   273      71.410 153.480  85.460  1.00  0.00            
ATOM   1235  HE1 PHE   273      71.710 154.340  84.900  1.00  0.00            
ATOM   1236  CZ  PHE   273      70.570 152.470  84.960  1.00  0.00            
ATOM   1237  HZ  PHE   273      70.160 152.560  83.970  1.00  0.00            
ATOM   1238  CE2 PHE   273      70.190 151.360  85.730  1.00  0.00            
ATOM   1239  HE2 PHE   273      69.480 150.650  85.330  1.00  0.00            
ATOM   1240  CD2 PHE   273      70.620 151.230  87.050  1.00  0.00            
ATOM   1241  HD2 PHE   273      70.320 150.420  87.700  1.00  0.00            
ATOM   1242  C   PHE   273      69.620 153.150  89.710  1.00  0.00            
ATOM   1243  O   PHE   273      69.100 154.210  89.390  1.00  0.00            
ATOM   1244  N   LEU   274      68.900 152.070  90.000  1.00  0.00            
ATOM   1245  H   LEU   274      69.360 151.260  90.390  1.00  0.00            
ATOM   1246  CA  LEU   274      67.450 152.020  90.050  1.00  0.00            
ATOM   1247  HA  LEU   274      67.090 152.200  89.040  1.00  0.00            
ATOM   1248  CB  LEU   274      66.950 150.650  90.510  1.00  0.00            
ATOM   1249  HB1 LEU   274      65.900 150.680  90.790  1.00  0.00            
ATOM   1250  HB2 LEU   274      67.550 150.370  91.370  1.00  0.00            
ATOM   1251  CG  LEU   274      67.120 149.570  89.440  1.00  0.00            
ATOM   1252  HG  LEU   274      68.120 149.570  89.010  1.00  0.00            
ATOM   1253  CD1 LEU   274      66.750 148.210  90.010  1.00  0.00            
ATOM   1254 1HD1 LEU   274      65.710 148.250  90.340  1.00  0.00            
ATOM   1255 2HD1 LEU   274      66.940 147.490  89.210  1.00  0.00            
ATOM   1256 3HD1 LEU   274      67.430 148.090  90.850  1.00  0.00            
ATOM   1257  CD2 LEU   274      66.160 149.760  88.260  1.00  0.00            
ATOM   1258 1HD2 LEU   274      66.530 150.650  87.760  1.00  0.00            
ATOM   1259 2HD2 LEU   274      66.320 148.950  87.550  1.00  0.00            
ATOM   1260 3HD2 LEU   274      65.140 149.730  88.640  1.00  0.00            
ATOM   1261  C   LEU   274      66.750 153.100  90.870  1.00  0.00            
ATOM   1262  O   LEU   274      65.800 153.730  90.430  1.00  0.00            
ATOM   1263  N   ALA   275      67.280 153.370  92.070  1.00  0.00            
ATOM   1264  H   ALA   275      68.000 152.790  92.470  1.00  0.00            
ATOM   1265  CA  ALA   275      66.820 154.410  92.980  1.00  0.00            
ATOM   1266  HA  ALA   275      65.760 154.230  93.010  1.00  0.00            
ATOM   1267  CB  ALA   275      67.310 154.060  94.390  1.00  0.00            
ATOM   1268  HB1 ALA   275      68.370 153.790  94.300  1.00  0.00            
ATOM   1269  HB2 ALA   275      67.190 154.960  94.980  1.00  0.00            
ATOM   1270  HB3 ALA   275      66.700 153.240  94.760  1.00  0.00            
ATOM   1271  C   ALA   275      67.130 155.870  92.720  1.00  0.00            
ATOM   1272  O   ALA   275      66.220 156.710  92.740  1.00  0.00            
ATOM   1273  N   ASP   276      68.330 156.110  92.190  1.00  0.00            
ATOM   1274  H   ASP   276      69.080 155.470  92.400  1.00  0.00            
ATOM   1275  CA  ASP   276      68.650 157.370  91.560  1.00  0.00            
ATOM   1276  HA  ASP   276      68.360 158.180  92.230  1.00  0.00            
ATOM   1277  CB  ASP   276      70.120 157.680  91.270  1.00  0.00            
ATOM   1278  HB1 ASP   276      70.120 158.610  90.700  1.00  0.00            
ATOM   1279  HB2 ASP   276      70.530 156.850  90.680  1.00  0.00            
ATOM   1280  CG  ASP   276      71.080 157.840  92.430  1.00  0.00            
ATOM   1281  OD1 ASP   276      72.320 157.720  92.260  1.00  0.00            
ATOM   1282  OD2 ASP   276      70.670 158.050  93.590  1.00  0.00            
ATOM   1283  C   ASP   276      67.770 157.560  90.330  1.00  0.00            
ATOM   1284  O   ASP   276      67.680 158.690  89.860  1.00  0.00            
ATOM   1285  N   GLY   277      67.180 156.490  89.800  1.00  0.00            
ATOM   1286  H   GLY   277      67.450 155.550  90.070  1.00  0.00            
ATOM   1287  CA  GLY   277      66.170 156.530  88.770  1.00  0.00            
ATOM   1288  HA1 GLY   277      65.720 157.520  88.840  1.00  0.00            
ATOM   1289  HA2 GLY   277      65.330 155.860  88.990  1.00  0.00            
ATOM   1290  C   GLY   277      66.660 156.340  87.340  1.00  0.00            
ATOM   1291  O   GLY   277      66.110 156.860  86.370  1.00  0.00            
ATOM   1292  N   GLY   278      67.670 155.480  87.160  1.00  0.00            
ATOM   1293  H   GLY   278      67.950 154.890  87.930  1.00  0.00            
ATOM   1294  CA  GLY   278      68.220 155.060  85.890  1.00  0.00            
ATOM   1295  HA1 GLY   278      67.390 155.030  85.180  1.00  0.00            
ATOM   1296  HA2 GLY   278      68.870 154.190  85.910  1.00  0.00            
ATOM   1297  C   GLY   278      69.170 156.110  85.340  1.00  0.00            
ATOM   1298  O   GLY   278      69.600 157.000  86.070  1.00  0.00            
ATOM   1299  N   CYS   279      69.480 156.050  84.040  1.00  0.00            
ATOM   1300  H   CYS   279      69.140 155.240  83.550  1.00  0.00            
ATOM   1301  CA  CYS   279      70.530 156.770  83.360  1.00  0.00            
ATOM   1302  HA  CYS   279      71.400 156.670  84.010  1.00  0.00            
ATOM   1303  CB  CYS   279      70.800 156.130  82.000  1.00  0.00            
ATOM   1304  HB1 CYS   279      71.790 156.450  81.660  1.00  0.00            
ATOM   1305  HB2 CYS   279      70.060 156.620  81.360  1.00  0.00            
ATOM   1306  SG  CYS   279      70.540 154.340  81.970  1.00  0.00            
ATOM   1307  HG  CYS   279      70.490 154.000  80.680  1.00  0.00            
ATOM   1308  C   CYS   279      70.400 158.280  83.230  1.00  0.00            
ATOM   1309  O   CYS   279      69.640 158.760  82.390  1.00  0.00            
ATOM   1310  N   SER   280      71.210 159.070  83.950  1.00  0.00            
ATOM   1311  H   SER   280      71.820 158.620  84.620  1.00  0.00            
ATOM   1312  CA  SER   280      71.420 160.480  83.740  1.00  0.00            
ATOM   1313  HA  SER   280      70.440 160.910  83.540  1.00  0.00            
ATOM   1314  CB  SER   280      72.060 161.070  85.000  1.00  0.00            
ATOM   1315  HB1 SER   280      72.320 162.110  84.850  1.00  0.00            
ATOM   1316  HB2 SER   280      72.940 160.480  85.270  1.00  0.00            
ATOM   1317  OG  SER   280      71.200 161.020  86.120  1.00  0.00            
ATOM   1318  HG  SER   280      71.630 161.540  86.800  1.00  0.00            
ATOM   1319  C   SER   280      72.330 160.860  82.580  1.00  0.00            
ATOM   1320  O   SER   280      73.430 160.340  82.380  1.00  0.00            
ATOM   1321  N   GLY   281      72.060 161.930  81.830  1.00  0.00            
ATOM   1322  H   GLY   281      71.100 162.250  81.850  1.00  0.00            
ATOM   1323  CA  GLY   281      72.990 162.570  80.930  1.00  0.00            
ATOM   1324  HA1 GLY   281      72.430 163.190  80.230  1.00  0.00            
ATOM   1325  HA2 GLY   281      73.240 161.750  80.250  1.00  0.00            
ATOM   1326  C   GLY   281      74.180 163.350  81.480  1.00  0.00            
ATOM   1327  O   GLY   281      74.140 163.810  82.620  1.00  0.00            
ATOM   1328  N   GLY   282      75.110 163.540  80.540  1.00  0.00            
ATOM   1329  H   GLY   282      75.080 163.010  79.690  1.00  0.00            
ATOM   1330  CA  GLY   282      76.340 164.290  80.730  1.00  0.00            
ATOM   1331  HA1 GLY   282      76.200 165.350  80.960  1.00  0.00            
ATOM   1332  HA2 GLY   282      76.880 164.390  79.790  1.00  0.00            
ATOM   1333  C   GLY   282      77.290 163.810  81.820  1.00  0.00            
ATOM   1334  O   GLY   282      78.100 164.610  82.260  1.00  0.00            
ATOM   1335  N   ALA   283      77.170 162.590  82.350  1.00  0.00            
ATOM   1336  H   ALA   283      76.520 161.970  81.890  1.00  0.00            
ATOM   1337  CA  ALA   283      77.870 162.120  83.530  1.00  0.00            
ATOM   1338  HA  ALA   283      78.500 162.930  83.900  1.00  0.00            
ATOM   1339  CB  ALA   283      76.820 161.790  84.580  1.00  0.00            
ATOM   1340  HB1 ALA   283      77.370 161.450  85.460  1.00  0.00            
ATOM   1341  HB2 ALA   283      76.300 162.710  84.850  1.00  0.00            
ATOM   1342  HB3 ALA   283      76.050 161.100  84.220  1.00  0.00            
ATOM   1343  C   ALA   283      78.730 160.890  83.250  1.00  0.00            
ATOM   1344  O   ALA   283      79.670 160.580  83.970  1.00  0.00            
ATOM   1345  N   TYR   284      78.490 160.190  82.140  1.00  0.00            
ATOM   1346  H   TYR   284      77.900 160.600  81.430  1.00  0.00            
ATOM   1347  CA  TYR   284      79.130 158.960  81.700  1.00  0.00            
ATOM   1348  HA  TYR   284      80.210 159.090  81.720  1.00  0.00            
ATOM   1349  CB  TYR   284      78.700 157.850  82.650  1.00  0.00            
ATOM   1350  HB1 TYR   284      79.390 157.770  83.490  1.00  0.00            
ATOM   1351  HB2 TYR   284      78.760 156.870  82.190  1.00  0.00            
ATOM   1352  CG  TYR   284      77.300 157.910  83.200  1.00  0.00            
ATOM   1353  CD1 TYR   284      77.080 158.470  84.470  1.00  0.00            
ATOM   1354  HD1 TYR   284      77.940 158.960  84.900  1.00  0.00            
ATOM   1355  CE1 TYR   284      75.800 158.490  85.030  1.00  0.00            
ATOM   1356  HE1 TYR   284      75.740 158.900  86.030  1.00  0.00            
ATOM   1357  CZ  TYR   284      74.730 157.880  84.330  1.00  0.00            
ATOM   1358  OH  TYR   284      73.510 157.730  84.930  1.00  0.00            
ATOM   1359  HH  TYR   284      73.630 157.820  85.880  1.00  0.00            
ATOM   1360  CE2 TYR   284      74.930 157.380  83.030  1.00  0.00            
ATOM   1361  HE2 TYR   284      74.140 156.940  82.440  1.00  0.00            
ATOM   1362  CD2 TYR   284      76.210 157.400  82.480  1.00  0.00            
ATOM   1363  HD2 TYR   284      76.350 157.130  81.440  1.00  0.00            
ATOM   1364  C   TYR   284      78.860 158.660  80.230  1.00  0.00            
ATOM   1365  O   TYR   284      77.750 158.800  79.730  1.00  0.00            
ATOM   1366  N   ASP   285      79.880 158.270  79.470  1.00  0.00            
ATOM   1367  H   ASP   285      80.790 158.230  79.890  1.00  0.00            
ATOM   1368  CA  ASP   285      79.750 157.750  78.120  1.00  0.00            
ATOM   1369  HA  ASP   285      78.840 158.030  77.600  1.00  0.00            
ATOM   1370  CB  ASP   285      81.030 158.160  77.400  1.00  0.00            
ATOM   1371  HB1 ASP   285      80.810 158.130  76.330  1.00  0.00            
ATOM   1372  HB2 ASP   285      81.820 157.420  77.510  1.00  0.00            
ATOM   1373  CG  ASP   285      81.600 159.550  77.640  1.00  0.00            
ATOM   1374  OD1 ASP   285      82.520 159.580  78.500  1.00  0.00            
ATOM   1375  OD2 ASP   285      81.120 160.490  76.980  1.00  0.00            
ATOM   1376  C   ASP   285      79.730 156.230  78.110  1.00  0.00            
ATOM   1377  O   ASP   285      79.190 155.580  77.210  1.00  0.00            
ATOM   1378  N   ILE   286      80.170 155.650  79.230  1.00  0.00            
ATOM   1379  H   ILE   286      80.640 156.250  79.880  1.00  0.00            
ATOM   1380  CA  ILE   286      80.310 154.210  79.350  1.00  0.00            
ATOM   1381  HA  ILE   286      80.030 153.650  78.460  1.00  0.00            
ATOM   1382  CB  ILE   286      81.810 153.920  79.440  1.00  0.00            
ATOM   1383  HB  ILE   286      82.130 154.350  80.380  1.00  0.00            
ATOM   1384  CG2 ILE   286      82.080 152.430  79.570  1.00  0.00            
ATOM   1385 1HG2 ILE   286      83.130 152.250  79.340  1.00  0.00            
ATOM   1386 2HG2 ILE   286      81.810 152.090  80.570  1.00  0.00            
ATOM   1387 3HG2 ILE   286      81.470 151.900  78.840  1.00  0.00            
ATOM   1388  CG1 ILE   286      82.690 154.500  78.340  1.00  0.00            
ATOM   1389 1HG1 ILE   286      83.750 154.240  78.360  1.00  0.00            
ATOM   1390 2HG1 ILE   286      82.610 155.570  78.520  1.00  0.00            
ATOM   1391  CD  ILE   286      82.310 154.270  76.880  1.00  0.00            
ATOM   1392  HD1 ILE   286      82.520 153.220  76.640  1.00  0.00            
ATOM   1393  HD2 ILE   286      81.230 154.400  76.780  1.00  0.00            
ATOM   1394  HD3 ILE   286      82.810 154.980  76.220  1.00  0.00            
ATOM   1395  C   ILE   286      79.450 153.640  80.460  1.00  0.00            
ATOM   1396  O   ILE   286      79.560 154.220  81.540  1.00  0.00            
ATOM   1397  N   ILE   287      78.760 152.510  80.270  1.00  0.00            
ATOM   1398  H   ILE   287      78.880 152.060  79.380  1.00  0.00            
ATOM   1399  CA  ILE   287      78.000 151.780  81.260  1.00  0.00            
ATOM   1400  HA  ILE   287      78.200 152.230  82.230  1.00  0.00            
ATOM   1401  CB  ILE   287      76.500 151.930  81.010  1.00  0.00            
ATOM   1402  HB  ILE   287      76.250 151.520  80.030  1.00  0.00            
ATOM   1403  CG2 ILE   287      75.710 151.150  82.070  1.00  0.00            
ATOM   1404 1HG2 ILE   287      74.650 151.380  82.010  1.00  0.00            
ATOM   1405 2HG2 ILE   287      75.790 150.070  81.940  1.00  0.00            
ATOM   1406 3HG2 ILE   287      76.080 151.550  83.020  1.00  0.00            
ATOM   1407  CG1 ILE   287      76.170 153.420  80.930  1.00  0.00            
ATOM   1408 1HG1 ILE   287      76.540 153.830  79.990  1.00  0.00            
ATOM   1409 2HG1 ILE   287      76.710 153.930  81.720  1.00  0.00            
ATOM   1410  CD  ILE   287      74.680 153.720  80.890  1.00  0.00            
ATOM   1411  HD1 ILE   287      74.430 154.570  80.260  1.00  0.00            
ATOM   1412  HD2 ILE   287      74.170 152.890  80.410  1.00  0.00            
ATOM   1413  HD3 ILE   287      74.290 153.880  81.900  1.00  0.00            
ATOM   1414  C   ILE   287      78.420 150.320  81.220  1.00  0.00            
ATOM   1415  O   ILE   287      78.050 149.630  80.270  1.00  0.00            
ATOM   1416  N   ILE   288      79.190 149.880  82.220  1.00  0.00            
ATOM   1417  H   ILE   288      79.450 150.530  82.950  1.00  0.00            
ATOM   1418  CA  ILE   288      79.530 148.470  82.350  1.00  0.00            
ATOM   1419  HA  ILE   288      79.260 148.000  81.400  1.00  0.00            
ATOM   1420  CB  ILE   288      80.990 148.270  82.740  1.00  0.00            
ATOM   1421  HB  ILE   288      81.160 148.550  83.780  1.00  0.00            
ATOM   1422  CG2 ILE   288      81.420 146.810  82.700  1.00  0.00            
ATOM   1423 1HG2 ILE   288      81.320 146.440  81.680  1.00  0.00            
ATOM   1424 2HG2 ILE   288      82.430 146.640  83.070  1.00  0.00            
ATOM   1425 3HG2 ILE   288      80.770 146.230  83.350  1.00  0.00            
ATOM   1426  CG1 ILE   288      82.070 148.970  81.930  1.00  0.00            
ATOM   1427 1HG1 ILE   288      81.720 149.930  81.540  1.00  0.00            
ATOM   1428 2HG1 ILE   288      82.180 148.480  80.960  1.00  0.00            
ATOM   1429  CD  ILE   288      83.420 149.070  82.640  1.00  0.00            
ATOM   1430  HD1 ILE   288      83.260 149.760  83.470  1.00  0.00            
ATOM   1431  HD2 ILE   288      83.830 148.150  83.050  1.00  0.00            
ATOM   1432  HD3 ILE   288      84.120 149.550  81.960  1.00  0.00            
ATOM   1433  C   ILE   288      78.670 147.840  83.430  1.00  0.00            
ATOM   1434  O   ILE   288      78.690 148.320  84.560  1.00  0.00            
ATOM   1435  N   CYS   289      78.020 146.710  83.120  1.00  0.00            
ATOM   1436  H   CYS   289      77.960 146.480  82.140  1.00  0.00            
ATOM   1437  CA  CYS   289      77.270 145.850  84.020  1.00  0.00            
ATOM   1438  HA  CYS   289      77.250 146.440  84.940  1.00  0.00            
ATOM   1439  CB  CYS   289      75.880 145.620  83.440  1.00  0.00            
ATOM   1440  HB1 CYS   289      75.260 144.960  84.040  1.00  0.00            
ATOM   1441  HB2 CYS   289      76.010 145.080  82.500  1.00  0.00            
ATOM   1442  SG  CYS   289      75.090 147.240  83.320  1.00  0.00            
ATOM   1443  HG  CYS   289      75.960 147.820  82.490  1.00  0.00            
ATOM   1444  C   CYS   289      77.990 144.530  84.260  1.00  0.00            
ATOM   1445  O   CYS   289      78.460 143.900  83.320  1.00  0.00            
ATOM   1446  N   ASP   290      78.210 144.170  85.530  1.00  0.00            
ATOM   1447  H   ASP   290      77.820 144.780  86.240  1.00  0.00            
ATOM   1448  CA  ASP   290      79.070 143.100  86.000  1.00  0.00            
ATOM   1449  HA  ASP   290      79.710 142.710  85.220  1.00  0.00            
ATOM   1450  CB  ASP   290      80.050 143.680  87.020  1.00  0.00            
ATOM   1451  HB1 ASP   290      79.510 143.650  87.970  1.00  0.00            
ATOM   1452  HB2 ASP   290      80.260 144.740  86.890  1.00  0.00            
ATOM   1453  CG  ASP   290      81.400 142.980  87.090  1.00  0.00            
ATOM   1454  OD1 ASP   290      81.670 142.010  86.340  1.00  0.00            
ATOM   1455  OD2 ASP   290      82.280 143.500  87.800  1.00  0.00            
ATOM   1456  C   ASP   290      78.280 141.910  86.520  1.00  0.00            
ATOM   1457  O   ASP   290      77.420 142.110  87.380  1.00  0.00            
ATOM   1458  N   GLU   291      78.600 140.680  86.120  1.00  0.00            
ATOM   1459  H   GLU   291      79.250 140.620  85.350  1.00  0.00            
ATOM   1460  CA  GLU   291      77.770 139.510  86.370  1.00  0.00            
ATOM   1461  HA  GLU   291      78.450 138.760  85.960  1.00  0.00            
ATOM   1462  CB  GLU   291      77.680 139.150  87.850  1.00  0.00            
ATOM   1463  HB1 GLU   291      77.220 138.160  87.830  1.00  0.00            
ATOM   1464  HB2 GLU   291      77.000 139.790  88.400  1.00  0.00            
ATOM   1465  CG  GLU   291      78.920 138.880  88.690  1.00  0.00            
ATOM   1466  HG1 GLU   291      78.600 138.610  89.700  1.00  0.00            
ATOM   1467  HG2 GLU   291      79.510 139.780  88.870  1.00  0.00            
ATOM   1468  CD  GLU   291      79.910 137.870  88.140  1.00  0.00            
ATOM   1469  OE1 GLU   291      79.960 136.720  88.640  1.00  0.00            
ATOM   1470  OE2 GLU   291      80.600 138.150  87.140  1.00  0.00            
ATOM   1471  C   GLU   291      76.380 139.420  85.760  1.00  0.00            
ATOM   1472  O   GLU   291      75.330 139.270  86.380  1.00  0.00            
ATOM   1473  N   CYS   292      76.370 139.740  84.470  1.00  0.00            
ATOM   1474  H   CYS   292      77.220 140.050  84.000  1.00  0.00            
ATOM   1475  CA  CYS   292      75.180 139.800  83.650  1.00  0.00            
ATOM   1476  HA  CYS   292      74.530 140.380  84.300  1.00  0.00            
ATOM   1477  CB  CYS   292      75.310 140.560  82.340  1.00  0.00            
ATOM   1478  HB1 CYS   292      74.390 140.700  81.770  1.00  0.00            
ATOM   1479  HB2 CYS   292      75.760 139.920  81.570  1.00  0.00            
ATOM   1480  SG  CYS   292      76.120 142.160  82.560  1.00  0.00            
ATOM   1481  HG  CYS   292      77.380 141.780  82.800  1.00  0.00            
ATOM   1482  C   CYS   292      74.530 138.430  83.490  1.00  0.00            
ATOM   1483  O   CYS   292      73.370 138.260  83.120  1.00  0.00            
ATOM   1484  N   HIS   293      75.270 137.370  83.830  1.00  0.00            
ATOM   1485  H   HIS   293      76.250 137.370  84.080  1.00  0.00            
ATOM   1486  CA  HIS   293      74.730 136.020  83.960  1.00  0.00            
ATOM   1487  HA  HIS   293      74.070 135.760  83.130  1.00  0.00            
ATOM   1488  CB  HIS   293      75.850 134.990  83.920  1.00  0.00            
ATOM   1489  HB1 HIS   293      76.150 134.910  82.870  1.00  0.00            
ATOM   1490  HB2 HIS   293      75.470 134.020  84.230  1.00  0.00            
ATOM   1491  CG  HIS   293      77.030 135.330  84.780  1.00  0.00            
ATOM   1492  ND1 HIS   293      78.220 135.880  84.310  1.00  0.00            
ATOM   1493  CE1 HIS   293      79.030 135.980  85.360  1.00  0.00            
ATOM   1494  HE1 HIS   293      80.050 136.320  85.300  1.00  0.00            
ATOM   1495  NE2 HIS   293      78.450 135.560  86.500  1.00  0.00            
ATOM   1496  HE2 HIS   293      78.850 135.550  87.420  1.00  0.00            
ATOM   1497  CD2 HIS   293      77.150 135.230  86.150  1.00  0.00            
ATOM   1498  HD2 HIS   293      76.340 135.040  86.830  1.00  0.00            
ATOM   1499  C   HIS   293      73.840 135.850  85.180  1.00  0.00            
ATOM   1500  O   HIS   293      73.210 134.820  85.420  1.00  0.00            
ATOM   1501  N   SER   294      73.950 136.750  86.150  1.00  0.00            
ATOM   1502  H   SER   294      74.530 137.570  86.010  1.00  0.00            
ATOM   1503  CA  SER   294      73.240 136.680  87.410  1.00  0.00            
ATOM   1504  HA  SER   294      73.090 135.680  87.820  1.00  0.00            
ATOM   1505  CB  SER   294      74.060 137.350  88.510  1.00  0.00            
ATOM   1506  HB1 SER   294      75.070 136.960  88.430  1.00  0.00            
ATOM   1507  HB2 SER   294      73.660 137.000  89.470  1.00  0.00            
ATOM   1508  OG  SER   294      74.080 138.760  88.510  1.00  0.00            
ATOM   1509  HG  SER   294      74.530 139.010  87.700  1.00  0.00            
ATOM   1510  C   SER   294      71.870 137.350  87.430  1.00  0.00            
ATOM   1511  O   SER   294      71.740 138.340  86.720  1.00  0.00            
ATOM   1512  N   THR   295      70.890 136.780  88.140  1.00  0.00            
ATOM   1513  H   THR   295      71.160 135.980  88.690  1.00  0.00            
ATOM   1514  CA  THR   295      69.480 136.890  87.820  1.00  0.00            
ATOM   1515  HA  THR   295      69.340 137.750  87.170  1.00  0.00            
ATOM   1516  CB  THR   295      69.030 135.730  86.940  1.00  0.00            
ATOM   1517  HB  THR   295      67.960 135.610  87.070  1.00  0.00            
ATOM   1518  CG2 THR   295      69.310 136.040  85.480  1.00  0.00            
ATOM   1519 1HG2 THR   295      69.020 135.270  84.760  1.00  0.00            
ATOM   1520 2HG2 THR   295      68.840 137.000  85.230  1.00  0.00            
ATOM   1521 3HG2 THR   295      70.390 136.140  85.460  1.00  0.00            
ATOM   1522  OG1 THR   295      69.690 134.530  87.300  1.00  0.00            
ATOM   1523  HG1 THR   295      69.020 134.020  87.750  1.00  0.00            
ATOM   1524  C   THR   295      68.560 137.040  89.030  1.00  0.00            
ATOM   1525  O   THR   295      67.490 136.440  89.070  1.00  0.00            
ATOM   1526  N   ASP   296      69.000 137.950  89.910  1.00  0.00            
ATOM   1527  H   ASP   296      69.900 138.390  89.860  1.00  0.00            
ATOM   1528  CA  ASP   296      68.130 138.530  90.900  1.00  0.00            
ATOM   1529  HA  ASP   296      67.480 137.770  91.340  1.00  0.00            
ATOM   1530  CB  ASP   296      68.930 139.080  92.080  1.00  0.00            
ATOM   1531  HB1 ASP   296      69.480 139.960  91.730  1.00  0.00            
ATOM   1532  HB2 ASP   296      69.600 138.300  92.440  1.00  0.00            
ATOM   1533  CG  ASP   296      67.920 139.380  93.180  1.00  0.00            
ATOM   1534  OD1 ASP   296      67.810 140.550  93.610  1.00  0.00            
ATOM   1535  OD2 ASP   296      67.170 138.470  93.570  1.00  0.00            
ATOM   1536  C   ASP   296      67.290 139.620  90.250  1.00  0.00            
ATOM   1537  O   ASP   296      67.670 140.180  89.230  1.00  0.00            
ATOM   1538  N   SER   297      66.200 140.000  90.920  1.00  0.00            
ATOM   1539  H   SER   297      65.900 139.600  91.800  1.00  0.00            
ATOM   1540  CA  SER   297      65.250 140.970  90.410  1.00  0.00            
ATOM   1541  HA  SER   297      64.950 140.570  89.440  1.00  0.00            
ATOM   1542  CB  SER   297      63.920 141.050  91.140  1.00  0.00            
ATOM   1543  HB1 SER   297      63.240 140.300  90.740  1.00  0.00            
ATOM   1544  HB2 SER   297      63.550 141.980  90.710  1.00  0.00            
ATOM   1545  OG  SER   297      64.050 141.080  92.550  1.00  0.00            
ATOM   1546  HG  SER   297      63.970 140.170  92.840  1.00  0.00            
ATOM   1547  C   SER   297      65.760 142.400  90.240  1.00  0.00            
ATOM   1548  O   SER   297      65.260 143.150  89.420  1.00  0.00            
ATOM   1549  N   THR   298      66.660 142.770  91.160  1.00  0.00            
ATOM   1550  H   THR   298      66.940 142.100  91.870  1.00  0.00            
ATOM   1551  CA  THR   298      67.400 144.000  90.970  1.00  0.00            
ATOM   1552  HA  THR   298      66.730 144.860  90.920  1.00  0.00            
ATOM   1553  CB  THR   298      68.360 144.250  92.130  1.00  0.00            
ATOM   1554  HB  THR   298      69.240 143.660  91.870  1.00  0.00            
ATOM   1555  CG2 THR   298      68.830 145.700  92.300  1.00  0.00            
ATOM   1556 1HG2 THR   298      68.880 146.220  91.350  1.00  0.00            
ATOM   1557 2HG2 THR   298      68.230 146.270  93.020  1.00  0.00            
ATOM   1558 3HG2 THR   298      69.790 145.650  92.810  1.00  0.00            
ATOM   1559  OG1 THR   298      67.970 143.880  93.430  1.00  0.00            
ATOM   1560  HG1 THR   298      68.760 143.470  93.800  1.00  0.00            
ATOM   1561  C   THR   298      68.300 144.060  89.750  1.00  0.00            
ATOM   1562  O   THR   298      68.330 145.130  89.140  1.00  0.00            
ATOM   1563  N   THR   299      68.980 142.990  89.340  1.00  0.00            
ATOM   1564  H   THR   299      68.980 142.160  89.920  1.00  0.00            
ATOM   1565  CA  THR   299      69.830 142.900  88.170  1.00  0.00            
ATOM   1566  HA  THR   299      70.550 143.700  88.000  1.00  0.00            
ATOM   1567  CB  THR   299      70.810 141.740  88.260  1.00  0.00            
ATOM   1568  HB  THR   299      70.260 140.810  88.090  1.00  0.00            
ATOM   1569  CG2 THR   299      71.980 141.790  87.270  1.00  0.00            
ATOM   1570 1HG2 THR   299      72.620 140.940  87.530  1.00  0.00            
ATOM   1571 2HG2 THR   299      71.590 141.590  86.270  1.00  0.00            
ATOM   1572 3HG2 THR   299      72.590 142.690  87.290  1.00  0.00            
ATOM   1573  OG1 THR   299      71.360 141.600  89.550  1.00  0.00            
ATOM   1574  HG1 THR   299      71.950 140.840  89.540  1.00  0.00            
ATOM   1575  C   THR   299      69.090 142.980  86.840  1.00  0.00            
ATOM   1576  O   THR   299      69.500 143.540  85.830  1.00  0.00            
ATOM   1577  N   ILE   300      67.950 142.290  86.850  1.00  0.00            
ATOM   1578  H   ILE   300      67.690 141.790  87.690  1.00  0.00            
ATOM   1579  CA  ILE   300      67.030 142.140  85.740  1.00  0.00            
ATOM   1580  HA  ILE   300      67.570 141.940  84.820  1.00  0.00            
ATOM   1581  CB  ILE   300      66.180 140.890  85.920  1.00  0.00            
ATOM   1582  HB  ILE   300      65.610 140.900  86.840  1.00  0.00            
ATOM   1583  CG2 ILE   300      65.140 140.710  84.820  1.00  0.00            
ATOM   1584 1HG2 ILE   300      64.640 141.630  84.520  1.00  0.00            
ATOM   1585 2HG2 ILE   300      65.470 140.380  83.840  1.00  0.00            
ATOM   1586 3HG2 ILE   300      64.430 139.970  85.200  1.00  0.00            
ATOM   1587  CG1 ILE   300      66.940 139.570  86.050  1.00  0.00            
ATOM   1588 1HG1 ILE   300      67.780 139.680  86.730  1.00  0.00            
ATOM   1589 2HG1 ILE   300      67.270 139.260  85.060  1.00  0.00            
ATOM   1590  CD  ILE   300      66.230 138.390  86.720  1.00  0.00            
ATOM   1591  HD1 ILE   300      66.720 137.430  86.580  1.00  0.00            
ATOM   1592  HD2 ILE   300      66.260 138.640  87.780  1.00  0.00            
ATOM   1593  HD3 ILE   300      65.190 138.280  86.430  1.00  0.00            
ATOM   1594  C   ILE   300      66.200 143.380  85.420  1.00  0.00            
ATOM   1595  O   ILE   300      66.230 143.860  84.290  1.00  0.00            
ATOM   1596  N   LEU   301      65.610 143.980  86.460  1.00  0.00            
ATOM   1597  H   LEU   301      65.510 143.500  87.340  1.00  0.00            
ATOM   1598  CA  LEU   301      65.120 145.340  86.380  1.00  0.00            
ATOM   1599  HA  LEU   301      64.480 145.310  85.500  1.00  0.00            
ATOM   1600  CB  LEU   301      64.210 145.550  87.590  1.00  0.00            
ATOM   1601  HB1 LEU   301      64.830 145.310  88.460  1.00  0.00            
ATOM   1602  HB2 LEU   301      63.410 144.810  87.510  1.00  0.00            
ATOM   1603  CG  LEU   301      63.540 146.920  87.540  1.00  0.00            
ATOM   1604  HG  LEU   301      64.380 147.590  87.710  1.00  0.00            
ATOM   1605  CD1 LEU   301      62.670 147.280  86.340  1.00  0.00            
ATOM   1606 1HD1 LEU   301      63.360 147.310  85.500  1.00  0.00            
ATOM   1607 2HD1 LEU   301      62.020 146.450  86.080  1.00  0.00            
ATOM   1608 3HD1 LEU   301      62.170 148.250  86.380  1.00  0.00            
ATOM   1609  CD2 LEU   301      62.630 147.010  88.760  1.00  0.00            
ATOM   1610 1HD2 LEU   301      61.670 146.580  88.490  1.00  0.00            
ATOM   1611 2HD2 LEU   301      63.050 146.480  89.620  1.00  0.00            
ATOM   1612 3HD2 LEU   301      62.610 148.060  89.040  1.00  0.00            
ATOM   1613  C   LEU   301      66.250 146.340  86.170  1.00  0.00            
ATOM   1614  O   LEU   301      66.110 147.360  85.500  1.00  0.00            
ATOM   1615  N   GLY   302      67.440 146.040  86.700  1.00  0.00            
ATOM   1616  H   GLY   302      67.460 145.230  87.320  1.00  0.00            
ATOM   1617  CA  GLY   302      68.590 146.890  86.490  1.00  0.00            
ATOM   1618  HA1 GLY   302      69.430 146.510  87.080  1.00  0.00            
ATOM   1619  HA2 GLY   302      68.450 147.860  86.950  1.00  0.00            
ATOM   1620  C   GLY   302      69.180 147.120  85.110  1.00  0.00            
ATOM   1621  O   GLY   302      69.120 148.210  84.550  1.00  0.00            
ATOM   1622  N   ILE   303      69.490 145.990  84.470  1.00  0.00            
ATOM   1623  H   ILE   303      69.470 145.100  84.940  1.00  0.00            
ATOM   1624  CA  ILE   303      69.910 146.020  83.080  1.00  0.00            
ATOM   1625  HA  ILE   303      70.590 146.870  83.010  1.00  0.00            
ATOM   1626  CB  ILE   303      70.650 144.730  82.760  1.00  0.00            
ATOM   1627  HB  ILE   303      70.070 143.930  83.220  1.00  0.00            
ATOM   1628  CG2 ILE   303      70.770 144.450  81.260  1.00  0.00            
ATOM   1629 1HG2 ILE   303      71.290 145.240  80.720  1.00  0.00            
ATOM   1630 2HG2 ILE   303      71.440 143.630  80.980  1.00  0.00            
ATOM   1631 3HG2 ILE   303      69.860 144.290  80.690  1.00  0.00            
ATOM   1632  CG1 ILE   303      72.060 144.680  83.330  1.00  0.00            
ATOM   1633 1HG1 ILE   303      71.990 145.240  84.250  1.00  0.00            
ATOM   1634 2HG1 ILE   303      72.730 145.340  82.780  1.00  0.00            
ATOM   1635  CD  ILE   303      72.650 143.310  83.680  1.00  0.00            
ATOM   1636  HD1 ILE   303      71.870 142.750  84.190  1.00  0.00            
ATOM   1637  HD2 ILE   303      72.850 142.730  82.780  1.00  0.00            
ATOM   1638  HD3 ILE   303      73.570 143.410  84.270  1.00  0.00            
ATOM   1639  C   ILE   303      68.810 146.350  82.070  1.00  0.00            
ATOM   1640  O   ILE   303      69.010 147.150  81.160  1.00  0.00            
ATOM   1641  N   GLY   304      67.550 146.060  82.390  1.00  0.00            
ATOM   1642  H   GLY   304      67.420 145.370  83.120  1.00  0.00            
ATOM   1643  CA  GLY   304      66.380 146.560  81.690  1.00  0.00            
ATOM   1644  HA1 GLY   304      65.490 146.040  82.040  1.00  0.00            
ATOM   1645  HA2 GLY   304      66.470 146.290  80.640  1.00  0.00            
ATOM   1646  C   GLY   304      66.140 148.060  81.770  1.00  0.00            
ATOM   1647  O   GLY   304      65.830 148.710  80.780  1.00  0.00            
ATOM   1648  N   THR   305      66.310 148.670  82.950  1.00  0.00            
ATOM   1649  H   THR   305      66.660 148.190  83.770  1.00  0.00            
ATOM   1650  CA  THR   305      66.530 150.090  83.090  1.00  0.00            
ATOM   1651  HA  THR   305      65.720 150.630  82.600  1.00  0.00            
ATOM   1652  CB  THR   305      66.560 150.460  84.570  1.00  0.00            
ATOM   1653  HB  THR   305      67.370 149.980  85.130  1.00  0.00            
ATOM   1654  CG2 THR   305      66.660 151.960  84.770  1.00  0.00            
ATOM   1655 1HG2 THR   305      66.080 152.560  84.070  1.00  0.00            
ATOM   1656 2HG2 THR   305      66.170 152.230  85.710  1.00  0.00            
ATOM   1657 3HG2 THR   305      67.670 152.340  84.650  1.00  0.00            
ATOM   1658  OG1 THR   305      65.360 150.030  85.180  1.00  0.00            
ATOM   1659  HG1 THR   305      65.580 149.160  85.520  1.00  0.00            
ATOM   1660  C   THR   305      67.720 150.710  82.370  1.00  0.00            
ATOM   1661  O   THR   305      67.570 151.820  81.850  1.00  0.00            
ATOM   1662  N   VAL   306      68.910 150.110  82.330  1.00  0.00            
ATOM   1663  H   VAL   306      69.030 149.260  82.870  1.00  0.00            
ATOM   1664  CA  VAL   306      69.960 150.540  81.430  1.00  0.00            
ATOM   1665  HA  VAL   306      70.270 151.540  81.730  1.00  0.00            
ATOM   1666  CB  VAL   306      71.200 149.660  81.590  1.00  0.00            
ATOM   1667  HB  VAL   306      70.940 148.600  81.570  1.00  0.00            
ATOM   1668  CG1 VAL   306      72.310 150.090  80.630  1.00  0.00            
ATOM   1669 1HG1 VAL   306      73.260 149.640  80.930  1.00  0.00            
ATOM   1670 2HG1 VAL   306      72.170 149.780  79.600  1.00  0.00            
ATOM   1671 3HG1 VAL   306      72.480 151.170  80.590  1.00  0.00            
ATOM   1672  CG2 VAL   306      71.740 149.900  83.000  1.00  0.00            
ATOM   1673 1HG2 VAL   306      71.070 149.590  83.790  1.00  0.00            
ATOM   1674 2HG2 VAL   306      72.530 149.150  83.060  1.00  0.00            
ATOM   1675 3HG2 VAL   306      72.140 150.880  83.240  1.00  0.00            
ATOM   1676  C   VAL   306      69.490 150.650  79.990  1.00  0.00            
ATOM   1677  O   VAL   306      69.430 151.700  79.350  1.00  0.00            
ATOM   1678  N   LEU   307      69.030 149.490  79.520  1.00  0.00            
ATOM   1679  H   LEU   307      69.010 148.680  80.120  1.00  0.00            
ATOM   1680  CA  LEU   307      68.680 149.230  78.140  1.00  0.00            
ATOM   1681  HA  LEU   307      69.520 149.510  77.500  1.00  0.00            
ATOM   1682  CB  LEU   307      68.320 147.760  77.950  1.00  0.00            
ATOM   1683  HB1 LEU   307      67.930 147.680  76.930  1.00  0.00            
ATOM   1684  HB2 LEU   307      67.550 147.520  78.690  1.00  0.00            
ATOM   1685  CG  LEU   307      69.420 146.710  78.050  1.00  0.00            
ATOM   1686  HG  LEU   307      70.050 146.860  78.930  1.00  0.00            
ATOM   1687  CD1 LEU   307      68.920 145.280  78.210  1.00  0.00            
ATOM   1688 1HD1 LEU   307      68.250 145.320  79.060  1.00  0.00            
ATOM   1689 2HD1 LEU   307      68.410 144.880  77.330  1.00  0.00            
ATOM   1690 3HD1 LEU   307      69.710 144.600  78.530  1.00  0.00            
ATOM   1691  CD2 LEU   307      70.360 146.810  76.850  1.00  0.00            
ATOM   1692 1HD2 LEU   307      71.180 146.090  76.890  1.00  0.00            
ATOM   1693 2HD2 LEU   307      69.820 146.640  75.920  1.00  0.00            
ATOM   1694 3HD2 LEU   307      70.900 147.750  76.750  1.00  0.00            
ATOM   1695  C   LEU   307      67.470 150.030  77.680  1.00  0.00            
ATOM   1696  O   LEU   307      67.460 150.270  76.470  1.00  0.00            
ATOM   1697  N   ASP   308      66.530 150.610  78.440  1.00  0.00            
ATOM   1698  H   ASP   308      66.490 150.310  79.410  1.00  0.00            
ATOM   1699  CA  ASP   308      65.550 151.540  77.940  1.00  0.00            
ATOM   1700  HA  ASP   308      65.330 151.250  76.910  1.00  0.00            
ATOM   1701  CB  ASP   308      64.200 151.290  78.600  1.00  0.00            
ATOM   1702  HB1 ASP   308      64.170 151.650  79.630  1.00  0.00            
ATOM   1703  HB2 ASP   308      64.210 150.200  78.590  1.00  0.00            
ATOM   1704  CG  ASP   308      63.000 151.880  77.870  1.00  0.00            
ATOM   1705  OD1 ASP   308      62.680 151.500  76.720  1.00  0.00            
ATOM   1706  OD2 ASP   308      62.440 152.880  78.380  1.00  0.00            
ATOM   1707  C   ASP   308      65.910 153.020  77.960  1.00  0.00            
ATOM   1708  O   ASP   308      65.180 153.820  77.400  1.00  0.00            
ATOM   1709  N   GLN   309      66.950 153.350  78.730  1.00  0.00            
ATOM   1710  H   GLN   309      67.420 152.540  79.130  1.00  0.00            
ATOM   1711  CA  GLN   309      67.350 154.720  78.980  1.00  0.00            
ATOM   1712  HA  GLN   309      66.620 155.380  78.510  1.00  0.00            
ATOM   1713  CB  GLN   309      67.330 155.070  80.460  1.00  0.00            
ATOM   1714  HB1 GLN   309      67.420 156.150  80.420  1.00  0.00            
ATOM   1715  HB2 GLN   309      68.110 154.540  81.000  1.00  0.00            
ATOM   1716  CG  GLN   309      65.980 154.770  81.100  1.00  0.00            
ATOM   1717  HG1 GLN   309      65.880 153.710  81.340  1.00  0.00            
ATOM   1718  HG2 GLN   309      65.260 155.150  80.380  1.00  0.00            
ATOM   1719  CD  GLN   309      65.740 155.530  82.400  1.00  0.00            
ATOM   1720  OE1 GLN   309      66.550 156.350  82.830  1.00  0.00            
ATOM   1721  NE2 GLN   309      64.540 155.380  82.950  1.00  0.00            
ATOM   1722 1HE2 GLN   309      63.870 154.710  82.590  1.00  0.00            
ATOM   1723 2HE2 GLN   309      64.310 156.020  83.700  1.00  0.00            
ATOM   1724  C   GLN   309      68.670 155.110  78.320  1.00  0.00            
ATOM   1725  O   GLN   309      68.830 156.290  78.030  1.00  0.00            
ATOM   1726  N   ALA   310      69.610 154.200  78.070  1.00  0.00            
ATOM   1727  H   ALA   310      69.520 153.320  78.560  1.00  0.00            
ATOM   1728  CA  ALA   310      71.000 154.560  77.850  1.00  0.00            
ATOM   1729  HA  ALA   310      71.380 155.230  78.630  1.00  0.00            
ATOM   1730  CB  ALA   310      71.710 153.210  77.880  1.00  0.00            
ATOM   1731  HB1 ALA   310      71.670 152.720  78.860  1.00  0.00            
ATOM   1732  HB2 ALA   310      71.270 152.580  77.110  1.00  0.00            
ATOM   1733  HB3 ALA   310      72.760 153.380  77.640  1.00  0.00            
ATOM   1734  C   ALA   310      71.310 155.280  76.550  1.00  0.00            
ATOM   1735  O   ALA   310      72.110 156.210  76.620  1.00  0.00            
ATOM   1736  N   GLU   311      70.700 154.810  75.460  1.00  0.00            
ATOM   1737  H   GLU   311      70.100 154.010  75.600  1.00  0.00            
ATOM   1738  CA  GLU   311      70.730 155.580  74.230  1.00  0.00            
ATOM   1739  HA  GLU   311      71.710 155.420  73.770  1.00  0.00            
ATOM   1740  CB  GLU   311      69.680 155.090  73.240  1.00  0.00            
ATOM   1741  HB1 GLU   311      68.700 155.050  73.700  1.00  0.00            
ATOM   1742  HB2 GLU   311      70.130 154.140  72.960  1.00  0.00            
ATOM   1743  CG  GLU   311      69.690 155.910  71.950  1.00  0.00            
ATOM   1744  HG1 GLU   311      70.730 156.100  71.720  1.00  0.00            
ATOM   1745  HG2 GLU   311      69.300 156.900  72.190  1.00  0.00            
ATOM   1746  CD  GLU   311      68.850 155.310  70.830  1.00  0.00            
ATOM   1747  OE1 GLU   311      68.650 156.020  69.820  1.00  0.00            
ATOM   1748  OE2 GLU   311      68.460 154.120  70.880  1.00  0.00            
ATOM   1749  C   GLU   311      70.430 157.050  74.490  1.00  0.00            
ATOM   1750  O   GLU   311      71.220 157.950  74.200  1.00  0.00            
ATOM   1751  N   THR   312      69.300 157.390  75.110  1.00  0.00            
ATOM   1752  H   THR   312      68.780 156.620  75.510  1.00  0.00            
ATOM   1753  CA  THR   312      68.740 158.700  75.360  1.00  0.00            
ATOM   1754  HA  THR   312      69.010 159.360  74.530  1.00  0.00            
ATOM   1755  CB  THR   312      67.220 158.700  75.550  1.00  0.00            
ATOM   1756  HB  THR   312      66.850 159.660  75.900  1.00  0.00            
ATOM   1757  CG2 THR   312      66.680 158.240  74.200  1.00  0.00            
ATOM   1758 1HG2 THR   312      67.030 158.800  73.330  1.00  0.00            
ATOM   1759 2HG2 THR   312      66.770 157.160  74.100  1.00  0.00            
ATOM   1760 3HG2 THR   312      65.600 158.400  74.180  1.00  0.00            
ATOM   1761  OG1 THR   312      66.910 157.690  76.480  1.00  0.00            
ATOM   1762  HG1 THR   312      66.940 156.920  75.910  1.00  0.00            
ATOM   1763  C   THR   312      69.400 159.430  76.520  1.00  0.00            
ATOM   1764  O   THR   312      69.270 160.650  76.550  1.00  0.00            
ATOM   1765  N   ALA   313      70.240 158.820  77.360  1.00  0.00            
ATOM   1766  H   ALA   313      70.080 157.830  77.470  1.00  0.00            
ATOM   1767  CA  ALA   313      71.070 159.560  78.290  1.00  0.00            
ATOM   1768  HA  ALA   313      70.570 160.480  78.560  1.00  0.00            
ATOM   1769  CB  ALA   313      71.250 158.720  79.560  1.00  0.00            
ATOM   1770  HB1 ALA   313      71.830 159.150  80.360  1.00  0.00            
ATOM   1771  HB2 ALA   313      70.230 158.630  79.950  1.00  0.00            
ATOM   1772  HB3 ALA   313      71.560 157.720  79.260  1.00  0.00            
ATOM   1773  C   ALA   313      72.390 159.900  77.610  1.00  0.00            
ATOM   1774  O   ALA   313      73.210 160.680  78.100  1.00  0.00            
ATOM   1775  N   GLY   314      72.660 159.310  76.450  1.00  0.00            
ATOM   1776  H   GLY   314      72.000 158.650  76.040  1.00  0.00            
ATOM   1777  CA  GLY   314      73.940 159.500  75.810  1.00  0.00            
ATOM   1778  HA1 GLY   314      74.150 160.570  75.930  1.00  0.00            
ATOM   1779  HA2 GLY   314      73.770 159.300  74.750  1.00  0.00            
ATOM   1780  C   GLY   314      75.090 158.660  76.350  1.00  0.00            
ATOM   1781  O   GLY   314      76.260 159.020  76.230  1.00  0.00            
ATOM   1782  N   ALA   315      74.820 157.450  76.850  1.00  0.00            
ATOM   1783  H   ALA   315      73.820 157.300  76.780  1.00  0.00            
ATOM   1784  CA  ALA   315      75.820 156.410  76.800  1.00  0.00            
ATOM   1785  HA  ALA   315      76.720 156.750  77.300  1.00  0.00            
ATOM   1786  CB  ALA   315      75.160 155.140  77.350  1.00  0.00            
ATOM   1787  HB1 ALA   315      74.260 154.970  76.760  1.00  0.00            
ATOM   1788  HB2 ALA   315      75.850 154.300  77.320  1.00  0.00            
ATOM   1789  HB3 ALA   315      74.870 155.320  78.390  1.00  0.00            
ATOM   1790  C   ALA   315      76.120 156.150  75.330  1.00  0.00            
ATOM   1791  O   ALA   315      75.200 156.050  74.520  1.00  0.00            
ATOM   1792  N   ARG   316      77.410 156.120  74.980  1.00  0.00            
ATOM   1793  H   ARG   316      78.120 156.160  75.690  1.00  0.00            
ATOM   1794  CA  ARG   316      77.930 155.720  73.690  1.00  0.00            
ATOM   1795  HA  ARG   316      77.400 156.140  72.830  1.00  0.00            
ATOM   1796  CB  ARG   316      79.320 156.360  73.570  1.00  0.00            
ATOM   1797  HB1 ARG   316      79.860 155.870  72.760  1.00  0.00            
ATOM   1798  HB2 ARG   316      79.800 156.140  74.530  1.00  0.00            
ATOM   1799  CG  ARG   316      79.300 157.860  73.340  1.00  0.00            
ATOM   1800  HG1 ARG   316      78.770 158.380  74.140  1.00  0.00            
ATOM   1801  HG2 ARG   316      78.740 158.200  72.470  1.00  0.00            
ATOM   1802  CD  ARG   316      80.710 158.460  73.340  1.00  0.00            
ATOM   1803  HD1 ARG   316      81.210 158.260  74.290  1.00  0.00            
ATOM   1804  HD2 ARG   316      80.600 159.540  73.280  1.00  0.00            
ATOM   1805  NE  ARG   316      81.480 158.120  72.150  1.00  0.00            
ATOM   1806  HE  ARG   316      81.070 157.580  71.400  1.00  0.00            
ATOM   1807  CZ  ARG   316      82.660 158.590  71.730  1.00  0.00            
ATOM   1808  NH1 ARG   316      83.410 159.510  72.360  1.00  0.00            
ATOM   1809 1HH1 ARG   316      82.940 160.090  73.040  1.00  0.00            
ATOM   1810 2HH1 ARG   316      84.260 159.820  71.920  1.00  0.00            
ATOM   1811  NH2 ARG   316      83.120 158.320  70.500  1.00  0.00            
ATOM   1812 1HH2 ARG   316      82.510 157.740  69.950  1.00  0.00            
ATOM   1813 2HH2 ARG   316      83.930 158.810  70.150  1.00  0.00            
ATOM   1814  C   ARG   316      78.030 154.210  73.530  1.00  0.00            
ATOM   1815  O   ARG   316      77.870 153.640  72.460  1.00  0.00            
ATOM   1816  N   LEU   317      78.300 153.540  74.650  1.00  0.00            
ATOM   1817  H   LEU   317      78.590 153.960  75.520  1.00  0.00            
ATOM   1818  CA  LEU   317      78.250 152.090  74.650  1.00  0.00            
ATOM   1819  HA  LEU   317      77.650 151.720  73.820  1.00  0.00            
ATOM   1820  CB  LEU   317      79.660 151.620  74.290  1.00  0.00            
ATOM   1821  HB1 LEU   317      80.340 152.130  74.970  1.00  0.00            
ATOM   1822  HB2 LEU   317      79.780 151.970  73.270  1.00  0.00            
ATOM   1823  CG  LEU   317      80.030 150.140  74.390  1.00  0.00            
ATOM   1824  HG  LEU   317      79.880 149.750  75.390  1.00  0.00            
ATOM   1825  CD1 LEU   317      79.270 149.260  73.400  1.00  0.00            
ATOM   1826 1HD1 LEU   317      78.260 149.620  73.180  1.00  0.00            
ATOM   1827 2HD1 LEU   317      79.700 149.100  72.410  1.00  0.00            
ATOM   1828 3HD1 LEU   317      79.140 148.300  73.880  1.00  0.00            
ATOM   1829  CD2 LEU   317      81.500 149.930  74.040  1.00  0.00            
ATOM   1830 1HD2 LEU   317      82.090 150.520  74.740  1.00  0.00            
ATOM   1831 2HD2 LEU   317      81.670 148.860  74.180  1.00  0.00            
ATOM   1832 3HD2 LEU   317      81.790 150.150  73.020  1.00  0.00            
ATOM   1833  C   LEU   317      77.770 151.570  76.000  1.00  0.00            
ATOM   1834  O   LEU   317      78.170 152.010  77.070  1.00  0.00            
ATOM   1835  N   VAL   318      77.090 150.430  75.840  1.00  0.00            
ATOM   1836  H   VAL   318      76.650 150.260  74.950  1.00  0.00            
ATOM   1837  CA  VAL   318      76.770 149.510  76.920  1.00  0.00            
ATOM   1838  HA  VAL   318      77.030 150.040  77.840  1.00  0.00            
ATOM   1839  CB  VAL   318      75.270 149.220  76.980  1.00  0.00            
ATOM   1840  HB  VAL   318      74.950 149.050  75.960  1.00  0.00            
ATOM   1841  CG1 VAL   318      75.030 148.090  77.970  1.00  0.00            
ATOM   1842 1HG1 VAL   318      75.390 147.190  77.470  1.00  0.00            
ATOM   1843 2HG1 VAL   318      75.540 148.210  78.930  1.00  0.00            
ATOM   1844 3HG1 VAL   318      73.980 147.920  78.230  1.00  0.00            
ATOM   1845  CG2 VAL   318      74.380 150.370  77.440  1.00  0.00            
ATOM   1846 1HG2 VAL   318      73.360 150.010  77.340  1.00  0.00            
ATOM   1847 2HG2 VAL   318      74.660 150.600  78.460  1.00  0.00            
ATOM   1848 3HG2 VAL   318      74.620 151.300  76.910  1.00  0.00            
ATOM   1849  C   VAL   318      77.570 148.220  76.870  1.00  0.00            
ATOM   1850  O   VAL   318      77.540 147.420  75.940  1.00  0.00            
ATOM   1851  N   VAL   319      78.310 147.950  77.950  1.00  0.00            
ATOM   1852  H   VAL   319      78.250 148.680  78.650  1.00  0.00            
ATOM   1853  CA  VAL   319      79.120 146.760  78.120  1.00  0.00            
ATOM   1854  HA  VAL   319      79.200 146.270  77.160  1.00  0.00            
ATOM   1855  CB  VAL   319      80.560 147.170  78.420  1.00  0.00            
ATOM   1856  HB  VAL   319      80.650 147.280  79.500  1.00  0.00            
ATOM   1857  CG1 VAL   319      81.490 145.990  78.170  1.00  0.00            
ATOM   1858 1HG1 VAL   319      81.420 145.730  77.110  1.00  0.00            
ATOM   1859 2HG1 VAL   319      82.510 146.350  78.260  1.00  0.00            
ATOM   1860 3HG1 VAL   319      81.290 145.210  78.900  1.00  0.00            
ATOM   1861  CG2 VAL   319      81.000 148.410  77.650  1.00  0.00            
ATOM   1862 1HG2 VAL   319      82.050 148.650  77.800  1.00  0.00            
ATOM   1863 2HG2 VAL   319      80.880 148.300  76.570  1.00  0.00            
ATOM   1864 3HG2 VAL   319      80.480 149.290  78.030  1.00  0.00            
ATOM   1865  C   VAL   319      78.490 145.850  79.170  1.00  0.00            
ATOM   1866  O   VAL   319      78.170 146.260  80.280  1.00  0.00            
ATOM   1867  N   LEU   320      78.430 144.570  78.810  1.00  0.00            
ATOM   1868  H   LEU   320      78.820 144.350  77.900  1.00  0.00            
ATOM   1869  CA  LEU   320      77.850 143.510  79.610  1.00  0.00            
ATOM   1870  HA  LEU   320      77.570 143.860  80.600  1.00  0.00            
ATOM   1871  CB  LEU   320      76.560 143.120  78.900  1.00  0.00            
ATOM   1872  HB1 LEU   320      76.060 142.480  79.630  1.00  0.00            
ATOM   1873  HB2 LEU   320      76.660 142.620  77.930  1.00  0.00            
ATOM   1874  CG  LEU   320      75.530 144.160  78.490  1.00  0.00            
ATOM   1875  HG  LEU   320      76.050 144.830  77.810  1.00  0.00            
ATOM   1876  CD1 LEU   320      74.410 143.500  77.690  1.00  0.00            
ATOM   1877 1HD1 LEU   320      73.580 144.180  77.490  1.00  0.00            
ATOM   1878 2HD1 LEU   320      74.690 143.080  76.720  1.00  0.00            
ATOM   1879 3HD1 LEU   320      74.050 142.730  78.370  1.00  0.00            
ATOM   1880  CD2 LEU   320      74.910 144.890  79.670  1.00  0.00            
ATOM   1881 1HD2 LEU   320      75.630 145.430  80.270  1.00  0.00            
ATOM   1882 2HD2 LEU   320      74.190 145.700  79.490  1.00  0.00            
ATOM   1883 3HD2 LEU   320      74.640 144.150  80.430  1.00  0.00            
ATOM   1884  C   LEU   320      78.870 142.420  79.900  1.00  0.00            
ATOM   1885  O   LEU   320      79.030 141.460  79.160  1.00  0.00            
ATOM   1886  N   ALA   321      79.590 142.610  81.010  1.00  0.00            
ATOM   1887  H   ALA   321      79.540 143.490  81.500  1.00  0.00            
ATOM   1888  CA  ALA   321      80.480 141.580  81.520  1.00  0.00            
ATOM   1889  HA  ALA   321      81.080 141.360  80.640  1.00  0.00            
ATOM   1890  CB  ALA   321      81.390 142.220  82.560  1.00  0.00            
ATOM   1891  HB1 ALA   321      81.920 143.100  82.180  1.00  0.00            
ATOM   1892  HB2 ALA   321      80.800 142.330  83.470  1.00  0.00            
ATOM   1893  HB3 ALA   321      82.220 141.510  82.610  1.00  0.00            
ATOM   1894  C   ALA   321      79.680 140.380  82.030  1.00  0.00            
ATOM   1895  O   ALA   321      78.800 140.510  82.870  1.00  0.00            
ATOM   1896  N   THR   322      80.030 139.200  81.510  1.00  0.00            
ATOM   1897  H   THR   322      80.530 139.230  80.640  1.00  0.00            
ATOM   1898  CA  THR   322      79.600 137.870  81.900  1.00  0.00            
ATOM   1899  HA  THR   322      79.270 137.950  82.940  1.00  0.00            
ATOM   1900  CB  THR   322      78.530 137.440  80.910  1.00  0.00            
ATOM   1901  HB  THR   322      77.800 138.240  80.790  1.00  0.00            
ATOM   1902  CG2 THR   322      78.940 137.220  79.470  1.00  0.00            
ATOM   1903 1HG2 THR   322      79.780 136.520  79.440  1.00  0.00            
ATOM   1904 2HG2 THR   322      78.080 136.700  79.060  1.00  0.00            
ATOM   1905 3HG2 THR   322      79.170 138.150  78.940  1.00  0.00            
ATOM   1906  OG1 THR   322      77.850 136.310  81.440  1.00  0.00            
ATOM   1907  HG1 THR   322      77.010 136.120  81.010  1.00  0.00            
ATOM   1908  C   THR   322      80.780 136.910  81.890  1.00  0.00            
ATOM   1909  O   THR   322      81.850 137.290  81.420  1.00  0.00            
ATOM   1910  N   ALA   323      80.470 135.740  82.440  1.00  0.00            
ATOM   1911  H   ALA   323      79.500 135.700  82.730  1.00  0.00            
ATOM   1912  CA  ALA   323      81.350 134.590  82.460  1.00  0.00            
ATOM   1913  HA  ALA   323      82.070 134.730  81.650  1.00  0.00            
ATOM   1914  CB  ALA   323      81.980 134.550  83.840  1.00  0.00            
ATOM   1915  HB1 ALA   323      82.720 133.760  83.950  1.00  0.00            
ATOM   1916  HB2 ALA   323      82.500 135.500  84.000  1.00  0.00            
ATOM   1917  HB3 ALA   323      81.280 134.290  84.640  1.00  0.00            
ATOM   1918  C   ALA   323      80.710 133.240  82.130  1.00  0.00            
ATOM   1919  O   ALA   323      81.480 132.280  82.040  1.00  0.00            
ATOM   1920  N   THR   324      79.390 133.230  81.970  1.00  0.00            
ATOM   1921  H   THR   324      78.960 134.140  81.880  1.00  0.00            
ATOM   1922  CA  THR   324      78.610 132.080  81.570  1.00  0.00            
ATOM   1923  HA  THR   324      79.240 131.270  81.220  1.00  0.00            
ATOM   1924  CB  THR   324      77.750 131.470  82.680  1.00  0.00            
ATOM   1925  HB  THR   324      77.170 132.250  83.170  1.00  0.00            
ATOM   1926  CG2 THR   324      76.870 130.280  82.330  1.00  0.00            
ATOM   1927 1HG2 THR   324      76.330 129.930  83.220  1.00  0.00            
ATOM   1928 2HG2 THR   324      76.060 130.670  81.700  1.00  0.00            
ATOM   1929 3HG2 THR   324      77.300 129.460  81.750  1.00  0.00            
ATOM   1930  OG1 THR   324      78.800 130.930  83.450  1.00  0.00            
ATOM   1931  HG1 THR   324      78.910 131.430  84.260  1.00  0.00            
ATOM   1932  C   THR   324      77.640 132.570  80.510  1.00  0.00            
ATOM   1933  O   THR   324      76.730 133.330  80.860  1.00  0.00            
ATOM   1934  N   PRO   325      77.760 132.220  79.230  1.00  0.00            
ATOM   1935  CD  PRO   325      78.890 131.520  78.670  1.00  0.00            
ATOM   1936  HD1 PRO   325      78.780 130.450  78.850  1.00  0.00            
ATOM   1937  HD2 PRO   325      79.820 131.950  79.040  1.00  0.00            
ATOM   1938  CG  PRO   325      78.810 131.890  77.190  1.00  0.00            
ATOM   1939  HG1 PRO   325      78.950 130.950  76.650  1.00  0.00            
ATOM   1940  HG2 PRO   325      79.660 132.550  77.010  1.00  0.00            
ATOM   1941  CB  PRO   325      77.620 132.800  76.930  1.00  0.00            
ATOM   1942  HB1 PRO   325      77.040 132.510  76.050  1.00  0.00            
ATOM   1943  HB2 PRO   325      77.880 133.860  76.870  1.00  0.00            
ATOM   1944  CA  PRO   325      76.810 132.620  78.210  1.00  0.00            
ATOM   1945  HA  PRO   325      76.470 133.610  78.510  1.00  0.00            
ATOM   1946  C   PRO   325      75.600 131.700  78.190  1.00  0.00            
ATOM   1947  O   PRO   325      75.630 130.610  78.750  1.00  0.00            
ATOM   1948  N   PRO   326      74.470 132.100  77.590  1.00  0.00            
ATOM   1949  CD  PRO   326      74.230 133.400  76.990  1.00  0.00            
ATOM   1950  HD1 PRO   326      74.480 133.390  75.930  1.00  0.00            
ATOM   1951  HD2 PRO   326      74.670 134.160  77.640  1.00  0.00            
ATOM   1952  CG  PRO   326      72.710 133.540  77.080  1.00  0.00            
ATOM   1953  HG1 PRO   326      72.430 134.010  76.130  1.00  0.00            
ATOM   1954  HG2 PRO   326      72.490 134.070  78.000  1.00  0.00            
ATOM   1955  CB  PRO   326      72.160 132.120  77.040  1.00  0.00            
ATOM   1956  HB1 PRO   326      71.880 131.860  76.020  1.00  0.00            
ATOM   1957  HB2 PRO   326      71.200 132.040  77.550  1.00  0.00            
ATOM   1958  CA  PRO   326      73.290 131.270  77.610  1.00  0.00            
ATOM   1959  HA  PRO   326      73.060 131.030  78.650  1.00  0.00            
ATOM   1960  C   PRO   326      73.390 129.910  76.930  1.00  0.00            
ATOM   1961  O   PRO   326      73.960 129.800  75.850  1.00  0.00            
ATOM   1962  N   GLY   327      72.810 128.880  77.570  1.00  0.00            
ATOM   1963  H   GLY   327      72.360 129.050  78.460  1.00  0.00            
ATOM   1964  CA  GLY   327      72.770 127.510  77.100  1.00  0.00            
ATOM   1965  HA1 GLY   327      72.430 127.550  76.060  1.00  0.00            
ATOM   1966  HA2 GLY   327      72.040 126.920  77.650  1.00  0.00            
ATOM   1967  C   GLY   327      74.120 126.800  77.170  1.00  0.00            
ATOM   1968  O   GLY   327      74.400 125.950  76.340  1.00  0.00            
ATOM   1969  N   SER   328      74.920 127.050  78.210  1.00  0.00            
ATOM   1970  H   SER   328      74.550 127.630  78.940  1.00  0.00            
ATOM   1971  CA  SER   328      76.270 126.550  78.370  1.00  0.00            
ATOM   1972  HA  SER   328      76.550 125.970  77.490  1.00  0.00            
ATOM   1973  CB  SER   328      77.310 127.660  78.470  1.00  0.00            
ATOM   1974  HB1 SER   328      78.310 127.210  78.500  1.00  0.00            
ATOM   1975  HB2 SER   328      77.130 128.300  79.330  1.00  0.00            
ATOM   1976  OG  SER   328      77.310 128.430  77.290  1.00  0.00            
ATOM   1977  HG  SER   328      76.460 128.870  77.260  1.00  0.00            
ATOM   1978  C   SER   328      76.460 125.700  79.620  1.00  0.00            
ATOM   1979  O   SER   328      75.670 125.870  80.540  1.00  0.00            
ATOM   1980  N   VAL   329      77.560 124.940  79.610  1.00  0.00            
ATOM   1981  H   VAL   329      78.120 124.920  78.780  1.00  0.00            
ATOM   1982  CA  VAL   329      78.270 124.450  80.770  1.00  0.00            
ATOM   1983  HA  VAL   329      77.730 124.730  81.670  1.00  0.00            
ATOM   1984  CB  VAL   329      78.250 122.920  80.870  1.00  0.00            
ATOM   1985  HB  VAL   329      78.800 122.670  81.770  1.00  0.00            
ATOM   1986  CG1 VAL   329      76.830 122.370  81.000  1.00  0.00            
ATOM   1987 1HG1 VAL   329      76.370 122.530  80.030  1.00  0.00            
ATOM   1988 2HG1 VAL   329      77.000 121.320  81.270  1.00  0.00            
ATOM   1989 3HG1 VAL   329      76.310 122.850  81.830  1.00  0.00            
ATOM   1990  CG2 VAL   329      78.980 122.310  79.680  1.00  0.00            
ATOM   1991 1HG2 VAL   329      78.960 121.220  79.830  1.00  0.00            
ATOM   1992 2HG2 VAL   329      78.550 122.450  78.690  1.00  0.00            
ATOM   1993 3HG2 VAL   329      79.980 122.730  79.760  1.00  0.00            
ATOM   1994  C   VAL   329      79.680 124.970  80.980  1.00  0.00            
ATOM   1995  O   VAL   329      80.260 125.530  80.050  1.00  0.00            
ATOM   1996  N   THR   330      80.140 124.920  82.230  1.00  0.00            
ATOM   1997  H   THR   330      79.520 124.530  82.940  1.00  0.00            
ATOM   1998  CA  THR   330      81.310 125.620  82.720  1.00  0.00            
ATOM   1999  HA  THR   330      81.130 126.680  82.510  1.00  0.00            
ATOM   2000  CB  THR   330      81.500 125.440  84.220  1.00  0.00            
ATOM   2001  HB  THR   330      81.690 124.380  84.410  1.00  0.00            
ATOM   2002  CG2 THR   330      82.540 126.310  84.920  1.00  0.00            
ATOM   2003 1HG2 THR   330      82.730 126.060  85.960  1.00  0.00            
ATOM   2004 2HG2 THR   330      83.510 126.070  84.490  1.00  0.00            
ATOM   2005 3HG2 THR   330      82.330 127.380  84.850  1.00  0.00            
ATOM   2006  OG1 THR   330      80.300 125.750  84.890  1.00  0.00            
ATOM   2007  HG1 THR   330      79.740 124.990  84.720  1.00  0.00            
ATOM   2008  C   THR   330      82.620 125.330  82.020  1.00  0.00            
ATOM   2009  O   THR   330      82.980 124.170  81.870  1.00  0.00            
ATOM   2010  N   VAL   331      83.380 126.340  81.590  1.00  0.00            
ATOM   2011  H   VAL   331      82.950 127.250  81.710  1.00  0.00            
ATOM   2012  CA  VAL   331      84.590 126.120  80.820  1.00  0.00            
ATOM   2013  HA  VAL   331      84.500 125.190  80.260  1.00  0.00            
ATOM   2014  CB  VAL   331      84.820 127.120  79.700  1.00  0.00            
ATOM   2015  HB  VAL   331      85.820 126.960  79.300  1.00  0.00            
ATOM   2016  CG1 VAL   331      83.840 126.970  78.540  1.00  0.00            
ATOM   2017 1HG1 VAL   331      83.760 125.940  78.190  1.00  0.00            
ATOM   2018 2HG1 VAL   331      82.890 127.400  78.850  1.00  0.00            
ATOM   2019 3HG1 VAL   331      84.260 127.580  77.740  1.00  0.00            
ATOM   2020  CG2 VAL   331      84.730 128.550  80.200  1.00  0.00            
ATOM   2021 1HG2 VAL   331      85.620 128.890  80.730  1.00  0.00            
ATOM   2022 2HG2 VAL   331      84.570 129.240  79.380  1.00  0.00            
ATOM   2023 3HG2 VAL   331      83.840 128.740  80.810  1.00  0.00            
ATOM   2024  C   VAL   331      85.770 125.960  81.780  1.00  0.00            
ATOM   2025  O   VAL   331      85.660 126.510  82.880  1.00  0.00            
ATOM   2026  N   PRO   332      86.900 125.440  81.310  1.00  0.00            
ATOM   2027  CD  PRO   332      87.070 124.820  80.010  1.00  0.00            
ATOM   2028  HD1 PRO   332      87.220 125.640  79.310  1.00  0.00            
ATOM   2029  HD2 PRO   332      86.200 124.220  79.730  1.00  0.00            
ATOM   2030  CG  PRO   332      88.410 124.090  80.090  1.00  0.00            
ATOM   2031  HG1 PRO   332      89.000 124.090  79.170  1.00  0.00            
ATOM   2032  HG2 PRO   332      88.300 123.060  80.410  1.00  0.00            
ATOM   2033  CB  PRO   332      89.190 124.730  81.230  1.00  0.00            
ATOM   2034  HB1 PRO   332      89.860 125.470  80.800  1.00  0.00            
ATOM   2035  HB2 PRO   332      89.720 124.060  81.910  1.00  0.00            
ATOM   2036  CA  PRO   332      88.140 125.470  82.060  1.00  0.00            
ATOM   2037  HA  PRO   332      88.030 124.860  82.950  1.00  0.00            
ATOM   2038  C   PRO   332      88.600 126.870  82.450  1.00  0.00            
ATOM   2039  O   PRO   332      88.380 127.830  81.720  1.00  0.00            
ATOM   2040  N   HIS   333      89.220 126.960  83.630  1.00  0.00            
ATOM   2041  H   HIS   333      89.450 126.120  84.140  1.00  0.00            
ATOM   2042  CA  HIS   333      89.900 128.140  84.120  1.00  0.00            
ATOM   2043  HA  HIS   333      89.790 129.040  83.510  1.00  0.00            
ATOM   2044  CB  HIS   333      89.380 128.460  85.510  1.00  0.00            
ATOM   2045  HB1 HIS   333      89.780 127.670  86.130  1.00  0.00            
ATOM   2046  HB2 HIS   333      88.290 128.470  85.600  1.00  0.00            
ATOM   2047  CG  HIS   333      89.930 129.790  85.970  1.00  0.00            
ATOM   2048  ND1 HIS   333      91.280 129.950  86.270  1.00  0.00            
ATOM   2049  CE1 HIS   333      91.370 131.210  86.710  1.00  0.00            
ATOM   2050  HE1 HIS   333      92.230 131.760  87.080  1.00  0.00            
ATOM   2051  NE2 HIS   333      90.200 131.840  86.530  1.00  0.00            
ATOM   2052  HE2 HIS   333      90.120 132.830  86.680  1.00  0.00            
ATOM   2053  CD2 HIS   333      89.230 130.960  86.100  1.00  0.00            
ATOM   2054  HD2 HIS   333      88.240 131.190  85.720  1.00  0.00            
ATOM   2055  C   HIS   333      91.390 127.830  84.150  1.00  0.00            
ATOM   2056  O   HIS   333      91.770 126.760  84.610  1.00  0.00            
ATOM   2057  N   PRO   334      92.280 128.710  83.690  1.00  0.00            
ATOM   2058  CD  PRO   334      92.050 130.040  83.170  1.00  0.00            
ATOM   2059  HD1 PRO   334      91.460 130.710  83.790  1.00  0.00            
ATOM   2060  HD2 PRO   334      91.460 129.920  82.250  1.00  0.00            
ATOM   2061  CG  PRO   334      93.460 130.540  82.870  1.00  0.00            
ATOM   2062  HG1 PRO   334      93.890 130.910  83.800  1.00  0.00            
ATOM   2063  HG2 PRO   334      93.470 131.300  82.090  1.00  0.00            
ATOM   2064  CB  PRO   334      94.240 129.290  82.460  1.00  0.00            
ATOM   2065  HB1 PRO   334      95.310 129.490  82.560  1.00  0.00            
ATOM   2066  HB2 PRO   334      93.970 128.940  81.470  1.00  0.00            
ATOM   2067  CA  PRO   334      93.660 128.320  83.480  1.00  0.00            
ATOM   2068  HA  PRO   334      93.630 127.330  83.020  1.00  0.00            
ATOM   2069  C   PRO   334      94.450 128.280  84.780  1.00  0.00            
ATOM   2070  O   PRO   334      95.580 127.780  84.740  1.00  0.00            
ATOM   2071  N   ASN   335      93.900 128.780  85.890  1.00  0.00            
ATOM   2072  H   ASN   335      92.940 129.100  85.780  1.00  0.00            
ATOM   2073  CA  ASN   335      94.490 128.850  87.210  1.00  0.00            
ATOM   2074  HA  ASN   335      95.400 128.260  87.060  1.00  0.00            
ATOM   2075  CB  ASN   335      94.760 130.280  87.680  1.00  0.00            
ATOM   2076  HB1 ASN   335      95.330 130.210  88.610  1.00  0.00            
ATOM   2077  HB2 ASN   335      93.860 130.820  87.960  1.00  0.00            
ATOM   2078  CG  ASN   335      95.490 131.220  86.730  1.00  0.00            
ATOM   2079  OD1 ASN   335      95.130 132.390  86.700  1.00  0.00            
ATOM   2080  ND2 ASN   335      96.420 130.760  85.880  1.00  0.00            
ATOM   2081 1HD2 ASN   335      96.540 129.760  85.840  1.00  0.00            
ATOM   2082 2HD2 ASN   335      97.000 131.480  85.470  1.00  0.00            
ATOM   2083  C   ASN   335      93.700 128.120  88.290  1.00  0.00            
ATOM   2084  O   ASN   335      93.990 128.290  89.470  1.00  0.00            
ATOM   2085  N   ILE   336      92.890 127.150  87.880  1.00  0.00            
ATOM   2086  H   ILE   336      92.660 127.120  86.900  1.00  0.00            
ATOM   2087  CA  ILE   336      92.170 126.240  88.750  1.00  0.00            
ATOM   2088  HA  ILE   336      92.570 126.250  89.760  1.00  0.00            
ATOM   2089  CB  ILE   336      90.690 126.590  88.860  1.00  0.00            
ATOM   2090  HB  ILE   336      90.190 126.410  87.910  1.00  0.00            
ATOM   2091  CG2 ILE   336      89.930 125.630  89.780  1.00  0.00            
ATOM   2092 1HG2 ILE   336      90.210 125.770  90.820  1.00  0.00            
ATOM   2093 2HG2 ILE   336      88.850 125.760  89.770  1.00  0.00            
ATOM   2094 3HG2 ILE   336      90.190 124.590  89.550  1.00  0.00            
ATOM   2095  CG1 ILE   336      90.360 128.020  89.280  1.00  0.00            
ATOM   2096 1HG1 ILE   336      90.960 128.740  88.720  1.00  0.00            
ATOM   2097 2HG1 ILE   336      90.660 128.280  90.290  1.00  0.00            
ATOM   2098  CD  ILE   336      88.900 128.450  89.180  1.00  0.00            
ATOM   2099  HD1 ILE   336      88.490 127.870  88.350  1.00  0.00            
ATOM   2100  HD2 ILE   336      88.430 128.140  90.110  1.00  0.00            
ATOM   2101  HD3 ILE   336      88.800 129.530  89.030  1.00  0.00            
ATOM   2102  C   ILE   336      92.290 124.800  88.280  1.00  0.00            
ATOM   2103  O   ILE   336      91.980 124.560  87.120  1.00  0.00            
ATOM   2104  N   GLU   337      92.790 123.940  89.170  1.00  0.00            
ATOM   2105  H   GLU   337      93.170 124.370  90.000  1.00  0.00            
ATOM   2106  CA  GLU   337      92.720 122.500  89.010  1.00  0.00            
ATOM   2107  HA  GLU   337      92.870 122.190  87.980  1.00  0.00            
ATOM   2108  CB  GLU   337      93.810 121.950  89.920  1.00  0.00            
ATOM   2109  HB1 GLU   337      93.540 122.170  90.950  1.00  0.00            
ATOM   2110  HB2 GLU   337      94.710 122.550  89.790  1.00  0.00            
ATOM   2111  CG  GLU   337      94.350 120.560  89.620  1.00  0.00            
ATOM   2112  HG1 GLU   337      93.980 120.240  88.640  1.00  0.00            
ATOM   2113  HG2 GLU   337      94.010 119.800  90.320  1.00  0.00            
ATOM   2114  CD  GLU   337      95.870 120.500  89.620  1.00  0.00            
ATOM   2115  OE1 GLU   337      96.480 121.050  88.670  1.00  0.00            
ATOM   2116  OE2 GLU   337      96.460 119.930  90.570  1.00  0.00            
ATOM   2117  C   GLU   337      91.350 122.030  89.490  1.00  0.00            
ATOM   2118  O   GLU   337      90.940 122.280  90.620  1.00  0.00            
ATOM   2119  N   GLU   338      90.680 121.150  88.740  1.00  0.00            
ATOM   2120  H   GLU   338      91.120 120.870  87.880  1.00  0.00            
ATOM   2121  CA  GLU   338      89.320 120.720  88.990  1.00  0.00            
ATOM   2122  HA  GLU   338      88.920 121.200  89.880  1.00  0.00            
ATOM   2123  CB  GLU   338      88.370 121.000  87.830  1.00  0.00            
ATOM   2124  HB1 GLU   338      87.410 120.580  88.110  1.00  0.00            
ATOM   2125  HB2 GLU   338      88.680 120.590  86.870  1.00  0.00            
ATOM   2126  CG  GLU   338      88.250 122.490  87.500  1.00  0.00            
ATOM   2127  HG1 GLU   338      89.260 122.810  87.230  1.00  0.00            
ATOM   2128  HG2 GLU   338      88.020 123.020  88.420  1.00  0.00            
ATOM   2129  CD  GLU   338      87.290 122.750  86.350  1.00  0.00            
ATOM   2130  OE1 GLU   338      86.320 123.520  86.510  1.00  0.00            
ATOM   2131  OE2 GLU   338      87.500 122.090  85.310  1.00  0.00            
ATOM   2132  C   GLU   338      89.290 119.220  89.240  1.00  0.00            
ATOM   2133  O   GLU   338      89.290 118.460  88.270  1.00  0.00            
ATOM   2134  N   VAL   339      89.210 118.760  90.490  1.00  0.00            
ATOM   2135  H   VAL   339      89.140 119.480  91.200  1.00  0.00            
ATOM   2136  CA  VAL   339      89.150 117.380  90.900  1.00  0.00            
ATOM   2137  HA  VAL   339      88.760 116.900  90.000  1.00  0.00            
ATOM   2138  CB  VAL   339      90.490 116.730  91.240  1.00  0.00            
ATOM   2139  HB  VAL   339      90.330 115.670  91.420  1.00  0.00            
ATOM   2140  CG1 VAL   339      91.500 116.760  90.090  1.00  0.00            
ATOM   2141 1HG1 VAL   339      91.180 116.280  89.180  1.00  0.00            
ATOM   2142 2HG1 VAL   339      91.720 117.820  89.930  1.00  0.00            
ATOM   2143 3HG1 VAL   339      92.480 116.340  90.310  1.00  0.00            
ATOM   2144  CG2 VAL   339      91.190 117.330  92.450  1.00  0.00            
ATOM   2145 1HG2 VAL   339      91.500 118.360  92.280  1.00  0.00            
ATOM   2146 2HG2 VAL   339      90.470 117.300  93.270  1.00  0.00            
ATOM   2147 3HG2 VAL   339      92.070 116.840  92.880  1.00  0.00            
ATOM   2148  C   VAL   339      88.110 117.120  91.990  1.00  0.00            
ATOM   2149  O   VAL   339      87.820 118.050  92.740  1.00  0.00            
ATOM   2150  N   ALA   340      87.530 115.920  91.960  1.00  0.00            
ATOM   2151  H   ALA   340      87.780 115.230  91.260  1.00  0.00            
ATOM   2152  CA  ALA   340      86.370 115.550  92.740  1.00  0.00            
ATOM   2153  HA  ALA   340      85.690 116.400  92.840  1.00  0.00            
ATOM   2154  CB  ALA   340      85.870 114.350  91.930  1.00  0.00            
ATOM   2155  HB1 ALA   340      85.090 113.720  92.360  1.00  0.00            
ATOM   2156  HB2 ALA   340      85.470 114.810  91.020  1.00  0.00            
ATOM   2157  HB3 ALA   340      86.700 113.680  91.730  1.00  0.00            
ATOM   2158  C   ALA   340      86.720 114.950  94.100  1.00  0.00            
ATOM   2159  O   ALA   340      87.850 114.570  94.410  1.00  0.00            
ATOM   2160  N   LEU   341      85.720 114.610  94.910  1.00  0.00            
ATOM   2161  H   LEU   341      84.810 114.950  94.630  1.00  0.00            
ATOM   2162  CA  LEU   341      85.770 114.010  96.220  1.00  0.00            
ATOM   2163  HA  LEU   341      86.840 113.930  96.420  1.00  0.00            
ATOM   2164  CB  LEU   341      85.050 114.830  97.290  1.00  0.00            
ATOM   2165  HB1 LEU   341      85.210 114.250  98.200  1.00  0.00            
ATOM   2166  HB2 LEU   341      84.010 114.940  96.950  1.00  0.00            
ATOM   2167  CG  LEU   341      85.600 116.230  97.520  1.00  0.00            
ATOM   2168  HG  LEU   341      85.400 116.960  96.740  1.00  0.00            
ATOM   2169  CD1 LEU   341      85.050 116.660  98.880  1.00  0.00            
ATOM   2170 1HD1 LEU   341      85.300 117.700  99.110  1.00  0.00            
ATOM   2171 2HD1 LEU   341      83.970 116.670  98.750  1.00  0.00            
ATOM   2172 3HD1 LEU   341      85.410 116.020  99.680  1.00  0.00            
ATOM   2173  CD2 LEU   341      87.110 116.260  97.770  1.00  0.00            
ATOM   2174 1HD2 LEU   341      87.490 117.270  97.870  1.00  0.00            
ATOM   2175 2HD2 LEU   341      87.380 115.550  98.550  1.00  0.00            
ATOM   2176 3HD2 LEU   341      87.650 115.930  96.890  1.00  0.00            
ATOM   2177  C   LEU   341      85.230 112.590  96.300  1.00  0.00            
ATOM   2178  O   LEU   341      84.250 112.260  95.630  1.00  0.00            
ATOM   2179  N   SER   342      85.820 111.730  97.140  1.00  0.00            
ATOM   2180  H   SER   342      86.170 112.060  98.030  1.00  0.00            
ATOM   2181  CA  SER   342      85.620 110.290  97.130  1.00  0.00            
ATOM   2182  HA  SER   342      84.790 110.020  96.490  1.00  0.00            
ATOM   2183  CB  SER   342      86.900 109.660  96.600  1.00  0.00            
ATOM   2184  HB1 SER   342      87.780 109.970  97.170  1.00  0.00            
ATOM   2185  HB2 SER   342      87.110 110.050  95.600  1.00  0.00            
ATOM   2186  OG  SER   342      86.920 108.250  96.660  1.00  0.00            
ATOM   2187  HG  SER   342      86.870 107.960  95.750  1.00  0.00            
ATOM   2188  C   SER   342      85.160 109.780  98.490  1.00  0.00            
ATOM   2189  O   SER   342      84.860 110.620  99.330  1.00  0.00            
ATOM   2190  N   ASN   343      85.030 108.470  98.750  1.00  0.00            
ATOM   2191  H   ASN   343      85.230 107.820  98.000  1.00  0.00            
ATOM   2192  CA  ASN   343      84.770 107.870 100.040  1.00  0.00            
ATOM   2193  HA  ASN   343      83.820 108.280 100.390  1.00  0.00            
ATOM   2194  CB  ASN   343      84.460 106.420  99.680  1.00  0.00            
ATOM   2195  HB1 ASN   343      84.460 105.940 100.660  1.00  0.00            
ATOM   2196  HB2 ASN   343      85.130 105.900  98.990  1.00  0.00            
ATOM   2197  CG  ASN   343      83.090 106.310  99.020  1.00  0.00            
ATOM   2198  OD1 ASN   343      82.450 107.190  98.460  1.00  0.00            
ATOM   2199  ND2 ASN   343      82.510 105.110  99.050  1.00  0.00            
ATOM   2200 1HD2 ASN   343      82.920 104.260  99.430  1.00  0.00            
ATOM   2201 2HD2 ASN   343      81.640 104.990  98.560  1.00  0.00            
ATOM   2202  C   ASN   343      85.880 107.950 101.070  1.00  0.00            
ATOM   2203  O   ASN   343      85.520 108.120 102.230  1.00  0.00            
ATOM   2204  N   THR   344      87.130 108.060 100.620  1.00  0.00            
ATOM   2205  H   THR   344      87.210 108.080  99.610  1.00  0.00            
ATOM   2206  CA  THR   344      88.300 108.420 101.400  1.00  0.00            
ATOM   2207  HA  THR   344      88.340 107.870 102.330  1.00  0.00            
ATOM   2208  CB  THR   344      89.610 108.290 100.620  1.00  0.00            
ATOM   2209  HB  THR   344      90.480 108.850 100.960  1.00  0.00            
ATOM   2210  CG2 THR   344      90.230 106.890 100.620  1.00  0.00            
ATOM   2211 1HG2 THR   344      89.590 106.110 100.200  1.00  0.00            
ATOM   2212 2HG2 THR   344      91.140 106.900 100.030  1.00  0.00            
ATOM   2213 3HG2 THR   344      90.580 106.560 101.600  1.00  0.00            
ATOM   2214  OG1 THR   344      89.370 108.570  99.260  1.00  0.00            
ATOM   2215  HG1 THR   344      89.270 109.520  99.340  1.00  0.00            
ATOM   2216  C   THR   344      88.290 109.900 101.750  1.00  0.00            
ATOM   2217  O   THR   344      88.370 110.760 100.880  1.00  0.00            
ATOM   2218  N   GLY   345      88.310 110.210 103.050  1.00  0.00            
ATOM   2219  H   GLY   345      88.470 109.480 103.730  1.00  0.00            
ATOM   2220  CA  GLY   345      88.860 111.480 103.490  1.00  0.00            
ATOM   2221  HA1 GLY   345      88.120 112.270 103.360  1.00  0.00            
ATOM   2222  HA2 GLY   345      89.790 111.770 103.010  1.00  0.00            
ATOM   2223  C   GLY   345      89.170 111.430 104.980  1.00  0.00            
ATOM   2224  O   GLY   345      89.400 110.380 105.580  1.00  0.00            
ATOM   2225  N   GLU   346      89.080 112.590 105.630  1.00  0.00            
ATOM   2226  H   GLU   346      88.760 113.330 105.010  1.00  0.00            
ATOM   2227  CA  GLU   346      89.160 112.850 107.050  1.00  0.00            
ATOM   2228  HA  GLU   346      89.210 111.890 107.570  1.00  0.00            
ATOM   2229  CB  GLU   346      90.410 113.670 107.330  1.00  0.00            
ATOM   2230  HB1 GLU   346      90.160 114.680 106.990  1.00  0.00            
ATOM   2231  HB2 GLU   346      91.290 113.250 106.830  1.00  0.00            
ATOM   2232  CG  GLU   346      90.790 113.600 108.800  1.00  0.00            
ATOM   2233  HG1 GLU   346      89.950 113.950 109.400  1.00  0.00            
ATOM   2234  HG2 GLU   346      91.610 114.280 109.030  1.00  0.00            
ATOM   2235  CD  GLU   346      91.040 112.190 109.300  1.00  0.00            
ATOM   2236  OE1 GLU   346      90.640 111.810 110.420  1.00  0.00            
ATOM   2237  OE2 GLU   346      91.670 111.440 108.520  1.00  0.00            
ATOM   2238  C   GLU   346      87.850 113.390 107.590  1.00  0.00            
ATOM   2239  O   GLU   346      87.530 113.110 108.740  1.00  0.00            
ATOM   2240  N   ILE   347      87.100 114.200 106.840  1.00  0.00            
ATOM   2241  H   ILE   347      87.440 114.390 105.900  1.00  0.00            
ATOM   2242  CA  ILE   347      85.830 114.750 107.270  1.00  0.00            
ATOM   2243  HA  ILE   347      85.600 114.450 108.290  1.00  0.00            
ATOM   2244  CB  ILE   347      85.950 116.270 107.330  1.00  0.00            
ATOM   2245  HB  ILE   347      86.310 116.750 106.420  1.00  0.00            
ATOM   2246  CG2 ILE   347      84.570 116.840 107.650  1.00  0.00            
ATOM   2247 1HG2 ILE   347      84.680 117.920 107.770  1.00  0.00            
ATOM   2248 2HG2 ILE   347      83.750 116.760 106.940  1.00  0.00            
ATOM   2249 3HG2 ILE   347      84.190 116.380 108.560  1.00  0.00            
ATOM   2250  CG1 ILE   347      86.830 116.530 108.550  1.00  0.00            
ATOM   2251 1HG1 ILE   347      87.770 115.990 108.420  1.00  0.00            
ATOM   2252 2HG1 ILE   347      86.270 116.190 109.420  1.00  0.00            
ATOM   2253  CD  ILE   347      87.340 117.950 108.770  1.00  0.00            
ATOM   2254  HD1 ILE   347      86.550 118.700 108.740  1.00  0.00            
ATOM   2255  HD2 ILE   347      87.800 117.970 109.760  1.00  0.00            
ATOM   2256  HD3 ILE   347      88.090 118.120 108.000  1.00  0.00            
ATOM   2257  C   ILE   347      84.730 114.320 106.300  1.00  0.00            
ATOM   2258  O   ILE   347      84.900 114.670 105.140  1.00  0.00            
ATOM   2259  N   PRO   348      83.620 113.660 106.630  1.00  0.00            
ATOM   2260  CD  PRO   348      83.470 113.070 107.940  1.00  0.00            
ATOM   2261  HD1 PRO   348      83.050 113.860 108.570  1.00  0.00            
ATOM   2262  HD2 PRO   348      84.390 112.610 108.300  1.00  0.00            
ATOM   2263  CG  PRO   348      82.420 111.990 107.730  1.00  0.00            
ATOM   2264  HG1 PRO   348      81.820 111.720 108.600  1.00  0.00            
ATOM   2265  HG2 PRO   348      82.830 111.140 107.170  1.00  0.00            
ATOM   2266  CB  PRO   348      81.470 112.570 106.690  1.00  0.00            
ATOM   2267  HB1 PRO   348      80.800 113.230 107.250  1.00  0.00            
ATOM   2268  HB2 PRO   348      81.040 111.760 106.100  1.00  0.00            
ATOM   2269  CA  PRO   348      82.410 113.430 105.860  1.00  0.00            
ATOM   2270  HA  PRO   348      82.700 113.000 104.900  1.00  0.00            
ATOM   2271  C   PRO   348      81.690 114.730 105.530  1.00  0.00            
ATOM   2272  O   PRO   348      81.630 115.640 106.370  1.00  0.00            
ATOM   2273  N   PHE   349      81.160 114.910 104.320  1.00  0.00            
ATOM   2274  H   PHE   349      81.320 114.090 103.750  1.00  0.00            
ATOM   2275  CA  PHE   349      80.600 116.050 103.620  1.00  0.00            
ATOM   2276  HA  PHE   349      79.980 116.600 104.320  1.00  0.00            
ATOM   2277  CB  PHE   349      81.800 116.880 103.180  1.00  0.00            
ATOM   2278  HB1 PHE   349      82.430 116.310 102.490  1.00  0.00            
ATOM   2279  HB2 PHE   349      82.340 117.180 104.080  1.00  0.00            
ATOM   2280  CG  PHE   349      81.440 118.170 102.480  1.00  0.00            
ATOM   2281  CD1 PHE   349      80.990 119.260 103.230  1.00  0.00            
ATOM   2282  HD1 PHE   349      81.030 119.280 104.310  1.00  0.00            
ATOM   2283  CE1 PHE   349      80.830 120.490 102.580  1.00  0.00            
ATOM   2284  HE1 PHE   349      80.650 121.370 103.180  1.00  0.00            
ATOM   2285  CZ  PHE   349      81.000 120.590 101.200  1.00  0.00            
ATOM   2286  HZ  PHE   349      80.970 121.590 100.790  1.00  0.00            
ATOM   2287  CE2 PHE   349      81.430 119.490 100.440  1.00  0.00            
ATOM   2288  HE2 PHE   349      81.620 119.550  99.380  1.00  0.00            
ATOM   2289  CD2 PHE   349      81.550 118.260 101.090  1.00  0.00            
ATOM   2290  HD2 PHE   349      81.650 117.370 100.490  1.00  0.00            
ATOM   2291  C   PHE   349      79.780 115.690 102.380  1.00  0.00            
ATOM   2292  O   PHE   349      80.300 115.130 101.420  1.00  0.00            
ATOM   2293  N   TYR   350      78.470 115.920 102.370  1.00  0.00            
ATOM   2294  H   TYR   350      78.090 116.110 103.280  1.00  0.00            
ATOM   2295  CA  TYR   350      77.560 115.940 101.240  1.00  0.00            
ATOM   2296  HA  TYR   350      76.540 116.060 101.620  1.00  0.00            
ATOM   2297  CB  TYR   350      77.690 117.220 100.410  1.00  0.00            
ATOM   2298  HB1 TYR   350      77.140 117.060  99.480  1.00  0.00            
ATOM   2299  HB2 TYR   350      78.730 117.490 100.270  1.00  0.00            
ATOM   2300  CG  TYR   350      77.020 118.400 101.080  1.00  0.00            
ATOM   2301  CD1 TYR   350      77.780 119.240 101.900  1.00  0.00            
ATOM   2302  HD1 TYR   350      78.850 119.100 102.010  1.00  0.00            
ATOM   2303  CE1 TYR   350      77.110 120.160 102.700  1.00  0.00            
ATOM   2304  HE1 TYR   350      77.720 120.780 103.340  1.00  0.00            
ATOM   2305  CZ  TYR   350      75.700 120.290 102.640  1.00  0.00            
ATOM   2306  OH  TYR   350      75.120 121.140 103.530  1.00  0.00            
ATOM   2307  HH  TYR   350      74.200 120.880 103.640  1.00  0.00            
ATOM   2308  CE2 TYR   350      74.960 119.450 101.790  1.00  0.00            
ATOM   2309  HE2 TYR   350      73.890 119.400 101.860  1.00  0.00            
ATOM   2310  CD2 TYR   350      75.630 118.540 100.970  1.00  0.00            
ATOM   2311  HD2 TYR   350      75.100 117.860 100.320  1.00  0.00            
ATOM   2312  C   TYR   350      77.490 114.620 100.480  1.00  0.00            
ATOM   2313  O   TYR   350      77.450 114.600  99.260  1.00  0.00            
ATOM   2314  N   GLY   351      77.420 113.500 101.220  1.00  0.00            
ATOM   2315  H   GLY   351      77.320 113.660 102.210  1.00  0.00            
ATOM   2316  CA  GLY   351      77.520 112.170 100.670  1.00  0.00            
ATOM   2317  HA1 GLY   351      76.830 112.170  99.820  1.00  0.00            
ATOM   2318  HA2 GLY   351      77.170 111.440 101.400  1.00  0.00            
ATOM   2319  C   GLY   351      78.930 111.720 100.320  1.00  0.00            
ATOM   2320  O   GLY   351      79.130 110.590  99.890  1.00  0.00            
ATOM   2321  N   LYS   352      79.990 112.510 100.530  1.00  0.00            
ATOM   2322  H   LYS   352      79.850 113.320 101.110  1.00  0.00            
ATOM   2323  CA  LYS   352      81.390 112.220 100.260  1.00  0.00            
ATOM   2324  HA  LYS   352      81.490 111.150 100.060  1.00  0.00            
ATOM   2325  CB  LYS   352      81.820 113.040  99.050  1.00  0.00            
ATOM   2326  HB1 LYS   352      82.900 113.080  98.970  1.00  0.00            
ATOM   2327  HB2 LYS   352      81.490 114.040  99.340  1.00  0.00            
ATOM   2328  CG  LYS   352      81.140 112.700  97.720  1.00  0.00            
ATOM   2329  HG1 LYS   352      81.660 113.220  96.920  1.00  0.00            
ATOM   2330  HG2 LYS   352      80.120 113.050  97.840  1.00  0.00            
ATOM   2331  CD  LYS   352      81.120 111.200  97.450  1.00  0.00            
ATOM   2332  HD1 LYS   352      80.680 110.500  98.170  1.00  0.00            
ATOM   2333  HD2 LYS   352      82.150 110.920  97.250  1.00  0.00            
ATOM   2334  CE  LYS   352      80.430 111.020  96.100  1.00  0.00            
ATOM   2335  HE1 LYS   352      81.050 110.280  95.590  1.00  0.00            
ATOM   2336  HE2 LYS   352      80.580 111.990  95.620  1.00  0.00            
ATOM   2337  NZ  LYS   352      79.040 110.550  96.110  1.00  0.00            
ATOM   2338  HZ1 LYS   352      78.830 110.320  95.150  1.00  0.00            
ATOM   2339  HZ2 LYS   352      78.930 109.660  96.580  1.00  0.00            
ATOM   2340  HZ3 LYS   352      78.390 111.220  96.480  1.00  0.00            
ATOM   2341  C   LYS   352      82.190 112.490 101.530  1.00  0.00            
ATOM   2342  O   LYS   352      81.670 112.610 102.640  1.00  0.00            
ATOM   2343  N   ALA   353      83.510 112.450 101.380  1.00  0.00            
ATOM   2344  H   ALA   353      83.920 112.240 100.480  1.00  0.00            
ATOM   2345  CA  ALA   353      84.470 112.850 102.390  1.00  0.00            
ATOM   2346  HA  ALA   353      83.870 113.420 103.100  1.00  0.00            
ATOM   2347  CB  ALA   353      85.080 111.670 103.130  1.00  0.00            
ATOM   2348  HB1 ALA   353      85.860 112.020 103.810  1.00  0.00            
ATOM   2349  HB2 ALA   353      84.210 111.190 103.580  1.00  0.00            
ATOM   2350  HB3 ALA   353      85.470 110.960 102.400  1.00  0.00            
ATOM   2351  C   ALA   353      85.420 113.870 101.770  1.00  0.00            
ATOM   2352  O   ALA   353      85.690 113.870 100.570  1.00  0.00            
ATOM   2353  N   ILE   354      86.010 114.760 102.570  1.00  0.00            
ATOM   2354  H   ILE   354      85.630 114.800 103.500  1.00  0.00            
ATOM   2355  CA  ILE   354      87.080 115.720 102.390  1.00  0.00            
ATOM   2356  HA  ILE   354      87.220 115.910 101.330  1.00  0.00            
ATOM   2357  CB  ILE   354      86.720 117.090 102.950  1.00  0.00            
ATOM   2358  HB  ILE   354      86.680 116.970 104.040  1.00  0.00            
ATOM   2359  CG2 ILE   354      87.860 118.040 102.600  1.00  0.00            
ATOM   2360 1HG2 ILE   354      87.470 119.060 102.600  1.00  0.00            
ATOM   2361 2HG2 ILE   354      88.540 117.940 103.440  1.00  0.00            
ATOM   2362 3HG2 ILE   354      88.330 117.820 101.640  1.00  0.00            
ATOM   2363  CG1 ILE   354      85.370 117.590 102.460  1.00  0.00            
ATOM   2364 1HG1 ILE   354      84.700 116.740 102.390  1.00  0.00            
ATOM   2365 2HG1 ILE   354      85.450 118.020 101.460  1.00  0.00            
ATOM   2366  CD  ILE   354      84.730 118.640 103.370  1.00  0.00            
ATOM   2367  HD1 ILE   354      84.560 118.050 104.260  1.00  0.00            
ATOM   2368  HD2 ILE   354      85.500 119.360 103.650  1.00  0.00            
ATOM   2369  HD3 ILE   354      83.850 119.140 102.960  1.00  0.00            
ATOM   2370  C   ILE   354      88.390 115.200 102.980  1.00  0.00            
ATOM   2371  O   ILE   354      88.350 114.770 104.130  1.00  0.00            
ATOM   2372  N   PRO   355      89.420 114.880 102.190  1.00  0.00            
ATOM   2373  CD  PRO   355      89.450 115.110 100.760  1.00  0.00            
ATOM   2374  HD1 PRO   355      89.470 116.180 100.530  1.00  0.00            
ATOM   2375  HD2 PRO   355      88.620 114.640 100.230  1.00  0.00            
ATOM   2376  CG  PRO   355      90.690 114.360 100.280  1.00  0.00            
ATOM   2377  HG1 PRO   355      91.240 115.100  99.690  1.00  0.00            
ATOM   2378  HG2 PRO   355      90.390 113.490  99.700  1.00  0.00            
ATOM   2379  CB  PRO   355      91.330 113.770 101.530  1.00  0.00            
ATOM   2380  HB1 PRO   355      92.410 113.870 101.460  1.00  0.00            
ATOM   2381  HB2 PRO   355      91.070 112.730 101.720  1.00  0.00            
ATOM   2382  CA  PRO   355      90.730 114.560 102.700  1.00  0.00            
ATOM   2383  HA  PRO   355      90.670 113.900 103.570  1.00  0.00            
ATOM   2384  C   PRO   355      91.500 115.790 103.170  1.00  0.00            
ATOM   2385  O   PRO   355      91.240 116.920 102.780  1.00  0.00            
ATOM   2386  N   ILE   356      92.390 115.560 104.130  1.00  0.00            
ATOM   2387  H   ILE   356      92.520 114.600 104.400  1.00  0.00            
ATOM   2388  CA  ILE   356      93.140 116.580 104.840  1.00  0.00            
ATOM   2389  HA  ILE   356      92.390 117.180 105.360  1.00  0.00            
ATOM   2390  CB  ILE   356      94.130 115.900 105.790  1.00  0.00            
ATOM   2391  HB  ILE   356      94.770 115.300 105.150  1.00  0.00            
ATOM   2392  CG2 ILE   356      94.950 116.950 106.520  1.00  0.00            
ATOM   2393 1HG2 ILE   356      94.360 117.430 107.310  1.00  0.00            
ATOM   2394 2HG2 ILE   356      95.830 116.500 106.980  1.00  0.00            
ATOM   2395 3HG2 ILE   356      95.410 117.610 105.780  1.00  0.00            
ATOM   2396  CG1 ILE   356      93.540 115.040 106.910  1.00  0.00            
ATOM   2397 1HG1 ILE   356      92.860 114.320 106.450  1.00  0.00            
ATOM   2398 2HG1 ILE   356      92.990 115.730 107.540  1.00  0.00            
ATOM   2399  CD  ILE   356      94.510 114.260 107.800  1.00  0.00            
ATOM   2400  HD1 ILE   356      95.160 113.580 107.250  1.00  0.00            
ATOM   2401  HD2 ILE   356      95.110 114.870 108.480  1.00  0.00            
ATOM   2402  HD3 ILE   356      93.820 113.700 108.440  1.00  0.00            
ATOM   2403  C   ILE   356      93.900 117.440 103.840  1.00  0.00            
ATOM   2404  O   ILE   356      93.910 118.670 103.910  1.00  0.00            
ATOM   2405  N   GLU   357      94.490 116.930 102.760  1.00  0.00            
ATOM   2406  H   GLU   357      94.550 115.940 102.560  1.00  0.00            
ATOM   2407  CA  GLU   357      95.160 117.750 101.770  1.00  0.00            
ATOM   2408  HA  GLU   357      95.880 118.400 102.270  1.00  0.00            
ATOM   2409  CB  GLU   357      95.860 116.800 100.800  1.00  0.00            
ATOM   2410  HB1 GLU   357      95.090 116.120 100.450  1.00  0.00            
ATOM   2411  HB2 GLU   357      96.520 116.210 101.430  1.00  0.00            
ATOM   2412  CG  GLU   357      96.530 117.520  99.630  1.00  0.00            
ATOM   2413  HG1 GLU   357      97.210 118.270 100.030  1.00  0.00            
ATOM   2414  HG2 GLU   357      95.770 118.080  99.090  1.00  0.00            
ATOM   2415  CD  GLU   357      97.260 116.480  98.800  1.00  0.00            
ATOM   2416  OE1 GLU   357      98.180 116.840  98.040  1.00  0.00            
ATOM   2417  OE2 GLU   357      96.900 115.280  98.760  1.00  0.00            
ATOM   2418  C   GLU   357      94.340 118.860 101.120  1.00  0.00            
ATOM   2419  O   GLU   357      94.910 119.870 100.730  1.00  0.00            
ATOM   2420  N   ALA   358      93.010 118.790 101.180  1.00  0.00            
ATOM   2421  H   ALA   358      92.570 117.980 101.590  1.00  0.00            
ATOM   2422  CA  ALA   358      92.210 119.860 100.620  1.00  0.00            
ATOM   2423  HA  ALA   358      92.690 120.110  99.670  1.00  0.00            
ATOM   2424  CB  ALA   358      90.880 119.200 100.290  1.00  0.00            
ATOM   2425  HB1 ALA   358      90.440 118.940 101.250  1.00  0.00            
ATOM   2426  HB2 ALA   358      90.260 119.850  99.670  1.00  0.00            
ATOM   2427  HB3 ALA   358      90.990 118.360  99.600  1.00  0.00            
ATOM   2428  C   ALA   358      92.020 121.130 101.440  1.00  0.00            
ATOM   2429  O   ALA   358      91.460 122.110 100.950  1.00  0.00            
ATOM   2430  N   ILE   359      92.410 121.020 102.710  1.00  0.00            
ATOM   2431  H   ILE   359      92.940 120.210 103.020  1.00  0.00            
ATOM   2432  CA  ILE   359      92.020 121.920 103.770  1.00  0.00            
ATOM   2433  HA  ILE   359      91.660 122.840 103.300  1.00  0.00            
ATOM   2434  CB  ILE   359      90.920 121.330 104.640  1.00  0.00            
ATOM   2435  HB  ILE   359      90.770 121.910 105.550  1.00  0.00            
ATOM   2436  CG2 ILE   359      89.560 121.380 103.940  1.00  0.00            
ATOM   2437 1HG2 ILE   359      89.530 122.260 103.300  1.00  0.00            
ATOM   2438 2HG2 ILE   359      89.300 120.500 103.360  1.00  0.00            
ATOM   2439 3HG2 ILE   359      88.770 121.580 104.660  1.00  0.00            
ATOM   2440  CG1 ILE   359      91.170 119.860 104.970  1.00  0.00            
ATOM   2441 1HG1 ILE   359      92.150 119.810 105.450  1.00  0.00            
ATOM   2442 2HG1 ILE   359      91.180 119.230 104.070  1.00  0.00            
ATOM   2443  CD  ILE   359      90.060 119.320 105.860  1.00  0.00            
ATOM   2444  HD1 ILE   359      90.460 118.350 106.170  1.00  0.00            
ATOM   2445  HD2 ILE   359      89.910 120.000 106.700  1.00  0.00            
ATOM   2446  HD3 ILE   359      89.220 119.110 105.210  1.00  0.00            
ATOM   2447  C   ILE   359      93.220 122.360 104.610  1.00  0.00            
ATOM   2448  O   ILE   359      93.050 123.060 105.610  1.00  0.00            
ATOM   2449  N   ARG   360      94.390 121.840 104.250  1.00  0.00            
ATOM   2450  H   ARG   360      94.470 121.320 103.390  1.00  0.00            
ATOM   2451  CA  ARG   360      95.600 122.160 104.990  1.00  0.00            
ATOM   2452  HA  ARG   360      95.440 122.870 105.810  1.00  0.00            
ATOM   2453  CB  ARG   360      95.970 120.880 105.740  1.00  0.00            
ATOM   2454  HB1 ARG   360      96.380 120.160 105.030  1.00  0.00            
ATOM   2455  HB2 ARG   360      95.040 120.520 106.150  1.00  0.00            
ATOM   2456  CG  ARG   360      97.010 121.120 106.830  1.00  0.00            
ATOM   2457  HG1 ARG   360      96.660 121.820 107.580  1.00  0.00            
ATOM   2458  HG2 ARG   360      97.840 121.710 106.440  1.00  0.00            
ATOM   2459  CD  ARG   360      97.570 119.840 107.440  1.00  0.00            
ATOM   2460  HD1 ARG   360      96.690 119.400 107.930  1.00  0.00            
ATOM   2461  HD2 ARG   360      98.270 120.220 108.190  1.00  0.00            
ATOM   2462  NE  ARG   360      98.230 119.090 106.380  1.00  0.00            
ATOM   2463  HE  ARG   360      98.260 119.450 105.440  1.00  0.00            
ATOM   2464  CZ  ARG   360      98.660 117.820 106.530  1.00  0.00            
ATOM   2465  NH1 ARG   360      98.700 117.180 107.700  1.00  0.00            
ATOM   2466 1HH1 ARG   360      98.500 117.730 108.530  1.00  0.00            
ATOM   2467 2HH1 ARG   360      98.820 116.180 107.680  1.00  0.00            
ATOM   2468  NH2 ARG   360      98.960 117.120 105.430  1.00  0.00            
ATOM   2469 1HH2 ARG   360      98.900 117.620 104.550  1.00  0.00            
ATOM   2470 2HH2 ARG   360      99.360 116.190 105.410  1.00  0.00            
ATOM   2471  C   ARG   360      96.590 122.770 104.020  1.00  0.00            
ATOM   2472  O   ARG   360      96.580 122.400 102.850  1.00  0.00            
ATOM   2473  N   GLY   361      97.490 123.610 104.540  1.00  0.00            
ATOM   2474  H   GLY   361      97.290 123.930 105.470  1.00  0.00            
ATOM   2475  CA  GLY   361      98.650 124.100 103.820  1.00  0.00            
ATOM   2476  HA1 GLY   361      98.930 123.310 103.120  1.00  0.00            
ATOM   2477  HA2 GLY   361      99.510 124.330 104.450  1.00  0.00            
ATOM   2478  C   GLY   361      98.320 125.350 103.020  1.00  0.00            
ATOM   2479  O   GLY   361      99.220 125.950 102.420  1.00  0.00            
ATOM   2480  N   GLY   362      97.060 125.770 103.050  1.00  0.00            
ATOM   2481  H   GLY   362      96.300 125.240 103.470  1.00  0.00            
ATOM   2482  CA  GLY   362      96.600 127.010 102.460  1.00  0.00            
ATOM   2483  HA1 GLY   362      96.310 126.640 101.480  1.00  0.00            
ATOM   2484  HA2 GLY   362      97.450 127.680 102.360  1.00  0.00            
ATOM   2485  C   GLY   362      95.440 127.720 103.140  1.00  0.00            
ATOM   2486  O   GLY   362      95.060 127.300 104.230  1.00  0.00            
ATOM   2487  N   ARG   363      94.920 128.780 102.510  1.00  0.00            
ATOM   2488  H   ARG   363      95.350 128.990 101.620  1.00  0.00            
ATOM   2489  CA  ARG   363      93.790 129.560 102.960  1.00  0.00            
ATOM   2490  HA  ARG   363      93.530 129.330 103.990  1.00  0.00            
ATOM   2491  CB  ARG   363      94.050 131.060 102.890  1.00  0.00            
ATOM   2492  HB1 ARG   363      95.040 131.290 103.280  1.00  0.00            
ATOM   2493  HB2 ARG   363      93.360 131.530 103.590  1.00  0.00            
ATOM   2494  CG  ARG   363      93.880 131.880 101.610  1.00  0.00            
ATOM   2495  HG1 ARG   363      92.830 131.760 101.350  1.00  0.00            
ATOM   2496  HG2 ARG   363      94.470 131.360 100.840  1.00  0.00            
ATOM   2497  CD  ARG   363      94.360 133.330 101.610  1.00  0.00            
ATOM   2498  HD1 ARG   363      94.340 133.860 100.660  1.00  0.00            
ATOM   2499  HD2 ARG   363      95.440 133.310 101.780  1.00  0.00            
ATOM   2500  NE  ARG   363      93.850 134.190 102.670  1.00  0.00            
ATOM   2501  HE  ARG   363      94.300 134.230 103.570  1.00  0.00            
ATOM   2502  CZ  ARG   363      92.730 134.940 102.740  1.00  0.00            
ATOM   2503  NH1 ARG   363      91.910 135.120 101.700  1.00  0.00            
ATOM   2504 1HH1 ARG   363      92.040 134.750 100.770  1.00  0.00            
ATOM   2505 2HH1 ARG   363      91.250 135.880 101.790  1.00  0.00            
ATOM   2506  NH2 ARG   363      92.380 135.580 103.860  1.00  0.00            
ATOM   2507 1HH2 ARG   363      92.780 135.390 104.770  1.00  0.00            
ATOM   2508 2HH2 ARG   363      91.680 136.310 103.790  1.00  0.00            
ATOM   2509  C   ARG   363      92.610 128.970 102.200  1.00  0.00            
ATOM   2510  O   ARG   363      92.590 129.140 100.980  1.00  0.00            
ATOM   2511  N   HIS   364      91.670 128.200 102.750  1.00  0.00            
ATOM   2512  H   HIS   364      91.710 128.170 103.760  1.00  0.00            
ATOM   2513  CA  HIS   364      90.600 127.520 102.040  1.00  0.00            
ATOM   2514  HA  HIS   364      90.640 127.730 100.970  1.00  0.00            
ATOM   2515  CB  HIS   364      90.740 126.010 102.200  1.00  0.00            
ATOM   2516  HB1 HIS   364      90.180 125.650 101.350  1.00  0.00            
ATOM   2517  HB2 HIS   364      90.460 125.680 103.200  1.00  0.00            
ATOM   2518  CG  HIS   364      92.110 125.440 101.960  1.00  0.00            
ATOM   2519  ND1 HIS   364      92.770 125.100 100.800  1.00  0.00            
ATOM   2520  HD1 HIS   364      92.500 125.250  99.840  1.00  0.00            
ATOM   2521  CE1 HIS   364      93.960 124.570 101.130  1.00  0.00            
ATOM   2522  HE1 HIS   364      94.710 124.160 100.480  1.00  0.00            
ATOM   2523  NE2 HIS   364      94.180 124.660 102.450  1.00  0.00            
ATOM   2524  CD2 HIS   364      93.030 125.260 102.970  1.00  0.00            
ATOM   2525  HD2 HIS   364      92.850 125.460 104.010  1.00  0.00            
ATOM   2526  C   HIS   364      89.200 128.000 102.370  1.00  0.00            
ATOM   2527  O   HIS   364      88.970 128.530 103.450  1.00  0.00            
ATOM   2528  N   LEU   365      88.220 127.660 101.530  1.00  0.00            
ATOM   2529  H   LEU   365      88.480 127.320 100.610  1.00  0.00            
ATOM   2530  CA  LEU   365      86.800 127.940 101.570  1.00  0.00            
ATOM   2531  HA  LEU   365      86.540 128.220 102.590  1.00  0.00            
ATOM   2532  CB  LEU   365      86.390 129.000 100.550  1.00  0.00            
ATOM   2533  HB1 LEU   365      86.730 128.740  99.540  1.00  0.00            
ATOM   2534  HB2 LEU   365      86.880 129.940 100.800  1.00  0.00            
ATOM   2535  CG  LEU   365      84.900 129.300 100.470  1.00  0.00            
ATOM   2536  HG  LEU   365      84.330 128.440 100.090  1.00  0.00            
ATOM   2537  CD1 LEU   365      84.270 129.740 101.790  1.00  0.00            
ATOM   2538 1HD1 LEU   365      84.900 130.400 102.380  1.00  0.00            
ATOM   2539 2HD1 LEU   365      83.330 130.230 101.560  1.00  0.00            
ATOM   2540 3HD1 LEU   365      84.060 128.850 102.380  1.00  0.00            
ATOM   2541  CD2 LEU   365      84.790 130.520  99.570  1.00  0.00            
ATOM   2542 1HD2 LEU   365      84.960 130.350  98.510  1.00  0.00            
ATOM   2543 2HD2 LEU   365      83.840 131.040  99.490  1.00  0.00            
ATOM   2544 3HD2 LEU   365      85.460 131.310  99.930  1.00  0.00            
ATOM   2545  C   LEU   365      86.020 126.680 101.220  1.00  0.00            
ATOM   2546  O   LEU   365      86.320 126.010 100.240  1.00  0.00            
ATOM   2547  N   ILE   366      84.980 126.410 102.020  1.00  0.00            
ATOM   2548  H   ILE   366      84.680 127.070 102.720  1.00  0.00            
ATOM   2549  CA  ILE   366      84.020 125.350 101.790  1.00  0.00            
ATOM   2550  HA  ILE   366      84.200 124.930 100.810  1.00  0.00            
ATOM   2551  CB  ILE   366      84.020 124.180 102.760  1.00  0.00            
ATOM   2552  HB  ILE   366      83.510 124.480 103.680  1.00  0.00            
ATOM   2553  CG2 ILE   366      83.230 122.970 102.270  1.00  0.00            
ATOM   2554 1HG2 ILE   366      82.190 123.210 102.080  1.00  0.00            
ATOM   2555 2HG2 ILE   366      83.570 122.500 101.340  1.00  0.00            
ATOM   2556 3HG2 ILE   366      83.220 122.230 103.070  1.00  0.00            
ATOM   2557  CG1 ILE   366      85.470 124.000 103.230  1.00  0.00            
ATOM   2558 1HG1 ILE   366      85.720 124.780 103.940  1.00  0.00            
ATOM   2559 2HG1 ILE   366      86.230 123.980 102.450  1.00  0.00            
ATOM   2560  CD  ILE   366      85.700 122.740 104.050  1.00  0.00            
ATOM   2561  HD1 ILE   366      84.910 122.720 104.810  1.00  0.00            
ATOM   2562  HD2 ILE   366      85.770 121.920 103.340  1.00  0.00            
ATOM   2563  HD3 ILE   366      86.650 122.830 104.580  1.00  0.00            
ATOM   2564  C   ILE   366      82.650 126.000 101.620  1.00  0.00            
ATOM   2565  O   ILE   366      82.270 126.880 102.400  1.00  0.00            
ATOM   2566  N   PHE   367      81.880 125.560 100.620  1.00  0.00            
ATOM   2567  H   PHE   367      82.360 124.980  99.960  1.00  0.00            
ATOM   2568  CA  PHE   367      80.490 125.860 100.350  1.00  0.00            
ATOM   2569  HA  PHE   367      80.200 126.680 101.000  1.00  0.00            
ATOM   2570  CB  PHE   367      80.250 126.320  98.910  1.00  0.00            
ATOM   2571  HB1 PHE   367      79.170 126.380  98.770  1.00  0.00            
ATOM   2572  HB2 PHE   367      80.640 125.570  98.220  1.00  0.00            
ATOM   2573  CG  PHE   367      80.690 127.720  98.590  1.00  0.00            
ATOM   2574  CD1 PHE   367      80.010 128.780  99.200  1.00  0.00            
ATOM   2575  HD1 PHE   367      79.180 128.660  99.890  1.00  0.00            
ATOM   2576  CE1 PHE   367      80.350 130.100  98.850  1.00  0.00            
ATOM   2577  HE1 PHE   367      79.810 130.920  99.300  1.00  0.00            
ATOM   2578  CZ  PHE   367      81.400 130.370  97.970  1.00  0.00            
ATOM   2579  HZ  PHE   367      81.650 131.400  97.730  1.00  0.00            
ATOM   2580  CE2 PHE   367      82.020 129.280  97.350  1.00  0.00            
ATOM   2581  HE2 PHE   367      82.730 129.490  96.570  1.00  0.00            
ATOM   2582  CD2 PHE   367      81.700 127.950  97.640  1.00  0.00            
ATOM   2583  HD2 PHE   367      82.330 127.170  97.250  1.00  0.00            
ATOM   2584  C   PHE   367      79.650 124.700 100.850  1.00  0.00            
ATOM   2585  O   PHE   367      79.800 123.580 100.360  1.00  0.00            
ATOM   2586  N   CYS   368      78.680 124.970 101.730  1.00  0.00            
ATOM   2587  H   CYS   368      78.770 125.870 102.170  1.00  0.00            
ATOM   2588  CA  CYS   368      77.680 124.110 102.330  1.00  0.00            
ATOM   2589  HA  CYS   368      77.750 123.110 101.900  1.00  0.00            
ATOM   2590  CB  CYS   368      77.960 123.970 103.820  1.00  0.00            
ATOM   2591  HB1 CYS   368      77.460 123.170 104.360  1.00  0.00            
ATOM   2592  HB2 CYS   368      77.910 124.950 104.290  1.00  0.00            
ATOM   2593  SG  CYS   368      79.710 123.670 104.210  1.00  0.00            
ATOM   2594  HG  CYS   368      80.100 124.850 103.720  1.00  0.00            
ATOM   2595  C   CYS   368      76.290 124.630 101.990  1.00  0.00            
ATOM   2596  O   CYS   368      76.150 125.830 101.750  1.00  0.00            
ATOM   2597  N   HIS   369      75.320 123.710 101.960  1.00  0.00            
ATOM   2598  H   HIS   369      75.570 122.750 102.120  1.00  0.00            
ATOM   2599  CA  HIS   369      73.950 123.920 101.560  1.00  0.00            
ATOM   2600  HA  HIS   369      74.000 124.680 100.780  1.00  0.00            
ATOM   2601  CB  HIS   369      73.490 122.680 100.800  1.00  0.00            
ATOM   2602  HB1 HIS   369      73.460 121.890 101.550  1.00  0.00            
ATOM   2603  HB2 HIS   369      74.370 122.440 100.200  1.00  0.00            
ATOM   2604  CG  HIS   369      72.170 122.610 100.080  1.00  0.00            
ATOM   2605  ND1 HIS   369      71.400 123.700  99.700  1.00  0.00            
ATOM   2606  HD1 HIS   369      71.720 124.640  99.880  1.00  0.00            
ATOM   2607  CE1 HIS   369      70.280 123.230  99.130  1.00  0.00            
ATOM   2608  HE1 HIS   369      69.440 123.770  98.750  1.00  0.00            
ATOM   2609  NE2 HIS   369      70.290 121.890  99.120  1.00  0.00            
ATOM   2610  CD2 HIS   369      71.470 121.480  99.740  1.00  0.00            
ATOM   2611  HD2 HIS   369      71.700 120.460 100.020  1.00  0.00            
ATOM   2612  C   HIS   369      73.030 124.380 102.690  1.00  0.00            
ATOM   2613  O   HIS   369      71.910 124.790 102.420  1.00  0.00            
ATOM   2614  N   SER   370      73.550 124.530 103.910  1.00  0.00            
ATOM   2615  H   SER   370      74.540 124.350 103.950  1.00  0.00            
ATOM   2616  CA  SER   370      72.820 124.920 105.100  1.00  0.00            
ATOM   2617  HA  SER   370      71.980 125.550 104.800  1.00  0.00            
ATOM   2618  CB  SER   370      72.270 123.710 105.850  1.00  0.00            
ATOM   2619  HB1 SER   370      72.070 122.910 105.140  1.00  0.00            
ATOM   2620  HB2 SER   370      71.350 124.000 106.350  1.00  0.00            
ATOM   2621  OG  SER   370      73.170 123.200 106.810  1.00  0.00            
ATOM   2622  HG  SER   370      73.120 122.270 107.010  1.00  0.00            
ATOM   2623  C   SER   370      73.730 125.750 105.990  1.00  0.00            
ATOM   2624  O   SER   370      74.950 125.800 105.840  1.00  0.00            
ATOM   2625  N   LYS   371      73.140 126.420 106.990  1.00  0.00            
ATOM   2626  H   LYS   371      72.140 126.580 107.020  1.00  0.00            
ATOM   2627  CA  LYS   371      73.810 127.090 108.080  1.00  0.00            
ATOM   2628  HA  LYS   371      74.670 127.640 107.710  1.00  0.00            
ATOM   2629  CB  LYS   371      72.860 128.150 108.620  1.00  0.00            
ATOM   2630  HB1 LYS   371      73.240 128.600 109.530  1.00  0.00            
ATOM   2631  HB2 LYS   371      71.900 127.660 108.800  1.00  0.00            
ATOM   2632  CG  LYS   371      72.710 129.220 107.530  1.00  0.00            
ATOM   2633  HG1 LYS   371      72.420 128.660 106.640  1.00  0.00            
ATOM   2634  HG2 LYS   371      73.730 129.590 107.440  1.00  0.00            
ATOM   2635  CD  LYS   371      71.680 130.310 107.790  1.00  0.00            
ATOM   2636  HD1 LYS   371      72.050 130.950 108.590  1.00  0.00            
ATOM   2637  HD2 LYS   371      70.730 129.840 108.050  1.00  0.00            
ATOM   2638  CE  LYS   371      71.550 131.140 106.510  1.00  0.00            
ATOM   2639  HE1 LYS   371      71.430 130.560 105.600  1.00  0.00            
ATOM   2640  HE2 LYS   371      72.400 131.810 106.400  1.00  0.00            
ATOM   2641  NZ  LYS   371      70.400 132.050 106.580  1.00  0.00            
ATOM   2642  HZ1 LYS   371      69.510 131.590 106.700  1.00  0.00            
ATOM   2643  HZ2 LYS   371      70.490 132.650 107.400  1.00  0.00            
ATOM   2644  HZ3 LYS   371      70.290 132.620 105.750  1.00  0.00            
ATOM   2645  C   LYS   371      74.270 126.150 109.190  1.00  0.00            
ATOM   2646  O   LYS   371      75.390 126.310 109.650  1.00  0.00            
ATOM   2647  N   LYS   372      73.420 125.150 109.460  1.00  0.00            
ATOM   2648  H   LYS   372      72.520 125.090 109.010  1.00  0.00            
ATOM   2649  CA  LYS   372      73.560 124.210 110.550  1.00  0.00            
ATOM   2650  HA  LYS   372      73.430 124.710 111.510  1.00  0.00            
ATOM   2651  CB  LYS   372      72.280 123.370 110.440  1.00  0.00            
ATOM   2652  HB1 LYS   372      72.110 122.970 109.450  1.00  0.00            
ATOM   2653  HB2 LYS   372      71.410 124.010 110.630  1.00  0.00            
ATOM   2654  CG  LYS   372      72.260 122.250 111.480  1.00  0.00            
ATOM   2655  HG1 LYS   372      72.730 122.640 112.380  1.00  0.00            
ATOM   2656  HG2 LYS   372      72.900 121.510 111.000  1.00  0.00            
ATOM   2657  CD  LYS   372      70.900 121.640 111.770  1.00  0.00            
ATOM   2658  HD1 LYS   372      70.900 120.690 112.310  1.00  0.00            
ATOM   2659  HD2 LYS   372      70.470 121.220 110.860  1.00  0.00            
ATOM   2660  CE  LYS   372      69.840 122.590 112.340  1.00  0.00            
ATOM   2661  HE1 LYS   372      69.660 123.520 111.810  1.00  0.00            
ATOM   2662  HE2 LYS   372      70.240 122.920 113.300  1.00  0.00            
ATOM   2663  NZ  LYS   372      68.560 121.870 112.420  1.00  0.00            
ATOM   2664  HZ1 LYS   372      67.830 122.430 112.850  1.00  0.00            
ATOM   2665  HZ2 LYS   372      68.220 121.620 111.510  1.00  0.00            
ATOM   2666  HZ3 LYS   372      68.680 120.990 112.900  1.00  0.00            
ATOM   2667  C   LYS   372      74.810 123.350 110.410  1.00  0.00            
ATOM   2668  O   LYS   372      75.460 123.120 111.430  1.00  0.00            
ATOM   2669  N   LYS   373      75.170 122.980 109.180  1.00  0.00            
ATOM   2670  H   LYS   373      74.580 123.250 108.410  1.00  0.00            
ATOM   2671  CA  LYS   373      76.390 122.260 108.840  1.00  0.00            
ATOM   2672  HA  LYS   373      76.370 121.280 109.320  1.00  0.00            
ATOM   2673  CB  LYS   373      76.260 122.080 107.330  1.00  0.00            
ATOM   2674  HB1 LYS   373      76.330 123.080 106.910  1.00  0.00            
ATOM   2675  HB2 LYS   373      75.280 121.680 107.080  1.00  0.00            
ATOM   2676  CG  LYS   373      77.220 121.110 106.650  1.00  0.00            
ATOM   2677  HG1 LYS   373      78.180 121.630 106.600  1.00  0.00            
ATOM   2678  HG2 LYS   373      76.840 120.970 105.640  1.00  0.00            
ATOM   2679  CD  LYS   373      77.590 119.760 107.240  1.00  0.00            
ATOM   2680  HD1 LYS   373      77.830 119.870 108.300  1.00  0.00            
ATOM   2681  HD2 LYS   373      78.440 119.340 106.710  1.00  0.00            
ATOM   2682  CE  LYS   373      76.350 118.870 107.270  1.00  0.00            
ATOM   2683  HE1 LYS   373      76.000 118.740 106.240  1.00  0.00            
ATOM   2684  HE2 LYS   373      75.600 119.500 107.740  1.00  0.00            
ATOM   2685  NZ  LYS   373      76.590 117.530 107.840  1.00  0.00            
ATOM   2686  HZ1 LYS   373      75.930 116.900 107.400  1.00  0.00            
ATOM   2687  HZ2 LYS   373      77.450 117.210 107.420  1.00  0.00            
ATOM   2688  HZ3 LYS   373      76.570 117.430 108.840  1.00  0.00            
ATOM   2689  C   LYS   373      77.690 122.960 109.210  1.00  0.00            
ATOM   2690  O   LYS   373      78.690 122.260 109.330  1.00  0.00            
ATOM   2691  N   CYS   374      77.650 124.300 109.170  1.00  0.00            
ATOM   2692  H   CYS   374      76.770 124.780 109.140  1.00  0.00            
ATOM   2693  CA  CYS   374      78.860 125.070 109.290  1.00  0.00            
ATOM   2694  HA  CYS   374      79.580 124.620 108.600  1.00  0.00            
ATOM   2695  CB  CYS   374      78.600 126.460 108.710  1.00  0.00            
ATOM   2696  HB1 CYS   374      79.450 127.090 108.980  1.00  0.00            
ATOM   2697  HB2 CYS   374      77.700 126.830 109.200  1.00  0.00            
ATOM   2698  SG  CYS   374      78.600 126.360 106.900  1.00  0.00            
ATOM   2699  HG  CYS   374      78.950 127.630 106.670  1.00  0.00            
ATOM   2700  C   CYS   374      79.550 125.100 110.650  1.00  0.00            
ATOM   2701  O   CYS   374      80.770 125.200 110.660  1.00  0.00            
ATOM   2702  N   ASP   375      78.820 124.970 111.760  1.00  0.00            
ATOM   2703  H   ASP   375      77.840 125.180 111.700  1.00  0.00            
ATOM   2704  CA  ASP   375      79.420 124.740 113.060  1.00  0.00            
ATOM   2705  HA  ASP   375      80.290 125.380 113.140  1.00  0.00            
ATOM   2706  CB  ASP   375      78.370 125.270 114.020  1.00  0.00            
ATOM   2707  HB1 ASP   375      77.380 124.900 113.750  1.00  0.00            
ATOM   2708  HB2 ASP   375      78.220 126.350 113.910  1.00  0.00            
ATOM   2709  CG  ASP   375      78.560 125.000 115.510  1.00  0.00            
ATOM   2710  OD1 ASP   375      79.220 125.800 116.210  1.00  0.00            
ATOM   2711  OD2 ASP   375      78.050 124.010 116.060  1.00  0.00            
ATOM   2712  C   ASP   375      79.860 123.310 113.320  1.00  0.00            
ATOM   2713  O   ASP   375      80.860 123.070 113.990  1.00  0.00            
ATOM   2714  N   GLU   376      79.180 122.360 112.670  1.00  0.00            
ATOM   2715  H   GLU   376      78.340 122.570 112.150  1.00  0.00            
ATOM   2716  CA  GLU   376      79.530 120.960 112.790  1.00  0.00            
ATOM   2717  HA  GLU   376      79.650 120.590 113.810  1.00  0.00            
ATOM   2718  CB  GLU   376      78.450 120.100 112.140  1.00  0.00            
ATOM   2719  HB1 GLU   376      78.080 120.550 111.220  1.00  0.00            
ATOM   2720  HB2 GLU   376      77.550 120.040 112.750  1.00  0.00            
ATOM   2721  CG  GLU   376      78.800 118.620 112.040  1.00  0.00            
ATOM   2722  HG1 GLU   376      79.390 118.320 112.910  1.00  0.00            
ATOM   2723  HG2 GLU   376      79.440 118.430 111.180  1.00  0.00            
ATOM   2724  CD  GLU   376      77.490 117.890 111.770  1.00  0.00            
ATOM   2725  OE1 GLU   376      76.670 117.690 112.690  1.00  0.00            
ATOM   2726  OE2 GLU   376      77.120 117.600 110.610  1.00  0.00            
ATOM   2727  C   GLU   376      80.790 120.580 112.030  1.00  0.00            
ATOM   2728  O   GLU   376      81.620 119.810 112.500  1.00  0.00            
ATOM   2729  N   LEU   377      80.950 121.250 110.890  1.00  0.00            
ATOM   2730  H   LEU   377      80.150 121.650 110.410  1.00  0.00            
ATOM   2731  CA  LEU   377      82.250 121.160 110.250  1.00  0.00            
ATOM   2732  HA  LEU   377      82.580 120.120 110.320  1.00  0.00            
ATOM   2733  CB  LEU   377      82.110 121.670 108.820  1.00  0.00            
ATOM   2734  HB1 LEU   377      83.110 121.910 108.450  1.00  0.00            
ATOM   2735  HB2 LEU   377      81.590 122.620 108.910  1.00  0.00            
ATOM   2736  CG  LEU   377      81.330 120.670 107.970  1.00  0.00            
ATOM   2737  HG  LEU   377      80.390 120.380 108.430  1.00  0.00            
ATOM   2738  CD1 LEU   377      81.010 121.310 106.620  1.00  0.00            
ATOM   2739 1HD1 LEU   377      80.560 120.540 105.990  1.00  0.00            
ATOM   2740 2HD1 LEU   377      80.270 122.100 106.710  1.00  0.00            
ATOM   2741 3HD1 LEU   377      81.930 121.570 106.090  1.00  0.00            
ATOM   2742  CD2 LEU   377      82.140 119.410 107.670  1.00  0.00            
ATOM   2743 1HD2 LEU   377      81.490 118.630 107.280  1.00  0.00            
ATOM   2744 2HD2 LEU   377      83.030 119.620 107.080  1.00  0.00            
ATOM   2745 3HD2 LEU   377      82.450 119.060 108.660  1.00  0.00            
ATOM   2746  C   LEU   377      83.330 121.900 111.030  1.00  0.00            
ATOM   2747  O   LEU   377      84.360 121.270 111.260  1.00  0.00            
ATOM   2748  N   ALA   378      83.060 123.120 111.520  1.00  0.00            
ATOM   2749  H   ALA   378      82.210 123.640 111.350  1.00  0.00            
ATOM   2750  CA  ALA   378      84.030 123.880 112.280  1.00  0.00            
ATOM   2751  HA  ALA   378      84.940 124.070 111.710  1.00  0.00            
ATOM   2752  CB  ALA   378      83.480 125.260 112.590  1.00  0.00            
ATOM   2753  HB1 ALA   378      82.720 125.170 113.380  1.00  0.00            
ATOM   2754  HB2 ALA   378      84.230 125.960 112.970  1.00  0.00            
ATOM   2755  HB3 ALA   378      83.060 125.750 111.710  1.00  0.00            
ATOM   2756  C   ALA   378      84.500 123.200 113.560  1.00  0.00            
ATOM   2757  O   ALA   378      85.640 123.390 113.980  1.00  0.00            
ATOM   2758  N   ALA   379      83.680 122.360 114.190  1.00  0.00            
ATOM   2759  H   ALA   379      82.700 122.390 113.920  1.00  0.00            
ATOM   2760  CA  ALA   379      84.030 121.610 115.390  1.00  0.00            
ATOM   2761  HA  ALA   379      84.620 122.260 116.030  1.00  0.00            
ATOM   2762  CB  ALA   379      82.810 121.090 116.150  1.00  0.00            
ATOM   2763  HB1 ALA   379      82.190 120.420 115.570  1.00  0.00            
ATOM   2764  HB2 ALA   379      83.150 120.570 117.050  1.00  0.00            
ATOM   2765  HB3 ALA   379      82.110 121.890 116.370  1.00  0.00            
ATOM   2766  C   ALA   379      84.940 120.440 115.040  1.00  0.00            
ATOM   2767  O   ALA   379      85.870 120.120 115.790  1.00  0.00            
ATOM   2768  N   LYS   380      84.740 119.850 113.870  1.00  0.00            
ATOM   2769  H   LYS   380      84.130 120.250 113.170  1.00  0.00            
ATOM   2770  CA  LYS   380      85.610 118.760 113.480  1.00  0.00            
ATOM   2771  HA  LYS   380      85.930 118.100 114.290  1.00  0.00            
ATOM   2772  CB  LYS   380      85.020 117.900 112.360  1.00  0.00            
ATOM   2773  HB1 LYS   380      85.750 117.210 111.940  1.00  0.00            
ATOM   2774  HB2 LYS   380      84.620 118.440 111.510  1.00  0.00            
ATOM   2775  CG  LYS   380      83.860 117.050 112.880  1.00  0.00            
ATOM   2776  HG1 LYS   380      83.220 117.730 113.450  1.00  0.00            
ATOM   2777  HG2 LYS   380      84.240 116.330 113.600  1.00  0.00            
ATOM   2778  CD  LYS   380      83.000 116.520 111.740  1.00  0.00            
ATOM   2779  HD1 LYS   380      83.650 115.950 111.080  1.00  0.00            
ATOM   2780  HD2 LYS   380      82.560 117.310 111.140  1.00  0.00            
ATOM   2781  CE  LYS   380      81.860 115.650 112.280  1.00  0.00            
ATOM   2782  HE1 LYS   380      81.020 116.320 112.490  1.00  0.00            
ATOM   2783  HE2 LYS   380      82.200 115.050 113.120  1.00  0.00            
ATOM   2784  NZ  LYS   380      81.420 114.740 111.220  1.00  0.00            
ATOM   2785  HZ1 LYS   380      82.270 114.220 111.040  1.00  0.00            
ATOM   2786  HZ2 LYS   380      80.590 114.260 111.560  1.00  0.00            
ATOM   2787  HZ3 LYS   380      81.170 115.290 110.410  1.00  0.00            
ATOM   2788  C   LYS   380      86.980 119.280 113.040  1.00  0.00            
ATOM   2789  O   LYS   380      87.990 118.700 113.420  1.00  0.00            
ATOM   2790  N   LEU   381      86.970 120.490 112.490  1.00  0.00            
ATOM   2791  H   LEU   381      86.050 120.770 112.180  1.00  0.00            
ATOM   2792  CA  LEU   381      88.140 121.220 112.040  1.00  0.00            
ATOM   2793  HA  LEU   381      88.850 120.620 111.470  1.00  0.00            
ATOM   2794  CB  LEU   381      87.740 122.420 111.170  1.00  0.00            
ATOM   2795  HB1 LEU   381      88.680 122.950 110.990  1.00  0.00            
ATOM   2796  HB2 LEU   381      87.070 123.110 111.680  1.00  0.00            
ATOM   2797  CG  LEU   381      87.210 121.980 109.810  1.00  0.00            
ATOM   2798  HG  LEU   381      86.600 121.080 109.870  1.00  0.00            
ATOM   2799  CD1 LEU   381      86.290 123.060 109.240  1.00  0.00            
ATOM   2800 1HD1 LEU   381      86.040 122.760 108.220  1.00  0.00            
ATOM   2801 2HD1 LEU   381      85.410 123.130 109.880  1.00  0.00            
ATOM   2802 3HD1 LEU   381      86.760 124.040 109.340  1.00  0.00            
ATOM   2803  CD2 LEU   381      88.320 121.580 108.850  1.00  0.00            
ATOM   2804 1HD2 LEU   381      88.970 122.340 108.420  1.00  0.00            
ATOM   2805 2HD2 LEU   381      88.930 120.780 109.270  1.00  0.00            
ATOM   2806 3HD2 LEU   381      87.820 120.940 108.120  1.00  0.00            
ATOM   2807  C   LEU   381      89.000 121.690 113.200  1.00  0.00            
ATOM   2808  O   LEU   381      90.210 121.480 113.190  1.00  0.00            
ATOM   2809  N   SER   382      88.300 122.110 114.260  1.00  0.00            
ATOM   2810  H   SER   382      87.330 122.360 114.190  1.00  0.00            
ATOM   2811  CA  SER   382      88.930 122.410 115.540  1.00  0.00            
ATOM   2812  HA  SER   382      89.740 123.100 115.280  1.00  0.00            
ATOM   2813  CB  SER   382      88.070 123.290 116.450  1.00  0.00            
ATOM   2814  HB1 SER   382      88.630 123.660 117.310  1.00  0.00            
ATOM   2815  HB2 SER   382      87.200 122.720 116.770  1.00  0.00            
ATOM   2816  OG  SER   382      87.550 124.430 115.810  1.00  0.00            
ATOM   2817  HG  SER   382      86.770 124.320 115.260  1.00  0.00            
ATOM   2818  C   SER   382      89.530 121.160 116.140  1.00  0.00            
ATOM   2819  O   SER   382      90.690 121.110 116.550  1.00  0.00            
ATOM   2820  N   GLY   383      88.800 120.040 116.030  1.00  0.00            
ATOM   2821  H   GLY   383      87.820 120.090 115.790  1.00  0.00            
ATOM   2822  CA  GLY   383      89.390 118.800 116.490  1.00  0.00            
ATOM   2823  HA1 GLY   383      88.590 118.060 116.480  1.00  0.00            
ATOM   2824  HA2 GLY   383      89.690 119.030 117.510  1.00  0.00            
ATOM   2825  C   GLY   383      90.610 118.280 115.750  1.00  0.00            
ATOM   2826  O   GLY   383      91.460 117.660 116.380  1.00  0.00            
ATOM   2827  N   LEU   384      90.780 118.550 114.450  1.00  0.00            
ATOM   2828  H   LEU   384      90.010 119.070 114.060  1.00  0.00            
ATOM   2829  CA  LEU   384      92.010 118.460 113.680  1.00  0.00            
ATOM   2830  HA  LEU   384      92.450 117.480 113.880  1.00  0.00            
ATOM   2831  CB  LEU   384      91.590 118.460 112.220  1.00  0.00            
ATOM   2832  HB1 LEU   384      91.570 119.530 112.000  1.00  0.00            
ATOM   2833  HB2 LEU   384      90.570 118.150 111.980  1.00  0.00            
ATOM   2834  CG  LEU   384      92.510 117.670 111.290  1.00  0.00            
ATOM   2835  HG  LEU   384      93.570 117.890 111.420  1.00  0.00            
ATOM   2836  CD1 LEU   384      92.410 116.150 111.340  1.00  0.00            
ATOM   2837 1HD1 LEU   384      91.400 115.870 111.060  1.00  0.00            
ATOM   2838 2HD1 LEU   384      93.230 115.660 110.800  1.00  0.00            
ATOM   2839 3HD1 LEU   384      92.500 115.870 112.390  1.00  0.00            
ATOM   2840  CD2 LEU   384      92.380 118.100 109.830  1.00  0.00            
ATOM   2841 1HD2 LEU   384      93.240 117.720 109.280  1.00  0.00            
ATOM   2842 2HD2 LEU   384      91.430 117.710 109.460  1.00  0.00            
ATOM   2843 3HD2 LEU   384      92.420 119.180 109.850  1.00  0.00            
ATOM   2844  C   LEU   384      93.090 119.500 113.910  1.00  0.00            
ATOM   2845  O   LEU   384      94.190 119.480 113.340  1.00  0.00            
ATOM   2846  N   GLY   385      92.830 120.530 114.710  1.00  0.00            
ATOM   2847  H   GLY   385      91.940 120.450 115.170  1.00  0.00            
ATOM   2848  CA  GLY   385      93.760 121.490 115.270  1.00  0.00            
ATOM   2849  HA1 GLY   385      94.690 120.940 115.440  1.00  0.00            
ATOM   2850  HA2 GLY   385      93.390 121.850 116.230  1.00  0.00            
ATOM   2851  C   GLY   385      93.920 122.730 114.390  1.00  0.00            
ATOM   2852  O   GLY   385      94.690 123.590 114.810  1.00  0.00            
ATOM   2853  N   ILE   386      93.290 122.760 113.220  1.00  0.00            
ATOM   2854  H   ILE   386      92.600 122.040 113.050  1.00  0.00            
ATOM   2855  CA  ILE   386      93.490 123.840 112.270  1.00  0.00            
ATOM   2856  HA  ILE   386      94.530 124.160 112.410  1.00  0.00            
ATOM   2857  CB  ILE   386      93.420 123.230 110.880  1.00  0.00            
ATOM   2858  HB  ILE   386      93.460 124.030 110.140  1.00  0.00            
ATOM   2859  CG2 ILE   386      94.630 122.310 110.750  1.00  0.00            
ATOM   2860 1HG2 ILE   386      94.780 121.950 109.730  1.00  0.00            
ATOM   2861 2HG2 ILE   386      95.570 122.630 111.200  1.00  0.00            
ATOM   2862 3HG2 ILE   386      94.390 121.330 111.180  1.00  0.00            
ATOM   2863  CG1 ILE   386      92.140 122.470 110.550  1.00  0.00            
ATOM   2864 1HG1 ILE   386      91.320 123.160 110.750  1.00  0.00            
ATOM   2865 2HG1 ILE   386      92.040 121.570 111.170  1.00  0.00            
ATOM   2866  CD  ILE   386      92.220 122.120 109.070  1.00  0.00            
ATOM   2867  HD1 ILE   386      93.030 121.410 108.880  1.00  0.00            
ATOM   2868  HD2 ILE   386      91.270 121.630 108.880  1.00  0.00            
ATOM   2869  HD3 ILE   386      92.320 123.060 108.530  1.00  0.00            
ATOM   2870  C   ILE   386      92.590 125.040 112.460  1.00  0.00            
ATOM   2871  O   ILE   386      91.580 124.970 113.160  1.00  0.00            
ATOM   2872  N   ASN   387      93.130 126.220 112.150  1.00  0.00            
ATOM   2873  H   ASN   387      94.080 126.200 111.800  1.00  0.00            
ATOM   2874  CA  ASN   387      92.430 127.490 112.190  1.00  0.00            
ATOM   2875  HA  ASN   387      92.100 127.750 113.190  1.00  0.00            
ATOM   2876  CB  ASN   387      93.420 128.550 111.730  1.00  0.00            
ATOM   2877  HB1 ASN   387      93.670 128.430 110.680  1.00  0.00            
ATOM   2878  HB2 ASN   387      94.300 128.480 112.370  1.00  0.00            
ATOM   2879  CG  ASN   387      92.910 129.980 111.890  1.00  0.00            
ATOM   2880  OD1 ASN   387      91.830 130.200 112.420  1.00  0.00            
ATOM   2881  ND2 ASN   387      93.650 130.990 111.420  1.00  0.00            
ATOM   2882 1HD2 ASN   387      94.600 130.850 111.110  1.00  0.00            
ATOM   2883 2HD2 ASN   387      93.340 131.930 111.640  1.00  0.00            
ATOM   2884  C   ASN   387      91.220 127.420 111.260  1.00  0.00            
ATOM   2885  O   ASN   387      91.330 127.080 110.080  1.00  0.00            
ATOM   2886  N   ALA   388      90.070 127.850 111.780  1.00  0.00            
ATOM   2887  H   ALA   388      90.100 128.260 112.700  1.00  0.00            
ATOM   2888  CA  ALA   388      88.810 127.810 111.070  1.00  0.00            
ATOM   2889  HA  ALA   388      89.030 128.130 110.050  1.00  0.00            
ATOM   2890  CB  ALA   388      88.240 126.390 111.050  1.00  0.00            
ATOM   2891  HB1 ALA   388      88.970 125.670 110.680  1.00  0.00            
ATOM   2892  HB2 ALA   388      88.010 126.280 112.110  1.00  0.00            
ATOM   2893  HB3 ALA   388      87.300 126.370 110.500  1.00  0.00            
ATOM   2894  C   ALA   388      87.770 128.780 111.590  1.00  0.00            
ATOM   2895  O   ALA   388      88.010 129.450 112.600  1.00  0.00            
ATOM   2896  N   VAL   389      86.710 129.010 110.810  1.00  0.00            
ATOM   2897  H   VAL   389      86.760 128.620 109.890  1.00  0.00            
ATOM   2898  CA  VAL   389      85.610 129.920 111.040  1.00  0.00            
ATOM   2899  HA  VAL   389      85.210 129.790 112.050  1.00  0.00            
ATOM   2900  CB  VAL   389      86.110 131.360 111.030  1.00  0.00            
ATOM   2901  HB  VAL   389      86.830 131.520 111.840  1.00  0.00            
ATOM   2902  CG1 VAL   389      86.860 131.790 109.770  1.00  0.00            
ATOM   2903 1HG1 VAL   389      87.540 131.020 109.410  1.00  0.00            
ATOM   2904 2HG1 VAL   389      86.120 132.070 109.020  1.00  0.00            
ATOM   2905 3HG1 VAL   389      87.490 132.650 109.980  1.00  0.00            
ATOM   2906  CG2 VAL   389      84.990 132.340 111.360  1.00  0.00            
ATOM   2907 1HG2 VAL   389      85.490 133.280 111.620  1.00  0.00            
ATOM   2908 2HG2 VAL   389      84.390 132.300 110.450  1.00  0.00            
ATOM   2909 3HG2 VAL   389      84.390 132.020 112.210  1.00  0.00            
ATOM   2910  C   VAL   389      84.420 129.620 110.140  1.00  0.00            
ATOM   2911  O   VAL   389      84.640 129.420 108.940  1.00  0.00            
ATOM   2912  N   ALA   390      83.240 129.660 110.750  1.00  0.00            
ATOM   2913  H   ALA   390      83.230 129.800 111.750  1.00  0.00            
ATOM   2914  CA  ALA   390      81.980 129.530 110.040  1.00  0.00            
ATOM   2915  HA  ALA   390      82.140 128.890 109.180  1.00  0.00            
ATOM   2916  CB  ALA   390      80.890 128.990 110.960  1.00  0.00            
ATOM   2917  HB1 ALA   390      80.500 129.740 111.650  1.00  0.00            
ATOM   2918  HB2 ALA   390      80.160 128.620 110.250  1.00  0.00            
ATOM   2919  HB3 ALA   390      81.210 128.150 111.570  1.00  0.00            
ATOM   2920  C   ALA   390      81.460 130.870 109.550  1.00  0.00            
ATOM   2921  O   ALA   390      81.690 131.910 110.160  1.00  0.00            
ATOM   2922  N   TYR   391      80.680 130.960 108.470  1.00  0.00            
ATOM   2923  H   TYR   391      80.530 130.180 107.840  1.00  0.00            
ATOM   2924  CA  TYR   391      80.080 132.210 108.020  1.00  0.00            
ATOM   2925  HA  TYR   391      79.680 132.700 108.910  1.00  0.00            
ATOM   2926  CB  TYR   391      81.090 133.090 107.300  1.00  0.00            
ATOM   2927  HB1 TYR   391      81.580 132.580 106.470  1.00  0.00            
ATOM   2928  HB2 TYR   391      81.840 133.290 108.060  1.00  0.00            
ATOM   2929  CG  TYR   391      80.610 134.460 106.890  1.00  0.00            
ATOM   2930  CD1 TYR   391      79.970 134.700 105.660  1.00  0.00            
ATOM   2931  HD1 TYR   391      79.940 133.800 105.060  1.00  0.00            
ATOM   2932  CE1 TYR   391      79.360 135.910 105.340  1.00  0.00            
ATOM   2933  HE1 TYR   391      78.860 136.090 104.400  1.00  0.00            
ATOM   2934  CZ  TYR   391      79.360 136.880 106.360  1.00  0.00            
ATOM   2935  OH  TYR   391      78.620 138.010 106.150  1.00  0.00            
ATOM   2936  HH  TYR   391      78.650 138.590 106.920  1.00  0.00            
ATOM   2937  CE2 TYR   391      80.100 136.720 107.550  1.00  0.00            
ATOM   2938  HE2 TYR   391      80.250 137.560 108.210  1.00  0.00            
ATOM   2939  CD2 TYR   391      80.730 135.500 107.820  1.00  0.00            
ATOM   2940  HD2 TYR   391      81.340 135.340 108.690  1.00  0.00            
ATOM   2941  C   TYR   391      78.890 132.080 107.090  1.00  0.00            
ATOM   2942  O   TYR   391      78.840 131.270 106.170  1.00  0.00            
ATOM   2943  N   TYR   392      77.930 132.970 107.350  1.00  0.00            
ATOM   2944  H   TYR   392      78.000 133.550 108.170  1.00  0.00            
ATOM   2945  CA  TYR   392      76.680 133.030 106.610  1.00  0.00            
ATOM   2946  HA  TYR   392      76.780 132.770 105.560  1.00  0.00            
ATOM   2947  CB  TYR   392      75.690 132.000 107.130  1.00  0.00            
ATOM   2948  HB1 TYR   392      75.970 131.010 106.780  1.00  0.00            
ATOM   2949  HB2 TYR   392      74.770 132.100 106.560  1.00  0.00            
ATOM   2950  CG  TYR   392      75.330 131.940 108.600  1.00  0.00            
ATOM   2951  CD1 TYR   392      74.500 132.930 109.130  1.00  0.00            
ATOM   2952  HD1 TYR   392      74.180 133.740 108.490  1.00  0.00            
ATOM   2953  CE1 TYR   392      74.080 132.910 110.470  1.00  0.00            
ATOM   2954  HE1 TYR   392      73.420 133.690 110.830  1.00  0.00            
ATOM   2955  CZ  TYR   392      74.430 131.820 111.280  1.00  0.00            
ATOM   2956  OH  TYR   392      74.010 131.700 112.580  1.00  0.00            
ATOM   2957  HH  TYR   392      73.560 132.520 112.810  1.00  0.00            
ATOM   2958  CE2 TYR   392      75.090 130.710 110.720  1.00  0.00            
ATOM   2959  HE2 TYR   392      75.310 129.870 111.360  1.00  0.00            
ATOM   2960  CD2 TYR   392      75.650 130.860 109.440  1.00  0.00            
ATOM   2961  HD2 TYR   392      76.300 130.070 109.100  1.00  0.00            
ATOM   2962  C   TYR   392      76.210 134.470 106.600  1.00  0.00            
ATOM   2963  O   TYR   392      76.790 135.310 107.290  1.00  0.00            
ATOM   2964  N   ARG   393      75.230 134.800 105.760  1.00  0.00            
ATOM   2965  H   ARG   393      75.000 134.150 105.010  1.00  0.00            
ATOM   2966  CA  ARG   393      74.740 136.140 105.540  1.00  0.00            
ATOM   2967  HA  ARG   393      75.630 136.690 105.230  1.00  0.00            
ATOM   2968  CB  ARG   393      73.620 136.130 104.510  1.00  0.00            
ATOM   2969  HB1 ARG   393      72.800 135.490 104.830  1.00  0.00            
ATOM   2970  HB2 ARG   393      74.040 135.650 103.630  1.00  0.00            
ATOM   2971  CG  ARG   393      73.270 137.550 104.070  1.00  0.00            
ATOM   2972  HG1 ARG   393      74.230 137.920 103.740  1.00  0.00            
ATOM   2973  HG2 ARG   393      72.850 138.090 104.920  1.00  0.00            
ATOM   2974  CD  ARG   393      72.180 137.500 103.000  1.00  0.00            
ATOM   2975  HD1 ARG   393      71.410 136.830 103.400  1.00  0.00            
ATOM   2976  HD2 ARG   393      72.540 137.090 102.060  1.00  0.00            
ATOM   2977  NE  ARG   393      71.580 138.800 102.710  1.00  0.00            
ATOM   2978  HE  ARG   393      70.680 139.080 103.070  1.00  0.00            
ATOM   2979  CZ  ARG   393      72.080 139.750 101.910  1.00  0.00            
ATOM   2980  NH1 ARG   393      73.290 139.660 101.360  1.00  0.00            
ATOM   2981 1HH1 ARG   393      73.730 138.760 101.200  1.00  0.00            
ATOM   2982 2HH1 ARG   393      73.670 140.390 100.770  1.00  0.00            
ATOM   2983  NH2 ARG   393      71.550 140.880 101.440  1.00  0.00            
ATOM   2984 1HH2 ARG   393      70.740 141.220 101.930  1.00  0.00            
ATOM   2985 2HH2 ARG   393      72.030 141.590 100.900  1.00  0.00            
ATOM   2986  C   ARG   393      74.320 136.780 106.860  1.00  0.00            
ATOM   2987  O   ARG   393      73.770 136.100 107.730  1.00  0.00            
ATOM   2988  N   GLY   394      74.540 138.090 106.960  1.00  0.00            
ATOM   2989  H   GLY   394      74.910 138.550 106.140  1.00  0.00            
ATOM   2990  CA  GLY   394      74.010 138.890 108.040  1.00  0.00            
ATOM   2991  HA1 GLY   394      73.010 138.580 108.330  1.00  0.00            
ATOM   2992  HA2 GLY   394      73.830 139.890 107.640  1.00  0.00            
ATOM   2993  C   GLY   394      74.880 138.960 109.290  1.00  0.00            
ATOM   2994  O   GLY   394      74.460 139.380 110.360  1.00  0.00            
ATOM   2995  N   LEU   395      76.120 138.480 109.170  1.00  0.00            
ATOM   2996  H   LEU   395      76.340 138.140 108.240  1.00  0.00            
ATOM   2997  CA  LEU   395      77.190 138.440 110.150  1.00  0.00            
ATOM   2998  HA  LEU   395      76.850 138.880 111.080  1.00  0.00            
ATOM   2999  CB  LEU   395      77.500 136.980 110.480  1.00  0.00            
ATOM   3000  HB1 LEU   395      78.170 137.120 111.330  1.00  0.00            
ATOM   3001  HB2 LEU   395      77.960 136.600 109.570  1.00  0.00            
ATOM   3002  CG  LEU   395      76.370 136.090 110.990  1.00  0.00            
ATOM   3003  HG  LEU   395      75.650 136.000 110.180  1.00  0.00            
ATOM   3004  CD1 LEU   395      76.810 134.660 111.290  1.00  0.00            
ATOM   3005 1HD1 LEU   395      77.820 134.590 111.690  1.00  0.00            
ATOM   3006 2HD1 LEU   395      76.080 134.230 111.970  1.00  0.00            
ATOM   3007 3HD1 LEU   395      76.760 134.000 110.420  1.00  0.00            
ATOM   3008  CD2 LEU   395      75.770 136.550 112.310  1.00  0.00            
ATOM   3009 1HD2 LEU   395      74.860 135.980 112.500  1.00  0.00            
ATOM   3010 2HD2 LEU   395      76.530 136.440 113.090  1.00  0.00            
ATOM   3011 3HD2 LEU   395      75.400 137.560 112.130  1.00  0.00            
ATOM   3012  C   LEU   395      78.430 139.200 109.710  1.00  0.00            
ATOM   3013  O   LEU   395      78.680 139.380 108.520  1.00  0.00            
ATOM   3014  N   ASP   396      79.220 139.710 110.660  1.00  0.00            
ATOM   3015  H   ASP   396      79.010 139.510 111.620  1.00  0.00            
ATOM   3016  CA  ASP   396      80.450 140.450 110.450  1.00  0.00            
ATOM   3017  HA  ASP   396      80.260 141.300 109.800  1.00  0.00            
ATOM   3018  CB  ASP   396      81.050 140.990 111.740  1.00  0.00            
ATOM   3019  HB1 ASP   396      81.240 140.160 112.420  1.00  0.00            
ATOM   3020  HB2 ASP   396      80.310 141.610 112.260  1.00  0.00            
ATOM   3021  CG  ASP   396      82.400 141.640 111.490  1.00  0.00            
ATOM   3022  OD1 ASP   396      83.160 141.780 112.470  1.00  0.00            
ATOM   3023  OD2 ASP   396      82.690 142.050 110.350  1.00  0.00            
ATOM   3024  C   ASP   396      81.460 139.580 109.710  1.00  0.00            
ATOM   3025  O   ASP   396      82.050 138.660 110.260  1.00  0.00            
ATOM   3026  N   VAL   397      81.750 139.840 108.430  1.00  0.00            
ATOM   3027  H   VAL   397      81.250 140.620 108.030  1.00  0.00            
ATOM   3028  CA  VAL   397      82.710 139.080 107.650  1.00  0.00            
ATOM   3029  HA  VAL   397      82.420 138.030 107.760  1.00  0.00            
ATOM   3030  CB  VAL   397      82.530 139.290 106.150  1.00  0.00            
ATOM   3031  HB  VAL   397      81.460 139.410 105.960  1.00  0.00            
ATOM   3032  CG1 VAL   397      83.050 140.570 105.510  1.00  0.00            
ATOM   3033 1HG1 VAL   397      82.610 140.670 104.520  1.00  0.00            
ATOM   3034 2HG1 VAL   397      82.790 141.280 106.300  1.00  0.00            
ATOM   3035 3HG1 VAL   397      84.140 140.570 105.500  1.00  0.00            
ATOM   3036  CG2 VAL   397      82.900 138.030 105.360  1.00  0.00            
ATOM   3037 1HG2 VAL   397      83.880 137.700 105.700  1.00  0.00            
ATOM   3038 2HG2 VAL   397      82.270 137.190 105.640  1.00  0.00            
ATOM   3039 3HG2 VAL   397      82.730 138.180 104.300  1.00  0.00            
ATOM   3040  C   VAL   397      84.130 139.420 108.050  1.00  0.00            
ATOM   3041  O   VAL   397      85.030 138.790 107.490  1.00  0.00            
ATOM   3042  N   SER   398      84.460 140.340 108.960  1.00  0.00            
ATOM   3043  H   SER   398      83.680 140.780 109.430  1.00  0.00            
ATOM   3044  CA  SER   398      85.830 140.670 109.300  1.00  0.00            
ATOM   3045  HA  SER   398      86.310 140.720 108.330  1.00  0.00            
ATOM   3046  CB  SER   398      85.900 141.990 110.070  1.00  0.00            
ATOM   3047  HB1 SER   398      86.900 142.420 109.980  1.00  0.00            
ATOM   3048  HB2 SER   398      85.520 141.860 111.090  1.00  0.00            
ATOM   3049  OG  SER   398      85.040 142.900 109.430  1.00  0.00            
ATOM   3050  HG  SER   398      84.130 142.700 109.670  1.00  0.00            
ATOM   3051  C   SER   398      86.560 139.640 110.150  1.00  0.00            
ATOM   3052  O   SER   398      87.710 139.870 110.500  1.00  0.00            
ATOM   3053  N   VAL   399      85.910 138.490 110.360  1.00  0.00            
ATOM   3054  H   VAL   399      84.940 138.490 110.080  1.00  0.00            
ATOM   3055  CA  VAL   399      86.400 137.380 111.150  1.00  0.00            
ATOM   3056  HA  VAL   399      86.750 137.790 112.100  1.00  0.00            
ATOM   3057  CB  VAL   399      85.290 136.370 111.440  1.00  0.00            
ATOM   3058  HB  VAL   399      85.730 135.490 111.920  1.00  0.00            
ATOM   3059  CG1 VAL   399      84.320 136.860 112.500  1.00  0.00            
ATOM   3060 1HG1 VAL   399      83.720 137.690 112.110  1.00  0.00            
ATOM   3061 2HG1 VAL   399      83.710 136.000 112.740  1.00  0.00            
ATOM   3062 3HG1 VAL   399      85.000 137.130 113.310  1.00  0.00            
ATOM   3063  CG2 VAL   399      84.350 135.880 110.340  1.00  0.00            
ATOM   3064 1HG2 VAL   399      84.200 136.770 109.720  1.00  0.00            
ATOM   3065 2HG2 VAL   399      84.780 135.160 109.650  1.00  0.00            
ATOM   3066 3HG2 VAL   399      83.360 135.640 110.720  1.00  0.00            
ATOM   3067  C   VAL   399      87.570 136.660 110.510  1.00  0.00            
ATOM   3068  O   VAL   399      88.380 136.100 111.240  1.00  0.00            
ATOM   3069  N   ILE   400      87.650 136.800 109.180  1.00  0.00            
ATOM   3070  H   ILE   400      87.060 137.440 108.670  1.00  0.00            
ATOM   3071  CA  ILE   400      88.630 136.060 108.400  1.00  0.00            
ATOM   3072  HA  ILE   400      88.660 135.070 108.850  1.00  0.00            
ATOM   3073  CB  ILE   400      88.080 135.900 106.990  1.00  0.00            
ATOM   3074  HB  ILE   400      87.990 136.910 106.590  1.00  0.00            
ATOM   3075  CG2 ILE   400      89.050 135.010 106.210  1.00  0.00            
ATOM   3076 1HG2 ILE   400      89.010 133.940 106.440  1.00  0.00            
ATOM   3077 2HG2 ILE   400      88.870 135.050 105.140  1.00  0.00            
ATOM   3078 3HG2 ILE   400      90.060 135.340 106.460  1.00  0.00            
ATOM   3079  CG1 ILE   400      86.650 135.370 107.020  1.00  0.00            
ATOM   3080 1HG1 ILE   400      85.940 135.990 107.570  1.00  0.00            
ATOM   3081 2HG1 ILE   400      86.690 134.330 107.360  1.00  0.00            
ATOM   3082  CD  ILE   400      86.140 135.220 105.580  1.00  0.00            
ATOM   3083  HD1 ILE   400      86.200 136.100 104.950  1.00  0.00            
ATOM   3084  HD2 ILE   400      86.640 134.430 105.020  1.00  0.00            
ATOM   3085  HD3 ILE   400      85.070 135.080 105.700  1.00  0.00            
ATOM   3086  C   ILE   400      90.020 136.650 108.550  1.00  0.00            
ATOM   3087  O   ILE   400      90.200 137.720 107.980  1.00  0.00            
ATOM   3088  N   PRO   401      91.080 135.970 109.000  1.00  0.00            
ATOM   3089  CD  PRO   401      91.040 134.590 109.450  1.00  0.00            
ATOM   3090  HD1 PRO   401      90.580 133.870 108.780  1.00  0.00            
ATOM   3091  HD2 PRO   401      90.490 134.540 110.400  1.00  0.00            
ATOM   3092  CG  PRO   401      92.480 134.210 109.790  1.00  0.00            
ATOM   3093  HG1 PRO   401      92.870 133.500 109.060  1.00  0.00            
ATOM   3094  HG2 PRO   401      92.640 133.730 110.750  1.00  0.00            
ATOM   3095  CB  PRO   401      93.270 135.520 109.770  1.00  0.00            
ATOM   3096  HB1 PRO   401      94.140 135.400 109.120  1.00  0.00            
ATOM   3097  HB2 PRO   401      93.470 135.830 110.790  1.00  0.00            
ATOM   3098  CA  PRO   401      92.400 136.570 109.080  1.00  0.00            
ATOM   3099  HA  PRO   401      92.320 137.470 109.690  1.00  0.00            
ATOM   3100  C   PRO   401      92.910 136.830 107.670  1.00  0.00            
ATOM   3101  O   PRO   401      92.540 136.090 106.770  1.00  0.00            
ATOM   3102  N   THR   402      93.660 137.930 107.570  1.00  0.00            
ATOM   3103  H   THR   402      93.980 138.400 108.410  1.00  0.00            
ATOM   3104  CA  THR   402      94.140 138.370 106.280  1.00  0.00            
ATOM   3105  HA  THR   402      93.450 138.090 105.480  1.00  0.00            
ATOM   3106  CB  THR   402      94.440 139.860 106.340  1.00  0.00            
ATOM   3107  HB  THR   402      94.800 140.160 105.360  1.00  0.00            
ATOM   3108  CG2 THR   402      93.160 140.610 106.700  1.00  0.00            
ATOM   3109 1HG2 THR   402      93.360 141.670 106.540  1.00  0.00            
ATOM   3110 2HG2 THR   402      92.460 140.530 105.860  1.00  0.00            
ATOM   3111 3HG2 THR   402      92.740 140.290 107.650  1.00  0.00            
ATOM   3112  OG1 THR   402      95.420 140.100 107.330  1.00  0.00            
ATOM   3113  HG1 THR   402      95.920 140.800 106.920  1.00  0.00            
ATOM   3114  C   THR   402      95.440 137.730 105.820  1.00  0.00            
ATOM   3115  O   THR   402      95.470 137.640 104.590  1.00  0.00            
ATOM   3116  N   ILE   403      96.200 137.120 106.730  1.00  0.00            
ATOM   3117  H   ILE   403      95.920 137.100 107.700  1.00  0.00            
ATOM   3118  CA  ILE   403      97.350 136.280 106.430  1.00  0.00            
ATOM   3119  HA  ILE   403      97.470 136.280 105.350  1.00  0.00            
ATOM   3120  CB  ILE   403      98.590 136.900 107.080  1.00  0.00            
ATOM   3121  HB  ILE   403      99.400 136.170 107.040  1.00  0.00            
ATOM   3122  CG2 ILE   403      98.990 138.190 106.380  1.00  0.00            
ATOM   3123 1HG2 ILE   403      99.890 138.640 106.800  1.00  0.00            
ATOM   3124 2HG2 ILE   403      99.220 137.930 105.350  1.00  0.00            
ATOM   3125 3HG2 ILE   403      98.190 138.930 106.420  1.00  0.00            
ATOM   3126  CG1 ILE   403      98.490 137.120 108.580  1.00  0.00            
ATOM   3127 1HG1 ILE   403      97.970 136.290 109.050  1.00  0.00            
ATOM   3128 2HG1 ILE   403      97.820 137.980 108.670  1.00  0.00            
ATOM   3129  CD  ILE   403      99.760 137.450 109.370  1.00  0.00            
ATOM   3130  HD1 ILE   403      99.500 137.680 110.400  1.00  0.00            
ATOM   3131  HD2 ILE   403     100.490 136.650 109.270  1.00  0.00            
ATOM   3132  HD3 ILE   403     100.360 138.230 108.910  1.00  0.00            
ATOM   3133  C   ILE   403      97.130 134.830 106.830  1.00  0.00            
ATOM   3134  O   ILE   403      96.260 134.530 107.640  1.00  0.00            
ATOM   3135  N   GLY   404      98.050 133.950 106.440  1.00  0.00            
ATOM   3136  H   GLY   404      98.880 134.170 105.900  1.00  0.00            
ATOM   3137  CA  GLY   404      98.010 132.630 107.040  1.00  0.00            
ATOM   3138  HA1 GLY   404      97.740 132.640 108.090  1.00  0.00            
ATOM   3139  HA2 GLY   404      99.010 132.210 106.990  1.00  0.00            
ATOM   3140  C   GLY   404      97.100 131.620 106.360  1.00  0.00            
ATOM   3141  O   GLY   404      96.290 131.890 105.480  1.00  0.00            
ATOM   3142  N   ASP   405      97.250 130.380 106.850  1.00  0.00            
ATOM   3143  H   ASP   405      97.840 130.310 107.670  1.00  0.00            
ATOM   3144  CA  ASP   405      96.350 129.280 106.560  1.00  0.00            
ATOM   3145  HA  ASP   405      95.960 129.510 105.570  1.00  0.00            
ATOM   3146  CB  ASP   405      97.030 127.920 106.500  1.00  0.00            
ATOM   3147  HB1 ASP   405      97.730 127.910 105.660  1.00  0.00            
ATOM   3148  HB2 ASP   405      96.330 127.130 106.220  1.00  0.00            
ATOM   3149  CG  ASP   405      97.940 127.670 107.690  1.00  0.00            
ATOM   3150  OD1 ASP   405      97.460 127.040 108.660  1.00  0.00            
ATOM   3151  OD2 ASP   405      99.150 127.990 107.580  1.00  0.00            
ATOM   3152  C   ASP   405      95.100 129.340 107.420  1.00  0.00            
ATOM   3153  O   ASP   405      95.230 129.560 108.620  1.00  0.00            
ATOM   3154  N   VAL   406      93.920 129.060 106.850  1.00  0.00            
ATOM   3155  H   VAL   406      93.970 128.740 105.890  1.00  0.00            
ATOM   3156  CA  VAL   406      92.670 128.980 107.580  1.00  0.00            
ATOM   3157  HA  VAL   406      92.800 128.460 108.530  1.00  0.00            
ATOM   3158  CB  VAL   406      92.120 130.390 107.780  1.00  0.00            
ATOM   3159  HB  VAL   406      92.950 130.930 108.230  1.00  0.00            
ATOM   3160  CG1 VAL   406      91.810 131.100 106.470  1.00  0.00            
ATOM   3161 1HG1 VAL   406      92.580 130.950 105.720  1.00  0.00            
ATOM   3162 2HG1 VAL   406      90.860 130.800 106.030  1.00  0.00            
ATOM   3163 3HG1 VAL   406      91.680 132.170 106.630  1.00  0.00            
ATOM   3164  CG2 VAL   406      90.920 130.380 108.730  1.00  0.00            
ATOM   3165 1HG2 VAL   406      91.000 129.600 109.480  1.00  0.00            
ATOM   3166 2HG2 VAL   406      90.910 131.350 109.230  1.00  0.00            
ATOM   3167 3HG2 VAL   406      90.030 130.230 108.110  1.00  0.00            
ATOM   3168  C   VAL   406      91.670 128.190 106.750  1.00  0.00            
ATOM   3169  O   VAL   406      91.820 128.130 105.530  1.00  0.00            
ATOM   3170  N   VAL   407      90.610 127.640 107.350  1.00  0.00            
ATOM   3171  H   VAL   407      90.530 127.760 108.350  1.00  0.00            
ATOM   3172  CA  VAL   407      89.430 127.110 106.690  1.00  0.00            
ATOM   3173  HA  VAL   407      89.630 127.250 105.630  1.00  0.00            
ATOM   3174  CB  VAL   407      89.360 125.590 106.790  1.00  0.00            
ATOM   3175  HB  VAL   407      89.290 125.310 107.840  1.00  0.00            
ATOM   3176  CG1 VAL   407      88.150 125.010 106.060  1.00  0.00            
ATOM   3177 1HG1 VAL   407      88.220 125.020 104.970  1.00  0.00            
ATOM   3178 2HG1 VAL   407      87.930 123.970 106.280  1.00  0.00            
ATOM   3179 3HG1 VAL   407      87.270 125.580 106.390  1.00  0.00            
ATOM   3180  CG2 VAL   407      90.620 124.820 106.390  1.00  0.00            
ATOM   3181 1HG2 VAL   407      91.070 125.310 105.520  1.00  0.00            
ATOM   3182 2HG2 VAL   407      91.360 124.980 107.180  1.00  0.00            
ATOM   3183 3HG2 VAL   407      90.330 123.780 106.280  1.00  0.00            
ATOM   3184  C   VAL   407      88.140 127.870 106.960  1.00  0.00            
ATOM   3185  O   VAL   407      87.610 127.750 108.060  1.00  0.00            
ATOM   3186  N   VAL   408      87.580 128.580 105.980  1.00  0.00            
ATOM   3187  H   VAL   408      88.080 128.560 105.100  1.00  0.00            
ATOM   3188  CA  VAL   408      86.270 129.200 105.950  1.00  0.00            
ATOM   3189  HA  VAL   408      86.030 129.420 106.990  1.00  0.00            
ATOM   3190  CB  VAL   408      86.230 130.510 105.180  1.00  0.00            
ATOM   3191  HB  VAL   408      86.260 130.410 104.100  1.00  0.00            
ATOM   3192  CG1 VAL   408      84.920 131.240 105.460  1.00  0.00            
ATOM   3193 1HG1 VAL   408      84.830 131.950 104.640  1.00  0.00            
ATOM   3194 2HG1 VAL   408      84.080 130.570 105.290  1.00  0.00            
ATOM   3195 3HG1 VAL   408      84.870 131.770 106.410  1.00  0.00            
ATOM   3196  CG2 VAL   408      87.420 131.430 105.470  1.00  0.00            
ATOM   3197 1HG2 VAL   408      87.270 132.310 104.840  1.00  0.00            
ATOM   3198 2HG2 VAL   408      87.570 131.600 106.530  1.00  0.00            
ATOM   3199 3HG2 VAL   408      88.330 130.940 105.120  1.00  0.00            
ATOM   3200  C   VAL   408      85.190 128.200 105.530  1.00  0.00            
ATOM   3201  O   VAL   408      85.260 127.560 104.480  1.00  0.00            
ATOM   3202  N   VAL   409      84.160 128.030 106.370  1.00  0.00            
ATOM   3203  H   VAL   409      84.120 128.600 107.200  1.00  0.00            
ATOM   3204  CA  VAL   409      83.030 127.170 106.080  1.00  0.00            
ATOM   3205  HA  VAL   409      83.260 126.710 105.110  1.00  0.00            
ATOM   3206  CB  VAL   409      82.940 125.970 107.020  1.00  0.00            
ATOM   3207  HB  VAL   409      82.660 126.410 107.980  1.00  0.00            
ATOM   3208  CG1 VAL   409      81.940 124.950 106.490  1.00  0.00            
ATOM   3209 1HG1 VAL   409      81.780 124.170 107.230  1.00  0.00            
ATOM   3210 2HG1 VAL   409      80.970 125.370 106.230  1.00  0.00            
ATOM   3211 3HG1 VAL   409      82.400 124.520 105.600  1.00  0.00            
ATOM   3212  CG2 VAL   409      84.300 125.310 107.210  1.00  0.00            
ATOM   3213 1HG2 VAL   409      84.720 124.850 106.310  1.00  0.00            
ATOM   3214 2HG2 VAL   409      84.990 126.010 107.690  1.00  0.00            
ATOM   3215 3HG2 VAL   409      84.140 124.500 107.930  1.00  0.00            
ATOM   3216  C   VAL   409      81.710 127.920 106.080  1.00  0.00            
ATOM   3217  O   VAL   409      81.380 128.580 107.060  1.00  0.00            
ATOM   3218  N   ALA   410      81.050 127.980 104.920  1.00  0.00            
ATOM   3219  H   ALA   410      81.460 127.520 104.120  1.00  0.00            
ATOM   3220  CA  ALA   410      80.010 128.950 104.650  1.00  0.00            
ATOM   3221  HA  ALA   410      79.570 129.060 105.640  1.00  0.00            
ATOM   3222  CB  ALA   410      80.720 130.140 104.010  1.00  0.00            
ATOM   3223  HB1 ALA   410      80.130 131.040 103.810  1.00  0.00            
ATOM   3224  HB2 ALA   410      81.480 130.580 104.660  1.00  0.00            
ATOM   3225  HB3 ALA   410      81.230 129.870 103.090  1.00  0.00            
ATOM   3226  C   ALA   410      78.980 128.370 103.690  1.00  0.00            
ATOM   3227  O   ALA   410      79.170 127.290 103.140  1.00  0.00            
ATOM   3228  N   THR   411      77.870 129.100 103.670  1.00  0.00            
ATOM   3229  H   THR   411      77.970 129.970 104.170  1.00  0.00            
ATOM   3230  CA  THR   411      76.800 129.100 102.690  1.00  0.00            
ATOM   3231  HA  THR   411      76.490 128.120 102.320  1.00  0.00            
ATOM   3232  CB  THR   411      75.590 129.750 103.370  1.00  0.00            
ATOM   3233  HB  THR   411      74.870 129.850 102.560  1.00  0.00            
ATOM   3234  CG2 THR   411      74.950 128.970 104.510  1.00  0.00            
ATOM   3235 1HG2 THR   411      74.720 127.960 104.170  1.00  0.00            
ATOM   3236 2HG2 THR   411      75.600 128.890 105.380  1.00  0.00            
ATOM   3237 3HG2 THR   411      74.030 129.480 104.770  1.00  0.00            
ATOM   3238  OG1 THR   411      75.820 131.080 103.750  1.00  0.00            
ATOM   3239  HG1 THR   411      74.950 131.470 103.840  1.00  0.00            
ATOM   3240  C   THR   411      77.110 129.930 101.460  1.00  0.00            
ATOM   3241  O   THR   411      78.230 130.420 101.300  1.00  0.00            
ATOM   3242  N   ASP   412      76.220 130.190 100.500  1.00  0.00            
ATOM   3243  H   ASP   412      75.340 129.700 100.510  1.00  0.00            
ATOM   3244  CA  ASP   412      76.430 131.010  99.320  1.00  0.00            
ATOM   3245  HA  ASP   412      77.270 130.630  98.730  1.00  0.00            
ATOM   3246  CB  ASP   412      75.180 130.910  98.460  1.00  0.00            
ATOM   3247  HB1 ASP   412      75.110 131.660  97.670  1.00  0.00            
ATOM   3248  HB2 ASP   412      74.330 131.080  99.110  1.00  0.00            
ATOM   3249  CG  ASP   412      75.020 129.490  97.930  1.00  0.00            
ATOM   3250  OD1 ASP   412      75.800 129.260  96.980  1.00  0.00            
ATOM   3251  OD2 ASP   412      74.170 128.710  98.410  1.00  0.00            
ATOM   3252  C   ASP   412      76.720 132.460  99.670  1.00  0.00            
ATOM   3253  O   ASP   412      76.810 133.270  98.750  1.00  0.00            
ATOM   3254  N   ALA   413      76.680 132.890 100.940  1.00  0.00            
ATOM   3255  H   ALA   413      76.710 132.110 101.580  1.00  0.00            
ATOM   3256  CA  ALA   413      76.960 134.200 101.480  1.00  0.00            
ATOM   3257  HA  ALA   413      76.170 134.890 101.200  1.00  0.00            
ATOM   3258  CB  ALA   413      76.940 133.980 102.990  1.00  0.00            
ATOM   3259  HB1 ALA   413      77.820 133.390 103.230  1.00  0.00            
ATOM   3260  HB2 ALA   413      77.150 134.920 103.490  1.00  0.00            
ATOM   3261  HB3 ALA   413      76.030 133.440 103.250  1.00  0.00            
ATOM   3262  C   ALA   413      78.250 134.870 101.000  1.00  0.00            
ATOM   3263  O   ALA   413      78.400 136.030 101.370  1.00  0.00            
ATOM   3264  N   LEU   414      79.120 134.140 100.300  1.00  0.00            
ATOM   3265  H   LEU   414      79.010 133.140 100.310  1.00  0.00            
ATOM   3266  CA  LEU   414      80.370 134.680  99.800  1.00  0.00            
ATOM   3267  HA  LEU   414      80.470 135.730 100.060  1.00  0.00            
ATOM   3268  CB  LEU   414      81.530 134.090 100.610  1.00  0.00            
ATOM   3269  HB1 LEU   414      82.420 134.550 100.200  1.00  0.00            
ATOM   3270  HB2 LEU   414      81.500 133.030 100.370  1.00  0.00            
ATOM   3271  CG  LEU   414      81.520 134.200 102.130  1.00  0.00            
ATOM   3272  HG  LEU   414      80.580 133.900 102.580  1.00  0.00            
ATOM   3273  CD1 LEU   414      82.580 133.290 102.750  1.00  0.00            
ATOM   3274 1HD1 LEU   414      83.610 133.430 102.390  1.00  0.00            
ATOM   3275 2HD1 LEU   414      82.550 133.390 103.830  1.00  0.00            
ATOM   3276 3HD1 LEU   414      82.200 132.310 102.450  1.00  0.00            
ATOM   3277  CD2 LEU   414      81.830 135.640 102.540  1.00  0.00            
ATOM   3278 1HD2 LEU   414      81.740 135.600 103.620  1.00  0.00            
ATOM   3279 2HD2 LEU   414      82.840 135.960 102.270  1.00  0.00            
ATOM   3280 3HD2 LEU   414      81.020 136.290 102.210  1.00  0.00            
ATOM   3281  C   LEU   414      80.460 134.390  98.310  1.00  0.00            
ATOM   3282  O   LEU   414      81.500 134.660  97.720  1.00  0.00            
ATOM   3283  N   MET   415      79.380 133.860  97.720  1.00  0.00            
ATOM   3284  H   MET   415      78.510 133.740  98.210  1.00  0.00            
ATOM   3285  CA  MET   415      79.420 133.510  96.310  1.00  0.00            
ATOM   3286  HA  MET   415      80.340 132.980  96.080  1.00  0.00            
ATOM   3287  CB  MET   415      78.320 132.490  96.030  1.00  0.00            
ATOM   3288  HB1 MET   415      77.340 132.930  96.200  1.00  0.00            
ATOM   3289  HB2 MET   415      78.360 131.620  96.680  1.00  0.00            
ATOM   3290  CG  MET   415      78.200 131.920  94.620  1.00  0.00            
ATOM   3291  HG1 MET   415      79.000 131.200  94.460  1.00  0.00            
ATOM   3292  HG2 MET   415      78.550 132.650  93.890  1.00  0.00            
ATOM   3293  SD  MET   415      76.660 131.230  93.990  1.00  0.00            
ATOM   3294  CE  MET   415      75.650 132.600  93.370  1.00  0.00            
ATOM   3295  HE1 MET   415      74.810 132.260  92.760  1.00  0.00            
ATOM   3296  HE2 MET   415      75.190 133.160  94.180  1.00  0.00            
ATOM   3297  HE3 MET   415      76.280 133.100  92.630  1.00  0.00            
ATOM   3298  C   MET   415      79.380 134.620  95.270  1.00  0.00            
ATOM   3299  O   MET   415      80.020 134.520  94.230  1.00  0.00            
ATOM   3300  N   THR   416      78.660 135.730  95.490  1.00  0.00            
ATOM   3301  H   THR   416      78.160 135.800  96.360  1.00  0.00            
ATOM   3302  CA  THR   416      78.390 136.850  94.610  1.00  0.00            
ATOM   3303  HA  THR   416      78.460 136.450  93.590  1.00  0.00            
ATOM   3304  CB  THR   416      76.940 137.310  94.750  1.00  0.00            
ATOM   3305  HB  THR   416      76.820 137.800  95.720  1.00  0.00            
ATOM   3306  CG2 THR   416      76.360 138.110  93.580  1.00  0.00            
ATOM   3307 1HG2 THR   416      76.410 137.480  92.690  1.00  0.00            
ATOM   3308 2HG2 THR   416      75.330 138.470  93.640  1.00  0.00            
ATOM   3309 3HG2 THR   416      77.050 138.920  93.350  1.00  0.00            
ATOM   3310  OG1 THR   416      76.010 136.260  94.830  1.00  0.00            
ATOM   3311  HG1 THR   416      76.270 135.800  95.630  1.00  0.00            
ATOM   3312  C   THR   416      79.270 138.060  94.870  1.00  0.00            
ATOM   3313  O   THR   416      79.740 138.670  93.920  1.00  0.00            
ATOM   3314  N   GLY   417      79.560 138.480  96.100  1.00  0.00            
ATOM   3315  H   GLY   417      79.080 138.000  96.850  1.00  0.00            
ATOM   3316  CA  GLY   417      79.970 139.810  96.500  1.00  0.00            
ATOM   3317  HA1 GLY   417      79.260 140.290  97.180  1.00  0.00            
ATOM   3318  HA2 GLY   417      79.860 140.470  95.640  1.00  0.00            
ATOM   3319  C   GLY   417      81.350 139.850  97.140  1.00  0.00            
ATOM   3320  O   GLY   417      82.050 140.860  97.120  1.00  0.00            
ATOM   3321  N   TYR   418      81.860 138.690  97.560  1.00  0.00            
ATOM   3322  H   TYR   418      81.250 137.880  97.560  1.00  0.00            
ATOM   3323  CA  TYR   418      83.190 138.790  98.130  1.00  0.00            
ATOM   3324  HA  TYR   418      83.240 139.610  98.850  1.00  0.00            
ATOM   3325  CB  TYR   418      83.390 137.510  98.940  1.00  0.00            
ATOM   3326  HB1 TYR   418      83.570 136.700  98.230  1.00  0.00            
ATOM   3327  HB2 TYR   418      82.490 137.370  99.550  1.00  0.00            
ATOM   3328  CG  TYR   418      84.440 137.500 100.030  1.00  0.00            
ATOM   3329  CD1 TYR   418      84.240 138.380 101.100  1.00  0.00            
ATOM   3330  HD1 TYR   418      83.440 139.100 101.150  1.00  0.00            
ATOM   3331  CE1 TYR   418      85.200 138.400 102.130  1.00  0.00            
ATOM   3332  HE1 TYR   418      85.150 139.030 103.000  1.00  0.00            
ATOM   3333  CZ  TYR   418      86.400 137.680 102.000  1.00  0.00            
ATOM   3334  OH  TYR   418      87.380 137.700 102.960  1.00  0.00            
ATOM   3335  HH  TYR   418      87.240 138.240 103.740  1.00  0.00            
ATOM   3336  CE2 TYR   418      86.540 136.740 100.960  1.00  0.00            
ATOM   3337  HE2 TYR   418      87.450 136.170 100.820  1.00  0.00            
ATOM   3338  CD2 TYR   418      85.600 136.740  99.920  1.00  0.00            
ATOM   3339  HD2 TYR   418      85.810 136.060  99.110  1.00  0.00            
ATOM   3340  C   TYR   418      84.270 138.930  97.070  1.00  0.00            
ATOM   3341  O   TYR   418      84.270 138.170  96.110  1.00  0.00            
ATOM   3342  N   THR   419      85.230 139.850  97.250  1.00  0.00            
ATOM   3343  H   THR   419      85.120 140.370  98.100  1.00  0.00            
ATOM   3344  CA  THR   419      86.330 139.990  96.310  1.00  0.00            
ATOM   3345  HA  THR   419      86.200 139.560  95.320  1.00  0.00            
ATOM   3346  CB  THR   419      86.590 141.480  96.150  1.00  0.00            
ATOM   3347  HB  THR   419      87.470 141.650  95.540  1.00  0.00            
ATOM   3348  CG2 THR   419      85.520 142.270  95.390  1.00  0.00            
ATOM   3349 1HG2 THR   419      85.340 141.790  94.420  1.00  0.00            
ATOM   3350 2HG2 THR   419      84.630 142.350  96.010  1.00  0.00            
ATOM   3351 3HG2 THR   419      85.850 143.290  95.150  1.00  0.00            
ATOM   3352  OG1 THR   419      86.880 142.270  97.280  1.00  0.00            
ATOM   3353  HG1 THR   419      87.470 142.960  96.980  1.00  0.00            
ATOM   3354  C   THR   419      87.680 139.420  96.720  1.00  0.00            
ATOM   3355  O   THR   419      88.470 139.130  95.830  1.00  0.00            
ATOM   3356  N   GLY   420      87.870 139.070  97.990  1.00  0.00            
ATOM   3357  H   GLY   420      87.140 139.270  98.660  1.00  0.00            
ATOM   3358  CA  GLY   420      88.940 138.180  98.400  1.00  0.00            
ATOM   3359  HA1 GLY   420      89.060 138.220  99.490  1.00  0.00            
ATOM   3360  HA2 GLY   420      89.880 138.560  98.020  1.00  0.00            
ATOM   3361  C   GLY   420      88.820 136.740  97.920  1.00  0.00            
ATOM   3362  O   GLY   420      87.740 136.310  97.530  1.00  0.00            
ATOM   3363  N   ASP   421      89.940 136.000  97.980  1.00  0.00            
ATOM   3364  H   ASP   421      90.710 136.500  98.400  1.00  0.00            
ATOM   3365  CA  ASP   421      90.170 134.720  97.340  1.00  0.00            
ATOM   3366  HA  ASP   421      89.190 134.250  97.270  1.00  0.00            
ATOM   3367  CB  ASP   421      90.670 134.850  95.910  1.00  0.00            
ATOM   3368  HB1 ASP   421      89.750 135.010  95.340  1.00  0.00            
ATOM   3369  HB2 ASP   421      91.070 133.890  95.570  1.00  0.00            
ATOM   3370  CG  ASP   421      91.670 135.960  95.620  1.00  0.00            
ATOM   3371  OD1 ASP   421      91.420 136.730  94.660  1.00  0.00            
ATOM   3372  OD2 ASP   421      92.710 135.920  96.300  1.00  0.00            
ATOM   3373  C   ASP   421      90.960 133.730  98.180  1.00  0.00            
ATOM   3374  O   ASP   421      91.800 134.060  99.010  1.00  0.00            
ATOM   3375  N   PHE   422      90.770 132.450  97.840  1.00  0.00            
ATOM   3376  H   PHE   422      90.140 132.230  97.090  1.00  0.00            
ATOM   3377  CA  PHE   422      91.250 131.370  98.680  1.00  0.00            
ATOM   3378  HA  PHE   422      91.890 131.840  99.430  1.00  0.00            
ATOM   3379  CB  PHE   422      90.080 130.660  99.350  1.00  0.00            
ATOM   3380  HB1 PHE   422      90.510 129.800  99.870  1.00  0.00            
ATOM   3381  HB2 PHE   422      89.420 130.330  98.540  1.00  0.00            
ATOM   3382  CG  PHE   422      89.290 131.580 100.250  1.00  0.00            
ATOM   3383  CD1 PHE   422      88.210 132.290  99.730  1.00  0.00            
ATOM   3384  HD1 PHE   422      87.750 132.080  98.770  1.00  0.00            
ATOM   3385  CE1 PHE   422      87.450 133.130 100.560  1.00  0.00            
ATOM   3386  HE1 PHE   422      86.540 133.600 100.210  1.00  0.00            
ATOM   3387  CZ  PHE   422      87.900 133.400 101.850  1.00  0.00            
ATOM   3388  HZ  PHE   422      87.270 134.050 102.450  1.00  0.00            
ATOM   3389  CE2 PHE   422      89.060 132.770 102.310  1.00  0.00            
ATOM   3390  HE2 PHE   422      89.360 132.940 103.330  1.00  0.00            
ATOM   3391  CD2 PHE   422      89.790 131.860 101.530  1.00  0.00            
ATOM   3392  HD2 PHE   422      90.590 131.260 101.920  1.00  0.00            
ATOM   3393  C   PHE   422      92.090 130.400  97.860  1.00  0.00            
ATOM   3394  O   PHE   422      91.880 130.190  96.670  1.00  0.00            
ATOM   3395  N   ASP   423      93.140 129.790  98.400  1.00  0.00            
ATOM   3396  H   ASP   423      93.180 129.920  99.400  1.00  0.00            
ATOM   3397  CA  ASP   423      93.910 128.720  97.780  1.00  0.00            
ATOM   3398  HA  ASP   423      94.390 129.120  96.880  1.00  0.00            
ATOM   3399  CB  ASP   423      95.050 128.340  98.720  1.00  0.00            
ATOM   3400  HB1 ASP   423      95.700 127.520  98.400  1.00  0.00            
ATOM   3401  HB2 ASP   423      94.580 127.800  99.550  1.00  0.00            
ATOM   3402  CG  ASP   423      95.860 129.460  99.350  1.00  0.00            
ATOM   3403  OD1 ASP   423      96.510 129.220 100.390  1.00  0.00            
ATOM   3404  OD2 ASP   423      95.870 130.540  98.710  1.00  0.00            
ATOM   3405  C   ASP   423      93.160 127.500  97.270  1.00  0.00            
ATOM   3406  O   ASP   423      93.640 126.800  96.390  1.00  0.00            
ATOM   3407  N   SER   424      91.940 127.310  97.780  1.00  0.00            
ATOM   3408  H   SER   424      91.510 127.940  98.440  1.00  0.00            
ATOM   3409  CA  SER   424      90.990 126.310  97.320  1.00  0.00            
ATOM   3410  HA  SER   424      91.070 126.270  96.240  1.00  0.00            
ATOM   3411  CB  SER   424      91.270 124.910  97.850  1.00  0.00            
ATOM   3412  HB1 SER   424      90.760 124.260  97.150  1.00  0.00            
ATOM   3413  HB2 SER   424      90.960 124.860  98.890  1.00  0.00            
ATOM   3414  OG  SER   424      92.660 124.640  97.830  1.00  0.00            
ATOM   3415  HG  SER   424      93.090 125.310  97.290  1.00  0.00            
ATOM   3416  C   SER   424      89.540 126.690  97.610  1.00  0.00            
ATOM   3417  O   SER   424      89.320 127.240  98.680  1.00  0.00            
ATOM   3418  N   VAL   425      88.600 126.260  96.770  1.00  0.00            
ATOM   3419  H   VAL   425      88.830 125.770  95.920  1.00  0.00            
ATOM   3420  CA  VAL   425      87.180 126.210  97.070  1.00  0.00            
ATOM   3421  HA  VAL   425      87.040 126.680  98.040  1.00  0.00            
ATOM   3422  CB  VAL   425      86.310 127.040  96.140  1.00  0.00            
ATOM   3423  HB  VAL   425      86.650 126.680  95.170  1.00  0.00            
ATOM   3424  CG1 VAL   425      84.820 126.890  96.460  1.00  0.00            
ATOM   3425 1HG1 VAL   425      84.670 127.200  97.490  1.00  0.00            
ATOM   3426 2HG1 VAL   425      84.310 127.660  95.880  1.00  0.00            
ATOM   3427 3HG1 VAL   425      84.490 125.860  96.280  1.00  0.00            
ATOM   3428  CG2 VAL   425      86.510 128.550  96.190  1.00  0.00            
ATOM   3429 1HG2 VAL   425      86.250 128.990  95.220  1.00  0.00            
ATOM   3430 2HG2 VAL   425      85.900 128.980  96.980  1.00  0.00            
ATOM   3431 3HG2 VAL   425      87.560 128.860  96.260  1.00  0.00            
ATOM   3432  C   VAL   425      86.820 124.730  97.090  1.00  0.00            
ATOM   3433  O   VAL   425      87.260 123.990  96.210  1.00  0.00            
ATOM   3434  N   ILE   426      85.990 124.300  98.040  1.00  0.00            
ATOM   3435  H   ILE   426      85.620 124.920  98.740  1.00  0.00            
ATOM   3436  CA  ILE   426      85.410 122.970  98.090  1.00  0.00            
ATOM   3437  HA  ILE   426      85.540 122.370  97.190  1.00  0.00            
ATOM   3438  CB  ILE   426      85.910 122.230  99.330  1.00  0.00            
ATOM   3439  HB  ILE   426      85.630 122.860 100.180  1.00  0.00            
ATOM   3440  CG2 ILE   426      85.170 120.920  99.580  1.00  0.00            
ATOM   3441 1HG2 ILE   426      84.090 121.000  99.530  1.00  0.00            
ATOM   3442 2HG2 ILE   426      85.440 120.240  98.770  1.00  0.00            
ATOM   3443 3HG2 ILE   426      85.480 120.450 100.510  1.00  0.00            
ATOM   3444  CG1 ILE   426      87.410 121.950  99.390  1.00  0.00            
ATOM   3445 1HG1 ILE   426      87.790 121.350  98.560  1.00  0.00            
ATOM   3446 2HG1 ILE   426      87.570 121.430 100.330  1.00  0.00            
ATOM   3447  CD  ILE   426      88.330 123.170  99.420  1.00  0.00            
ATOM   3448  HD1 ILE   426      88.450 123.570  98.420  1.00  0.00            
ATOM   3449  HD2 ILE   426      87.970 123.990 100.050  1.00  0.00            
ATOM   3450  HD3 ILE   426      89.340 122.860  99.690  1.00  0.00            
ATOM   3451  C   ILE   426      83.910 123.220  98.170  1.00  0.00            
ATOM   3452  O   ILE   426      83.420 124.140  98.820  1.00  0.00            
ATOM   3453  N   ASP   427      83.130 122.360  97.510  1.00  0.00            
ATOM   3454  H   ASP   427      83.580 121.580  97.060  1.00  0.00            
ATOM   3455  CA  ASP   427      81.730 122.580  97.200  1.00  0.00            
ATOM   3456  HA  ASP   427      81.360 123.340  97.880  1.00  0.00            
ATOM   3457  CB  ASP   427      81.650 123.220  95.810  1.00  0.00            
ATOM   3458  HB1 ASP   427      82.040 122.410  95.200  1.00  0.00            
ATOM   3459  HB2 ASP   427      82.360 124.040  95.780  1.00  0.00            
ATOM   3460  CG  ASP   427      80.360 123.630  95.120  1.00  0.00            
ATOM   3461  OD1 ASP   427      79.250 123.570  95.700  1.00  0.00            
ATOM   3462  OD2 ASP   427      80.500 123.920  93.910  1.00  0.00            
ATOM   3463  C   ASP   427      80.840 121.340  97.260  1.00  0.00            
ATOM   3464  O   ASP   427      81.260 120.260  96.850  1.00  0.00            
ATOM   3465  N   CYS   428      79.570 121.510  97.620  1.00  0.00            
ATOM   3466  H   CYS   428      79.280 122.460  97.850  1.00  0.00            
ATOM   3467  CA  CYS   428      78.620 120.450  97.880  1.00  0.00            
ATOM   3468  HA  CYS   428      79.190 119.580  98.210  1.00  0.00            
ATOM   3469  CB  CYS   428      77.840 120.920  99.110  1.00  0.00            
ATOM   3470  HB1 CYS   428      78.410 120.940 100.040  1.00  0.00            
ATOM   3471  HB2 CYS   428      77.040 120.190  99.210  1.00  0.00            
ATOM   3472  SG  CYS   428      77.140 122.570  98.880  1.00  0.00            
ATOM   3473  HG  CYS   428      77.920 123.230  99.750  1.00  0.00            
ATOM   3474  C   CYS   428      77.710 120.180  96.690  1.00  0.00            
ATOM   3475  O   CYS   428      76.950 119.210  96.600  1.00  0.00            
ATOM   3476  N   ASN   429      77.820 121.070  95.700  1.00  0.00            
ATOM   3477  H   ASN   429      78.400 121.880  95.840  1.00  0.00            
ATOM   3478  CA  ASN   429      77.090 121.170  94.450  1.00  0.00            
ATOM   3479  HA  ASN   429      77.320 122.150  94.030  1.00  0.00            
ATOM   3480  CB  ASN   429      77.620 120.180  93.420  1.00  0.00            
ATOM   3481  HB1 ASN   429      77.150 120.550  92.510  1.00  0.00            
ATOM   3482  HB2 ASN   429      77.210 119.170  93.490  1.00  0.00            
ATOM   3483  CG  ASN   429      79.140 120.060  93.410  1.00  0.00            
ATOM   3484  OD1 ASN   429      79.570 118.940  93.640  1.00  0.00            
ATOM   3485  ND2 ASN   429      79.900 121.090  93.030  1.00  0.00            
ATOM   3486 1HD2 ASN   429      79.500 122.000  92.870  1.00  0.00            
ATOM   3487 2HD2 ASN   429      80.900 121.000  93.120  1.00  0.00            
ATOM   3488  C   ASN   429      75.570 121.210  94.510  1.00  0.00            
ATOM   3489  O   ASN   429      74.870 120.530  93.760  1.00  0.00            
ATOM   3490  N   THR   430      74.990 122.010  95.410  1.00  0.00            
ATOM   3491  H   THR   430      75.580 122.670  95.900  1.00  0.00            
ATOM   3492  CA  THR   430      73.560 122.030  95.640  1.00  0.00            
ATOM   3493  HA  THR   430      73.020 121.940  94.700  1.00  0.00            
ATOM   3494  CB  THR   430      73.150 120.930  96.620  1.00  0.00            
ATOM   3495  HB  THR   430      72.270 121.300  97.150  1.00  0.00            
ATOM   3496  CG2 THR   430      72.770 119.560  96.080  1.00  0.00            
ATOM   3497 1HG2 THR   430      71.800 119.670  95.600  1.00  0.00            
ATOM   3498 2HG2 THR   430      73.540 119.130  95.440  1.00  0.00            
ATOM   3499 3HG2 THR   430      72.550 118.930  96.950  1.00  0.00            
ATOM   3500  OG1 THR   430      74.160 120.710  97.580  1.00  0.00            
ATOM   3501  HG1 THR   430      74.340 119.760  97.530  1.00  0.00            
ATOM   3502  C   THR   430      73.180 123.330  96.330  1.00  0.00            
ATOM   3503  O   THR   430      73.960 123.920  97.070  1.00  0.00            
ATOM   3504  N   CYS   431      71.980 123.810  96.000  1.00  0.00            
ATOM   3505  H   CYS   431      71.390 123.260  95.390  1.00  0.00            
ATOM   3506  CA  CYS   431      71.530 125.160  96.280  1.00  0.00            
ATOM   3507  HA  CYS   431      72.000 125.400  97.230  1.00  0.00            
ATOM   3508  CB  CYS   431      72.160 126.050  95.210  1.00  0.00            
ATOM   3509  HB1 CYS   431      73.240 126.030  95.380  1.00  0.00            
ATOM   3510  HB2 CYS   431      71.890 127.090  95.360  1.00  0.00            
ATOM   3511  SG  CYS   431      71.750 125.400  93.570  1.00  0.00            
ATOM   3512  HG  CYS   431      72.470 126.260  92.850  1.00  0.00            
ATOM   3513  C   CYS   431      70.020 125.320  96.350  1.00  0.00            
ATOM   3514  O   CYS   431      69.270 124.390  96.080  1.00  0.00            
ATOM   3515  N   VAL   432      69.560 126.520  96.690  1.00  0.00            
ATOM   3516  H   VAL   432      70.270 127.170  97.000  1.00  0.00            
ATOM   3517  CA  VAL   432      68.160 126.870  96.700  1.00  0.00            
ATOM   3518  HA  VAL   432      67.610 125.930  96.750  1.00  0.00            
ATOM   3519  CB  VAL   432      67.790 127.610  97.990  1.00  0.00            
ATOM   3520  HB  VAL   432      68.390 128.510  98.130  1.00  0.00            
ATOM   3521  CG1 VAL   432      66.330 128.030  98.030  1.00  0.00            
ATOM   3522 1HG1 VAL   432      66.130 128.590  98.950  1.00  0.00            
ATOM   3523 2HG1 VAL   432      66.000 128.600  97.160  1.00  0.00            
ATOM   3524 3HG1 VAL   432      65.700 127.160  97.880  1.00  0.00            
ATOM   3525  CG2 VAL   432      68.090 126.710  99.190  1.00  0.00            
ATOM   3526 1HG2 VAL   432      67.410 125.860  99.090  1.00  0.00            
ATOM   3527 2HG2 VAL   432      69.130 126.400  99.160  1.00  0.00            
ATOM   3528 3HG2 VAL   432      67.890 127.180 100.150  1.00  0.00            
ATOM   3529  C   VAL   432      67.810 127.620  95.430  1.00  0.00            
ATOM   3530  O   VAL   432      68.540 128.560  95.110  1.00  0.00            
ATOM   3531  N   THR   433      66.710 127.330  94.750  1.00  0.00            
ATOM   3532  H   THR   433      66.130 126.590  95.130  1.00  0.00            
ATOM   3533  CA  THR   433      66.150 128.080  93.650  1.00  0.00            
ATOM   3534  HA  THR   433      66.700 129.010  93.490  1.00  0.00            
ATOM   3535  CB  THR   433      66.270 127.230  92.390  1.00  0.00            
ATOM   3536  HB  THR   433      67.300 126.860  92.360  1.00  0.00            
ATOM   3537  CG2 THR   433      65.270 126.080  92.290  1.00  0.00            
ATOM   3538 1HG2 THR   433      65.330 125.580  91.330  1.00  0.00            
ATOM   3539 2HG2 THR   433      65.410 125.430  93.160  1.00  0.00            
ATOM   3540 3HG2 THR   433      64.260 126.470  92.360  1.00  0.00            
ATOM   3541  OG1 THR   433      66.170 128.020  91.220  1.00  0.00            
ATOM   3542  HG1 THR   433      67.040 128.380  91.040  1.00  0.00            
ATOM   3543  C   THR   433      64.720 128.530  93.940  1.00  0.00            
ATOM   3544  O   THR   433      64.200 128.050  94.940  1.00  0.00            
ATOM   3545  N   GLN   434      64.120 129.350  93.070  1.00  0.00            
ATOM   3546  H   GLN   434      64.600 129.810  92.320  1.00  0.00            
ATOM   3547  CA  GLN   434      62.790 129.920  93.200  1.00  0.00            
ATOM   3548  HA  GLN   434      62.360 129.580  94.140  1.00  0.00            
ATOM   3549  CB  GLN   434      62.960 131.440  93.320  1.00  0.00            
ATOM   3550  HB1 GLN   434      63.190 131.870  92.340  1.00  0.00            
ATOM   3551  HB2 GLN   434      63.690 131.700  94.080  1.00  0.00            
ATOM   3552  CG  GLN   434      61.610 132.010  93.730  1.00  0.00            
ATOM   3553  HG1 GLN   434      61.280 131.470  94.610  1.00  0.00            
ATOM   3554  HG2 GLN   434      60.910 131.880  92.910  1.00  0.00            
ATOM   3555  CD  GLN   434      61.750 133.480  94.120  1.00  0.00            
ATOM   3556  OE1 GLN   434      61.680 133.800  95.300  1.00  0.00            
ATOM   3557  NE2 GLN   434      61.920 134.420  93.190  1.00  0.00            
ATOM   3558 1HE2 GLN   434      61.880 134.180  92.210  1.00  0.00            
ATOM   3559 2HE2 GLN   434      61.940 135.380  93.500  1.00  0.00            
ATOM   3560  C   GLN   434      61.960 129.520  92.000  1.00  0.00            
ATOM   3561  O   GLN   434      62.350 129.620  90.840  1.00  0.00            
ATOM   3562  N   THR   435      60.730 129.040  92.220  1.00  0.00            
ATOM   3563  H   THR   435      60.470 128.810  93.170  1.00  0.00            
ATOM   3564  CA  THR   435      59.760 128.530  91.280  1.00  0.00            
ATOM   3565  HA  THR   435      60.080 128.820  90.280  1.00  0.00            
ATOM   3566  CB  THR   435      59.830 127.010  91.390  1.00  0.00            
ATOM   3567  HB  THR   435      59.070 126.570  90.730  1.00  0.00            
ATOM   3568  CG2 THR   435      61.140 126.330  91.000  1.00  0.00            
ATOM   3569 1HG2 THR   435      61.910 126.800  91.590  1.00  0.00            
ATOM   3570 2HG2 THR   435      61.080 125.260  91.220  1.00  0.00            
ATOM   3571 3HG2 THR   435      61.370 126.520  89.950  1.00  0.00            
ATOM   3572  OG1 THR   435      59.330 126.480  92.600  1.00  0.00            
ATOM   3573  HG1 THR   435      59.800 126.940  93.290  1.00  0.00            
ATOM   3574  C   THR   435      58.320 128.980  91.480  1.00  0.00            
ATOM   3575  O   THR   435      57.860 129.130  92.610  1.00  0.00            
ATOM   3576  N   VAL   436      57.590 129.020  90.370  1.00  0.00            
ATOM   3577  H   VAL   436      58.150 129.080  89.530  1.00  0.00            
ATOM   3578  CA  VAL   436      56.170 129.320  90.330  1.00  0.00            
ATOM   3579  HA  VAL   436      55.870 129.250  91.380  1.00  0.00            
ATOM   3580  CB  VAL   436      55.820 130.780  90.090  1.00  0.00            
ATOM   3581  HB  VAL   436      56.350 131.390  90.830  1.00  0.00            
ATOM   3582  CG1 VAL   436      56.360 131.230  88.730  1.00  0.00            
ATOM   3583 1HG1 VAL   436      57.440 131.090  88.820  1.00  0.00            
ATOM   3584 2HG1 VAL   436      55.990 130.560  87.960  1.00  0.00            
ATOM   3585 3HG1 VAL   436      56.120 132.290  88.600  1.00  0.00            
ATOM   3586  CG2 VAL   436      54.330 131.050  90.220  1.00  0.00            
ATOM   3587 1HG2 VAL   436      54.020 130.500  91.110  1.00  0.00            
ATOM   3588 2HG2 VAL   436      54.240 132.120  90.360  1.00  0.00            
ATOM   3589 3HG2 VAL   436      53.850 130.620  89.340  1.00  0.00            
ATOM   3590  C   VAL   436      55.270 128.370  89.550  1.00  0.00            
ATOM   3591  O   VAL   436      55.540 128.220  88.360  1.00  0.00            
ATOM   3592  N   ASP   437      54.240 127.820  90.200  1.00  0.00            
ATOM   3593  H   ASP   437      54.230 127.950  91.200  1.00  0.00            
ATOM   3594  CA  ASP   437      53.180 127.120  89.500  1.00  0.00            
ATOM   3595  HA  ASP   437      53.560 126.800  88.530  1.00  0.00            
ATOM   3596  CB  ASP   437      52.970 125.880  90.360  1.00  0.00            
ATOM   3597  HB1 ASP   437      52.440 126.200  91.260  1.00  0.00            
ATOM   3598  HB2 ASP   437      53.980 125.560  90.630  1.00  0.00            
ATOM   3599  CG  ASP   437      52.330 124.740  89.580  1.00  0.00            
ATOM   3600  OD1 ASP   437      51.680 123.890  90.220  1.00  0.00            
ATOM   3601  OD2 ASP   437      52.360 124.610  88.340  1.00  0.00            
ATOM   3602  C   ASP   437      51.920 127.960  89.360  1.00  0.00            
ATOM   3603  O   ASP   437      51.350 128.470  90.330  1.00  0.00            
ATOM   3604  N   PHE   438      51.370 127.950  88.140  1.00  0.00            
ATOM   3605  H   PHE   438      51.890 127.730  87.310  1.00  0.00            
ATOM   3606  CA  PHE   438      50.040 128.470  87.890  1.00  0.00            
ATOM   3607  HA  PHE   438      49.860 129.310  88.570  1.00  0.00            
ATOM   3608  CB  PHE   438      49.920 129.050  86.490  1.00  0.00            
ATOM   3609  HB1 PHE   438      48.890 129.400  86.430  1.00  0.00            
ATOM   3610  HB2 PHE   438      50.040 128.180  85.840  1.00  0.00            
ATOM   3611  CG  PHE   438      50.850 130.210  86.200  1.00  0.00            
ATOM   3612  CD1 PHE   438      50.660 131.370  86.960  1.00  0.00            
ATOM   3613  HD1 PHE   438      49.760 131.340  87.560  1.00  0.00            
ATOM   3614  CE1 PHE   438      51.500 132.480  86.750  1.00  0.00            
ATOM   3615  HE1 PHE   438      51.340 133.410  87.280  1.00  0.00            
ATOM   3616  CZ  PHE   438      52.540 132.490  85.810  1.00  0.00            
ATOM   3617  HZ  PHE   438      53.130 133.350  85.560  1.00  0.00            
ATOM   3618  CE2 PHE   438      52.680 131.290  85.100  1.00  0.00            
ATOM   3619  HE2 PHE   438      53.560 131.300  84.470  1.00  0.00            
ATOM   3620  CD2 PHE   438      51.930 130.130  85.310  1.00  0.00            
ATOM   3621  HD2 PHE   438      52.140 129.250  84.720  1.00  0.00            
ATOM   3622  C   PHE   438      49.050 127.410  88.330  1.00  0.00            
ATOM   3623  O   PHE   438      48.410 126.740  87.510  1.00  0.00            
ATOM   3624  N   SER   439      48.990 127.200  89.640  1.00  0.00            
ATOM   3625  H   SER   439      49.560 127.780  90.250  1.00  0.00            
ATOM   3626  CA  SER   439      48.300 126.080  90.250  1.00  0.00            
ATOM   3627  HA  SER   439      48.300 125.220  89.580  1.00  0.00            
ATOM   3628  CB  SER   439      49.090 125.720  91.500  1.00  0.00            
ATOM   3629  HB1 SER   439      50.070 125.270  91.320  1.00  0.00            
ATOM   3630  HB2 SER   439      48.480 124.960  91.990  1.00  0.00            
ATOM   3631  OG  SER   439      49.220 126.820  92.370  1.00  0.00            
ATOM   3632  HG  SER   439      48.520 126.920  93.020  1.00  0.00            
ATOM   3633  C   SER   439      46.830 126.300  90.530  1.00  0.00            
ATOM   3634  O   SER   439      46.180 125.380  91.020  1.00  0.00            
ATOM   3635  N   LEU   440      46.220 127.460  90.310  1.00  0.00            
ATOM   3636  H   LEU   440      46.750 128.200  89.880  1.00  0.00            
ATOM   3637  CA  LEU   440      44.810 127.770  90.490  1.00  0.00            
ATOM   3638  HA  LEU   440      44.690 128.850  90.520  1.00  0.00            
ATOM   3639  CB  LEU   440      43.960 127.290  89.320  1.00  0.00            
ATOM   3640  HB1 LEU   440      42.910 127.590  89.410  1.00  0.00            
ATOM   3641  HB2 LEU   440      44.070 126.200  89.270  1.00  0.00            
ATOM   3642  CG  LEU   440      44.550 127.660  87.960  1.00  0.00            
ATOM   3643  HG  LEU   440      45.510 127.160  87.860  1.00  0.00            
ATOM   3644  CD1 LEU   440      43.550 127.150  86.930  1.00  0.00            
ATOM   3645 1HD1 LEU   440      42.570 127.620  87.020  1.00  0.00            
ATOM   3646 2HD1 LEU   440      43.990 127.410  85.970  1.00  0.00            
ATOM   3647 3HD1 LEU   440      43.500 126.060  86.930  1.00  0.00            
ATOM   3648  CD2 LEU   440      44.750 129.120  87.570  1.00  0.00            
ATOM   3649 1HD2 LEU   440      45.270 129.140  86.610  1.00  0.00            
ATOM   3650 2HD2 LEU   440      43.830 129.680  87.700  1.00  0.00            
ATOM   3651 3HD2 LEU   440      45.480 129.550  88.260  1.00  0.00            
ATOM   3652  C   LEU   440      44.270 127.340  91.840  1.00  0.00            
ATOM   3653  O   LEU   440      43.210 126.720  91.920  1.00  0.00            
ATOM   3654  N   ASP   441      44.910 127.710  92.950  1.00  0.00            
ATOM   3655  H   ASP   441      45.820 128.150  92.880  1.00  0.00            
ATOM   3656  CA  ASP   441      44.580 127.300  94.300  1.00  0.00            
ATOM   3657  HA  ASP   441      43.500 127.120  94.310  1.00  0.00            
ATOM   3658  CB  ASP   441      45.360 126.050  94.690  1.00  0.00            
ATOM   3659  HB1 ASP   441      45.050 125.240  94.030  1.00  0.00            
ATOM   3660  HB2 ASP   441      45.120 125.750  95.710  1.00  0.00            
ATOM   3661  CG  ASP   441      46.880 126.050  94.590  1.00  0.00            
ATOM   3662  OD1 ASP   441      47.480 124.960  94.690  1.00  0.00            
ATOM   3663  OD2 ASP   441      47.440 127.170  94.470  1.00  0.00            
ATOM   3664  C   ASP   441      44.660 128.410  95.330  1.00  0.00            
ATOM   3665  O   ASP   441      45.170 128.170  96.420  1.00  0.00            
ATOM   3666  N   PRO   442      44.280 129.660  95.020  1.00  0.00            
ATOM   3667  CD  PRO   442      44.560 130.700  95.990  1.00  0.00            
ATOM   3668  HD1 PRO   442      45.580 131.070  96.060  1.00  0.00            
ATOM   3669  HD2 PRO   442      44.140 130.440  96.960  1.00  0.00            
ATOM   3670  CG  PRO   442      43.670 131.850  95.520  1.00  0.00            
ATOM   3671  HG1 PRO   442      44.280 132.560  94.960  1.00  0.00            
ATOM   3672  HG2 PRO   442      43.170 132.370  96.340  1.00  0.00            
ATOM   3673  CB  PRO   442      42.610 131.260  94.600  1.00  0.00            
ATOM   3674  HB1 PRO   442      42.150 131.980  93.930  1.00  0.00            
ATOM   3675  HB2 PRO   442      41.830 130.870  95.260  1.00  0.00            
ATOM   3676  CA  PRO   442      43.360 130.080  93.990  1.00  0.00            
ATOM   3677  HA  PRO   442      42.680 129.270  93.700  1.00  0.00            
ATOM   3678  C   PRO   442      43.900 130.530  92.640  1.00  0.00            
ATOM   3679  O   PRO   442      43.160 130.600  91.660  1.00  0.00            
ATOM   3680  N   THR   443      45.190 130.890  92.600  1.00  0.00            
ATOM   3681  H   THR   443      45.680 130.790  93.470  1.00  0.00            
ATOM   3682  CA  THR   443      45.820 131.570  91.480  1.00  0.00            
ATOM   3683  HA  THR   443      45.240 131.550  90.560  1.00  0.00            
ATOM   3684  CB  THR   443      45.970 133.040  91.830  1.00  0.00            
ATOM   3685  HB  THR   443      46.570 133.550  91.080  1.00  0.00            
ATOM   3686  CG2 THR   443      44.650 133.800  91.730  1.00  0.00            
ATOM   3687 1HG2 THR   443      43.950 133.490  92.500  1.00  0.00            
ATOM   3688 2HG2 THR   443      44.750 134.880  91.880  1.00  0.00            
ATOM   3689 3HG2 THR   443      44.140 133.560  90.790  1.00  0.00            
ATOM   3690  OG1 THR   443      46.580 133.250  93.090  1.00  0.00            
ATOM   3691  HG1 THR   443      46.050 133.840  93.630  1.00  0.00            
ATOM   3692  C   THR   443      47.190 130.950  91.240  1.00  0.00            
ATOM   3693  O   THR   443      47.250 130.130  90.330  1.00  0.00            
ATOM   3694  N   PHE   444      48.240 131.320  91.980  1.00  0.00            
ATOM   3695  H   PHE   444      48.110 132.030  92.690  1.00  0.00            
ATOM   3696  CA  PHE   444      49.530 130.710  91.750  1.00  0.00            
ATOM   3697  HA  PHE   444      49.510 129.750  91.250  1.00  0.00            
ATOM   3698  CB  PHE   444      50.400 131.630  90.890  1.00  0.00            
ATOM   3699  HB1 PHE   444      49.890 131.670  89.930  1.00  0.00            
ATOM   3700  HB2 PHE   444      51.350 131.100  90.770  1.00  0.00            
ATOM   3701  CG  PHE   444      50.660 133.050  91.340  1.00  0.00            
ATOM   3702  CD1 PHE   444      49.750 134.030  90.940  1.00  0.00            
ATOM   3703  HD1 PHE   444      48.840 133.760  90.430  1.00  0.00            
ATOM   3704  CE1 PHE   444      49.880 135.360  91.370  1.00  0.00            
ATOM   3705  HE1 PHE   444      49.210 136.160  91.090  1.00  0.00            
ATOM   3706  CZ  PHE   444      50.900 135.620  92.280  1.00  0.00            
ATOM   3707  HZ  PHE   444      51.080 136.600  92.700  1.00  0.00            
ATOM   3708  CE2 PHE   444      51.810 134.640  92.720  1.00  0.00            
ATOM   3709  HE2 PHE   444      52.520 135.020  93.440  1.00  0.00            
ATOM   3710  CD2 PHE   444      51.740 133.350  92.180  1.00  0.00            
ATOM   3711  HD2 PHE   444      52.460 132.590  92.430  1.00  0.00            
ATOM   3712  C   PHE   444      50.220 130.460  93.090  1.00  0.00            
ATOM   3713  O   PHE   444      49.880 131.010  94.130  1.00  0.00            
ATOM   3714  N   THR   445      51.250 129.600  93.010  1.00  0.00            
ATOM   3715  H   THR   445      51.260 129.020  92.180  1.00  0.00            
ATOM   3716  CA  THR   445      52.070 129.290  94.160  1.00  0.00            
ATOM   3717  HA  THR   445      51.760 129.890  95.020  1.00  0.00            
ATOM   3718  CB  THR   445      52.000 127.790  94.420  1.00  0.00            
ATOM   3719  HB  THR   445      52.330 127.290  93.500  1.00  0.00            
ATOM   3720  CG2 THR   445      52.950 127.250  95.490  1.00  0.00            
ATOM   3721 1HG2 THR   445      52.560 126.280  95.810  1.00  0.00            
ATOM   3722 2HG2 THR   445      53.890 127.160  94.960  1.00  0.00            
ATOM   3723 3HG2 THR   445      52.880 127.850  96.400  1.00  0.00            
ATOM   3724  OG1 THR   445      50.650 127.530  94.730  1.00  0.00            
ATOM   3725  HG1 THR   445      50.080 127.500  93.960  1.00  0.00            
ATOM   3726  C   THR   445      53.550 129.530  93.940  1.00  0.00            
ATOM   3727  O   THR   445      54.130 128.960  93.010  1.00  0.00            
ATOM   3728  N   ILE   446      54.170 130.460  94.670  1.00  0.00            
ATOM   3729  H   ILE   446      53.680 130.750  95.510  1.00  0.00            
ATOM   3730  CA  ILE   446      55.590 130.750  94.710  1.00  0.00            
ATOM   3731  HA  ILE   446      55.990 130.260  93.830  1.00  0.00            
ATOM   3732  CB  ILE   446      56.040 132.190  94.520  1.00  0.00            
ATOM   3733  HB  ILE   446      55.920 132.660  95.500  1.00  0.00            
ATOM   3734  CG2 ILE   446      57.530 132.110  94.200  1.00  0.00            
ATOM   3735 1HG2 ILE   446      57.590 131.480  93.310  1.00  0.00            
ATOM   3736 2HG2 ILE   446      57.960 133.090  93.980  1.00  0.00            
ATOM   3737 3HG2 ILE   446      58.220 131.660  94.910  1.00  0.00            
ATOM   3738  CG1 ILE   446      55.210 132.960  93.500  1.00  0.00            
ATOM   3739 1HG1 ILE   446      54.250 133.060  94.000  1.00  0.00            
ATOM   3740 2HG1 ILE   446      55.100 132.410  92.570  1.00  0.00            
ATOM   3741  CD  ILE   446      55.610 134.410  93.210  1.00  0.00            
ATOM   3742  HD1 ILE   446      56.550 134.370  92.650  1.00  0.00            
ATOM   3743  HD2 ILE   446      54.980 134.900  92.470  1.00  0.00            
ATOM   3744  HD3 ILE   446      55.710 134.870  94.190  1.00  0.00            
ATOM   3745  C   ILE   446      56.250 129.950  95.820  1.00  0.00            
ATOM   3746  O   ILE   446      55.950 130.080  97.000  1.00  0.00            
ATOM   3747  N   GLU   447      57.140 129.040  95.400  1.00  0.00            
ATOM   3748  H   GLU   447      57.370 129.060  94.420  1.00  0.00            
ATOM   3749  CA  GLU   447      57.980 128.270  96.300  1.00  0.00            
ATOM   3750  HA  GLU   447      57.840 128.660  97.310  1.00  0.00            
ATOM   3751  CB  GLU   447      57.610 126.790  96.310  1.00  0.00            
ATOM   3752  HB1 GLU   447      58.400 126.170  96.740  1.00  0.00            
ATOM   3753  HB2 GLU   447      57.500 126.430  95.290  1.00  0.00            
ATOM   3754  CG  GLU   447      56.400 126.510  97.200  1.00  0.00            
ATOM   3755  HG1 GLU   447      56.020 125.550  96.880  1.00  0.00            
ATOM   3756  HG2 GLU   447      55.590 127.180  96.900  1.00  0.00            
ATOM   3757  CD  GLU   447      56.800 126.440  98.660  1.00  0.00            
ATOM   3758  OE1 GLU   447      57.470 125.430  98.990  1.00  0.00            
ATOM   3759  OE2 GLU   447      56.590 127.440  99.390  1.00  0.00            
ATOM   3760  C   GLU   447      59.450 128.490  95.940  1.00  0.00            
ATOM   3761  O   GLU   447      59.770 128.500  94.750  1.00  0.00            
ATOM   3762  N   THR   448      60.280 128.360  96.970  1.00  0.00            
ATOM   3763  H   THR   448      59.920 128.320  97.920  1.00  0.00            
ATOM   3764  CA  THR   448      61.690 128.080  96.800  1.00  0.00            
ATOM   3765  HA  THR   448      61.970 128.220  95.760  1.00  0.00            
ATOM   3766  CB  THR   448      62.550 129.110  97.530  1.00  0.00            
ATOM   3767  HB  THR   448      63.570 128.770  97.350  1.00  0.00            
ATOM   3768  CG2 THR   448      62.480 130.540  97.010  1.00  0.00            
ATOM   3769 1HG2 THR   448      62.940 131.230  97.710  1.00  0.00            
ATOM   3770 2HG2 THR   448      62.890 130.660  96.000  1.00  0.00            
ATOM   3771 3HG2 THR   448      61.420 130.770  96.990  1.00  0.00            
ATOM   3772  OG1 THR   448      62.230 129.060  98.910  1.00  0.00            
ATOM   3773  HG1 THR   448      61.710 129.860  99.030  1.00  0.00            
ATOM   3774  C   THR   448      61.970 126.640  97.220  1.00  0.00            
ATOM   3775  O   THR   448      61.280 126.020  98.030  1.00  0.00            
ATOM   3776  N   THR   449      62.920 126.070  96.480  1.00  0.00            
ATOM   3777  H   THR   449      63.440 126.640  95.830  1.00  0.00            
ATOM   3778  CA  THR   449      63.160 124.650  96.370  1.00  0.00            
ATOM   3779  HA  THR   449      62.870 124.130  97.290  1.00  0.00            
ATOM   3780  CB  THR   449      62.520 124.030  95.140  1.00  0.00            
ATOM   3781  HB  THR   449      62.820 122.980  95.050  1.00  0.00            
ATOM   3782  CG2 THR   449      61.000 123.950  95.330  1.00  0.00            
ATOM   3783 1HG2 THR   449      60.750 123.410  96.240  1.00  0.00            
ATOM   3784 2HG2 THR   449      60.550 124.930  95.170  1.00  0.00            
ATOM   3785 3HG2 THR   449      60.620 123.410  94.460  1.00  0.00            
ATOM   3786  OG1 THR   449      62.820 124.700  93.940  1.00  0.00            
ATOM   3787  HG1 THR   449      62.480 124.190  93.190  1.00  0.00            
ATOM   3788  C   THR   449      64.660 124.390  96.270  1.00  0.00            
ATOM   3789  O   THR   449      65.480 125.170  95.800  1.00  0.00            
ATOM   3790  N   THR   450      65.020 123.150  96.610  1.00  0.00            
ATOM   3791  H   THR   450      64.370 122.460  96.980  1.00  0.00            
ATOM   3792  CA  THR   450      66.420 122.780  96.620  1.00  0.00            
ATOM   3793  HA  THR   450      67.030 123.680  96.720  1.00  0.00            
ATOM   3794  CB  THR   450      66.910 122.020  97.850  1.00  0.00            
ATOM   3795  HB  THR   450      67.990 122.000  97.730  1.00  0.00            
ATOM   3796  CG2 THR   450      66.610 122.810  99.120  1.00  0.00            
ATOM   3797 1HG2 THR   450      67.260 122.450  99.920  1.00  0.00            
ATOM   3798 2HG2 THR   450      66.760 123.890  99.030  1.00  0.00            
ATOM   3799 3HG2 THR   450      65.610 122.620  99.510  1.00  0.00            
ATOM   3800  OG1 THR   450      66.380 120.720  98.010  1.00  0.00            
ATOM   3801  HG1 THR   450      67.120 120.110  97.980  1.00  0.00            
ATOM   3802  C   THR   450      66.780 122.070  95.330  1.00  0.00            
ATOM   3803  O   THR   450      65.970 121.380  94.710  1.00  0.00            
ATOM   3804  N   VAL   451      68.010 122.230  94.830  1.00  0.00            
ATOM   3805  H   VAL   451      68.670 122.800  95.340  1.00  0.00            
ATOM   3806  CA  VAL   451      68.360 121.700  93.530  1.00  0.00            
ATOM   3807  HA  VAL   451      67.860 120.770  93.280  1.00  0.00            
ATOM   3808  CB  VAL   451      68.090 122.690  92.400  1.00  0.00            
ATOM   3809  HB  VAL   451      68.560 122.480  91.440  1.00  0.00            
ATOM   3810  CG1 VAL   451      66.640 122.870  91.960  1.00  0.00            
ATOM   3811 1HG1 VAL   451      66.020 123.330  92.730  1.00  0.00            
ATOM   3812 2HG1 VAL   451      66.580 123.430  91.020  1.00  0.00            
ATOM   3813 3HG1 VAL   451      66.230 121.900  91.690  1.00  0.00            
ATOM   3814  CG2 VAL   451      68.590 124.090  92.770  1.00  0.00            
ATOM   3815 1HG2 VAL   451      67.990 124.520  93.570  1.00  0.00            
ATOM   3816 2HG2 VAL   451      69.670 124.100  92.920  1.00  0.00            
ATOM   3817 3HG2 VAL   451      68.550 124.720  91.880  1.00  0.00            
ATOM   3818  C   VAL   451      69.840 121.370  93.400  1.00  0.00            
ATOM   3819  O   VAL   451      70.700 121.840  94.140  1.00  0.00            
ATOM   3820  N   PRO   452      70.180 120.420  92.520  1.00  0.00            
ATOM   3821  CD  PRO   452      69.330 119.580  91.700  1.00  0.00            
ATOM   3822  HD1 PRO   452      68.330 119.940  91.460  1.00  0.00            
ATOM   3823  HD2 PRO   452      69.150 118.690  92.300  1.00  0.00            
ATOM   3824  CG  PRO   452      70.160 119.150  90.500  1.00  0.00            
ATOM   3825  HG1 PRO   452      70.110 119.950  89.760  1.00  0.00            
ATOM   3826  HG2 PRO   452      69.840 118.220  90.040  1.00  0.00            
ATOM   3827  CB  PRO   452      71.550 119.050  91.140  1.00  0.00            
ATOM   3828  HB1 PRO   452      72.340 119.080  90.380  1.00  0.00            
ATOM   3829  HB2 PRO   452      71.530 118.110  91.680  1.00  0.00            
ATOM   3830  CA  PRO   452      71.550 120.240  92.090  1.00  0.00            
ATOM   3831  HA  PRO   452      72.230 120.090  92.930  1.00  0.00            
ATOM   3832  C   PRO   452      71.960 121.570  91.450  1.00  0.00            
ATOM   3833  O   PRO   452      71.150 122.350  90.950  1.00  0.00            
ATOM   3834  N   GLN   453      73.280 121.650  91.280  1.00  0.00            
ATOM   3835  H   GLN   453      73.900 120.870  91.430  1.00  0.00            
ATOM   3836  CA  GLN   453      74.060 122.750  90.770  1.00  0.00            
ATOM   3837  HA  GLN   453      73.790 123.680  91.280  1.00  0.00            
ATOM   3838  CB  GLN   453      75.530 122.580  91.150  1.00  0.00            
ATOM   3839  HB1 GLN   453      75.860 121.580  90.890  1.00  0.00            
ATOM   3840  HB2 GLN   453      75.450 122.550  92.240  1.00  0.00            
ATOM   3841  CG  GLN   453      76.560 123.620  90.720  1.00  0.00            
ATOM   3842  HG1 GLN   453      76.140 124.620  90.800  1.00  0.00            
ATOM   3843  HG2 GLN   453      76.820 123.390  89.680  1.00  0.00            
ATOM   3844  CD  GLN   453      77.840 123.510  91.540  1.00  0.00            
ATOM   3845  OE1 GLN   453      78.820 122.950  91.050  1.00  0.00            
ATOM   3846  NE2 GLN   453      78.010 124.100  92.730  1.00  0.00            
ATOM   3847 1HE2 GLN   453      77.380 124.850  92.960  1.00  0.00            
ATOM   3848 2HE2 GLN   453      78.920 124.010  93.150  1.00  0.00            
ATOM   3849  C   GLN   453      73.840 123.060  89.300  1.00  0.00            
ATOM   3850  O   GLN   453      73.480 122.190  88.510  1.00  0.00            
ATOM   3851  N   ASP   454      73.910 124.350  88.980  1.00  0.00            
ATOM   3852  H   ASP   454      74.300 125.050  89.600  1.00  0.00            
ATOM   3853  CA  ASP   454      73.890 124.790  87.590  1.00  0.00            
ATOM   3854  HA  ASP   454      73.860 123.910  86.950  1.00  0.00            
ATOM   3855  CB  ASP   454      72.640 125.570  87.190  1.00  0.00            
ATOM   3856  HB1 ASP   454      71.800 124.890  87.260  1.00  0.00            
ATOM   3857  HB2 ASP   454      72.700 125.840  86.140  1.00  0.00            
ATOM   3858  CG  ASP   454      72.360 126.740  88.130  1.00  0.00            
ATOM   3859  OD1 ASP   454      73.230 127.230  88.880  1.00  0.00            
ATOM   3860  OD2 ASP   454      71.210 127.230  88.050  1.00  0.00            
ATOM   3861  C   ASP   454      75.170 125.530  87.220  1.00  0.00            
ATOM   3862  O   ASP   454      75.810 126.070  88.120  1.00  0.00            
ATOM   3863  N   ALA   455      75.560 125.700  85.960  1.00  0.00            
ATOM   3864  H   ALA   455      74.910 125.370  85.270  1.00  0.00            
ATOM   3865  CA  ALA   455      76.870 126.160  85.540  1.00  0.00            
ATOM   3866  HA  ALA   455      77.630 125.490  85.940  1.00  0.00            
ATOM   3867  CB  ALA   455      76.860 126.100  84.010  1.00  0.00            
ATOM   3868  HB1 ALA   455      75.980 126.610  83.630  1.00  0.00            
ATOM   3869  HB2 ALA   455      77.720 126.640  83.620  1.00  0.00            
ATOM   3870  HB3 ALA   455      76.700 125.090  83.630  1.00  0.00            
ATOM   3871  C   ALA   455      77.190 127.580  85.980  1.00  0.00            
ATOM   3872  O   ALA   455      78.340 127.870  86.280  1.00  0.00            
ATOM   3873  N   VAL   456      76.130 128.380  86.130  1.00  0.00            
ATOM   3874  H   VAL   456      75.220 128.010  85.860  1.00  0.00            
ATOM   3875  CA  VAL   456      76.250 129.690  86.730  1.00  0.00            
ATOM   3876  HA  VAL   456      77.020 130.240  86.180  1.00  0.00            
ATOM   3877  CB  VAL   456      75.010 130.520  86.440  1.00  0.00            
ATOM   3878  HB  VAL   456      74.720 130.450  85.390  1.00  0.00            
ATOM   3879  CG1 VAL   456      73.910 130.260  87.460  1.00  0.00            
ATOM   3880 1HG1 VAL   456      74.130 130.480  88.510  1.00  0.00            
ATOM   3881 2HG1 VAL   456      73.000 130.820  87.250  1.00  0.00            
ATOM   3882 3HG1 VAL   456      73.640 129.210  87.330  1.00  0.00            
ATOM   3883  CG2 VAL   456      75.320 132.010  86.550  1.00  0.00            
ATOM   3884 1HG2 VAL   456      75.660 132.140  87.570  1.00  0.00            
ATOM   3885 2HG2 VAL   456      76.030 132.270  85.760  1.00  0.00            
ATOM   3886 3HG2 VAL   456      74.450 132.660  86.420  1.00  0.00            
ATOM   3887  C   VAL   456      76.730 129.590  88.170  1.00  0.00            
ATOM   3888  O   VAL   456      77.760 130.150  88.540  1.00  0.00            
ATOM   3889  N   SER   457      76.160 128.710  89.000  1.00  0.00            
ATOM   3890  H   SER   457      75.460 128.060  88.660  1.00  0.00            
ATOM   3891  CA  SER   457      76.520 128.660  90.400  1.00  0.00            
ATOM   3892  HA  SER   457      76.650 129.680  90.750  1.00  0.00            
ATOM   3893  CB  SER   457      75.420 127.970  91.220  1.00  0.00            
ATOM   3894  HB1 SER   457      74.580 128.660  91.160  1.00  0.00            
ATOM   3895  HB2 SER   457      75.740 127.800  92.240  1.00  0.00            
ATOM   3896  OG  SER   457      74.910 126.770  90.680  1.00  0.00            
ATOM   3897  HG  SER   457      74.360 126.990  89.930  1.00  0.00            
ATOM   3898  C   SER   457      77.850 127.940  90.550  1.00  0.00            
ATOM   3899  O   SER   457      78.690 128.340  91.350  1.00  0.00            
ATOM   3900  N   ARG   458      78.060 126.980  89.640  1.00  0.00            
ATOM   3901  H   ARG   458      77.330 126.900  88.940  1.00  0.00            
ATOM   3902  CA  ARG   458      79.380 126.400  89.500  1.00  0.00            
ATOM   3903  HA  ARG   458      79.630 125.950  90.460  1.00  0.00            
ATOM   3904  CB  ARG   458      79.480 125.370  88.380  1.00  0.00            
ATOM   3905  HB1 ARG   458      79.070 125.720  87.430  1.00  0.00            
ATOM   3906  HB2 ARG   458      78.870 124.600  88.850  1.00  0.00            
ATOM   3907  CG  ARG   458      80.920 124.870  88.270  1.00  0.00            
ATOM   3908  HG1 ARG   458      81.510 125.010  89.180  1.00  0.00            
ATOM   3909  HG2 ARG   458      81.470 125.550  87.630  1.00  0.00            
ATOM   3910  CD  ARG   458      80.950 123.390  87.900  1.00  0.00            
ATOM   3911  HD1 ARG   458      81.980 123.170  87.620  1.00  0.00            
ATOM   3912  HD2 ARG   458      80.290 123.260  87.040  1.00  0.00            
ATOM   3913  NE  ARG   458      80.670 122.450  88.980  1.00  0.00            
ATOM   3914  HE  ARG   458      80.530 122.960  89.840  1.00  0.00            
ATOM   3915  CZ  ARG   458      80.470 121.120  88.960  1.00  0.00            
ATOM   3916  NH1 ARG   458      80.330 120.450  87.810  1.00  0.00            
ATOM   3917 1HH1 ARG   458      80.300 120.890  86.900  1.00  0.00            
ATOM   3918 2HH1 ARG   458      80.160 119.460  87.770  1.00  0.00            
ATOM   3919  NH2 ARG   458      80.360 120.450  90.110  1.00  0.00            
ATOM   3920 1HH2 ARG   458      80.440 121.010  90.950  1.00  0.00            
ATOM   3921 2HH2 ARG   458      80.270 119.440  90.100  1.00  0.00            
ATOM   3922  C   ARG   458      80.440 127.460  89.230  1.00  0.00            
ATOM   3923  O   ARG   458      81.280 127.710  90.100  1.00  0.00            
ATOM   3924  N   SER   459      80.330 128.280  88.180  1.00  0.00            
ATOM   3925  H   SER   459      79.490 128.140  87.640  1.00  0.00            
ATOM   3926  CA  SER   459      81.260 129.320  87.800  1.00  0.00            
ATOM   3927  HA  SER   459      82.260 128.880  87.780  1.00  0.00            
ATOM   3928  CB  SER   459      80.770 129.910  86.480  1.00  0.00            
ATOM   3929  HB1 SER   459      81.490 130.640  86.100  1.00  0.00            
ATOM   3930  HB2 SER   459      79.840 130.400  86.750  1.00  0.00            
ATOM   3931  OG  SER   459      80.570 128.960  85.460  1.00  0.00            
ATOM   3932  HG  SER   459      79.770 128.460  85.620  1.00  0.00            
ATOM   3933  C   SER   459      81.430 130.420  88.850  1.00  0.00            
ATOM   3934  O   SER   459      82.570 130.860  88.990  1.00  0.00            
ATOM   3935  N   GLN   460      80.410 130.750  89.650  1.00  0.00            
ATOM   3936  H   GLN   460      79.560 130.220  89.700  1.00  0.00            
ATOM   3937  CA  GLN   460      80.520 131.670  90.770  1.00  0.00            
ATOM   3938  HA  GLN   460      81.310 132.380  90.510  1.00  0.00            
ATOM   3939  CB  GLN   460      79.250 132.500  90.880  1.00  0.00            
ATOM   3940  HB1 GLN   460      79.320 133.180  91.730  1.00  0.00            
ATOM   3941  HB2 GLN   460      78.350 131.900  90.970  1.00  0.00            
ATOM   3942  CG  GLN   460      78.960 133.360  89.650  1.00  0.00            
ATOM   3943  HG1 GLN   460      78.890 132.650  88.830  1.00  0.00            
ATOM   3944  HG2 GLN   460      79.730 134.140  89.610  1.00  0.00            
ATOM   3945  CD  GLN   460      77.660 134.130  89.830  1.00  0.00            
ATOM   3946  OE1 GLN   460      76.580 133.590  90.060  1.00  0.00            
ATOM   3947  NE2 GLN   460      77.710 135.460  89.830  1.00  0.00            
ATOM   3948 1HE2 GLN   460      78.530 136.030  89.670  1.00  0.00            
ATOM   3949 2HE2 GLN   460      76.930 135.850  90.340  1.00  0.00            
ATOM   3950  C   GLN   460      81.060 131.130  92.090  1.00  0.00            
ATOM   3951  O   GLN   460      81.940 131.810  92.620  1.00  0.00            
ATOM   3952  N   ARG   461      80.530 130.020  92.600  1.00  0.00            
ATOM   3953  H   ARG   461      79.830 129.500  92.090  1.00  0.00            
ATOM   3954  CA  ARG   461      81.120 129.330  93.740  1.00  0.00            
ATOM   3955  HA  ARG   461      81.130 129.940  94.640  1.00  0.00            
ATOM   3956  CB  ARG   461      80.470 128.010  94.130  1.00  0.00            
ATOM   3957  HB1 ARG   461      81.120 127.570  94.890  1.00  0.00            
ATOM   3958  HB2 ARG   461      80.340 127.290  93.330  1.00  0.00            
ATOM   3959  CG  ARG   461      79.140 128.280  94.830  1.00  0.00            
ATOM   3960  HG1 ARG   461      78.420 128.700  94.120  1.00  0.00            
ATOM   3961  HG2 ARG   461      79.240 129.030  95.620  1.00  0.00            
ATOM   3962  CD  ARG   461      78.620 126.980  95.420  1.00  0.00            
ATOM   3963  HD1 ARG   461      79.270 126.430  96.100  1.00  0.00            
ATOM   3964  HD2 ARG   461      78.310 126.280  94.640  1.00  0.00            
ATOM   3965  NE  ARG   461      77.370 127.160  96.160  1.00  0.00            
ATOM   3966  HE  ARG   461      76.930 128.070  96.120  1.00  0.00            
ATOM   3967  CZ  ARG   461      76.590 126.180  96.640  1.00  0.00            
ATOM   3968  NH1 ARG   461      76.880 124.870  96.590  1.00  0.00            
ATOM   3969 1HH1 ARG   461      77.720 124.520  96.140  1.00  0.00            
ATOM   3970 2HH1 ARG   461      76.310 124.250  97.150  1.00  0.00            
ATOM   3971  NH2 ARG   461      75.390 126.420  97.180  1.00  0.00            
ATOM   3972 1HH2 ARG   461      75.090 127.380  97.280  1.00  0.00            
ATOM   3973 2HH2 ARG   461      74.850 125.610  97.460  1.00  0.00            
ATOM   3974  C   ARG   461      82.600 129.140  93.460  1.00  0.00            
ATOM   3975  O   ARG   461      83.460 129.450  94.280  1.00  0.00            
ATOM   3976  N   ARG   462      82.950 128.640  92.270  1.00  0.00            
ATOM   3977  H   ARG   462      82.270 128.340  91.590  1.00  0.00            
ATOM   3978  CA  ARG   462      84.300 128.440  91.800  1.00  0.00            
ATOM   3979  HA  ARG   462      84.780 127.760  92.510  1.00  0.00            
ATOM   3980  CB  ARG   462      84.290 127.800  90.420  1.00  0.00            
ATOM   3981  HB1 ARG   462      83.840 128.540  89.770  1.00  0.00            
ATOM   3982  HB2 ARG   462      83.600 126.960  90.530  1.00  0.00            
ATOM   3983  CG  ARG   462      85.580 127.160  89.900  1.00  0.00            
ATOM   3984  HG1 ARG   462      85.940 126.440  90.630  1.00  0.00            
ATOM   3985  HG2 ARG   462      86.280 127.990  89.790  1.00  0.00            
ATOM   3986  CD  ARG   462      85.490 126.520  88.510  1.00  0.00            
ATOM   3987  HD1 ARG   462      84.670 125.810  88.540  1.00  0.00            
ATOM   3988  HD2 ARG   462      86.400 125.930  88.380  1.00  0.00            
ATOM   3989  NE  ARG   462      85.210 127.510  87.470  1.00  0.00            
ATOM   3990  HE  ARG   462      85.120 128.460  87.790  1.00  0.00            
ATOM   3991  CZ  ARG   462      85.510 127.330  86.180  1.00  0.00            
ATOM   3992  NH1 ARG   462      85.960 126.160  85.700  1.00  0.00            
ATOM   3993 1HH1 ARG   462      85.920 125.300  86.230  1.00  0.00            
ATOM   3994 2HH1 ARG   462      86.090 126.150  84.700  1.00  0.00            
ATOM   3995  NH2 ARG   462      85.380 128.300  85.260  1.00  0.00            
ATOM   3996 1HH2 ARG   462      85.160 129.230  85.600  1.00  0.00            
ATOM   3997 2HH2 ARG   462      85.420 128.070  84.280  1.00  0.00            
ATOM   3998  C   ARG   462      85.170 129.690  91.750  1.00  0.00            
ATOM   3999  O   ARG   462      86.400 129.640  91.800  1.00  0.00            
ATOM   4000  N   GLY   463      84.530 130.870  91.770  1.00  0.00            
ATOM   4001  H   GLY   463      83.550 130.820  91.990  1.00  0.00            
ATOM   4002  CA  GLY   463      85.080 132.190  91.560  1.00  0.00            
ATOM   4003  HA1 GLY   463      84.330 132.970  91.400  1.00  0.00            
ATOM   4004  HA2 GLY   463      85.620 132.170  90.610  1.00  0.00            
ATOM   4005  C   GLY   463      85.970 132.670  92.700  1.00  0.00            
ATOM   4006  O   GLY   463      86.770 133.590  92.530  1.00  0.00            
ATOM   4007  N   ARG   464      85.880 132.010  93.850  1.00  0.00            
ATOM   4008  H   ARG   464      85.270 131.210  93.910  1.00  0.00            
ATOM   4009  CA  ARG   464      86.540 132.360  95.100  1.00  0.00            
ATOM   4010  HA  ARG   464      86.790 133.420  95.060  1.00  0.00            
ATOM   4011  CB  ARG   464      85.580 132.000  96.230  1.00  0.00            
ATOM   4012  HB1 ARG   464      86.220 131.930  97.110  1.00  0.00            
ATOM   4013  HB2 ARG   464      85.200 131.010  96.020  1.00  0.00            
ATOM   4014  CG  ARG   464      84.490 132.970  96.670  1.00  0.00            
ATOM   4015  HG1 ARG   464      84.120 132.800  97.680  1.00  0.00            
ATOM   4016  HG2 ARG   464      83.620 132.890  96.010  1.00  0.00            
ATOM   4017  CD  ARG   464      84.900 134.440  96.610  1.00  0.00            
ATOM   4018  HD1 ARG   464      85.960 134.590  96.810  1.00  0.00            
ATOM   4019  HD2 ARG   464      84.340 135.130  97.240  1.00  0.00            
ATOM   4020  NE  ARG   464      84.740 135.000  95.270  1.00  0.00            
ATOM   4021  HE  ARG   464      83.920 134.670  94.770  1.00  0.00            
ATOM   4022  CZ  ARG   464      85.520 135.880  94.640  1.00  0.00            
ATOM   4023  NH1 ARG   464      86.590 136.460  95.190  1.00  0.00            
ATOM   4024 1HH1 ARG   464      86.810 136.200  96.140  1.00  0.00            
ATOM   4025 2HH1 ARG   464      87.240 137.050  94.680  1.00  0.00            
ATOM   4026  NH2 ARG   464      85.170 136.200  93.380  1.00  0.00            
ATOM   4027 1HH2 ARG   464      84.390 135.690  92.980  1.00  0.00            
ATOM   4028 2HH2 ARG   464      85.710 136.810  92.790  1.00  0.00            
ATOM   4029  C   ARG   464      87.910 131.690  95.140  1.00  0.00            
ATOM   4030  O   ARG   464      88.590 131.890  96.140  1.00  0.00            
ATOM   4031  N   THR   465      88.330 130.840  94.210  1.00  0.00            
ATOM   4032  H   THR   465      87.650 130.580  93.510  1.00  0.00            
ATOM   4033  CA  THR   465      89.700 130.390  94.030  1.00  0.00            
ATOM   4034  HA  THR   465      90.270 131.060  94.680  1.00  0.00            
ATOM   4035  CB  THR   465      89.880 128.960  94.530  1.00  0.00            
ATOM   4036  HB  THR   465      89.490 128.990  95.550  1.00  0.00            
ATOM   4037  CG2 THR   465      89.090 127.990  93.650  1.00  0.00            
ATOM   4038 1HG2 THR   465      89.570 127.880  92.680  1.00  0.00            
ATOM   4039 2HG2 THR   465      89.060 126.990  94.070  1.00  0.00            
ATOM   4040 3HG2 THR   465      88.070 128.370  93.670  1.00  0.00            
ATOM   4041  OG1 THR   465      91.210 128.510  94.600  1.00  0.00            
ATOM   4042  HG1 THR   465      91.650 129.070  95.250  1.00  0.00            
ATOM   4043  C   THR   465      90.150 130.610  92.590  1.00  0.00            
ATOM   4044  O   THR   465      89.390 130.700  91.630  1.00  0.00            
ATOM   4045  N   GLY   466      91.450 130.740  92.300  1.00  0.00            
ATOM   4046  H   GLY   466      92.080 130.500  93.050  1.00  0.00            
ATOM   4047  CA  GLY   466      92.070 130.890  91.000  1.00  0.00            
ATOM   4048  HA1 GLY   466      91.410 130.540  90.200  1.00  0.00            
ATOM   4049  HA2 GLY   466      92.990 130.320  90.940  1.00  0.00            
ATOM   4050  C   GLY   466      92.430 132.320  90.630  1.00  0.00            
ATOM   4051  O   GLY   466      92.120 132.790  89.540  1.00  0.00            
ATOM   4052  N   ARG   467      93.090 133.040  91.550  1.00  0.00            
ATOM   4053  H   ARG   467      93.310 132.570  92.420  1.00  0.00            
ATOM   4054  CA  ARG   467      93.560 134.400  91.450  1.00  0.00            
ATOM   4055  HA  ARG   467      93.570 134.620  90.380  1.00  0.00            
ATOM   4056  CB  ARG   467      92.620 135.380  92.140  1.00  0.00            
ATOM   4057  HB1 ARG   467      92.610 135.250  93.220  1.00  0.00            
ATOM   4058  HB2 ARG   467      91.650 135.130  91.690  1.00  0.00            
ATOM   4059  CG  ARG   467      92.820 136.820  91.680  1.00  0.00            
ATOM   4060  HG1 ARG   467      91.950 137.380  92.040  1.00  0.00            
ATOM   4061  HG2 ARG   467      92.680 136.860  90.600  1.00  0.00            
ATOM   4062  CD  ARG   467      94.050 137.550  92.220  1.00  0.00            
ATOM   4063  HD1 ARG   467      93.960 138.590  91.910  1.00  0.00            
ATOM   4064  HD2 ARG   467      94.920 137.040  91.810  1.00  0.00            
ATOM   4065  NE  ARG   467      94.100 137.460  93.680  1.00  0.00            
ATOM   4066  HE  ARG   467      93.250 137.190  94.170  1.00  0.00            
ATOM   4067  CZ  ARG   467      95.100 137.700  94.530  1.00  0.00            
ATOM   4068  NH1 ARG   467      96.360 137.980  94.140  1.00  0.00            
ATOM   4069 1HH1 ARG   467      96.460 138.250  93.170  1.00  0.00            
ATOM   4070 2HH1 ARG   467      97.100 137.920  94.820  1.00  0.00            
ATOM   4071  NH2 ARG   467      94.870 137.640  95.850  1.00  0.00            
ATOM   4072 1HH2 ARG   467      94.010 137.190  96.140  1.00  0.00            
ATOM   4073 2HH2 ARG   467      95.680 137.840  96.420  1.00  0.00            
ATOM   4074  C   ARG   467      95.000 134.420  91.940  1.00  0.00            
ATOM   4075  O   ARG   467      95.190 133.980  93.080  1.00  0.00            
ATOM   4076  N   GLY   468      95.990 134.860  91.160  1.00  0.00            
ATOM   4077  H   GLY   468      95.770 135.210  90.240  1.00  0.00            
ATOM   4078  CA  GLY   468      97.380 134.830  91.550  1.00  0.00            
ATOM   4079  HA1 GLY   468      97.410 135.330  92.520  1.00  0.00            
ATOM   4080  HA2 GLY   468      97.980 135.500  90.940  1.00  0.00            
ATOM   4081  C   GLY   468      97.980 133.430  91.520  1.00  0.00            
ATOM   4082  O   GLY   468      97.970 132.780  90.480  1.00  0.00            
ATOM   4083  N   ARG   469      98.300 132.930  92.710  1.00  0.00            
ATOM   4084  H   ARG   469      98.300 133.600  93.460  1.00  0.00            
ATOM   4085  CA  ARG   469      98.590 131.530  92.950  1.00  0.00            
ATOM   4086  HA  ARG   469      99.540 131.370  92.440  1.00  0.00            
ATOM   4087  CB  ARG   469      98.990 131.300  94.410  1.00  0.00            
ATOM   4088  HB1 ARG   469      99.620 132.130  94.750  1.00  0.00            
ATOM   4089  HB2 ARG   469      99.510 130.350  94.450  1.00  0.00            
ATOM   4090  CG  ARG   469      97.930 131.240  95.510  1.00  0.00            
ATOM   4091  HG1 ARG   469      98.400 131.410  96.480  1.00  0.00            
ATOM   4092  HG2 ARG   469      97.480 130.250  95.520  1.00  0.00            
ATOM   4093  CD  ARG   469      96.850 132.310  95.370  1.00  0.00            
ATOM   4094  HD1 ARG   469      96.270 132.100  94.470  1.00  0.00            
ATOM   4095  HD2 ARG   469      97.340 133.270  95.480  1.00  0.00            
ATOM   4096  NE  ARG   469      95.980 132.210  96.540  1.00  0.00            
ATOM   4097  HE  ARG   469      96.250 131.530  97.240  1.00  0.00            
ATOM   4098  CZ  ARG   469      94.890 132.970  96.710  1.00  0.00            
ATOM   4099  NH1 ARG   469      94.520 133.880  95.800  1.00  0.00            
ATOM   4100 1HH1 ARG   469      95.020 133.800  94.920  1.00  0.00            
ATOM   4101 2HH1 ARG   469      93.770 134.520  96.020  1.00  0.00            
ATOM   4102  NH2 ARG   469      94.300 133.050  97.910  1.00  0.00            
ATOM   4103 1HH2 ARG   469      94.690 132.450  98.630  1.00  0.00            
ATOM   4104 2HH2 ARG   469      93.640 133.770  98.160  1.00  0.00            
ATOM   4105  C   ARG   469      97.530 130.630  92.330  1.00  0.00            
ATOM   4106  O   ARG   469      96.350 130.970  92.430  1.00  0.00            
ATOM   4107  N   ARG   470      97.940 129.480  91.800  1.00  0.00            
ATOM   4108  H   ARG   470      98.940 129.330  91.840  1.00  0.00            
ATOM   4109  CA  ARG   470      97.100 128.390  91.340  1.00  0.00            
ATOM   4110  HA  ARG   470      96.490 128.960  90.640  1.00  0.00            
ATOM   4111  CB  ARG   470      97.900 127.330  90.600  1.00  0.00            
ATOM   4112  HB1 ARG   470      98.460 126.760  91.340  1.00  0.00            
ATOM   4113  HB2 ARG   470      98.550 127.820  89.870  1.00  0.00            
ATOM   4114  CG  ARG   470      96.910 126.390  89.910  1.00  0.00            
ATOM   4115  HG1 ARG   470      96.200 126.910  89.270  1.00  0.00            
ATOM   4116  HG2 ARG   470      96.330 125.890  90.690  1.00  0.00            
ATOM   4117  CD  ARG   470      97.710 125.360  89.120  1.00  0.00            
ATOM   4118  HD1 ARG   470      98.400 124.880  89.810  1.00  0.00            
ATOM   4119  HD2 ARG   470      98.350 125.900  88.420  1.00  0.00            
ATOM   4120  NE  ARG   470      96.890 124.310  88.510  1.00  0.00            
ATOM   4121  HE  ARG   470      96.970 123.380  88.900  1.00  0.00            
ATOM   4122  CZ  ARG   470      96.170 124.350  87.380  1.00  0.00            
ATOM   4123  NH1 ARG   470      95.970 125.440  86.620  1.00  0.00            
ATOM   4124 1HH1 ARG   470      96.400 126.280  86.960  1.00  0.00            
ATOM   4125 2HH1 ARG   470      95.360 125.370  85.820  1.00  0.00            
ATOM   4126  NH2 ARG   470      95.710 123.220  86.830  1.00  0.00            
ATOM   4127 1HH2 ARG   470      95.870 122.320  87.250  1.00  0.00            
ATOM   4128 2HH2 ARG   470      95.380 123.240  85.880  1.00  0.00            
ATOM   4129  C   ARG   470      96.170 127.850  92.410  1.00  0.00            
ATOM   4130  O   ARG   470      96.550 127.360  93.480  1.00  0.00            
ATOM   4131  N   GLY   471      94.870 127.810  92.110  1.00  0.00            
ATOM   4132  H   GLY   471      94.610 127.960  91.150  1.00  0.00            
ATOM   4133  CA  GLY   471      93.740 127.410  92.920  1.00  0.00            
ATOM   4134  HA1 GLY   471      92.970 128.180  92.920  1.00  0.00            
ATOM   4135  HA2 GLY   471      94.090 127.350  93.950  1.00  0.00            
ATOM   4136  C   GLY   471      93.140 126.070  92.510  1.00  0.00            
ATOM   4137  O   GLY   471      93.580 125.340  91.630  1.00  0.00            
ATOM   4138  N   ILE   472      92.240 125.540  93.350  1.00  0.00            
ATOM   4139  H   ILE   472      91.840 126.170  94.030  1.00  0.00            
ATOM   4140  CA  ILE   472      91.720 124.190  93.280  1.00  0.00            
ATOM   4141  HA  ILE   472      91.770 123.880  92.240  1.00  0.00            
ATOM   4142  CB  ILE   472      92.460 123.200  94.180  1.00  0.00            
ATOM   4143  HB  ILE   472      92.380 123.450  95.240  1.00  0.00            
ATOM   4144  CG2 ILE   472      91.930 121.800  93.900  1.00  0.00            
ATOM   4145 1HG2 ILE   472      92.320 121.550  92.920  1.00  0.00            
ATOM   4146 2HG2 ILE   472      92.300 121.120  94.670  1.00  0.00            
ATOM   4147 3HG2 ILE   472      90.850 121.650  93.820  1.00  0.00            
ATOM   4148  CG1 ILE   472      93.970 123.290  94.010  1.00  0.00            
ATOM   4149 1HG1 ILE   472      94.360 124.300  94.100  1.00  0.00            
ATOM   4150 2HG1 ILE   472      94.120 122.940  92.990  1.00  0.00            
ATOM   4151  CD  ILE   472      94.830 122.520  95.010  1.00  0.00            
ATOM   4152  HD1 ILE   472      94.450 122.630  96.030  1.00  0.00            
ATOM   4153  HD2 ILE   472      94.800 121.480  94.670  1.00  0.00            
ATOM   4154  HD3 ILE   472      95.810 122.970  94.930  1.00  0.00            
ATOM   4155  C   ILE   472      90.240 124.210  93.630  1.00  0.00            
ATOM   4156  O   ILE   472      89.860 124.710  94.690  1.00  0.00            
ATOM   4157  N   TYR   473      89.430 123.690  92.710  1.00  0.00            
ATOM   4158  H   TYR   473      89.860 123.240  91.910  1.00  0.00            
ATOM   4159  CA  TYR   473      88.000 123.480  92.710  1.00  0.00            
ATOM   4160  HA  TYR   473      87.570 124.050  93.530  1.00  0.00            
ATOM   4161  CB  TYR   473      87.330 124.010  91.430  1.00  0.00            
ATOM   4162  HB1 TYR   473      87.730 123.440  90.590  1.00  0.00            
ATOM   4163  HB2 TYR   473      87.570 125.050  91.240  1.00  0.00            
ATOM   4164  CG  TYR   473      85.830 123.890  91.480  1.00  0.00            
ATOM   4165  CD1 TYR   473      85.080 124.470  92.500  1.00  0.00            
ATOM   4166  HD1 TYR   473      85.540 125.090  93.250  1.00  0.00            
ATOM   4167  CE1 TYR   473      83.720 124.130  92.620  1.00  0.00            
ATOM   4168  HE1 TYR   473      83.020 124.520  93.330  1.00  0.00            
ATOM   4169  CZ  TYR   473      83.120 123.360  91.600  1.00  0.00            
ATOM   4170  OH  TYR   473      81.800 123.040  91.770  1.00  0.00            
ATOM   4171  HH  TYR   473      81.360 123.400  92.540  1.00  0.00            
ATOM   4172  CE2 TYR   473      83.880 122.830  90.540  1.00  0.00            
ATOM   4173  HE2 TYR   473      83.420 122.170  89.820  1.00  0.00            
ATOM   4174  CD2 TYR   473      85.260 123.050  90.510  1.00  0.00            
ATOM   4175  HD2 TYR   473      85.820 122.510  89.760  1.00  0.00            
ATOM   4176  C   TYR   473      87.610 122.030  92.940  1.00  0.00            
ATOM   4177  O   TYR   473      88.020 121.190  92.140  1.00  0.00            
ATOM   4178  N   ARG   474      86.950 121.710  94.050  1.00  0.00            
ATOM   4179  H   ARG   474      86.870 122.430  94.750  1.00  0.00            
ATOM   4180  CA  ARG   474      86.620 120.380  94.530  1.00  0.00            
ATOM   4181  HA  ARG   474      86.990 119.700  93.760  1.00  0.00            
ATOM   4182  CB  ARG   474      87.340 120.080  95.840  1.00  0.00            
ATOM   4183  HB1 ARG   474      87.130 119.050  96.150  1.00  0.00            
ATOM   4184  HB2 ARG   474      86.850 120.750  96.550  1.00  0.00            
ATOM   4185  CG  ARG   474      88.860 120.200  95.740  1.00  0.00            
ATOM   4186  HG1 ARG   474      89.040 121.270  95.830  1.00  0.00            
ATOM   4187  HG2 ARG   474      89.240 119.910  94.760  1.00  0.00            
ATOM   4188  CD  ARG   474      89.620 119.330  96.730  1.00  0.00            
ATOM   4189  HD1 ARG   474      89.530 118.280  96.440  1.00  0.00            
ATOM   4190  HD2 ARG   474      89.140 119.290  97.700  1.00  0.00            
ATOM   4191  NE  ARG   474      91.030 119.740  96.780  1.00  0.00            
ATOM   4192  HE  ARG   474      91.140 120.560  97.350  1.00  0.00            
ATOM   4193  CZ  ARG   474      92.140 119.080  96.420  1.00  0.00            
ATOM   4194  NH1 ARG   474      92.060 117.850  95.900  1.00  0.00            
ATOM   4195 1HH1 ARG   474      91.210 117.320  95.790  1.00  0.00            
ATOM   4196 2HH1 ARG   474      92.900 117.300  95.830  1.00  0.00            
ATOM   4197  NH2 ARG   474      93.320 119.670  96.660  1.00  0.00            
ATOM   4198 1HH2 ARG   474      93.290 120.650  96.880  1.00  0.00            
ATOM   4199 2HH2 ARG   474      94.220 119.230  96.570  1.00  0.00            
ATOM   4200  C   ARG   474      85.150 120.070  94.780  1.00  0.00            
ATOM   4201  O   ARG   474      84.460 120.970  95.260  1.00  0.00            
ATOM   4202  N   PHE   475      84.580 118.960  94.310  1.00  0.00            
ATOM   4203  H   PHE   475      85.160 118.280  93.840  1.00  0.00            
ATOM   4204  CA  PHE   475      83.160 118.700  94.180  1.00  0.00            
ATOM   4205  HA  PHE   475      82.580 119.400  94.780  1.00  0.00            
ATOM   4206  CB  PHE   475      82.690 119.060  92.780  1.00  0.00            
ATOM   4207  HB1 PHE   475      82.460 120.120  92.690  1.00  0.00            
ATOM   4208  HB2 PHE   475      81.730 118.560  92.620  1.00  0.00            
ATOM   4209  CG  PHE   475      83.620 118.560  91.700  1.00  0.00            
ATOM   4210  CD1 PHE   475      84.670 119.370  91.260  1.00  0.00            
ATOM   4211  HD1 PHE   475      84.770 120.370  91.660  1.00  0.00            
ATOM   4212  CE1 PHE   475      85.540 118.920  90.270  1.00  0.00            
ATOM   4213  HE1 PHE   475      86.290 119.670  90.050  1.00  0.00            
ATOM   4214  CZ  PHE   475      85.370 117.700  89.590  1.00  0.00            
ATOM   4215  HZ  PHE   475      86.000 117.500  88.740  1.00  0.00            
ATOM   4216  CE2 PHE   475      84.320 116.880  90.030  1.00  0.00            
ATOM   4217  HE2 PHE   475      84.070 115.910  89.610  1.00  0.00            
ATOM   4218  CD2 PHE   475      83.570 117.280  91.140  1.00  0.00            
ATOM   4219  HD2 PHE   475      82.850 116.580  91.510  1.00  0.00            
ATOM   4220  C   PHE   475      82.770 117.280  94.560  1.00  0.00            
ATOM   4221  O   PHE   475      83.500 116.320  94.310  1.00  0.00            
ATOM   4222  N   VAL   476      81.560 117.180  95.110  1.00  0.00            
ATOM   4223  H   VAL   476      81.040 118.040  95.160  1.00  0.00            
ATOM   4224  CA  VAL   476      80.950 115.910  95.480  1.00  0.00            
ATOM   4225  HA  VAL   476      81.790 115.260  95.710  1.00  0.00            
ATOM   4226  CB  VAL   476      79.980 116.070  96.640  1.00  0.00            
ATOM   4227  HB  VAL   476      79.470 115.120  96.840  1.00  0.00            
ATOM   4228  CG1 VAL   476      80.730 116.480  97.910  1.00  0.00            
ATOM   4229 1HG1 VAL   476      81.060 117.520  97.840  1.00  0.00            
ATOM   4230 2HG1 VAL   476      80.130 116.230  98.780  1.00  0.00            
ATOM   4231 3HG1 VAL   476      81.680 115.950  97.860  1.00  0.00            
ATOM   4232  CG2 VAL   476      78.900 117.130  96.380  1.00  0.00            
ATOM   4233 1HG2 VAL   476      78.320 116.910  95.490  1.00  0.00            
ATOM   4234 2HG2 VAL   476      78.220 117.250  97.230  1.00  0.00            
ATOM   4235 3HG2 VAL   476      79.440 118.050  96.180  1.00  0.00            
ATOM   4236  C   VAL   476      80.180 115.300  94.320  1.00  0.00            
ATOM   4237  O   VAL   476      79.970 114.100  94.160  1.00  0.00            
ATOM   4238  N   THR   477      79.840 116.150  93.340  1.00  0.00            
ATOM   4239  H   THR   477      79.770 117.140  93.510  1.00  0.00            
ATOM   4240  CA  THR   477      79.160 115.750  92.120  1.00  0.00            
ATOM   4241  HA  THR   477      79.060 114.670  92.050  1.00  0.00            
ATOM   4242  CB  THR   477      77.710 116.230  92.110  1.00  0.00            
ATOM   4243  HB  THR   477      77.510 117.280  91.910  1.00  0.00            
ATOM   4244  CG2 THR   477      76.850 115.450  91.110  1.00  0.00            
ATOM   4245 1HG2 THR   477      75.960 116.070  91.060  1.00  0.00            
ATOM   4246 2HG2 THR   477      77.260 115.400  90.100  1.00  0.00            
ATOM   4247 3HG2 THR   477      76.510 114.460  91.410  1.00  0.00            
ATOM   4248  OG1 THR   477      77.120 115.870  93.340  1.00  0.00            
ATOM   4249  HG1 THR   477      76.390 116.500  93.340  1.00  0.00            
ATOM   4250  C   THR   477      79.820 116.370  90.900  1.00  0.00            
ATOM   4251  O   THR   477      79.760 117.580  90.660  1.00  0.00            
ATOM   4252  N   PRO   478      80.370 115.540  90.010  1.00  0.00            
ATOM   4253  CD  PRO   478      80.670 114.140  90.210  1.00  0.00            
ATOM   4254  HD1 PRO   478      79.830 113.640  89.740  1.00  0.00            
ATOM   4255  HD2 PRO   478      80.840 113.840  91.250  1.00  0.00            
ATOM   4256  CG  PRO   478      81.850 113.890  89.270  1.00  0.00            
ATOM   4257  HG1 PRO   478      81.830 112.880  88.860  1.00  0.00            
ATOM   4258  HG2 PRO   478      82.740 114.000  89.900  1.00  0.00            
ATOM   4259  CB  PRO   478      81.820 114.960  88.190  1.00  0.00            
ATOM   4260  HB1 PRO   478      81.370 114.550  87.280  1.00  0.00            
ATOM   4261  HB2 PRO   478      82.850 115.200  87.920  1.00  0.00            
ATOM   4262  CA  PRO   478      80.990 116.080  88.820  1.00  0.00            
ATOM   4263  HA  PRO   478      81.710 116.870  89.050  1.00  0.00            
ATOM   4264  C   PRO   478      80.050 116.650  87.770  1.00  0.00            
ATOM   4265  O   PRO   478      80.450 117.550  87.040  1.00  0.00            
ATOM   4266  N   GLY   479      78.830 116.160  87.600  1.00  0.00            
ATOM   4267  H   GLY   479      78.420 115.500  88.250  1.00  0.00            
ATOM   4268  CA  GLY   479      77.870 116.770  86.700  1.00  0.00            
ATOM   4269  HA1 GLY   479      77.000 116.130  86.620  1.00  0.00            
ATOM   4270  HA2 GLY   479      78.340 116.950  85.730  1.00  0.00            
ATOM   4271  C   GLY   479      77.190 118.050  87.170  1.00  0.00            
ATOM   4272  O   GLY   479      77.310 118.450  88.320  1.00  0.00            
ATOM   4273  N   GLU   480      76.760 118.850  86.190  1.00  0.00            
ATOM   4274  H   GLU   480      76.640 118.550  85.230  1.00  0.00            
ATOM   4275  CA  GLU   480      76.180 120.160  86.350  1.00  0.00            
ATOM   4276  HA  GLU   480      75.820 120.180  87.380  1.00  0.00            
ATOM   4277  CB  GLU   480      77.220 121.270  86.230  1.00  0.00            
ATOM   4278  HB1 GLU   480      77.990 121.150  86.990  1.00  0.00            
ATOM   4279  HB2 GLU   480      76.870 122.280  86.460  1.00  0.00            
ATOM   4280  CG  GLU   480      77.890 121.320  84.860  1.00  0.00            
ATOM   4281  HG1 GLU   480      77.180 121.770  84.160  1.00  0.00            
ATOM   4282  HG2 GLU   480      78.190 120.290  84.650  1.00  0.00            
ATOM   4283  CD  GLU   480      79.150 122.170  84.830  1.00  0.00            
ATOM   4284  OE1 GLU   480      79.120 123.360  84.450  1.00  0.00            
ATOM   4285  OE2 GLU   480      80.200 121.650  85.270  1.00  0.00            
ATOM   4286  C   GLU   480      75.030 120.350  85.370  1.00  0.00            
ATOM   4287  O   GLU   480      75.170 119.870  84.250  1.00  0.00            
ATOM   4288  N   ARG   481      73.910 120.990  85.720  1.00  0.00            
ATOM   4289  H   ARG   481      73.850 121.270  86.690  1.00  0.00            
ATOM   4290  CA  ARG   481      72.880 121.540  84.870  1.00  0.00            
ATOM   4291  HA  ARG   481      72.580 120.690  84.250  1.00  0.00            
ATOM   4292  CB  ARG   481      71.650 121.880  85.700  1.00  0.00            
ATOM   4293  HB1 ARG   481      70.910 122.230  84.980  1.00  0.00            
ATOM   4294  HB2 ARG   481      71.870 122.700  86.380  1.00  0.00            
ATOM   4295  CG  ARG   481      71.010 120.760  86.520  1.00  0.00            
ATOM   4296  HG1 ARG   481      71.670 120.430  87.320  1.00  0.00            
ATOM   4297  HG2 ARG   481      70.860 120.010  85.740  1.00  0.00            
ATOM   4298  CD  ARG   481      69.670 121.150  87.140  1.00  0.00            
ATOM   4299  HD1 ARG   481      69.260 120.290  87.680  1.00  0.00            
ATOM   4300  HD2 ARG   481      69.070 121.510  86.300  1.00  0.00            
ATOM   4301  NE  ARG   481      69.810 122.170  88.180  1.00  0.00            
ATOM   4302  HE  ARG   481      70.720 122.140  88.620  1.00  0.00            
ATOM   4303  CZ  ARG   481      69.040 123.230  88.450  1.00  0.00            
ATOM   4304  NH1 ARG   481      67.910 123.550  87.810  1.00  0.00            
ATOM   4305 1HH1 ARG   481      67.370 122.900  87.260  1.00  0.00            
ATOM   4306 2HH1 ARG   481      67.420 124.390  88.080  1.00  0.00            
ATOM   4307  NH2 ARG   481      69.550 124.070  89.360  1.00  0.00            
ATOM   4308 1HH2 ARG   481      70.150 123.660  90.060  1.00  0.00            
ATOM   4309 2HH2 ARG   481      69.240 125.000  89.600  1.00  0.00            
ATOM   4310  C   ARG   481      73.410 122.610  83.930  1.00  0.00            
ATOM   4311  O   ARG   481      74.040 123.500  84.500  1.00  0.00            
ATOM   4312  N   PRO   482      73.110 122.600  82.630  1.00  0.00            
ATOM   4313  CD  PRO   482      72.650 121.530  81.770  1.00  0.00            
ATOM   4314  HD1 PRO   482      71.580 121.370  81.910  1.00  0.00            
ATOM   4315  HD2 PRO   482      73.060 120.570  82.090  1.00  0.00            
ATOM   4316  CG  PRO   482      73.100 121.970  80.380  1.00  0.00            
ATOM   4317  HG1 PRO   482      72.600 121.410  79.600  1.00  0.00            
ATOM   4318  HG2 PRO   482      74.190 121.910  80.350  1.00  0.00            
ATOM   4319  CB  PRO   482      72.740 123.450  80.430  1.00  0.00            
ATOM   4320  HB1 PRO   482      71.650 123.570  80.370  1.00  0.00            
ATOM   4321  HB2 PRO   482      73.220 124.100  79.700  1.00  0.00            
ATOM   4322  CA  PRO   482      73.300 123.780  81.810  1.00  0.00            
ATOM   4323  HA  PRO   482      74.350 124.080  81.740  1.00  0.00            
ATOM   4324  C   PRO   482      72.540 125.000  82.290  1.00  0.00            
ATOM   4325  O   PRO   482      71.460 124.940  82.880  1.00  0.00            
ATOM   4326  N   SER   483      73.120 126.170  82.010  1.00  0.00            
ATOM   4327  H   SER   483      74.060 126.050  81.650  1.00  0.00            
ATOM   4328  CA  SER   483      72.560 127.430  82.460  1.00  0.00            
ATOM   4329  HA  SER   483      71.580 127.300  82.920  1.00  0.00            
ATOM   4330  CB  SER   483      73.430 128.230  83.430  1.00  0.00            
ATOM   4331  HB1 SER   483      73.130 129.260  83.590  1.00  0.00            
ATOM   4332  HB2 SER   483      74.450 128.220  83.030  1.00  0.00            
ATOM   4333  OG  SER   483      73.360 127.690  84.730  1.00  0.00            
ATOM   4334  HG  SER   483      72.410 127.580  84.850  1.00  0.00            
ATOM   4335  C   SER   483      72.230 128.260  81.220  1.00  0.00            
ATOM   4336  O   SER   483      72.780 128.020  80.150  1.00  0.00            
ATOM   4337  N   GLY   484      71.380 129.270  81.390  1.00  0.00            
ATOM   4338  H   GLY   484      71.140 129.520  82.340  1.00  0.00            
ATOM   4339  CA  GLY   484      70.720 130.000  80.320  1.00  0.00            
ATOM   4340  HA1 GLY   484      70.680 129.270  79.510  1.00  0.00            
ATOM   4341  HA2 GLY   484      71.330 130.880  80.120  1.00  0.00            
ATOM   4342  C   GLY   484      69.280 130.480  80.450  1.00  0.00            
ATOM   4343  O   GLY   484      68.900 131.260  79.590  1.00  0.00            
ATOM   4344  N   MET   485      68.490 129.900  81.350  1.00  0.00            
ATOM   4345  H   MET   485      68.770 129.060  81.840  1.00  0.00            
ATOM   4346  CA  MET   485      67.100 130.240  81.610  1.00  0.00            
ATOM   4347  HA  MET   485      66.920 131.170  81.070  1.00  0.00            
ATOM   4348  CB  MET   485      66.290 129.120  80.980  1.00  0.00            
ATOM   4349  HB1 MET   485      66.420 128.260  81.630  1.00  0.00            
ATOM   4350  HB2 MET   485      66.660 128.830  80.000  1.00  0.00            
ATOM   4351  CG  MET   485      64.770 129.300  80.950  1.00  0.00            
ATOM   4352  HG1 MET   485      64.450 130.340  80.790  1.00  0.00            
ATOM   4353  HG2 MET   485      64.340 128.980  81.900  1.00  0.00            
ATOM   4354  SD  MET   485      63.890 128.310  79.730  1.00  0.00            
ATOM   4355  CE  MET   485      64.190 126.610  80.260  1.00  0.00            
ATOM   4356  HE1 MET   485      63.970 125.870  79.490  1.00  0.00            
ATOM   4357  HE2 MET   485      65.270 126.510  80.410  1.00  0.00            
ATOM   4358  HE3 MET   485      63.570 126.460  81.140  1.00  0.00            
ATOM   4359  C   MET   485      66.840 130.380  83.110  1.00  0.00            
ATOM   4360  O   MET   485      67.590 129.830  83.910  1.00  0.00            
ATOM   4361  N   PHE   486      65.810 131.170  83.420  1.00  0.00            
ATOM   4362  H   PHE   486      65.380 131.690  82.670  1.00  0.00            
ATOM   4363  CA  PHE   486      65.270 131.320  84.760  1.00  0.00            
ATOM   4364  HA  PHE   486      65.520 130.500  85.420  1.00  0.00            
ATOM   4365  CB  PHE   486      65.810 132.550  85.500  1.00  0.00            
ATOM   4366  HB1 PHE   486      66.870 132.460  85.720  1.00  0.00            
ATOM   4367  HB2 PHE   486      65.220 132.690  86.400  1.00  0.00            
ATOM   4368  CG  PHE   486      65.570 133.870  84.810  1.00  0.00            
ATOM   4369  CD1 PHE   486      66.510 134.460  83.960  1.00  0.00            
ATOM   4370  HD1 PHE   486      67.360 133.880  83.660  1.00  0.00            
ATOM   4371  CE1 PHE   486      66.450 135.780  83.480  1.00  0.00            
ATOM   4372  HE1 PHE   486      67.250 136.130  82.850  1.00  0.00            
ATOM   4373  CZ  PHE   486      65.440 136.580  84.040  1.00  0.00            
ATOM   4374  HZ  PHE   486      65.470 137.650  83.890  1.00  0.00            
ATOM   4375  CE2 PHE   486      64.420 136.000  84.790  1.00  0.00            
ATOM   4376  HE2 PHE   486      63.600 136.600  85.160  1.00  0.00            
ATOM   4377  CD2 PHE   486      64.480 134.660  85.190  1.00  0.00            
ATOM   4378  HD2 PHE   486      63.670 134.180  85.740  1.00  0.00            
ATOM   4379  C   PHE   486      63.760 131.240  84.620  1.00  0.00            
ATOM   4380  O   PHE   486      63.220 130.670  83.670  1.00  0.00            
ATOM   4381  N   ASP   487      63.170 131.520  85.780  1.00  0.00            
ATOM   4382  H   ASP   487      63.670 132.000  86.520  1.00  0.00            
ATOM   4383  CA  ASP   487      61.800 131.160  86.110  1.00  0.00            
ATOM   4384  HA  ASP   487      61.470 130.450  85.360  1.00  0.00            
ATOM   4385  CB  ASP   487      61.880 130.340  87.390  1.00  0.00            
ATOM   4386  HB1 ASP   487      62.410 130.960  88.110  1.00  0.00            
ATOM   4387  HB2 ASP   487      62.530 129.470  87.280  1.00  0.00            
ATOM   4388  CG  ASP   487      60.520 129.950  87.940  1.00  0.00            
ATOM   4389  OD1 ASP   487      59.960 128.950  87.440  1.00  0.00            
ATOM   4390  OD2 ASP   487      59.920 130.800  88.620  1.00  0.00            
ATOM   4391  C   ASP   487      60.930 132.400  86.230  1.00  0.00            
ATOM   4392  O   ASP   487      61.370 133.510  86.510  1.00  0.00            
ATOM   4393  N   SER   488      59.640 132.300  85.910  1.00  0.00            
ATOM   4394  H   SER   488      59.320 131.380  85.620  1.00  0.00            
ATOM   4395  CA  SER   488      58.660 133.360  85.870  1.00  0.00            
ATOM   4396  HA  SER   488      59.150 134.160  85.320  1.00  0.00            
ATOM   4397  CB  SER   488      57.380 132.790  85.260  1.00  0.00            
ATOM   4398  HB1 SER   488      56.770 133.690  85.290  1.00  0.00            
ATOM   4399  HB2 SER   488      57.010 132.020  85.930  1.00  0.00            
ATOM   4400  OG  SER   488      57.580 132.330  83.940  1.00  0.00            
ATOM   4401  HG  SER   488      58.050 131.500  83.870  1.00  0.00            
ATOM   4402  C   SER   488      58.470 134.070  87.210  1.00  0.00            
ATOM   4403  O   SER   488      58.010 135.210  87.250  1.00  0.00            
ATOM   4404  N   SER   489      58.740 133.370  88.310  1.00  0.00            
ATOM   4405  H   SER   489      59.080 132.450  88.080  1.00  0.00            
ATOM   4406  CA  SER   489      58.610 133.880  89.660  1.00  0.00            
ATOM   4407  HA  SER   489      57.570 133.990  89.980  1.00  0.00            
ATOM   4408  CB  SER   489      59.110 132.810  90.610  1.00  0.00            
ATOM   4409  HB1 SER   489      58.510 131.900  90.550  1.00  0.00            
ATOM   4410  HB2 SER   489      58.910 133.100  91.650  1.00  0.00            
ATOM   4411  OG  SER   489      60.500 132.640  90.450  1.00  0.00            
ATOM   4412  HG  SER   489      60.600 131.870  89.880  1.00  0.00            
ATOM   4413  C   SER   489      59.400 135.150  89.910  1.00  0.00            
ATOM   4414  O   SER   489      58.960 136.110  90.550  1.00  0.00            
ATOM   4415  N   VAL   490      60.560 135.160  89.250  1.00  0.00            
ATOM   4416  H   VAL   490      60.890 134.270  88.910  1.00  0.00            
ATOM   4417  CA  VAL   490      61.560 136.210  89.330  1.00  0.00            
ATOM   4418  HA  VAL   490      61.540 136.730  90.290  1.00  0.00            
ATOM   4419  CB  VAL   490      62.900 135.770  88.770  1.00  0.00            
ATOM   4420  HB  VAL   490      62.850 135.660  87.690  1.00  0.00            
ATOM   4421  CG1 VAL   490      64.060 136.680  89.160  1.00  0.00            
ATOM   4422 1HG1 VAL   490      63.780 137.700  88.920  1.00  0.00            
ATOM   4423 2HG1 VAL   490      64.330 136.620  90.220  1.00  0.00            
ATOM   4424 3HG1 VAL   490      64.940 136.320  88.630  1.00  0.00            
ATOM   4425  CG2 VAL   490      63.310 134.390  89.280  1.00  0.00            
ATOM   4426 1HG2 VAL   490      63.280 134.370  90.370  1.00  0.00            
ATOM   4427 2HG2 VAL   490      62.620 133.610  88.950  1.00  0.00            
ATOM   4428 3HG2 VAL   490      64.260 134.040  88.860  1.00  0.00            
ATOM   4429  C   VAL   490      61.040 137.340  88.450  1.00  0.00            
ATOM   4430  O   VAL   490      61.310 138.500  88.760  1.00  0.00            
ATOM   4431  N   LEU   491      60.400 137.010  87.330  1.00  0.00            
ATOM   4432  H   LEU   491      60.210 136.090  86.960  1.00  0.00            
ATOM   4433  CA  LEU   491      59.660 138.080  86.680  1.00  0.00            
ATOM   4434  HA  LEU   491      60.360 138.900  86.510  1.00  0.00            
ATOM   4435  CB  LEU   491      59.280 137.780  85.230  1.00  0.00            
ATOM   4436  HB1 LEU   491      58.570 138.540  84.910  1.00  0.00            
ATOM   4437  HB2 LEU   491      58.640 136.900  85.350  1.00  0.00            
ATOM   4438  CG  LEU   491      60.410 137.470  84.270  1.00  0.00            
ATOM   4439  HG  LEU   491      60.840 136.490  84.490  1.00  0.00            
ATOM   4440  CD1 LEU   491      59.930 137.710  82.840  1.00  0.00            
ATOM   4441 1HD1 LEU   491      59.960 138.780  82.640  1.00  0.00            
ATOM   4442 2HD1 LEU   491      60.620 137.200  82.180  1.00  0.00            
ATOM   4443 3HD1 LEU   491      58.910 137.320  82.780  1.00  0.00            
ATOM   4444  CD2 LEU   491      61.630 138.350  84.530  1.00  0.00            
ATOM   4445 1HD2 LEU   491      61.970 138.160  85.540  1.00  0.00            
ATOM   4446 2HD2 LEU   491      62.460 138.240  83.830  1.00  0.00            
ATOM   4447 3HD2 LEU   491      61.350 139.400  84.560  1.00  0.00            
ATOM   4448  C   LEU   491      58.490 138.700  87.430  1.00  0.00            
ATOM   4449  O   LEU   491      58.430 139.930  87.420  1.00  0.00            
ATOM   4450  N   CYS   492      57.780 137.940  88.260  1.00  0.00            
ATOM   4451  H   CYS   492      58.000 136.960  88.160  1.00  0.00            
ATOM   4452  CA  CYS   492      56.860 138.480  89.240  1.00  0.00            
ATOM   4453  HA  CYS   492      56.110 139.060  88.690  1.00  0.00            
ATOM   4454  CB  CYS   492      56.170 137.240  89.790  1.00  0.00            
ATOM   4455  HB1 CYS   492      56.730 136.830  90.630  1.00  0.00            
ATOM   4456  HB2 CYS   492      56.020 136.530  88.980  1.00  0.00            
ATOM   4457  SG  CYS   492      54.620 137.700  90.610  1.00  0.00            
ATOM   4458  HG  CYS   492      55.220 138.610  91.390  1.00  0.00            
ATOM   4459  C   CYS   492      57.530 139.320  90.310  1.00  0.00            
ATOM   4460  O   CYS   492      57.050 140.370  90.740  1.00  0.00            
ATOM   4461  N   GLU   493      58.700 138.860  90.760  1.00  0.00            
ATOM   4462  H   GLU   493      58.950 137.950  90.400  1.00  0.00            
ATOM   4463  CA  GLU   493      59.570 139.550  91.690  1.00  0.00            
ATOM   4464  HA  GLU   493      59.030 139.900  92.570  1.00  0.00            
ATOM   4465  CB  GLU   493      60.730 138.640  92.080  1.00  0.00            
ATOM   4466  HB1 GLU   493      61.450 138.650  91.260  1.00  0.00            
ATOM   4467  HB2 GLU   493      60.430 137.590  92.110  1.00  0.00            
ATOM   4468  CG  GLU   493      61.410 139.070  93.380  1.00  0.00            
ATOM   4469  HG1 GLU   493      60.690 138.990  94.200  1.00  0.00            
ATOM   4470  HG2 GLU   493      61.760 140.100  93.320  1.00  0.00            
ATOM   4471  CD  GLU   493      62.570 138.120  93.640  1.00  0.00            
ATOM   4472  OE1 GLU   493      63.700 138.440  93.210  1.00  0.00            
ATOM   4473  OE2 GLU   493      62.340 137.080  94.290  1.00  0.00            
ATOM   4474  C   GLU   493      60.060 140.880  91.140  1.00  0.00            
ATOM   4475  O   GLU   493      60.250 141.800  91.930  1.00  0.00            
ATOM   4476  N   CYS   494      60.200 141.020  89.820  1.00  0.00            
ATOM   4477  H   CYS   494      60.190 140.110  89.390  1.00  0.00            
ATOM   4478  CA  CYS   494      60.720 142.210  89.170  1.00  0.00            
ATOM   4479  HA  CYS   494      61.500 142.540  89.850  1.00  0.00            
ATOM   4480  CB  CYS   494      61.160 141.890  87.740  1.00  0.00            
ATOM   4481  HB1 CYS   494      61.270 142.830  87.190  1.00  0.00            
ATOM   4482  HB2 CYS   494      60.410 141.280  87.240  1.00  0.00            
ATOM   4483  SG  CYS   494      62.790 141.130  87.780  1.00  0.00            
ATOM   4484  HG  CYS   494      62.560 139.920  88.300  1.00  0.00            
ATOM   4485  C   CYS   494      59.720 143.370  89.180  1.00  0.00            
ATOM   4486  O   CYS   494      60.180 144.480  89.450  1.00  0.00            
ATOM   4487  N   TYR   495      58.430 143.100  89.000  1.00  0.00            
ATOM   4488  H   TYR   495      58.190 142.120  88.920  1.00  0.00            
ATOM   4489  CA  TYR   495      57.310 143.990  89.280  1.00  0.00            
ATOM   4490  HA  TYR   495      57.560 144.960  88.850  1.00  0.00            
ATOM   4491  CB  TYR   495      56.100 143.560  88.460  1.00  0.00            
ATOM   4492  HB1 TYR   495      55.240 144.170  88.740  1.00  0.00            
ATOM   4493  HB2 TYR   495      55.860 142.520  88.700  1.00  0.00            
ATOM   4494  CG  TYR   495      56.210 143.700  86.960  1.00  0.00            
ATOM   4495  CD1 TYR   495      55.340 144.570  86.300  1.00  0.00            
ATOM   4496  HD1 TYR   495      54.800 145.290  86.910  1.00  0.00            
ATOM   4497  CE1 TYR   495      55.220 144.480  84.910  1.00  0.00            
ATOM   4498  HE1 TYR   495      54.560 145.200  84.450  1.00  0.00            
ATOM   4499  CZ  TYR   495      55.920 143.520  84.150  1.00  0.00            
ATOM   4500  OH  TYR   495      55.770 143.500  82.790  1.00  0.00            
ATOM   4501  HH  TYR   495      55.250 144.180  82.370  1.00  0.00            
ATOM   4502  CE2 TYR   495      56.760 142.640  84.850  1.00  0.00            
ATOM   4503  HE2 TYR   495      57.330 141.920  84.280  1.00  0.00            
ATOM   4504  CD2 TYR   495      56.870 142.700  86.240  1.00  0.00            
ATOM   4505  HD2 TYR   495      57.340 141.930  86.830  1.00  0.00            
ATOM   4506  C   TYR   495      56.930 144.140  90.750  1.00  0.00            
ATOM   4507  O   TYR   495      56.410 145.180  91.150  1.00  0.00            
ATOM   4508  N   ASP   496      57.260 143.140  91.570  1.00  0.00            
ATOM   4509  H   ASP   496      57.630 142.270  91.210  1.00  0.00            
ATOM   4510  CA  ASP   496      57.190 143.320  93.000  1.00  0.00            
ATOM   4511  HA  ASP   496      56.200 143.710  93.240  1.00  0.00            
ATOM   4512  CB  ASP   496      57.230 141.960  93.690  1.00  0.00            
ATOM   4513  HB1 ASP   496      58.220 141.590  93.430  1.00  0.00            
ATOM   4514  HB2 ASP   496      56.500 141.320  93.190  1.00  0.00            
ATOM   4515  CG  ASP   496      57.090 141.950  95.200  1.00  0.00            
ATOM   4516  OD1 ASP   496      58.050 142.340  95.900  1.00  0.00            
ATOM   4517  OD2 ASP   496      56.040 141.430  95.640  1.00  0.00            
ATOM   4518  C   ASP   496      58.180 144.350  93.520  1.00  0.00            
ATOM   4519  O   ASP   496      57.760 145.310  94.160  1.00  0.00            
ATOM   4520  N   ALA   497      59.450 144.250  93.110  1.00  0.00            
ATOM   4521  H   ALA   497      59.640 143.470  92.490  1.00  0.00            
ATOM   4522  CA  ALA   497      60.550 145.110  93.490  1.00  0.00            
ATOM   4523  HA  ALA   497      60.430 145.240  94.570  1.00  0.00            
ATOM   4524  CB  ALA   497      61.900 144.500  93.140  1.00  0.00            
ATOM   4525  HB1 ALA   497      62.150 144.660  92.090  1.00  0.00            
ATOM   4526  HB2 ALA   497      62.710 145.030  93.650  1.00  0.00            
ATOM   4527  HB3 ALA   497      61.880 143.450  93.430  1.00  0.00            
ATOM   4528  C   ALA   497      60.390 146.490  92.870  1.00  0.00            
ATOM   4529  O   ALA   497      60.620 147.490  93.550  1.00  0.00            
ATOM   4530  N   GLY   498      59.920 146.580  91.630  1.00  0.00            
ATOM   4531  H   GLY   498      60.130 145.820  91.000  1.00  0.00            
ATOM   4532  CA  GLY   498      59.580 147.800  90.920  1.00  0.00            
ATOM   4533  HA1 GLY   498      59.250 147.480  89.930  1.00  0.00            
ATOM   4534  HA2 GLY   498      60.550 148.280  90.760  1.00  0.00            
ATOM   4535  C   GLY   498      58.560 148.700  91.610  1.00  0.00            
ATOM   4536  O   GLY   498      58.870 149.850  91.920  1.00  0.00            
ATOM   4537  N   CYS   499      57.440 148.090  92.010  1.00  0.00            
ATOM   4538  H   CYS   499      57.340 147.140  91.680  1.00  0.00            
ATOM   4539  CA  CYS   499      56.450 148.740  92.840  1.00  0.00            
ATOM   4540  HA  CYS   499      56.290 149.760  92.460  1.00  0.00            
ATOM   4541  CB  CYS   499      55.100 148.040  92.740  1.00  0.00            
ATOM   4542  HB1 CYS   499      54.460 148.760  93.260  1.00  0.00            
ATOM   4543  HB2 CYS   499      55.150 147.150  93.370  1.00  0.00            
ATOM   4544  SG  CYS   499      54.430 147.660  91.110  1.00  0.00            
ATOM   4545  HG  CYS   499      54.970 146.440  91.040  1.00  0.00            
ATOM   4546  C   CYS   499      56.840 148.830  94.300  1.00  0.00            
ATOM   4547  O   CYS   499      56.340 149.740  94.960  1.00  0.00            
ATOM   4548  N   ALA   500      57.790 148.040  94.800  1.00  0.00            
ATOM   4549  H   ALA   500      58.160 147.250  94.290  1.00  0.00            
ATOM   4550  CA  ALA   500      58.170 148.100  96.200  1.00  0.00            
ATOM   4551  HA  ALA   500      57.230 148.310  96.730  1.00  0.00            
ATOM   4552  CB  ALA   500      58.620 146.770  96.800  1.00  0.00            
ATOM   4553  HB1 ALA   500      57.910 145.950  96.690  1.00  0.00            
ATOM   4554  HB2 ALA   500      59.590 146.420  96.450  1.00  0.00            
ATOM   4555  HB3 ALA   500      58.800 147.050  97.830  1.00  0.00            
ATOM   4556  C   ALA   500      59.120 149.240  96.520  1.00  0.00            
ATOM   4557  O   ALA   500      58.710 150.120  97.270  1.00  0.00            
ATOM   4558  N   TRP   501      60.270 149.280  95.850  1.00  0.00            
ATOM   4559  H   TRP   501      60.450 148.600  95.130  1.00  0.00            
ATOM   4560  CA  TRP   501      61.400 150.110  96.230  1.00  0.00            
ATOM   4561  HA  TRP   501      61.270 150.440  97.260  1.00  0.00            
ATOM   4562  CB  TRP   501      62.670 149.260  96.220  1.00  0.00            
ATOM   4563  HB1 TRP   501      63.590 149.810  96.410  1.00  0.00            
ATOM   4564  HB2 TRP   501      62.780 148.850  95.210  1.00  0.00            
ATOM   4565  CG  TRP   501      62.620 148.150  97.230  1.00  0.00            
ATOM   4566  CD1 TRP   501      62.300 146.900  96.820  1.00  0.00            
ATOM   4567  HD1 TRP   501      61.890 146.590  95.870  1.00  0.00            
ATOM   4568  NE1 TRP   501      62.390 146.140  97.970  1.00  0.00            
ATOM   4569  HE1 TRP   501      62.290 145.140  97.860  1.00  0.00            
ATOM   4570  CE2 TRP   501      62.830 146.820  99.090  1.00  0.00            
ATOM   4571  CZ2 TRP   501      63.050 146.440 100.410  1.00  0.00            
ATOM   4572  HZ2 TRP   501      62.700 145.470 100.740  1.00  0.00            
ATOM   4573  CH2 TRP   501      63.670 147.330 101.300  1.00  0.00            
ATOM   4574  HH2 TRP   501      63.910 147.070 102.310  1.00  0.00            
ATOM   4575  CZ3 TRP   501      63.900 148.650 100.910  1.00  0.00            
ATOM   4576  HZ3 TRP   501      64.250 149.390 101.620  1.00  0.00            
ATOM   4577  CE3 TRP   501      63.480 149.030  99.620  1.00  0.00            
ATOM   4578  HE3 TRP   501      63.590 150.060  99.350  1.00  0.00            
ATOM   4579  CD2 TRP   501      62.950 148.170  98.650  1.00  0.00            
ATOM   4580  C   TRP   501      61.470 151.370  95.380  1.00  0.00            
ATOM   4581  O   TRP   501      61.800 152.460  95.840  1.00  0.00            
ATOM   4582  N   TYR   502      61.150 151.280  94.090  1.00  0.00            
ATOM   4583  H   TYR   502      60.870 150.360  93.760  1.00  0.00            
ATOM   4584  CA  TYR   502      61.600 152.230  93.090  1.00  0.00            
ATOM   4585  HA  TYR   502      62.290 152.930  93.570  1.00  0.00            
ATOM   4586  CB  TYR   502      62.270 151.360  92.020  1.00  0.00            
ATOM   4587  HB1 TYR   502      62.680 151.870  91.150  1.00  0.00            
ATOM   4588  HB2 TYR   502      61.480 150.790  91.540  1.00  0.00            
ATOM   4589  CG  TYR   502      63.360 150.450  92.540  1.00  0.00            
ATOM   4590  CD1 TYR   502      64.530 150.960  93.100  1.00  0.00            
ATOM   4591  HD1 TYR   502      64.590 152.010  93.320  1.00  0.00            
ATOM   4592  CE1 TYR   502      65.480 150.110  93.690  1.00  0.00            
ATOM   4593  HE1 TYR   502      66.310 150.530  94.230  1.00  0.00            
ATOM   4594  CZ  TYR   502      65.330 148.720  93.520  1.00  0.00            
ATOM   4595  OH  TYR   502      66.380 147.930  93.890  1.00  0.00            
ATOM   4596  HH  TYR   502      66.300 146.970  93.870  1.00  0.00            
ATOM   4597  CE2 TYR   502      64.230 148.180  92.820  1.00  0.00            
ATOM   4598  HE2 TYR   502      64.110 147.120  92.650  1.00  0.00            
ATOM   4599  CD2 TYR   502      63.310 149.070  92.270  1.00  0.00            
ATOM   4600  HD2 TYR   502      62.480 148.720  91.680  1.00  0.00            
ATOM   4601  C   TYR   502      60.480 153.100  92.540  1.00  0.00            
ATOM   4602  O   TYR   502      60.760 154.020  91.780  1.00  0.00            
ATOM   4603  N   GLU   503      59.210 152.780  92.770  1.00  0.00            
ATOM   4604  H   GLU   503      59.060 151.920  93.280  1.00  0.00            
ATOM   4605  CA  GLU   503      58.030 153.510  92.330  1.00  0.00            
ATOM   4606  HA  GLU   503      57.260 152.880  92.760  1.00  0.00            
ATOM   4607  CB  GLU   503      57.940 154.860  93.030  1.00  0.00            
ATOM   4608  HB1 GLU   503      56.960 155.250  92.730  1.00  0.00            
ATOM   4609  HB2 GLU   503      58.640 155.440  92.440  1.00  0.00            
ATOM   4610  CG  GLU   503      58.080 154.860  94.550  1.00  0.00            
ATOM   4611  HG1 GLU   503      59.040 154.500  94.920  1.00  0.00            
ATOM   4612  HG2 GLU   503      57.270 154.290  95.000  1.00  0.00            
ATOM   4613  CD  GLU   503      57.870 156.290  95.030  1.00  0.00            
ATOM   4614  OE1 GLU   503      56.900 156.560  95.770  1.00  0.00            
ATOM   4615  OE2 GLU   503      58.550 157.250  94.610  1.00  0.00            
ATOM   4616  C   GLU   503      57.770 153.440  90.830  1.00  0.00            
ATOM   4617  O   GLU   503      57.200 154.350  90.240  1.00  0.00            
ATOM   4618  N   LEU   504      58.140 152.270  90.310  1.00  0.00            
ATOM   4619  H   LEU   504      58.700 151.660  90.890  1.00  0.00            
ATOM   4620  CA  LEU   504      57.900 151.880  88.930  1.00  0.00            
ATOM   4621  HA  LEU   504      57.900 152.750  88.270  1.00  0.00            
ATOM   4622  CB  LEU   504      59.080 151.030  88.470  1.00  0.00            
ATOM   4623  HB1 LEU   504      58.930 150.620  87.480  1.00  0.00            
ATOM   4624  HB2 LEU   504      59.140 150.130  89.080  1.00  0.00            
ATOM   4625  CG  LEU   504      60.410 151.780  88.470  1.00  0.00            
ATOM   4626  HG  LEU   504      60.580 152.040  89.510  1.00  0.00            
ATOM   4627  CD1 LEU   504      61.510 150.820  88.040  1.00  0.00            
ATOM   4628 1HD1 LEU   504      61.270 150.580  87.010  1.00  0.00            
ATOM   4629 2HD1 LEU   504      62.500 151.250  88.160  1.00  0.00            
ATOM   4630 3HD1 LEU   504      61.440 150.030  88.790  1.00  0.00            
ATOM   4631  CD2 LEU   504      60.390 153.120  87.730  1.00  0.00            
ATOM   4632 1HD2 LEU   504      61.370 153.580  87.620  1.00  0.00            
ATOM   4633 2HD2 LEU   504      60.050 153.020  86.700  1.00  0.00            
ATOM   4634 3HD2 LEU   504      59.760 153.820  88.290  1.00  0.00            
ATOM   4635  C   LEU   504      56.540 151.220  88.800  1.00  0.00            
ATOM   4636  O   LEU   504      56.390 150.060  89.190  1.00  0.00            
ATOM   4637  N   THR   505      55.680 151.760  87.930  1.00  0.00            
ATOM   4638  H   THR   505      55.990 152.560  87.400  1.00  0.00            
ATOM   4639  CA  THR   505      54.350 151.260  87.620  1.00  0.00            
ATOM   4640  HA  THR   505      54.110 150.710  88.530  1.00  0.00            
ATOM   4641  CB  THR   505      53.360 152.420  87.520  1.00  0.00            
ATOM   4642  HB  THR   505      52.400 152.040  87.200  1.00  0.00            
ATOM   4643  CG2 THR   505      53.330 153.220  88.820  1.00  0.00            
ATOM   4644 1HG2 THR   505      53.230 152.540  89.660  1.00  0.00            
ATOM   4645 2HG2 THR   505      54.210 153.840  89.040  1.00  0.00            
ATOM   4646 3HG2 THR   505      52.400 153.780  88.800  1.00  0.00            
ATOM   4647  OG1 THR   505      53.850 153.300  86.530  1.00  0.00            
ATOM   4648  HG1 THR   505      53.130 153.820  86.170  1.00  0.00            
ATOM   4649  C   THR   505      54.350 150.300  86.450  1.00  0.00            
ATOM   4650  O   THR   505      55.360 150.280  85.750  1.00  0.00            
ATOM   4651  N   PRO   506      53.330 149.460  86.240  1.00  0.00            
ATOM   4652  CD  PRO   506      52.010 149.540  86.820  1.00  0.00            
ATOM   4653  HD1 PRO   506      51.390 150.100  86.130  1.00  0.00            
ATOM   4654  HD2 PRO   506      51.960 149.970  87.820  1.00  0.00            
ATOM   4655  CG  PRO   506      51.520 148.090  86.860  1.00  0.00            
ATOM   4656  HG1 PRO   506      50.440 148.050  86.970  1.00  0.00            
ATOM   4657  HG2 PRO   506      51.940 147.490  87.670  1.00  0.00            
ATOM   4658  CB  PRO   506      52.040 147.560  85.530  1.00  0.00            
ATOM   4659  HB1 PRO   506      51.420 148.060  84.780  1.00  0.00            
ATOM   4660  HB2 PRO   506      52.160 146.480  85.650  1.00  0.00            
ATOM   4661  CA  PRO   506      53.430 148.190  85.540  1.00  0.00            
ATOM   4662  HA  PRO   506      54.160 147.560  86.050  1.00  0.00            
ATOM   4663  C   PRO   506      54.030 148.320  84.150  1.00  0.00            
ATOM   4664  O   PRO   506      54.910 147.510  83.840  1.00  0.00            
ATOM   4665  N   ALA   507      53.550 149.180  83.250  1.00  0.00            
ATOM   4666  H   ALA   507      52.800 149.810  83.510  1.00  0.00            
ATOM   4667  CA  ALA   507      53.960 149.200  81.870  1.00  0.00            
ATOM   4668  HA  ALA   507      53.980 148.200  81.450  1.00  0.00            
ATOM   4669  CB  ALA   507      52.910 149.920  81.020  1.00  0.00            
ATOM   4670  HB1 ALA   507      53.340 150.390  80.140  1.00  0.00            
ATOM   4671  HB2 ALA   507      52.150 149.200  80.720  1.00  0.00            
ATOM   4672  HB3 ALA   507      52.420 150.670  81.650  1.00  0.00            
ATOM   4673  C   ALA   507      55.360 149.760  81.680  1.00  0.00            
ATOM   4674  O   ALA   507      55.900 149.620  80.580  1.00  0.00            
ATOM   4675  N   GLU   508      55.820 150.460  82.720  1.00  0.00            
ATOM   4676  H   GLU   508      55.180 150.580  83.490  1.00  0.00            
ATOM   4677  CA  GLU   508      57.180 150.960  82.820  1.00  0.00            
ATOM   4678  HA  GLU   508      57.330 151.370  81.830  1.00  0.00            
ATOM   4679  CB  GLU   508      57.340 152.110  83.810  1.00  0.00            
ATOM   4680  HB1 GLU   508      57.170 151.660  84.790  1.00  0.00            
ATOM   4681  HB2 GLU   508      56.600 152.880  83.610  1.00  0.00            
ATOM   4682  CG  GLU   508      58.730 152.740  83.840  1.00  0.00            
ATOM   4683  HG1 GLU   508      59.370 151.880  83.930  1.00  0.00            
ATOM   4684  HG2 GLU   508      58.820 153.410  84.690  1.00  0.00            
ATOM   4685  CD  GLU   508      59.200 153.410  82.560  1.00  0.00            
ATOM   4686  OE1 GLU   508      58.550 154.370  82.090  1.00  0.00            
ATOM   4687  OE2 GLU   508      60.240 152.970  82.030  1.00  0.00            
ATOM   4688  C   GLU   508      58.070 149.750  83.070  1.00  0.00            
ATOM   4689  O   GLU   508      59.000 149.540  82.290  1.00  0.00            
ATOM   4690  N   THR   509      57.660 148.870  83.980  1.00  0.00            
ATOM   4691  H   THR   509      56.850 149.010  84.570  1.00  0.00            
ATOM   4692  CA  THR   509      58.380 147.630  84.180  1.00  0.00            
ATOM   4693  HA  THR   509      59.430 147.830  84.380  1.00  0.00            
ATOM   4694  CB  THR   509      57.910 146.870  85.420  1.00  0.00            
ATOM   4695  HB  THR   509      56.890 146.490  85.400  1.00  0.00            
ATOM   4696  CG2 THR   509      58.810 145.650  85.630  1.00  0.00            
ATOM   4697 1HG2 THR   509      58.770 144.960  84.790  1.00  0.00            
ATOM   4698 2HG2 THR   509      59.860 145.920  85.790  1.00  0.00            
ATOM   4699 3HG2 THR   509      58.550 145.020  86.480  1.00  0.00            
ATOM   4700  OG1 THR   509      58.140 147.720  86.520  1.00  0.00            
ATOM   4701  HG1 THR   509      57.370 147.770  87.080  1.00  0.00            
ATOM   4702  C   THR   509      58.310 146.810  82.900  1.00  0.00            
ATOM   4703  O   THR   509      59.320 146.240  82.510  1.00  0.00            
ATOM   4704  N   SER   510      57.160 146.650  82.240  1.00  0.00            
ATOM   4705  H   SER   510      56.380 147.230  82.500  1.00  0.00            
ATOM   4706  CA  SER   510      57.020 146.180  80.870  1.00  0.00            
ATOM   4707  HA  SER   510      57.300 145.140  81.030  1.00  0.00            
ATOM   4708  CB  SER   510      55.650 146.090  80.210  1.00  0.00            
ATOM   4709  HB1 SER   510      55.630 145.460  79.320  1.00  0.00            
ATOM   4710  HB2 SER   510      55.330 147.050  79.800  1.00  0.00            
ATOM   4711  OG  SER   510      54.720 145.360  80.990  1.00  0.00            
ATOM   4712  HG  SER   510      53.980 145.180  80.400  1.00  0.00            
ATOM   4713  C   SER   510      58.040 146.630  79.840  1.00  0.00            
ATOM   4714  O   SER   510      58.790 145.760  79.410  1.00  0.00            
ATOM   4715  N   VAL   511      58.330 147.910  79.590  1.00  0.00            
ATOM   4716  H   VAL   511      57.680 148.600  79.940  1.00  0.00            
ATOM   4717  CA  VAL   511      59.280 148.260  78.560  1.00  0.00            
ATOM   4718  HA  VAL   511      59.050 147.670  77.670  1.00  0.00            
ATOM   4719  CB  VAL   511      59.170 149.720  78.130  1.00  0.00            
ATOM   4720  HB  VAL   511      59.980 149.920  77.440  1.00  0.00            
ATOM   4721  CG1 VAL   511      57.890 149.840  77.310  1.00  0.00            
ATOM   4722 1HG1 VAL   511      58.050 149.280  76.400  1.00  0.00            
ATOM   4723 2HG1 VAL   511      57.050 149.410  77.850  1.00  0.00            
ATOM   4724 3HG1 VAL   511      57.900 150.860  76.940  1.00  0.00            
ATOM   4725  CG2 VAL   511      59.360 150.780  79.210  1.00  0.00            
ATOM   4726 1HG2 VAL   511      60.170 150.540  79.890  1.00  0.00            
ATOM   4727 2HG2 VAL   511      59.580 151.700  78.670  1.00  0.00            
ATOM   4728 3HG2 VAL   511      58.470 150.950  79.820  1.00  0.00            
ATOM   4729  C   VAL   511      60.760 148.060  78.870  1.00  0.00            
ATOM   4730  O   VAL   511      61.570 147.720  78.020  1.00  0.00            
ATOM   4731  N   ARG   512      61.110 148.090  80.160  1.00  0.00            
ATOM   4732  H   ARG   512      60.340 148.300  80.770  1.00  0.00            
ATOM   4733  CA  ARG   512      62.400 147.780  80.730  1.00  0.00            
ATOM   4734  HA  ARG   512      63.210 148.290  80.200  1.00  0.00            
ATOM   4735  CB  ARG   512      62.530 148.280  82.170  1.00  0.00            
ATOM   4736  HB1 ARG   512      63.430 147.930  82.660  1.00  0.00            
ATOM   4737  HB2 ARG   512      61.640 147.930  82.690  1.00  0.00            
ATOM   4738  CG  ARG   512      62.540 149.800  82.310  1.00  0.00            
ATOM   4739  HG1 ARG   512      61.720 150.220  81.730  1.00  0.00            
ATOM   4740  HG2 ARG   512      63.530 150.080  81.940  1.00  0.00            
ATOM   4741  CD  ARG   512      62.270 150.170  83.760  1.00  0.00            
ATOM   4742  HD1 ARG   512      63.120 149.920  84.400  1.00  0.00            
ATOM   4743  HD2 ARG   512      61.380 149.630  84.090  1.00  0.00            
ATOM   4744  NE  ARG   512      62.050 151.620  83.730  1.00  0.00            
ATOM   4745  HE  ARG   512      61.600 151.940  82.880  1.00  0.00            
ATOM   4746  CZ  ARG   512      62.580 152.570  84.500  1.00  0.00            
ATOM   4747  NH1 ARG   512      63.520 152.250  85.400  1.00  0.00            
ATOM   4748 1HH1 ARG   512      63.910 151.330  85.300  1.00  0.00            
ATOM   4749 2HH1 ARG   512      63.810 152.820  86.190  1.00  0.00            
ATOM   4750  NH2 ARG   512      62.180 153.850  84.440  1.00  0.00            
ATOM   4751 1HH2 ARG   512      61.430 154.130  83.820  1.00  0.00            
ATOM   4752 2HH2 ARG   512      62.630 154.520  85.050  1.00  0.00            
ATOM   4753  C   ARG   512      62.580 146.270  80.670  1.00  0.00            
ATOM   4754  O   ARG   512      63.680 145.930  80.220  1.00  0.00            
ATOM   4755  N   LEU   513      61.650 145.380  81.010  1.00  0.00            
ATOM   4756  H   LEU   513      60.840 145.810  81.430  1.00  0.00            
ATOM   4757  CA  LEU   513      61.740 143.930  80.900  1.00  0.00            
ATOM   4758  HA  LEU   513      62.740 143.550  81.090  1.00  0.00            
ATOM   4759  CB  LEU   513      60.670 143.230  81.730  1.00  0.00            
ATOM   4760  HB1 LEU   513      60.460 142.210  81.410  1.00  0.00            
ATOM   4761  HB2 LEU   513      59.760 143.830  81.670  1.00  0.00            
ATOM   4762  CG  LEU   513      60.970 143.100  83.220  1.00  0.00            
ATOM   4763  HG  LEU   513      60.000 142.820  83.630  1.00  0.00            
ATOM   4764  CD1 LEU   513      61.980 141.980  83.440  1.00  0.00            
ATOM   4765 1HD1 LEU   513      62.930 142.130  82.920  1.00  0.00            
ATOM   4766 2HD1 LEU   513      62.260 141.970  84.490  1.00  0.00            
ATOM   4767 3HD1 LEU   513      61.470 141.100  83.050  1.00  0.00            
ATOM   4768  CD2 LEU   513      61.700 144.220  83.960  1.00  0.00            
ATOM   4769 1HD2 LEU   513      62.670 144.420  83.520  1.00  0.00            
ATOM   4770 2HD2 LEU   513      61.200 145.190  83.930  1.00  0.00            
ATOM   4771 3HD2 LEU   513      61.740 144.080  85.040  1.00  0.00            
ATOM   4772  C   LEU   513      61.630 143.610  79.430  1.00  0.00            
ATOM   4773  O   LEU   513      62.210 142.610  79.010  1.00  0.00            
ATOM   4774  N   ARG   514      60.850 144.270  78.580  1.00  0.00            
ATOM   4775  H   ARG   514      60.190 144.950  78.950  1.00  0.00            
ATOM   4776  CA  ARG   514      60.880 144.110  77.140  1.00  0.00            
ATOM   4777  HA  ARG   514      60.570 143.090  76.940  1.00  0.00            
ATOM   4778  CB  ARG   514      59.780 145.000  76.570  1.00  0.00            
ATOM   4779  HB1 ARG   514      60.060 146.010  76.880  1.00  0.00            
ATOM   4780  HB2 ARG   514      58.800 144.770  76.990  1.00  0.00            
ATOM   4781  CG  ARG   514      59.590 145.030  75.060  1.00  0.00            
ATOM   4782  HG1 ARG   514      60.430 145.510  74.550  1.00  0.00            
ATOM   4783  HG2 ARG   514      58.700 145.630  74.860  1.00  0.00            
ATOM   4784  CD  ARG   514      59.390 143.740  74.280  1.00  0.00            
ATOM   4785  HD1 ARG   514      60.310 143.180  74.410  1.00  0.00            
ATOM   4786  HD2 ARG   514      59.180 143.960  73.230  1.00  0.00            
ATOM   4787  NE  ARG   514      58.230 142.990  74.770  1.00  0.00            
ATOM   4788  HE  ARG   514      57.320 143.400  74.700  1.00  0.00            
ATOM   4789  CZ  ARG   514      58.240 141.720  75.220  1.00  0.00            
ATOM   4790  NH1 ARG   514      59.340 140.960  75.280  1.00  0.00            
ATOM   4791 1HH1 ARG   514      60.180 141.310  74.840  1.00  0.00            
ATOM   4792 2HH1 ARG   514      59.230 140.030  75.650  1.00  0.00            
ATOM   4793  NH2 ARG   514      57.130 141.210  75.760  1.00  0.00            
ATOM   4794 1HH2 ARG   514      56.370 141.840  75.970  1.00  0.00            
ATOM   4795 2HH2 ARG   514      57.060 140.210  75.910  1.00  0.00            
ATOM   4796  C   ARG   514      62.270 144.260  76.540  1.00  0.00            
ATOM   4797  O   ARG   514      62.680 143.430  75.730  1.00  0.00            
ATOM   4798  N   ALA   515      63.030 145.280  76.950  1.00  0.00            
ATOM   4799  H   ALA   515      62.530 145.930  77.540  1.00  0.00            
ATOM   4800  CA  ALA   515      64.360 145.590  76.470  1.00  0.00            
ATOM   4801  HA  ALA   515      64.310 145.530  75.380  1.00  0.00            
ATOM   4802  CB  ALA   515      64.720 147.010  76.910  1.00  0.00            
ATOM   4803  HB1 ALA   515      64.720 147.020  78.000  1.00  0.00            
ATOM   4804  HB2 ALA   515      65.640 147.400  76.470  1.00  0.00            
ATOM   4805  HB3 ALA   515      63.910 147.640  76.550  1.00  0.00            
ATOM   4806  C   ALA   515      65.370 144.550  76.920  1.00  0.00            
ATOM   4807  O   ALA   515      66.360 144.290  76.240  1.00  0.00            
ATOM   4808  N   TYR   516      65.180 143.880  78.060  1.00  0.00            
ATOM   4809  H   TYR   516      64.300 144.040  78.530  1.00  0.00            
ATOM   4810  CA  TYR   516      65.930 142.770  78.590  1.00  0.00            
ATOM   4811  HA  TYR   516      67.010 142.940  78.490  1.00  0.00            
ATOM   4812  CB  TYR   516      65.580 142.560  80.050  1.00  0.00            
ATOM   4813  HB1 TYR   516      64.540 142.240  80.120  1.00  0.00            
ATOM   4814  HB2 TYR   516      65.790 143.490  80.570  1.00  0.00            
ATOM   4815  CG  TYR   516      66.440 141.580  80.820  1.00  0.00            
ATOM   4816  CD1 TYR   516      66.060 140.240  80.980  1.00  0.00            
ATOM   4817  HD1 TYR   516      65.150 139.930  80.500  1.00  0.00            
ATOM   4818  CE1 TYR   516      66.940 139.310  81.560  1.00  0.00            
ATOM   4819  HE1 TYR   516      66.770 138.250  81.680  1.00  0.00            
ATOM   4820  CZ  TYR   516      68.150 139.780  82.100  1.00  0.00            
ATOM   4821  OH  TYR   516      69.020 138.880  82.630  1.00  0.00            
ATOM   4822  HH  TYR   516      69.730 139.320  83.130  1.00  0.00            
ATOM   4823  CE2 TYR   516      68.530 141.140  82.030  1.00  0.00            
ATOM   4824  HE2 TYR   516      69.460 141.490  82.440  1.00  0.00            
ATOM   4825  CD2 TYR   516      67.650 142.010  81.370  1.00  0.00            
ATOM   4826  HD2 TYR   516      67.940 143.040  81.180  1.00  0.00            
ATOM   4827  C   TYR   516      65.590 141.490  77.840  1.00  0.00            
ATOM   4828  O   TYR   516      66.530 140.800  77.420  1.00  0.00            
ATOM   4829  N   LEU   517      64.340 141.090  77.640  1.00  0.00            
ATOM   4830  H   LEU   517      63.620 141.650  78.080  1.00  0.00            
ATOM   4831  CA  LEU   517      64.060 139.800  77.040  1.00  0.00            
ATOM   4832  HA  LEU   517      64.750 139.080  77.490  1.00  0.00            
ATOM   4833  CB  LEU   517      62.630 139.380  77.370  1.00  0.00            
ATOM   4834  HB1 LEU   517      62.380 138.560  76.690  1.00  0.00            
ATOM   4835  HB2 LEU   517      62.060 140.250  77.040  1.00  0.00            
ATOM   4836  CG  LEU   517      62.280 139.160  78.840  1.00  0.00            
ATOM   4837  HG  LEU   517      62.430 139.990  79.530  1.00  0.00            
ATOM   4838  CD1 LEU   517      60.800 138.820  78.930  1.00  0.00            
ATOM   4839 1HD1 LEU   517      60.650 137.900  78.380  1.00  0.00            
ATOM   4840 2HD1 LEU   517      60.580 138.610  79.970  1.00  0.00            
ATOM   4841 3HD1 LEU   517      60.140 139.660  78.690  1.00  0.00            
ATOM   4842  CD2 LEU   517      63.050 137.990  79.460  1.00  0.00            
ATOM   4843 1HD2 LEU   517      64.130 138.010  79.380  1.00  0.00            
ATOM   4844 2HD2 LEU   517      62.820 138.060  80.520  1.00  0.00            
ATOM   4845 3HD2 LEU   517      62.710 137.050  79.020  1.00  0.00            
ATOM   4846  C   LEU   517      64.340 139.740  75.540  1.00  0.00            
ATOM   4847  O   LEU   517      64.560 138.630  75.050  1.00  0.00            
ATOM   4848  N   ASN   518      64.310 140.870  74.830  1.00  0.00            
ATOM   4849  H   ASN   518      64.040 141.710  75.320  1.00  0.00            
ATOM   4850  CA  ASN   518      64.550 140.990  73.410  1.00  0.00            
ATOM   4851  HA  ASN   518      64.380 140.080  72.840  1.00  0.00            
ATOM   4852  CB  ASN   518      63.640 142.050  72.780  1.00  0.00            
ATOM   4853  HB1 ASN   518      64.050 142.390  71.830  1.00  0.00            
ATOM   4854  HB2 ASN   518      63.660 142.980  73.350  1.00  0.00            
ATOM   4855  CG  ASN   518      62.240 141.480  72.680  1.00  0.00            
ATOM   4856  OD1 ASN   518      61.560 141.070  73.620  1.00  0.00            
ATOM   4857  ND2 ASN   518      61.770 141.240  71.460  1.00  0.00            
ATOM   4858 1HD2 ASN   518      62.240 141.470  70.600  1.00  0.00            
ATOM   4859 2HD2 ASN   518      60.790 140.970  71.440  1.00  0.00            
ATOM   4860  C   ASN   518      66.030 141.240  73.140  1.00  0.00            
ATOM   4861  O   ASN   518      66.380 141.510  71.990  1.00  0.00            
ATOM   4862  N   THR   519      66.860 141.340  74.170  1.00  0.00            
ATOM   4863  H   THR   519      66.560 141.070  75.100  1.00  0.00            
ATOM   4864  CA  THR   519      68.280 141.590  73.980  1.00  0.00            
ATOM   4865  HA  THR   519      68.430 142.100  73.020  1.00  0.00            
ATOM   4866  CB  THR   519      68.830 142.620  74.960  1.00  0.00            
ATOM   4867  HB  THR   519      68.510 142.300  75.950  1.00  0.00            
ATOM   4868  CG2 THR   519      70.350 142.770  74.990  1.00  0.00            
ATOM   4869 1HG2 THR   519      70.700 142.900  73.960  1.00  0.00            
ATOM   4870 2HG2 THR   519      70.520 143.650  75.610  1.00  0.00            
ATOM   4871 3HG2 THR   519      70.850 141.930  75.460  1.00  0.00            
ATOM   4872  OG1 THR   519      68.260 143.880  74.690  1.00  0.00            
ATOM   4873  HG1 THR   519      67.500 144.040  75.260  1.00  0.00            
ATOM   4874  C   THR   519      69.070 140.290  73.960  1.00  0.00            
ATOM   4875  O   THR   519      69.060 139.560  74.950  1.00  0.00            
ATOM   4876  N   PRO   520      69.820 139.990  72.900  1.00  0.00            
ATOM   4877  CD  PRO   520      70.030 140.770  71.700  1.00  0.00            
ATOM   4878  HD1 PRO   520      70.120 141.850  71.810  1.00  0.00            
ATOM   4879  HD2 PRO   520      69.270 140.480  70.980  1.00  0.00            
ATOM   4880  CG  PRO   520      71.380 140.330  71.130  1.00  0.00            
ATOM   4881  HG1 PRO   520      72.100 140.720  71.840  1.00  0.00            
ATOM   4882  HG2 PRO   520      71.590 140.560  70.090  1.00  0.00            
ATOM   4883  CB  PRO   520      71.270 138.850  71.490  1.00  0.00            
ATOM   4884  HB1 PRO   520      72.200 138.280  71.500  1.00  0.00            
ATOM   4885  HB2 PRO   520      70.540 138.300  70.900  1.00  0.00            
ATOM   4886  CA  PRO   520      70.690 138.830  72.900  1.00  0.00            
ATOM   4887  HA  PRO   520      70.130 137.890  72.950  1.00  0.00            
ATOM   4888  C   PRO   520      71.670 138.720  74.060  1.00  0.00            
ATOM   4889  O   PRO   520      71.850 139.660  74.830  1.00  0.00            
ATOM   4890  N   GLY   521      72.270 137.540  74.210  1.00  0.00            
ATOM   4891  H   GLY   521      71.850 136.900  73.560  1.00  0.00            
ATOM   4892  CA  GLY   521      73.340 137.060  75.070  1.00  0.00            
ATOM   4893  HA1 GLY   521      74.120 137.800  74.890  1.00  0.00            
ATOM   4894  HA2 GLY   521      73.720 136.100  74.730  1.00  0.00            
ATOM   4895  C   GLY   521      73.060 137.020  76.560  1.00  0.00            
ATOM   4896  O   GLY   521      74.000 136.660  77.260  1.00  0.00            
ATOM   4897  N   LEU   522      71.830 137.310  76.990  1.00  0.00            
ATOM   4898  H   LEU   522      71.160 137.560  76.270  1.00  0.00            
ATOM   4899  CA  LEU   522      71.370 137.220  78.360  1.00  0.00            
ATOM   4900  HA  LEU   522      72.230 137.090  79.010  1.00  0.00            
ATOM   4901  CB  LEU   522      70.530 138.440  78.710  1.00  0.00            
ATOM   4902  HB1 LEU   522      70.070 138.340  79.690  1.00  0.00            
ATOM   4903  HB2 LEU   522      69.740 138.610  77.970  1.00  0.00            
ATOM   4904  CG  LEU   522      71.310 139.750  78.720  1.00  0.00            
ATOM   4905  HG  LEU   522      71.900 139.810  77.810  1.00  0.00            
ATOM   4906  CD1 LEU   522      70.430 141.000  78.780  1.00  0.00            
ATOM   4907 1HD1 LEU   522      69.860 140.970  77.850  1.00  0.00            
ATOM   4908 2HD1 LEU   522      69.820 141.050  79.680  1.00  0.00            
ATOM   4909 3HD1 LEU   522      71.070 141.880  78.840  1.00  0.00            
ATOM   4910  CD2 LEU   522      72.280 139.740  79.890  1.00  0.00            
ATOM   4911 1HD2 LEU   522      72.920 140.620  79.750  1.00  0.00            
ATOM   4912 2HD2 LEU   522      71.770 139.980  80.820  1.00  0.00            
ATOM   4913 3HD2 LEU   522      72.910 138.860  79.990  1.00  0.00            
ATOM   4914  C   LEU   522      70.430 136.040  78.610  1.00  0.00            
ATOM   4915  O   LEU   522      69.710 135.510  77.770  1.00  0.00            
ATOM   4916  N   PRO   523      70.560 135.480  79.810  1.00  0.00            
ATOM   4917  CD  PRO   523      71.260 135.970  80.980  1.00  0.00            
ATOM   4918  HD1 PRO   523      71.340 137.060  81.020  1.00  0.00            
ATOM   4919  HD2 PRO   523      72.300 135.650  80.960  1.00  0.00            
ATOM   4920  CG  PRO   523      70.490 135.510  82.220  1.00  0.00            
ATOM   4921  HG1 PRO   523      69.720 136.240  82.440  1.00  0.00            
ATOM   4922  HG2 PRO   523      71.190 135.390  83.050  1.00  0.00            
ATOM   4923  CB  PRO   523      69.990 134.140  81.770  1.00  0.00            
ATOM   4924  HB1 PRO   523      69.070 133.870  82.290  1.00  0.00            
ATOM   4925  HB2 PRO   523      70.710 133.330  81.840  1.00  0.00            
ATOM   4926  CA  PRO   523      69.700 134.430  80.300  1.00  0.00            
ATOM   4927  HA  PRO   523      70.040 133.610  79.670  1.00  0.00            
ATOM   4928  C   PRO   523      68.210 134.660  80.060  1.00  0.00            
ATOM   4929  O   PRO   523      67.650 135.750  80.200  1.00  0.00            
ATOM   4930  N   VAL   524      67.500 133.620  79.640  1.00  0.00            
ATOM   4931  H   VAL   524      68.010 132.760  79.450  1.00  0.00            
ATOM   4932  CA  VAL   524      66.170 133.720  79.080  1.00  0.00            
ATOM   4933  HA  VAL   524      66.070 134.720  78.640  1.00  0.00            
ATOM   4934  CB  VAL   524      66.050 132.800  77.860  1.00  0.00            
ATOM   4935  HB  VAL   524      66.420 131.820  78.140  1.00  0.00            
ATOM   4936  CG1 VAL   524      64.650 132.660  77.270  1.00  0.00            
ATOM   4937 1HG1 VAL   524      64.370 133.570  76.740  1.00  0.00            
ATOM   4938 2HG1 VAL   524      64.730 131.910  76.480  1.00  0.00            
ATOM   4939 3HG1 VAL   524      63.930 132.420  78.050  1.00  0.00            
ATOM   4940  CG2 VAL   524      66.900 133.370  76.730  1.00  0.00            
ATOM   4941 1HG2 VAL   524      67.870 133.520  77.200  1.00  0.00            
ATOM   4942 2HG2 VAL   524      66.980 132.720  75.870  1.00  0.00            
ATOM   4943 3HG2 VAL   524      66.520 134.350  76.430  1.00  0.00            
ATOM   4944  C   VAL   524      65.140 133.620  80.190  1.00  0.00            
ATOM   4945  O   VAL   524      65.250 132.790  81.090  1.00  0.00            
ATOM   4946  N   CYS   525      64.040 134.370  80.060  1.00  0.00            
ATOM   4947  H   CYS   525      63.980 135.040  79.310  1.00  0.00            
ATOM   4948  CA  CYS   525      62.790 134.050  80.740  1.00  0.00            
ATOM   4949  HA  CYS   525      62.810 132.980  80.950  1.00  0.00            
ATOM   4950  CB  CYS   525      62.770 134.920  81.990  1.00  0.00            
ATOM   4951  HB1 CYS   525      62.440 135.950  81.820  1.00  0.00            
ATOM   4952  HB2 CYS   525      63.810 134.940  82.340  1.00  0.00            
ATOM   4953  SG  CYS   525      61.710 134.130  83.220  1.00  0.00            
ATOM   4954  HG  CYS   525      62.220 134.570  84.370  1.00  0.00            
ATOM   4955  C   CYS   525      61.500 134.160  79.940  1.00  0.00            
ATOM   4956  O   CYS   525      61.500 134.770  78.880  1.00  0.00            
ATOM   4957  N   GLN   526      60.500 133.470  80.500  1.00  0.00            
ATOM   4958  H   GLN   526      60.740 133.080  81.400  1.00  0.00            
ATOM   4959  CA  GLN   526      59.200 133.210  79.930  1.00  0.00            
ATOM   4960  HA  GLN   526      59.300 132.680  78.980  1.00  0.00            
ATOM   4961  CB  GLN   526      58.320 132.230  80.710  1.00  0.00            
ATOM   4962  HB1 GLN   526      57.330 132.220  80.250  1.00  0.00            
ATOM   4963  HB2 GLN   526      58.290 132.650  81.720  1.00  0.00            
ATOM   4964  CG  GLN   526      58.840 130.800  80.780  1.00  0.00            
ATOM   4965  HG1 GLN   526      59.270 130.710  79.790  1.00  0.00            
ATOM   4966  HG2 GLN   526      58.030 130.090  80.960  1.00  0.00            
ATOM   4967  CD  GLN   526      59.920 130.680  81.840  1.00  0.00            
ATOM   4968  OE1 GLN   526      59.650 130.550  83.030  1.00  0.00            
ATOM   4969  NE2 GLN   526      61.200 130.630  81.450  1.00  0.00            
ATOM   4970 1HE2 GLN   526      61.390 130.550  80.460  1.00  0.00            
ATOM   4971 2HE2 GLN   526      61.830 130.600  82.240  1.00  0.00            
ATOM   4972  C   GLN   526      58.350 134.460  79.780  1.00  0.00            
ATOM   4973  O   GLN   526      58.100 135.050  80.820  1.00  0.00            
ATOM   4974  N   ASP   527      57.880 134.740  78.560  1.00  0.00            
ATOM   4975  H   ASP   527      58.140 134.120  77.810  1.00  0.00            
ATOM   4976  CA  ASP   527      57.470 136.100  78.260  1.00  0.00            
ATOM   4977  HA  ASP   527      58.050 136.770  78.890  1.00  0.00            
ATOM   4978  CB  ASP   527      57.850 136.360  76.800  1.00  0.00            
ATOM   4979  HB1 ASP   527      57.230 135.870  76.050  1.00  0.00            
ATOM   4980  HB2 ASP   527      58.920 136.190  76.700  1.00  0.00            
ATOM   4981  CG  ASP   527      57.710 137.830  76.440  1.00  0.00            
ATOM   4982  OD1 ASP   527      57.080 138.630  77.170  1.00  0.00            
ATOM   4983  OD2 ASP   527      58.300 138.290  75.440  1.00  0.00            
ATOM   4984  C   ASP   527      56.010 136.290  78.630  1.00  0.00            
ATOM   4985  O   ASP   527      55.110 135.990  77.850  1.00  0.00            
ATOM   4986  N   HIS   528      55.790 136.530  79.920  1.00  0.00            
ATOM   4987  H   HIS   528      56.560 136.530  80.570  1.00  0.00            
ATOM   4988  CA  HIS   528      54.540 136.830  80.580  1.00  0.00            
ATOM   4989  HA  HIS   528      53.740 136.620  79.870  1.00  0.00            
ATOM   4990  CB  HIS   528      54.390 135.880  81.770  1.00  0.00            
ATOM   4991  HB1 HIS   528      53.580 136.120  82.460  1.00  0.00            
ATOM   4992  HB2 HIS   528      55.320 135.990  82.320  1.00  0.00            
ATOM   4993  CG  HIS   528      54.280 134.420  81.430  1.00  0.00            
ATOM   4994  ND1 HIS   528      55.060 133.460  82.060  1.00  0.00            
ATOM   4995  HD1 HIS   528      55.780 133.670  82.730  1.00  0.00            
ATOM   4996  CE1 HIS   528      54.860 132.320  81.390  1.00  0.00            
ATOM   4997  HE1 HIS   528      55.450 131.450  81.660  1.00  0.00            
ATOM   4998  NE2 HIS   528      53.850 132.410  80.510  1.00  0.00            
ATOM   4999  CD2 HIS   528      53.570 133.770  80.450  1.00  0.00            
ATOM   5000  HD2 HIS   528      52.870 134.290  79.810  1.00  0.00            
ATOM   5001  C   HIS   528      54.450 138.300  80.970  1.00  0.00            
ATOM   5002  O   HIS   528      53.610 138.620  81.810  1.00  0.00            
ATOM   5003  N   LEU   529      55.240 139.200  80.370  1.00  0.00            
ATOM   5004  H   LEU   529      55.880 138.850  79.680  1.00  0.00            
ATOM   5005  CA  LEU   529      55.050 140.620  80.560  1.00  0.00            
ATOM   5006  HA  LEU   529      55.340 140.800  81.600  1.00  0.00            
ATOM   5007  CB  LEU   529      56.030 141.410  79.710  1.00  0.00            
ATOM   5008  HB1 LEU   529      55.910 142.420  80.090  1.00  0.00            
ATOM   5009  HB2 LEU   529      55.680 141.310  78.680  1.00  0.00            
ATOM   5010  CG  LEU   529      57.510 141.050  79.800  1.00  0.00            
ATOM   5011  HG  LEU   529      57.530 140.140  79.200  1.00  0.00            
ATOM   5012  CD1 LEU   529      58.320 142.190  79.200  1.00  0.00            
ATOM   5013 1HD1 LEU   529      58.180 143.030  79.880  1.00  0.00            
ATOM   5014 2HD1 LEU   529      59.360 141.870  79.070  1.00  0.00            
ATOM   5015 3HD1 LEU   529      57.960 142.470  78.210  1.00  0.00            
ATOM   5016  CD2 LEU   529      57.960 140.730  81.220  1.00  0.00            
ATOM   5017 1HD2 LEU   529      57.450 139.860  81.630  1.00  0.00            
ATOM   5018 2HD2 LEU   529      59.010 140.450  81.060  1.00  0.00            
ATOM   5019 3HD2 LEU   529      57.910 141.630  81.830  1.00  0.00            
ATOM   5020  C   LEU   529      53.670 141.210  80.350  1.00  0.00            
ATOM   5021  O   LEU   529      53.350 142.220  80.980  1.00  0.00            
ATOM   5022  N   GLU   530      52.810 140.700  79.470  1.00  0.00            
ATOM   5023  H   GLU   530      53.200 139.950  78.910  1.00  0.00            
ATOM   5024  CA  GLU   530      51.440 141.140  79.270  1.00  0.00            
ATOM   5025  HA  GLU   530      51.510 142.230  79.240  1.00  0.00            
ATOM   5026  CB  GLU   530      50.940 140.490  77.980  1.00  0.00            
ATOM   5027  HB1 GLU   530      51.550 140.970  77.220  1.00  0.00            
ATOM   5028  HB2 GLU   530      49.910 140.830  77.840  1.00  0.00            
ATOM   5029  CG  GLU   530      50.970 138.970  77.870  1.00  0.00            
ATOM   5030  HG1 GLU   530      50.030 138.570  78.240  1.00  0.00            
ATOM   5031  HG2 GLU   530      51.860 138.590  78.370  1.00  0.00            
ATOM   5032  CD  GLU   530      51.050 138.500  76.420  1.00  0.00            
ATOM   5033  OE1 GLU   530      52.180 138.280  75.940  1.00  0.00            
ATOM   5034  OE2 GLU   530      50.010 138.310  75.750  1.00  0.00            
ATOM   5035  C   GLU   530      50.600 140.760  80.470  1.00  0.00            
ATOM   5036  O   GLU   530      49.640 141.430  80.840  1.00  0.00            
ATOM   5037  N   PHE   531      50.810 139.600  81.100  1.00  0.00            
ATOM   5038  H   PHE   531      51.590 139.050  80.760  1.00  0.00            
ATOM   5039  CA  PHE   531      50.090 139.100  82.250  1.00  0.00            
ATOM   5040  HA  PHE   531      49.020 139.190  82.080  1.00  0.00            
ATOM   5041  CB  PHE   531      50.380 137.600  82.320  1.00  0.00            
ATOM   5042  HB1 PHE   531      51.380 137.280  82.040  1.00  0.00            
ATOM   5043  HB2 PHE   531      49.780 137.160  81.520  1.00  0.00            
ATOM   5044  CG  PHE   531      49.970 136.920  83.600  1.00  0.00            
ATOM   5045  CD1 PHE   531      50.830 136.650  84.660  1.00  0.00            
ATOM   5046  HD1 PHE   531      51.870 136.970  84.600  1.00  0.00            
ATOM   5047  CE1 PHE   531      50.310 136.040  85.810  1.00  0.00            
ATOM   5048  HE1 PHE   531      50.950 135.830  86.650  1.00  0.00            
ATOM   5049  CZ  PHE   531      48.950 135.760  85.990  1.00  0.00            
ATOM   5050  HZ  PHE   531      48.620 135.240  86.880  1.00  0.00            
ATOM   5051  CE2 PHE   531      48.130 135.900  84.870  1.00  0.00            
ATOM   5052  HE2 PHE   531      47.130 135.520  84.910  1.00  0.00            
ATOM   5053  CD2 PHE   531      48.640 136.490  83.700  1.00  0.00            
ATOM   5054  HD2 PHE   531      47.960 136.480  82.860  1.00  0.00            
ATOM   5055  C   PHE   531      50.580 139.750  83.540  1.00  0.00            
ATOM   5056  O   PHE   531      49.740 140.100  84.350  1.00  0.00            
ATOM   5057  N   TRP   532      51.890 139.920  83.730  1.00  0.00            
ATOM   5058  H   TRP   532      52.560 139.500  83.100  1.00  0.00            
ATOM   5059  CA  TRP   532      52.290 140.730  84.870  1.00  0.00            
ATOM   5060  HA  TRP   532      51.880 140.280  85.780  1.00  0.00            
ATOM   5061  CB  TRP   532      53.790 140.660  85.110  1.00  0.00            
ATOM   5062  HB1 TRP   532      53.970 141.070  86.110  1.00  0.00
[truncated: 129,888 more chars]
