# Supplementary material for: ATP dependent NS3 helicase interaction with RNA: insights from molecular simulations
Source: Nucleic Acids Res. 2015 Oct 10;43(18):8725–34. doi: 10.1093/nar/gkv872 (PMC4605317; doi:10.1093/nar/gkv872)
Supplement: SUPPLEMENTARY DATA [file supp_gkv872_nar-02163-z-2015-File009.zip › pdb-files/centr_open-ATP.pdb]

TITLE     Generated by trjconv : t= 375000.00000
ATOM      1  N   SER   189     104.700  25.190  20.790  1.00  0.00            
ATOM      2  H1  SER   189     105.660  25.410  21.040  1.00  0.00            
ATOM      3  H2  SER   189     104.290  24.720  21.590  1.00  0.00            
ATOM      4  H3  SER   189     104.780  24.450  20.110  1.00  0.00            
ATOM      5  CA  SER   189     104.030  26.400  20.290  1.00  0.00            
ATOM      6  HA  SER   189     103.020  26.090  20.000  1.00  0.00            
ATOM      7  CB  SER   189     104.000  27.570  21.260  1.00  0.00            
ATOM      8  HB1 SER   189     103.300  28.340  20.950  1.00  0.00            
ATOM      9  HB2 SER   189     104.980  28.040  21.410  1.00  0.00            
ATOM     10  OG  SER   189     103.480  26.990  22.440  1.00  0.00            
ATOM     11  HG  SER   189     103.890  27.500  23.140  1.00  0.00            
ATOM     12  C   SER   189     104.850  26.820  19.080  1.00  0.00            
ATOM     13  O   SER   189     106.040  26.540  19.120  1.00  0.00            
ATOM     14  N   PRO   190     104.310  27.530  18.090  1.00  0.00            
ATOM     15  CD  PRO   190     102.890  27.740  17.880  1.00  0.00            
ATOM     16  HD1 PRO   190     102.480  28.320  18.700  1.00  0.00            
ATOM     17  HD2 PRO   190     102.350  26.790  17.780  1.00  0.00            
ATOM     18  CG  PRO   190     102.840  28.590  16.610  1.00  0.00            
ATOM     19  HG1 PRO   190     102.810  29.660  16.800  1.00  0.00            
ATOM     20  HG2 PRO   190     102.020  28.230  16.000  1.00  0.00            
ATOM     21  CB  PRO   190     104.170  28.400  15.880  1.00  0.00            
ATOM     22  HB1 PRO   190     104.430  29.310  15.340  1.00  0.00            
ATOM     23  HB2 PRO   190     104.090  27.600  15.140  1.00  0.00            
ATOM     24  CA  PRO   190     105.090  28.210  17.080  1.00  0.00            
ATOM     25  HA  PRO   190     105.910  27.500  16.880  1.00  0.00            
ATOM     26  C   PRO   190     105.730  29.500  17.570  1.00  0.00            
ATOM     27  O   PRO   190     105.240  30.120  18.510  1.00  0.00            
ATOM     28  N   PRO   191     106.750  30.050  16.910  1.00  0.00            
ATOM     29  CD  PRO   191     107.540  29.430  15.870  1.00  0.00            
ATOM     30  HD1 PRO   191     106.930  29.420  14.960  1.00  0.00            
ATOM     31  HD2 PRO   191     107.900  28.480  16.260  1.00  0.00            
ATOM     32  CG  PRO   191     108.760  30.330  15.720  1.00  0.00            
ATOM     33  HG1 PRO   191     109.040  30.220  14.670  1.00  0.00            
ATOM     34  HG2 PRO   191     109.590  30.000  16.350  1.00  0.00            
ATOM     35  CB  PRO   191     108.310  31.700  16.220  1.00  0.00            
ATOM     36  HB1 PRO   191     107.790  32.210  15.410  1.00  0.00            
ATOM     37  HB2 PRO   191     109.010  32.380  16.710  1.00  0.00            
ATOM     38  CA  PRO   191     107.300  31.330  17.300  1.00  0.00            
ATOM     39  HA  PRO   191     107.880  31.230  18.220  1.00  0.00            
ATOM     40  C   PRO   191     106.330  32.500  17.460  1.00  0.00            
ATOM     41  O   PRO   191     105.490  32.680  16.580  1.00  0.00            
ATOM     42  N   ALA   192     106.530  33.350  18.470  1.00  0.00            
ATOM     43  H   ALA   192     107.270  33.220  19.140  1.00  0.00            
ATOM     44  CA  ALA   192     105.600  34.430  18.720  1.00  0.00            
ATOM     45  HA  ALA   192     104.600  34.180  18.360  1.00  0.00            
ATOM     46  CB  ALA   192     105.530  34.750  20.210  1.00  0.00            
ATOM     47  HB1 ALA   192     106.530  35.070  20.510  1.00  0.00            
ATOM     48  HB2 ALA   192     104.870  35.590  20.400  1.00  0.00            
ATOM     49  HB3 ALA   192     105.210  33.890  20.790  1.00  0.00            
ATOM     50  C   ALA   192     106.210  35.640  18.020  1.00  0.00            
ATOM     51  O   ALA   192     107.430  35.740  17.950  1.00  0.00            
ATOM     52  N   VAL   193     105.320  36.560  17.630  1.00  0.00            
ATOM     53  H   VAL   193     104.330  36.510  17.820  1.00  0.00            
ATOM     54  CA  VAL   193     105.780  37.760  16.960  1.00  0.00            
ATOM     55  HA  VAL   193     106.550  37.610  16.210  1.00  0.00            
ATOM     56  CB  VAL   193     104.630  38.490  16.250  1.00  0.00            
ATOM     57  HB  VAL   193     103.870  38.640  17.020  1.00  0.00            
ATOM     58  CG1 VAL   193     105.280  39.700  15.570  1.00  0.00            
ATOM     59 1HG1 VAL   193     105.900  39.440  14.710  1.00  0.00            
ATOM     60 2HG1 VAL   193     104.380  40.130  15.130  1.00  0.00            
ATOM     61 3HG1 VAL   193     105.660  40.480  16.230  1.00  0.00            
ATOM     62  CG2 VAL   193     104.050  37.580  15.180  1.00  0.00            
ATOM     63 1HG2 VAL   193     104.780  37.020  14.600  1.00  0.00            
ATOM     64 2HG2 VAL   193     103.420  36.840  15.680  1.00  0.00            
ATOM     65 3HG2 VAL   193     103.400  38.200  14.560  1.00  0.00            
ATOM     66  C   VAL   193     106.320  38.670  18.060  1.00  0.00            
ATOM     67  O   VAL   193     105.650  38.740  19.080  1.00  0.00            
ATOM     68  N   PRO   194     107.490  39.310  17.970  1.00  0.00            
ATOM     69  CD  PRO   194     108.420  39.110  16.880  1.00  0.00            
ATOM     70  HD1 PRO   194     108.040  39.620  15.990  1.00  0.00            
ATOM     71  HD2 PRO   194     108.630  38.070  16.630  1.00  0.00            
ATOM     72  CG  PRO   194     109.730  39.770  17.280  1.00  0.00            
ATOM     73  HG1 PRO   194     109.740  40.820  16.990  1.00  0.00            
ATOM     74  HG2 PRO   194     110.650  39.350  16.870  1.00  0.00            
ATOM     75  CB  PRO   194     109.730  39.730  18.810  1.00  0.00            
ATOM     76  HB1 PRO   194     110.320  40.540  19.230  1.00  0.00            
ATOM     77  HB2 PRO   194     110.070  38.740  19.110  1.00  0.00            
ATOM     78  CA  PRO   194     108.240  40.010  18.990  1.00  0.00            
ATOM     79  HA  PRO   194     107.950  39.610  19.960  1.00  0.00            
ATOM     80  C   PRO   194     107.930  41.500  18.850  1.00  0.00            
ATOM     81  O   PRO   194     107.330  41.920  17.870  1.00  0.00            
ATOM     82  N   GLN   195     108.390  42.310  19.810  1.00  0.00            
ATOM     83  H   GLN   195     108.850  41.820  20.560  1.00  0.00            
ATOM     84  CA  GLN   195     107.990  43.700  19.920  1.00  0.00            
ATOM     85  HA  GLN   195     106.920  43.850  19.980  1.00  0.00            
ATOM     86  CB  GLN   195     108.540  44.360  21.180  1.00  0.00            
ATOM     87  HB1 GLN   195     109.630  44.380  21.180  1.00  0.00            
ATOM     88  HB2 GLN   195     108.180  43.780  22.030  1.00  0.00            
ATOM     89  CG  GLN   195     108.180  45.780  21.610  1.00  0.00            
ATOM     90  HG1 GLN   195     108.620  46.460  20.880  1.00  0.00            
ATOM     91  HG2 GLN   195     108.670  45.900  22.580  1.00  0.00            
ATOM     92  CD  GLN   195     106.700  45.990  21.860  1.00  0.00            
ATOM     93  OE1 GLN   195     105.860  45.090  21.940  1.00  0.00            
ATOM     94  NE2 GLN   195     106.320  47.250  22.050  1.00  0.00            
ATOM     95 1HE2 GLN   195     107.070  47.930  22.050  1.00  0.00            
ATOM     96 2HE2 GLN   195     105.360  47.500  22.210  1.00  0.00            
ATOM     97  C   GLN   195     108.420  44.540  18.720  1.00  0.00            
ATOM     98  O   GLN   195     107.660  45.420  18.340  1.00  0.00            
ATOM     99  N   SER   196     109.600  44.320  18.130  1.00  0.00            
ATOM    100  H   SER   196     110.250  43.690  18.580  1.00  0.00            
ATOM    101  CA  SER   196     110.130  45.270  17.170  1.00  0.00            
ATOM    102  HA  SER   196     109.260  45.810  16.790  1.00  0.00            
ATOM    103  CB  SER   196     111.140  46.260  17.730  1.00  0.00            
ATOM    104  HB1 SER   196     111.330  47.030  16.990  1.00  0.00            
ATOM    105  HB2 SER   196     112.140  45.880  17.920  1.00  0.00            
ATOM    106  OG  SER   196     110.600  46.870  18.880  1.00  0.00            
ATOM    107  HG  SER   196     111.240  46.720  19.580  1.00  0.00            
ATOM    108  C   SER   196     110.680  44.580  15.930  1.00  0.00            
ATOM    109  O   SER   196     110.110  44.730  14.850  1.00  0.00            
ATOM    110  N   PHE   197     111.660  43.670  15.960  1.00  0.00            
ATOM    111  H   PHE   197     112.120  43.550  16.840  1.00  0.00            
ATOM    112  CA  PHE   197     112.140  42.840  14.870  1.00  0.00            
ATOM    113  HA  PHE   197     111.280  42.480  14.310  1.00  0.00            
ATOM    114  CB  PHE   197     112.810  43.680  13.790  1.00  0.00            
ATOM    115  HB1 PHE   197     113.400  44.510  14.170  1.00  0.00            
ATOM    116  HB2 PHE   197     112.090  44.320  13.290  1.00  0.00            
ATOM    117  CG  PHE   197     113.540  42.910  12.720  1.00  0.00            
ATOM    118  CD1 PHE   197     112.750  42.380  11.680  1.00  0.00            
ATOM    119  HD1 PHE   197     111.670  42.370  11.740  1.00  0.00            
ATOM    120  CE1 PHE   197     113.410  41.700  10.650  1.00  0.00            
ATOM    121  HE1 PHE   197     112.840  41.170   9.910  1.00  0.00            
ATOM    122  CZ  PHE   197     114.810  41.650  10.560  1.00  0.00            
ATOM    123  HZ  PHE   197     115.270  41.160   9.710  1.00  0.00            
ATOM    124  CE2 PHE   197     115.560  42.160  11.620  1.00  0.00            
ATOM    125  HE2 PHE   197     116.630  42.040  11.590  1.00  0.00            
ATOM    126  CD2 PHE   197     114.930  42.770  12.710  1.00  0.00            
ATOM    127  HD2 PHE   197     115.550  43.180  13.500  1.00  0.00            
ATOM    128  C   PHE   197     113.060  41.690  15.250  1.00  0.00            
ATOM    129  O   PHE   197     113.970  41.880  16.060  1.00  0.00            
ATOM    130  N   GLN   198     112.780  40.540  14.650  1.00  0.00            
ATOM    131  H   GLN   198     111.920  40.460  14.120  1.00  0.00            
ATOM    132  CA  GLN   198     113.670  39.390  14.580  1.00  0.00            
ATOM    133  HA  GLN   198     114.670  39.770  14.770  1.00  0.00            
ATOM    134  CB  GLN   198     113.340  38.500  15.780  1.00  0.00            
ATOM    135  HB1 GLN   198     113.710  37.480  15.660  1.00  0.00            
ATOM    136  HB2 GLN   198     112.260  38.420  15.850  1.00  0.00            
ATOM    137  CG  GLN   198     113.800  38.910  17.180  1.00  0.00            
ATOM    138  HG1 GLN   198     113.180  39.710  17.580  1.00  0.00            
ATOM    139  HG2 GLN   198     114.800  39.320  17.000  1.00  0.00            
ATOM    140  CD  GLN   198     113.870  37.850  18.270  1.00  0.00            
ATOM    141  OE1 GLN   198     112.960  37.690  19.070  1.00  0.00            
ATOM    142  NE2 GLN   198     114.910  37.020  18.240  1.00  0.00            
ATOM    143 1HE2 GLN   198     115.570  37.040  17.470  1.00  0.00            
ATOM    144 2HE2 GLN   198     114.860  36.180  18.800  1.00  0.00            
ATOM    145  C   GLN   198     113.640  38.560  13.310  1.00  0.00            
ATOM    146  O   GLN   198     112.670  38.460  12.550  1.00  0.00            
ATOM    147  N   VAL   199     114.680  37.730  13.190  1.00  0.00            
ATOM    148  H   VAL   199     115.330  37.580  13.940  1.00  0.00            
ATOM    149  CA  VAL   199     114.710  36.600  12.290  1.00  0.00            
ATOM    150  HA  VAL   199     113.960  36.660  11.500  1.00  0.00            
ATOM    151  CB  VAL   199     115.940  36.620  11.400  1.00  0.00            
ATOM    152  HB  VAL   199     116.820  36.590  12.060  1.00  0.00            
ATOM    153  CG1 VAL   199     116.030  35.320  10.610  1.00  0.00            
ATOM    154 1HG1 VAL   199     116.020  34.420  11.220  1.00  0.00            
ATOM    155 2HG1 VAL   199     115.210  35.180   9.900  1.00  0.00            
ATOM    156 3HG1 VAL   199     117.020  35.290  10.160  1.00  0.00            
ATOM    157  CG2 VAL   199     116.060  37.790  10.430  1.00  0.00            
ATOM    158 1HG2 VAL   199     116.020  38.710  11.000  1.00  0.00            
ATOM    159 2HG2 VAL   199     116.970  37.810   9.840  1.00  0.00            
ATOM    160 3HG2 VAL   199     115.220  37.700   9.740  1.00  0.00            
ATOM    161  C   VAL   199     114.630  35.310  13.100  1.00  0.00            
ATOM    162  O   VAL   199     115.200  35.260  14.190  1.00  0.00            
ATOM    163  N   ALA   200     113.820  34.350  12.650  1.00  0.00            
ATOM    164  H   ALA   200     113.190  34.420  11.860  1.00  0.00            
ATOM    165  CA  ALA   200     113.830  33.020  13.200  1.00  0.00            
ATOM    166  HA  ALA   200     114.740  32.830  13.760  1.00  0.00            
ATOM    167  CB  ALA   200     112.600  32.840  14.100  1.00  0.00            
ATOM    168  HB1 ALA   200     112.690  33.530  14.940  1.00  0.00            
ATOM    169  HB2 ALA   200     111.730  33.050  13.490  1.00  0.00            
ATOM    170  HB3 ALA   200     112.620  31.920  14.680  1.00  0.00            
ATOM    171  C   ALA   200     113.940  31.880  12.200  1.00  0.00            
ATOM    172  O   ALA   200     113.740  32.050  11.000  1.00  0.00            
ATOM    173  N   HIS   201     114.420  30.720  12.650  1.00  0.00            
ATOM    174  H   HIS   201     114.540  30.790  13.650  1.00  0.00            
ATOM    175  CA  HIS   201     114.480  29.420  12.020  1.00  0.00            
ATOM    176  HA  HIS   201     114.430  29.650  10.960  1.00  0.00            
ATOM    177  CB  HIS   201     115.820  28.720  12.200  1.00  0.00            
ATOM    178  HB1 HIS   201     115.840  28.460  13.260  1.00  0.00            
ATOM    179  HB2 HIS   201     116.580  29.450  11.910  1.00  0.00            
ATOM    180  CG  HIS   201     115.980  27.450  11.410  1.00  0.00            
ATOM    181  ND1 HIS   201     115.830  26.160  11.910  1.00  0.00            
ATOM    182  CE1 HIS   201     115.980  25.330  10.880  1.00  0.00            
ATOM    183  HE1 HIS   201     116.080  24.250  10.930  1.00  0.00            
ATOM    184  NE2 HIS   201     116.190  26.040   9.760  1.00  0.00            
ATOM    185  HE2 HIS   201     116.410  25.590   8.880  1.00  0.00            
ATOM    186  CD2 HIS   201     116.160  27.390  10.050  1.00  0.00            
ATOM    187  HD2 HIS   201     116.130  28.150   9.290  1.00  0.00            
ATOM    188  C   HIS   201     113.310  28.510  12.350  1.00  0.00            
ATOM    189  O   HIS   201     112.810  28.640  13.470  1.00  0.00            
ATOM    190  N   LEU   202     112.860  27.680  11.400  1.00  0.00            
ATOM    191  H   LEU   202     113.320  27.730  10.500  1.00  0.00            
ATOM    192  CA  LEU   202     111.820  26.700  11.620  1.00  0.00            
ATOM    193  HA  LEU   202     111.820  26.500  12.690  1.00  0.00            
ATOM    194  CB  LEU   202     110.420  27.180  11.250  1.00  0.00            
ATOM    195  HB1 LEU   202     110.380  27.170  10.160  1.00  0.00            
ATOM    196  HB2 LEU   202     110.380  28.210  11.610  1.00  0.00            
ATOM    197  CG  LEU   202     109.280  26.440  11.930  1.00  0.00            
ATOM    198  HG  LEU   202     109.690  26.070  12.870  1.00  0.00            
ATOM    199  CD1 LEU   202     108.110  27.420  12.050  1.00  0.00            
ATOM    200 1HD1 LEU   202     107.300  26.810  12.440  1.00  0.00            
ATOM    201 2HD1 LEU   202     108.360  28.320  12.620  1.00  0.00            
ATOM    202 3HD1 LEU   202     107.800  27.620  11.030  1.00  0.00            
ATOM    203  CD2 LEU   202     108.910  25.170  11.180  1.00  0.00            
ATOM    204 1HD2 LEU   202     109.810  24.600  10.950  1.00  0.00            
ATOM    205 2HD2 LEU   202     108.110  24.660  11.730  1.00  0.00            
ATOM    206 3HD2 LEU   202     108.540  25.430  10.190  1.00  0.00            
ATOM    207  C   LEU   202     112.250  25.450  10.850  1.00  0.00            
ATOM    208  O   LEU   202     112.390  25.500   9.630  1.00  0.00            
ATOM    209  N   HIS   203     112.400  24.340  11.580  1.00  0.00            
ATOM    210  H   HIS   203     112.410  24.410  12.590  1.00  0.00            
ATOM    211  CA  HIS   203     112.480  23.020  10.990  1.00  0.00            
ATOM    212  HA  HIS   203     112.340  23.070   9.910  1.00  0.00            
ATOM    213  CB  HIS   203     113.880  22.410  11.090  1.00  0.00            
ATOM    214  HB1 HIS   203     114.410  22.670  12.010  1.00  0.00            
ATOM    215  HB2 HIS   203     114.390  22.940  10.290  1.00  0.00            
ATOM    216  CG  HIS   203     113.910  20.920  10.960  1.00  0.00            
ATOM    217  ND1 HIS   203     113.570  20.140   9.850  1.00  0.00            
ATOM    218  CE1 HIS   203     113.610  18.840  10.150  1.00  0.00            
ATOM    219  HE1 HIS   203     113.410  17.980   9.520  1.00  0.00            
ATOM    220  NE2 HIS   203     113.880  18.740  11.460  1.00  0.00            
ATOM    221  HE2 HIS   203     113.850  17.900  12.020  1.00  0.00            
ATOM    222  CD2 HIS   203     113.900  20.020  11.990  1.00  0.00            
ATOM    223  HD2 HIS   203     114.020  20.320  13.020  1.00  0.00            
ATOM    224  C   HIS   203     111.340  22.080  11.360  1.00  0.00            
ATOM    225  O   HIS   203     110.980  21.960  12.530  1.00  0.00            
ATOM    226  N   ALA   204     110.760  21.370  10.400  1.00  0.00            
ATOM    227  H   ALA   204     110.940  21.560   9.420  1.00  0.00            
ATOM    228  CA  ALA   204     109.770  20.330  10.600  1.00  0.00            
ATOM    229  HA  ALA   204     110.000  19.680  11.440  1.00  0.00            
ATOM    230  CB  ALA   204     108.360  20.900  10.760  1.00  0.00            
ATOM    231  HB1 ALA   204     107.730  20.060  11.050  1.00  0.00            
ATOM    232  HB2 ALA   204     108.600  21.690  11.470  1.00  0.00            
ATOM    233  HB3 ALA   204     107.910  21.410   9.910  1.00  0.00            
ATOM    234  C   ALA   204     109.720  19.430   9.370  1.00  0.00            
ATOM    235  O   ALA   204     109.640  19.970   8.270  1.00  0.00            
ATOM    236  N   PRO   205     109.450  18.130   9.430  1.00  0.00            
ATOM    237  CD  PRO   205     109.140  17.320  10.590  1.00  0.00            
ATOM    238  HD1 PRO   205     108.700  17.780  11.480  1.00  0.00            
ATOM    239  HD2 PRO   205     110.080  16.880  10.940  1.00  0.00            
ATOM    240  CG  PRO   205     108.300  16.160  10.070  1.00  0.00            
ATOM    241  HG1 PRO   205     107.280  16.470   9.830  1.00  0.00            
ATOM    242  HG2 PRO   205     108.280  15.290  10.720  1.00  0.00            
ATOM    243  CB  PRO   205     109.130  15.850   8.820  1.00  0.00            
ATOM    244  HB1 PRO   205     108.510  15.300   8.120  1.00  0.00            
ATOM    245  HB2 PRO   205     110.060  15.340   9.080  1.00  0.00            
ATOM    246  CA  PRO   205     109.310  17.260   8.270  1.00  0.00            
ATOM    247  HA  PRO   205     110.270  17.190   7.750  1.00  0.00            
ATOM    248  C   PRO   205     108.240  17.730   7.300  1.00  0.00            
ATOM    249  O   PRO   205     107.220  18.290   7.670  1.00  0.00            
ATOM    250  N   THR   206     108.490  17.430   6.020  1.00  0.00            
ATOM    251  H   THR   206     109.280  16.820   5.820  1.00  0.00            
ATOM    252  CA  THR   206     107.460  17.650   5.030  1.00  0.00            
ATOM    253  HA  THR   206     107.390  18.740   5.010  1.00  0.00            
ATOM    254  CB  THR   206     107.890  17.090   3.680  1.00  0.00            
ATOM    255  HB  THR   206     108.890  17.420   3.400  1.00  0.00            
ATOM    256  CG2 THR   206     107.940  15.570   3.720  1.00  0.00            
ATOM    257 1HG2 THR   206     108.540  15.290   4.580  1.00  0.00            
ATOM    258 2HG2 THR   206     106.990  15.040   3.850  1.00  0.00            
ATOM    259 3HG2 THR   206     108.460  15.190   2.840  1.00  0.00            
ATOM    260  OG1 THR   206     107.020  17.370   2.600  1.00  0.00            
ATOM    261  HG1 THR   206     107.110  18.310   2.440  1.00  0.00            
ATOM    262  C   THR   206     106.090  17.120   5.430  1.00  0.00            
ATOM    263  O   THR   206     106.020  16.020   5.970  1.00  0.00            
ATOM    264  N   GLY   207     105.000  17.840   5.140  1.00  0.00            
ATOM    265  H   GLY   207     105.090  18.770   4.770  1.00  0.00            
ATOM    266  CA  GLY   207     103.660  17.440   5.520  1.00  0.00            
ATOM    267  HA1 GLY   207     103.540  16.370   5.340  1.00  0.00            
ATOM    268  HA2 GLY   207     102.890  17.960   4.950  1.00  0.00            
ATOM    269  C   GLY   207     103.290  17.760   6.960  1.00  0.00            
ATOM    270  O   GLY   207     102.540  17.030   7.600  1.00  0.00            
ATOM    271  N   SER   208     103.930  18.800   7.510  1.00  0.00            
ATOM    272  H   SER   208     104.550  19.350   6.930  1.00  0.00            
ATOM    273  CA  SER   208     103.720  19.320   8.840  1.00  0.00            
ATOM    274  HA  SER   208     103.100  18.620   9.400  1.00  0.00            
ATOM    275  CB  SER   208     105.060  19.470   9.560  1.00  0.00            
ATOM    276  HB1 SER   208     105.470  18.460   9.600  1.00  0.00            
ATOM    277  HB2 SER   208     105.060  19.860  10.570  1.00  0.00            
ATOM    278  OG  SER   208     105.860  20.350   8.790  1.00  0.00            
ATOM    279  HG  SER   208     106.240  19.900   8.040  1.00  0.00            
ATOM    280  C   SER   208     103.100  20.710   8.910  1.00  0.00            
ATOM    281  O   SER   208     102.780  21.120  10.030  1.00  0.00            
ATOM    282  N   GLY   209     102.820  21.400   7.800  1.00  0.00            
ATOM    283  H   GLY   209     103.190  21.020   6.940  1.00  0.00            
ATOM    284  CA  GLY   209     101.960  22.560   7.700  1.00  0.00            
ATOM    285  HA1 GLY   209     101.220  22.520   8.490  1.00  0.00            
ATOM    286  HA2 GLY   209     101.500  22.460   6.710  1.00  0.00            
ATOM    287  C   GLY   209     102.650  23.920   7.670  1.00  0.00            
ATOM    288  O   GLY   209     102.000  24.950   7.850  1.00  0.00            
ATOM    289  N   LYS   210     103.950  24.000   7.400  1.00  0.00            
ATOM    290  H   LYS   210     104.280  23.070   7.170  1.00  0.00            
ATOM    291  CA  LYS   210     104.810  25.170   7.270  1.00  0.00            
ATOM    292  HA  LYS   210     104.850  25.720   8.210  1.00  0.00            
ATOM    293  CB  LYS   210     106.200  24.640   6.940  1.00  0.00            
ATOM    294  HB1 LYS   210     106.770  25.530   6.700  1.00  0.00            
ATOM    295  HB2 LYS   210     106.130  24.040   6.030  1.00  0.00            
ATOM    296  CG  LYS   210     106.880  23.800   8.020  1.00  0.00            
ATOM    297  HG1 LYS   210     106.350  22.860   8.140  1.00  0.00            
ATOM    298  HG2 LYS   210     106.810  24.420   8.920  1.00  0.00            
ATOM    299  CD  LYS   210     108.350  23.500   7.730  1.00  0.00            
ATOM    300  HD1 LYS   210     108.840  22.750   8.350  1.00  0.00            
ATOM    301  HD2 LYS   210     108.920  24.420   7.850  1.00  0.00            
ATOM    302  CE  LYS   210     108.670  22.970   6.330  1.00  0.00            
ATOM    303  HE1 LYS   210     109.750  22.950   6.180  1.00  0.00            
ATOM    304  HE2 LYS   210     108.290  23.590   5.520  1.00  0.00            
ATOM    305  NZ  LYS   210     108.160  21.600   6.140  1.00  0.00            
ATOM    306  HZ1 LYS   210     108.520  21.290   5.250  1.00  0.00            
ATOM    307  HZ2 LYS   210     108.530  20.990   6.850  1.00  0.00            
ATOM    308  HZ3 LYS   210     107.160  21.630   6.020  1.00  0.00            
ATOM    309  C   LYS   210     104.380  26.310   6.360  1.00  0.00            
ATOM    310  O   LYS   210     104.880  27.420   6.560  1.00  0.00            
ATOM    311  N   SER   211     103.440  26.070   5.440  1.00  0.00            
ATOM    312  H   SER   211     103.050  25.160   5.270  1.00  0.00            
ATOM    313  CA  SER   211     102.780  27.100   4.670  1.00  0.00            
ATOM    314  HA  SER   211     103.140  28.110   4.910  1.00  0.00            
ATOM    315  CB  SER   211     103.250  26.840   3.240  1.00  0.00            
ATOM    316  HB1 SER   211     102.840  27.650   2.640  1.00  0.00            
ATOM    317  HB2 SER   211     102.960  25.850   2.880  1.00  0.00            
ATOM    318  OG  SER   211     104.640  27.050   3.170  1.00  0.00            
ATOM    319  HG  SER   211     105.120  26.440   3.740  1.00  0.00            
ATOM    320  C   SER   211     101.260  27.090   4.740  1.00  0.00            
ATOM    321  O   SER   211     100.580  27.750   3.960  1.00  0.00            
ATOM    322  N   THR   212     100.690  26.260   5.610  1.00  0.00            
ATOM    323  H   THR   212     101.280  25.720   6.230  1.00  0.00            
ATOM    324  CA  THR   212      99.250  26.090   5.680  1.00  0.00            
ATOM    325  HA  THR   212      98.750  26.770   4.990  1.00  0.00            
ATOM    326  CB  THR   212      98.830  24.720   5.170  1.00  0.00            
ATOM    327  HB  THR   212      97.810  24.510   5.480  1.00  0.00            
ATOM    328  CG2 THR   212      98.870  24.610   3.650  1.00  0.00            
ATOM    329 1HG2 THR   212      99.840  24.920   3.250  1.00  0.00            
ATOM    330 2HG2 THR   212      98.630  23.600   3.340  1.00  0.00            
ATOM    331 3HG2 THR   212      98.100  25.260   3.220  1.00  0.00            
ATOM    332  OG1 THR   212      99.650  23.640   5.560  1.00  0.00            
ATOM    333  HG1 THR   212     100.470  23.740   5.070  1.00  0.00            
ATOM    334  C   THR   212      98.740  26.390   7.080  1.00  0.00            
ATOM    335  O   THR   212      97.950  27.320   7.230  1.00  0.00            
ATOM    336  N   LYS   213      99.140  25.530   8.030  1.00  0.00            
ATOM    337  H   LYS   213      99.790  24.790   7.830  1.00  0.00            
ATOM    338  CA  LYS   213      98.810  25.670   9.430  1.00  0.00            
ATOM    339  HA  LYS   213      97.740  25.750   9.610  1.00  0.00            
ATOM    340  CB  LYS   213      99.440  24.420  10.030  1.00  0.00            
ATOM    341  HB1 LYS   213     100.530  24.500  10.010  1.00  0.00            
ATOM    342  HB2 LYS   213      99.160  23.550   9.440  1.00  0.00            
ATOM    343  CG  LYS   213      98.970  24.100  11.450  1.00  0.00            
ATOM    344  HG1 LYS   213      97.920  23.800  11.530  1.00  0.00            
ATOM    345  HG2 LYS   213      98.950  25.020  12.020  1.00  0.00            
ATOM    346  CD  LYS   213      99.820  22.990  12.060  1.00  0.00            
ATOM    347  HD1 LYS   213     100.790  23.380  12.360  1.00  0.00            
ATOM    348  HD2 LYS   213     100.000  22.230  11.310  1.00  0.00            
ATOM    349  CE  LYS   213      99.160  22.420  13.320  1.00  0.00            
ATOM    350  HE1 LYS   213      98.430  21.680  12.990  1.00  0.00            
ATOM    351  HE2 LYS   213      98.690  23.300  13.760  1.00  0.00            
ATOM    352  NZ  LYS   213     100.160  21.940  14.290  1.00  0.00            
ATOM    353  HZ1 LYS   213     100.840  22.680  14.410  1.00  0.00            
ATOM    354  HZ2 LYS   213      99.780  21.660  15.180  1.00  0.00            
ATOM    355  HZ3 LYS   213     100.720  21.180  13.940  1.00  0.00            
ATOM    356  C   LYS   213      99.360  26.900  10.140  1.00  0.00            
ATOM    357  O   LYS   213      98.690  27.630  10.880  1.00  0.00            
ATOM    358  N   VAL   214     100.610  27.260   9.840  1.00  0.00            
ATOM    359  H   VAL   214     101.080  26.670   9.160  1.00  0.00            
ATOM    360  CA  VAL   214     101.260  28.430  10.380  1.00  0.00            
ATOM    361  HA  VAL   214     101.060  28.410  11.450  1.00  0.00            
ATOM    362  CB  VAL   214     102.770  28.360  10.150  1.00  0.00            
ATOM    363  HB  VAL   214     102.980  28.440   9.080  1.00  0.00            
ATOM    364  CG1 VAL   214     103.440  29.550  10.820  1.00  0.00            
ATOM    365 1HG1 VAL   214     102.920  30.480  10.550  1.00  0.00            
ATOM    366 2HG1 VAL   214     103.500  29.570  11.910  1.00  0.00            
ATOM    367 3HG1 VAL   214     104.390  29.730  10.310  1.00  0.00            
ATOM    368  CG2 VAL   214     103.370  27.050  10.650  1.00  0.00            
ATOM    369 1HG2 VAL   214     104.440  27.140  10.480  1.00  0.00            
ATOM    370 2HG2 VAL   214     103.200  26.810  11.700  1.00  0.00            
ATOM    371 3HG2 VAL   214     103.010  26.190  10.090  1.00  0.00            
ATOM    372  C   VAL   214     100.660  29.730   9.850  1.00  0.00            
ATOM    373  O   VAL   214     100.100  30.480  10.650  1.00  0.00            
ATOM    374  N   PRO   215     100.500  30.010   8.560  1.00  0.00            
ATOM    375  CD  PRO   215     101.010  29.350   7.380  1.00  0.00            
ATOM    376  HD1 PRO   215     100.290  28.630   6.990  1.00  0.00            
ATOM    377  HD2 PRO   215     102.040  29.020   7.490  1.00  0.00            
ATOM    378  CG  PRO   215     101.090  30.450   6.320  1.00  0.00            
ATOM    379  HG1 PRO   215     101.260  30.150   5.280  1.00  0.00            
ATOM    380  HG2 PRO   215     101.950  31.060   6.580  1.00  0.00            
ATOM    381  CB  PRO   215      99.770  31.180   6.530  1.00  0.00            
ATOM    382  HB1 PRO   215      98.910  30.630   6.150  1.00  0.00            
ATOM    383  HB2 PRO   215      99.700  32.120   5.980  1.00  0.00            
ATOM    384  CA  PRO   215      99.750  31.150   8.050  1.00  0.00            
ATOM    385  HA  PRO   215     100.250  32.040   8.440  1.00  0.00            
ATOM    386  C   PRO   215      98.320  31.260   8.570  1.00  0.00            
ATOM    387  O   PRO   215      97.930  32.410   8.730  1.00  0.00            
ATOM    388  N   ALA   216      97.600  30.160   8.800  1.00  0.00            
ATOM    389  H   ALA   216      97.950  29.320   8.360  1.00  0.00            
ATOM    390  CA  ALA   216      96.360  30.150   9.550  1.00  0.00            
ATOM    391  HA  ALA   216      95.690  30.830   9.020  1.00  0.00            
ATOM    392  CB  ALA   216      95.750  28.750   9.530  1.00  0.00            
ATOM    393  HB1 ALA   216      95.600  28.360   8.520  1.00  0.00            
ATOM    394  HB2 ALA   216      96.470  28.030   9.920  1.00  0.00            
ATOM    395  HB3 ALA   216      94.810  28.730  10.080  1.00  0.00            
ATOM    396  C   ALA   216      96.490  30.740  10.940  1.00  0.00            
ATOM    397  O   ALA   216      95.960  31.810  11.240  1.00  0.00            
ATOM    398  N   ALA   217      97.340  30.110  11.760  1.00  0.00            
ATOM    399  H   ALA   217      97.830  29.360  11.300  1.00  0.00            
ATOM    400  CA  ALA   217      97.590  30.500  13.140  1.00  0.00            
ATOM    401  HA  ALA   217      96.700  30.220  13.690  1.00  0.00            
ATOM    402  CB  ALA   217      98.700  29.580  13.630  1.00  0.00            
ATOM    403  HB1 ALA   217      99.360  30.240  14.190  1.00  0.00            
ATOM    404  HB2 ALA   217      98.420  28.700  14.210  1.00  0.00            
ATOM    405  HB3 ALA   217      99.350  29.320  12.790  1.00  0.00            
ATOM    406  C   ALA   217      98.020  31.960  13.280  1.00  0.00            
ATOM    407  O   ALA   217      97.740  32.540  14.330  1.00  0.00            
ATOM    408  N   TYR   218      98.710  32.560  12.310  1.00  0.00            
ATOM    409  H   TYR   218      98.730  32.070  11.430  1.00  0.00            
ATOM    410  CA  TYR   218      99.180  33.930  12.280  1.00  0.00            
ATOM    411  HA  TYR   218      99.350  34.240  13.310  1.00  0.00            
ATOM    412  CB  TYR   218     100.500  33.950  11.510  1.00  0.00            
ATOM    413  HB1 TYR   218     100.650  34.970  11.160  1.00  0.00            
ATOM    414  HB2 TYR   218     100.360  33.460  10.540  1.00  0.00            
ATOM    415  CG  TYR   218     101.700  33.380  12.230  1.00  0.00            
ATOM    416  CD1 TYR   218     102.880  33.280  11.500  1.00  0.00            
ATOM    417  HD1 TYR   218     102.830  33.590  10.460  1.00  0.00            
ATOM    418  CE1 TYR   218     104.050  32.780  12.090  1.00  0.00            
ATOM    419  HE1 TYR   218     104.930  32.570  11.500  1.00  0.00            
ATOM    420  CZ  TYR   218     104.070  32.570  13.480  1.00  0.00            
ATOM    421  OH  TYR   218     105.250  32.070  13.950  1.00  0.00            
ATOM    422  HH  TYR   218     105.060  31.920  14.880  1.00  0.00            
ATOM    423  CE2 TYR   218     102.920  32.760  14.270  1.00  0.00            
ATOM    424  HE2 TYR   218     102.880  32.660  15.340  1.00  0.00            
ATOM    425  CD2 TYR   218     101.730  33.060  13.590  1.00  0.00            
ATOM    426  HD2 TYR   218     100.830  33.110  14.200  1.00  0.00            
ATOM    427  C   TYR   218      98.130  34.960  11.910  1.00  0.00            
ATOM    428  O   TYR   218      97.960  35.910  12.670  1.00  0.00            
ATOM    429  N   ALA   219      97.340  34.700  10.860  1.00  0.00            
ATOM    430  H   ALA   219      97.540  33.940  10.220  1.00  0.00            
ATOM    431  CA  ALA   219      96.070  35.360  10.670  1.00  0.00            
ATOM    432  HA  ALA   219      96.230  36.430  10.500  1.00  0.00            
ATOM    433  CB  ALA   219      95.370  34.840   9.420  1.00  0.00            
ATOM    434  HB1 ALA   219      94.410  35.280   9.170  1.00  0.00            
ATOM    435  HB2 ALA   219      96.010  35.100   8.580  1.00  0.00            
ATOM    436  HB3 ALA   219      95.390  33.750   9.340  1.00  0.00            
ATOM    437  C   ALA   219      95.120  35.270  11.860  1.00  0.00            
ATOM    438  O   ALA   219      94.410  36.230  12.130  1.00  0.00            
ATOM    439  N   ALA   220      95.010  34.120  12.530  1.00  0.00            
ATOM    440  H   ALA   220      95.470  33.270  12.220  1.00  0.00            
ATOM    441  CA  ALA   220      94.110  33.970  13.650  1.00  0.00            
ATOM    442  HA  ALA   220      93.150  34.380  13.320  1.00  0.00            
ATOM    443  CB  ALA   220      93.980  32.480  13.940  1.00  0.00            
ATOM    444  HB1 ALA   220      93.290  32.200  14.740  1.00  0.00            
ATOM    445  HB2 ALA   220      93.700  31.900  13.060  1.00  0.00            
ATOM    446  HB3 ALA   220      94.910  32.030  14.270  1.00  0.00            
ATOM    447  C   ALA   220      94.570  34.790  14.850  1.00  0.00            
ATOM    448  O   ALA   220      93.760  35.270  15.640  1.00  0.00            
ATOM    449  N   GLN   221      95.870  35.000  15.040  1.00  0.00            
ATOM    450  H   GLN   221      96.500  34.410  14.530  1.00  0.00            
ATOM    451  CA  GLN   221      96.430  35.800  16.120  1.00  0.00            
ATOM    452  HA  GLN   221      95.780  35.650  16.980  1.00  0.00            
ATOM    453  CB  GLN   221      97.760  35.280  16.640  1.00  0.00            
ATOM    454  HB1 GLN   221      98.190  36.000  17.340  1.00  0.00            
ATOM    455  HB2 GLN   221      98.430  35.320  15.790  1.00  0.00            
ATOM    456  CG  GLN   221      97.720  33.910  17.310  1.00  0.00            
ATOM    457  HG1 GLN   221      97.270  33.190  16.630  1.00  0.00            
ATOM    458  HG2 GLN   221      97.020  33.940  18.150  1.00  0.00            
ATOM    459  CD  GLN   221      99.110  33.420  17.730  1.00  0.00            
ATOM    460  OE1 GLN   221     100.010  34.170  18.100  1.00  0.00            
ATOM    461  NE2 GLN   221      99.300  32.100  17.680  1.00  0.00            
ATOM    462 1HE2 GLN   221      98.560  31.430  17.550  1.00  0.00            
ATOM    463 2HE2 GLN   221     100.260  31.790  17.800  1.00  0.00            
ATOM    464  C   GLN   221      96.480  37.300  15.850  1.00  0.00            
ATOM    465  O   GLN   221      96.950  38.140  16.620  1.00  0.00            
ATOM    466  N   GLY   222      96.050  37.770  14.680  1.00  0.00            
ATOM    467  H   GLY   222      96.060  37.080  13.940  1.00  0.00            
ATOM    468  CA  GLY   222      95.960  39.180  14.350  1.00  0.00            
ATOM    469  HA1 GLY   222      95.820  39.770  15.260  1.00  0.00            
ATOM    470  HA2 GLY   222      94.970  39.350  13.920  1.00  0.00            
ATOM    471  C   GLY   222      97.010  39.890  13.520  1.00  0.00            
ATOM    472  O   GLY   222      97.140  41.110  13.570  1.00  0.00            
ATOM    473  N   TYR   223      97.850  39.080  12.870  1.00  0.00            
ATOM    474  H   TYR   223      97.790  38.100  13.080  1.00  0.00            
ATOM    475  CA  TYR   223      98.930  39.580  12.040  1.00  0.00            
ATOM    476  HA  TYR   223      99.120  40.620  12.310  1.00  0.00            
ATOM    477  CB  TYR   223     100.250  38.850  12.300  1.00  0.00            
ATOM    478  HB1 TYR   223     101.010  39.170  11.590  1.00  0.00            
ATOM    479  HB2 TYR   223     100.070  37.780  12.230  1.00  0.00            
ATOM    480  CG  TYR   223     100.670  39.080  13.730  1.00  0.00            
ATOM    481  CD1 TYR   223     101.110  40.320  14.200  1.00  0.00            
ATOM    482  HD1 TYR   223     101.070  41.220  13.600  1.00  0.00            
ATOM    483  CE1 TYR   223     101.330  40.560  15.560  1.00  0.00            
ATOM    484  HE1 TYR   223     101.700  41.520  15.880  1.00  0.00            
ATOM    485  CZ  TYR   223     101.200  39.520  16.510  1.00  0.00            
ATOM    486  OH  TYR   223     101.500  39.640  17.830  1.00  0.00            
ATOM    487  HH  TYR   223     101.300  38.800  18.250  1.00  0.00            
ATOM    488  CE2 TYR   223     100.810  38.250  16.040  1.00  0.00            
ATOM    489  HE2 TYR   223     100.780  37.460  16.780  1.00  0.00            
ATOM    490  CD2 TYR   223     100.620  38.040  14.670  1.00  0.00            
ATOM    491  HD2 TYR   223     100.290  37.100  14.270  1.00  0.00            
ATOM    492  C   TYR   223      98.620  39.630  10.560  1.00  0.00            
ATOM    493  O   TYR   223      98.020  38.670  10.080  1.00  0.00            
ATOM    494  N   LYS   224      99.280  40.490   9.780  1.00  0.00            
ATOM    495  H   LYS   224      99.850  41.170  10.260  1.00  0.00            
ATOM    496  CA  LYS   224      99.490  40.420   8.340  1.00  0.00            
ATOM    497  HA  LYS   224      98.770  39.820   7.790  1.00  0.00            
ATOM    498  CB  LYS   224      99.630  41.840   7.790  1.00  0.00            
ATOM    499  HB1 LYS   224      99.730  41.750   6.710  1.00  0.00            
ATOM    500  HB2 LYS   224     100.540  42.240   8.250  1.00  0.00            
ATOM    501  CG  LYS   224      98.480  42.760   8.180  1.00  0.00            
ATOM    502  HG1 LYS   224      98.280  42.700   9.250  1.00  0.00            
ATOM    503  HG2 LYS   224      97.550  42.420   7.720  1.00  0.00            
ATOM    504  CD  LYS   224      98.650  44.240   7.830  1.00  0.00            
ATOM    505  HD1 LYS   224      97.780  44.830   8.120  1.00  0.00            
ATOM    506  HD2 LYS   224      98.870  44.300   6.760  1.00  0.00            
ATOM    507  CE  LYS   224      99.830  44.960   8.460  1.00  0.00            
ATOM    508  HE1 LYS   224      99.740  45.960   8.050  1.00  0.00            
ATOM    509  HE2 LYS   224     100.790  44.550   8.120  1.00  0.00            
ATOM    510  NZ  LYS   224      99.790  45.010   9.930  1.00  0.00            
ATOM    511  HZ1 LYS   224      98.960  45.510  10.200  1.00  0.00            
ATOM    512  HZ2 LYS   224      99.730  44.060  10.290  1.00  0.00            
ATOM    513  HZ3 LYS   224     100.580  45.520  10.300  1.00  0.00            
ATOM    514  C   LYS   224     100.640  39.460   8.100  1.00  0.00            
ATOM    515  O   LYS   224     101.640  39.540   8.810  1.00  0.00            
ATOM    516  N   VAL   225     100.480  38.670   7.040  1.00  0.00            
ATOM    517  H   VAL   225      99.590  38.710   6.570  1.00  0.00            
ATOM    518  CA  VAL   225     101.360  37.600   6.610  1.00  0.00            
ATOM    519  HA  VAL   225     102.220  37.620   7.280  1.00  0.00            
ATOM    520  CB  VAL   225     100.830  36.240   7.060  1.00  0.00            
ATOM    521  HB  VAL   225      99.920  36.100   6.480  1.00  0.00            
ATOM    522  CG1 VAL   225     101.780  35.070   6.850  1.00  0.00            
ATOM    523 1HG1 VAL   225     101.760  34.800   5.790  1.00  0.00            
ATOM    524 2HG1 VAL   225     102.800  35.390   7.030  1.00  0.00            
ATOM    525 3HG1 VAL   225     101.550  34.150   7.400  1.00  0.00            
ATOM    526  CG2 VAL   225     100.470  36.190   8.550  1.00  0.00            
ATOM    527 1HG2 VAL   225     101.290  36.480   9.200  1.00  0.00            
ATOM    528 2HG2 VAL   225      99.600  36.820   8.710  1.00  0.00            
ATOM    529 3HG2 VAL   225     100.090  35.190   8.780  1.00  0.00            
ATOM    530  C   VAL   225     101.730  37.710   5.140  1.00  0.00            
ATOM    531  O   VAL   225     100.930  37.860   4.220  1.00  0.00            
ATOM    532  N   LEU   226     103.020  37.500   4.860  1.00  0.00            
ATOM    533  H   LEU   226     103.670  37.630   5.620  1.00  0.00            
ATOM    534  CA  LEU   226     103.530  37.140   3.550  1.00  0.00            
ATOM    535  HA  LEU   226     102.790  37.200   2.760  1.00  0.00            
ATOM    536  CB  LEU   226     104.570  38.210   3.200  1.00  0.00            
ATOM    537  HB1 LEU   226     105.260  38.180   4.040  1.00  0.00            
ATOM    538  HB2 LEU   226     104.070  39.130   2.900  1.00  0.00            
ATOM    539  CG  LEU   226     105.190  37.860   1.850  1.00  0.00            
ATOM    540  HG  LEU   226     105.810  36.970   1.930  1.00  0.00            
ATOM    541  CD1 LEU   226     104.150  37.730   0.740  1.00  0.00            
ATOM    542 1HD1 LEU   226     104.660  37.570  -0.200  1.00  0.00            
ATOM    543 2HD1 LEU   226     103.570  36.820   0.880  1.00  0.00            
ATOM    544 3HD1 LEU   226     103.500  38.600   0.750  1.00  0.00            
ATOM    545  CD2 LEU   226     106.260  38.820   1.340  1.00  0.00            
ATOM    546 1HD2 LEU   226     106.950  38.270   0.710  1.00  0.00            
ATOM    547 2HD2 LEU   226     105.840  39.670   0.800  1.00  0.00            
ATOM    548 3HD2 LEU   226     106.810  39.150   2.230  1.00  0.00            
ATOM    549  C   LEU   226     104.090  35.730   3.570  1.00  0.00            
ATOM    550  O   LEU   226     105.100  35.450   4.220  1.00  0.00            
ATOM    551  N   VAL   227     103.400  34.840   2.860  1.00  0.00            
ATOM    552  H   VAL   227     102.580  35.160   2.350  1.00  0.00            
ATOM    553  CA  VAL   227     104.020  33.570   2.530  1.00  0.00            
ATOM    554  HA  VAL   227     104.780  33.320   3.260  1.00  0.00            
ATOM    555  CB  VAL   227     102.900  32.530   2.530  1.00  0.00            
ATOM    556  HB  VAL   227     102.460  32.670   1.540  1.00  0.00            
ATOM    557  CG1 VAL   227     103.690  31.230   2.490  1.00  0.00            
ATOM    558 1HG1 VAL   227     104.210  31.210   1.530  1.00  0.00            
ATOM    559 2HG1 VAL   227     104.450  31.200   3.270  1.00  0.00            
ATOM    560 3HG1 VAL   227     103.000  30.390   2.540  1.00  0.00            
ATOM    561  CG2 VAL   227     101.930  32.560   3.710  1.00  0.00            
ATOM    562 1HG2 VAL   227     101.480  33.550   3.750  1.00  0.00            
ATOM    563 2HG2 VAL   227     101.160  31.800   3.590  1.00  0.00            
ATOM    564 3HG2 VAL   227     102.520  32.300   4.590  1.00  0.00            
ATOM    565  C   VAL   227     104.720  33.720   1.180  1.00  0.00            
ATOM    566  O   VAL   227     104.260  34.150   0.120  1.00  0.00            
ATOM    567  N   LEU   228     105.940  33.180   1.180  1.00  0.00            
ATOM    568  H   LEU   228     106.340  32.850   2.050  1.00  0.00            
ATOM    569  CA  LEU   228     106.730  32.930   0.000  1.00  0.00            
ATOM    570  HA  LEU   228     106.210  33.170  -0.930  1.00  0.00            
ATOM    571  CB  LEU   228     108.020  33.740  -0.090  1.00  0.00            
ATOM    572  HB1 LEU   228     108.430  33.450  -1.050  1.00  0.00            
ATOM    573  HB2 LEU   228     108.820  33.420   0.570  1.00  0.00            
ATOM    574  CG  LEU   228     107.780  35.240  -0.010  1.00  0.00            
ATOM    575  HG  LEU   228     107.140  35.430   0.850  1.00  0.00            
ATOM    576  CD1 LEU   228     109.060  36.060   0.030  1.00  0.00            
ATOM    577 1HD1 LEU   228     109.710  35.740  -0.780  1.00  0.00            
ATOM    578 2HD1 LEU   228     108.910  37.130  -0.170  1.00  0.00            
ATOM    579 3HD1 LEU   228     109.550  35.930   0.990  1.00  0.00            
ATOM    580  CD2 LEU   228     107.070  35.690  -1.280  1.00  0.00            
ATOM    581 1HD2 LEU   228     107.700  35.400  -2.130  1.00  0.00            
ATOM    582 2HD2 LEU   228     106.060  35.290  -1.260  1.00  0.00            
ATOM    583 3HD2 LEU   228     106.820  36.750  -1.230  1.00  0.00            
ATOM    584  C   LEU   228     107.050  31.450  -0.210  1.00  0.00            
ATOM    585  O   LEU   228     107.170  30.710   0.750  1.00  0.00            
ATOM    586  N   ASN   229     107.130  31.080  -1.490  1.00  0.00            
ATOM    587  H   ASN   229     106.710  31.640  -2.210  1.00  0.00            
ATOM    588  CA  ASN   229     107.370  29.680  -1.780  1.00  0.00            
ATOM    589  HA  ASN   229     108.100  29.300  -1.060  1.00  0.00            
ATOM    590  CB  ASN   229     106.030  28.940  -1.740  1.00  0.00            
ATOM    591  HB1 ASN   229     105.940  28.410  -2.690  1.00  0.00            
ATOM    592  HB2 ASN   229     105.210  29.620  -1.540  1.00  0.00            
ATOM    593  CG  ASN   229     105.910  27.880  -0.650  1.00  0.00            
ATOM    594  OD1 ASN   229     105.790  26.700  -0.980  1.00  0.00            
ATOM    595  ND2 ASN   229     105.790  28.290   0.610  1.00  0.00            
ATOM    596 1HD2 ASN   229     106.130  29.220   0.810  1.00  0.00            
ATOM    597 2HD2 ASN   229     105.490  27.650   1.320  1.00  0.00            
ATOM    598  C   ASN   229     107.950  29.510  -3.170  1.00  0.00            
ATOM    599  O   ASN   229     107.880  30.410  -4.010  1.00  0.00            
ATOM    600  N   PRO   230     108.610  28.390  -3.460  1.00  0.00            
ATOM    601  CD  PRO   230     108.940  27.400  -2.450  1.00  0.00            
ATOM    602  HD1 PRO   230     108.040  26.830  -2.200  1.00  0.00            
ATOM    603  HD2 PRO   230     109.350  27.840  -1.540  1.00  0.00            
ATOM    604  CG  PRO   230     109.980  26.460  -3.060  1.00  0.00            
ATOM    605  HG1 PRO   230     109.670  25.470  -2.730  1.00  0.00            
ATOM    606  HG2 PRO   230     111.020  26.620  -2.810  1.00  0.00            
ATOM    607  CB  PRO   230     109.880  26.730  -4.560  1.00  0.00            
ATOM    608  HB1 PRO   230     109.400  25.870  -5.030  1.00  0.00            
ATOM    609  HB2 PRO   230     110.880  26.790  -4.990  1.00  0.00            
ATOM    610  CA  PRO   230     109.130  28.040  -4.760  1.00  0.00            
ATOM    611  HA  PRO   230     109.870  28.790  -5.030  1.00  0.00            
ATOM    612  C   PRO   230     108.060  27.980  -5.840  1.00  0.00            
ATOM    613  O   PRO   230     108.050  28.780  -6.770  1.00  0.00            
ATOM    614  N   SER   231     107.050  27.120  -5.670  1.00  0.00            
ATOM    615  H   SER   231     107.040  26.520  -4.860  1.00  0.00            
ATOM    616  CA  SER   231     106.200  26.720  -6.780  1.00  0.00            
ATOM    617  HA  SER   231     106.690  27.210  -7.620  1.00  0.00            
ATOM    618  CB  SER   231     106.280  25.200  -6.910  1.00  0.00            
ATOM    619  HB1 SER   231     105.580  24.770  -7.620  1.00  0.00            
ATOM    620  HB2 SER   231     106.100  24.720  -5.950  1.00  0.00            
ATOM    621  OG  SER   231     107.540  24.750  -7.380  1.00  0.00            
ATOM    622  HG  SER   231     107.700  24.900  -8.320  1.00  0.00            
ATOM    623  C   SER   231     104.810  27.330  -6.870  1.00  0.00            
ATOM    624  O   SER   231     104.090  27.490  -5.890  1.00  0.00            
ATOM    625  N   VAL   232     104.380  27.510  -8.120  1.00  0.00            
ATOM    626  H   VAL   232     104.930  27.260  -8.920  1.00  0.00            
ATOM    627  CA  VAL   232     103.030  27.920  -8.450  1.00  0.00            
ATOM    628  HA  VAL   232     102.730  28.890  -8.040  1.00  0.00            
ATOM    629  CB  VAL   232     102.940  28.360  -9.910  1.00  0.00            
ATOM    630  HB  VAL   232     103.280  27.550 -10.560  1.00  0.00            
ATOM    631  CG1 VAL   232     101.470  28.530 -10.280  1.00  0.00            
ATOM    632 1HG1 VAL   232     100.970  27.590 -10.040  1.00  0.00            
ATOM    633 2HG1 VAL   232     101.160  29.400  -9.700  1.00  0.00            
ATOM    634 3HG1 VAL   232     101.440  28.700 -11.350  1.00  0.00            
ATOM    635  CG2 VAL   232     103.800  29.580 -10.270  1.00  0.00            
ATOM    636 1HG2 VAL   232     103.450  30.040 -11.190  1.00  0.00            
ATOM    637 2HG2 VAL   232     103.560  30.360  -9.550  1.00  0.00            
ATOM    638 3HG2 VAL   232     104.860  29.320 -10.300  1.00  0.00            
ATOM    639  C   VAL   232     102.030  26.890  -7.950  1.00  0.00            
ATOM    640  O   VAL   232     101.100  27.280  -7.250  1.00  0.00            
ATOM    641  N   ALA   233     102.210  25.570  -8.050  1.00  0.00            
ATOM    642  H   ALA   233     103.000  25.210  -8.560  1.00  0.00            
ATOM    643  CA  ALA   233     101.250  24.600  -7.550  1.00  0.00            
ATOM    644  HA  ALA   233     100.290  24.830  -8.010  1.00  0.00            
ATOM    645  CB  ALA   233     101.690  23.220  -8.020  1.00  0.00            
ATOM    646  HB1 ALA   233     102.570  22.980  -7.420  1.00  0.00            
ATOM    647  HB2 ALA   233     100.850  22.560  -7.770  1.00  0.00            
ATOM    648  HB3 ALA   233     101.850  23.150  -9.100  1.00  0.00            
ATOM    649  C   ALA   233     101.010  24.600  -6.050  1.00  0.00            
ATOM    650  O   ALA   233      99.900  24.300  -5.610  1.00  0.00            
ATOM    651  N   ALA   234     102.030  24.950  -5.260  1.00  0.00            
ATOM    652  H   ALA   234     102.950  25.070  -5.650  1.00  0.00            
ATOM    653  CA  ALA   234     101.880  24.970  -3.810  1.00  0.00            
ATOM    654  HA  ALA   234     101.340  24.080  -3.480  1.00  0.00            
ATOM    655  CB  ALA   234     103.300  24.870  -3.270  1.00  0.00            
ATOM    656  HB1 ALA   234     103.740  25.840  -3.510  1.00  0.00            
ATOM    657  HB2 ALA   234     103.340  24.700  -2.190  1.00  0.00            
ATOM    658  HB3 ALA   234     103.800  23.990  -3.690  1.00  0.00            
ATOM    659  C   ALA   234     101.120  26.230  -3.430  1.00  0.00            
ATOM    660  O   ALA   234     100.120  26.100  -2.730  1.00  0.00            
ATOM    661  N   THR   235     101.590  27.350  -3.990  1.00  0.00            
ATOM    662  H   THR   235     102.360  27.250  -4.630  1.00  0.00            
ATOM    663  CA  THR   235     101.090  28.690  -3.740  1.00  0.00            
ATOM    664  HA  THR   235     101.200  28.920  -2.690  1.00  0.00            
ATOM    665  CB  THR   235     102.050  29.620  -4.470  1.00  0.00            
ATOM    666  HB  THR   235     101.990  29.390  -5.540  1.00  0.00            
ATOM    667  CG2 THR   235     101.830  31.120  -4.300  1.00  0.00            
ATOM    668 1HG2 THR   235     102.620  31.640  -4.850  1.00  0.00            
ATOM    669 2HG2 THR   235     100.870  31.370  -4.740  1.00  0.00            
ATOM    670 3HG2 THR   235     101.760  31.390  -3.250  1.00  0.00            
ATOM    671  OG1 THR   235     103.380  29.370  -4.060  1.00  0.00            
ATOM    672  HG1 THR   235     103.780  28.620  -4.500  1.00  0.00            
ATOM    673  C   THR   235      99.630  28.870  -4.160  1.00  0.00            
ATOM    674  O   THR   235      98.860  29.480  -3.420  1.00  0.00            
ATOM    675  N   LEU   236      99.240  28.360  -5.330  1.00  0.00            
ATOM    676  H   LEU   236      99.950  28.000  -5.950  1.00  0.00            
ATOM    677  CA  LEU   236      97.860  28.500  -5.740  1.00  0.00            
ATOM    678  HA  LEU   236      97.620  29.540  -5.540  1.00  0.00            
ATOM    679  CB  LEU   236      97.840  28.180  -7.230  1.00  0.00            
ATOM    680  HB1 LEU   236      96.780  28.050  -7.430  1.00  0.00            
ATOM    681  HB2 LEU   236      98.250  27.180  -7.340  1.00  0.00            
ATOM    682  CG  LEU   236      98.390  29.130  -8.290  1.00  0.00            
ATOM    683  HG  LEU   236      99.460  29.300  -8.150  1.00  0.00            
ATOM    684  CD1 LEU   236      98.020  28.720  -9.710  1.00  0.00            
ATOM    685 1HD1 LEU   236      98.680  27.950 -10.110  1.00  0.00            
ATOM    686 2HD1 LEU   236      96.970  28.460  -9.790  1.00  0.00            
ATOM    687 3HD1 LEU   236      98.150  29.490 -10.470  1.00  0.00            
ATOM    688  CD2 LEU   236      97.970  30.600  -8.160  1.00  0.00            
ATOM    689 1HD2 LEU   236      96.970  30.820  -8.520  1.00  0.00            
ATOM    690 2HD2 LEU   236      98.160  30.990  -7.160  1.00  0.00            
ATOM    691 3HD2 LEU   236      98.640  31.220  -8.760  1.00  0.00            
ATOM    692  C   LEU   236      96.960  27.560  -4.950  1.00  0.00            
ATOM    693  O   LEU   236      95.830  27.980  -4.690  1.00  0.00            
ATOM    694  N   GLY   237      97.440  26.410  -4.470  1.00  0.00            
ATOM    695  H   GLY   237      98.390  26.130  -4.640  1.00  0.00            
ATOM    696  CA  GLY   237      96.620  25.470  -3.730  1.00  0.00            
ATOM    697  HA1 GLY   237      97.110  24.510  -3.930  1.00  0.00            
ATOM    698  HA2 GLY   237      95.660  25.430  -4.250  1.00  0.00            
ATOM    699  C   GLY   237      96.430  25.770  -2.260  1.00  0.00            
ATOM    700  O   GLY   237      95.440  25.400  -1.630  1.00  0.00            
ATOM    701  N   PHE   238      97.310  26.600  -1.690  1.00  0.00            
ATOM    702  H   PHE   238      98.030  27.090  -2.210  1.00  0.00            
ATOM    703  CA  PHE   238      97.190  27.030  -0.310  1.00  0.00            
ATOM    704  HA  PHE   238      97.140  26.120   0.290  1.00  0.00            
ATOM    705  CB  PHE   238      98.410  27.870   0.020  1.00  0.00            
ATOM    706  HB1 PHE   238      98.290  28.280   1.020  1.00  0.00            
ATOM    707  HB2 PHE   238      98.470  28.730  -0.640  1.00  0.00            
ATOM    708  CG  PHE   238      99.820  27.310  -0.030  1.00  0.00            
ATOM    709  CD1 PHE   238     100.110  26.030   0.430  1.00  0.00            
ATOM    710  HD1 PHE   238      99.310  25.470   0.900  1.00  0.00            
ATOM    711  CE1 PHE   238     101.440  25.640   0.590  1.00  0.00            
ATOM    712  HE1 PHE   238     101.640  24.670   1.010  1.00  0.00            
ATOM    713  CZ  PHE   238     102.520  26.460   0.230  1.00  0.00            
ATOM    714  HZ  PHE   238     103.540  26.120   0.260  1.00  0.00            
ATOM    715  CE2 PHE   238     102.190  27.750  -0.200  1.00  0.00            
ATOM    716  HE2 PHE   238     102.950  28.400  -0.620  1.00  0.00            
ATOM    717  CD2 PHE   238     100.870  28.210  -0.270  1.00  0.00            
ATOM    718  HD2 PHE   238     100.730  29.170  -0.750  1.00  0.00            
ATOM    719  C   PHE   238      95.920  27.850  -0.120  1.00  0.00            
ATOM    720  O   PHE   238      95.310  27.810   0.940  1.00  0.00            
ATOM    721  N   GLY   239      95.320  28.440  -1.150  1.00  0.00            
ATOM    722  H   GLY   239      95.710  28.490  -2.080  1.00  0.00            
ATOM    723  CA  GLY   239      94.060  29.150  -1.080  1.00  0.00            
ATOM    724  HA1 GLY   239      93.850  29.640  -2.020  1.00  0.00            
ATOM    725  HA2 GLY   239      94.110  29.990  -0.380  1.00  0.00            
ATOM    726  C   GLY   239      92.880  28.350  -0.530  1.00  0.00            
ATOM    727  O   GLY   239      92.260  28.740   0.450  1.00  0.00            
ATOM    728  N   ALA   240      92.540  27.200  -1.130  1.00  0.00            
ATOM    729  H   ALA   240      92.910  26.860  -2.010  1.00  0.00            
ATOM    730  CA  ALA   240      91.440  26.360  -0.720  1.00  0.00            
ATOM    731  HA  ALA   240      90.570  27.010  -0.760  1.00  0.00            
ATOM    732  CB  ALA   240      91.360  25.300  -1.810  1.00  0.00            
ATOM    733  HB1 ALA   240      90.440  24.750  -1.620  1.00  0.00            
ATOM    734  HB2 ALA   240      91.280  25.800  -2.780  1.00  0.00            
ATOM    735  HB3 ALA   240      92.160  24.560  -1.760  1.00  0.00            
ATOM    736  C   ALA   240      91.650  25.810   0.680  1.00  0.00            
ATOM    737  O   ALA   240      90.660  25.600   1.380  1.00  0.00            
ATOM    738  N   TYR   241      92.910  25.520   1.040  1.00  0.00            
ATOM    739  H   TYR   241      93.640  25.870   0.440  1.00  0.00            
ATOM    740  CA  TYR   241      93.190  25.180   2.420  1.00  0.00            
ATOM    741  HA  TYR   241      92.550  24.350   2.710  1.00  0.00            
ATOM    742  CB  TYR   241      94.670  24.850   2.600  1.00  0.00            
ATOM    743  HB1 TYR   241      95.310  25.620   2.180  1.00  0.00            
ATOM    744  HB2 TYR   241      94.900  23.900   2.120  1.00  0.00            
ATOM    745  CG  TYR   241      95.030  24.540   4.040  1.00  0.00            
ATOM    746  CD1 TYR   241      95.310  25.690   4.780  1.00  0.00            
ATOM    747  HD1 TYR   241      95.330  26.640   4.260  1.00  0.00            
ATOM    748  CE1 TYR   241      95.490  25.520   6.160  1.00  0.00            
ATOM    749  HE1 TYR   241      95.660  26.450   6.690  1.00  0.00            
ATOM    750  CZ  TYR   241      95.570  24.210   6.680  1.00  0.00            
ATOM    751  OH  TYR   241      95.850  24.040   8.000  1.00  0.00            
ATOM    752  HH  TYR   241      96.160  23.130   8.090  1.00  0.00            
ATOM    753  CE2 TYR   241      95.330  23.080   5.880  1.00  0.00            
ATOM    754  HE2 TYR   241      95.480  22.070   6.220  1.00  0.00            
ATOM    755  CD2 TYR   241      95.030  23.230   4.520  1.00  0.00            
ATOM    756  HD2 TYR   241      94.750  22.410   3.870  1.00  0.00            
ATOM    757  C   TYR   241      92.830  26.370   3.300  1.00  0.00            
ATOM    758  O   TYR   241      92.060  26.170   4.240  1.00  0.00            
ATOM    759  N   MET   242      93.220  27.600   2.960  1.00  0.00            
ATOM    760  H   MET   242      93.880  27.700   2.210  1.00  0.00            
ATOM    761  CA  MET   242      93.070  28.770   3.810  1.00  0.00            
ATOM    762  HA  MET   242      93.500  28.590   4.790  1.00  0.00            
ATOM    763  CB  MET   242      93.900  29.890   3.190  1.00  0.00            
ATOM    764  HB1 MET   242      93.490  30.170   2.220  1.00  0.00            
ATOM    765  HB2 MET   242      94.920  29.600   2.910  1.00  0.00            
ATOM    766  CG  MET   242      93.860  31.050   4.180  1.00  0.00            
ATOM    767  HG1 MET   242      92.830  31.410   4.170  1.00  0.00            
ATOM    768  HG2 MET   242      94.510  31.730   3.630  1.00  0.00            
ATOM    769  SD  MET   242      94.490  31.000   5.870  1.00  0.00            
ATOM    770  CE  MET   242      96.100  30.230   5.580  1.00  0.00            
ATOM    771  HE1 MET   242      96.760  30.190   6.440  1.00  0.00            
ATOM    772  HE2 MET   242      95.890  29.200   5.270  1.00  0.00            
ATOM    773  HE3 MET   242      96.580  30.730   4.740  1.00  0.00            
ATOM    774  C   MET   242      91.580  29.070   3.920  1.00  0.00            
ATOM    775  O   MET   242      91.120  29.340   5.030  1.00  0.00            
ATOM    776  N   SER   243      90.860  28.790   2.830  1.00  0.00            
ATOM    777  H   SER   243      91.330  28.570   1.970  1.00  0.00            
ATOM    778  CA  SER   243      89.420  28.980   2.760  1.00  0.00            
ATOM    779  HA  SER   243      89.100  29.950   3.150  1.00  0.00            
ATOM    780  CB  SER   243      88.890  29.090   1.340  1.00  0.00            
ATOM    781  HB1 SER   243      87.840  29.320   1.470  1.00  0.00            
ATOM    782  HB2 SER   243      89.000  28.170   0.750  1.00  0.00            
ATOM    783  OG  SER   243      89.480  30.170   0.650  1.00  0.00            
ATOM    784  HG  SER   243      88.800  30.520   0.060  1.00  0.00            
ATOM    785  C   SER   243      88.620  27.960   3.550  1.00  0.00            
ATOM    786  O   SER   243      87.440  28.120   3.850  1.00  0.00            
ATOM    787  N   LYS   244      89.290  26.930   4.080  1.00  0.00            
ATOM    788  H   LYS   244      90.250  26.880   3.760  1.00  0.00            
ATOM    789  CA  LYS   244      88.630  26.010   4.990  1.00  0.00            
ATOM    790  HA  LYS   244      87.580  26.280   5.110  1.00  0.00            
ATOM    791  CB  LYS   244      88.840  24.600   4.460  1.00  0.00            
ATOM    792  HB1 LYS   244      89.890  24.370   4.660  1.00  0.00            
ATOM    793  HB2 LYS   244      88.550  24.580   3.410  1.00  0.00            
ATOM    794  CG  LYS   244      87.900  23.570   5.100  1.00  0.00            
ATOM    795  HG1 LYS   244      86.930  23.880   4.730  1.00  0.00            
ATOM    796  HG2 LYS   244      87.890  23.650   6.180  1.00  0.00            
ATOM    797  CD  LYS   244      88.170  22.090   4.820  1.00  0.00            
ATOM    798  HD1 LYS   244      88.020  21.860   3.770  1.00  0.00            
ATOM    799  HD2 LYS   244      87.380  21.560   5.350  1.00  0.00            
ATOM    800  CE  LYS   244      89.540  21.590   5.280  1.00  0.00            
ATOM    801  HE1 LYS   244      89.670  22.070   6.250  1.00  0.00            
ATOM    802  HE2 LYS   244      90.260  22.070   4.620  1.00  0.00            
ATOM    803  NZ  LYS   244      89.620  20.120   5.280  1.00  0.00            
ATOM    804  HZ1 LYS   244      89.750  19.690   4.380  1.00  0.00            
ATOM    805  HZ2 LYS   244      90.440  19.780   5.760  1.00  0.00            
ATOM    806  HZ3 LYS   244      88.850  19.660   5.730  1.00  0.00            
ATOM    807  C   LYS   244      89.160  26.200   6.410  1.00  0.00            
ATOM    808  O   LYS   244      88.350  25.950   7.300  1.00  0.00            
ATOM    809  N   ALA   245      90.450  26.460   6.620  1.00  0.00            
ATOM    810  H   ALA   245      91.080  26.420   5.830  1.00  0.00            
ATOM    811  CA  ALA   245      91.000  26.540   7.950  1.00  0.00            
ATOM    812  HA  ALA   245      90.580  25.700   8.520  1.00  0.00            
ATOM    813  CB  ALA   245      92.520  26.480   8.030  1.00  0.00            
ATOM    814  HB1 ALA   245      93.020  27.410   7.740  1.00  0.00            
ATOM    815  HB2 ALA   245      92.740  26.280   9.080  1.00  0.00            
ATOM    816  HB3 ALA   245      92.900  25.730   7.340  1.00  0.00            
ATOM    817  C   ALA   245      90.510  27.820   8.600  1.00  0.00            
ATOM    818  O   ALA   245      89.650  27.920   9.470  1.00  0.00            
ATOM    819  N   HIS   246      91.130  28.970   8.330  1.00  0.00            
ATOM    820  H   HIS   246      91.960  28.980   7.750  1.00  0.00            
ATOM    821  CA  HIS   246      90.870  30.260   8.930  1.00  0.00            
ATOM    822  HA  HIS   246      90.620  30.130   9.990  1.00  0.00            
ATOM    823  CB  HIS   246      92.140  31.110   8.890  1.00  0.00            
ATOM    824  HB1 HIS   246      92.400  31.390   7.870  1.00  0.00            
ATOM    825  HB2 HIS   246      92.950  30.490   9.280  1.00  0.00            
ATOM    826  CG  HIS   246      92.060  32.300   9.810  1.00  0.00            
ATOM    827  ND1 HIS   246      91.660  32.280  11.140  1.00  0.00            
ATOM    828  CE1 HIS   246      91.600  33.550  11.560  1.00  0.00            
ATOM    829  HE1 HIS   246      91.290  33.880  12.530  1.00  0.00            
ATOM    830  NE2 HIS   246      91.930  34.360  10.540  1.00  0.00            
ATOM    831  HE2 HIS   246      91.830  35.370  10.560  1.00  0.00            
ATOM    832  CD2 HIS   246      92.180  33.610   9.410  1.00  0.00            
ATOM    833  HD2 HIS   246      92.410  34.010   8.430  1.00  0.00            
ATOM    834  C   HIS   246      89.640  30.900   8.300  1.00  0.00            
ATOM    835  O   HIS   246      89.070  31.840   8.850  1.00  0.00            
ATOM    836  N   GLY   247      89.130  30.380   7.180  1.00  0.00            
ATOM    837  H   GLY   247      89.730  29.770   6.650  1.00  0.00            
ATOM    838  CA  GLY   247      87.940  30.770   6.460  1.00  0.00            
ATOM    839  HA1 GLY   247      87.080  30.730   7.130  1.00  0.00            
ATOM    840  HA2 GLY   247      87.700  30.080   5.650  1.00  0.00            
ATOM    841  C   GLY   247      88.000  32.150   5.810  1.00  0.00            
ATOM    842  O   GLY   247      87.040  32.920   5.870  1.00  0.00            
ATOM    843  N   ILE   248      89.180  32.460   5.280  1.00  0.00            
ATOM    844  H   ILE   248      89.920  31.780   5.390  1.00  0.00            
ATOM    845  CA  ILE   248      89.420  33.640   4.460  1.00  0.00            
ATOM    846  HA  ILE   248      88.550  34.280   4.360  1.00  0.00            
ATOM    847  CB  ILE   248      90.490  34.550   5.070  1.00  0.00            
ATOM    848  HB  ILE   248      90.720  35.360   4.380  1.00  0.00            
ATOM    849  CG2 ILE   248      89.900  35.230   6.300  1.00  0.00            
ATOM    850 1HG2 ILE   248      89.880  34.570   7.170  1.00  0.00            
ATOM    851 2HG2 ILE   248      90.450  36.050   6.760  1.00  0.00            
ATOM    852 3HG2 ILE   248      88.940  35.670   6.020  1.00  0.00            
ATOM    853  CG1 ILE   248      91.830  33.910   5.380  1.00  0.00            
ATOM    854 1HG1 ILE   248      92.080  33.170   4.620  1.00  0.00            
ATOM    855 2HG1 ILE   248      91.830  33.430   6.360  1.00  0.00            
ATOM    856  CD  ILE   248      93.080  34.800   5.410  1.00  0.00            
ATOM    857  HD1 ILE   248      93.680  34.460   6.250  1.00  0.00            
ATOM    858  HD2 ILE   248      93.640  34.760   4.480  1.00  0.00            
ATOM    859  HD3 ILE   248      92.750  35.830   5.550  1.00  0.00            
ATOM    860  C   ILE   248      89.820  33.160   3.070  1.00  0.00            
ATOM    861  O   ILE   248      90.430  32.110   2.860  1.00  0.00            
ATOM    862  N   ASP   249      89.560  34.010   2.080  1.00  0.00            
ATOM    863  H   ASP   249      89.150  34.890   2.390  1.00  0.00            
ATOM    864  CA  ASP   249      90.080  33.950   0.730  1.00  0.00            
ATOM    865  HA  ASP   249      90.360  32.970   0.340  1.00  0.00            
ATOM    866  CB  ASP   249      89.020  34.470  -0.230  1.00  0.00            
ATOM    867  HB1 ASP   249      88.970  35.540  -0.050  1.00  0.00            
ATOM    868  HB2 ASP   249      88.000  34.260   0.070  1.00  0.00            
ATOM    869  CG  ASP   249      89.230  34.150  -1.700  1.00  0.00            
ATOM    870  OD1 ASP   249      88.410  34.590  -2.540  1.00  0.00            
ATOM    871  OD2 ASP   249      90.160  33.410  -2.080  1.00  0.00            
ATOM    872  C   ASP   249      91.300  34.860   0.750  1.00  0.00            
ATOM    873  O   ASP   249      91.120  36.080   0.700  1.00  0.00            
ATOM    874  N   PRO   250      92.550  34.390   0.770  1.00  0.00            
ATOM    875  CD  PRO   250      92.880  32.980   0.900  1.00  0.00            
ATOM    876  HD1 PRO   250      92.430  32.330   0.150  1.00  0.00            
ATOM    877  HD2 PRO   250      92.560  32.550   1.850  1.00  0.00            
ATOM    878  CG  PRO   250      94.400  32.970   0.710  1.00  0.00            
ATOM    879  HG1 PRO   250      94.600  33.070  -0.350  1.00  0.00            
ATOM    880  HG2 PRO   250      94.910  32.130   1.180  1.00  0.00            
ATOM    881  CB  PRO   250      94.840  34.270   1.370  1.00  0.00            
ATOM    882  HB1 PRO   250      95.840  34.590   1.080  1.00  0.00            
ATOM    883  HB2 PRO   250      94.690  34.170   2.440  1.00  0.00            
ATOM    884  CA  PRO   250      93.750  35.200   0.820  1.00  0.00            
ATOM    885  HA  PRO   250      93.650  36.020   1.540  1.00  0.00            
ATOM    886  C   PRO   250      94.100  35.770  -0.540  1.00  0.00            
ATOM    887  O   PRO   250      93.560  35.410  -1.580  1.00  0.00            
ATOM    888  N   ASN   251      95.040  36.720  -0.610  1.00  0.00            
ATOM    889  H   ASN   251      95.480  36.950   0.260  1.00  0.00            
ATOM    890  CA  ASN   251      95.570  37.320  -1.820  1.00  0.00            
ATOM    891  HA  ASN   251      94.750  37.320  -2.540  1.00  0.00            
ATOM    892  CB  ASN   251      96.190  38.700  -1.650  1.00  0.00            
ATOM    893  HB1 ASN   251      96.330  39.140  -2.640  1.00  0.00            
ATOM    894  HB2 ASN   251      97.210  38.570  -1.290  1.00  0.00            
ATOM    895  CG  ASN   251      95.510  39.690  -0.710  1.00  0.00            
ATOM    896  OD1 ASN   251      94.650  40.450  -1.140  1.00  0.00            
ATOM    897  ND2 ASN   251      96.110  39.890   0.460  1.00  0.00            
ATOM    898 1HD2 ASN   251      96.870  39.270   0.710  1.00  0.00            
ATOM    899 2HD2 ASN   251      95.980  40.740   0.990  1.00  0.00            
ATOM    900  C   ASN   251      96.610  36.370  -2.400  1.00  0.00            
ATOM    901  O   ASN   251      97.490  35.930  -1.660  1.00  0.00            
ATOM    902  N   ILE   252      96.560  36.120  -3.710  1.00  0.00            
ATOM    903  H   ILE   252      96.020  36.690  -4.350  1.00  0.00            
ATOM    904  CA  ILE   252      97.390  35.080  -4.280  1.00  0.00            
ATOM    905  HA  ILE   252      98.130  34.690  -3.580  1.00  0.00            
ATOM    906  CB  ILE   252      96.440  33.910  -4.500  1.00  0.00            
ATOM    907  HB  ILE   252      95.700  34.150  -5.260  1.00  0.00            
ATOM    908  CG2 ILE   252      97.210  32.730  -5.080  1.00  0.00            
ATOM    909 1HG2 ILE   252      97.620  33.030  -6.050  1.00  0.00            
ATOM    910 2HG2 ILE   252      98.070  32.470  -4.460  1.00  0.00            
ATOM    911 3HG2 ILE   252      96.610  31.880  -5.410  1.00  0.00            
ATOM    912  CG1 ILE   252      95.740  33.460  -3.220  1.00  0.00            
ATOM    913 1HG1 ILE   252      95.040  34.220  -2.860  1.00  0.00            
ATOM    914 2HG1 ILE   252      96.520  33.360  -2.460  1.00  0.00            
ATOM    915  CD  ILE   252      95.010  32.120  -3.220  1.00  0.00            
ATOM    916  HD1 ILE   252      94.380  31.980  -4.100  1.00  0.00            
ATOM    917  HD2 ILE   252      95.730  31.310  -3.290  1.00  0.00            
ATOM    918  HD3 ILE   252      94.590  32.050  -2.220  1.00  0.00            
ATOM    919  C   ILE   252      98.020  35.680  -5.530  1.00  0.00            
ATOM    920  O   ILE   252      97.230  36.120  -6.370  1.00  0.00            
ATOM    921  N   ARG   253      99.350  35.790  -5.520  1.00  0.00            
ATOM    922  H   ARG   253      99.850  35.410  -4.730  1.00  0.00            
ATOM    923  CA  ARG   253     100.110  36.430  -6.580  1.00  0.00            
ATOM    924  HA  ARG   253      99.410  36.690  -7.370  1.00  0.00            
ATOM    925  CB  ARG   253     100.850  37.650  -6.030  1.00  0.00            
ATOM    926  HB1 ARG   253     101.220  38.120  -6.940  1.00  0.00            
ATOM    927  HB2 ARG   253     101.630  37.230  -5.380  1.00  0.00            
ATOM    928  CG  ARG   253     100.020  38.680  -5.280  1.00  0.00            
ATOM    929  HG1 ARG   253      99.550  38.220  -4.410  1.00  0.00            
ATOM    930  HG2 ARG   253      99.190  39.030  -5.890  1.00  0.00            
ATOM    931  CD  ARG   253     100.930  39.790  -4.770  1.00  0.00            
ATOM    932  HD1 ARG   253     101.760  39.350  -4.200  1.00  0.00            
ATOM    933  HD2 ARG   253     100.410  40.470  -4.090  1.00  0.00            
ATOM    934  NE  ARG   253     101.370  40.610  -5.900  1.00  0.00            
ATOM    935  HE  ARG   253     102.290  40.400  -6.240  1.00  0.00            
ATOM    936  CZ  ARG   253     100.720  41.510  -6.650  1.00  0.00            
ATOM    937  NH1 ARG   253      99.480  41.930  -6.340  1.00  0.00            
ATOM    938 1HH1 ARG   253      98.970  41.340  -5.700  1.00  0.00            
ATOM    939 2HH1 ARG   253      98.980  42.590  -6.920  1.00  0.00            
ATOM    940  NH2 ARG   253     101.210  41.910  -7.830  1.00  0.00            
ATOM    941 1HH2 ARG   253     102.140  41.560  -8.000  1.00  0.00            
ATOM    942 2HH2 ARG   253     100.890  42.770  -8.250  1.00  0.00            
ATOM    943  C   ARG   253     101.140  35.520  -7.220  1.00  0.00            
ATOM    944  O   ARG   253     102.100  35.180  -6.540  1.00  0.00            
ATOM    945  N   THR   254     100.930  35.300  -8.520  1.00  0.00            
ATOM    946  H   THR   254     100.120  35.790  -8.890  1.00  0.00            
ATOM    947  CA  THR   254     101.900  34.600  -9.330  1.00  0.00            
ATOM    948  HA  THR   254     102.860  34.710  -8.830  1.00  0.00            
ATOM    949  CB  THR   254     101.420  33.150  -9.410  1.00  0.00            
ATOM    950  HB  THR   254     102.140  32.570  -9.990  1.00  0.00            
ATOM    951  CG2 THR   254     101.210  32.440  -8.070  1.00  0.00            
ATOM    952 1HG2 THR   254     102.090  32.610  -7.450  1.00  0.00            
ATOM    953 2HG2 THR   254     100.360  32.900  -7.560  1.00  0.00            
ATOM    954 3HG2 THR   254     101.020  31.370  -8.160  1.00  0.00            
ATOM    955  OG1 THR   254     100.190  32.910 -10.040  1.00  0.00            
ATOM    956  HG1 THR   254      99.440  33.310  -9.580  1.00  0.00            
ATOM    957  C   THR   254     101.980  35.130 -10.760  1.00  0.00            
ATOM    958  O   THR   254     101.250  36.010 -11.190  1.00  0.00            
ATOM    959  N   GLY   255     102.950  34.630 -11.530  1.00  0.00            
ATOM    960  H   GLY   255     103.510  33.920 -11.080  1.00  0.00            
ATOM    961  CA  GLY   255     103.170  34.930 -12.930  1.00  0.00            
ATOM    962  HA1 GLY   255     103.890  34.260 -13.390  1.00  0.00            
ATOM    963  HA2 GLY   255     103.510  35.970 -12.950  1.00  0.00            
ATOM    964  C   GLY   255     101.950  34.610 -13.790  1.00  0.00            
ATOM    965  O   GLY   255     101.660  35.460 -14.630  1.00  0.00            
ATOM    966  N   VAL   256     101.180  33.560 -13.480  1.00  0.00            
ATOM    967  H   VAL   256     101.640  32.880 -12.890  1.00  0.00            
ATOM    968  CA  VAL   256      99.990  33.180 -14.220  1.00  0.00            
ATOM    969  HA  VAL   256     100.030  33.760 -15.140  1.00  0.00            
ATOM    970  CB  VAL   256      99.950  31.670 -14.470  1.00  0.00            
ATOM    971  HB  VAL   256      98.880  31.480 -14.580  1.00  0.00            
ATOM    972  CG1 VAL   256     100.740  31.370 -15.740  1.00  0.00            
ATOM    973 1HG1 VAL   256     101.760  31.650 -15.470  1.00  0.00            
ATOM    974 2HG1 VAL   256     100.600  30.350 -16.110  1.00  0.00            
ATOM    975 3HG1 VAL   256     100.490  32.030 -16.560  1.00  0.00            
ATOM    976  CG2 VAL   256     100.340  30.820 -13.260  1.00  0.00            
ATOM    977 1HG2 VAL   256     100.030  29.800 -13.500  1.00  0.00            
ATOM    978 2HG2 VAL   256     101.380  30.820 -12.930  1.00  0.00            
ATOM    979 3HG2 VAL   256      99.810  31.160 -12.370  1.00  0.00            
ATOM    980  C   VAL   256      98.670  33.650 -13.630  1.00  0.00            
ATOM    981  O   VAL   256      97.740  33.930 -14.380  1.00  0.00            
ATOM    982  N   ARG   257      98.460  33.750 -12.310  1.00  0.00            
ATOM    983  H   ARG   257      99.230  33.550 -11.690  1.00  0.00            
ATOM    984  CA  ARG   257      97.220  34.190 -11.710  1.00  0.00            
ATOM    985  HA  ARG   257      96.760  34.810 -12.480  1.00  0.00            
ATOM    986  CB  ARG   257      96.390  32.940 -11.410  1.00  0.00            
ATOM    987  HB1 ARG   257      96.830  32.270 -10.670  1.00  0.00            
ATOM    988  HB2 ARG   257      96.370  32.400 -12.350  1.00  0.00            
ATOM    989  CG  ARG   257      94.940  33.230 -11.060  1.00  0.00            
ATOM    990  HG1 ARG   257      94.410  33.840 -11.800  1.00  0.00            
ATOM    991  HG2 ARG   257      94.970  33.650 -10.060  1.00  0.00            
ATOM    992  CD  ARG   257      94.110  31.950 -10.900  1.00  0.00            
ATOM    993  HD1 ARG   257      93.030  32.050 -10.790  1.00  0.00            
ATOM    994  HD2 ARG   257      94.600  31.440 -10.070  1.00  0.00            
ATOM    995  NE  ARG   257      94.220  31.060 -12.050  1.00  0.00            
ATOM    996  HE  ARG   257      94.150  31.510 -12.950  1.00  0.00            
ATOM    997  CZ  ARG   257      94.250  29.720 -12.000  1.00  0.00            
ATOM    998  NH1 ARG   257      94.180  29.050 -10.840  1.00  0.00            
ATOM    999 1HH1 ARG   257      94.100  29.540  -9.960  1.00  0.00            
ATOM   1000 2HH1 ARG   257      94.080  28.050 -10.860  1.00  0.00            
ATOM   1001  NH2 ARG   257      94.280  28.990 -13.120  1.00  0.00            
ATOM   1002 1HH2 ARG   257      94.450  29.480 -13.990  1.00  0.00            
ATOM   1003 2HH2 ARG   257      94.510  28.020 -12.950  1.00  0.00            
ATOM   1004  C   ARG   257      97.490  35.050 -10.490  1.00  0.00            
ATOM   1005  O   ARG   257      98.030  34.560  -9.500  1.00  0.00            
ATOM   1006  N   THR   258      97.290  36.360 -10.630  1.00  0.00            
ATOM   1007  H   THR   258      96.770  36.510 -11.490  1.00  0.00            
ATOM   1008  CA  THR   258      97.250  37.370  -9.600  1.00  0.00            
ATOM   1009  HA  THR   258      97.560  36.960  -8.640  1.00  0.00            
ATOM   1010  CB  THR   258      98.120  38.600  -9.840  1.00  0.00            
ATOM   1011  HB  THR   258      97.980  38.900 -10.870  1.00  0.00            
ATOM   1012  CG2 THR   258      97.910  39.750  -8.860  1.00  0.00            
ATOM   1013 1HG2 THR   258      98.850  40.310  -8.790  1.00  0.00            
ATOM   1014 2HG2 THR   258      97.100  40.400  -9.180  1.00  0.00            
ATOM   1015 3HG2 THR   258      97.760  39.380  -7.840  1.00  0.00            
ATOM   1016  OG1 THR   258      99.420  38.120  -9.590  1.00  0.00            
ATOM   1017  HG1 THR   258      99.900  38.310 -10.400  1.00  0.00            
ATOM   1018  C   THR   258      95.800  37.750  -9.300  1.00  0.00            
ATOM   1019  O   THR   258      94.940  37.860 -10.170  1.00  0.00            
ATOM   1020  N   ILE   259      95.540  37.730  -7.990  1.00  0.00            
ATOM   1021  H   ILE   259      96.210  37.350  -7.340  1.00  0.00            
ATOM   1022  CA  ILE   259      94.360  38.300  -7.370  1.00  0.00            
ATOM   1023  HA  ILE   259      93.970  38.980  -8.130  1.00  0.00            
ATOM   1024  CB  ILE   259      93.290  37.230  -7.160  1.00  0.00            
ATOM   1025  HB  ILE   259      93.040  36.930  -8.180  1.00  0.00            
ATOM   1026  CG2 ILE   259      93.720  35.990  -6.380  1.00  0.00            
ATOM   1027 1HG2 ILE   259      94.700  35.660  -6.710  1.00  0.00            
ATOM   1028 2HG2 ILE   259      93.840  36.210  -5.320  1.00  0.00            
ATOM   1029 3HG2 ILE   259      92.990  35.200  -6.560  1.00  0.00            
ATOM   1030  CG1 ILE   259      91.920  37.720  -6.710  1.00  0.00            
ATOM   1031 1HG1 ILE   259      92.020  38.030  -5.670  1.00  0.00            
ATOM   1032 2HG1 ILE   259      91.230  36.880  -6.620  1.00  0.00            
ATOM   1033  CD  ILE   259      91.400  38.850  -7.600  1.00  0.00            
ATOM   1034  HD1 ILE   259      91.450  38.580  -8.650  1.00  0.00            
ATOM   1035  HD2 ILE   259      90.370  39.140  -7.410  1.00  0.00            
ATOM   1036  HD3 ILE   259      91.930  39.790  -7.440  1.00  0.00            
ATOM   1037  C   ILE   259      94.640  39.030  -6.070  1.00  0.00            
ATOM   1038  O   ILE   259      95.420  38.570  -5.230  1.00  0.00            
ATOM   1039  N   THR   260      93.950  40.150  -5.830  1.00  0.00            
ATOM   1040  H   THR   260      93.360  40.540  -6.550  1.00  0.00            
ATOM   1041  CA  THR   260      93.820  40.800  -4.540  1.00  0.00            
ATOM   1042  HA  THR   260      94.580  40.420  -3.870  1.00  0.00            
ATOM   1043  CB  THR   260      94.150  42.270  -4.780  1.00  0.00            
ATOM   1044  HB  THR   260      93.330  42.610  -5.410  1.00  0.00            
ATOM   1045  CG2 THR   260      94.170  43.110  -3.510  1.00  0.00            
ATOM   1046 1HG2 THR   260      95.020  42.770  -2.920  1.00  0.00            
ATOM   1047 2HG2 THR   260      94.430  44.160  -3.680  1.00  0.00            
ATOM   1048 3HG2 THR   260      93.180  43.190  -3.070  1.00  0.00            
ATOM   1049  OG1 THR   260      95.300  42.380  -5.590  1.00  0.00            
ATOM   1050  HG1 THR   260      95.170  43.150  -6.160  1.00  0.00            
ATOM   1051  C   THR   260      92.420  40.620  -3.960  1.00  0.00            
ATOM   1052  O   THR   260      91.440  40.790  -4.670  1.00  0.00            
ATOM   1053  N   THR   261      92.300  40.120  -2.720  1.00  0.00            
ATOM   1054  H   THR   261      93.150  39.800  -2.280  1.00  0.00            
ATOM   1055  CA  THR   261      91.100  40.000  -1.920  1.00  0.00            
ATOM   1056  HA  THR   261      90.310  40.230  -2.650  1.00  0.00            
ATOM   1057  CB  THR   261      90.870  38.560  -1.470  1.00  0.00            
ATOM   1058  HB  THR   261      89.920  38.520  -0.930  1.00  0.00            
ATOM   1059  CG2 THR   261      90.900  37.510  -2.570  1.00  0.00            
ATOM   1060 1HG2 THR   261      90.220  37.880  -3.330  1.00  0.00            
ATOM   1061 2HG2 THR   261      91.930  37.220  -2.790  1.00  0.00            
ATOM   1062 3HG2 THR   261      90.490  36.610  -2.110  1.00  0.00            
ATOM   1063  OG1 THR   261      91.940  38.290  -0.590  1.00  0.00            
ATOM   1064  HG1 THR   261      91.770  37.390  -0.290  1.00  0.00            
ATOM   1065  C   THR   261      91.030  40.940  -0.730  1.00  0.00            
ATOM   1066  O   THR   261      89.980  41.020  -0.100  1.00  0.00            
ATOM   1067  N   GLY   262      92.110  41.680  -0.440  1.00  0.00            
ATOM   1068  H   GLY   262      92.890  41.700  -1.080  1.00  0.00            
ATOM   1069  CA  GLY   262      92.170  42.530   0.730  1.00  0.00            
ATOM   1070  HA1 GLY   262      91.200  42.980   0.940  1.00  0.00            
ATOM   1071  HA2 GLY   262      92.900  43.270   0.390  1.00  0.00            
ATOM   1072  C   GLY   262      92.690  41.860   1.990  1.00  0.00            
ATOM   1073  O   GLY   262      92.670  42.480   3.050  1.00  0.00            
ATOM   1074  N   ALA   263      93.110  40.600   1.940  1.00  0.00            
ATOM   1075  H   ALA   263      93.130  40.110   1.060  1.00  0.00            
ATOM   1076  CA  ALA   263      93.230  39.750   3.110  1.00  0.00            
ATOM   1077  HA  ALA   263      92.330  39.970   3.690  1.00  0.00            
ATOM   1078  CB  ALA   263      93.060  38.310   2.630  1.00  0.00            
ATOM   1079  HB1 ALA   263      93.970  38.090   2.060  1.00  0.00            
ATOM   1080  HB2 ALA   263      92.910  37.650   3.480  1.00  0.00            
ATOM   1081  HB3 ALA   263      92.200  38.180   1.980  1.00  0.00            
ATOM   1082  C   ALA   263      94.450  39.980   3.990  1.00  0.00            
ATOM   1083  O   ALA   263      95.480  40.380   3.450  1.00  0.00            
ATOM   1084  N   PRO   264      94.450  39.600   5.270  1.00  0.00            
ATOM   1085  CD  PRO   264      93.360  39.180   6.120  1.00  0.00            
ATOM   1086  HD1 PRO   264      92.570  38.680   5.550  1.00  0.00            
ATOM   1087  HD2 PRO   264      92.930  40.060   6.600  1.00  0.00            
ATOM   1088  CG  PRO   264      93.980  38.240   7.150  1.00  0.00            
ATOM   1089  HG1 PRO   264      94.300  37.260   6.790  1.00  0.00            
ATOM   1090  HG2 PRO   264      93.280  38.120   7.970  1.00  0.00            
ATOM   1091  CB  PRO   264      95.240  39.060   7.420  1.00  0.00            
ATOM   1092  HB1 PRO   264      95.990  38.430   7.910  1.00  0.00            
ATOM   1093  HB2 PRO   264      95.110  39.810   8.200  1.00  0.00            
ATOM   1094  CA  PRO   264      95.670  39.560   6.050  1.00  0.00            
ATOM   1095  HA  PRO   264      95.980  40.590   6.150  1.00  0.00            
ATOM   1096  C   PRO   264      96.780  38.640   5.570  1.00  0.00            
ATOM   1097  O   PRO   264      97.920  39.030   5.830  1.00  0.00            
ATOM   1098  N   VAL   265      96.500  37.530   4.890  1.00  0.00            
ATOM   1099  H   VAL   265      95.530  37.370   4.660  1.00  0.00            
ATOM   1100  CA  VAL   265      97.500  36.640   4.300  1.00  0.00            
ATOM   1101  HA  VAL   265      98.480  36.760   4.740  1.00  0.00            
ATOM   1102  CB  VAL   265      97.120  35.190   4.550  1.00  0.00            
ATOM   1103  HB  VAL   265      96.290  35.040   3.860  1.00  0.00            
ATOM   1104  CG1 VAL   265      98.230  34.230   4.120  1.00  0.00            
ATOM   1105 1HG1 VAL   265      97.880  33.210   4.290  1.00  0.00            
ATOM   1106 2HG1 VAL   265      98.500  34.240   3.070  1.00  0.00            
ATOM   1107 3HG1 VAL   265      99.030  34.310   4.860  1.00  0.00            
ATOM   1108  CG2 VAL   265      96.670  34.830   5.970  1.00  0.00            
ATOM   1109 1HG2 VAL   265      97.350  35.370   6.630  1.00  0.00            
ATOM   1110 2HG2 VAL   265      95.680  35.260   6.120  1.00  0.00            
ATOM   1111 3HG2 VAL   265      96.650  33.780   6.250  1.00  0.00            
ATOM   1112  C   VAL   265      97.590  36.930   2.810  1.00  0.00            
ATOM   1113  O   VAL   265      96.640  37.090   2.050  1.00  0.00            
ATOM   1114  N   THR   266      98.840  36.960   2.350  1.00  0.00            
ATOM   1115  H   THR   266      99.570  36.650   2.980  1.00  0.00            
ATOM   1116  CA  THR   266      99.210  37.050   0.950  1.00  0.00            
ATOM   1117  HA  THR   266      98.270  36.980   0.390  1.00  0.00            
ATOM   1118  CB  THR   266      99.770  38.430   0.600  1.00  0.00            
ATOM   1119  HB  THR   266     100.580  38.620   1.300  1.00  0.00            
ATOM   1120  CG2 THR   266     100.310  38.340  -0.820  1.00  0.00            
ATOM   1121 1HG2 THR   266     100.330  39.370  -1.180  1.00  0.00            
ATOM   1122 2HG2 THR   266     101.340  38.000  -0.820  1.00  0.00            
ATOM   1123 3HG2 THR   266      99.710  37.730  -1.510  1.00  0.00            
ATOM   1124  OG1 THR   266      98.840  39.480   0.680  1.00  0.00            
ATOM   1125  HG1 THR   266      99.320  40.210   0.260  1.00  0.00            
ATOM   1126  C   THR   266     100.150  35.900   0.640  1.00  0.00            
ATOM   1127  O   THR   266     101.150  35.810   1.360  1.00  0.00            
ATOM   1128  N   TYR   267      99.830  35.090  -0.360  1.00  0.00            
ATOM   1129  H   TYR   267      98.920  35.240  -0.780  1.00  0.00            
ATOM   1130  CA  TYR   267     100.630  33.980  -0.860  1.00  0.00            
ATOM   1131  HA  TYR   267     101.440  33.810  -0.150  1.00  0.00            
ATOM   1132  CB  TYR   267      99.850  32.690  -1.060  1.00  0.00            
ATOM   1133  HB1 TYR   267     100.410  32.020  -1.710  1.00  0.00            
ATOM   1134  HB2 TYR   267      98.910  32.940  -1.550  1.00  0.00            
ATOM   1135  CG  TYR   267      99.510  31.910   0.190  1.00  0.00            
ATOM   1136  CD1 TYR   267     100.450  31.110   0.830  1.00  0.00            
ATOM   1137  HD1 TYR   267     101.430  30.930   0.410  1.00  0.00            
ATOM   1138  CE1 TYR   267     100.070  30.360   1.950  1.00  0.00            
ATOM   1139  HE1 TYR   267     100.780  29.650   2.340  1.00  0.00            
ATOM   1140  CZ  TYR   267      98.750  30.450   2.430  1.00  0.00            
ATOM   1141  OH  TYR   267      98.360  29.600   3.420  1.00  0.00            
ATOM   1142  HH  TYR   267      99.030  28.980   3.700  1.00  0.00            
ATOM   1143  CE2 TYR   267      97.790  31.300   1.820  1.00  0.00            
ATOM   1144  HE2 TYR   267      96.770  31.380   2.160  1.00  0.00            
ATOM   1145  CD2 TYR   267      98.230  32.080   0.750  1.00  0.00            
ATOM   1146  HD2 TYR   267      97.500  32.770   0.340  1.00  0.00            
ATOM   1147  C   TYR   267     101.260  34.480  -2.150  1.00  0.00            
ATOM   1148  O   TYR   267     100.610  35.100  -2.990  1.00  0.00            
ATOM   1149  N   SER   268     102.550  34.170  -2.330  1.00  0.00            
ATOM   1150  H   SER   268     103.060  33.750  -1.570  1.00  0.00            
ATOM   1151  CA  SER   268     103.250  34.460  -3.570  1.00  0.00            
ATOM   1152  HA  SER   268     102.500  34.310  -4.340  1.00  0.00            
ATOM   1153  CB  SER   268     103.780  35.890  -3.550  1.00  0.00            
ATOM   1154  HB1 SER   268     104.670  35.910  -2.920  1.00  0.00            
ATOM   1155  HB2 SER   268     102.960  36.540  -3.260  1.00  0.00            
ATOM   1156  OG  SER   268     104.210  36.340  -4.810  1.00  0.00            
ATOM   1157  HG  SER   268     103.530  36.090  -5.450  1.00  0.00            
ATOM   1158  C   SER   268     104.380  33.470  -3.830  1.00  0.00            
ATOM   1159  O   SER   268     104.840  32.790  -2.920  1.00  0.00            
ATOM   1160  N   THR   269     104.820  33.400  -5.090  1.00  0.00            
ATOM   1161  H   THR   269     104.490  34.000  -5.830  1.00  0.00            
ATOM   1162  CA  THR   269     106.030  32.660  -5.360  1.00  0.00            
ATOM   1163  HA  THR   269     106.220  31.860  -4.650  1.00  0.00            
ATOM   1164  CB  THR   269     105.990  32.150  -6.800  1.00  0.00            
ATOM   1165  HB  THR   269     106.960  31.850  -7.190  1.00  0.00            
ATOM   1166  CG2 THR   269     105.100  30.910  -6.880  1.00  0.00            
ATOM   1167 1HG2 THR   269     105.540  30.150  -6.240  1.00  0.00            
ATOM   1168 2HG2 THR   269     104.080  31.230  -6.680  1.00  0.00            
ATOM   1169 3HG2 THR   269     105.090  30.560  -7.910  1.00  0.00            
ATOM   1170  OG1 THR   269     105.490  33.070  -7.750  1.00  0.00            
ATOM   1171  HG1 THR   269     105.640  32.780  -8.650  1.00  0.00            
ATOM   1172  C   THR   269     107.240  33.580  -5.230  1.00  0.00            
ATOM   1173  O   THR   269     107.120  34.800  -5.380  1.00  0.00            
ATOM   1174  N   TYR   270     108.470  33.130  -4.970  1.00  0.00            
ATOM   1175  H   TYR   270     108.610  32.130  -4.970  1.00  0.00            
ATOM   1176  CA  TYR   270     109.610  34.010  -4.810  1.00  0.00            
ATOM   1177  HA  TYR   270     109.410  34.700  -4.000  1.00  0.00            
ATOM   1178  CB  TYR   270     110.870  33.250  -4.410  1.00  0.00            
ATOM   1179  HB1 TYR   270     111.640  34.020  -4.370  1.00  0.00            
ATOM   1180  HB2 TYR   270     111.270  32.630  -5.210  1.00  0.00            
ATOM   1181  CG  TYR   270     110.860  32.530  -3.080  1.00  0.00            
ATOM   1182  CD1 TYR   270     111.080  33.270  -1.910  1.00  0.00            
ATOM   1183  HD1 TYR   270     111.160  34.340  -1.990  1.00  0.00            
ATOM   1184  CE1 TYR   270     110.890  32.680  -0.650  1.00  0.00            
ATOM   1185  HE1 TYR   270     110.940  33.320   0.210  1.00  0.00            
ATOM   1186  CZ  TYR   270     110.830  31.280  -0.570  1.00  0.00            
ATOM   1187  OH  TYR   270     110.800  30.640   0.630  1.00  0.00            
ATOM   1188  HH  TYR   270     110.790  29.690   0.510  1.00  0.00            
ATOM   1189  CE2 TYR   270     110.720  30.490  -1.730  1.00  0.00            
ATOM   1190  HE2 TYR   270     110.800  29.410  -1.720  1.00  0.00            
ATOM   1191  CD2 TYR   270     110.730  31.130  -2.980  1.00  0.00            
ATOM   1192  HD2 TYR   270     110.720  30.630  -3.930  1.00  0.00            
ATOM   1193  C   TYR   270     109.940  34.830  -6.050  1.00  0.00            
ATOM   1194  O   TYR   270     110.440  35.930  -5.850  1.00  0.00            
ATOM   1195  N   GLY   271     109.670  34.310  -7.250  1.00  0.00            
ATOM   1196  H   GLY   271     109.400  33.350  -7.370  1.00  0.00            
ATOM   1197  CA  GLY   271     109.960  35.130  -8.410  1.00  0.00            
ATOM   1198  HA1 GLY   271     109.960  34.540  -9.330  1.00  0.00            
ATOM   1199  HA2 GLY   271     110.960  35.540  -8.280  1.00  0.00            
ATOM   1200  C   GLY   271     108.960  36.260  -8.580  1.00  0.00            
ATOM   1201  O   GLY   271     109.230  37.330  -9.130  1.00  0.00            
ATOM   1202  N   LYS   272     107.750  36.100  -8.040  1.00  0.00            
ATOM   1203  H   LYS   272     107.500  35.190  -7.670  1.00  0.00            
ATOM   1204  CA  LYS   272     106.700  37.080  -8.150  1.00  0.00            
ATOM   1205  HA  LYS   272     106.920  37.620  -9.070  1.00  0.00            
ATOM   1206  CB  LYS   272     105.320  36.440  -8.250  1.00  0.00            
ATOM   1207  HB1 LYS   272     105.010  35.960  -7.330  1.00  0.00            
ATOM   1208  HB2 LYS   272     105.340  35.640  -8.990  1.00  0.00            
ATOM   1209  CG  LYS   272     104.220  37.440  -8.600  1.00  0.00            
ATOM   1210  HG1 LYS   272     104.110  38.130  -7.770  1.00  0.00            
ATOM   1211  HG2 LYS   272     103.240  36.960  -8.590  1.00  0.00            
ATOM   1212  CD  LYS   272     104.500  38.170  -9.920  1.00  0.00            
ATOM   1213  HD1 LYS   272     104.700  37.490 -10.740  1.00  0.00            
ATOM   1214  HD2 LYS   272     105.230  38.960  -9.740  1.00  0.00            
ATOM   1215  CE  LYS   272     103.260  38.970 -10.300  1.00  0.00            
ATOM   1216  HE1 LYS   272     102.960  39.560  -9.440  1.00  0.00            
ATOM   1217  HE2 LYS   272     102.390  38.340 -10.470  1.00  0.00            
ATOM   1218  NZ  LYS   272     103.460  39.910 -11.410  1.00  0.00            
ATOM   1219  HZ1 LYS   272     103.820  39.450 -12.240  1.00  0.00            
ATOM   1220  HZ2 LYS   272     102.610  40.370 -11.700  1.00  0.00            
ATOM   1221  HZ3 LYS   272     104.110  40.680 -11.270  1.00  0.00            
ATOM   1222  C   LYS   272     106.760  38.180  -7.100  1.00  0.00            
ATOM   1223  O   LYS   272     106.650  39.330  -7.510  1.00  0.00            
ATOM   1224  N   PHE   273     107.240  37.840  -5.900  1.00  0.00            
ATOM   1225  H   PHE   273     107.170  36.870  -5.620  1.00  0.00            
ATOM   1226  CA  PHE   273     107.850  38.730  -4.930  1.00  0.00            
ATOM   1227  HA  PHE   273     107.040  39.340  -4.520  1.00  0.00            
ATOM   1228  CB  PHE   273     108.390  37.850  -3.810  1.00  0.00            
ATOM   1229  HB1 PHE   273     109.210  37.240  -4.210  1.00  0.00            
ATOM   1230  HB2 PHE   273     107.600  37.200  -3.440  1.00  0.00            
ATOM   1231  CG  PHE   273     108.830  38.720  -2.660  1.00  0.00            
ATOM   1232  CD1 PHE   273     107.900  39.540  -2.010  1.00  0.00            
ATOM   1233  HD1 PHE   273     106.850  39.470  -2.240  1.00  0.00            
ATOM   1234  CE1 PHE   273     108.350  40.390  -1.000  1.00  0.00            
ATOM   1235  HE1 PHE   273     107.670  40.930  -0.350  1.00  0.00            
ATOM   1236  CZ  PHE   273     109.650  40.300  -0.470  1.00  0.00            
ATOM   1237  HZ  PHE   273     109.920  40.820   0.430  1.00  0.00            
ATOM   1238  CE2 PHE   273     110.540  39.480  -1.180  1.00  0.00            
ATOM   1239  HE2 PHE   273     111.590  39.370  -0.960  1.00  0.00            
ATOM   1240  CD2 PHE   273     110.180  38.710  -2.300  1.00  0.00            
ATOM   1241  HD2 PHE   273     110.860  38.040  -2.800  1.00  0.00            
ATOM   1242  C   PHE   273     108.930  39.640  -5.490  1.00  0.00            
ATOM   1243  O   PHE   273     108.920  40.860  -5.370  1.00  0.00            
ATOM   1244  N   LEU   274     109.900  39.040  -6.190  1.00  0.00            
ATOM   1245  H   LEU   274     110.020  38.040  -6.200  1.00  0.00            
ATOM   1246  CA  LEU   274     110.950  39.830  -6.800  1.00  0.00            
ATOM   1247  HA  LEU   274     111.340  40.470  -6.020  1.00  0.00            
ATOM   1248  CB  LEU   274     112.000  38.840  -7.300  1.00  0.00            
ATOM   1249  HB1 LEU   274     112.720  39.400  -7.910  1.00  0.00            
ATOM   1250  HB2 LEU   274     111.550  38.070  -7.930  1.00  0.00            
ATOM   1251  CG  LEU   274     112.880  38.220  -6.220  1.00  0.00            
ATOM   1252  HG  LEU   274     112.270  37.750  -5.440  1.00  0.00            
ATOM   1253  CD1 LEU   274     113.720  37.110  -6.830  1.00  0.00            
ATOM   1254 1HD1 LEU   274     114.350  36.630  -6.080  1.00  0.00            
ATOM   1255 2HD1 LEU   274     113.010  36.360  -7.170  1.00  0.00            
ATOM   1256 3HD1 LEU   274     114.380  37.400  -7.650  1.00  0.00            
ATOM   1257  CD2 LEU   274     113.830  39.230  -5.600  1.00  0.00            
ATOM   1258 1HD2 LEU   274     114.290  38.720  -4.750  1.00  0.00            
ATOM   1259 2HD2 LEU   274     114.580  39.510  -6.340  1.00  0.00            
ATOM   1260 3HD2 LEU   274     113.330  40.090  -5.150  1.00  0.00            
ATOM   1261  C   LEU   274     110.540  40.700  -7.990  1.00  0.00            
ATOM   1262  O   LEU   274     111.110  41.740  -8.310  1.00  0.00            
ATOM   1263  N   ALA   275     109.470  40.290  -8.660  1.00  0.00            
ATOM   1264  H   ALA   275     109.020  39.410  -8.460  1.00  0.00            
ATOM   1265  CA  ALA   275     109.020  41.130  -9.750  1.00  0.00            
ATOM   1266  HA  ALA   275     109.880  41.530 -10.300  1.00  0.00            
ATOM   1267  CB  ALA   275     108.330  40.180 -10.720  1.00  0.00            
ATOM   1268  HB1 ALA   275     107.540  39.550 -10.310  1.00  0.00            
ATOM   1269  HB2 ALA   275     107.920  40.770 -11.540  1.00  0.00            
ATOM   1270  HB3 ALA   275     109.100  39.490 -11.090  1.00  0.00            
ATOM   1271  C   ALA   275     107.990  42.190  -9.380  1.00  0.00            
ATOM   1272  O   ALA   275     107.920  43.250  -9.990  1.00  0.00            
ATOM   1273  N   ASP   276     107.290  42.070  -8.250  1.00  0.00            
ATOM   1274  H   ASP   276     107.220  41.130  -7.890  1.00  0.00            
ATOM   1275  CA  ASP   276     106.580  43.170  -7.640  1.00  0.00            
ATOM   1276  HA  ASP   276     106.210  43.790  -8.450  1.00  0.00            
ATOM   1277  CB  ASP   276     105.400  42.650  -6.810  1.00  0.00            
ATOM   1278  HB1 ASP   276     104.900  43.450  -6.270  1.00  0.00            
ATOM   1279  HB2 ASP   276     105.760  42.030  -6.000  1.00  0.00            
ATOM   1280  CG  ASP   276     104.470  41.910  -7.760  1.00  0.00            
ATOM   1281  OD1 ASP   276     103.880  40.880  -7.380  1.00  0.00            
ATOM   1282  OD2 ASP   276     104.140  42.440  -8.850  1.00  0.00            
ATOM   1283  C   ASP   276     107.410  44.150  -6.830  1.00  0.00            
ATOM   1284  O   ASP   276     106.950  44.820  -5.910  1.00  0.00            
ATOM   1285  N   GLY   277     108.720  44.170  -7.060  1.00  0.00            
ATOM   1286  H   GLY   277     109.050  43.550  -7.790  1.00  0.00            
ATOM   1287  CA  GLY   277     109.730  45.020  -6.470  1.00  0.00            
ATOM   1288  HA1 GLY   277     109.520  46.080  -6.640  1.00  0.00            
ATOM   1289  HA2 GLY   277     110.640  44.900  -7.060  1.00  0.00            
ATOM   1290  C   GLY   277     110.070  44.670  -5.030  1.00  0.00            
ATOM   1291  O   GLY   277     110.500  45.490  -4.220  1.00  0.00            
ATOM   1292  N   GLY   278     109.870  43.420  -4.630  1.00  0.00            
ATOM   1293  H   GLY   278     109.430  42.750  -5.240  1.00  0.00            
ATOM   1294  CA  GLY   278     110.300  42.950  -3.320  1.00  0.00            
ATOM   1295  HA1 GLY   278     111.310  43.280  -3.140  1.00  0.00            
ATOM   1296  HA2 GLY   278     110.240  41.870  -3.440  1.00  0.00            
ATOM   1297  C   GLY   278     109.280  43.360  -2.260  1.00  0.00            
ATOM   1298  O   GLY   278     108.080  43.210  -2.440  1.00  0.00            
ATOM   1299  N   CYS   279     109.810  43.620  -1.060  1.00  0.00            
ATOM   1300  H   CYS   279     110.810  43.790  -0.990  1.00  0.00            
ATOM   1301  CA  CYS   279     109.000  43.710   0.130  1.00  0.00            
ATOM   1302  HA  CYS   279     108.160  43.020   0.190  1.00  0.00            
ATOM   1303  CB  CYS   279     109.950  43.660   1.320  1.00  0.00            
ATOM   1304  HB1 CYS   279     110.470  44.590   1.520  1.00  0.00            
ATOM   1305  HB2 CYS   279     110.680  42.860   1.200  1.00  0.00            
ATOM   1306  SG  CYS   279     109.000  43.230   2.800  1.00  0.00            
ATOM   1307  HG  CYS   279     107.920  44.000   2.680  1.00  0.00            
ATOM   1308  C   CYS   279     108.340  45.080   0.220  1.00  0.00            
ATOM   1309  O   CYS   279     109.000  46.100   0.020  1.00  0.00            
ATOM   1310  N   SER   280     107.030  45.050   0.480  1.00  0.00            
ATOM   1311  H   SER   280     106.690  44.100   0.550  1.00  0.00            
ATOM   1312  CA  SER   280     106.090  46.140   0.500  1.00  0.00            
ATOM   1313  HA  SER   280     106.340  46.970  -0.160  1.00  0.00            
ATOM   1314  CB  SER   280     104.690  45.740   0.050  1.00  0.00            
ATOM   1315  HB1 SER   280     104.040  46.610   0.020  1.00  0.00            
ATOM   1316  HB2 SER   280     104.260  44.940   0.650  1.00  0.00            
ATOM   1317  OG  SER   280     104.750  45.190  -1.240  1.00  0.00            
ATOM   1318  HG  SER   280     103.820  44.970  -1.370  1.00  0.00            
ATOM   1319  C   SER   280     106.060  46.700   1.920  1.00  0.00            
ATOM   1320  O   SER   280     105.860  45.970   2.880  1.00  0.00            
ATOM   1321  N   GLY   281     106.490  47.960   2.000  1.00  0.00            
ATOM   1322  H   GLY   281     106.600  48.500   1.150  1.00  0.00            
ATOM   1323  CA  GLY   281     106.870  48.520   3.290  1.00  0.00            
ATOM   1324  HA1 GLY   281     107.610  49.290   3.090  1.00  0.00            
ATOM   1325  HA2 GLY   281     107.380  47.740   3.850  1.00  0.00            
ATOM   1326  C   GLY   281     105.660  48.860   4.140  1.00  0.00            
ATOM   1327  O   GLY   281     104.680  49.380   3.600  1.00  0.00            
ATOM   1328  N   GLY   282     105.650  48.410   5.400  1.00  0.00            
ATOM   1329  H   GLY   282     106.440  47.900   5.770  1.00  0.00            
ATOM   1330  CA  GLY   282     104.490  48.560   6.250  1.00  0.00            
ATOM   1331  HA1 GLY   282     104.230  49.620   6.280  1.00  0.00            
ATOM   1332  HA2 GLY   282     104.770  48.250   7.250  1.00  0.00            
ATOM   1333  C   GLY   282     103.260  47.730   5.920  1.00  0.00            
ATOM   1334  O   GLY   282     102.180  48.130   6.340  1.00  0.00            
ATOM   1335  N   ALA   283     103.370  46.640   5.160  1.00  0.00            
ATOM   1336  H   ALA   283     104.270  46.290   4.870  1.00  0.00            
ATOM   1337  CA  ALA   283     102.230  45.810   4.800  1.00  0.00            
ATOM   1338  HA  ALA   283     101.280  46.320   4.890  1.00  0.00            
ATOM   1339  CB  ALA   283     102.220  45.410   3.320  1.00  0.00            
ATOM   1340  HB1 ALA   283     103.130  44.880   3.040  1.00  0.00            
ATOM   1341  HB2 ALA   283     101.470  44.650   3.120  1.00  0.00            
ATOM   1342  HB3 ALA   283     102.120  46.290   2.690  1.00  0.00            
ATOM   1343  C   ALA   283     102.170  44.550   5.650  1.00  0.00            
ATOM   1344  O   ALA   283     101.090  44.000   5.880  1.00  0.00            
ATOM   1345  N   TYR   284     103.300  44.010   6.110  1.00  0.00            
ATOM   1346  H   TYR   284     104.160  44.490   5.850  1.00  0.00            
ATOM   1347  CA  TYR   284     103.390  42.740   6.800  1.00  0.00            
ATOM   1348  HA  TYR   284     102.420  42.280   6.990  1.00  0.00            
ATOM   1349  CB  TYR   284     104.110  41.690   5.970  1.00  0.00            
ATOM   1350  HB1 TYR   284     103.870  40.700   6.380  1.00  0.00            
ATOM   1351  HB2 TYR   284     105.180  41.830   6.110  1.00  0.00            
ATOM   1352  CG  TYR   284     103.700  41.710   4.520  1.00  0.00            
ATOM   1353  CD1 TYR   284     102.410  41.350   4.140  1.00  0.00            
ATOM   1354  HD1 TYR   284     101.650  41.000   4.830  1.00  0.00            
ATOM   1355  CE1 TYR   284     102.050  41.370   2.780  1.00  0.00            
ATOM   1356  HE1 TYR   284     101.060  41.080   2.480  1.00  0.00            
ATOM   1357  CZ  TYR   284     102.940  41.800   1.780  1.00  0.00            
ATOM   1358  OH  TYR   284     102.600  41.880   0.460  1.00  0.00            
ATOM   1359  HH  TYR   284     103.410  42.120   0.000  1.00  0.00            
ATOM   1360  CE2 TYR   284     104.180  42.350   2.180  1.00  0.00            
ATOM   1361  HE2 TYR   284     104.950  42.670   1.490  1.00  0.00            
ATOM   1362  CD2 TYR   284     104.540  42.230   3.530  1.00  0.00            
ATOM   1363  HD2 TYR   284     105.530  42.560   3.830  1.00  0.00            
ATOM   1364  C   TYR   284     103.980  42.850   8.200  1.00  0.00            
ATOM   1365  O   TYR   284     104.940  43.560   8.500  1.00  0.00            
ATOM   1366  N   ASP   285     103.470  42.070   9.150  1.00  0.00            
ATOM   1367  H   ASP   285     102.620  41.550   8.990  1.00  0.00            
ATOM   1368  CA  ASP   285     104.140  41.850  10.420  1.00  0.00            
ATOM   1369  HA  ASP   285     104.850  42.640  10.680  1.00  0.00            
ATOM   1370  CB  ASP   285     103.030  41.730  11.470  1.00  0.00            
ATOM   1371  HB1 ASP   285     103.480  41.740  12.460  1.00  0.00            
ATOM   1372  HB2 ASP   285     102.530  40.760  11.460  1.00  0.00            
ATOM   1373  CG  ASP   285     101.960  42.810  11.370  1.00  0.00            
ATOM   1374  OD1 ASP   285     100.930  42.520  10.730  1.00  0.00            
ATOM   1375  OD2 ASP   285     102.190  43.890  11.960  1.00  0.00            
ATOM   1376  C   ASP   285     104.960  40.580  10.280  1.00  0.00            
ATOM   1377  O   ASP   285     106.090  40.600  10.770  1.00  0.00            
ATOM   1378  N   ILE   286     104.520  39.550   9.550  1.00  0.00            
ATOM   1379  H   ILE   286     103.540  39.590   9.310  1.00  0.00            
ATOM   1380  CA  ILE   286     105.250  38.300   9.510  1.00  0.00            
ATOM   1381  HA  ILE   286     106.210  38.460  10.010  1.00  0.00            
ATOM   1382  CB  ILE   286     104.450  37.160  10.130  1.00  0.00            
ATOM   1383  HB  ILE   286     103.530  37.040   9.570  1.00  0.00            
ATOM   1384  CG2 ILE   286     105.060  35.760  10.070  1.00  0.00            
ATOM   1385 1HG2 ILE   286     106.140  35.860  10.180  1.00  0.00            
ATOM   1386 2HG2 ILE   286     104.630  35.050  10.770  1.00  0.00            
ATOM   1387 3HG2 ILE   286     104.800  35.430   9.070  1.00  0.00            
ATOM   1388  CG1 ILE   286     104.030  37.530  11.550  1.00  0.00            
ATOM   1389 1HG1 ILE   286     103.590  38.530  11.620  1.00  0.00            
ATOM   1390 2HG1 ILE   286     104.970  37.730  12.060  1.00  0.00            
ATOM   1391  CD  ILE   286     103.200  36.490  12.300  1.00  0.00            
ATOM   1392  HD1 ILE   286     102.500  35.970  11.650  1.00  0.00            
ATOM   1393  HD2 ILE   286     103.800  35.780  12.870  1.00  0.00            
ATOM   1394  HD3 ILE   286     102.550  36.910  13.070  1.00  0.00            
ATOM   1395  C   ILE   286     105.530  37.950   8.050  1.00  0.00            
ATOM   1396  O   ILE   286     104.610  38.180   7.270  1.00  0.00            
ATOM   1397  N   ILE   287     106.720  37.420   7.770  1.00  0.00            
ATOM   1398  H   ILE   287     107.410  37.580   8.490  1.00  0.00            
ATOM   1399  CA  ILE   287     107.110  36.970   6.450  1.00  0.00            
ATOM   1400  HA  ILE   287     106.290  36.930   5.730  1.00  0.00            
ATOM   1401  CB  ILE   287     108.130  37.940   5.870  1.00  0.00            
ATOM   1402  HB  ILE   287     109.030  38.010   6.490  1.00  0.00            
ATOM   1403  CG2 ILE   287     108.360  37.560   4.410  1.00  0.00            
ATOM   1404 1HG2 ILE   287     109.160  36.820   4.350  1.00  0.00            
ATOM   1405 2HG2 ILE   287     107.440  37.180   3.970  1.00  0.00            
ATOM   1406 3HG2 ILE   287     108.620  38.480   3.880  1.00  0.00            
ATOM   1407  CG1 ILE   287     107.730  39.410   5.990  1.00  0.00            
ATOM   1408 1HG1 ILE   287     107.270  39.650   6.940  1.00  0.00            
ATOM   1409 2HG1 ILE   287     106.940  39.550   5.250  1.00  0.00            
ATOM   1410  CD  ILE   287     108.810  40.450   5.710  1.00  0.00            
ATOM   1411  HD1 ILE   287     109.630  40.300   6.420  1.00  0.00            
ATOM   1412  HD2 ILE   287     109.190  40.370   4.700  1.00  0.00            
ATOM   1413  HD3 ILE   287     108.520  41.490   5.900  1.00  0.00            
ATOM   1414  C   ILE   287     107.800  35.610   6.550  1.00  0.00            
ATOM   1415  O   ILE   287     108.790  35.350   7.220  1.00  0.00            
ATOM   1416  N   ILE   288     107.240  34.740   5.700  1.00  0.00            
ATOM   1417  H   ILE   288     106.690  34.990   4.900  1.00  0.00            
ATOM   1418  CA  ILE   288     107.490  33.320   5.740  1.00  0.00            
ATOM   1419  HA  ILE   288     108.160  33.140   6.590  1.00  0.00            
ATOM   1420  CB  ILE   288     106.210  32.530   6.050  1.00  0.00            
ATOM   1421  HB  ILE   288     105.610  32.580   5.140  1.00  0.00            
ATOM   1422  CG2 ILE   288     106.570  31.060   6.220  1.00  0.00            
ATOM   1423 1HG2 ILE   288     105.610  30.540   6.130  1.00  0.00            
ATOM   1424 2HG2 ILE   288     107.100  30.620   5.380  1.00  0.00            
ATOM   1425 3HG2 ILE   288     107.010  30.970   7.210  1.00  0.00            
ATOM   1426  CG1 ILE   288     105.430  33.090   7.230  1.00  0.00            
ATOM   1427 1HG1 ILE   288     105.210  34.130   6.970  1.00  0.00            
ATOM   1428 2HG1 ILE   288     105.970  33.050   8.170  1.00  0.00            
ATOM   1429  CD  ILE   288     104.100  32.450   7.630  1.00  0.00            
ATOM   1430  HD1 ILE   288     103.340  32.630   6.870  1.00  0.00            
ATOM   1431  HD2 ILE   288     104.140  31.380   7.860  1.00  0.00            
ATOM   1432  HD3 ILE   288     103.680  32.860   8.540  1.00  0.00            
ATOM   1433  C   ILE   288     108.230  32.930   4.480  1.00  0.00            
ATOM   1434  O   ILE   288     107.790  33.240   3.370  1.00  0.00            
ATOM   1435  N   CYS   289     109.320  32.170   4.650  1.00  0.00            
ATOM   1436  H   CYS   289     109.730  32.180   5.570  1.00  0.00            
ATOM   1437  CA  CYS   289     110.140  31.610   3.590  1.00  0.00            
ATOM   1438  HA  CYS   289     109.530  31.860   2.720  1.00  0.00            
ATOM   1439  CB  CYS   289     111.490  32.280   3.350  1.00  0.00            
ATOM   1440  HB1 CYS   289     111.710  32.120   2.290  1.00  0.00            
ATOM   1441  HB2 CYS   289     112.300  31.870   3.950  1.00  0.00            
ATOM   1442  SG  CYS   289     111.340  34.080   3.400  1.00  0.00            
ATOM   1443  HG  CYS   289     111.070  34.210   4.700  1.00  0.00            
ATOM   1444  C   CYS   289     110.240  30.100   3.700  1.00  0.00            
ATOM   1445  O   CYS   289     111.140  29.510   4.280  1.00  0.00            
ATOM   1446  N   ASP   290     109.210  29.410   3.200  1.00  0.00            
ATOM   1447  H   ASP   290     108.590  29.980   2.650  1.00  0.00            
ATOM   1448  CA  ASP   290     109.220  27.960   3.260  1.00  0.00            
ATOM   1449  HA  ASP   290     109.740  27.690   4.180  1.00  0.00            
ATOM   1450  CB  ASP   290     107.810  27.390   3.390  1.00  0.00            
ATOM   1451  HB1 ASP   290     107.330  27.390   2.420  1.00  0.00            
ATOM   1452  HB2 ASP   290     107.390  28.130   4.070  1.00  0.00            
ATOM   1453  CG  ASP   290     107.740  25.930   3.820  1.00  0.00            
ATOM   1454  OD1 ASP   290     108.740  25.410   4.360  1.00  0.00            
ATOM   1455  OD2 ASP   290     106.660  25.310   3.700  1.00  0.00            
ATOM   1456  C   ASP   290     110.090  27.370   2.160  1.00  0.00            
ATOM   1457  O   ASP   290     110.300  28.020   1.140  1.00  0.00            
ATOM   1458  N   GLU   291     110.500  26.100   2.290  1.00  0.00            
ATOM   1459  H   GLU   291     110.300  25.560   3.120  1.00  0.00            
ATOM   1460  CA  GLU   291     111.410  25.400   1.420  1.00  0.00            
ATOM   1461  HA  GLU   291     111.770  24.480   1.880  1.00  0.00            
ATOM   1462  CB  GLU   291     110.680  25.110   0.110  1.00  0.00            
ATOM   1463  HB1 GLU   291     111.270  24.370  -0.440  1.00  0.00            
ATOM   1464  HB2 GLU   291     110.650  26.040  -0.450  1.00  0.00            
ATOM   1465  CG  GLU   291     109.250  24.590   0.240  1.00  0.00            
ATOM   1466  HG1 GLU   291     108.930  24.150  -0.700  1.00  0.00            
ATOM   1467  HG2 GLU   291     108.550  25.400   0.440  1.00  0.00            
ATOM   1468  CD  GLU   291     109.050  23.450   1.230  1.00  0.00            
ATOM   1469  OE1 GLU   291     109.860  22.500   1.180  1.00  0.00            
ATOM   1470  OE2 GLU   291     108.010  23.520   1.910  1.00  0.00            
ATOM   1471  C   GLU   291     112.690  26.210   1.250  1.00  0.00            
ATOM   1472  O   GLU   291     113.400  26.020   0.260  1.00  0.00            
ATOM   1473  N   CYS   292     113.140  26.910   2.290  1.00  0.00            
ATOM   1474  H   CYS   292     112.630  26.900   3.170  1.00  0.00            
ATOM   1475  CA  CYS   292     114.330  27.740   2.280  1.00  0.00            
ATOM   1476  HA  CYS   292     114.290  28.180   1.290  1.00  0.00            
ATOM   1477  CB  CYS   292     114.200  28.940   3.210  1.00  0.00            
ATOM   1478  HB1 CYS   292     113.290  29.490   2.950  1.00  0.00            
ATOM   1479  HB2 CYS   292     114.950  29.700   3.040  1.00  0.00            
ATOM   1480  SG  CYS   292     114.220  28.560   4.980  1.00  0.00            
ATOM   1481  HG  CYS   292     113.010  28.010   4.970  1.00  0.00            
ATOM   1482  C   CYS   292     115.600  26.920   2.430  1.00  0.00            
ATOM   1483  O   CYS   292     116.660  27.500   2.220  1.00  0.00            
ATOM   1484  N   HIS   293     115.560  25.590   2.530  1.00  0.00            
ATOM   1485  H   HIS   293     114.620  25.290   2.730  1.00  0.00            
ATOM   1486  CA  HIS   293     116.680  24.710   2.270  1.00  0.00            
ATOM   1487  HA  HIS   293     117.480  25.110   2.890  1.00  0.00            
ATOM   1488  CB  HIS   293     116.270  23.350   2.810  1.00  0.00            
ATOM   1489  HB1 HIS   293     116.330  23.500   3.890  1.00  0.00            
ATOM   1490  HB2 HIS   293     117.000  22.650   2.410  1.00  0.00            
ATOM   1491  CG  HIS   293     114.940  22.690   2.540  1.00  0.00            
ATOM   1492  ND1 HIS   293     113.980  22.530   3.530  1.00  0.00            
ATOM   1493  CE1 HIS   293     112.970  21.900   2.920  1.00  0.00            
ATOM   1494  HE1 HIS   293     112.120  21.500   3.450  1.00  0.00            
ATOM   1495  NE2 HIS   293     113.130  21.870   1.580  1.00  0.00            
ATOM   1496  HE2 HIS   293     112.480  21.590   0.850  1.00  0.00            
ATOM   1497  CD2 HIS   293     114.430  22.230   1.350  1.00  0.00            
ATOM   1498  HD2 HIS   293     114.970  22.260   0.420  1.00  0.00            
ATOM   1499  C   HIS   293     117.100  24.530   0.810  1.00  0.00            
ATOM   1500  O   HIS   293     118.140  23.960   0.510  1.00  0.00            
ATOM   1501  N   SER   294     116.210  24.810  -0.130  1.00  0.00            
ATOM   1502  H   SER   294     115.340  25.190   0.220  1.00  0.00            
ATOM   1503  CA  SER   294     116.390  24.750  -1.570  1.00  0.00            
ATOM   1504  HA  SER   294     116.730  23.760  -1.890  1.00  0.00            
ATOM   1505  CB  SER   294     115.080  25.250  -2.180  1.00  0.00            
ATOM   1506  HB1 SER   294     115.200  25.190  -3.260  1.00  0.00            
ATOM   1507  HB2 SER   294     114.860  26.290  -1.930  1.00  0.00            
ATOM   1508  OG  SER   294     114.070  24.390  -1.710  1.00  0.00            
ATOM   1509  HG  SER   294     113.630  24.910  -1.040  1.00  0.00            
ATOM   1510  C   SER   294     117.460  25.700  -2.090  1.00  0.00            
ATOM   1511  O   SER   294     117.620  26.780  -1.520  1.00  0.00            
ATOM   1512  N   THR   295     118.100  25.330  -3.200  1.00  0.00            
ATOM   1513  H   THR   295     117.930  24.380  -3.490  1.00  0.00            
ATOM   1514  CA  THR   295     119.260  25.950  -3.800  1.00  0.00            
ATOM   1515  HA  THR   295     119.420  26.830  -3.180  1.00  0.00            
ATOM   1516  CB  THR   295     120.540  25.120  -3.690  1.00  0.00            
ATOM   1517  HB  THR   295     121.360  25.580  -4.240  1.00  0.00            
ATOM   1518  CG2 THR   295     120.950  25.000  -2.220  1.00  0.00            
ATOM   1519 1HG2 THR   295     121.740  24.260  -2.280  1.00  0.00            
ATOM   1520 2HG2 THR   295     121.340  25.960  -1.870  1.00  0.00            
ATOM   1521 3HG2 THR   295     120.150  24.760  -1.520  1.00  0.00            
ATOM   1522  OG1 THR   295     120.380  23.770  -4.070  1.00  0.00            
ATOM   1523  HG1 THR   295     120.050  23.740  -4.970  1.00  0.00            
ATOM   1524  C   THR   295     119.050  26.360  -5.250  1.00  0.00            
ATOM   1525  O   THR   295     120.000  26.510  -6.020  1.00  0.00            
ATOM   1526  N   ASP   296     117.800  26.520  -5.700  1.00  0.00            
ATOM   1527  H   ASP   296     117.040  26.280  -5.080  1.00  0.00            
ATOM   1528  CA  ASP   296     117.540  27.210  -6.940  1.00  0.00            
ATOM   1529  HA  ASP   296     118.310  26.940  -7.670  1.00  0.00            
ATOM   1530  CB  ASP   296     116.160  26.880  -7.510  1.00  0.00            
ATOM   1531  HB1 ASP   296     116.060  25.790  -7.490  1.00  0.00            
ATOM   1532  HB2 ASP   296     116.170  27.200  -8.550  1.00  0.00            
ATOM   1533  CG  ASP   296     115.050  27.520  -6.700  1.00  0.00            
ATOM   1534  OD1 ASP   296     114.640  27.060  -5.610  1.00  0.00            
ATOM   1535  OD2 ASP   296     114.590  28.600  -7.120  1.00  0.00            
ATOM   1536  C   ASP   296     117.730  28.720  -6.830  1.00  0.00            
ATOM   1537  O   ASP   296     117.530  29.240  -5.730  1.00  0.00            
ATOM   1538  N   SER   297     118.100  29.370  -7.930  1.00  0.00            
ATOM   1539  H   SER   297     118.170  28.870  -8.800  1.00  0.00            
ATOM   1540  CA  SER   297     118.460  30.770  -7.810  1.00  0.00            
ATOM   1541  HA  SER   297     118.960  30.850  -6.840  1.00  0.00            
ATOM   1542  CB  SER   297     119.460  31.140  -8.890  1.00  0.00            
ATOM   1543  HB1 SER   297     120.360  30.580  -8.620  1.00  0.00            
ATOM   1544  HB2 SER   297     119.760  32.180  -8.960  1.00  0.00            
ATOM   1545  OG  SER   297     118.870  30.760 -10.110  1.00  0.00            
ATOM   1546  HG  SER   297     119.410  30.040 -10.440  1.00  0.00            
ATOM   1547  C   SER   297     117.310  31.770  -7.680  1.00  0.00            
ATOM   1548  O   SER   297     117.570  32.930  -7.380  1.00  0.00            
ATOM   1549  N   THR   298     116.070  31.310  -7.860  1.00  0.00            
ATOM   1550  H   THR   298     115.890  30.320  -7.930  1.00  0.00            
ATOM   1551  CA  THR   298     114.880  32.110  -7.660  1.00  0.00            
ATOM   1552  HA  THR   298     114.990  33.150  -7.960  1.00  0.00            
ATOM   1553  CB  THR   298     113.710  31.500  -8.420  1.00  0.00            
ATOM   1554  HB  THR   298     113.250  30.640  -7.920  1.00  0.00            
ATOM   1555  CG2 THR   298     112.570  32.490  -8.620  1.00  0.00            
ATOM   1556 1HG2 THR   298     112.130  32.780  -7.670  1.00  0.00            
ATOM   1557 2HG2 THR   298     112.870  33.420  -9.100  1.00  0.00            
ATOM   1558 3HG2 THR   298     111.720  32.040  -9.140  1.00  0.00            
ATOM   1559  OG1 THR   298     113.990  31.130  -9.750  1.00  0.00            
ATOM   1560  HG1 THR   298     113.400  30.420 -10.000  1.00  0.00            
ATOM   1561  C   THR   298     114.690  32.140  -6.150  1.00  0.00            
ATOM   1562  O   THR   298     114.540  33.160  -5.490  1.00  0.00            
ATOM   1563  N   THR   299     114.800  30.980  -5.480  1.00  0.00            
ATOM   1564  H   THR   299     114.910  30.130  -6.010  1.00  0.00            
ATOM   1565  CA  THR   299     114.650  30.870  -4.050  1.00  0.00            
ATOM   1566  HA  THR   299     113.720  31.400  -3.850  1.00  0.00            
ATOM   1567  CB  THR   299     114.520  29.420  -3.580  1.00  0.00            
ATOM   1568  HB  THR   299     115.380  28.840  -3.910  1.00  0.00            
ATOM   1569  CG2 THR   299     114.350  29.290  -2.070  1.00  0.00            
ATOM   1570 1HG2 THR   299     113.660  28.460  -1.920  1.00  0.00            
ATOM   1571 2HG2 THR   299     115.280  29.090  -1.530  1.00  0.00            
ATOM   1572 3HG2 THR   299     113.850  30.160  -1.660  1.00  0.00            
ATOM   1573  OG1 THR   299     113.400  28.780  -4.150  1.00  0.00            
ATOM   1574  HG1 THR   299     113.780  28.110  -4.730  1.00  0.00            
ATOM   1575  C   THR   299     115.750  31.580  -3.260  1.00  0.00            
ATOM   1576  O   THR   299     115.450  32.460  -2.460  1.00  0.00            
ATOM   1577  N   ILE   300     117.020  31.390  -3.620  1.00  0.00            
ATOM   1578  H   ILE   300     117.150  30.800  -4.430  1.00  0.00            
ATOM   1579  CA  ILE   300     118.130  32.190  -3.130  1.00  0.00            
ATOM   1580  HA  ILE   300     118.270  32.030  -2.060  1.00  0.00            
ATOM   1581  CB  ILE   300     119.460  31.740  -3.720  1.00  0.00            
ATOM   1582  HB  ILE   300     119.280  31.890  -4.790  1.00  0.00            
ATOM   1583  CG2 ILE   300     120.700  32.520  -3.310  1.00  0.00            
ATOM   1584 1HG2 ILE   300     120.890  32.380  -2.250  1.00  0.00            
ATOM   1585 2HG2 ILE   300     121.570  32.160  -3.870  1.00  0.00            
ATOM   1586 3HG2 ILE   300     120.470  33.530  -3.640  1.00  0.00            
ATOM   1587  CG1 ILE   300     119.800  30.260  -3.560  1.00  0.00            
ATOM   1588 1HG1 ILE   300     118.930  29.760  -3.990  1.00  0.00            
ATOM   1589 2HG1 ILE   300     119.800  29.930  -2.520  1.00  0.00            
ATOM   1590  CD  ILE   300     121.080  29.640  -4.120  1.00  0.00            
ATOM   1591  HD1 ILE   300     121.260  30.060  -5.110  1.00  0.00            
ATOM   1592  HD2 ILE   300     121.960  29.680  -3.480  1.00  0.00            
ATOM   1593  HD3 ILE   300     120.920  28.580  -4.350  1.00  0.00            
ATOM   1594  C   ILE   300     117.980  33.710  -3.180  1.00  0.00            
ATOM   1595  O   ILE   300     117.930  34.400  -2.170  1.00  0.00            
ATOM   1596  N   LEU   301     117.620  34.230  -4.360  1.00  0.00            
ATOM   1597  H   LEU   301     117.340  33.690  -5.160  1.00  0.00            
ATOM   1598  CA  LEU   301     117.620  35.670  -4.500  1.00  0.00            
ATOM   1599  HA  LEU   301     118.500  36.070  -4.000  1.00  0.00            
ATOM   1600  CB  LEU   301     117.580  36.000  -5.990  1.00  0.00            
ATOM   1601  HB1 LEU   301     116.740  35.510  -6.490  1.00  0.00            
ATOM   1602  HB2 LEU   301     118.420  35.410  -6.350  1.00  0.00            
ATOM   1603  CG  LEU   301     117.730  37.440  -6.480  1.00  0.00            
ATOM   1604  HG  LEU   301     116.870  38.070  -6.250  1.00  0.00            
ATOM   1605  CD1 LEU   301     118.910  38.300  -6.030  1.00  0.00            
ATOM   1606 1HD1 LEU   301     118.960  38.370  -4.950  1.00  0.00            
ATOM   1607 2HD1 LEU   301     119.810  37.790  -6.380  1.00  0.00            
ATOM   1608 3HD1 LEU   301     118.910  39.260  -6.550  1.00  0.00            
ATOM   1609  CD2 LEU   301     117.780  37.460  -8.000  1.00  0.00            
ATOM   1610 1HD2 LEU   301     117.640  38.460  -8.410  1.00  0.00            
ATOM   1611 2HD2 LEU   301     118.740  37.100  -8.360  1.00  0.00            
ATOM   1612 3HD2 LEU   301     117.030  36.790  -8.410  1.00  0.00            
ATOM   1613  C   LEU   301     116.430  36.340  -3.840  1.00  0.00            
ATOM   1614  O   LEU   301     116.520  37.400  -3.230  1.00  0.00            
ATOM   1615  N   GLY   302     115.260  35.680  -3.860  1.00  0.00            
ATOM   1616  H   GLY   302     115.130  34.900  -4.490  1.00  0.00            
ATOM   1617  CA  GLY   302     114.090  36.090  -3.110  1.00  0.00            
ATOM   1618  HA1 GLY   302     113.340  35.330  -3.290  1.00  0.00            
ATOM   1619  HA2 GLY   302     113.720  37.090  -3.320  1.00  0.00            
ATOM   1620  C   GLY   302     114.370  36.100  -1.620  1.00  0.00            
ATOM   1621  O   GLY   302     114.140  37.110  -0.960  1.00  0.00            
ATOM   1622  N   ILE   303     114.920  35.010  -1.080  1.00  0.00            
ATOM   1623  H   ILE   303     115.220  34.230  -1.650  1.00  0.00            
ATOM   1624  CA  ILE   303     115.160  34.930   0.340  1.00  0.00            
ATOM   1625  HA  ILE   303     114.320  35.140   1.000  1.00  0.00            
ATOM   1626  CB  ILE   303     115.620  33.530   0.730  1.00  0.00            
ATOM   1627  HB  ILE   303     116.280  33.220  -0.070  1.00  0.00            
ATOM   1628  CG2 ILE   303     116.240  33.370   2.120  1.00  0.00            
ATOM   1629 1HG2 ILE   303     115.430  33.250   2.840  1.00  0.00            
ATOM   1630 2HG2 ILE   303     116.850  32.470   2.110  1.00  0.00            
ATOM   1631 3HG2 ILE   303     116.880  34.200   2.420  1.00  0.00            
ATOM   1632  CG1 ILE   303     114.360  32.670   0.600  1.00  0.00            
ATOM   1633 1HG1 ILE   303     113.920  32.930  -0.350  1.00  0.00            
ATOM   1634 2HG1 ILE   303     113.660  33.010   1.360  1.00  0.00            
ATOM   1635  CD  ILE   303     114.760  31.200   0.670  1.00  0.00            
ATOM   1636  HD1 ILE   303     115.290  30.960   1.590  1.00  0.00            
ATOM   1637  HD2 ILE   303     113.870  30.560   0.580  1.00  0.00            
ATOM   1638  HD3 ILE   303     115.400  30.980  -0.190  1.00  0.00            
ATOM   1639  C   ILE   303     116.110  36.020   0.810  1.00  0.00            
ATOM   1640  O   ILE   303     115.850  36.680   1.810  1.00  0.00            
ATOM   1641  N   GLY   304     117.190  36.250   0.050  1.00  0.00            
ATOM   1642  H   GLY   304     117.330  35.650  -0.740  1.00  0.00            
ATOM   1643  CA  GLY   304     118.120  37.350   0.190  1.00  0.00            
ATOM   1644  HA1 GLY   304     118.890  37.300  -0.580  1.00  0.00            
ATOM   1645  HA2 GLY   304     118.640  37.270   1.150  1.00  0.00            
ATOM   1646  C   GLY   304     117.600  38.770   0.060  1.00  0.00            
ATOM   1647  O   GLY   304     118.110  39.680   0.720  1.00  0.00            
ATOM   1648  N   THR   305     116.500  38.930  -0.670  1.00  0.00            
ATOM   1649  H   THR   305     116.190  38.110  -1.170  1.00  0.00            
ATOM   1650  CA  THR   305     115.750  40.160  -0.820  1.00  0.00            
ATOM   1651  HA  THR   305     116.430  41.000  -0.890  1.00  0.00            
ATOM   1652  CB  THR   305     114.890  40.080  -2.090  1.00  0.00            
ATOM   1653  HB  THR   305     114.220  39.230  -2.080  1.00  0.00            
ATOM   1654  CG2 THR   305     114.060  41.350  -2.300  1.00  0.00            
ATOM   1655 1HG2 THR   305     113.520  41.360  -3.240  1.00  0.00            
ATOM   1656 2HG2 THR   305     113.360  41.520  -1.480  1.00  0.00            
ATOM   1657 3HG2 THR   305     114.710  42.220  -2.340  1.00  0.00            
ATOM   1658  OG1 THR   305     115.740  40.000  -3.210  1.00  0.00            
ATOM   1659  HG1 THR   305     116.100  39.120  -3.150  1.00  0.00            
ATOM   1660  C   THR   305     114.840  40.310   0.390  1.00  0.00            
ATOM   1661  O   THR   305     114.880  41.400   0.950  1.00  0.00            
ATOM   1662  N   VAL   306     114.150  39.300   0.920  1.00  0.00            
ATOM   1663  H   VAL   306     114.250  38.420   0.440  1.00  0.00            
ATOM   1664  CA  VAL   306     113.450  39.430   2.190  1.00  0.00            
ATOM   1665  HA  VAL   306     112.740  40.240   2.060  1.00  0.00            
ATOM   1666  CB  VAL   306     112.770  38.140   2.620  1.00  0.00            
ATOM   1667  HB  VAL   306     113.500  37.330   2.610  1.00  0.00            
ATOM   1668  CG1 VAL   306     112.170  38.070   4.020  1.00  0.00            
ATOM   1669 1HG1 VAL   306     111.550  38.960   4.150  1.00  0.00            
ATOM   1670 2HG1 VAL   306     111.580  37.170   4.180  1.00  0.00            
ATOM   1671 3HG1 VAL   306     112.990  38.000   4.720  1.00  0.00            
ATOM   1672  CG2 VAL   306     111.680  37.800   1.600  1.00  0.00            
ATOM   1673 1HG2 VAL   306     112.050  37.620   0.590  1.00  0.00            
ATOM   1674 2HG2 VAL   306     111.070  36.950   1.910  1.00  0.00            
ATOM   1675 3HG2 VAL   306     110.970  38.620   1.580  1.00  0.00            
ATOM   1676  C   VAL   306     114.450  39.840   3.260  1.00  0.00            
ATOM   1677  O   VAL   306     114.060  40.740   4.000  1.00  0.00            
ATOM   1678  N   LEU   307     115.680  39.350   3.280  1.00  0.00            
ATOM   1679  H   LEU   307     115.970  38.610   2.650  1.00  0.00            
ATOM   1680  CA  LEU   307     116.610  39.580   4.360  1.00  0.00            
ATOM   1681  HA  LEU   307     116.020  39.620   5.270  1.00  0.00            
ATOM   1682  CB  LEU   307     117.460  38.330   4.590  1.00  0.00            
ATOM   1683  HB1 LEU   307     118.250  38.550   5.300  1.00  0.00            
ATOM   1684  HB2 LEU   307     117.900  38.060   3.620  1.00  0.00            
ATOM   1685  CG  LEU   307     116.660  37.150   5.160  1.00  0.00            
ATOM   1686  HG  LEU   307     115.750  37.070   4.570  1.00  0.00            
ATOM   1687  CD1 LEU   307     117.510  35.890   5.160  1.00  0.00            
ATOM   1688 1HD1 LEU   307     117.680  35.540   4.140  1.00  0.00            
ATOM   1689 2HD1 LEU   307     118.520  36.000   5.550  1.00  0.00            
ATOM   1690 3HD1 LEU   307     117.010  35.000   5.570  1.00  0.00            
ATOM   1691  CD2 LEU   307     116.200  37.430   6.580  1.00  0.00            
ATOM   1692 1HD2 LEU   307     117.070  37.470   7.240  1.00  0.00            
ATOM   1693 2HD2 LEU   307     115.580  38.320   6.660  1.00  0.00            
ATOM   1694 3HD2 LEU   307     115.520  36.640   6.910  1.00  0.00            
ATOM   1695  C   LEU   307     117.390  40.880   4.300  1.00  0.00            
ATOM   1696  O   LEU   307     117.930  41.390   5.270  1.00  0.00            
ATOM   1697  N   ASP   308     117.490  41.470   3.100  1.00  0.00            
ATOM   1698  H   ASP   308     117.300  40.900   2.290  1.00  0.00            
ATOM   1699  CA  ASP   308     117.840  42.860   2.890  1.00  0.00            
ATOM   1700  HA  ASP   308     118.790  42.940   3.420  1.00  0.00            
ATOM   1701  CB  ASP   308     118.060  43.040   1.390  1.00  0.00            
ATOM   1702  HB1 ASP   308     117.090  42.930   0.900  1.00  0.00            
ATOM   1703  HB2 ASP   308     118.720  42.280   0.970  1.00  0.00            
ATOM   1704  CG  ASP   308     118.520  44.440   1.000  1.00  0.00            
ATOM   1705  OD1 ASP   308     117.720  45.260   0.510  1.00  0.00            
ATOM   1706  OD2 ASP   308     119.720  44.780   1.130  1.00  0.00            
ATOM   1707  C   ASP   308     116.780  43.870   3.300  1.00  0.00            
ATOM   1708  O   ASP   308     117.050  44.990   3.720  1.00  0.00            
ATOM   1709  N   GLN   309     115.520  43.470   3.130  1.00  0.00            
ATOM   1710  H   GLN   309     115.330  42.540   2.770  1.00  0.00            
ATOM   1711  CA  GLN   309     114.380  44.350   3.260  1.00  0.00            
ATOM   1712  HA  GLN   309     114.850  45.340   3.270  1.00  0.00            
ATOM   1713  CB  GLN   309     113.440  44.220   2.070  1.00  0.00            
ATOM   1714  HB1 GLN   309     112.680  44.970   2.290  1.00  0.00            
ATOM   1715  HB2 GLN   309     113.020  43.220   1.970  1.00  0.00            
ATOM   1716  CG  GLN   309     114.090  44.720   0.790  1.00  0.00            
ATOM   1717  HG1 GLN   309     115.060  44.250   0.690  1.00  0.00            
ATOM   1718  HG2 GLN   309     114.250  45.800   0.870  1.00  0.00            
ATOM   1719  CD  GLN   309     113.210  44.490  -0.430  1.00  0.00            
ATOM   1720  OE1 GLN   309     112.460  43.530  -0.560  1.00  0.00            
ATOM   1721  NE2 GLN   309     113.480  45.250  -1.500  1.00  0.00            
ATOM   1722 1HE2 GLN   309     114.090  46.050  -1.390  1.00  0.00            
ATOM   1723 2HE2 GLN   309     113.260  44.920  -2.430  1.00  0.00            
ATOM   1724  C   GLN   309     113.520  44.220   4.510  1.00  0.00            
ATOM   1725  O   GLN   309     112.840  45.180   4.870  1.00  0.00            
ATOM   1726  N   ALA   310     113.570  43.090   5.220  1.00  0.00            
ATOM   1727  H   ALA   310     114.050  42.350   4.740  1.00  0.00            
ATOM   1728  CA  ALA   310     112.630  42.680   6.250  1.00  0.00            
ATOM   1729  HA  ALA   310     111.650  42.570   5.800  1.00  0.00            
ATOM   1730  CB  ALA   310     113.040  41.310   6.780  1.00  0.00            
ATOM   1731  HB1 ALA   310     112.990  40.560   6.000  1.00  0.00            
ATOM   1732  HB2 ALA   310     114.060  41.450   7.150  1.00  0.00            
ATOM   1733  HB3 ALA   310     112.290  41.010   7.510  1.00  0.00            
ATOM   1734  C   ALA   310     112.520  43.800   7.280  1.00  0.00            
ATOM   1735  O   ALA   310     111.420  44.290   7.520  1.00  0.00            
ATOM   1736  N   GLU   311     113.610  44.190   7.950  1.00  0.00            
ATOM   1737  H   GLU   311     114.430  43.710   7.610  1.00  0.00            
ATOM   1738  CA  GLU   311     113.620  45.230   8.970  1.00  0.00            
ATOM   1739  HA  GLU   311     112.860  45.040   9.730  1.00  0.00            
ATOM   1740  CB  GLU   311     114.950  45.270   9.720  1.00  0.00            
ATOM   1741  HB1 GLU   311     115.720  45.500   8.990  1.00  0.00            
ATOM   1742  HB2 GLU   311     114.990  44.250  10.100  1.00  0.00            
ATOM   1743  CG  GLU   311     115.030  46.110  10.990  1.00  0.00            
ATOM   1744  HG1 GLU   311     114.280  45.750  11.690  1.00  0.00            
ATOM   1745  HG2 GLU   311     114.670  47.140  10.860  1.00  0.00            
ATOM   1746  CD  GLU   311     116.320  46.020  11.780  1.00  0.00            
ATOM   1747  OE1 GLU   311     116.230  46.130  13.030  1.00  0.00            
ATOM   1748  OE2 GLU   311     117.390  46.140  11.150  1.00  0.00            
ATOM   1749  C   GLU   311     113.140  46.560   8.410  1.00  0.00            
ATOM   1750  O   GLU   311     112.250  47.110   9.050  1.00  0.00            
ATOM   1751  N   THR   312     113.610  47.040   7.250  1.00  0.00            
ATOM   1752  H   THR   312     114.250  46.460   6.730  1.00  0.00            
ATOM   1753  CA  THR   312     113.390  48.340   6.660  1.00  0.00            
ATOM   1754  HA  THR   312     113.280  49.000   7.520  1.00  0.00            
ATOM   1755  CB  THR   312     114.640  48.910   5.980  1.00  0.00            
ATOM   1756  HB  THR   312     114.490  49.870   5.500  1.00  0.00            
ATOM   1757  CG2 THR   312     115.740  49.150   7.020  1.00  0.00            
ATOM   1758 1HG2 THR   312     116.690  49.510   6.630  1.00  0.00            
ATOM   1759 2HG2 THR   312     115.290  49.880   7.690  1.00  0.00            
ATOM   1760 3HG2 THR   312     115.960  48.220   7.540  1.00  0.00            
ATOM   1761  OG1 THR   312     114.990  48.050   4.920  1.00  0.00            
ATOM   1762  HG1 THR   312     115.860  48.340   4.650  1.00  0.00            
ATOM   1763  C   THR   312     112.180  48.530   5.760  1.00  0.00            
ATOM   1764  O   THR   312     111.790  49.650   5.410  1.00  0.00            
ATOM   1765  N   ALA   313     111.430  47.450   5.530  1.00  0.00            
ATOM   1766  H   ALA   313     111.820  46.530   5.640  1.00  0.00            
ATOM   1767  CA  ALA   313     110.020  47.460   5.200  1.00  0.00            
ATOM   1768  HA  ALA   313     109.680  48.420   4.810  1.00  0.00            
ATOM   1769  CB  ALA   313     109.900  46.420   4.090  1.00  0.00            
ATOM   1770  HB1 ALA   313     110.130  45.420   4.470  1.00  0.00            
ATOM   1771  HB2 ALA   313     108.930  46.360   3.590  1.00  0.00            
ATOM   1772  HB3 ALA   313     110.560  46.660   3.260  1.00  0.00            
ATOM   1773  C   ALA   313     109.120  47.140   6.390  1.00  0.00            
ATOM   1774  O   ALA   313     107.920  46.980   6.170  1.00  0.00            
ATOM   1775  N   GLY   314     109.700  47.100   7.590  1.00  0.00            
ATOM   1776  H   GLY   314     110.700  47.210   7.630  1.00  0.00            
ATOM   1777  CA  GLY   314     109.090  47.190   8.910  1.00  0.00            
ATOM   1778  HA1 GLY   314     108.390  48.030   8.920  1.00  0.00            
ATOM   1779  HA2 GLY   314     109.860  47.430   9.650  1.00  0.00            
ATOM   1780  C   GLY   314     108.430  45.910   9.380  1.00  0.00            
ATOM   1781  O   GLY   314     107.550  45.950  10.240  1.00  0.00            
ATOM   1782  N   ALA   315     108.980  44.740   9.030  1.00  0.00            
ATOM   1783  H   ALA   315     109.660  44.670   8.290  1.00  0.00            
ATOM   1784  CA  ALA   315     108.670  43.460   9.640  1.00  0.00            
ATOM   1785  HA  ALA   315     107.600  43.290   9.510  1.00  0.00            
ATOM   1786  CB  ALA   315     109.440  42.330   8.990  1.00  0.00            
ATOM   1787  HB1 ALA   315     109.110  42.260   7.950  1.00  0.00            
ATOM   1788  HB2 ALA   315     110.520  42.500   9.080  1.00  0.00            
ATOM   1789  HB3 ALA   315     109.050  41.420   9.440  1.00  0.00            
ATOM   1790  C   ALA   315     108.860  43.510  11.150  1.00  0.00            
ATOM   1791  O   ALA   315     109.780  44.100  11.710  1.00  0.00            
ATOM   1792  N   ARG   316     108.090  42.630  11.810  1.00  0.00            
ATOM   1793  H   ARG   316     107.430  42.200  11.190  1.00  0.00            
ATOM   1794  CA  ARG   316     108.210  42.210  13.190  1.00  0.00            
ATOM   1795  HA  ARG   316     109.020  42.830  13.560  1.00  0.00            
ATOM   1796  CB  ARG   316     106.870  42.290  13.910  1.00  0.00            
ATOM   1797  HB1 ARG   316     107.010  41.990  14.950  1.00  0.00            
ATOM   1798  HB2 ARG   316     106.240  41.590  13.350  1.00  0.00            
ATOM   1799  CG  ARG   316     106.100  43.600  14.000  1.00  0.00            
ATOM   1800  HG1 ARG   316     105.230  43.380  14.610  1.00  0.00            
ATOM   1801  HG2 ARG   316     105.810  43.860  12.980  1.00  0.00            
ATOM   1802  CD  ARG   316     106.750  44.740  14.790  1.00  0.00            
ATOM   1803  HD1 ARG   316     107.320  44.250  15.580  1.00  0.00            
ATOM   1804  HD2 ARG   316     105.970  45.400  15.150  1.00  0.00            
ATOM   1805  NE  ARG   316     107.610  45.550  13.920  1.00  0.00            
ATOM   1806  HE  ARG   316     108.460  45.090  13.630  1.00  0.00            
ATOM   1807  CZ  ARG   316     107.390  46.720  13.300  1.00  0.00            
ATOM   1808  NH1 ARG   316     106.200  47.320  13.160  1.00  0.00            
ATOM   1809 1HH1 ARG   316     105.340  46.930  13.520  1.00  0.00            
ATOM   1810 2HH1 ARG   316     106.060  48.090  12.530  1.00  0.00            
ATOM   1811  NH2 ARG   316     108.430  47.400  12.800  1.00  0.00            
ATOM   1812 1HH2 ARG   316     109.400  47.110  12.800  1.00  0.00            
ATOM   1813 2HH2 ARG   316     108.260  48.270  12.320  1.00  0.00            
ATOM   1814  C   ARG   316     108.810  40.820  13.370  1.00  0.00            
ATOM   1815  O   ARG   316     109.580  40.570  14.300  1.00  0.00            
ATOM   1816  N   LEU   317     108.550  39.880  12.460  1.00  0.00            
ATOM   1817  H   LEU   317     107.910  40.100  11.710  1.00  0.00            
ATOM   1818  CA  LEU   317     109.150  38.570  12.330  1.00  0.00            
ATOM   1819  HA  LEU   317     110.120  38.630  12.810  1.00  0.00            
ATOM   1820  CB  LEU   317     108.280  37.590  13.100  1.00  0.00            
ATOM   1821  HB1 LEU   317     107.390  37.460  12.480  1.00  0.00            
ATOM   1822  HB2 LEU   317     107.850  38.010  14.010  1.00  0.00            
ATOM   1823  CG  LEU   317     108.860  36.190  13.270  1.00  0.00            
ATOM   1824  HG  LEU   317     108.690  35.620  12.360  1.00  0.00            
ATOM   1825  CD1 LEU   317     110.280  36.170  13.840  1.00  0.00            
ATOM   1826 1HD1 LEU   317     110.940  36.220  12.980  1.00  0.00            
ATOM   1827 2HD1 LEU   317     110.290  36.960  14.590  1.00  0.00            
ATOM   1828 3HD1 LEU   317     110.520  35.240  14.360  1.00  0.00            
ATOM   1829  CD2 LEU   317     108.100  35.510  14.400  1.00  0.00            
ATOM   1830 1HD2 LEU   317     108.140  34.430  14.280  1.00  0.00            
ATOM   1831 2HD2 LEU   317     108.260  35.800  15.440  1.00  0.00            
ATOM   1832 3HD2 LEU   317     107.030  35.680  14.240  1.00  0.00            
ATOM   1833  C   LEU   317     109.370  38.190  10.870  1.00  0.00            
ATOM   1834  O   LEU   317     108.550  38.410   9.990  1.00  0.00            
ATOM   1835  N   VAL   318     110.520  37.580  10.580  1.00  0.00            
ATOM   1836  H   VAL   318     111.160  37.420  11.340  1.00  0.00            
ATOM   1837  CA  VAL   318     110.800  36.720   9.440  1.00  0.00            
ATOM   1838  HA  VAL   318     109.960  36.750   8.750  1.00  0.00            
ATOM   1839  CB  VAL   318     112.140  37.070   8.790  1.00  0.00            
ATOM   1840  HB  VAL   318     112.940  36.750   9.460  1.00  0.00            
ATOM   1841  CG1 VAL   318     112.300  36.280   7.500  1.00  0.00            
ATOM   1842 1HG1 VAL   318     113.250  36.530   7.010  1.00  0.00            
ATOM   1843 2HG1 VAL   318     112.110  35.230   7.730  1.00  0.00            
ATOM   1844 3HG1 VAL   318     111.540  36.530   6.760  1.00  0.00            
ATOM   1845  CG2 VAL   318     112.410  38.520   8.430  1.00  0.00            
ATOM   1846 1HG2 VAL   318     112.310  39.180   9.300  1.00  0.00            
ATOM   1847 2HG2 VAL   318     113.420  38.630   8.040  1.00  0.00            
ATOM   1848 3HG2 VAL   318     111.700  38.790   7.650  1.00  0.00            
ATOM   1849  C   VAL   318     110.770  35.280   9.930  1.00  0.00            
ATOM   1850  O   VAL   318     111.410  34.990  10.940  1.00  0.00            
ATOM   1851  N   VAL   319     110.250  34.220   9.320  1.00  0.00            
ATOM   1852  H   VAL   319     109.700  34.380   8.490  1.00  0.00            
ATOM   1853  CA  VAL   319     110.430  32.820   9.660  1.00  0.00            
ATOM   1854  HA  VAL   319     111.220  32.670  10.390  1.00  0.00            
ATOM   1855  CB  VAL   319     109.120  32.090   9.940  1.00  0.00            
ATOM   1856  HB  VAL   319     108.510  32.110   9.040  1.00  0.00            
ATOM   1857  CG1 VAL   319     109.310  30.610  10.280  1.00  0.00            
ATOM   1858 1HG1 VAL   319     109.780  30.060   9.460  1.00  0.00            
ATOM   1859 2HG1 VAL   319     109.960  30.500  11.150  1.00  0.00            
ATOM   1860 3HG1 VAL   319     108.420  30.030  10.520  1.00  0.00            
ATOM   1861  CG2 VAL   319     108.370  32.760  11.090  1.00  0.00            
ATOM   1862 1HG2 VAL   319     107.390  32.310  11.240  1.00  0.00            
ATOM   1863 2HG2 VAL   319     108.910  32.760  12.040  1.00  0.00            
ATOM   1864 3HG2 VAL   319     108.150  33.790  10.820  1.00  0.00            
ATOM   1865  C   VAL   319     110.890  32.190   8.350  1.00  0.00            
ATOM   1866  O   VAL   319     110.360  32.330   7.250  1.00  0.00            
ATOM   1867  N   LEU   320     111.980  31.430   8.470  1.00  0.00            
ATOM   1868  H   LEU   320     112.400  31.380   9.380  1.00  0.00            
ATOM   1869  CA  LEU   320     112.800  30.770   7.470  1.00  0.00            
ATOM   1870  HA  LEU   320     112.420  31.000   6.470  1.00  0.00            
ATOM   1871  CB  LEU   320     114.240  31.260   7.620  1.00  0.00            
ATOM   1872  HB1 LEU   320     114.890  30.680   6.960  1.00  0.00            
ATOM   1873  HB2 LEU   320     114.580  31.060   8.630  1.00  0.00            
ATOM   1874  CG  LEU   320     114.410  32.760   7.430  1.00  0.00            
ATOM   1875  HG  LEU   320     113.820  33.300   8.170  1.00  0.00            
ATOM   1876  CD1 LEU   320     115.860  33.160   7.710  1.00  0.00            
ATOM   1877 1HD1 LEU   320     116.600  32.530   7.220  1.00  0.00            
ATOM   1878 2HD1 LEU   320     116.020  34.190   7.400  1.00  0.00            
ATOM   1879 3HD1 LEU   320     116.020  33.150   8.790  1.00  0.00            
ATOM   1880  CD2 LEU   320     114.040  33.200   6.010  1.00  0.00            
ATOM   1881 1HD2 LEU   320     114.430  32.480   5.290  1.00  0.00            
ATOM   1882 2HD2 LEU   320     112.960  33.140   5.920  1.00  0.00            
ATOM   1883 3HD2 LEU   320     114.380  34.200   5.750  1.00  0.00            
ATOM   1884  C   LEU   320     112.600  29.280   7.720  1.00  0.00            
ATOM   1885  O   LEU   320     113.210  28.640   8.580  1.00  0.00            
ATOM   1886  N   ALA   321     111.740  28.690   6.890  1.00  0.00            
ATOM   1887  H   ALA   321     111.380  29.290   6.170  1.00  0.00            
ATOM   1888  CA  ALA   321     111.140  27.380   7.050  1.00  0.00            
ATOM   1889  HA  ALA   321     111.350  26.980   8.040  1.00  0.00            
ATOM   1890  CB  ALA   321     109.630  27.580   7.100  1.00  0.00            
ATOM   1891  HB1 ALA   321     109.290  28.280   6.350  1.00  0.00            
ATOM   1892  HB2 ALA   321     109.050  26.660   7.050  1.00  0.00            
ATOM   1893  HB3 ALA   321     109.350  27.970   8.080  1.00  0.00            
ATOM   1894  C   ALA   321     111.740  26.290   6.170  1.00  0.00            
ATOM   1895  O   ALA   321     111.870  26.490   4.970  1.00  0.00            
ATOM   1896  N   THR   322     112.170  25.190   6.800  1.00  0.00            
ATOM   1897  H   THR   322     111.880  25.130   7.770  1.00  0.00            
ATOM   1898  CA  THR   322     112.950  24.110   6.230  1.00  0.00            
ATOM   1899  HA  THR   322     112.830  24.080   5.150  1.00  0.00            
ATOM   1900  CB  THR   322     114.390  24.220   6.720  1.00  0.00            
ATOM   1901  HB  THR   322     114.950  23.460   6.170  1.00  0.00            
ATOM   1902  CG2 THR   322     115.230  25.440   6.340  1.00  0.00            
ATOM   1903 1HG2 THR   322     116.300  25.280   6.350  1.00  0.00            
ATOM   1904 2HG2 THR   322     115.010  25.630   5.290  1.00  0.00            
ATOM   1905 3HG2 THR   322     114.930  26.350   6.870  1.00  0.00            
ATOM   1906  OG1 THR   322     114.560  24.140   8.120  1.00  0.00            
ATOM   1907  HG1 THR   322     113.890  24.660   8.570  1.00  0.00            
ATOM   1908  C   THR   322     112.480  22.730   6.680  1.00  0.00            
ATOM   1909  O   THR   322     111.800  22.600   7.690  1.00  0.00            
ATOM   1910  N   ALA   323     112.980  21.670   6.030  1.00  0.00            
ATOM   1911  H   ALA   323     113.680  21.900   5.350  1.00  0.00            
ATOM   1912  CA  ALA   323     112.790  20.300   6.460  1.00  0.00            
ATOM   1913  HA  ALA   323     112.340  20.250   7.450  1.00  0.00            
ATOM   1914  CB  ALA   323     111.730  19.700   5.540  1.00  0.00            
ATOM   1915  HB1 ALA   323     110.830  20.320   5.570  1.00  0.00            
ATOM   1916  HB2 ALA   323     112.310  19.580   4.630  1.00  0.00            
ATOM   1917  HB3 ALA   323     111.310  18.760   5.920  1.00  0.00            
ATOM   1918  C   ALA   323     114.020  19.420   6.520  1.00  0.00            
ATOM   1919  O   ALA   323     113.820  18.220   6.720  1.00  0.00            
ATOM   1920  N   THR   324     115.210  19.990   6.330  1.00  0.00            
ATOM   1921  H   THR   324     115.260  20.980   6.110  1.00  0.00            
ATOM   1922  CA  THR   324     116.470  19.280   6.350  1.00  0.00            
ATOM   1923  HA  THR   324     116.490  18.650   5.460  1.00  0.00            
ATOM   1924  CB  THR   324     117.690  20.170   6.140  1.00  0.00            
ATOM   1925  HB  THR   324     117.550  20.950   6.890  1.00  0.00            
ATOM   1926  CG2 THR   324     118.990  19.390   6.250  1.00  0.00            
ATOM   1927 1HG2 THR   324     119.130  19.110   7.300  1.00  0.00            
ATOM   1928 2HG2 THR   324     118.920  18.550   5.560  1.00  0.00            
ATOM   1929 3HG2 THR   324     119.830  20.010   5.940  1.00  0.00            
ATOM   1930  OG1 THR   324     117.660  20.730   4.850  1.00  0.00            
ATOM   1931  HG1 THR   324     118.370  21.370   4.770  1.00  0.00            
ATOM   1932  C   THR   324     116.540  18.430   7.610  1.00  0.00            
ATOM   1933  O   THR   324     116.450  19.070   8.650  1.00  0.00            
ATOM   1934  N   PRO   325     116.550  17.100   7.600  1.00  0.00            
ATOM   1935  CD  PRO   325     116.740  16.310   6.390  1.00  0.00            
ATOM   1936  HD1 PRO   325     117.420  16.730   5.660  1.00  0.00            
ATOM   1937  HD2 PRO   325     115.810  16.180   5.840  1.00  0.00            
ATOM   1938  CG  PRO   325     117.160  14.930   6.880  1.00  0.00            
ATOM   1939  HG1 PRO   325     118.240  15.020   6.970  1.00  0.00            
ATOM   1940  HG2 PRO   325     116.920  14.100   6.230  1.00  0.00            
ATOM   1941  CB  PRO   325     116.480  14.820   8.240  1.00  0.00            
ATOM   1942  HB1 PRO   325     116.960  14.100   8.910  1.00  0.00            
ATOM   1943  HB2 PRO   325     115.450  14.550   8.010  1.00  0.00            
ATOM   1944  CA  PRO   325     116.540  16.250   8.780  1.00  0.00            
ATOM   1945  HA  PRO   325     115.630  16.480   9.330  1.00  0.00            
ATOM   1946  C   PRO   325     117.760  16.500   9.650  1.00  0.00            
ATOM   1947  O   PRO   325     118.770  16.940   9.110  1.00  0.00            
ATOM   1948  N   PRO   326     117.760  16.090  10.920  1.00  0.00            
ATOM   1949  CD  PRO   326     116.590  15.740  11.700  1.00  0.00            
ATOM   1950  HD1 PRO   326     116.470  14.670  11.500  1.00  0.00            
ATOM   1951  HD2 PRO   326     115.700  16.330  11.510  1.00  0.00            
ATOM   1952  CG  PRO   326     116.950  15.930  13.170  1.00  0.00            
ATOM   1953  HG1 PRO   326     116.350  15.390  13.900  1.00  0.00            
ATOM   1954  HG2 PRO   326     116.850  17.010  13.290  1.00  0.00            
ATOM   1955  CB  PRO   326     118.420  15.510  13.120  1.00  0.00            
ATOM   1956  HB1 PRO   326     118.460  14.420  13.160  1.00  0.00            
ATOM   1957  HB2 PRO   326     119.020  15.970  13.910  1.00  0.00            
ATOM   1958  CA  PRO   326     118.880  16.190  11.830  1.00  0.00            
ATOM   1959  HA  PRO   326     119.000  17.260  12.020  1.00  0.00            
ATOM   1960  C   PRO   326     120.220  15.580  11.440  1.00  0.00            
ATOM   1961  O   PRO   326     120.370  14.520  10.850  1.00  0.00            
ATOM   1962  N   GLY   327     121.310  16.330  11.600  1.00  0.00            
ATOM   1963  H   GLY   327     121.180  17.130  12.210  1.00  0.00            
ATOM   1964  CA  GLY   327     122.650  15.980  11.180  1.00  0.00            
ATOM   1965  HA1 GLY   327     123.120  15.140  11.700  1.00  0.00            
ATOM   1966  HA2 GLY   327     123.270  16.850  11.400  1.00  0.00            
ATOM   1967  C   GLY   327     122.820  15.650   9.710  1.00  0.00            
ATOM   1968  O   GLY   327     123.800  15.060   9.260  1.00  0.00            
ATOM   1969  N   SER   328     121.910  16.220   8.910  1.00  0.00            
ATOM   1970  H   SER   328     121.170  16.660   9.430  1.00  0.00            
ATOM   1971  CA  SER   328     121.770  15.920   7.500  1.00  0.00            
ATOM   1972  HA  SER   328     120.790  16.260   7.170  1.00  0.00            
ATOM   1973  CB  SER   328     122.780  16.620   6.590  1.00  0.00            
ATOM   1974  HB1 SER   328     122.450  16.600   5.550  1.00  0.00            
ATOM   1975  HB2 SER   328     123.760  16.170   6.740  1.00  0.00            
ATOM   1976  OG  SER   328     122.950  17.950   7.020  1.00  0.00            
ATOM   1977  HG  SER   328     123.080  17.930   7.970  1.00  0.00            
ATOM   1978  C   SER   328     121.750  14.430   7.220  1.00  0.00            
ATOM   1979  O   SER   328     122.360  14.030   6.230  1.00  0.00            
ATOM   1980  N   VAL   329     121.010  13.610   7.980  1.00  0.00            
ATOM   1981  H   VAL   329     120.520  13.960   8.790  1.00  0.00            
ATOM   1982  CA  VAL   329     120.840  12.200   7.680  1.00  0.00            
ATOM   1983  HA  VAL   329     121.210  12.100   6.660  1.00  0.00            
ATOM   1984  CB  VAL   329     121.750  11.270   8.470  1.00  0.00            
ATOM   1985  HB  VAL   329     121.360  10.260   8.460  1.00  0.00            
ATOM   1986  CG1 VAL   329     123.110  11.300   7.770  1.00  0.00            
ATOM   1987 1HG1 VAL   329     123.840  10.690   8.300  1.00  0.00            
ATOM   1988 2HG1 VAL   329     123.100  10.960   6.740  1.00  0.00            
ATOM   1989 3HG1 VAL   329     123.580  12.270   7.680  1.00  0.00            
ATOM   1990  CG2 VAL   329     122.000  11.730   9.910  1.00  0.00            
ATOM   1991 1HG2 VAL   329     121.010  11.820  10.350  1.00  0.00            
ATOM   1992 2HG2 VAL   329     122.590  10.980  10.430  1.00  0.00            
ATOM   1993 3HG2 VAL   329     122.380  12.740  10.040  1.00  0.00            
ATOM   1994  C   VAL   329     119.410  11.710   7.580  1.00  0.00            
ATOM   1995  O   VAL   329     118.520  12.300   8.200  1.00  0.00            
ATOM   1996  N   THR   330     119.140  10.690   6.770  1.00  0.00            
ATOM   1997  H   THR   330     119.950  10.250   6.340  1.00  0.00            
ATOM   1998  CA  THR   330     117.800  10.190   6.520  1.00  0.00            
ATOM   1999  HA  THR   330     117.120  11.040   6.550  1.00  0.00            
ATOM   2000  CB  THR   330     117.570   9.600   5.130  1.00  0.00            
ATOM   2001  HB  THR   330     118.000   8.600   5.200  1.00  0.00            
ATOM   2002  CG2 THR   330     116.110   9.520   4.730  1.00  0.00            
ATOM   2003 1HG2 THR   330     115.740  10.530   4.580  1.00  0.00            
ATOM   2004 2HG2 THR   330     115.840   8.950   3.840  1.00  0.00            
ATOM   2005 3HG2 THR   330     115.500   9.100   5.530  1.00  0.00            
ATOM   2006  OG1 THR   330     118.270  10.300   4.130  1.00  0.00            
ATOM   2007  HG1 THR   330     119.150   9.930   4.180  1.00  0.00            
ATOM   2008  C   THR   330     117.340   9.280   7.640  1.00  0.00            
ATOM   2009  O   THR   330     117.200   8.060   7.620  1.00  0.00            
ATOM   2010  N   VAL   331     117.120  10.000   8.740  1.00  0.00            
ATOM   2011  H   VAL   331     117.250  11.000   8.640  1.00  0.00            
ATOM   2012  CA  VAL   331     116.770   9.520  10.060  1.00  0.00            
ATOM   2013  HA  VAL   331     117.670   9.000  10.370  1.00  0.00            
ATOM   2014  CB  VAL   331     116.490  10.680  11.010  1.00  0.00            
ATOM   2015  HB  VAL   331     115.950  10.260  11.860  1.00  0.00            
ATOM   2016  CG1 VAL   331     117.770  11.210  11.650  1.00  0.00            
ATOM   2017 1HG1 VAL   331     117.600  11.970  12.410  1.00  0.00            
ATOM   2018 2HG1 VAL   331     118.350  10.370  12.020  1.00  0.00            
ATOM   2019 3HG1 VAL   331     118.440  11.580  10.870  1.00  0.00            
ATOM   2020  CG2 VAL   331     115.590  11.820  10.520  1.00  0.00            
ATOM   2021 1HG2 VAL   331     115.890  12.160   9.530  1.00  0.00            
ATOM   2022 2HG2 VAL   331     114.540  11.610  10.680  1.00  0.00            
ATOM   2023 3HG2 VAL   331     115.860  12.720  11.070  1.00  0.00            
ATOM   2024  C   VAL   331     115.580   8.580  10.210  1.00  0.00            
ATOM   2025  O   VAL   331     114.670   8.780   9.390  1.00  0.00            
ATOM   2026  N   PRO   332     115.580   7.660  11.160  1.00  0.00            
ATOM   2027  CD  PRO   332     116.670   7.240  12.020  1.00  0.00            
ATOM   2028  HD1 PRO   332     117.130   8.050  12.590  1.00  0.00            
ATOM   2029  HD2 PRO   332     117.480   6.800  11.430  1.00  0.00            
ATOM   2030  CG  PRO   332     116.050   6.260  13.010  1.00  0.00            
ATOM   2031  HG1 PRO   332     115.780   6.870  13.870  1.00  0.00            
ATOM   2032  HG2 PRO   332     116.760   5.500  13.350  1.00  0.00            
ATOM   2033  CB  PRO   332     114.800   5.710  12.320  1.00  0.00            
ATOM   2034  HB1 PRO   332     114.040   5.690  13.100  1.00  0.00            
ATOM   2035  HB2 PRO   332     115.050   4.730  11.900  1.00  0.00            
ATOM   2036  CA  PRO   332     114.470   6.730  11.240  1.00  0.00            
ATOM   2037  HA  PRO   332     114.380   6.240  10.270  1.00  0.00            
ATOM   2038  C   PRO   332     113.170   7.440  11.590  1.00  0.00            
ATOM   2039  O   PRO   332     113.160   8.240  12.530  1.00  0.00            
ATOM   2040  N   HIS   333     112.070   7.230  10.870  1.00  0.00            
ATOM   2041  H   HIS   333     112.110   6.550  10.120  1.00  0.00            
ATOM   2042  CA  HIS   333     110.810   7.900  11.110  1.00  0.00            
ATOM   2043  HA  HIS   333     111.020   8.810  11.670  1.00  0.00            
ATOM   2044  CB  HIS   333     110.340   8.340   9.720  1.00  0.00            
ATOM   2045  HB1 HIS   333     110.300   7.450   9.100  1.00  0.00            
ATOM   2046  HB2 HIS   333     111.110   8.990   9.300  1.00  0.00            
ATOM   2047  CG  HIS   333     108.990   9.020   9.800  1.00  0.00            
ATOM   2048  ND1 HIS   333     107.760   8.420  10.040  1.00  0.00            
ATOM   2049  CE1 HIS   333     106.810   9.360  10.020  1.00  0.00            
ATOM   2050  HE1 HIS   333     105.740   9.270  10.110  1.00  0.00            
ATOM   2051  NE2 HIS   333     107.430  10.550   9.880  1.00  0.00            
ATOM   2052  HE2 HIS   333     106.950  11.410   9.650  1.00  0.00            
ATOM   2053  CD2 HIS   333     108.790  10.370   9.850  1.00  0.00            
ATOM   2054  HD2 HIS   333     109.500  11.180   9.710  1.00  0.00            
ATOM   2055  C   HIS   333     109.870   6.970  11.840  1.00  0.00            
ATOM   2056  O   HIS   333     110.010   5.770  11.610  1.00  0.00            
ATOM   2057  N   PRO   334     109.080   7.510  12.770  1.00  0.00            
ATOM   2058  CD  PRO   334     109.190   8.890  13.220  1.00  0.00            
ATOM   2059  HD1 PRO   334     108.870   9.540  12.420  1.00  0.00            
ATOM   2060  HD2 PRO   334     110.240   9.120  13.400  1.00  0.00            
ATOM   2061  CG  PRO   334     108.400   8.970  14.520  1.00  0.00            
ATOM   2062  HG1 PRO   334     107.850   9.900  14.640  1.00  0.00            
ATOM   2063  HG2 PRO   334     109.150   8.840  15.300  1.00  0.00            
ATOM   2064  CB  PRO   334     107.460   7.760  14.540  1.00  0.00            
ATOM   2065  HB1 PRO   334     106.470   8.000  14.160  1.00  0.00            
ATOM   2066  HB2 PRO   334     107.320   7.410  15.560  1.00  0.00            
ATOM   2067  CA  PRO   334     108.270   6.770  13.710  1.00  0.00            
ATOM   2068  HA  PRO   334     108.970   6.290  14.400  1.00  0.00            
ATOM   2069  C   PRO   334     107.380   5.760  13.010  1.00  0.00            
ATOM   2070  O   PRO   334     107.210   4.680  13.570  1.00  0.00            
ATOM   2071  N   ASN   335     106.820   6.180  11.870  1.00  0.00            
ATOM   2072  H   ASN   335     107.080   7.110  11.580  1.00  0.00            
ATOM   2073  CA  ASN   335     105.810   5.380  11.190  1.00  0.00            
ATOM   2074  HA  ASN   335     105.530   4.630  11.930  1.00  0.00            
ATOM   2075  CB  ASN   335     104.690   6.360  10.860  1.00  0.00            
ATOM   2076  HB1 ASN   335     103.860   5.890  10.320  1.00  0.00            
ATOM   2077  HB2 ASN   335     104.990   7.170  10.200  1.00  0.00            
ATOM   2078  CG  ASN   335     104.050   7.010  12.080  1.00  0.00            
ATOM   2079  OD1 ASN   335     104.220   6.570  13.220  1.00  0.00            
ATOM   2080  ND2 ASN   335     103.370   8.130  11.840  1.00  0.00            
ATOM   2081 1HD2 ASN   335     103.290   8.490  10.900  1.00  0.00            
ATOM   2082 2HD2 ASN   335     103.110   8.670  12.650  1.00  0.00            
ATOM   2083  C   ASN   335     106.360   4.640   9.980  1.00  0.00            
ATOM   2084  O   ASN   335     105.550   3.910   9.410  1.00  0.00            
ATOM   2085  N   ILE   336     107.490   4.930   9.330  1.00  0.00            
ATOM   2086  H   ILE   336     108.190   5.440   9.860  1.00  0.00            
ATOM   2087  CA  ILE   336     107.810   4.440   8.010  1.00  0.00            
ATOM   2088  HA  ILE   336     106.880   4.090   7.550  1.00  0.00            
ATOM   2089  CB  ILE   336     108.260   5.530   7.050  1.00  0.00            
ATOM   2090  HB  ILE   336     109.180   6.020   7.360  1.00  0.00            
ATOM   2091  CG2 ILE   336     108.610   4.940   5.690  1.00  0.00            
ATOM   2092 1HG2 ILE   336     107.720   4.390   5.420  1.00  0.00            
ATOM   2093 2HG2 ILE   336     108.880   5.680   4.940  1.00  0.00            
ATOM   2094 3HG2 ILE   336     109.510   4.320   5.780  1.00  0.00            
ATOM   2095  CG1 ILE   336     107.210   6.630   6.920  1.00  0.00            
ATOM   2096 1HG1 ILE   336     107.010   7.100   7.880  1.00  0.00            
ATOM   2097 2HG1 ILE   336     106.320   6.090   6.580  1.00  0.00            
ATOM   2098  CD  ILE   336     107.470   7.770   5.940  1.00  0.00            
ATOM   2099  HD1 ILE   336     106.590   8.410   5.980  1.00  0.00            
ATOM   2100  HD2 ILE   336     108.410   8.280   6.190  1.00  0.00            
ATOM   2101  HD3 ILE   336     107.610   7.370   4.940  1.00  0.00            
ATOM   2102  C   ILE   336     108.820   3.310   8.180  1.00  0.00            
ATOM   2103  O   ILE   336     109.860   3.530   8.790  1.00  0.00            
ATOM   2104  N   GLU   337     108.680   2.100   7.640  1.00  0.00            
ATOM   2105  H   GLU   337     107.820   2.070   7.110  1.00  0.00            
ATOM   2106  CA  GLU   337     109.640   1.020   7.510  1.00  0.00            
ATOM   2107  HA  GLU   337     110.350   1.060   8.330  1.00  0.00            
ATOM   2108  CB  GLU   337     108.940  -0.340   7.460  1.00  0.00            
ATOM   2109  HB1 GLU   337     109.520  -1.100   6.950  1.00  0.00            
ATOM   2110  HB2 GLU   337     107.970  -0.240   6.970  1.00  0.00            
ATOM   2111  CG  GLU   337     108.780  -0.750   8.920  1.00  0.00            
ATOM   2112  HG1 GLU   337     108.190  -0.020   9.470  1.00  0.00            
ATOM   2113  HG2 GLU   337     109.760  -0.820   9.410  1.00  0.00            
ATOM   2114  CD  GLU   337     108.030  -2.070   9.000  1.00  0.00            
ATOM   2115  OE1 GLU   337     106.980  -2.150   8.330  1.00  0.00            
ATOM   2116  OE2 GLU   337     108.360  -2.950   9.820  1.00  0.00            
ATOM   2117  C   GLU   337     110.270   1.260   6.150  1.00  0.00            
ATOM   2118  O   GLU   337     109.570   1.450   5.160  1.00  0.00            
ATOM   2119  N   GLU   338     111.610   1.260   6.080  1.00  0.00            
ATOM   2120  H   GLU   338     112.120   1.260   6.950  1.00  0.00            
ATOM   2121  CA  GLU   338     112.300   1.390   4.810  1.00  0.00            
ATOM   2122  HA  GLU   338     111.610   1.710   4.030  1.00  0.00            
ATOM   2123  CB  GLU   338     113.370   2.480   4.900  1.00  0.00            
ATOM   2124  HB1 GLU   338     113.850   2.580   3.930  1.00  0.00            
ATOM   2125  HB2 GLU   338     114.070   2.020   5.600  1.00  0.00            
ATOM   2126  CG  GLU   338     112.870   3.840   5.360  1.00  0.00            
ATOM   2127  HG1 GLU   338     112.350   3.760   6.310  1.00  0.00            
ATOM   2128  HG2 GLU   338     112.170   4.440   4.780  1.00  0.00            
ATOM   2129  CD  GLU   338     114.100   4.680   5.700  1.00  0.00            
ATOM   2130  OE1 GLU   338     114.170   5.880   5.350  1.00  0.00            
ATOM   2131  OE2 GLU   338     114.930   4.190   6.490  1.00  0.00            
ATOM   2132  C   GLU   338     112.890   0.040   4.450  1.00  0.00            
ATOM   2133  O   GLU   338     113.690  -0.580   5.150  1.00  0.00            
ATOM   2134  N   VAL   339     112.590  -0.470   3.250  1.00  0.00            
ATOM   2135  H   VAL   339     112.070   0.120   2.610  1.00  0.00            
ATOM   2136  CA  VAL   339     112.870  -1.790   2.730  1.00  0.00            
ATOM   2137  HA  VAL   339     113.480  -2.400   3.390  1.00  0.00            
ATOM   2138  CB  VAL   339     111.530  -2.430   2.370  1.00  0.00            
ATOM   2139  HB  VAL   339     110.830  -1.970   1.670  1.00  0.00            
ATOM   2140  CG1 VAL   339     111.570  -3.900   1.950  1.00  0.00            
ATOM   2141 1HG1 VAL   339     110.550  -4.210   1.740  1.00  0.00            
ATOM   2142 2HG1 VAL   339     112.160  -3.820   1.040  1.00  0.00            
ATOM   2143 3HG1 VAL   339     111.990  -4.530   2.740  1.00  0.00            
ATOM   2144  CG2 VAL   339     110.730  -2.690   3.640  1.00  0.00            
ATOM   2145 1HG2 VAL   339     111.380  -3.280   4.290  1.00  0.00            
ATOM   2146 2HG2 VAL   339     110.600  -1.740   4.170  1.00  0.00            
ATOM   2147 3HG2 VAL   339     109.760  -3.110   3.370  1.00  0.00            
ATOM   2148  C   VAL   339     113.670  -1.610   1.440  1.00  0.00            
ATOM   2149  O   VAL   339     113.350  -0.750   0.620  1.00  0.00            
ATOM   2150  N   ALA   340     114.680  -2.430   1.180  1.00  0.00            
ATOM   2151  H   ALA   340     114.850  -3.210   1.800  1.00  0.00            
ATOM   2152  CA  ALA   340     115.350  -2.360  -0.100  1.00  0.00            
ATOM   2153  HA  ALA   340     115.540  -1.330  -0.410  1.00  0.00            
ATOM   2154  CB  ALA   340     116.720  -3.010   0.070  1.00  0.00            
ATOM   2155  HB1 ALA   340     117.240  -2.720   0.980  1.00  0.00            
ATOM   2156  HB2 ALA   340     116.660  -4.090   0.030  1.00  0.00            
ATOM   2157  HB3 ALA   340     117.400  -2.820  -0.760  1.00  0.00            
ATOM   2158  C   ALA   340     114.670  -3.030  -1.290  1.00  0.00            
ATOM   2159  O   ALA   340     113.830  -3.910  -1.100  1.00  0.00            
ATOM   2160  N   LEU   341     114.850  -2.680  -2.560  1.00  0.00            
ATOM   2161  H   LEU   341     115.510  -1.930  -2.700  1.00  0.00            
ATOM   2162  CA  LEU   341     114.660  -3.570  -3.690  1.00  0.00            
ATOM   2163  HA  LEU   341     113.810  -4.220  -3.500  1.00  0.00            
ATOM   2164  CB  LEU   341     114.320  -2.740  -4.930  1.00  0.00            
ATOM   2165  HB1 LEU   341     114.240  -3.470  -5.740  1.00  0.00            
ATOM   2166  HB2 LEU   341     115.190  -2.170  -5.250  1.00  0.00            
ATOM   2167  CG  LEU   341     113.080  -1.850  -4.960  1.00  0.00            
ATOM   2168  HG  LEU   341     112.990  -1.090  -4.180  1.00  0.00            
ATOM   2169  CD1 LEU   341     113.080  -0.990  -6.210  1.00  0.00            
ATOM   2170 1HD1 LEU   341     112.210  -0.340  -6.230  1.00  0.00            
ATOM   2171 2HD1 LEU   341     113.940  -0.320  -6.280  1.00  0.00            
ATOM   2172 3HD1 LEU   341     113.060  -1.610  -7.110  1.00  0.00            
ATOM   2173  CD2 LEU   341     111.760  -2.590  -4.800  1.00  0.00            
ATOM   2174 1HD2 LEU   341     110.920  -1.950  -4.520  1.00  0.00            
ATOM   2175 2HD2 LEU   341     111.600  -3.110  -5.750  1.00  0.00            
ATOM   2176 3HD2 LEU   341     111.860  -3.250  -3.940  1.00  0.00            
ATOM   2177  C   LEU   341     115.910  -4.410  -3.910  1.00  0.00            
ATOM   2178  O   LEU   341     117.040  -3.910  -3.960  1.00  0.00            
ATOM   2179  N   SER   342     115.670  -5.670  -4.280  1.00  0.00            
ATOM   2180  H   SER   342     114.680  -5.830  -4.400  1.00  0.00            
ATOM   2181  CA  SER   342     116.640  -6.600  -4.830  1.00  0.00            
ATOM   2182  HA  SER   342     117.670  -6.330  -4.580  1.00  0.00            
ATOM   2183  CB  SER   342     116.430  -8.050  -4.410  1.00  0.00            
ATOM   2184  HB1 SER   342     115.890  -7.920  -3.470  1.00  0.00            
ATOM   2185  HB2 SER   342     117.380  -8.510  -4.150  1.00  0.00            
ATOM   2186  OG  SER   342     115.590  -8.820  -5.240  1.00  0.00            
ATOM   2187  HG  SER   342     115.180  -9.420  -4.610  1.00  0.00            
ATOM   2188  C   SER   342     116.740  -6.550  -6.350  1.00  0.00            
ATOM   2189  O   SER   342     115.910  -5.920  -7.010  1.00  0.00            
ATOM   2190  N   ASN   343     117.690  -7.310  -6.900  1.00  0.00            
ATOM   2191  H   ASN   343     118.330  -7.840  -6.330  1.00  0.00            
ATOM   2192  CA  ASN   343     117.820  -7.500  -8.330  1.00  0.00            
ATOM   2193  HA  ASN   343     117.880  -6.510  -8.770  1.00  0.00            
ATOM   2194  CB  ASN   343     119.190  -8.160  -8.500  1.00  0.00            
ATOM   2195  HB1 ASN   343     120.000  -7.690  -7.960  1.00  0.00            
ATOM   2196  HB2 ASN   343     119.420  -8.250  -9.560  1.00  0.00            
ATOM   2197  CG  ASN   343     119.220  -9.590  -7.970  1.00  0.00            
ATOM   2198  OD1 ASN   343     118.600  -9.980  -6.980  1.00  0.00            
ATOM   2199  ND2 ASN   343     120.140 -10.380  -8.530  1.00  0.00            
ATOM   2200 1HD2 ASN   343     120.790  -9.840  -9.090  1.00  0.00            
ATOM   2201 2HD2 ASN   343     120.480 -11.150  -7.990  1.00  0.00            
ATOM   2202  C   ASN   343     116.710  -8.340  -8.960  1.00  0.00            
ATOM   2203  O   ASN   343     116.860  -8.670 -10.140  1.00  0.00            
ATOM   2204  N   THR   344     115.680  -8.760  -8.230  1.00  0.00            
ATOM   2205  H   THR   344     115.740  -8.630  -7.230  1.00  0.00            
ATOM   2206  CA  THR   344     114.660  -9.650  -8.730  1.00  0.00            
ATOM   2207  HA  THR   344     114.610  -9.610  -9.820  1.00  0.00            
ATOM   2208  CB  THR   344     114.990 -11.100  -8.390  1.00  0.00            
ATOM   2209  HB  THR   344     114.550 -11.360  -7.430  1.00  0.00            
ATOM   2210  CG2 THR   344     114.570 -11.980  -9.560  1.00  0.00            
ATOM   2211 1HG2 THR   344     115.170 -11.700 -10.420  1.00  0.00            
ATOM   2212 2HG2 THR   344     114.740 -13.040  -9.360  1.00  0.00            
ATOM   2213 3HG2 THR   344     113.530 -11.890  -9.870  1.00  0.00            
ATOM   2214  OG1 THR   344     116.380 -11.310  -8.350  1.00  0.00            
ATOM   2215  HG1 THR   344     116.760 -10.700  -7.710  1.00  0.00            
ATOM   2216  C   THR   344     113.280  -9.290  -8.190  1.00  0.00            
ATOM   2217  O   THR   344     113.130  -8.880  -7.040  1.00  0.00            
ATOM   2218  N   GLY   345     112.300  -9.390  -9.100  1.00  0.00            
ATOM   2219  H   GLY   345     112.570  -9.630 -10.040  1.00  0.00            
ATOM   2220  CA  GLY   345     111.000  -8.780  -8.940  1.00  0.00            
ATOM   2221  HA1 GLY   345     111.040  -7.710  -8.730  1.00  0.00            
ATOM   2222  HA2 GLY   345     110.470  -9.220  -8.090  1.00  0.00            
ATOM   2223  C   GLY   345     110.220  -8.970 -10.230  1.00  0.00            
ATOM   2224  O   GLY   345     110.600  -9.560 -11.240  1.00  0.00            
ATOM   2225  N   GLU   346     109.080  -8.270 -10.240  1.00  0.00            
ATOM   2226  H   GLU   346     108.790  -7.770  -9.410  1.00  0.00            
ATOM   2227  CA  GLU   346     108.190  -8.170 -11.380  1.00  0.00            
ATOM   2228  HA  GLU   346     108.360  -9.090 -11.940  1.00  0.00            
ATOM   2229  CB  GLU   346     106.720  -8.100 -10.990  1.00  0.00            
ATOM   2230  HB1 GLU   346     106.110  -7.870 -11.870  1.00  0.00            
ATOM   2231  HB2 GLU   346     106.510  -7.300 -10.290  1.00  0.00            
ATOM   2232  CG  GLU   346     106.230  -9.380 -10.310  1.00  0.00            
ATOM   2233  HG1 GLU   346     105.160  -9.230 -10.250  1.00  0.00            
ATOM   2234  HG2 GLU   346     106.680  -9.560  -9.340  1.00  0.00            
ATOM   2235  CD  GLU   346     106.400 -10.590 -11.220  1.00  0.00            
ATOM   2236  OE1 GLU   346     107.060 -11.570 -10.810  1.00  0.00            
ATOM   2237  OE2 GLU   346     106.080 -10.600 -12.430  1.00  0.00            
ATOM   2238  C   GLU   346     108.590  -7.060 -12.350  1.00  0.00            
ATOM   2239  O   GLU   346     108.940  -7.440 -13.460  1.00  0.00            
ATOM   2240  N   ILE   347     108.710  -5.810 -11.880  1.00  0.00            
ATOM   2241  H   ILE   347     108.640  -5.560 -10.900  1.00  0.00            
ATOM   2242  CA  ILE   347     108.920  -4.810 -12.900  1.00  0.00            
ATOM   2243  HA  ILE   347     108.840  -5.280 -13.880  1.00  0.00            
ATOM   2244  CB  ILE   347     107.840  -3.730 -12.860  1.00  0.00            
ATOM   2245  HB  ILE   347     107.830  -3.150 -11.940  1.00  0.00            
ATOM   2246  CG2 ILE   347     108.060  -2.660 -13.930  1.00  0.00            
ATOM   2247 1HG2 ILE   347     107.310  -1.870 -13.870  1.00  0.00            
ATOM   2248 2HG2 ILE   347     109.040  -2.180 -13.860  1.00  0.00            
ATOM   2249 3HG2 ILE   347     107.930  -2.990 -14.960  1.00  0.00            
ATOM   2250  CG1 ILE   347     106.410  -4.250 -12.950  1.00  0.00            
ATOM   2251 1HG1 ILE   347     106.210  -5.090 -12.290  1.00  0.00            
ATOM   2252 2HG1 ILE   347     106.300  -4.750 -13.910  1.00  0.00            
ATOM   2253  CD  ILE   347     105.250  -3.260 -12.840  1.00  0.00            
ATOM   2254  HD1 ILE   347     105.210  -2.640 -13.740  1.00  0.00            
ATOM   2255  HD2 ILE   347     104.270  -3.660 -12.600  1.00  0.00            
ATOM   2256  HD3 ILE   347     105.560  -2.700 -11.950  1.00  0.00            
ATOM   2257  C   ILE   347     110.320  -4.260 -12.710  1.00  0.00            
ATOM   2258  O   ILE   347     110.610  -3.700 -11.660  1.00  0.00            
ATOM   2259  N   PRO   348     111.200  -4.360 -13.710  1.00  0.00            
ATOM   2260  CD  PRO   348     110.970  -4.860 -15.060  1.00  0.00            
ATOM   2261  HD1 PRO   348     110.070  -4.450 -15.510  1.00  0.00            
ATOM   2262  HD2 PRO   348     110.830  -5.930 -14.920  1.00  0.00            
ATOM   2263  CG  PRO   348     112.210  -4.630 -15.920  1.00  0.00            
ATOM   2264  HG1 PRO   348     112.020  -3.720 -16.480  1.00  0.00            
ATOM   2265  HG2 PRO   348     112.390  -5.480 -16.570  1.00  0.00            
ATOM   2266  CB  PRO   348     113.260  -4.380 -14.840  1.00  0.00            
ATOM   2267  HB1 PRO   348     114.000  -3.680 -15.220  1.00  0.00            
ATOM   2268  HB2 PRO   348     113.730  -5.310 -14.540  1.00  0.00            
ATOM   2269  CA  PRO   348     112.540  -3.800 -13.630  1.00  0.00            
ATOM   2270  HA  PRO   348     112.970  -4.140 -12.690  1.00  0.00            
ATOM   2271  C   PRO   348     112.500  -2.280 -13.580  1.00  0.00            
ATOM   2272  O   PRO   348     111.820  -1.630 -14.380  1.00  0.00            
ATOM   2273  N   PHE   349     113.150  -1.690 -12.570  1.00  0.00            
ATOM   2274  H   PHE   349     113.650  -2.390 -12.050  1.00  0.00            
ATOM   2275  CA  PHE   349     113.020  -0.310 -12.150  1.00  0.00            
ATOM   2276  HA  PHE   349     112.670   0.330 -12.960  1.00  0.00            
ATOM   2277  CB  PHE   349     111.980  -0.260 -11.040  1.00  0.00            
ATOM   2278  HB1 PHE   349     112.240  -1.030 -10.310  1.00  0.00            
ATOM   2279  HB2 PHE   349     110.970  -0.500 -11.390  1.00  0.00            
ATOM   2280  CG  PHE   349     111.930   1.080 -10.350  1.00  0.00            
ATOM   2281  CD1 PHE   349     111.180   2.090 -10.980  1.00  0.00            
ATOM   2282  HD1 PHE   349     110.600   1.960 -11.880  1.00  0.00            
ATOM   2283  CE1 PHE   349     111.160   3.340 -10.360  1.00  0.00            
ATOM   2284  HE1 PHE   349     110.580   4.160 -10.750  1.00  0.00            
ATOM   2285  CZ  PHE   349     111.920   3.610  -9.210  1.00  0.00            
ATOM   2286  HZ  PHE   349     111.790   4.480  -8.590  1.00  0.00            
ATOM   2287  CE2 PHE   349     112.640   2.570  -8.620  1.00  0.00            
ATOM   2288  HE2 PHE   349     113.040   2.750  -7.630  1.00  0.00            
ATOM   2289  CD2 PHE   349     112.660   1.280  -9.170  1.00  0.00            
ATOM   2290  HD2 PHE   349     113.150   0.480  -8.640  1.00  0.00            
ATOM   2291  C   PHE   349     114.360   0.240 -11.680  1.00  0.00            
ATOM   2292  O   PHE   349     114.910  -0.170 -10.660  1.00  0.00            
ATOM   2293  N   TYR   350     114.950   1.150 -12.460  1.00  0.00            
ATOM   2294  H   TYR   350     114.570   1.300 -13.380  1.00  0.00            
ATOM   2295  CA  TYR   350     116.230   1.770 -12.200  1.00  0.00            
ATOM   2296  HA  TYR   350     116.630   1.940 -13.200  1.00  0.00            
ATOM   2297  CB  TYR   350     115.980   3.080 -11.450  1.00  0.00            
ATOM   2298  HB1 TYR   350     116.970   3.490 -11.240  1.00  0.00            
ATOM   2299  HB2 TYR   350     115.540   2.850 -10.480  1.00  0.00            
ATOM   2300  CG  TYR   350     115.290   4.130 -12.290  1.00  0.00            
ATOM   2301  CD1 TYR   350     114.020   4.590 -11.950  1.00  0.00            
ATOM   2302  HD1 TYR   350     113.400   4.200 -11.150  1.00  0.00            
ATOM   2303  CE1 TYR   350     113.500   5.730 -12.580  1.00  0.00            
ATOM   2304  HE1 TYR   350     112.570   6.080 -12.160  1.00  0.00            
ATOM   2305  CZ  TYR   350     114.180   6.310 -13.670  1.00  0.00            
ATOM   2306  OH  TYR   350     113.780   7.440 -14.310  1.00  0.00            
ATOM   2307  HH  TYR   350     114.300   7.730 -15.070  1.00  0.00            
ATOM   2308  CE2 TYR   350     115.430   5.780 -14.030  1.00  0.00            
ATOM   2309  HE2 TYR   350     115.900   6.150 -14.930  1.00  0.00            
ATOM   2310  CD2 TYR   350     115.990   4.680 -13.370  1.00  0.00            
ATOM   2311  HD2 TYR   350     116.980   4.280 -13.570  1.00  0.00            
ATOM   2312  C   TYR   350     117.280   0.880 -11.550  1.00  0.00            
ATOM   2313  O   TYR   350     117.870   1.170 -10.510  1.00  0.00            
ATOM   2314  N   GLY   351     117.510  -0.210 -12.290  1.00  0.00            
ATOM   2315  H   GLY   351     116.980  -0.310 -13.150  1.00  0.00            
ATOM   2316  CA  GLY   351     118.550  -1.200 -12.100  1.00  0.00            
ATOM   2317  HA1 GLY   351     119.440  -0.670 -11.750  1.00  0.00            
ATOM   2318  HA2 GLY   351     118.770  -1.640 -13.070  1.00  0.00            
ATOM   2319  C   GLY   351     118.280  -2.400 -11.210  1.00  0.00            
ATOM   2320  O   GLY   351     118.770  -3.510 -11.410  1.00  0.00            
ATOM   2321  N   LYS   352     117.230  -2.250 -10.410  1.00  0.00            
ATOM   2322  H   LYS   352     116.840  -1.330 -10.240  1.00  0.00            
ATOM   2323  CA  LYS   352     116.610  -3.290  -9.610  1.00  0.00            
ATOM   2324  HA  LYS   352     117.190  -4.200  -9.450  1.00  0.00            
ATOM   2325  CB  LYS   352     116.470  -2.750  -8.190  1.00  0.00            
ATOM   2326  HB1 LYS   352     116.090  -3.560  -7.570  1.00  0.00            
ATOM   2327  HB2 LYS   352     115.800  -1.900  -8.310  1.00  0.00            
ATOM   2328  CG  LYS   352     117.700  -2.230  -7.460  1.00  0.00            
ATOM   2329  HG1 LYS   352     117.440  -1.920  -6.450  1.00  0.00            
ATOM   2330  HG2 LYS   352     118.080  -1.340  -7.970  1.00  0.00            
ATOM   2331  CD  LYS   352     118.880  -3.200  -7.380  1.00  0.00            
ATOM   2332  HD1 LYS   352     119.170  -3.290  -8.430  1.00  0.00            
ATOM   2333  HD2 LYS   352     118.500  -4.160  -7.040  1.00  0.00            
ATOM   2334  CE  LYS   352     120.040  -2.600  -6.600  1.00  0.00            
ATOM   2335  HE1 LYS   352     119.650  -2.310  -5.630  1.00  0.00            
ATOM   2336  HE2 LYS   352     120.400  -1.690  -7.090  1.00  0.00            
ATOM   2337  NZ  LYS   352     121.150  -3.560  -6.650  1.00  0.00            
ATOM   2338  HZ1 LYS   352     121.140  -4.200  -5.870  1.00  0.00            
ATOM   2339  HZ2 LYS   352     121.140  -4.070  -7.520  1.00  0.00            
ATOM   2340  HZ3 LYS   352     122.020  -3.040  -6.730  1.00  0.00            
ATOM   2341  C   LYS   352     115.290  -3.700 -10.250  1.00  0.00            
ATOM   2342  O   LYS   352     115.010  -3.350 -11.390  1.00  0.00            
ATOM   2343  N   ALA   353     114.410  -4.340  -9.480  1.00  0.00            
ATOM   2344  H   ALA   353     114.710  -4.620  -8.550  1.00  0.00            
ATOM   2345  CA  ALA   353     113.080  -4.680  -9.950  1.00  0.00            
ATOM   2346  HA  ALA   353     112.850  -4.020 -10.790  1.00  0.00            
ATOM   2347  CB  ALA   353     113.200  -6.100 -10.500  1.00  0.00            
ATOM   2348  HB1 ALA   353     113.770  -6.010 -11.430  1.00  0.00            
ATOM   2349  HB2 ALA   353     113.720  -6.810  -9.850  1.00  0.00            
ATOM   2350  HB3 ALA   353     112.240  -6.500 -10.820  1.00  0.00            
ATOM   2351  C   ALA   353     112.050  -4.580  -8.840  1.00  0.00            
ATOM   2352  O   ALA   353     112.380  -4.810  -7.680  1.00  0.00            
ATOM   2353  N   ILE   354     110.770  -4.280  -9.100  1.00  0.00            
ATOM   2354  H   ILE   354     110.440  -4.010 -10.010  1.00  0.00            
ATOM   2355  CA  ILE   354     109.780  -4.050  -8.060  1.00  0.00            
ATOM   2356  HA  ILE   354     110.250  -3.640  -7.170  1.00  0.00            
ATOM   2357  CB  ILE   354     108.830  -2.950  -8.540  1.00  0.00            
ATOM   2358  HB  ILE   354     108.560  -3.310  -9.530  1.00  0.00            
ATOM   2359  CG2 ILE   354     107.580  -2.740  -7.690  1.00  0.00            
ATOM   2360 1HG2 ILE   354     106.940  -2.050  -8.230  1.00  0.00            
ATOM   2361 2HG2 ILE   354     107.030  -3.670  -7.780  1.00  0.00            
ATOM   2362 3HG2 ILE   354     107.800  -2.440  -6.660  1.00  0.00            
ATOM   2363  CG1 ILE   354     109.570  -1.620  -8.620  1.00  0.00            
ATOM   2364 1HG1 ILE   354     110.540  -1.730  -9.100  1.00  0.00            
ATOM   2365 2HG1 ILE   354     109.720  -1.380  -7.570  1.00  0.00            
ATOM   2366  CD  ILE   354     108.810  -0.520  -9.360  1.00  0.00            
ATOM   2367  HD1 ILE   354     109.310   0.440  -9.320  1.00  0.00            
ATOM   2368  HD2 ILE   354     108.800  -0.740 -10.430  1.00  0.00            
ATOM   2369  HD3 ILE   354     107.750  -0.370  -9.130  1.00  0.00            
ATOM   2370  C   ILE   354     109.040  -5.350  -7.780  1.00  0.00            
ATOM   2371  O   ILE   354     108.620  -6.030  -8.720  1.00  0.00            
ATOM   2372  N   PRO   355     108.840  -5.650  -6.500  1.00  0.00            
ATOM   2373  CD  PRO   355     109.340  -4.960  -5.320  1.00  0.00            
ATOM   2374  HD1 PRO   355     109.050  -3.910  -5.320  1.00  0.00            
ATOM   2375  HD2 PRO   355     110.420  -5.070  -5.360  1.00  0.00            
ATOM   2376  CG  PRO   355     108.840  -5.710  -4.090  1.00  0.00            
ATOM   2377  HG1 PRO   355     107.930  -5.270  -3.680  1.00  0.00            
ATOM   2378  HG2 PRO   355     109.610  -5.730  -3.320  1.00  0.00            
ATOM   2379  CB  PRO   355     108.520  -7.120  -4.590  1.00  0.00            
ATOM   2380  HB1 PRO   355     107.720  -7.510  -3.960  1.00  0.00            
ATOM   2381  HB2 PRO   355     109.380  -7.780  -4.610  1.00  0.00            
ATOM   2382  CA  PRO   355     108.050  -6.750  -6.000  1.00  0.00            
ATOM   2383  HA  PRO   355     108.190  -7.660  -6.590  1.00  0.00            
ATOM   2384  C   PRO   355     106.580  -6.350  -6.120  1.00  0.00            
ATOM   2385  O   PRO   355     106.210  -5.230  -5.810  1.00  0.00            
ATOM   2386  N   ILE   356     105.750  -7.350  -6.430  1.00  0.00            
ATOM   2387  H   ILE   356     106.110  -8.280  -6.580  1.00  0.00            
ATOM   2388  CA  ILE   356     104.340  -7.110  -6.680  1.00  0.00            
ATOM   2389  HA  ILE   356     104.400  -6.290  -7.390  1.00  0.00            
ATOM   2390  CB  ILE   356     103.690  -8.280  -7.410  1.00  0.00            
ATOM   2391  HB  ILE   356     104.420  -8.690  -8.100  1.00  0.00            
ATOM   2392  CG2 ILE   356     103.280  -9.430  -6.500  1.00  0.00            
ATOM   2393 1HG2 ILE   356     102.460  -9.130  -5.850  1.00  0.00            
ATOM   2394 2HG2 ILE   356     102.880 -10.320  -6.990  1.00  0.00            
ATOM   2395 3HG2 ILE   356     104.090  -9.770  -5.860  1.00  0.00            
ATOM   2396  CG1 ILE   356     102.510  -7.860  -8.280  1.00  0.00            
ATOM   2397 1HG1 ILE   356     102.740  -6.880  -8.700  1.00  0.00            
ATOM   2398 2HG1 ILE   356     101.630  -7.740  -7.640  1.00  0.00            
ATOM   2399  CD  ILE   356     102.080  -8.780  -9.420  1.00  0.00            
ATOM   2400  HD1 ILE   356     101.120  -8.460  -9.820  1.00  0.00            
ATOM   2401  HD2 ILE   356     102.780  -8.680 -10.250  1.00  0.00            
ATOM   2402  HD3 ILE   356     101.890  -9.800  -9.110  1.00  0.00            
ATOM   2403  C   ILE   356     103.490  -6.570  -5.540  1.00  0.00            
ATOM   2404  O   ILE   356     102.590  -5.770  -5.790  1.00  0.00            
ATOM   2405  N   GLU   357     103.810  -6.840  -4.270  1.00  0.00            
ATOM   2406  H   GLU   357     104.480  -7.570  -4.060  1.00  0.00            
ATOM   2407  CA  GLU   357     103.120  -6.280  -3.120  1.00  0.00            
ATOM   2408  HA  GLU   357     102.040  -6.300  -3.240  1.00  0.00            
ATOM   2409  CB  GLU   357     103.470  -7.050  -1.850  1.00  0.00            
ATOM   2410  HB1 GLU   357     103.090  -8.070  -1.890  1.00  0.00            
ATOM   2411  HB2 GLU   357     102.950  -6.690  -0.960  1.00  0.00            
ATOM   2412  CG  GLU   357     104.980  -7.040  -1.630  1.00  0.00            
ATOM   2413  HG1 GLU   357     105.280  -6.000  -1.520  1.00  0.00            
ATOM   2414  HG2 GLU   357     105.470  -7.540  -2.470  1.00  0.00            
ATOM   2415  CD  GLU   357     105.240  -7.880  -0.390  1.00  0.00            
ATOM   2416  OE1 GLU   357     105.230  -9.120  -0.540  1.00  0.00            
ATOM   2417  OE2 GLU   357     105.300  -7.270   0.700  1.00  0.00            
ATOM   2418  C   GLU   357     103.400  -4.800  -2.900  1.00  0.00            
ATOM   2419  O   GLU   357     102.820  -4.120  -2.070  1.00  0.00            
ATOM   2420  N   ALA   358     104.360  -4.240  -3.640  1.00  0.00            
ATOM   2421  H   ALA   358     104.780  -4.850  -4.320  1.00  0.00            
ATOM   2422  CA  ALA   358     104.630  -2.820  -3.750  1.00  0.00            
ATOM   2423  HA  ALA   358     104.520  -2.400  -2.750  1.00  0.00            
ATOM   2424  CB  ALA   358     106.090  -2.640  -4.170  1.00  0.00            
ATOM   2425  HB1 ALA   358     106.200  -2.860  -5.240  1.00  0.00            
ATOM   2426  HB2 ALA   358     106.430  -1.610  -4.090  1.00  0.00            
ATOM   2427  HB3 ALA   358     106.730  -3.210  -3.500  1.00  0.00            
ATOM   2428  C   ALA   358     103.700  -2.050  -4.680  1.00  0.00            
ATOM   2429  O   ALA   358     103.830  -0.820  -4.700  1.00  0.00            
ATOM   2430  N   ILE   359     102.760  -2.620  -5.440  1.00  0.00            
ATOM   2431  H   ILE   359     102.640  -3.610  -5.260  1.00  0.00            
ATOM   2432  CA  ILE   359     101.980  -2.070  -6.520  1.00  0.00            
ATOM   2433  HA  ILE   359     101.940  -0.990  -6.410  1.00  0.00            
ATOM   2434  CB  ILE   359     102.700  -2.240  -7.860  1.00  0.00            
ATOM   2435  HB  ILE   359     102.000  -1.960  -8.650  1.00  0.00            
ATOM   2436  CG2 ILE   359     103.870  -1.280  -8.030  1.00  0.00            
ATOM   2437 1HG2 ILE   359     104.710  -1.600  -7.410  1.00  0.00            
ATOM   2438 2HG2 ILE   359     104.270  -1.120  -9.030  1.00  0.00            
ATOM   2439 3HG2 ILE   359     103.600  -0.280  -7.660  1.00  0.00            
ATOM   2440  CG1 ILE   359     103.300  -3.610  -8.140  1.00  0.00            
ATOM   2441 1HG1 ILE   359     102.440  -4.290  -8.070  1.00  0.00            
ATOM   2442 2HG1 ILE   359     103.960  -3.880  -7.320  1.00  0.00            
ATOM   2443  CD  ILE   359     103.880  -3.850  -9.530  1.00  0.00            
ATOM   2444  HD1 ILE   359     104.700  -3.210  -9.840  1.00  0.00            
ATOM   2445  HD2 ILE   359     104.280  -4.870  -9.580  1.00  0.00            
ATOM   2446  HD3 ILE   359     103.060  -3.740 -10.250  1.00  0.00            
ATOM   2447  C   ILE   359     100.520  -2.500  -6.620  1.00  0.00            
ATOM   2448  O   ILE   359      99.740  -1.680  -7.110  1.00  0.00            
ATOM   2449  N   ARG   360     100.100  -3.690  -6.180  1.00  0.00            
ATOM   2450  H   ARG   360     100.840  -4.380  -6.120  1.00  0.00            
ATOM   2451  CA  ARG   360      98.740  -4.190  -6.190  1.00  0.00            
ATOM   2452  HA  ARG   360      98.160  -3.780  -7.010  1.00  0.00            
ATOM   2453  CB  ARG   360      98.920  -5.670  -6.560  1.00  0.00            
ATOM   2454  HB1 ARG   360      99.370  -6.200  -5.720  1.00  0.00            
ATOM   2455  HB2 ARG   360      99.550  -5.780  -7.440  1.00  0.00            
ATOM   2456  CG  ARG   360      97.550  -6.280  -6.840  1.00  0.00            
ATOM   2457  HG1 ARG   360      97.070  -5.690  -7.630  1.00  0.00            
ATOM   2458  HG2 ARG   360      96.950  -6.330  -5.930  1.00  0.00            
ATOM   2459  CD  ARG   360      97.740  -7.730  -7.260  1.00  0.00            
ATOM   2460  HD1 ARG   360      98.420  -7.680  -8.110  1.00  0.00            
ATOM   2461  HD2 ARG   360      96.770  -8.130  -7.570  1.00  0.00            
ATOM   2462  NE  ARG   360      98.210  -8.660  -6.230  1.00  0.00            
ATOM   2463  HE  ARG   360      97.610  -8.850  -5.440  1.00  0.00            
ATOM   2464  CZ  ARG   360      99.190  -9.550  -6.380  1.00  0.00            
ATOM   2465  NH1 ARG   360      99.690  -9.880  -7.580  1.00  0.00            
ATOM   2466 1HH1 ARG   360      99.350  -9.420  -8.410  1.00  0.00            
ATOM   2467 2HH1 ARG   360     100.420 -10.580  -7.560  1.00  0.00            
ATOM   2468  NH2 ARG   360      99.580 -10.400  -5.410  1.00  0.00            
ATOM   2469 1HH2 ARG   360      99.150 -10.340  -4.500  1.00  0.00            
ATOM   2470 2HH2 ARG   360     100.150 -11.200  -5.630  1.00  0.00            
ATOM   2471  C   ARG   360      97.890  -4.040  -4.940  1.00  0.00            
ATOM   2472  O   ARG   360      98.360  -4.300  -3.840  1.00  0.00            
ATOM   2473  N   GLY   361      96.610  -3.680  -5.100  1.00  0.00            
ATOM   2474  H   GLY   361      96.280  -3.640  -6.050  1.00  0.00            
ATOM   2475  CA  GLY   361      95.650  -3.620  -4.020  1.00  0.00            
ATOM   2476  HA1 GLY   361      95.920  -4.370  -3.270  1.00  0.00            
ATOM   2477  HA2 GLY   361      94.630  -3.770  -4.370  1.00  0.00            
ATOM   2478  C   GLY   361      95.620  -2.320  -3.230  1.00  0.00            
ATOM   2479  O   GLY   361      94.760  -2.120  -2.370  1.00  0.00            
ATOM   2480  N   GLY   362      96.600  -1.440  -3.440  1.00  0.00            
ATOM   2481  H   GLY   362      97.340  -1.700  -4.080  1.00  0.00            
ATOM   2482  CA  GLY   362      96.880  -0.250  -2.660  1.00  0.00            
ATOM   2483  HA1 GLY   362      97.780  -0.370  -2.060  1.00  0.00            
ATOM   2484  HA2 GLY   362      96.060   0.100  -2.030  1.00  0.00            
ATOM   2485  C   GLY   362      97.100   0.980  -3.540  1.00  0.00            
ATOM   2486  O   GLY   362      97.180   0.950  -4.760  1.00  0.00            
ATOM   2487  N   ARG   363      97.160   2.140  -2.880  1.00  0.00            
ATOM   2488  H   ARG   363      96.960   2.190  -1.890  1.00  0.00            
ATOM   2489  CA  ARG   363      97.530   3.410  -3.480  1.00  0.00            
ATOM   2490  HA  ARG   363      97.210   3.370  -4.520  1.00  0.00            
ATOM   2491  CB  ARG   363      96.740   4.550  -2.840  1.00  0.00            
ATOM   2492  HB1 ARG   363      97.050   5.470  -3.330  1.00  0.00            
ATOM   2493  HB2 ARG   363      96.940   4.480  -1.770  1.00  0.00            
ATOM   2494  CG  ARG   363      95.290   4.350  -3.250  1.00  0.00            
ATOM   2495  HG1 ARG   363      94.830   3.400  -2.980  1.00  0.00            
ATOM   2496  HG2 ARG   363      95.030   4.710  -4.240  1.00  0.00            
ATOM   2497  CD  ARG   363      94.530   5.380  -2.410  1.00  0.00            
ATOM   2498  HD1 ARG   363      94.750   5.320  -1.350  1.00  0.00            
ATOM   2499  HD2 ARG   363      93.460   5.270  -2.620  1.00  0.00            
ATOM   2500  NE  ARG   363      94.830   6.770  -2.750  1.00  0.00            
ATOM   2501  HE  ARG   363      95.240   7.350  -2.030  1.00  0.00            
ATOM   2502  CZ  ARG   363      94.490   7.480  -3.840  1.00  0.00            
ATOM   2503  NH1 ARG   363      93.840   7.030  -4.920  1.00  0.00            
ATOM   2504 1HH1 ARG   363      93.700   6.030  -5.010  1.00  0.00            
ATOM   2505 2HH1 ARG   363      93.510   7.660  -5.640  1.00  0.00            
ATOM   2506  NH2 ARG   363      94.790   8.780  -3.820  1.00  0.00            
ATOM   2507 1HH2 ARG   363      95.410   9.140  -3.100  1.00  0.00            
ATOM   2508 2HH2 ARG   363      94.380   9.430  -4.480  1.00  0.00            
ATOM   2509  C   ARG   363      99.040   3.520  -3.380  1.00  0.00            
ATOM   2510  O   ARG   363      99.580   3.720  -2.290  1.00  0.00            
ATOM   2511  N   HIS   364      99.810   3.470  -4.470  1.00  0.00            
ATOM   2512  H   HIS   364      99.410   3.290  -5.370  1.00  0.00            
ATOM   2513  CA  HIS   364     101.260   3.580  -4.350  1.00  0.00            
ATOM   2514  HA  HIS   364     101.610   3.670  -3.330  1.00  0.00            
ATOM   2515  CB  HIS   364     101.840   2.300  -4.940  1.00  0.00            
ATOM   2516  HB1 HIS   364     102.910   2.380  -4.760  1.00  0.00            
ATOM   2517  HB2 HIS   364     101.610   2.220  -6.000  1.00  0.00            
ATOM   2518  CG  HIS   364     101.310   1.030  -4.340  1.00  0.00            
ATOM   2519  ND1 HIS   364     101.670   0.570  -3.090  1.00  0.00            
ATOM   2520  HD1 HIS   364     102.240   0.990  -2.360  1.00  0.00            
ATOM   2521  CE1 HIS   364     100.900  -0.500  -2.830  1.00  0.00            
ATOM   2522  HE1 HIS   364     100.970  -1.150  -1.970  1.00  0.00            
ATOM   2523  NE2 HIS   364     100.120  -0.830  -3.860  1.00  0.00            
ATOM   2524  CD2 HIS   364     100.300   0.210  -4.780  1.00  0.00            
ATOM   2525  HD2 HIS   364      99.740   0.330  -5.690  1.00  0.00            
ATOM   2526  C   HIS   364     101.620   4.880  -5.060  1.00  0.00            
ATOM   2527  O   HIS   364     101.030   5.310  -6.050  1.00  0.00            
ATOM   2528  N   LEU   365     102.870   5.280  -4.790  1.00  0.00            
ATOM   2529  H   LEU   365     103.390   4.890  -4.020  1.00  0.00            
ATOM   2530  CA  LEU   365     103.580   6.230  -5.610  1.00  0.00            
ATOM   2531  HA  LEU   365     103.000   6.500  -6.490  1.00  0.00            
ATOM   2532  CB  LEU   365     103.730   7.490  -4.750  1.00  0.00            
ATOM   2533  HB1 LEU   365     104.180   7.240  -3.790  1.00  0.00            
ATOM   2534  HB2 LEU   365     102.710   7.850  -4.590  1.00  0.00            
ATOM   2535  CG  LEU   365     104.460   8.600  -5.490  1.00  0.00            
ATOM   2536  HG  LEU   365     105.380   8.310  -6.000  1.00  0.00            
ATOM   2537  CD1 LEU   365     103.590   9.170  -6.620  1.00  0.00            
ATOM   2538 1HD1 LEU   365     102.600   9.460  -6.260  1.00  0.00            
ATOM   2539 2HD1 LEU   365     104.030   9.980  -7.210  1.00  0.00            
ATOM   2540 3HD1 LEU   365     103.410   8.430  -7.390  1.00  0.00            
ATOM   2541  CD2 LEU   365     104.590   9.750  -4.500  1.00  0.00            
ATOM   2542 1HD2 LEU   365     103.670  10.080  -4.030  1.00  0.00            
ATOM   2543 2HD2 LEU   365     105.230   9.490  -3.660  1.00  0.00            
ATOM   2544 3HD2 LEU   365     104.940  10.630  -5.050  1.00  0.00            
ATOM   2545  C   LEU   365     104.950   5.730  -6.050  1.00  0.00            
ATOM   2546  O   LEU   365     105.790   5.480  -5.190  1.00  0.00            
ATOM   2547  N   ILE   366     105.290   5.760  -7.340  1.00  0.00            
ATOM   2548  H   ILE   366     104.560   6.170  -7.900  1.00  0.00            
ATOM   2549  CA  ILE   366     106.590   5.490  -7.910  1.00  0.00            
ATOM   2550  HA  ILE   366     107.240   5.140  -7.110  1.00  0.00            
ATOM   2551  CB  ILE   366     106.480   4.460  -9.030  1.00  0.00            
ATOM   2552  HB  ILE   366     105.780   4.950  -9.710  1.00  0.00            
ATOM   2553  CG2 ILE   366     107.850   4.280  -9.680  1.00  0.00            
ATOM   2554 1HG2 ILE   366     107.810   3.540 -10.470  1.00  0.00            
ATOM   2555 2HG2 ILE   366     108.220   5.180 -10.160  1.00  0.00            
ATOM   2556 3HG2 ILE   366     108.510   4.010  -8.860  1.00  0.00            
ATOM   2557  CG1 ILE   366     105.870   3.100  -8.710  1.00  0.00            
ATOM   2558 1HG1 ILE   366     104.820   3.170  -8.460  1.00  0.00            
ATOM   2559 2HG1 ILE   366     106.420   2.790  -7.820  1.00  0.00            
ATOM   2560  CD  ILE   366     105.890   2.010  -9.780  1.00  0.00            
ATOM   2561  HD1 ILE   366     105.220   2.280 -10.600  1.00  0.00            
ATOM   2562  HD2 ILE   366     106.890   1.660 -10.060  1.00  0.00            
ATOM   2563  HD3 ILE   366     105.330   1.170  -9.390  1.00  0.00            
ATOM   2564  C   ILE   366     107.200   6.760  -8.480  1.00  0.00            
ATOM   2565  O   ILE   366     106.650   7.390  -9.380  1.00  0.00            
ATOM   2566  N   PHE   367     108.310   7.270  -7.930  1.00  0.00            
ATOM   2567  H   PHE   367     108.650   6.780  -7.120  1.00  0.00            
ATOM   2568  CA  PHE   367     109.060   8.420  -8.380  1.00  0.00            
ATOM   2569  HA  PHE   367     108.280   9.120  -8.660  1.00  0.00            
ATOM   2570  CB  PHE   367     109.840   8.990  -7.200  1.00  0.00            
ATOM   2571  HB1 PHE   367     110.640   9.620  -7.600  1.00  0.00            
ATOM   2572  HB2 PHE   367     110.320   8.210  -6.610  1.00  0.00            
ATOM   2573  CG  PHE   367     109.030   9.770  -6.200  1.00  0.00            
ATOM   2574  CD1 PHE   367     108.480  11.030  -6.470  1.00  0.00            
ATOM   2575  HD1 PHE   367     108.620  11.440  -7.460  1.00  0.00            
ATOM   2576  CE1 PHE   367     107.720  11.750  -5.540  1.00  0.00            
ATOM   2577  HE1 PHE   367     107.200  12.650  -5.830  1.00  0.00            
ATOM   2578  CZ  PHE   367     107.580  11.210  -4.260  1.00  0.00            
ATOM   2579  HZ  PHE   367     107.020  11.670  -3.450  1.00  0.00            
ATOM   2580  CE2 PHE   367     108.120   9.950  -3.980  1.00  0.00            
ATOM   2581  HE2 PHE   367     108.010   9.510  -3.000  1.00  0.00            
ATOM   2582  CD2 PHE   367     108.780   9.190  -4.950  1.00  0.00            
ATOM   2583  HD2 PHE   367     109.040   8.160  -4.760  1.00  0.00            
ATOM   2584  C   PHE   367     109.980   7.960  -9.510  1.00  0.00            
ATOM   2585  O   PHE   367     110.260   6.770  -9.620  1.00  0.00            
ATOM   2586  N   CYS   368     110.280   8.890 -10.420  1.00  0.00            
ATOM   2587  H   CYS   368     109.750   9.740 -10.340  1.00  0.00            
ATOM   2588  CA  CYS   368     111.140   8.690 -11.570  1.00  0.00            
ATOM   2589  HA  CYS   368     111.800   7.860 -11.310  1.00  0.00            
ATOM   2590  CB  CYS   368     110.310   8.460 -12.830  1.00  0.00            
ATOM   2591  HB1 CYS   368     111.000   8.550 -13.660  1.00  0.00            
ATOM   2592  HB2 CYS   368     109.470   9.150 -12.970  1.00  0.00            
ATOM   2593  SG  CYS   368     109.710   6.750 -12.780  1.00  0.00            
ATOM   2594  HG  CYS   368     109.040   6.730 -11.620  1.00  0.00            
ATOM   2595  C   CYS   368     112.040   9.890 -11.810  1.00  0.00            
ATOM   2596  O   CYS   368     111.680  10.990 -11.390  1.00  0.00            
ATOM   2597  N   HIS   369     113.170   9.710 -12.490  1.00  0.00            
ATOM   2598  H   HIS   369     113.370   8.740 -12.660  1.00  0.00            
ATOM   2599  CA  HIS   369     114.210  10.640 -12.890  1.00  0.00            
ATOM   2600  HA  HIS   369     114.030  11.580 -12.370  1.00  0.00            
ATOM   2601  CB  HIS   369     115.600  10.060 -12.670  1.00  0.00            
ATOM   2602  HB1 HIS   369     115.810   9.130 -13.180  1.00  0.00            
ATOM   2603  HB2 HIS   369     115.650   9.660 -11.650  1.00  0.00            
ATOM   2604  CG  HIS   369     116.740  11.050 -12.690  1.00  0.00            
ATOM   2605  ND1 HIS   369     116.870  12.350 -12.230  1.00  0.00            
ATOM   2606  HD1 HIS   369     116.130  12.930 -11.860  1.00  0.00            
ATOM   2607  CE1 HIS   369     118.040  12.850 -12.680  1.00  0.00            
ATOM   2608  HE1 HIS   369     118.320  13.880 -12.520  1.00  0.00            
ATOM   2609  NE2 HIS   369     118.660  11.940 -13.440  1.00  0.00            
ATOM   2610  CD2 HIS   369     117.850  10.810 -13.460  1.00  0.00            
ATOM   2611  HD2 HIS   369     118.080   9.870 -13.940  1.00  0.00            
ATOM   2612  C   HIS   369     114.110  11.170 -14.310  1.00  0.00            
ATOM   2613  O   HIS   369     114.880  12.050 -14.700  1.00  0.00            
ATOM   2614  N   SER   370     113.020  10.790 -14.990  1.00  0.00            
ATOM   2615  H   SER   370     112.380  10.190 -14.490  1.00  0.00            
ATOM   2616  CA  SER   370     112.600  11.300 -16.280  1.00  0.00            
ATOM   2617  HA  SER   370     112.950  12.320 -16.490  1.00  0.00            
ATOM   2618  CB  SER   370     113.350  10.470 -17.310  1.00  0.00            
ATOM   2619  HB1 SER   370     113.440   9.420 -17.040  1.00  0.00            
ATOM   2620  HB2 SER   370     114.400  10.770 -17.340  1.00  0.00            
ATOM   2621  OG  SER   370     112.720  10.540 -18.570  1.00  0.00            
ATOM   2622  HG  SER   370     113.380  10.490 -19.260  1.00  0.00            
ATOM   2623  C   SER   370     111.100  11.150 -16.470  1.00  0.00            
ATOM   2624  O   SER   370     110.460  10.200 -16.030  1.00  0.00            
ATOM   2625  N   LYS   371     110.490  12.100 -17.190  1.00  0.00            
ATOM   2626  H   LYS   371     111.040  12.870 -17.530  1.00  0.00            
ATOM   2627  CA  LYS   371     109.100  11.980 -17.560  1.00  0.00            
ATOM   2628  HA  LYS   371     108.470  11.940 -16.670  1.00  0.00            
ATOM   2629  CB  LYS   371     108.660  13.190 -18.380  1.00  0.00            
ATOM   2630  HB1 LYS   371     107.580  13.100 -18.520  1.00  0.00            
ATOM   2631  HB2 LYS   371     109.080  13.190 -19.390  1.00  0.00            
ATOM   2632  CG  LYS   371     108.970  14.550 -17.750  1.00  0.00            
ATOM   2633  HG1 LYS   371     110.030  14.650 -17.520  1.00  0.00            
ATOM   2634  HG2 LYS   371     108.470  14.550 -16.780  1.00  0.00            
ATOM   2635  CD  LYS   371     108.550  15.720 -18.630  1.00  0.00            
ATOM   2636  HD1 LYS   371     107.670  15.380 -19.180  1.00  0.00            
ATOM   2637  HD2 LYS   371     109.320  15.940 -19.380  1.00  0.00            
ATOM   2638  CE  LYS   371     108.130  17.010 -17.940  1.00  0.00            
ATOM   2639  HE1 LYS   371     108.950  17.230 -17.250  1.00  0.00            
ATOM   2640  HE2 LYS   371     107.200  16.840 -17.400  1.00  0.00            
ATOM   2641  NZ  LYS   371     108.020  18.190 -18.820  1.00  0.00            
ATOM   2642  HZ1 LYS   371     107.970  19.120 -18.420  1.00  0.00            
ATOM   2643  HZ2 LYS   371     108.860  18.390 -19.340  1.00  0.00            
ATOM   2644  HZ3 LYS   371     107.200  18.110 -19.400  1.00  0.00            
ATOM   2645  C   LYS   371     108.910  10.850 -18.550  1.00  0.00            
ATOM   2646  O   LYS   371     107.900  10.160 -18.390  1.00  0.00            
ATOM   2647  N   LYS   372     109.750  10.690 -19.580  1.00  0.00            
ATOM   2648  H   LYS   372     110.460  11.400 -19.610  1.00  0.00            
ATOM   2649  CA  LYS   372     109.780   9.600 -20.540  1.00  0.00            
ATOM   2650  HA  LYS   372     108.820   9.630 -21.050  1.00  0.00            
ATOM   2651  CB  LYS   372     110.910   9.610 -21.560  1.00  0.00            
ATOM   2652  HB1 LYS   372     110.910   8.700 -22.150  1.00  0.00            
ATOM   2653  HB2 LYS   372     111.860   9.690 -21.030  1.00  0.00            
ATOM   2654  CG  LYS   372     110.760  10.760 -22.560  1.00  0.00            
ATOM   2655  HG1 LYS   372     110.790  11.730 -22.060  1.00  0.00            
ATOM   2656  HG2 LYS   372     109.730  10.700 -22.920  1.00  0.00            
ATOM   2657  CD  LYS   372     111.700  10.900 -23.750  1.00  0.00            
ATOM   2658  HD1 LYS   372     111.430  11.840 -24.210  1.00  0.00            
ATOM   2659  HD2 LYS   372     111.600  10.020 -24.390  1.00  0.00            
ATOM   2660  CE  LYS   372     113.180  10.980 -23.380  1.00  0.00            
ATOM   2661  HE1 LYS   372     113.220  10.150 -22.680  1.00  0.00            
ATOM   2662  HE2 LYS   372     113.440  11.860 -22.790  1.00  0.00            
ATOM   2663  NZ  LYS   372     114.010  10.680 -24.550  1.00  0.00            
ATOM   2664  HZ1 LYS   372     114.980  10.810 -24.310  1.00  0.00            
ATOM   2665  HZ2 LYS   372     113.790   9.810 -25.020  1.00  0.00            
ATOM   2666  HZ3 LYS   372     113.900  11.430 -25.220  1.00  0.00            
ATOM   2667  C   LYS   372     109.500   8.250 -19.900  1.00  0.00            
ATOM   2668  O   LYS   372     108.850   7.360 -20.450  1.00  0.00            
ATOM   2669  N   LYS   373     110.050   7.990 -18.720  1.00  0.00            
ATOM   2670  H   LYS   373     110.720   8.680 -18.400  1.00  0.00            
ATOM   2671  CA  LYS   373     109.900   6.780 -17.940  1.00  0.00            
ATOM   2672  HA  LYS   373     110.020   6.020 -18.720  1.00  0.00            
ATOM   2673  CB  LYS   373     111.010   6.690 -16.900  1.00  0.00            
ATOM   2674  HB1 LYS   373     110.780   5.880 -16.200  1.00  0.00            
ATOM   2675  HB2 LYS   373     110.970   7.640 -16.360  1.00  0.00            
ATOM   2676  CG  LYS   373     112.400   6.350 -17.440  1.00  0.00            
ATOM   2677  HG1 LYS   373     112.980   6.440 -16.520  1.00  0.00            
ATOM   2678  HG2 LYS   373     112.800   7.110 -18.110  1.00  0.00            
ATOM   2679  CD  LYS   373     112.440   4.970 -18.080  1.00  0.00            
ATOM   2680  HD1 LYS   373     111.850   4.970 -18.990  1.00  0.00            
ATOM   2681  HD2 LYS   373     112.040   4.220 -17.400  1.00  0.00            
ATOM   2682  CE  LYS   373     113.890   4.590 -18.350  1.00  0.00            
ATOM   2683  HE1 LYS   373     114.300   4.500 -17.350  1.00  0.00            
ATOM   2684  HE2 LYS   373     114.380   5.400 -18.890  1.00  0.00            
ATOM   2685  NZ  LYS   373     113.970   3.350 -19.150  1.00  0.00            
ATOM   2686  HZ1 LYS   373     113.040   2.990 -19.260  1.00  0.00            
ATOM   2687  HZ2 LYS   373     114.390   3.530 -20.050  1.00  0.00            
ATOM   2688  HZ3 LYS   373     114.490   2.620 -18.690  1.00  0.00            
ATOM   2689  C   LYS   373     108.500   6.590 -17.370  1.00  0.00            
ATOM   2690  O   LYS   373     108.170   5.440 -17.080  1.00  0.00            
ATOM   2691  N   CYS   374     107.680   7.620 -17.170  1.00  0.00            
ATOM   2692  H   CYS   374     107.990   8.550 -17.430  1.00  0.00            
ATOM   2693  CA  CYS   374     106.400   7.410 -16.530  1.00  0.00            
ATOM   2694  HA  CYS   374     106.630   6.730 -15.710  1.00  0.00            
ATOM   2695  CB  CYS   374     105.840   8.730 -16.020  1.00  0.00            
ATOM   2696  HB1 CYS   374     104.830   8.530 -15.650  1.00  0.00            
ATOM   2697  HB2 CYS   374     105.860   9.530 -16.770  1.00  0.00            
ATOM   2698  SG  CYS   374     106.940   9.240 -14.670  1.00  0.00            
ATOM   2699  HG  CYS   374     106.610  10.520 -14.870  1.00  0.00            
ATOM   2700  C   CYS   374     105.460   6.650 -17.450  1.00  0.00            
ATOM   2701  O   CYS   374     104.890   5.650 -17.010  1.00  0.00            
ATOM   2702  N   ASP   375     105.500   7.000 -18.740  1.00  0.00            
ATOM   2703  H   ASP   375     106.170   7.740 -18.930  1.00  0.00            
ATOM   2704  CA  ASP   375     104.830   6.350 -19.850  1.00  0.00            
ATOM   2705  HA  ASP   375     103.750   6.270 -19.750  1.00  0.00            
ATOM   2706  CB  ASP   375     105.080   7.030 -21.190  1.00  0.00            
ATOM   2707  HB1 ASP   375     104.350   6.730 -21.950  1.00  0.00            
ATOM   2708  HB2 ASP   375     106.070   6.760 -21.540  1.00  0.00            
ATOM   2709  CG  ASP   375     105.090   8.540 -21.010  1.00  0.00            
ATOM   2710  OD1 ASP   375     104.010   9.130 -21.210  1.00  0.00            
ATOM   2711  OD2 ASP   375     106.120   9.180 -20.730  1.00  0.00            
ATOM   2712  C   ASP   375     105.240   4.890 -19.980  1.00  0.00            
ATOM   2713  O   ASP   375     104.430   3.990 -20.220  1.00  0.00            
ATOM   2714  N   GLU   376     106.540   4.600 -19.870  1.00  0.00            
ATOM   2715  H   GLU   376     107.120   5.390 -19.620  1.00  0.00            
ATOM   2716  CA  GLU   376     107.120   3.270 -19.820  1.00  0.00            
ATOM   2717  HA  GLU   376     106.810   2.700 -20.690  1.00  0.00            
ATOM   2718  CB  GLU   376     108.650   3.330 -19.810  1.00  0.00            
ATOM   2719  HB1 GLU   376     109.040   3.610 -18.830  1.00  0.00            
ATOM   2720  HB2 GLU   376     108.970   4.100 -20.510  1.00  0.00            
ATOM   2721  CG  GLU   376     109.210   2.000 -20.310  1.00  0.00            
ATOM   2722  HG1 GLU   376     108.790   1.860 -21.300  1.00  0.00            
ATOM   2723  HG2 GLU   376     108.850   1.260 -19.590  1.00  0.00            
ATOM   2724  CD  GLU   376     110.730   2.020 -20.420  1.00  0.00            
ATOM   2725  OE1 GLU   376     111.390   2.190 -19.370  1.00  0.00            
ATOM   2726  OE2 GLU   376     111.200   2.060 -21.570  1.00  0.00            
ATOM   2727  C   GLU   376     106.650   2.460 -18.620  1.00  0.00            
ATOM   2728  O   GLU   376     105.980   1.470 -18.900  1.00  0.00            
ATOM   2729  N   LEU   377     106.710   2.980 -17.390  1.00  0.00            
ATOM   2730  H   LEU   377     107.140   3.890 -17.320  1.00  0.00            
ATOM   2731  CA  LEU   377     106.440   2.220 -16.180  1.00  0.00            
ATOM   2732  HA  LEU   377     107.000   1.290 -16.310  1.00  0.00            
ATOM   2733  CB  LEU   377     107.080   2.790 -14.920  1.00  0.00            
ATOM   2734  HB1 LEU   377     106.530   2.490 -14.030  1.00  0.00            
ATOM   2735  HB2 LEU   377     106.790   3.840 -14.920  1.00  0.00            
ATOM   2736  CG  LEU   377     108.590   2.640 -14.790  1.00  0.00            
ATOM   2737  HG  LEU   377     108.990   2.820 -15.790  1.00  0.00            
ATOM   2738  CD1 LEU   377     109.090   3.600 -13.720  1.00  0.00            
ATOM   2739 1HD1 LEU   377     110.170   3.460 -13.630  1.00  0.00            
ATOM   2740 2HD1 LEU   377     108.860   4.550 -14.210  1.00  0.00            
ATOM   2741 3HD1 LEU   377     108.630   3.450 -12.740  1.00  0.00            
ATOM   2742  CD2 LEU   377     108.910   1.200 -14.400  1.00  0.00            
ATOM   2743 1HD2 LEU   377     109.990   1.090 -14.420  1.00  0.00            
ATOM   2744 2HD2 LEU   377     108.590   0.830 -13.420  1.00  0.00            
ATOM   2745 3HD2 LEU   377     108.630   0.420 -15.100  1.00  0.00            
ATOM   2746  C   LEU   377     104.950   1.950 -16.150  1.00  0.00            
ATOM   2747  O   LEU   377     104.490   0.940 -15.620  1.00  0.00            
ATOM   2748  N   ALA   378     104.090   2.910 -16.480  1.00  0.00            
ATOM   2749  H   ALA   378     104.510   3.820 -16.600  1.00  0.00            
ATOM   2750  CA  ALA   378     102.640   2.830 -16.410  1.00  0.00            
ATOM   2751  HA  ALA   378     102.270   2.610 -15.410  1.00  0.00            
ATOM   2752  CB  ALA   378     102.080   4.200 -16.780  1.00  0.00            
ATOM   2753  HB1 ALA   378     100.990   4.170 -16.700  1.00  0.00            
ATOM   2754  HB2 ALA   378     102.500   4.940 -16.100  1.00  0.00            
ATOM   2755  HB3 ALA   378     102.360   4.320 -17.830  1.00  0.00            
ATOM   2756  C   ALA   378     102.110   1.810 -17.410  1.00  0.00            
ATOM   2757  O   ALA   378     101.060   1.260 -17.070  1.00  0.00            
ATOM   2758  N   ALA   379     102.740   1.590 -18.560  1.00  0.00            
ATOM   2759  H   ALA   379     103.480   2.240 -18.780  1.00  0.00            
ATOM   2760  CA  ALA   379     102.430   0.570 -19.540  1.00  0.00            
ATOM   2761  HA  ALA   379     101.360   0.620 -19.770  1.00  0.00            
ATOM   2762  CB  ALA   379     103.130   0.850 -20.870  1.00  0.00            
ATOM   2763  HB1 ALA   379     102.740   0.250 -21.690  1.00  0.00            
ATOM   2764  HB2 ALA   379     102.920   1.870 -21.190  1.00  0.00            
ATOM   2765  HB3 ALA   379     104.210   0.700 -20.770  1.00  0.00            
ATOM   2766  C   ALA   379     102.890  -0.840 -19.170  1.00  0.00            
ATOM   2767  O   ALA   379     102.190  -1.800 -19.500  1.00  0.00            
ATOM   2768  N   LYS   380     103.940  -1.010 -18.370  1.00  0.00            
ATOM   2769  H   LYS   380     104.510  -0.230 -18.100  1.00  0.00            
ATOM   2770  CA  LYS   380     104.230  -2.300 -17.770  1.00  0.00            
ATOM   2771  HA  LYS   380     104.350  -2.990 -18.600  1.00  0.00            
ATOM   2772  CB  LYS   380     105.500  -2.300 -16.920  1.00  0.00            
ATOM   2773  HB1 LYS   380     105.600  -3.280 -16.440  1.00  0.00            
ATOM   2774  HB2 LYS   380     105.280  -1.580 -16.130  1.00  0.00            
ATOM   2775  CG  LYS   380     106.830  -2.040 -17.610  1.00  0.00            
ATOM   2776  HG1 LYS   380     107.610  -1.970 -16.860  1.00  0.00            
ATOM   2777  HG2 LYS   380     106.740  -1.080 -18.130  1.00  0.00            
ATOM   2778  CD  LYS   380     107.370  -3.130 -18.530  1.00  0.00            
ATOM   2779  HD1 LYS   380     106.970  -3.030 -19.540  1.00  0.00            
ATOM   2780  HD2 LYS   380     107.130  -4.130 -18.150  1.00  0.00            
ATOM   2781  CE  LYS   380     108.880  -3.140 -18.710  1.00  0.00            
ATOM   2782  HE1 LYS   380     109.500  -3.270 -17.820  1.00  0.00            
ATOM   2783  HE2 LYS   380     109.250  -2.250 -19.220  1.00  0.00            
ATOM   2784  NZ  LYS   380     109.240  -4.180 -19.690  1.00  0.00            
ATOM   2785  HZ1 LYS   380     108.570  -4.190 -20.440  1.00  0.00            
ATOM   2786  HZ2 LYS   380     110.170  -4.050 -20.060  1.00  0.00            
ATOM   2787  HZ3 LYS   380     109.410  -5.050 -19.200  1.00  0.00            
ATOM   2788  C   LYS   380     103.050  -2.740 -16.920  1.00  0.00            
ATOM   2789  O   LYS   380     102.510  -3.830 -17.110  1.00  0.00            
ATOM   2790  N   LEU   381     102.650  -1.810 -16.040  1.00  0.00            
ATOM   2791  H   LEU   381     103.350  -1.110 -15.850  1.00  0.00            
ATOM   2792  CA  LEU   381     101.610  -1.910 -15.030  1.00  0.00            
ATOM   2793  HA  LEU   381     101.820  -2.730 -14.350  1.00  0.00            
ATOM   2794  CB  LEU   381     101.580  -0.600 -14.240  1.00  0.00            
ATOM   2795  HB1 LEU   381     100.600  -0.520 -13.790  1.00  0.00            
ATOM   2796  HB2 LEU   381     101.840   0.250 -14.870  1.00  0.00            
ATOM   2797  CG  LEU   381     102.630  -0.580 -13.130  1.00  0.00            
ATOM   2798  HG  LEU   381     103.550  -0.980 -13.560  1.00  0.00            
ATOM   2799  CD1 LEU   381     102.910   0.790 -12.510  1.00  0.00            
ATOM   2800 1HD1 LEU   381     101.990   1.270 -12.210  1.00  0.00            
ATOM   2801 2HD1 LEU   381     103.610   0.610 -11.700  1.00  0.00            
ATOM   2802 3HD1 LEU   381     103.430   1.420 -13.230  1.00  0.00            
ATOM   2803  CD2 LEU   381     102.230  -1.520 -12.000  1.00  0.00            
ATOM   2804 1HD2 LEU   381     101.220  -1.260 -11.690  1.00  0.00            
ATOM   2805 2HD2 LEU   381     102.190  -2.570 -12.300  1.00  0.00            
ATOM   2806 3HD2 LEU   381     102.950  -1.490 -11.180  1.00  0.00            
ATOM   2807  C   LEU   381     100.340  -2.280 -15.790  1.00  0.00            
ATOM   2808  O   LEU   381      99.820  -3.370 -15.570  1.00  0.00            
ATOM   2809  N   SER   382      99.970  -1.470 -16.780  1.00  0.00            
ATOM   2810  H   SER   382     100.490  -0.610 -16.910  1.00  0.00            
ATOM   2811  CA  SER   382      98.820  -1.680 -17.640  1.00  0.00            
ATOM   2812  HA  SER   382      97.910  -1.770 -17.040  1.00  0.00            
ATOM   2813  CB  SER   382      98.730  -0.620 -18.730  1.00  0.00            
ATOM   2814  HB1 SER   382      97.850  -0.740 -19.360  1.00  0.00            
ATOM   2815  HB2 SER   382      99.610  -0.550 -19.360  1.00  0.00            
ATOM   2816  OG  SER   382      98.560   0.630 -18.100  1.00  0.00            
ATOM   2817  HG  SER   382      99.440   0.950 -17.890  1.00  0.00            
ATOM   2818  C   SER   382      98.830  -3.000 -18.400  1.00  0.00            
ATOM   2819  O   SER   382      97.860  -3.760 -18.390  1.00  0.00            
ATOM   2820  N   GLY   383      99.990  -3.450 -18.860  1.00  0.00            
ATOM   2821  H   GLY   383     100.810  -2.880 -18.710  1.00  0.00            
ATOM   2822  CA  GLY   383     100.250  -4.750 -19.450  1.00  0.00            
ATOM   2823  HA1 GLY   383     101.310  -4.740 -19.700  1.00  0.00            
ATOM   2824  HA2 GLY   383      99.590  -4.770 -20.320  1.00  0.00            
ATOM   2825  C   GLY   383      99.980  -5.970 -18.580  1.00  0.00            
ATOM   2826  O   GLY   383      99.450  -6.960 -19.070  1.00  0.00            
ATOM   2827  N   LEU   384     100.370  -5.930 -17.300  1.00  0.00            
ATOM   2828  H   LEU   384     100.720  -5.040 -17.000  1.00  0.00            
ATOM   2829  CA  LEU   384     100.010  -6.990 -16.380  1.00  0.00            
ATOM   2830  HA  LEU   384     100.200  -7.980 -16.800  1.00  0.00            
ATOM   2831  CB  LEU   384     100.960  -6.770 -15.210  1.00  0.00            
ATOM   2832  HB1 LEU   384     100.640  -7.420 -14.390  1.00  0.00            
ATOM   2833  HB2 LEU   384     100.770  -5.750 -14.860  1.00  0.00            
ATOM   2834  CG  LEU   384     102.430  -7.070 -15.400  1.00  0.00            
ATOM   2835  HG  LEU   384     102.760  -6.580 -16.310  1.00  0.00            
ATOM   2836  CD1 LEU   384     103.250  -6.580 -14.210  1.00  0.00            
ATOM   2837 1HD1 LEU   384     102.780  -6.960 -13.300  1.00  0.00            
ATOM   2838 2HD1 LEU   384     104.310  -6.840 -14.170  1.00  0.00            
ATOM   2839 3HD1 LEU   384     103.230  -5.490 -14.240  1.00  0.00            
ATOM   2840  CD2 LEU   384     102.610  -8.590 -15.440  1.00  0.00            
ATOM   2841 1HD2 LEU   384     102.110  -8.930 -16.340  1.00  0.00            
ATOM   2842 2HD2 LEU   384     103.670  -8.750 -15.570  1.00  0.00            
ATOM   2843 3HD2 LEU   384     102.300  -9.040 -14.500  1.00  0.00            
ATOM   2844  C   LEU   384      98.610  -6.910 -15.780  1.00  0.00            
ATOM   2845  O   LEU   384      98.020  -7.850 -15.240  1.00  0.00            
ATOM   2846  N   GLY   385      97.950  -5.750 -15.850  1.00  0.00            
ATOM   2847  H   GLY   385      98.550  -5.040 -16.240  1.00  0.00            
ATOM   2848  CA  GLY   385      96.610  -5.500 -15.360  1.00  0.00            
ATOM   2849  HA1 GLY   385      95.940  -6.320 -15.600  1.00  0.00            
ATOM   2850  HA2 GLY   385      96.210  -4.690 -15.980  1.00  0.00            
ATOM   2851  C   GLY   385      96.690  -5.070 -13.900  1.00  0.00            
ATOM   2852  O   GLY   385      96.170  -5.730 -13.000  1.00  0.00            
ATOM   2853  N   ILE   386      97.440  -4.020 -13.590  1.00  0.00            
ATOM   2854  H   ILE   386      97.890  -3.550 -14.370  1.00  0.00            
ATOM   2855  CA  ILE   386      97.370  -3.290 -12.340  1.00  0.00            
ATOM   2856  HA  ILE   386      96.500  -3.650 -11.800  1.00  0.00            
ATOM   2857  CB  ILE   386      98.640  -3.360 -11.490  1.00  0.00            
ATOM   2858  HB  ILE   386      99.490  -3.310 -12.170  1.00  0.00            
ATOM   2859  CG2 ILE   386      98.800  -2.250 -10.460  1.00  0.00            
ATOM   2860 1HG2 ILE   386      99.750  -2.410  -9.940  1.00  0.00            
ATOM   2861 2HG2 ILE   386      98.900  -1.270 -10.940  1.00  0.00            
ATOM   2862 3HG2 ILE   386      97.900  -2.300  -9.860  1.00  0.00            
ATOM   2863  CG1 ILE   386      98.740  -4.690 -10.730  1.00  0.00            
ATOM   2864 1HG1 ILE   386      98.250  -5.430 -11.360  1.00  0.00            
ATOM   2865 2HG1 ILE   386      98.260  -4.500  -9.770  1.00  0.00            
ATOM   2866  CD  ILE   386     100.150  -5.180 -10.460  1.00  0.00            
ATOM   2867  HD1 ILE   386     100.040  -6.120  -9.920  1.00  0.00            
ATOM   2868  HD2 ILE   386     100.720  -5.450 -11.340  1.00  0.00            
ATOM   2869  HD3 ILE   386     100.500  -4.480  -9.700  1.00  0.00            
ATOM   2870  C   ILE   386      97.060  -1.850 -12.720  1.00  0.00            
ATOM   2871  O   ILE   386      97.680  -1.390 -13.680  1.00  0.00            
ATOM   2872  N   ASN   387      96.270  -1.130 -11.910  1.00  0.00            
ATOM   2873  H   ASN   387      95.900  -1.500 -11.050  1.00  0.00            
ATOM   2874  CA  ASN   387      96.050   0.250 -12.280  1.00  0.00            
ATOM   2875  HA  ASN   387      95.650   0.320 -13.300  1.00  0.00            
ATOM   2876  CB  ASN   387      94.950   0.680 -11.320  1.00  0.00            
ATOM   2877  HB1 ASN   387      95.250   0.760 -10.280  1.00  0.00            
ATOM   2878  HB2 ASN   387      94.110  -0.010 -11.400  1.00  0.00            
ATOM   2879  CG  ASN   387      94.310   1.960 -11.840  1.00  0.00            
ATOM   2880  OD1 ASN   387      94.310   2.300 -13.020  1.00  0.00            
ATOM   2881  ND2 ASN   387      93.720   2.730 -10.920  1.00  0.00            
ATOM   2882 1HD2 ASN   387      93.520   2.330 -10.020  1.00  0.00            
ATOM   2883 2HD2 ASN   387      93.330   3.640 -11.150  1.00  0.00            
ATOM   2884  C   ASN   387      97.240   1.200 -12.220  1.00  0.00            
ATOM   2885  O   ASN   387      97.920   1.220 -11.190  1.00  0.00            
ATOM   2886  N   ALA   388      97.490   2.060 -13.210  1.00  0.00            
ATOM   2887  H   ALA   388      97.080   1.940 -14.130  1.00  0.00            
ATOM   2888  CA  ALA   388      98.420   3.160 -13.170  1.00  0.00            
ATOM   2889  HA  ALA   388      98.700   3.380 -12.140  1.00  0.00            
ATOM   2890  CB  ALA   388      99.730   2.630 -13.740  1.00  0.00            
ATOM   2891  HB1 ALA   388      99.760   2.430 -14.810  1.00  0.00            
ATOM   2892  HB2 ALA   388     100.550   3.330 -13.610  1.00  0.00            
ATOM   2893  HB3 ALA   388     100.080   1.770 -13.170  1.00  0.00            
ATOM   2894  C   ALA   388      97.920   4.430 -13.850  1.00  0.00            
ATOM   2895  O   ALA   388      97.120   4.390 -14.780  1.00  0.00            
ATOM   2896  N   VAL   389      98.470   5.530 -13.340  1.00  0.00            
ATOM   2897  H   VAL   389      99.160   5.390 -12.610  1.00  0.00            
ATOM   2898  CA  VAL   389      98.380   6.900 -13.820  1.00  0.00            
ATOM   2899  HA  VAL   389      97.910   7.130 -14.770  1.00  0.00            
ATOM   2900  CB  VAL   389      97.560   7.730 -12.840  1.00  0.00            
ATOM   2901  HB  VAL   389      97.780   7.370 -11.830  1.00  0.00            
ATOM   2902  CG1 VAL   389      97.660   9.240 -13.020  1.00  0.00            
ATOM   2903 1HG1 VAL   389      98.580   9.630 -12.570  1.00  0.00            
ATOM   2904 2HG1 VAL   389      97.560   9.440 -14.080  1.00  0.00            
ATOM   2905 3HG1 VAL   389      96.780   9.650 -12.520  1.00  0.00            
ATOM   2906  CG2 VAL   389      96.140   7.240 -13.090  1.00  0.00            
ATOM   2907 1HG2 VAL   389      95.870   7.590 -14.080  1.00  0.00            
ATOM   2908 2HG2 VAL   389      96.020   6.160 -12.990  1.00  0.00            
ATOM   2909 3HG2 VAL   389      95.500   7.750 -12.370  1.00  0.00            
ATOM   2910  C   VAL   389      99.780   7.470 -14.060  1.00  0.00            
ATOM   2911  O   VAL   389     100.640   7.310 -13.190  1.00  0.00            
ATOM   2912  N   ALA   390     100.020   8.060 -15.230  1.00  0.00            
ATOM   2913  H   ALA   390      99.300   8.030 -15.940  1.00  0.00            
ATOM   2914  CA  ALA   390     101.220   8.850 -15.400  1.00  0.00            
ATOM   2915  HA  ALA   390     102.000   8.360 -14.820  1.00  0.00            
ATOM   2916  CB  ALA   390     101.740   8.680 -16.820  1.00  0.00            
ATOM   2917  HB1 ALA   390     102.590   9.320 -17.080  1.00  0.00            
ATOM   2918  HB2 ALA   390     102.060   7.640 -16.870  1.00  0.00            
ATOM   2919  HB3 ALA   390     100.900   8.810 -17.500  1.00  0.00            
ATOM   2920  C   ALA   390     101.060  10.300 -14.950  1.00  0.00            
ATOM   2921  O   ALA   390     100.000  10.850 -15.210  1.00  0.00            
ATOM   2922  N   TYR   391     102.080  10.900 -14.330  1.00  0.00            
ATOM   2923  H   TYR   391     102.850  10.370 -13.960  1.00  0.00            
ATOM   2924  CA  TYR   391     102.100  12.310 -14.020  1.00  0.00            
ATOM   2925  HA  TYR   391     101.400  12.750 -14.720  1.00  0.00            
ATOM   2926  CB  TYR   391     101.700  12.640 -12.580  1.00  0.00            
ATOM   2927  HB1 TYR   391     102.400  12.310 -11.810  1.00  0.00            
ATOM   2928  HB2 TYR   391     100.710  12.200 -12.460  1.00  0.00            
ATOM   2929  CG  TYR   391     101.320  14.090 -12.400  1.00  0.00            
ATOM   2930  CD1 TYR   391     100.130  14.530 -12.980  1.00  0.00            
ATOM   2931  HD1 TYR   391      99.510  13.810 -13.500  1.00  0.00            
ATOM   2932  CE1 TYR   391      99.670  15.820 -12.710  1.00  0.00            
ATOM   2933  HE1 TYR   391      98.700  16.190 -12.980  1.00  0.00            
ATOM   2934  CZ  TYR   391     100.460  16.730 -11.970  1.00  0.00            
ATOM   2935  OH  TYR   391     100.000  17.980 -11.700  1.00  0.00            
ATOM   2936  HH  TYR   391     100.680  18.560 -11.360  1.00  0.00            
ATOM   2937  CE2 TYR   391     101.690  16.280 -11.450  1.00  0.00            
ATOM   2938  HE2 TYR   391     102.370  17.050 -11.130  1.00  0.00            
ATOM   2939  CD2 TYR   391     102.170  14.990 -11.730  1.00  0.00            
ATOM   2940  HD2 TYR   391     103.180  14.660 -11.530  1.00  0.00            
ATOM   2941  C   TYR   391     103.500  12.860 -14.240  1.00  0.00            
ATOM   2942  O   TYR   391     104.470  12.280 -13.740  1.00  0.00            
ATOM   2943  N   TYR   392     103.580  14.030 -14.870  1.00  0.00            
ATOM   2944  H   TYR   392     102.770  14.460 -15.300  1.00  0.00            
ATOM   2945  CA  TYR   392     104.740  14.880 -15.050  1.00  0.00            
ATOM   2946  HA  TYR   392     105.280  14.830 -14.100  1.00  0.00            
ATOM   2947  CB  TYR   392     105.670  14.270 -16.100  1.00  0.00            
ATOM   2948  HB1 TYR   392     106.170  13.520 -15.480  1.00  0.00            
ATOM   2949  HB2 TYR   392     106.340  15.010 -16.540  1.00  0.00            
ATOM   2950  CG  TYR   392     105.030  13.560 -17.270  1.00  0.00            
ATOM   2951  CD1 TYR   392     104.200  14.260 -18.160  1.00  0.00            
ATOM   2952  HD1 TYR   392     104.110  15.320 -17.980  1.00  0.00            
ATOM   2953  CE1 TYR   392     103.640  13.620 -19.270  1.00  0.00            
ATOM   2954  HE1 TYR   392     102.920  14.170 -19.850  1.00  0.00            
ATOM   2955  CZ  TYR   392     103.870  12.250 -19.490  1.00  0.00            
ATOM   2956  OH  TYR   392     103.540  11.580 -20.630  1.00  0.00            
ATOM   2957  HH  TYR   392     103.690  10.630 -20.620  1.00  0.00            
ATOM   2958  CE2 TYR   392     104.730  11.560 -18.610  1.00  0.00            
ATOM   2959  HE2 TYR   392     104.980  10.540 -18.870  1.00  0.00            
ATOM   2960  CD2 TYR   392     105.270  12.200 -17.490  1.00  0.00            
ATOM   2961  HD2 TYR   392     106.020  11.740 -16.860  1.00  0.00            
ATOM   2962  C   TYR   392     104.410  16.350 -15.280  1.00  0.00            
ATOM   2963  O   TYR   392     103.260  16.640 -15.620  1.00  0.00            
ATOM   2964  N   ARG   393     105.390  17.240 -15.110  1.00  0.00            
ATOM   2965  H   ARG   393     106.320  16.890 -14.930  1.00  0.00            
ATOM   2966  CA  ARG   393     105.240  18.680 -15.200  1.00  0.00            
ATOM   2967  HA  ARG   393     104.650  18.840 -14.300  1.00  0.00            
ATOM   2968  CB  ARG   393     106.640  19.280 -15.130  1.00  0.00            
ATOM   2969  HB1 ARG   393     107.270  19.020 -15.990  1.00  0.00            
ATOM   2970  HB2 ARG   393     107.130  19.000 -14.200  1.00  0.00            
ATOM   2971  CG  ARG   393     106.770  20.800 -15.080  1.00  0.00            
ATOM   2972  HG1 ARG   393     106.390  21.170 -14.130  1.00  0.00            
ATOM   2973  HG2 ARG   393     106.140  21.260 -15.840  1.00  0.00            
ATOM   2974  CD  ARG   393     108.240  21.200 -15.030  1.00  0.00            
ATOM   2975  HD1 ARG   393     108.780  20.790 -15.870  1.00  0.00            
ATOM   2976  HD2 ARG   393     108.680  20.770 -14.130  1.00  0.00            
ATOM   2977  NE  ARG   393     108.490  22.640 -15.160  1.00  0.00            
ATOM   2978  HE  ARG   393     108.820  22.880 -16.090  1.00  0.00            
ATOM   2979  CZ  ARG   393     108.270  23.580 -14.240  1.00  0.00            
ATOM   2980  NH1 ARG   393     107.710  23.400 -13.040  1.00  0.00            
ATOM   2981 1HH1 ARG   393     107.670  22.450 -12.700  1.00  0.00            
ATOM   2982 2HH1 ARG   393     107.310  24.180 -12.540  1.00  0.00            
ATOM   2983  NH2 ARG   393     108.620  24.860 -14.440  1.00  0.00            
ATOM   2984 1HH2 ARG   393     109.100  25.050 -15.300  1.00  0.00            
ATOM   2985 2HH2 ARG   393     108.210  25.560 -13.830  1.00  0.00            
ATOM   2986  C   ARG   393     104.520  18.990 -16.510  1.00  0.00            
ATOM   2987  O   ARG   393     104.900  18.520 -17.580  1.00  0.00            
ATOM   2988  N   GLY   394     103.420  19.730 -16.420  1.00  0.00            
ATOM   2989  H   GLY   394     103.080  19.980 -15.500  1.00  0.00            
ATOM   2990  CA  GLY   394     102.590  20.180 -17.520  1.00  0.00            
ATOM   2991  HA1 GLY   394     103.070  20.190 -18.500  1.00  0.00            
ATOM   2992  HA2 GLY   394     102.180  21.140 -17.210  1.00  0.00            
ATOM   2993  C   GLY   394     101.340  19.330 -17.740  1.00  0.00            
ATOM   2994  O   GLY   394     100.560  19.610 -18.650  1.00  0.00            
ATOM   2995  N   LEU   395     101.100  18.340 -16.870  1.00  0.00            
ATOM   2996  H   LEU   395     101.730  18.230 -16.100  1.00  0.00            
ATOM   2997  CA  LEU   395      99.810  17.710 -16.720  1.00  0.00            
ATOM   2998  HA  LEU   395      99.270  17.930 -17.640  1.00  0.00            
ATOM   2999  CB  LEU   395     100.040  16.210 -16.550  1.00  0.00            
ATOM   3000  HB1 LEU   395      99.060  15.750 -16.420  1.00  0.00            
ATOM   3001  HB2 LEU   395     100.580  16.090 -15.610  1.00  0.00            
ATOM   3002  CG  LEU   395     100.640  15.390 -17.690  1.00  0.00            
ATOM   3003  HG  LEU   395     101.600  15.870 -17.900  1.00  0.00            
ATOM   3004  CD1 LEU   395     100.950  13.940 -17.330  1.00  0.00            
ATOM   3005 1HD1 LEU   395     100.240  13.640 -16.570  1.00  0.00            
ATOM   3006 2HD1 LEU   395     100.910  13.310 -18.220  1.00  0.00            
ATOM   3007 3HD1 LEU   395     101.920  13.950 -16.840  1.00  0.00            
ATOM   3008  CD2 LEU   395      99.800  15.370 -18.960  1.00  0.00            
ATOM   3009 1HD2 LEU   395      99.650  16.360 -19.400  1.00  0.00            
ATOM   3010 2HD2 LEU   395     100.410  14.890 -19.720  1.00  0.00            
ATOM   3011 3HD2 LEU   395      98.850  14.860 -18.900  1.00  0.00            
ATOM   3012  C   LEU   395      98.950  18.290 -15.600  1.00  0.00            
ATOM   3013  O   LEU   395      99.550  18.880 -14.710  1.00  0.00            
ATOM   3014  N   ASP   396      97.650  18.030 -15.550  1.00  0.00            
ATOM   3015  H   ASP   396      97.190  17.650 -16.370  1.00  0.00            
ATOM   3016  CA  ASP   396      96.830  18.410 -14.420  1.00  0.00            
ATOM   3017  HA  ASP   396      97.530  18.840 -13.700  1.00  0.00            
ATOM   3018  CB  ASP   396      95.790  19.410 -14.910  1.00  0.00            
ATOM   3019  HB1 ASP   396      95.240  18.850 -15.660  1.00  0.00            
ATOM   3020  HB2 ASP   396      96.220  20.220 -15.510  1.00  0.00            
ATOM   3021  CG  ASP   396      94.890  19.970 -13.820  1.00  0.00            
ATOM   3022  OD1 ASP   396      95.290  20.970 -13.180  1.00  0.00            
ATOM   3023  OD2 ASP   396      93.840  19.350 -13.550  1.00  0.00            
ATOM   3024  C   ASP   396      96.280  17.260 -13.580  1.00  0.00            
ATOM   3025  O   ASP   396      95.840  16.230 -14.090  1.00  0.00            
ATOM   3026  N   VAL   397      96.230  17.440 -12.260  1.00  0.00            
ATOM   3027  H   VAL   397      96.650  18.300 -11.930  1.00  0.00            
ATOM   3028  CA  VAL   397      95.940  16.480 -11.220  1.00  0.00            
ATOM   3029  HA  VAL   397      96.580  15.630 -11.430  1.00  0.00            
ATOM   3030  CB  VAL   397      96.130  16.960  -9.780  1.00  0.00            
ATOM   3031  HB  VAL   397      96.020  16.170  -9.050  1.00  0.00            
ATOM   3032  CG1 VAL   397      97.570  17.410  -9.560  1.00  0.00            
ATOM   3033 1HG1 VAL   397      97.650  18.430  -9.920  1.00  0.00            
ATOM   3034 2HG1 VAL   397      97.750  17.370  -8.480  1.00  0.00            
ATOM   3035 3HG1 VAL   397      98.230  16.770 -10.150  1.00  0.00            
ATOM   3036  CG2 VAL   397      95.250  18.180  -9.530  1.00  0.00            
ATOM   3037 1HG2 VAL   397      95.430  18.860 -10.360  1.00  0.00            
ATOM   3038 2HG2 VAL   397      94.230  17.800  -9.610  1.00  0.00            
ATOM   3039 3HG2 VAL   397      95.450  18.540  -8.520  1.00  0.00            
ATOM   3040  C   VAL   397      94.560  15.840 -11.320  1.00  0.00            
ATOM   3041  O   VAL   397      94.410  14.820 -10.660  1.00  0.00            
ATOM   3042  N   SER   398      93.670  16.330 -12.190  1.00  0.00            
ATOM   3043  H   SER   398      93.920  17.150 -12.710  1.00  0.00            
ATOM   3044  CA  SER   398      92.350  15.730 -12.320  1.00  0.00            
ATOM   3045  HA  SER   398      91.950  15.650 -11.310  1.00  0.00            
ATOM   3046  CB  SER   398      91.400  16.590 -13.140  1.00  0.00            
ATOM   3047  HB1 SER   398      91.420  17.600 -12.720  1.00  0.00            
ATOM   3048  HB2 SER   398      90.380  16.230 -13.270  1.00  0.00            
ATOM   3049  OG  SER   398      91.920  16.650 -14.450  1.00  0.00            
ATOM   3050  HG  SER   398      91.930  17.570 -14.720  1.00  0.00            
ATOM   3051  C   SER   398      92.300  14.290 -12.820  1.00  0.00            
ATOM   3052  O   SER   398      91.270  13.640 -12.660  1.00  0.00            
ATOM   3053  N   VAL   399      93.410  13.700 -13.270  1.00  0.00            
ATOM   3054  H   VAL   399      94.210  14.300 -13.440  1.00  0.00            
ATOM   3055  CA  VAL   399      93.530  12.320 -13.670  1.00  0.00            
ATOM   3056  HA  VAL   399      92.650  11.930 -14.180  1.00  0.00            
ATOM   3057  CB  VAL   399      94.540  12.120 -14.790  1.00  0.00            
ATOM   3058  HB  VAL   399      94.350  12.800 -15.620  1.00  0.00            
ATOM   3059  CG1 VAL   399      95.990  12.290 -14.350  1.00  0.00            
ATOM   3060 1HG1 VAL   399      96.380  11.430 -13.790  1.00  0.00            
ATOM   3061 2HG1 VAL   399      96.560  12.400 -15.270  1.00  0.00            
ATOM   3062 3HG1 VAL   399      96.210  13.260 -13.910  1.00  0.00            
ATOM   3063  CG2 VAL   399      94.360  10.820 -15.570  1.00  0.00            
ATOM   3064 1HG2 VAL   399      95.090  10.970 -16.360  1.00  0.00            
ATOM   3065 2HG2 VAL   399      94.570   9.980 -14.910  1.00  0.00            
ATOM   3066 3HG2 VAL   399      93.340  10.670 -15.920  1.00  0.00            
ATOM   3067  C   VAL   399      93.890  11.380 -12.520  1.00  0.00            
ATOM   3068  O   VAL   399      93.650  10.190 -12.670  1.00  0.00            
ATOM   3069  N   ILE   400      94.530  11.860 -11.450  1.00  0.00            
ATOM   3070  H   ILE   400      94.660  12.850 -11.320  1.00  0.00            
ATOM   3071  CA  ILE   400      94.840  11.070 -10.270  1.00  0.00            
ATOM   3072  HA  ILE   400      95.130  10.060 -10.560  1.00  0.00            
ATOM   3073  CB  ILE   400      96.010  11.530  -9.410  1.00  0.00            
ATOM   3074  HB  ILE   400      95.780  12.540  -9.060  1.00  0.00            
ATOM   3075  CG2 ILE   400      96.180  10.520  -8.270  1.00  0.00            
ATOM   3076 1HG2 ILE   400      96.890  10.940  -7.560  1.00  0.00            
ATOM   3077 2HG2 ILE   400      95.360  10.380  -7.570  1.00  0.00            
ATOM   3078 3HG2 ILE   400      96.580   9.580  -8.650  1.00  0.00            
ATOM   3079  CG1 ILE   400      97.310  11.670 -10.200  1.00  0.00            
ATOM   3080 1HG1 ILE   400      97.220  12.360 -11.040  1.00  0.00            
ATOM   3081 2HG1 ILE   400      97.450  10.660 -10.590  1.00  0.00            
ATOM   3082  CD  ILE   400      98.520  12.240  -9.460  1.00  0.00            
ATOM   3083  HD1 ILE   400      99.260  12.480 -10.220  1.00  0.00            
ATOM   3084  HD2 ILE   400      98.280  13.240  -9.100  1.00  0.00            
ATOM   3085  HD3 ILE   400      98.760  11.590  -8.620  1.00  0.00            
ATOM   3086  C   ILE   400      93.560  10.990  -9.450  1.00  0.00            
ATOM   3087  O   ILE   400      93.110  11.990  -8.880  1.00  0.00            
ATOM   3088  N   PRO   401      92.940   9.820  -9.270  1.00  0.00            
ATOM   3089  CD  PRO   401      93.260   8.490  -9.720  1.00  0.00            
ATOM   3090  HD1 PRO   401      94.290   8.260  -9.430  1.00  0.00            
ATOM   3091  HD2 PRO   401      93.000   8.440 -10.780  1.00  0.00            
ATOM   3092  CG  PRO   401      92.340   7.530  -8.970  1.00  0.00            
ATOM   3093  HG1 PRO   401      92.800   7.270  -8.010  1.00  0.00            
ATOM   3094  HG2 PRO   401      92.010   6.690  -9.580  1.00  0.00            
ATOM   3095  CB  PRO   401      91.110   8.380  -8.680  1.00  0.00            
ATOM   3096  HB1 PRO   401      90.520   8.100  -7.810  1.00  0.00            
ATOM   3097  HB2 PRO   401      90.610   8.510  -9.640  1.00  0.00            
ATOM   3098  CA  PRO   401      91.780   9.720  -8.400  1.00  0.00            
ATOM   3099  HA  PRO   401      90.970  10.430  -8.610  1.00  0.00            
ATOM   3100  C   PRO   401      92.150   9.920  -6.940  1.00  0.00            
ATOM   3101  O   PRO   401      93.120   9.380  -6.420  1.00  0.00            
ATOM   3102  N   THR   402      91.440  10.850  -6.290  1.00  0.00            
ATOM   3103  H   THR   402      90.740  11.310  -6.850  1.00  0.00            
ATOM   3104  CA  THR   402      91.480  11.130  -4.870  1.00  0.00            
ATOM   3105  HA  THR   402      92.470  11.480  -4.560  1.00  0.00            
ATOM   3106  CB  THR   402      90.570  12.290  -4.510  1.00  0.00            
ATOM   3107  HB  THR   402      90.560  12.520  -3.440  1.00  0.00            
ATOM   3108  CG2 THR   402      90.910  13.650  -5.110  1.00  0.00            
ATOM   3109 1HG2 THR   402      90.290  14.510  -4.820  1.00  0.00            
ATOM   3110 2HG2 THR   402      91.900  13.930  -4.780  1.00  0.00            
ATOM   3111 3HG2 THR   402      90.870  13.700  -6.200  1.00  0.00            
ATOM   3112  OG1 THR   402      89.230  11.940  -4.780  1.00  0.00            
ATOM   3113  HG1 THR   402      89.110  11.780  -5.720  1.00  0.00            
ATOM   3114  C   THR   402      91.150   9.960  -3.950  1.00  0.00            
ATOM   3115  O   THR   402      91.220  10.080  -2.730  1.00  0.00            
ATOM   3116  N   ILE   403      90.910   8.760  -4.480  1.00  0.00            
ATOM   3117  H   ILE   403      91.080   8.680  -5.470  1.00  0.00            
ATOM   3118  CA  ILE   403      90.500   7.550  -3.800  1.00  0.00            
ATOM   3119  HA  ILE   403      91.170   7.370  -2.960  1.00  0.00            
ATOM   3120  CB  ILE   403      89.000   7.570  -3.520  1.00  0.00            
ATOM   3121  HB  ILE   403      88.650   6.650  -3.050  1.00  0.00            
ATOM   3122  CG2 ILE   403      88.710   8.530  -2.360  1.00  0.00            
ATOM   3123 1HG2 ILE   403      87.720   8.410  -1.910  1.00  0.00            
ATOM   3124 2HG2 ILE   403      89.430   8.250  -1.600  1.00  0.00            
ATOM   3125 3HG2 ILE   403      88.860   9.560  -2.680  1.00  0.00            
ATOM   3126  CG1 ILE   403      88.150   7.950  -4.730  1.00  0.00            
ATOM   3127 1HG1 ILE   403      87.800   7.040  -5.220  1.00  0.00            
ATOM   3128 2HG1 ILE   403      88.680   8.570  -5.450  1.00  0.00            
ATOM   3129  CD  ILE   403      86.820   8.650  -4.420  1.00  0.00            
ATOM   3130  HD1 ILE   403      86.230   8.720  -5.330  1.00  0.00            
ATOM   3131  HD2 ILE   403      86.230   8.130  -3.660  1.00  0.00            
ATOM   3132  HD3 ILE   403      87.060   9.660  -4.070  1.00  0.00            
ATOM   3133  C   ILE   403      90.730   6.370  -4.730  1.00  0.00            
ATOM   3134  O   ILE   403      91.130   6.540  -5.880  1.00  0.00            
ATOM   3135  N   GLY   404      90.590   5.150  -4.220  1.00  0.00            
ATOM   3136  H   GLY   404      90.160   5.050  -3.310  1.00  0.00            
ATOM   3137  CA  GLY   404      90.780   3.850  -4.840  1.00  0.00            
ATOM   3138  HA1 GLY   404      90.160   3.730  -5.730  1.00  0.00            
ATOM   3139  HA2 GLY   404      90.470   3.080  -4.120  1.00  0.00            
ATOM   3140  C   GLY   404      92.180   3.540  -5.330  1.00  0.00            
ATOM   3141  O   GLY   404      92.960   4.420  -5.680  1.00  0.00            
ATOM   3142  N   ASP   405      92.430   2.250  -5.600  1.00  0.00            
ATOM   3143  H   ASP   405      91.710   1.570  -5.380  1.00  0.00            
ATOM   3144  CA  ASP   405      93.740   1.710  -5.880  1.00  0.00            
ATOM   3145  HA  ASP   405      94.400   2.140  -5.130  1.00  0.00            
ATOM   3146  CB  ASP   405      93.790   0.190  -5.700  1.00  0.00            
ATOM   3147  HB1 ASP   405      93.870  -0.070  -4.640  1.00  0.00            
ATOM   3148  HB2 ASP   405      94.690  -0.130  -6.230  1.00  0.00            
ATOM   3149  CG  ASP   405      92.670  -0.580  -6.370  1.00  0.00            
ATOM   3150  OD1 ASP   405      91.440  -0.370  -6.220  1.00  0.00            
ATOM   3151  OD2 ASP   405      93.000  -1.560  -7.080  1.00  0.00            
ATOM   3152  C   ASP   405      94.320   2.120  -7.230  1.00  0.00            
ATOM   3153  O   ASP   405      93.680   2.070  -8.270  1.00  0.00            
ATOM   3154  N   VAL   406      95.610   2.480  -7.180  1.00  0.00            
ATOM   3155  H   VAL   406      96.090   2.440  -6.300  1.00  0.00            
ATOM   3156  CA  VAL   406      96.310   3.170  -8.240  1.00  0.00            
ATOM   3157  HA  VAL   406      96.180   2.620  -9.170  1.00  0.00            
ATOM   3158  CB  VAL   406      95.780   4.570  -8.570  1.00  0.00            
ATOM   3159  HB  VAL   406      94.700   4.490  -8.510  1.00  0.00            
ATOM   3160  CG1 VAL   406      96.250   5.600  -7.540  1.00  0.00            
ATOM   3161 1HG1 VAL   406      97.290   5.760  -7.810  1.00  0.00            
ATOM   3162 2HG1 VAL   406      95.730   6.500  -7.860  1.00  0.00            
ATOM   3163 3HG1 VAL   406      96.040   5.340  -6.500  1.00  0.00            
ATOM   3164  CG2 VAL   406      96.190   5.110  -9.930  1.00  0.00            
ATOM   3165 1HG2 VAL   406      95.870   6.140 -10.040  1.00  0.00            
ATOM   3166 2HG2 VAL   406      97.260   5.020 -10.100  1.00  0.00            
ATOM   3167 3HG2 VAL   406      95.690   4.550 -10.730  1.00  0.00            
ATOM   3168  C   VAL   406      97.800   3.200  -7.910  1.00  0.00            
ATOM   3169  O   VAL   406      98.180   3.420  -6.760  1.00  0.00            
ATOM   3170  N   VAL   407      98.630   2.940  -8.920  1.00  0.00            
ATOM   3171  H   VAL   407      98.350   2.700  -9.860  1.00  0.00            
ATOM   3172  CA  VAL   407     100.030   3.340  -8.950  1.00  0.00            
ATOM   3173  HA  VAL   407     100.290   3.500  -7.910  1.00  0.00            
ATOM   3174  CB  VAL   407     100.870   2.230  -9.580  1.00  0.00            
ATOM   3175  HB  VAL   407     100.610   2.150 -10.640  1.00  0.00            
ATOM   3176  CG1 VAL   407     102.320   2.550  -9.230  1.00  0.00            
ATOM   3177 1HG1 VAL   407     102.990   1.790  -9.620  1.00  0.00            
ATOM   3178 2HG1 VAL   407     102.660   3.450  -9.740  1.00  0.00            
ATOM   3179 3HG1 VAL   407     102.460   2.560  -8.150  1.00  0.00            
ATOM   3180  CG2 VAL   407     100.530   0.870  -8.990  1.00  0.00            
ATOM   3181 1HG2 VAL   407     101.170   0.140  -9.480  1.00  0.00            
ATOM   3182 2HG2 VAL   407     100.660   0.780  -7.910  1.00  0.00            
ATOM   3183 3HG2 VAL   407      99.470   0.680  -9.170  1.00  0.00            
ATOM   3184  C   VAL   407     100.150   4.670  -9.680  1.00  0.00            
ATOM   3185  O   VAL   407     100.160   4.790 -10.900  1.00  0.00            
ATOM   3186  N   VAL   408     100.420   5.750  -8.940  1.00  0.00            
ATOM   3187  H   VAL   408     100.610   5.610  -7.960  1.00  0.00            
ATOM   3188  CA  VAL   408     100.820   7.000  -9.540  1.00  0.00            
ATOM   3189  HA  VAL   408     100.280   7.060 -10.490  1.00  0.00            
ATOM   3190  CB  VAL   408     100.510   8.210  -8.670  1.00  0.00            
ATOM   3191  HB  VAL   408     101.000   8.150  -7.700  1.00  0.00            
ATOM   3192  CG1 VAL   408     100.860   9.520  -9.370  1.00  0.00            
ATOM   3193 1HG1 VAL   408     101.890   9.560  -9.730  1.00  0.00            
ATOM   3194 2HG1 VAL   408     100.110   9.600 -10.160  1.00  0.00            
ATOM   3195 3HG1 VAL   408     100.690  10.270  -8.590  1.00  0.00            
ATOM   3196  CG2 VAL   408      99.020   8.280  -8.330  1.00  0.00            
ATOM   3197 1HG2 VAL   408      98.700   9.210  -7.860  1.00  0.00            
ATOM   3198 2HG2 VAL   408      98.300   8.010  -9.100  1.00  0.00            
ATOM   3199 3HG2 VAL   408      98.800   7.560  -7.540  1.00  0.00            
ATOM   3200  C   VAL   408     102.280   6.830  -9.930  1.00  0.00            
ATOM   3201  O   VAL   408     103.060   6.330  -9.120  1.00  0.00            
ATOM   3202  N   VAL   409     102.610   7.260 -11.150  1.00  0.00            
ATOM   3203  H   VAL   409     101.880   7.610 -11.750  1.00  0.00            
ATOM   3204  CA  VAL   409     103.900   7.050 -11.780  1.00  0.00            
ATOM   3205  HA  VAL   409     104.560   6.640 -11.010  1.00  0.00            
ATOM   3206  CB  VAL   409     103.850   6.080 -12.960  1.00  0.00            
ATOM   3207  HB  VAL   409     103.240   6.560 -13.730  1.00  0.00            
ATOM   3208  CG1 VAL   409     105.290   5.780 -13.360  1.00  0.00            
ATOM   3209 1HG1 VAL   409     105.810   6.740 -13.320  1.00  0.00            
ATOM   3210 2HG1 VAL   409     105.740   5.070 -12.670  1.00  0.00            
ATOM   3211 3HG1 VAL   409     105.140   5.420 -14.380  1.00  0.00            
ATOM   3212  CG2 VAL   409     103.200   4.740 -12.690  1.00  0.00            
ATOM   3213 1HG2 VAL   409     102.120   4.830 -12.540  1.00  0.00            
ATOM   3214 2HG2 VAL   409     103.250   4.090 -13.570  1.00  0.00            
ATOM   3215 3HG2 VAL   409     103.650   4.260 -11.830  1.00  0.00            
ATOM   3216  C   VAL   409     104.380   8.460 -12.090  1.00  0.00            
ATOM   3217  O   VAL   409     103.820   9.030 -13.020  1.00  0.00            
ATOM   3218  N   ALA   410     105.250   9.010 -11.240  1.00  0.00            
ATOM   3219  H   ALA   410     105.740   8.480 -10.530  1.00  0.00            
ATOM   3220  CA  ALA   410     105.480  10.440 -11.290  1.00  0.00            
ATOM   3221  HA  ALA   410     104.870  10.950 -12.040  1.00  0.00            
ATOM   3222  CB  ALA   410     104.770  10.970 -10.050  1.00  0.00            
ATOM   3223  HB1 ALA   410     104.100  10.190  -9.680  1.00  0.00            
ATOM   3224  HB2 ALA   410     105.460  11.290  -9.270  1.00  0.00            
ATOM   3225  HB3 ALA   410     104.300  11.910 -10.340  1.00  0.00            
ATOM   3226  C   ALA   410     106.920  10.930 -11.360  1.00  0.00            
ATOM   3227  O   ALA   410     107.850  10.360 -10.800  1.00  0.00            
ATOM   3228  N   THR   411     107.150  12.090 -11.980  1.00  0.00            
ATOM   3229  H   THR   411     106.460  12.530 -12.570  1.00  0.00            
ATOM   3230  CA  THR   411     108.240  12.980 -11.610  1.00  0.00            
ATOM   3231  HA  THR   411     109.070  12.350 -11.280  1.00  0.00            
ATOM   3232  CB  THR   411     108.630  13.890 -12.770  1.00  0.00            
ATOM   3233  HB  THR   411     109.530  14.420 -12.460  1.00  0.00            
ATOM   3234  CG2 THR   411     109.080  13.210 -14.060  1.00  0.00            
ATOM   3235 1HG2 THR   411     109.550  13.930 -14.740  1.00  0.00            
ATOM   3236 2HG2 THR   411     109.830  12.490 -13.730  1.00  0.00            
ATOM   3237 3HG2 THR   411     108.380  12.600 -14.620  1.00  0.00            
ATOM   3238  OG1 THR   411     107.620  14.870 -12.910  1.00  0.00            
ATOM   3239  HG1 THR   411     107.910  15.480 -13.590  1.00  0.00            
ATOM   3240  C   THR   411     107.910  13.860 -10.420  1.00  0.00            
ATOM   3241  O   THR   411     106.770  13.870  -9.950  1.00  0.00            
ATOM   3242  N   ASP   412     108.930  14.440  -9.780  1.00  0.00            
ATOM   3243  H   ASP   412     109.880  14.300 -10.090  1.00  0.00            
ATOM   3244  CA  ASP   412     108.780  15.270  -8.600  1.00  0.00            
ATOM   3245  HA  ASP   412     108.510  14.570  -7.810  1.00  0.00            
ATOM   3246  CB  ASP   412     110.160  15.820  -8.270  1.00  0.00            
ATOM   3247  HB1 ASP   412     110.180  16.250  -7.270  1.00  0.00            
ATOM   3248  HB2 ASP   412     110.440  16.520  -9.060  1.00  0.00            
ATOM   3249  CG  ASP   412     111.270  14.790  -8.110  1.00  0.00            
ATOM   3250  OD1 ASP   412     111.340  14.110  -7.070  1.00  0.00            
ATOM   3251  OD2 ASP   412     112.160  14.700  -8.980  1.00  0.00            
ATOM   3252  C   ASP   412     107.730  16.370  -8.750  1.00  0.00            
ATOM   3253  O   ASP   412     107.340  16.930  -7.730  1.00  0.00            
ATOM   3254  N   ALA   413     107.160  16.690  -9.910  1.00  0.00            
ATOM   3255  H   ALA   413     107.380  16.110 -10.700  1.00  0.00            
ATOM   3256  CA  ALA   413     106.090  17.640 -10.160  1.00  0.00            
ATOM   3257  HA  ALA   413     106.410  18.680 -10.020  1.00  0.00            
ATOM   3258  CB  ALA   413     105.720  17.530 -11.630  1.00  0.00            
ATOM   3259  HB1 ALA   413     106.460  17.850 -12.370  1.00  0.00            
ATOM   3260  HB2 ALA   413     105.410  16.490 -11.740  1.00  0.00            
ATOM   3261  HB3 ALA   413     104.880  18.160 -11.920  1.00  0.00            
ATOM   3262  C   ALA   413     104.820  17.410  -9.370  1.00  0.00            
ATOM   3263  O   ALA   413     104.040  18.220  -8.870  1.00  0.00            
ATOM   3264  N   LEU   414     104.620  16.120  -9.100  1.00  0.00            
ATOM   3265  H   LEU   414     105.440  15.550  -9.240  1.00  0.00            
ATOM   3266  CA  LEU   414     103.670  15.530  -8.170  1.00  0.00            
ATOM   3267  HA  LEU   414     102.670  15.860  -8.460  1.00  0.00            
ATOM   3268  CB  LEU   414     103.920  14.030  -8.260  1.00  0.00            
ATOM   3269  HB1 LEU   414     104.860  13.800  -7.760  1.00  0.00            
ATOM   3270  HB2 LEU   414     104.110  13.800  -9.310  1.00  0.00            
ATOM   3271  CG  LEU   414     102.930  13.030  -7.690  1.00  0.00            
ATOM   3272  HG  LEU   414     102.990  12.000  -8.050  1.00  0.00            
ATOM   3273  CD1 LEU   414     103.100  12.890  -6.180  1.00  0.00            
ATOM   3274 1HD1 LEU   414     102.840  13.810  -5.640  1.00  0.00            
ATOM   3275 2HD1 LEU   414     102.350  12.130  -5.960  1.00  0.00            
ATOM   3276 3HD1 LEU   414     104.080  12.460  -5.990  1.00  0.00            
ATOM   3277  CD2 LEU   414     101.510  13.430  -8.110  1.00  0.00            
ATOM   3278 1HD2 LEU   414     101.070  14.360  -7.770  1.00  0.00            
ATOM   3279 2HD2 LEU   414     101.420  13.450  -9.200  1.00  0.00            
ATOM   3280 3HD2 LEU   414     100.800  12.670  -7.790  1.00  0.00            
ATOM   3281  C   LEU   414     103.730  16.070  -6.750  1.00  0.00            
ATOM   3282  O   LEU   414     102.710  16.280  -6.090  1.00  0.00            
ATOM   3283  N   MET   415     104.890  16.400  -6.190  1.00  0.00            
ATOM   3284  H   MET   415     105.730  16.420  -6.750  1.00  0.00            
ATOM   3285  CA  MET   415     104.980  16.720  -4.780  1.00  0.00            
ATOM   3286  HA  MET   415     104.440  16.030  -4.130  1.00  0.00            
ATOM   3287  CB  MET   415     106.390  16.570  -4.200  1.00  0.00            
ATOM   3288  HB1 MET   415     106.480  17.030  -3.210  1.00  0.00            
ATOM   3289  HB2 MET   415     107.110  17.090  -4.830  1.00  0.00            
ATOM   3290  CG  MET   415     106.660  15.080  -4.050  1.00  0.00            
ATOM   3291  HG1 MET   415     106.790  14.690  -5.060  1.00  0.00            
ATOM   3292  HG2 MET   415     105.810  14.610  -3.550  1.00  0.00            
ATOM   3293  SD  MET   415     108.160  14.550  -3.200  1.00  0.00            
ATOM   3294  CE  MET   415     109.480  15.260  -4.210  1.00  0.00            
ATOM   3295  HE1 MET   415     109.650  16.340  -4.220  1.00  0.00            
ATOM   3296  HE2 MET   415     110.450  14.910  -3.850  1.00  0.00            
ATOM   3297  HE3 MET   415     109.400  14.910  -5.240  1.00  0.00            
ATOM   3298  C   MET   415     104.360  18.060  -4.420  1.00  0.00            
ATOM   3299  O   MET   415     103.620  18.130  -3.440  1.00  0.00            
ATOM   3300  N   THR   416     104.600  19.110  -5.200  1.00  0.00            
ATOM   3301  H   THR   416     105.320  19.080  -5.910  1.00  0.00            
ATOM   3302  CA  THR   416     103.900  20.370  -4.990  1.00  0.00            
ATOM   3303  HA  THR   416     103.660  20.460  -3.930  1.00  0.00            
ATOM   3304  CB  THR   416     104.670  21.630  -5.360  1.00  0.00            
ATOM   3305  HB  THR   416     104.070  22.540  -5.390  1.00  0.00            
ATOM   3306  CG2 THR   416     105.760  21.970  -4.350  1.00  0.00            
ATOM   3307 1HG2 THR   416     105.160  22.070  -3.450  1.00  0.00            
ATOM   3308 2HG2 THR   416     106.530  21.200  -4.350  1.00  0.00            
ATOM   3309 3HG2 THR   416     106.290  22.900  -4.570  1.00  0.00            
ATOM   3310  OG1 THR   416     105.230  21.440  -6.640  1.00  0.00            
ATOM   3311  HG1 THR   416     105.810  20.690  -6.500  1.00  0.00            
ATOM   3312  C   THR   416     102.510  20.370  -5.610  1.00  0.00            
ATOM   3313  O   THR   416     101.670  21.110  -5.100  1.00  0.00            
ATOM   3314  N   GLY   417     102.200  19.470  -6.550  1.00  0.00            
ATOM   3315  H   GLY   417     102.930  18.930  -6.990  1.00  0.00            
ATOM   3316  CA  GLY   417     100.900  19.440  -7.180  1.00  0.00            
ATOM   3317  HA1 GLY   417     100.890  18.870  -8.110  1.00  0.00            
ATOM   3318  HA2 GLY   417     100.570  20.470  -7.300  1.00  0.00            
ATOM   3319  C   GLY   417      99.800  18.700  -6.440  1.00  0.00            
ATOM   3320  O   GLY   417      98.650  19.150  -6.400  1.00  0.00            
ATOM   3321  N   TYR   418     100.110  17.520  -5.900  1.00  0.00            
ATOM   3322  H   TYR   418     101.060  17.230  -6.060  1.00  0.00            
ATOM   3323  CA  TYR   418      99.190  16.550  -5.330  1.00  0.00            
ATOM   3324  HA  TYR   418      98.160  16.780  -5.590  1.00  0.00            
ATOM   3325  CB  TYR   418      99.340  15.110  -5.810  1.00  0.00            
ATOM   3326  HB1 TYR   418     100.330  14.760  -5.510  1.00  0.00            
ATOM   3327  HB2 TYR   418      99.360  15.050  -6.900  1.00  0.00            
ATOM   3328  CG  TYR   418      98.220  14.220  -5.350  1.00  0.00            
ATOM   3329  CD1 TYR   418      97.010  14.340  -6.060  1.00  0.00            
ATOM   3330  HD1 TYR   418      96.920  15.030  -6.890  1.00  0.00            
ATOM   3331  CE1 TYR   418      95.890  13.690  -5.540  1.00  0.00            
ATOM   3332  HE1 TYR   418      94.880  13.840  -5.890  1.00  0.00            
ATOM   3333  CZ  TYR   418      96.000  12.770  -4.480  1.00  0.00            
ATOM   3334  OH  TYR   418      94.920  12.110  -3.960  1.00  0.00            
ATOM   3335  HH  TYR   418      95.190  11.580  -3.200  1.00  0.00            
ATOM   3336  CE2 TYR   418      97.250  12.590  -3.850  1.00  0.00            
ATOM   3337  HE2 TYR   418      97.370  12.010  -2.950  1.00  0.00            
ATOM   3338  CD2 TYR   418      98.360  13.320  -4.290  1.00  0.00            
ATOM   3339  HD2 TYR   418      99.320  13.260  -3.800  1.00  0.00            
ATOM   3340  C   TYR   418      99.150  16.600  -3.810  1.00  0.00            
ATOM   3341  O   TYR   418     100.180  16.360  -3.170  1.00  0.00            
ATOM   3342  N   THR   419      97.970  16.750  -3.200  1.00  0.00            
ATOM   3343  H   THR   419      97.180  16.860  -3.810  1.00  0.00            
ATOM   3344  CA  THR   419      97.790  17.130  -1.810  1.00  0.00            
ATOM   3345  HA  THR   419      98.710  17.540  -1.400  1.00  0.00            
ATOM   3346  CB  THR   419      96.780  18.270  -1.690  1.00  0.00            
ATOM   3347  HB  THR   419      96.530  18.460  -0.650  1.00  0.00            
ATOM   3348  CG2 THR   419      97.280  19.650  -2.110  1.00  0.00            
ATOM   3349 1HG2 THR   419      97.500  19.770  -3.170  1.00  0.00            
ATOM   3350 2HG2 THR   419      96.470  20.300  -1.780  1.00  0.00            
ATOM   3351 3HG2 THR   419      98.200  19.790  -1.540  1.00  0.00            
ATOM   3352  OG1 THR   419      95.590  18.070  -2.420  1.00  0.00            
ATOM   3353  HG1 THR   419      95.740  18.100  -3.360  1.00  0.00            
ATOM   3354  C   THR   419      97.570  15.990  -0.830  1.00  0.00            
ATOM   3355  O   THR   419      97.010  16.180   0.250  1.00  0.00            
ATOM   3356  N   GLY   420      97.800  14.740  -1.230  1.00  0.00            
ATOM   3357  H   GLY   420      98.320  14.650  -2.090  1.00  0.00            
ATOM   3358  CA  GLY   420      97.510  13.560  -0.440  1.00  0.00            
ATOM   3359  HA1 GLY   420      96.670  13.060  -0.920  1.00  0.00            
ATOM   3360  HA2 GLY   420      97.190  13.910   0.540  1.00  0.00            
ATOM   3361  C   GLY   420      98.640  12.560  -0.240  1.00  0.00            
ATOM   3362  O   GLY   420      99.770  12.730  -0.700  1.00  0.00            
ATOM   3363  N   ASP   421      98.350  11.460   0.460  1.00  0.00            
ATOM   3364  H   ASP   421      97.370  11.430   0.690  1.00  0.00            
ATOM   3365  CA  ASP   421      99.290  10.430   0.880  1.00  0.00            
ATOM   3366  HA  ASP   421     100.270  10.500   0.420  1.00  0.00            
ATOM   3367  CB  ASP   421      99.510  10.420   2.390  1.00  0.00            
ATOM   3368  HB1 ASP   421      99.980  11.350   2.710  1.00  0.00            
ATOM   3369  HB2 ASP   421     100.270   9.700   2.680  1.00  0.00            
ATOM   3370  CG  ASP   421      98.220  10.250   3.180  1.00  0.00            
ATOM   3371  OD1 ASP   421      97.950   9.140   3.690  1.00  0.00            
ATOM   3372  OD2 ASP   421      97.540  11.270   3.400  1.00  0.00            
ATOM   3373  C   ASP   421      98.840   9.060   0.410  1.00  0.00            
ATOM   3374  O   ASP   421      97.720   8.820  -0.030  1.00  0.00            
ATOM   3375  N   PHE   422      99.850   8.180   0.410  1.00  0.00            
ATOM   3376  H   PHE   422     100.670   8.350   0.970  1.00  0.00            
ATOM   3377  CA  PHE   422      99.890   6.900  -0.250  1.00  0.00            
ATOM   3378  HA  PHE   422      98.940   6.540  -0.650  1.00  0.00            
ATOM   3379  CB  PHE   422     100.830   6.980  -1.450  1.00  0.00            
ATOM   3380  HB1 PHE   422     101.050   5.990  -1.850  1.00  0.00            
ATOM   3381  HB2 PHE   422     101.800   7.300  -1.060  1.00  0.00            
ATOM   3382  CG  PHE   422     100.530   8.010  -2.510  1.00  0.00            
ATOM   3383  CD1 PHE   422     100.860   9.360  -2.350  1.00  0.00            
ATOM   3384  HD1 PHE   422     101.260   9.740  -1.420  1.00  0.00            
ATOM   3385  CE1 PHE   422     100.480  10.270  -3.340  1.00  0.00            
ATOM   3386  HE1 PHE   422     100.890  11.270  -3.280  1.00  0.00            
ATOM   3387  CZ  PHE   422      99.730   9.880  -4.450  1.00  0.00            
ATOM   3388  HZ  PHE   422      99.520  10.630  -5.190  1.00  0.00            
ATOM   3389  CE2 PHE   422      99.290   8.550  -4.570  1.00  0.00            
ATOM   3390  HE2 PHE   422      98.630   8.210  -5.350  1.00  0.00            
ATOM   3391  CD2 PHE   422      99.730   7.650  -3.600  1.00  0.00            
ATOM   3392  HD2 PHE   422      99.530   6.590  -3.750  1.00  0.00            
ATOM   3393  C   PHE   422     100.240   5.740   0.680  1.00  0.00            
ATOM   3394  O   PHE   422     100.960   5.940   1.650  1.00  0.00            
ATOM   3395  N   ASP   423      99.890   4.480   0.390  1.00  0.00            
ATOM   3396  H   ASP   423      99.470   4.300  -0.500  1.00  0.00            
ATOM   3397  CA  ASP   423     100.200   3.350   1.240  1.00  0.00            
ATOM   3398  HA  ASP   423      99.840   3.650   2.230  1.00  0.00            
ATOM   3399  CB  ASP   423      99.370   2.190   0.700  1.00  0.00            
ATOM   3400  HB1 ASP   423      99.710   1.320   1.260  1.00  0.00            
ATOM   3401  HB2 ASP   423      99.490   2.010  -0.360  1.00  0.00            
ATOM   3402  CG  ASP   423      97.850   2.200   0.830  1.00  0.00            
ATOM   3403  OD1 ASP   423      97.170   1.600  -0.020  1.00  0.00            
ATOM   3404  OD2 ASP   423      97.330   2.900   1.730  1.00  0.00            
ATOM   3405  C   ASP   423     101.680   3.020   1.320  1.00  0.00            
ATOM   3406  O   ASP   423     102.200   2.790   2.410  1.00  0.00            
ATOM   3407  N   SER   424     102.370   3.210   0.190  1.00  0.00            
ATOM   3408  H   SER   424     101.930   3.470  -0.680  1.00  0.00            
ATOM   3409  CA  SER   424     103.800   3.010   0.110  1.00  0.00            
ATOM   3410  HA  SER   424     104.230   3.540   0.960  1.00  0.00            
ATOM   3411  CB  SER   424     103.990   1.490   0.140  1.00  0.00            
ATOM   3412  HB1 SER   424     103.520   1.060   1.020  1.00  0.00            
ATOM   3413  HB2 SER   424     105.050   1.270   0.180  1.00  0.00            
ATOM   3414  OG  SER   424     103.500   0.870  -1.020  1.00  0.00            
ATOM   3415  HG  SER   424     103.390  -0.070  -0.840  1.00  0.00            
ATOM   3416  C   SER   424     104.360   3.850  -1.020  1.00  0.00            
ATOM   3417  O   SER   424     103.660   4.440  -1.840  1.00  0.00            
ATOM   3418  N   VAL   425     105.690   3.960  -1.070  1.00  0.00            
ATOM   3419  H   VAL   425     106.300   3.500  -0.410  1.00  0.00            
ATOM   3420  CA  VAL   425     106.400   4.620  -2.150  1.00  0.00            
ATOM   3421  HA  VAL   425     105.720   4.580  -3.010  1.00  0.00            
ATOM   3422  CB  VAL   425     106.700   6.070  -1.790  1.00  0.00            
ATOM   3423  HB  VAL   425     107.030   6.490  -2.740  1.00  0.00            
ATOM   3424  CG1 VAL   425     105.640   6.970  -1.170  1.00  0.00            
ATOM   3425 1HG1 VAL   425     105.310   6.580  -0.210  1.00  0.00            
ATOM   3426 2HG1 VAL   425     106.050   7.980  -1.040  1.00  0.00            
ATOM   3427 3HG1 VAL   425     104.820   6.970  -1.890  1.00  0.00            
ATOM   3428  CG2 VAL   425     107.910   6.170  -0.860  1.00  0.00            
ATOM   3429 1HG2 VAL   425     108.790   5.900  -1.450  1.00  0.00            
ATOM   3430 2HG2 VAL   425     107.890   7.150  -0.400  1.00  0.00            
ATOM   3431 3HG2 VAL   425     107.870   5.450  -0.040  1.00  0.00            
ATOM   3432  C   VAL   425     107.650   3.890  -2.610  1.00  0.00            
ATOM   3433  O   VAL   425     108.260   3.170  -1.830  1.00  0.00            
ATOM   3434  N   ILE   426     108.050   4.070  -3.870  1.00  0.00            
ATOM   3435  H   ILE   426     107.440   4.650  -4.430  1.00  0.00            
ATOM   3436  CA  ILE   426     109.350   3.680  -4.390  1.00  0.00            
ATOM   3437  HA  ILE   426     109.930   3.290  -3.560  1.00  0.00            
ATOM   3438  CB  ILE   426     109.170   2.540  -5.400  1.00  0.00            
ATOM   3439  HB  ILE   426     108.800   2.910  -6.350  1.00  0.00            
ATOM   3440  CG2 ILE   426     110.480   1.820  -5.690  1.00  0.00            
ATOM   3441 1HG2 ILE   426     110.460   1.110  -6.510  1.00  0.00            
ATOM   3442 2HG2 ILE   426     111.190   2.580  -6.000  1.00  0.00            
ATOM   3443 3HG2 ILE   426     110.930   1.430  -4.770  1.00  0.00            
ATOM   3444  CG1 ILE   426     108.150   1.520  -4.930  1.00  0.00            
ATOM   3445 1HG1 ILE   426     107.200   2.040  -4.810  1.00  0.00            
ATOM   3446 2HG1 ILE   426     108.470   1.090  -3.980  1.00  0.00            
ATOM   3447  CD  ILE   426     107.720   0.380  -5.850  1.00  0.00            
ATOM   3448  HD1 ILE   426     106.800   0.010  -5.410  1.00  0.00            
ATOM   3449  HD2 ILE   426     107.580   0.740  -6.870  1.00  0.00            
ATOM   3450  HD3 ILE   426     108.500  -0.380  -5.790  1.00  0.00            
ATOM   3451  C   ILE   426     110.060   4.870  -5.020  1.00  0.00            
ATOM   3452  O   ILE   426     109.530   5.530  -5.910  1.00  0.00            
ATOM   3453  N   ASP   427     111.270   5.160  -4.550  1.00  0.00            
ATOM   3454  H   ASP   427     111.700   4.410  -4.020  1.00  0.00            
ATOM   3455  CA  ASP   427     112.150   6.280  -4.790  1.00  0.00            
ATOM   3456  HA  ASP   427     111.530   7.000  -5.320  1.00  0.00            
ATOM   3457  CB  ASP   427     112.530   6.870  -3.440  1.00  0.00            
ATOM   3458  HB1 ASP   427     112.920   6.050  -2.830  1.00  0.00            
ATOM   3459  HB2 ASP   427     111.570   7.260  -3.110  1.00  0.00            
ATOM   3460  CG  ASP   427     113.420   8.110  -3.420  1.00  0.00            
ATOM   3461  OD1 ASP   427     113.840   8.690  -4.450  1.00  0.00            
ATOM   3462  OD2 ASP   427     113.920   8.480  -2.340  1.00  0.00            
ATOM   3463  C   ASP   427     113.330   5.910  -5.670  1.00  0.00            
ATOM   3464  O   ASP   427     113.940   4.860  -5.460  1.00  0.00            
ATOM   3465  N   CYS   428     113.580   6.660  -6.750  1.00  0.00            
ATOM   3466  H   CYS   428     112.960   7.440  -6.960  1.00  0.00            
ATOM   3467  CA  CYS   428     114.570   6.340  -7.760  1.00  0.00            
ATOM   3468  HA  CYS   428     114.710   5.260  -7.740  1.00  0.00            
ATOM   3469  CB  CYS   428     114.050   6.560  -9.170  1.00  0.00            
ATOM   3470  HB1 CYS   428     113.140   6.000  -9.400  1.00  0.00            
ATOM   3471  HB2 CYS   428     114.840   6.210  -9.840  1.00  0.00            
ATOM   3472  SG  CYS   428     113.950   8.350  -9.450  1.00  0.00            
ATOM   3473  HG  CYS   428     115.230   8.610  -9.720  1.00  0.00            
ATOM   3474  C   CYS   428     115.950   6.950  -7.520  1.00  0.00            
ATOM   3475  O   CYS   428     116.840   6.800  -8.360  1.00  0.00            
ATOM   3476  N   ASN   429     116.110   7.690  -6.430  1.00  0.00            
ATOM   3477  H   ASN   429     115.330   7.650  -5.790  1.00  0.00            
ATOM   3478  CA  ASN   429     117.350   8.100  -5.790  1.00  0.00            
ATOM   3479  HA  ASN   429     117.050   8.900  -5.130  1.00  0.00            
ATOM   3480  CB  ASN   429     117.910   6.980  -4.920  1.00  0.00            
ATOM   3481  HB1 ASN   429     118.740   7.270  -4.270  1.00  0.00            
ATOM   3482  HB2 ASN   429     118.440   6.290  -5.580  1.00  0.00            
ATOM   3483  CG  ASN   429     116.990   6.100  -4.090  1.00  0.00            
ATOM   3484  OD1 ASN   429     117.100   4.870  -4.170  1.00  0.00            
ATOM   3485  ND2 ASN   429     116.240   6.670  -3.150  1.00  0.00            
ATOM   3486 1HD2 ASN   429     116.210   7.680  -3.080  1.00  0.00            
ATOM   3487 2HD2 ASN   429     115.720   6.060  -2.530  1.00  0.00            
ATOM   3488  C   ASN   429     118.420   8.810  -6.600  1.00  0.00            
ATOM   3489  O   ASN   429     119.570   8.390  -6.570  1.00  0.00            
ATOM   3490  N   THR   430     118.180   9.920  -7.310  1.00  0.00            
ATOM   3491  H   THR   430     117.220  10.200  -7.390  1.00  0.00            
ATOM   3492  CA  THR   430     119.160  10.900  -7.750  1.00  0.00            
ATOM   3493  HA  THR   430     120.080  10.830  -7.170  1.00  0.00            
ATOM   3494  CB  THR   430     119.500  10.740  -9.230  1.00  0.00            
ATOM   3495  HB  THR   430     120.280  11.490  -9.370  1.00  0.00            
ATOM   3496  CG2 THR   430     120.100   9.450  -9.770  1.00  0.00            
ATOM   3497 1HG2 THR   430     119.560   8.570  -9.430  1.00  0.00            
ATOM   3498 2HG2 THR   430     120.010   9.470 -10.850  1.00  0.00            
ATOM   3499 3HG2 THR   430     121.170   9.340  -9.580  1.00  0.00            
ATOM   3500  OG1 THR   430     118.360  11.010 -10.010  1.00  0.00            
ATOM   3501  HG1 THR   430     118.720  11.080 -10.900  1.00  0.00            
ATOM   3502  C   THR   430     118.710  12.320  -7.420  1.00  0.00            
ATOM   3503  O   THR   430     117.540  12.670  -7.310  1.00  0.00            
ATOM   3504  N   CYS   431     119.670  13.250  -7.390  1.00  0.00            
ATOM   3505  H   CYS   431     120.600  12.940  -7.610  1.00  0.00            
ATOM   3506  CA  CYS   431     119.560  14.690  -7.240  1.00  0.00            
ATOM   3507  HA  CYS   431     118.590  15.020  -7.610  1.00  0.00            
ATOM   3508  CB  CYS   431     119.890  15.140  -5.830  1.00  0.00            
ATOM   3509  HB1 CYS   431     119.820  16.230  -5.740  1.00  0.00            
ATOM   3510  HB2 CYS   431     120.900  14.850  -5.570  1.00  0.00            
ATOM   3511  SG  CYS   431     118.660  14.690  -4.570  1.00  0.00            
ATOM   3512  HG  CYS   431     119.200  15.440  -3.600  1.00  0.00            
ATOM   3513  C   CYS   431     120.480  15.280  -8.300  1.00  0.00            
ATOM   3514  O   CYS   431     121.290  14.660  -8.990  1.00  0.00            
ATOM   3515  N   VAL   432     120.440  16.600  -8.460  1.00  0.00            
ATOM   3516  H   VAL   432     119.770  17.160  -7.950  1.00  0.00            
ATOM   3517  CA  VAL   432     121.250  17.340  -9.400  1.00  0.00            
ATOM   3518  HA  VAL   432     122.100  16.730  -9.720  1.00  0.00            
ATOM   3519  CB  VAL   432     120.360  17.820 -10.550  1.00  0.00            
ATOM   3520  HB  VAL   432     119.590  18.420 -10.080  1.00  0.00            
ATOM   3521  CG1 VAL   432     121.040  18.720 -11.570  1.00  0.00            
ATOM   3522 1HG1 VAL   432     120.360  19.170 -12.300  1.00  0.00            
ATOM   3523 2HG1 VAL   432     121.460  19.550 -11.000  1.00  0.00            
ATOM   3524 3HG1 VAL   432     121.800  18.150 -12.100  1.00  0.00            
ATOM   3525  CG2 VAL   432     119.830  16.650 -11.380  1.00  0.00            
ATOM   3526 1HG2 VAL   432     120.730  16.190 -11.780  1.00  0.00            
ATOM   3527 2HG2 VAL   432     119.300  15.940 -10.740  1.00  0.00            
ATOM   3528 3HG2 VAL   432     119.170  17.010 -12.170  1.00  0.00            
ATOM   3529  C   VAL   432     121.850  18.510  -8.640  1.00  0.00            
ATOM   3530  O   VAL   432     121.190  19.100  -7.780  1.00  0.00            
ATOM   3531  N   THR   433     123.110  18.770  -8.970  1.00  0.00            
ATOM   3532  H   THR   433     123.520  18.170  -9.680  1.00  0.00            
ATOM   3533  CA  THR   433     123.960  19.820  -8.440  1.00  0.00            
ATOM   3534  HA  THR   433     123.320  20.510  -7.880  1.00  0.00            
ATOM   3535  CB  THR   433     125.060  19.230  -7.580  1.00  0.00            
ATOM   3536  HB  THR   433     125.800  20.000  -7.350  1.00  0.00            
ATOM   3537  CG2 THR   433     124.560  18.870  -6.180  1.00  0.00            
ATOM   3538 1HG2 THR   433     125.230  18.110  -5.760  1.00  0.00            
ATOM   3539 2HG2 THR   433     124.440  19.720  -5.520  1.00  0.00            
ATOM   3540 3HG2 THR   433     123.540  18.500  -6.260  1.00  0.00            
ATOM   3541  OG1 THR   433     125.720  18.150  -8.200  1.00  0.00            
ATOM   3542  HG1 THR   433     125.490  18.100  -9.130  1.00  0.00            
ATOM   3543  C   THR   433     124.660  20.530  -9.600  1.00  0.00            
ATOM   3544  O   THR   433     124.560  20.070 -10.730  1.00  0.00            
ATOM   3545  N   GLN   434     125.310  21.670  -9.360  1.00  0.00            
ATOM   3546  H   GLN   434     125.320  21.970  -8.400  1.00  0.00            
ATOM   3547  CA  GLN   434     126.060  22.450 -10.320  1.00  0.00            
ATOM   3548  HA  GLN   434     126.380  21.820 -11.150  1.00  0.00            
ATOM   3549  CB  GLN   434     125.130  23.550 -10.810  1.00  0.00            
ATOM   3550  HB1 GLN   434     124.790  24.060  -9.900  1.00  0.00            
ATOM   3551  HB2 GLN   434     124.170  23.190 -11.190  1.00  0.00            
ATOM   3552  CG  GLN   434     125.750  24.520 -11.810  1.00  0.00            
ATOM   3553  HG1 GLN   434     125.920  23.910 -12.690  1.00  0.00            
ATOM   3554  HG2 GLN   434     126.670  24.970 -11.440  1.00  0.00            
ATOM   3555  CD  GLN   434     124.830  25.720 -12.010  1.00  0.00            
ATOM   3556  OE1 GLN   434     124.150  25.870 -13.030  1.00  0.00            
ATOM   3557  NE2 GLN   434     124.760  26.610 -11.020  1.00  0.00            
ATOM   3558 1HE2 GLN   434     125.190  26.370 -10.140  1.00  0.00            
ATOM   3559 2HE2 GLN   434     124.080  27.360 -11.060  1.00  0.00            
ATOM   3560  C   GLN   434     127.370  22.960  -9.720  1.00  0.00            
ATOM   3561  O   GLN   434     127.410  23.250  -8.520  1.00  0.00            
ATOM   3562  N   THR   435     128.390  23.200 -10.540  1.00  0.00            
ATOM   3563  H   THR   435     128.250  23.000 -11.520  1.00  0.00            
ATOM   3564  CA  THR   435     129.700  23.640 -10.090  1.00  0.00            
ATOM   3565  HA  THR   435     129.430  24.240  -9.220  1.00  0.00            
ATOM   3566  CB  THR   435     130.620  22.520  -9.610  1.00  0.00            
ATOM   3567  HB  THR   435     131.570  22.980  -9.350  1.00  0.00            
ATOM   3568  CG2 THR   435     130.180  21.950  -8.270  1.00  0.00            
ATOM   3569 1HG2 THR   435     129.250  21.380  -8.340  1.00  0.00            
ATOM   3570 2HG2 THR   435     131.060  21.370  -7.970  1.00  0.00            
ATOM   3571 3HG2 THR   435     130.180  22.680  -7.460  1.00  0.00            
ATOM   3572  OG1 THR   435     130.760  21.450 -10.520  1.00  0.00            
ATOM   3573  HG1 THR   435     130.990  21.860 -11.360  1.00  0.00            
ATOM   3574  C   THR   435     130.340  24.590 -11.090  1.00  0.00            
ATOM   3575  O   THR   435     130.320  24.420 -12.310  1.00  0.00            
ATOM   3576  N   VAL   436     131.140  25.530 -10.600  1.00  0.00            
ATOM   3577  H   VAL   436     131.150  25.740  -9.610  1.00  0.00            
ATOM   3578  CA  VAL   436     132.120  26.250 -11.380  1.00  0.00            
ATOM   3579  HA  VAL   436     131.750  26.280 -12.410  1.00  0.00            
ATOM   3580  CB  VAL   436     132.170  27.740 -11.020  1.00  0.00            
ATOM   3581  HB  VAL   436     131.150  28.110 -11.040  1.00  0.00            
ATOM   3582  CG1 VAL   436     132.710  27.990  -9.620  1.00  0.00            
ATOM   3583 1HG1 VAL   436     132.660  29.070  -9.440  1.00  0.00            
ATOM   3584 2HG1 VAL   436     132.080  27.450  -8.910  1.00  0.00            
ATOM   3585 3HG1 VAL   436     133.710  27.550  -9.560  1.00  0.00            
ATOM   3586  CG2 VAL   436     133.030  28.640 -11.900  1.00  0.00            
ATOM   3587 1HG2 VAL   436     133.390  29.510 -11.350  1.00  0.00            
ATOM   3588 2HG2 VAL   436     133.960  28.130 -12.150  1.00  0.00            
ATOM   3589 3HG2 VAL   436     132.400  28.970 -12.720  1.00  0.00            
ATOM   3590  C   VAL   436     133.500  25.600 -11.400  1.00  0.00            
ATOM   3591  O   VAL   436     133.970  25.100 -10.380  1.00  0.00            
ATOM   3592  N   ASP   437     134.110  25.470 -12.580  1.00  0.00            
ATOM   3593  H   ASP   437     133.540  25.590 -13.410  1.00  0.00            
ATOM   3594  CA  ASP   437     135.510  25.170 -12.770  1.00  0.00            
ATOM   3595  HA  ASP   437     136.020  24.900 -11.840  1.00  0.00            
ATOM   3596  CB  ASP   437     135.590  23.930 -13.660  1.00  0.00            
ATOM   3597  HB1 ASP   437     135.100  24.030 -14.630  1.00  0.00            
ATOM   3598  HB2 ASP   437     135.020  23.150 -13.170  1.00  0.00            
ATOM   3599  CG  ASP   437     136.980  23.340 -13.860  1.00  0.00            
ATOM   3600  OD1 ASP   437     137.950  23.910 -13.310  1.00  0.00            
ATOM   3601  OD2 ASP   437     137.080  22.260 -14.480  1.00  0.00            
ATOM   3602  C   ASP   437     136.330  26.320 -13.320  1.00  0.00            
ATOM   3603  O   ASP   437     136.080  26.890 -14.380  1.00  0.00            
ATOM   3604  N   PHE   438     137.450  26.630 -12.660  1.00  0.00            
ATOM   3605  H   PHE   438     137.610  26.000 -11.880  1.00  0.00            
ATOM   3606  CA  PHE   438     138.510  27.550 -13.020  1.00  0.00            
ATOM   3607  HA  PHE   438     138.050  28.460 -13.400  1.00  0.00            
ATOM   3608  CB  PHE   438     139.240  27.870 -11.720  1.00  0.00            
ATOM   3609  HB1 PHE   438     139.910  28.730 -11.790  1.00  0.00            
ATOM   3610  HB2 PHE   438     139.780  26.970 -11.420  1.00  0.00            
ATOM   3611  CG  PHE   438     138.310  28.330 -10.620  1.00  0.00            
ATOM   3612  CD1 PHE   438     137.890  27.410  -9.650  1.00  0.00            
ATOM   3613  HD1 PHE   438     138.230  26.390  -9.710  1.00  0.00            
ATOM   3614  CE1 PHE   438     136.970  27.830  -8.680  1.00  0.00            
ATOM   3615  HE1 PHE   438     136.770  27.190  -7.830  1.00  0.00            
ATOM   3616  CZ  PHE   438     136.440  29.120  -8.740  1.00  0.00            
ATOM   3617  HZ  PHE   438     135.760  29.400  -7.950  1.00  0.00            
ATOM   3618  CE2 PHE   438     136.910  30.060  -9.670  1.00  0.00            
ATOM   3619  HE2 PHE   438     136.510  31.060  -9.680  1.00  0.00            
ATOM   3620  CD2 PHE   438     137.860  29.650 -10.610  1.00  0.00            
ATOM   3621  HD2 PHE   438     138.120  30.350 -11.390  1.00  0.00            
ATOM   3622  C   PHE   438     139.390  26.980 -14.120  1.00  0.00            
ATOM   3623  O   PHE   438     140.620  26.920 -14.030  1.00  0.00            
ATOM   3624  N   SER   439     138.760  26.560 -15.210  1.00  0.00            
ATOM   3625  H   SER   439     137.760  26.700 -15.290  1.00  0.00            
ATOM   3626  CA  SER   439     139.290  25.690 -16.240  1.00  0.00            
ATOM   3627  HA  SER   439     139.890  24.820 -15.950  1.00  0.00            
ATOM   3628  CB  SER   439     138.050  25.080 -16.900  1.00  0.00            
ATOM   3629  HB1 SER   439     137.620  24.380 -16.190  1.00  0.00            
ATOM   3630  HB2 SER   439     138.390  24.430 -17.710  1.00  0.00            
ATOM   3631  OG  SER   439     137.140  26.050 -17.360  1.00  0.00            
ATOM   3632  HG  SER   439     137.370  26.410 -18.220  1.00  0.00            
ATOM   3633  C   SER   439     140.210  26.440 -17.190  1.00  0.00            
ATOM   3634  O   SER   439     141.070  25.770 -17.750  1.00  0.00            
ATOM   3635  N   LEU   440     140.090  27.760 -17.370  1.00  0.00            
ATOM   3636  H   LEU   440     139.320  28.280 -16.980  1.00  0.00            
ATOM   3637  CA  LEU   440     140.980  28.690 -18.030  1.00  0.00            
ATOM   3638  HA  LEU   440     140.390  29.590 -18.130  1.00  0.00            
ATOM   3639  CB  LEU   440     142.240  28.990 -17.220  1.00  0.00            
ATOM   3640  HB1 LEU   440     142.810  29.600 -17.920  1.00  0.00            
ATOM   3641  HB2 LEU   440     142.850  28.080 -17.210  1.00  0.00            
ATOM   3642  CG  LEU   440     142.060  29.550 -15.810  1.00  0.00            
ATOM   3643  HG  LEU   440     141.320  28.960 -15.270  1.00  0.00            
ATOM   3644  CD1 LEU   440     143.390  29.440 -15.070  1.00  0.00            
ATOM   3645 1HD1 LEU   440     143.270  30.020 -14.160  1.00  0.00            
ATOM   3646 2HD1 LEU   440     143.490  28.400 -14.780  1.00  0.00            
ATOM   3647 3HD1 LEU   440     144.210  29.850 -15.670  1.00  0.00            
ATOM   3648  CD2 LEU   440     141.540  30.980 -15.750  1.00  0.00            
ATOM   3649 1HD2 LEU   440     140.460  30.940 -15.780  1.00  0.00            
ATOM   3650 2HD2 LEU   440     141.760  31.500 -14.810  1.00  0.00            
ATOM   3651 3HD2 LEU   440     141.980  31.600 -16.530  1.00  0.00            
ATOM   3652  C   LEU   440     141.280  28.420 -19.500  1.00  0.00            
ATOM   3653  O   LEU   440     142.390  28.220 -20.000  1.00  0.00            
ATOM   3654  N   ASP   441     140.160  28.170 -20.170  1.00  0.00            
ATOM   3655  H   ASP   441     139.310  28.260 -19.630  1.00  0.00            
ATOM   3656  CA  ASP   441     139.940  27.640 -21.500  1.00  0.00            
ATOM   3657  HA  ASP   441     140.880  27.740 -22.050  1.00  0.00            
ATOM   3658  CB  ASP   441     139.560  26.170 -21.330  1.00  0.00            
ATOM   3659  HB1 ASP   441     140.460  25.700 -20.940  1.00  0.00            
ATOM   3660  HB2 ASP   441     139.260  25.690 -22.260  1.00  0.00            
ATOM   3661  CG  ASP   441     138.450  25.870 -20.330  1.00  0.00            
ATOM   3662  OD1 ASP   441     137.810  26.840 -19.860  1.00  0.00            
ATOM   3663  OD2 ASP   441     138.170  24.680 -20.070  1.00  0.00            
ATOM   3664  C   ASP   441     138.930  28.440 -22.320  1.00  0.00            
ATOM   3665  O   ASP   441     138.330  27.870 -23.230  1.00  0.00            
ATOM   3666  N   PRO   442     138.840  29.770 -22.240  1.00  0.00            
ATOM   3667  CD  PRO   442     137.810  30.540 -22.900  1.00  0.00            
ATOM   3668  HD1 PRO   442     136.980  30.410 -22.210  1.00  0.00            
ATOM   3669  HD2 PRO   442     137.700  30.110 -23.900  1.00  0.00            
ATOM   3670  CG  PRO   442     138.180  32.020 -22.910  1.00  0.00            
ATOM   3671  HG1 PRO   442     137.550  32.420 -22.120  1.00  0.00            
ATOM   3672  HG2 PRO   442     137.980  32.570 -23.830  1.00  0.00            
ATOM   3673  CB  PRO   442     139.680  31.900 -22.650  1.00  0.00            
ATOM   3674  HB1 PRO   442     140.020  32.870 -22.270  1.00  0.00            
ATOM   3675  HB2 PRO   442     140.240  31.700 -23.560  1.00  0.00            
ATOM   3676  CA  PRO   442     139.790  30.720 -21.700  1.00  0.00            
ATOM   3677  HA  PRO   442     140.780  30.270 -21.700  1.00  0.00            
ATOM   3678  C   PRO   442     139.450  31.140 -20.280  1.00  0.00            
ATOM   3679  O   PRO   442     140.350  31.700 -19.660  1.00  0.00            
ATOM   3680  N   THR   443     138.290  30.900 -19.660  1.00  0.00            
ATOM   3681  H   THR   443     137.600  30.340 -20.150  1.00  0.00            
ATOM   3682  CA  THR   443     137.900  31.440 -18.370  1.00  0.00            
ATOM   3683  HA  THR   443     138.800  31.750 -17.830  1.00  0.00            
ATOM   3684  CB  THR   443     136.960  32.630 -18.450  1.00  0.00            
ATOM   3685  HB  THR   443     136.480  32.820 -17.490  1.00  0.00            
ATOM   3686  CG2 THR   443     137.530  33.910 -19.040  1.00  0.00            
ATOM   3687 1HG2 THR   443     138.060  33.630 -19.950  1.00  0.00            
ATOM   3688 2HG2 THR   443     136.820  34.730 -19.170  1.00  0.00            
ATOM   3689 3HG2 THR   443     138.220  34.340 -18.310  1.00  0.00            
ATOM   3690  OG1 THR   443     135.920  32.260 -19.330  1.00  0.00            
ATOM   3691  HG1 THR   443     135.440  33.040 -19.600  1.00  0.00            
ATOM   3692  C   THR   443     137.350  30.410 -17.390  1.00  0.00            
ATOM   3693  O   THR   443     138.130  29.840 -16.630  1.00  0.00            
ATOM   3694  N   PHE   444     136.030  30.190 -17.410  1.00  0.00            
ATOM   3695  H   PHE   444     135.520  30.540 -18.220  1.00  0.00            
ATOM   3696  CA  PHE   444     135.400  29.250 -16.510  1.00  0.00            
ATOM   3697  HA  PHE   444     136.160  28.580 -16.100  1.00  0.00            
ATOM   3698  CB  PHE   444     134.700  29.960 -15.360  1.00  0.00            
ATOM   3699  HB1 PHE   444     135.450  30.480 -14.750  1.00  0.00            
ATOM   3700  HB2 PHE   444     134.330  29.220 -14.660  1.00  0.00            
ATOM   3701  CG  PHE   444     133.660  30.950 -15.840  1.00  0.00            
ATOM   3702  CD1 PHE   444     133.860  32.340 -15.840  1.00  0.00            
ATOM   3703  HD1 PHE   444     134.720  32.860 -15.430  1.00  0.00            
ATOM   3704  CE1 PHE   444     132.790  33.160 -16.220  1.00  0.00            
ATOM   3705  HE1 PHE   444     133.010  34.210 -16.130  1.00  0.00            
ATOM   3706  CZ  PHE   444     131.510  32.670 -16.520  1.00  0.00            
ATOM   3707  HZ  PHE   444     130.680  33.350 -16.600  1.00  0.00            
ATOM   3708  CE2 PHE   444     131.320  31.290 -16.370  1.00  0.00            
ATOM   3709  HE2 PHE   444     130.340  30.850 -16.390  1.00  0.00            
ATOM   3710  CD2 PHE   444     132.390  30.430 -16.090  1.00  0.00            
ATOM   3711  HD2 PHE   444     132.240  29.370 -15.960  1.00  0.00            
ATOM   3712  C   PHE   444     134.440  28.330 -17.250  1.00  0.00            
ATOM   3713  O   PHE   444     133.930  28.650 -18.320  1.00  0.00            
ATOM   3714  N   THR   445     134.060  27.290 -16.510  1.00  0.00            
ATOM   3715  H   THR   445     134.620  27.060 -15.700  1.00  0.00            
ATOM   3716  CA  THR   445     133.140  26.290 -17.010  1.00  0.00            
ATOM   3717  HA  THR   445     132.640  26.680 -17.900  1.00  0.00            
ATOM   3718  CB  THR   445     133.850  24.960 -17.250  1.00  0.00            
ATOM   3719  HB  THR   445     134.200  24.460 -16.350  1.00  0.00            
ATOM   3720  CG2 THR   445     132.840  24.050 -17.940  1.00  0.00            
ATOM   3721 1HG2 THR   445     131.990  23.810 -17.300  1.00  0.00            
ATOM   3722 2HG2 THR   445     132.410  24.580 -18.780  1.00  0.00            
ATOM   3723 3HG2 THR   445     133.260  23.070 -18.200  1.00  0.00            
ATOM   3724  OG1 THR   445     134.830  25.110 -18.250  1.00  0.00            
ATOM   3725  HG1 THR   445     135.570  25.610 -17.900  1.00  0.00            
ATOM   3726  C   THR   445     132.090  26.030 -15.940  1.00  0.00            
ATOM   3727  O   THR   445     132.410  25.550 -14.860  1.00  0.00            
ATOM   3728  N   ILE   446     130.920  26.610 -16.220  1.00  0.00            
ATOM   3729  H   ILE   446     130.740  26.850 -17.190  1.00  0.00            
ATOM   3730  CA  ILE   446     129.830  26.190 -15.360  1.00  0.00            
ATOM   3731  HA  ILE   446     130.190  25.700 -14.460  1.00  0.00            
ATOM   3732  CB  ILE   446     128.980  27.370 -14.890  1.00  0.00            
ATOM   3733  HB  ILE   446     128.730  27.970 -15.760  1.00  0.00            
ATOM   3734  CG2 ILE   446     127.730  26.930 -14.120  1.00  0.00            
ATOM   3735 1HG2 ILE   446     127.300  27.770 -13.580  1.00  0.00            
ATOM   3736 2HG2 ILE   446     127.000  26.570 -14.840  1.00  0.00            
ATOM   3737 3HG2 ILE   446     128.010  26.150 -13.420  1.00  0.00            
ATOM   3738  CG1 ILE   446     129.760  28.390 -14.070  1.00  0.00            
ATOM   3739 1HG1 ILE   446     130.710  28.590 -14.580  1.00  0.00            
ATOM   3740 2HG1 ILE   446     130.000  27.860 -13.150  1.00  0.00            
ATOM   3741  CD  ILE   446     129.100  29.760 -13.930  1.00  0.00            
ATOM   3742  HD1 ILE   446     128.240  29.730 -13.270  1.00  0.00            
ATOM   3743  HD2 ILE   446     129.860  30.470 -13.590  1.00  0.00            
ATOM   3744  HD3 ILE   446     128.840  30.040 -14.950  1.00  0.00            
ATOM   3745  C   ILE   446     128.940  25.080 -15.900  1.00  0.00            
ATOM   3746  O   ILE   446     128.370  25.290 -16.970  1.00  0.00            
ATOM   3747  N   GLU   447     128.770  23.950 -15.210  1.00  0.00            
ATOM   3748  H   GLU   447     129.400  23.830 -14.430  1.00  0.00            
ATOM   3749  CA  GLU   447     127.850  22.900 -15.560  1.00  0.00            
ATOM   3750  HA  GLU   447     127.000  23.320 -16.090  1.00  0.00            
ATOM   3751  CB  GLU   447     128.490  22.000 -16.610  1.00  0.00            
ATOM   3752  HB1 GLU   447     128.870  22.650 -17.400  1.00  0.00            
ATOM   3753  HB2 GLU   447     127.730  21.340 -17.040  1.00  0.00            
ATOM   3754  CG  GLU   447     129.490  20.980 -16.070  1.00  0.00            
ATOM   3755  HG1 GLU   447     128.990  20.360 -15.330  1.00  0.00            
ATOM   3756  HG2 GLU   447     130.260  21.530 -15.520  1.00  0.00            
ATOM   3757  CD  GLU   447     130.150  20.170 -17.180  1.00  0.00            
ATOM   3758  OE1 GLU   447     131.400  20.100 -17.130  1.00  0.00            
ATOM   3759  OE2 GLU   447     129.500  19.610 -18.080  1.00  0.00            
ATOM   3760  C   GLU   447     127.280  22.100 -14.390  1.00  0.00            
ATOM   3761  O   GLU   447     127.870  22.090 -13.310  1.00  0.00            
ATOM   3762  N   THR   448     126.120  21.480 -14.610  1.00  0.00            
ATOM   3763  H   THR   448     125.680  21.710 -15.490  1.00  0.00            
ATOM   3764  CA  THR   448     125.430  20.540 -13.750  1.00  0.00            
ATOM   3765  HA  THR   448     125.400  20.860 -12.710  1.00  0.00            
ATOM   3766  CB  THR   448     123.940  20.480 -14.090  1.00  0.00            
ATOM   3767  HB  THR   448     123.490  20.000 -13.220  1.00  0.00            
ATOM   3768  CG2 THR   448     123.170  21.780 -14.270  1.00  0.00            
ATOM   3769 1HG2 THR   448     123.480  22.590 -13.600  1.00  0.00            
ATOM   3770 2HG2 THR   448     123.260  22.080 -15.320  1.00  0.00            
ATOM   3771 3HG2 THR   448     122.150  21.560 -13.970  1.00  0.00            
ATOM   3772  OG1 THR   448     123.620  19.670 -15.200  1.00  0.00            
ATOM   3773  HG1 THR   448     123.580  18.800 -14.790  1.00  0.00            
ATOM   3774  C   THR   448     126.110  19.180 -13.770  1.00  0.00            
ATOM   3775  O   THR   448     126.870  18.900 -14.700  1.00  0.00            
ATOM   3776  N   THR   449     125.770  18.430 -12.730  1.00  0.00            
ATOM   3777  H   THR   449     125.170  18.820 -12.010  1.00  0.00            
ATOM   3778  CA  THR   449     125.920  16.990 -12.790  1.00  0.00            
ATOM   3779  HA  THR   449     125.870  16.630 -13.820  1.00  0.00            
ATOM   3780  CB  THR   449     127.210  16.410 -12.210  1.00  0.00            
ATOM   3781  HB  THR   449     127.150  15.330 -12.260  1.00  0.00            
ATOM   3782  CG2 THR   449     128.550  16.760 -12.870  1.00  0.00            
ATOM   3783 1HG2 THR   449     129.340  16.180 -12.410  1.00  0.00            
ATOM   3784 2HG2 THR   449     128.500  16.450 -13.910  1.00  0.00            
ATOM   3785 3HG2 THR   449     128.710  17.840 -12.800  1.00  0.00            
ATOM   3786  OG1 THR   449     127.270  16.760 -10.850  1.00  0.00            
ATOM   3787  HG1 THR   449     127.530  17.680 -10.830  1.00  0.00            
ATOM   3788  C   THR   449     124.830  16.350 -11.940  1.00  0.00            
ATOM   3789  O   THR   449     124.440  17.010 -10.980  1.00  0.00            
ATOM   3790  N   THR   450     124.520  15.080 -12.220  1.00  0.00            
ATOM   3791  H   THR   450     124.800  14.740 -13.120  1.00  0.00            
ATOM   3792  CA  THR   450     123.560  14.290 -11.480  1.00  0.00            
ATOM   3793  HA  THR   450     122.860  14.940 -10.960  1.00  0.00            
ATOM   3794  CB  THR   450     122.630  13.520 -12.410  1.00  0.00            
ATOM   3795  HB  THR   450     123.270  12.950 -13.090  1.00  0.00            
ATOM   3796  CG2 THR   450     121.540  12.710 -11.730  1.00  0.00            
ATOM   3797 1HG2 THR   450     121.920  12.130 -10.880  1.00  0.00            
ATOM   3798 2HG2 THR   450     120.800  13.400 -11.330  1.00  0.00            
ATOM   3799 3HG2 THR   450     121.110  11.960 -12.400  1.00  0.00            
ATOM   3800  OG1 THR   450     121.970  14.490 -13.190  1.00  0.00            
ATOM   3801  HG1 THR   450     121.510  13.950 -13.830  1.00  0.00            
ATOM   3802  C   THR   450     124.230  13.340 -10.490  1.00  0.00            
ATOM   3803  O   THR   450     125.050  12.520 -10.900  1.00  0.00            
ATOM   3804  N   VAL   451     123.840  13.490  -9.220  1.00  0.00            
ATOM   3805  H   VAL   451     122.980  13.970  -9.010  1.00  0.00            
ATOM   3806  CA  VAL   451     124.530  13.000  -8.050  1.00  0.00            
ATOM   3807  HA  VAL   451     125.320  12.290  -8.330  1.00  0.00            
ATOM   3808  CB  VAL   451     125.320  14.050  -7.280  1.00  0.00            
ATOM   3809  HB  VAL   451     125.810  13.580  -6.430  1.00  0.00            
ATOM   3810  CG1 VAL   451     126.420  14.580  -8.200  1.00  0.00            
ATOM   3811 1HG1 VAL   451     126.840  15.400  -7.620  1.00  0.00            
ATOM   3812 2HG1 VAL   451     127.100  13.790  -8.490  1.00  0.00            
ATOM   3813 3HG1 VAL   451     126.150  15.040  -9.160  1.00  0.00            
ATOM   3814  CG2 VAL   451     124.320  15.150  -6.920  1.00  0.00            
ATOM   3815 1HG2 VAL   451     124.750  15.880  -6.230  1.00  0.00            
ATOM   3816 2HG2 VAL   451     123.870  15.750  -7.710  1.00  0.00            
ATOM   3817 3HG2 VAL   451     123.440  14.730  -6.430  1.00  0.00            
ATOM   3818  C   VAL   451     123.650  12.040  -7.270  1.00  0.00            
ATOM   3819  O   VAL   451     122.430  12.100  -7.400  1.00  0.00            
ATOM   3820  N   PRO   452     124.230  11.270  -6.340  1.00  0.00            
ATOM   3821  CD  PRO   452     125.600  10.820  -6.210  1.00  0.00            
ATOM   3822  HD1 PRO   452     126.230  11.600  -5.800  1.00  0.00            
ATOM   3823  HD2 PRO   452     125.950  10.610  -7.230  1.00  0.00            
ATOM   3824  CG  PRO   452     125.540   9.560  -5.350  1.00  0.00            
ATOM   3825  HG1 PRO   452     126.520   9.350  -4.920  1.00  0.00            
ATOM   3826  HG2 PRO   452     125.240   8.750  -6.000  1.00  0.00            
ATOM   3827  CB  PRO   452     124.490   9.970  -4.330  1.00  0.00            
ATOM   3828  HB1 PRO   452     124.880  10.670  -3.590  1.00  0.00            
ATOM   3829  HB2 PRO   452     124.040   9.120  -3.810  1.00  0.00            
ATOM   3830  CA  PRO   452     123.490  10.660  -5.250  1.00  0.00            
ATOM   3831  HA  PRO   452     122.800   9.910  -5.650  1.00  0.00            
ATOM   3832  C   PRO   452     122.690  11.630  -4.400  1.00  0.00            
ATOM   3833  O   PRO   452     122.950  12.830  -4.510  1.00  0.00            
ATOM   3834  N   GLN   453     121.660  11.130  -3.700  1.00  0.00            
ATOM   3835  H   GLN   453     121.530  10.130  -3.620  1.00  0.00            
ATOM   3836  CA  GLN   453     120.470  11.890  -3.390  1.00  0.00            
ATOM   3837  HA  GLN   453     120.050  12.590  -4.100  1.00  0.00            
ATOM   3838  CB  GLN   453     119.470  10.760  -3.130  1.00  0.00            
ATOM   3839  HB1 GLN   453     119.750  10.140  -2.280  1.00  0.00            
ATOM   3840  HB2 GLN   453     119.420  10.100  -3.990  1.00  0.00            
ATOM   3841  CG  GLN   453     118.080  11.360  -2.920  1.00  0.00            
ATOM   3842  HG1 GLN   453     117.810  11.880  -3.850  1.00  0.00            
ATOM   3843  HG2 GLN   453     117.950  11.980  -2.040  1.00  0.00            
ATOM   3844  CD  GLN   453     117.030  10.280  -2.670  1.00  0.00            
ATOM   3845  OE1 GLN   453     117.370   9.170  -2.270  1.00  0.00            
ATOM   3846  NE2 GLN   453     115.740  10.580  -2.880  1.00  0.00            
ATOM   3847 1HE2 GLN   453     115.500  11.330  -3.510  1.00  0.00            
ATOM   3848 2HE2 GLN   453     115.110   9.800  -2.790  1.00  0.00            
ATOM   3849  C   GLN   453     120.780  12.600  -2.080  1.00  0.00            
ATOM   3850  O   GLN   453     121.510  12.030  -1.270  1.00  0.00            
ATOM   3851  N   ASP   454     120.240  13.790  -1.800  1.00  0.00            
ATOM   3852  H   ASP   454     119.550  14.130  -2.450  1.00  0.00            
ATOM   3853  CA  ASP   454     120.440  14.500  -0.550  1.00  0.00            
ATOM   3854  HA  ASP   454     121.410  14.200  -0.160  1.00  0.00            
ATOM   3855  CB  ASP   454     120.610  16.000  -0.750  1.00  0.00            
ATOM   3856  HB1 ASP   454     121.670  16.260  -0.840  1.00  0.00            
ATOM   3857  HB2 ASP   454     120.280  16.470   0.170  1.00  0.00            
ATOM   3858  CG  ASP   454     119.830  16.550  -1.930  1.00  0.00            
ATOM   3859  OD1 ASP   454     118.590  16.420  -1.920  1.00  0.00            
ATOM   3860  OD2 ASP   454     120.420  17.050  -2.910  1.00  0.00            
ATOM   3861  C   ASP   454     119.370  14.020   0.430  1.00  0.00            
ATOM   3862  O   ASP   454     118.320  13.500   0.050  1.00  0.00            
ATOM   3863  N   ALA   455     119.650  14.140   1.730  1.00  0.00            
ATOM   3864  H   ALA   455     120.480  14.610   2.040  1.00  0.00            
ATOM   3865  CA  ALA   455     118.710  13.800   2.780  1.00  0.00            
ATOM   3866  HA  ALA   455     118.430  12.760   2.640  1.00  0.00            
ATOM   3867  CB  ALA   455     119.480  13.960   4.090  1.00  0.00            
ATOM   3868  HB1 ALA   455     120.220  13.170   4.050  1.00  0.00            
ATOM   3869  HB2 ALA   455     119.920  14.960   4.120  1.00  0.00            
ATOM   3870  HB3 ALA   455     118.890  13.530   4.900  1.00  0.00            
ATOM   3871  C   ALA   455     117.440  14.640   2.830  1.00  0.00            
ATOM   3872  O   ALA   455     116.400  14.040   3.100  1.00  0.00            
ATOM   3873  N   VAL   456     117.450  15.930   2.490  1.00  0.00            
ATOM   3874  H   VAL   456     118.380  16.330   2.420  1.00  0.00            
ATOM   3875  CA  VAL   456     116.220  16.690   2.410  1.00  0.00            
ATOM   3876  HA  VAL   456     115.740  16.550   3.380  1.00  0.00            
ATOM   3877  CB  VAL   456     116.550  18.160   2.240  1.00  0.00            
ATOM   3878  HB  VAL   456     117.380  18.450   2.880  1.00  0.00            
ATOM   3879  CG1 VAL   456     117.070  18.490   0.840  1.00  0.00            
ATOM   3880 1HG1 VAL   456     116.210  18.320   0.200  1.00  0.00            
ATOM   3881 2HG1 VAL   456     117.340  19.550   0.830  1.00  0.00            
ATOM   3882 3HG1 VAL   456     117.930  17.880   0.560  1.00  0.00            
ATOM   3883  CG2 VAL   456     115.350  19.010   2.640  1.00  0.00            
ATOM   3884 1HG2 VAL   456     114.580  18.610   1.980  1.00  0.00            
ATOM   3885 2HG2 VAL   456     115.040  18.810   3.670  1.00  0.00            
ATOM   3886 3HG2 VAL   456     115.570  20.060   2.500  1.00  0.00            
ATOM   3887  C   VAL   456     115.310  16.120   1.330  1.00  0.00            
ATOM   3888  O   VAL   456     114.170  15.770   1.620  1.00  0.00            
ATOM   3889  N   SER   457     115.770  15.910   0.090  1.00  0.00            
ATOM   3890  H   SER   457     116.700  16.250  -0.120  1.00  0.00            
ATOM   3891  CA  SER   457     115.050  15.270  -0.980  1.00  0.00            
ATOM   3892  HA  SER   457     114.130  15.850  -1.100  1.00  0.00            
ATOM   3893  CB  SER   457     115.840  15.180  -2.280  1.00  0.00            
ATOM   3894  HB1 SER   457     115.150  14.690  -2.970  1.00  0.00            
ATOM   3895  HB2 SER   457     116.730  14.570  -2.140  1.00  0.00            
ATOM   3896  OG  SER   457     116.260  16.440  -2.750  1.00  0.00            
ATOM   3897  HG  SER   457     117.160  16.510  -2.430  1.00  0.00            
ATOM   3898  C   SER   457     114.660  13.820  -0.760  1.00  0.00            
ATOM   3899  O   SER   457     113.610  13.320  -1.160  1.00  0.00            
ATOM   3900  N   ARG   458     115.500  13.010  -0.100  1.00  0.00            
ATOM   3901  H   ARG   458     116.420  13.400   0.040  1.00  0.00            
ATOM   3902  CA  ARG   458     115.110  11.720   0.410  1.00  0.00            
ATOM   3903  HA  ARG   458     114.740  11.170  -0.450  1.00  0.00            
ATOM   3904  CB  ARG   458     116.220  10.770   0.850  1.00  0.00            
ATOM   3905  HB1 ARG   458     116.490  11.020   1.880  1.00  0.00            
ATOM   3906  HB2 ARG   458     117.090  10.970   0.230  1.00  0.00            
ATOM   3907  CG  ARG   458     116.000   9.280   0.620  1.00  0.00            
ATOM   3908  HG1 ARG   458     115.750   9.100  -0.420  1.00  0.00            
ATOM   3909  HG2 ARG   458     115.080   9.050   1.150  1.00  0.00            
ATOM   3910  CD  ARG   458     117.290   8.540   0.990  1.00  0.00            
ATOM   3911  HD1 ARG   458     117.570   8.910   1.980  1.00  0.00            
ATOM   3912  HD2 ARG   458     118.060   8.910   0.310  1.00  0.00            
ATOM   3913  NE  ARG   458     117.140   7.080   1.000  1.00  0.00            
ATOM   3914  HE  ARG   458     116.670   6.600   1.740  1.00  0.00            
ATOM   3915  CZ  ARG   458     117.570   6.200   0.090  1.00  0.00            
ATOM   3916  NH1 ARG   458     118.130   6.690  -1.020  1.00  0.00            
ATOM   3917 1HH1 ARG   458     117.930   7.650  -1.260  1.00  0.00            
ATOM   3918 2HH1 ARG   458     118.500   6.030  -1.690  1.00  0.00            
ATOM   3919  NH2 ARG   458     117.590   4.870   0.300  1.00  0.00            
ATOM   3920 1HH2 ARG   458     117.550   4.580   1.260  1.00  0.00            
ATOM   3921 2HH2 ARG   458     117.950   4.260  -0.420  1.00  0.00            
ATOM   3922  C   ARG   458     113.910  11.690   1.360  1.00  0.00            
ATOM   3923  O   ARG   458     112.920  11.000   1.140  1.00  0.00            
ATOM   3924  N   SER   459     113.980  12.580   2.350  1.00  0.00            
ATOM   3925  H   SER   459     114.810  13.130   2.500  1.00  0.00            
ATOM   3926  CA  SER   459     112.890  12.730   3.300  1.00  0.00            
ATOM   3927  HA  SER   459     112.530  11.750   3.590  1.00  0.00            
ATOM   3928  CB  SER   459     113.500  13.470   4.490  1.00  0.00            
ATOM   3929  HB1 SER   459     112.870  13.480   5.380  1.00  0.00            
ATOM   3930  HB2 SER   459     113.810  14.480   4.220  1.00  0.00            
ATOM   3931  OG  SER   459     114.650  12.810   4.990  1.00  0.00            
ATOM   3932  HG  SER   459     115.330  12.990   4.340  1.00  0.00            
ATOM   3933  C   SER   459     111.640  13.330   2.680  1.00  0.00            
ATOM   3934  O   SER   459     110.540  12.940   3.080  1.00  0.00            
ATOM   3935  N   GLN   460     111.730  14.190   1.660  1.00  0.00            
ATOM   3936  H   GLN   460     112.630  14.630   1.540  1.00  0.00            
ATOM   3937  CA  GLN   460     110.700  14.810   0.860  1.00  0.00            
ATOM   3938  HA  GLN   460     110.040  15.390   1.500  1.00  0.00            
ATOM   3939  CB  GLN   460     111.420  15.780  -0.070  1.00  0.00            
ATOM   3940  HB1 GLN   460     112.010  15.220  -0.800  1.00  0.00            
ATOM   3941  HB2 GLN   460     112.020  16.430   0.560  1.00  0.00            
ATOM   3942  CG  GLN   460     110.430  16.670  -0.810  1.00  0.00            
ATOM   3943  HG1 GLN   460     109.820  17.320  -0.180  1.00  0.00            
ATOM   3944  HG2 GLN   460     109.630  16.040  -1.220  1.00  0.00            
ATOM   3945  CD  GLN   460     111.060  17.440  -1.970  1.00  0.00            
ATOM   3946  OE1 GLN   460     112.220  17.430  -2.350  1.00  0.00            
ATOM   3947  NE2 GLN   460     110.190  18.240  -2.580  1.00  0.00            
ATOM   3948 1HE2 GLN   460     109.220  18.430  -2.340  1.00  0.00            
ATOM   3949 2HE2 GLN   460     110.600  18.740  -3.360  1.00  0.00            
ATOM   3950  C   GLN   460     109.900  13.710   0.160  1.00  0.00            
ATOM   3951  O   GLN   460     108.670  13.680   0.200  1.00  0.00            
ATOM   3952  N   ARG   461     110.580  12.770  -0.500  1.00  0.00            
ATOM   3953  H   ARG   461     111.570  12.960  -0.540  1.00  0.00            
ATOM   3954  CA  ARG   461     109.980  11.680  -1.230  1.00  0.00            
ATOM   3955  HA  ARG   461     109.170  12.010  -1.890  1.00  0.00            
ATOM   3956  CB  ARG   461     110.980  11.000  -2.160  1.00  0.00            
ATOM   3957  HB1 ARG   461     110.500  10.060  -2.460  1.00  0.00            
ATOM   3958  HB2 ARG   461     111.900  10.730  -1.650  1.00  0.00            
ATOM   3959  CG  ARG   461     111.240  11.800  -3.430  1.00  0.00            
ATOM   3960  HG1 ARG   461     111.800  12.710  -3.190  1.00  0.00            
ATOM   3961  HG2 ARG   461     110.300  12.130  -3.880  1.00  0.00            
ATOM   3962  CD  ARG   461     112.020  11.010  -4.480  1.00  0.00            
ATOM   3963  HD1 ARG   461     111.490  10.070  -4.640  1.00  0.00            
ATOM   3964  HD2 ARG   461     113.030  10.830  -4.120  1.00  0.00            
ATOM   3965  NE  ARG   461     112.120  11.670  -5.780  1.00  0.00            
ATOM   3966  HE  ARG   461     111.660  12.560  -5.880  1.00  0.00            
ATOM   3967  CZ  ARG   461     112.990  11.340  -6.740  1.00  0.00            
ATOM   3968  NH1 ARG   461     113.880  10.330  -6.720  1.00  0.00            
ATOM   3969 1HH1 ARG   461     113.860   9.850  -5.830  1.00  0.00            
ATOM   3970 2HH1 ARG   461     114.520  10.190  -7.490  1.00  0.00            
ATOM   3971  NH2 ARG   461     112.910  12.000  -7.900  1.00  0.00            
ATOM   3972 1HH2 ARG   461     112.390  12.870  -7.890  1.00  0.00            
ATOM   3973 2HH2 ARG   461     113.540  11.830  -8.670  1.00  0.00            
ATOM   3974  C   ARG   461     109.460  10.590  -0.310  1.00  0.00            
ATOM   3975  O   ARG   461     108.290  10.240  -0.400  1.00  0.00            
ATOM   3976  N   ARG   462     110.200  10.070   0.680  1.00  0.00            
ATOM   3977  H   ARG   462     111.140  10.430   0.700  1.00  0.00            
ATOM   3978  CA  ARG   462     109.700   9.220   1.730  1.00  0.00            
ATOM   3979  HA  ARG   462     109.290   8.320   1.260  1.00  0.00            
ATOM   3980  CB  ARG   462     110.920   8.950   2.610  1.00  0.00            
ATOM   3981  HB1 ARG   462     111.330   9.860   3.030  1.00  0.00            
ATOM   3982  HB2 ARG   462     111.740   8.560   2.010  1.00  0.00            
ATOM   3983  CG  ARG   462     110.610   7.920   3.690  1.00  0.00            
ATOM   3984  HG1 ARG   462     110.400   6.920   3.300  1.00  0.00            
ATOM   3985  HG2 ARG   462     109.670   8.180   4.180  1.00  0.00            
ATOM   3986  CD  ARG   462     111.700   7.790   4.750  1.00  0.00            
ATOM   3987  HD1 ARG   462     112.630   7.490   4.280  1.00  0.00            
ATOM   3988  HD2 ARG   462     111.350   6.970   5.370  1.00  0.00            
ATOM   3989  NE  ARG   462     111.890   8.940   5.630  1.00  0.00            
ATOM   3990  HE  ARG   462     111.340   9.760   5.430  1.00  0.00            
ATOM   3991  CZ  ARG   462     112.740   8.970   6.670  1.00  0.00            
ATOM   3992  NH1 ARG   462     113.460   7.890   7.010  1.00  0.00            
ATOM   3993 1HH1 ARG   462     113.490   7.120   6.350  1.00  0.00            
ATOM   3994 2HH1 ARG   462     114.120   7.980   7.770  1.00  0.00            
ATOM   3995  NH2 ARG   462     112.940  10.050   7.430  1.00  0.00            
ATOM   3996 1HH2 ARG   462     112.440  10.920   7.280  1.00  0.00            
ATOM   3997 2HH2 ARG   462     113.460  10.030   8.290  1.00  0.00            
ATOM   3998  C   ARG   462     108.500   9.840   2.440  1.00  0.00            
ATOM   3999  O   ARG   462     107.550   9.100   2.640  1.00  0.00            
ATOM   4000  N   GLY   463     108.460  11.140   2.750  1.00  0.00            
ATOM   4001  H   GLY   463     109.270  11.690   2.560  1.00  0.00            
ATOM   4002  CA  GLY   463     107.340  11.600   3.550  1.00  0.00            
ATOM   4003  HA1 GLY   463     107.670  12.520   4.040  1.00  0.00            
ATOM   4004  HA2 GLY   463     107.210  10.860   4.330  1.00  0.00            
ATOM   4005  C   GLY   463     106.000  11.820   2.860  1.00  0.00            
ATOM   4006  O   GLY   463     105.200  12.650   3.280  1.00  0.00            
ATOM   4007  N   ARG   464     105.710  11.050   1.800  1.00  0.00            
ATOM   4008  H   ARG   464     106.380  10.430   1.370  1.00  0.00            
ATOM   4009  CA  ARG   464     104.450  11.000   1.100  1.00  0.00            
ATOM   4010  HA  ARG   464     103.860  11.890   1.310  1.00  0.00            
ATOM   4011  CB  ARG   464     104.750  11.120  -0.390  1.00  0.00            
ATOM   4012  HB1 ARG   464     104.120  10.450  -0.980  1.00  0.00            
ATOM   4013  HB2 ARG   464     105.800  10.950  -0.620  1.00  0.00            
ATOM   4014  CG  ARG   464     104.440  12.470  -1.030  1.00  0.00            
ATOM   4015  HG1 ARG   464     103.410  12.790  -0.840  1.00  0.00            
ATOM   4016  HG2 ARG   464     104.430  12.230  -2.090  1.00  0.00            
ATOM   4017  CD  ARG   464     105.420  13.590  -0.680  1.00  0.00            
ATOM   4018  HD1 ARG   464     106.400  13.340  -1.090  1.00  0.00            
ATOM   4019  HD2 ARG   464     105.630  13.690   0.380  1.00  0.00            
ATOM   4020  NE  ARG   464     104.890  14.940  -0.900  1.00  0.00            
ATOM   4021  HE  ARG   464     103.920  14.970  -1.160  1.00  0.00            
ATOM   4022  CZ  ARG   464     105.540  16.050  -0.530  1.00  0.00            
ATOM   4023  NH1 ARG   464     106.810  16.030  -0.100  1.00  0.00            
ATOM   4024 1HH1 ARG   464     107.180  15.100   0.020  1.00  0.00            
ATOM   4025 2HH1 ARG   464     107.200  16.870   0.290  1.00  0.00            
ATOM   4026  NH2 ARG   464     104.890  17.220  -0.670  1.00  0.00            
ATOM   4027 1HH2 ARG   464     104.030  17.310  -1.190  1.00  0.00            
ATOM   4028 2HH2 ARG   464     105.300  18.110  -0.440  1.00  0.00            
ATOM   4029  C   ARG   464     103.640   9.780   1.510  1.00  0.00            
ATOM   4030  O   ARG   464     102.540   9.570   0.980  1.00  0.00            
ATOM   4031  N   THR   465     104.070   9.050   2.540  1.00  0.00            
ATOM   4032  H   THR   465     104.990   9.170   2.930  1.00  0.00            
ATOM   4033  CA  THR   465     103.460   7.920   3.210  1.00  0.00            
ATOM   4034  HA  THR   465     102.400   7.820   2.970  1.00  0.00            
ATOM   4035  CB  THR   465     104.060   6.620   2.660  1.00  0.00            
ATOM   4036  HB  THR   465     103.960   6.550   1.570  1.00  0.00            
ATOM   4037  CG2 THR   465     105.520   6.380   3.020  1.00  0.00            
ATOM   4038 1HG2 THR   465     105.700   6.140   4.070  1.00  0.00            
ATOM   4039 2HG2 THR   465     105.880   5.490   2.510  1.00  0.00            
ATOM   4040 3HG2 THR   465     106.090   7.270   2.800  1.00  0.00            
ATOM   4041  OG1 THR   465     103.360   5.580   3.290  1.00  0.00            
ATOM   4042  HG1 THR   465     102.560   5.420   2.780  1.00  0.00            
ATOM   4043  C   THR   465     103.750   8.100   4.690  1.00  0.00            
ATOM   4044  O   THR   465     104.610   8.880   5.100  1.00  0.00            
ATOM   4045  N   GLY   466     103.040   7.330   5.530  1.00  0.00            
ATOM   4046  H   GLY   466     102.180   6.950   5.180  1.00  0.00            
ATOM   4047  CA  GLY   466     103.360   7.270   6.940  1.00  0.00            
ATOM   4048  HA1 GLY   466     104.410   7.450   7.170  1.00  0.00            
ATOM   4049  HA2 GLY   466     103.060   6.320   7.390  1.00  0.00            
ATOM   4050  C   GLY   466     102.470   8.220   7.740  1.00  0.00            
ATOM   4051  O   GLY   466     102.820   8.590   8.860  1.00  0.00            
ATOM   4052  N   ARG   467     101.380   8.710   7.140  1.00  0.00            
ATOM   4053  H   ARG   467     101.020   8.280   6.310  1.00  0.00            
ATOM   4054  CA  ARG   467     100.520   9.680   7.790  1.00  0.00            
ATOM   4055  HA  ARG   467     101.070  10.310   8.490  1.00  0.00            
ATOM   4056  CB  ARG   467      99.940  10.610   6.740  1.00  0.00            
ATOM   4057  HB1 ARG   467      99.200  10.050   6.170  1.00  0.00            
ATOM   4058  HB2 ARG   467     100.770  10.950   6.120  1.00  0.00            
ATOM   4059  CG  ARG   467      99.330  11.820   7.440  1.00  0.00            
ATOM   4060  HG1 ARG   467     100.130  12.350   7.950  1.00  0.00            
ATOM   4061  HG2 ARG   467      98.520  11.370   8.020  1.00  0.00            
ATOM   4062  CD  ARG   467      98.780  12.700   6.320  1.00  0.00            
ATOM   4063  HD1 ARG   467      98.200  13.430   6.880  1.00  0.00            
ATOM   4064  HD2 ARG   467      98.140  12.180   5.610  1.00  0.00            
ATOM   4065  NE  ARG   467      99.820  13.390   5.560  1.00  0.00            
ATOM   4066  HE  ARG   467     100.610  12.870   5.230  1.00  0.00            
ATOM   4067  CZ  ARG   467      99.800  14.620   5.020  1.00  0.00            
ATOM   4068  NH1 ARG   467      98.790  15.420   5.390  1.00  0.00            
ATOM   4069 1HH1 ARG   467      98.160  15.040   6.090  1.00  0.00            
ATOM   4070 2HH1 ARG   467      98.600  16.320   4.970  1.00  0.00            
ATOM   4071  NH2 ARG   467     100.790  15.030   4.220  1.00  0.00            
ATOM   4072 1HH2 ARG   467     101.550  14.440   3.930  1.00  0.00            
ATOM   4073 2HH2 ARG   467     100.730  15.950   3.790  1.00  0.00            
ATOM   4074  C   ARG   467      99.490   9.030   8.710  1.00  0.00            
ATOM   4075  O   ARG   467      98.480   8.490   8.260  1.00  0.00            
ATOM   4076  N   GLY   468      99.770   9.090  10.010  1.00  0.00            
ATOM   4077  H   GLY   468     100.700   9.280  10.360  1.00  0.00            
ATOM   4078  CA  GLY   468      98.870   8.580  11.020  1.00  0.00            
ATOM   4079  HA1 GLY   468      97.860   8.850  10.700  1.00  0.00            
ATOM   4080  HA2 GLY   468      98.980   9.010  12.020  1.00  0.00            
ATOM   4081  C   GLY   468      99.050   7.070  11.150  1.00  0.00            
ATOM   4082  O   GLY   468      99.650   6.520  12.060  1.00  0.00            
ATOM   4083  N   ARG   469      98.570   6.340  10.140  1.00  0.00            
ATOM   4084  H   ARG   469      98.190   6.900   9.400  1.00  0.00            
ATOM   4085  CA  ARG   469      99.020   4.970   9.940  1.00  0.00            
ATOM   4086  HA  ARG   469      99.000   4.400  10.860  1.00  0.00            
ATOM   4087  CB  ARG   469      98.050   4.320   8.950  1.00  0.00            
ATOM   4088  HB1 ARG   469      97.020   4.410   9.270  1.00  0.00            
ATOM   4089  HB2 ARG   469      98.350   3.280   8.830  1.00  0.00            
ATOM   4090  CG  ARG   469      98.140   4.880   7.530  1.00  0.00            
ATOM   4091  HG1 ARG   469      98.940   4.350   7.020  1.00  0.00            
ATOM   4092  HG2 ARG   469      98.300   5.950   7.550  1.00  0.00            
ATOM   4093  CD  ARG   469      96.780   4.560   6.910  1.00  0.00            
ATOM   4094  HD1 ARG   469      95.980   5.070   7.440  1.00  0.00            
ATOM   4095  HD2 ARG   469      96.670   3.470   6.980  1.00  0.00            
ATOM   4096  NE  ARG   469      96.740   5.120   5.560  1.00  0.00            
ATOM   4097  HE  ARG   469      96.630   6.100   5.350  1.00  0.00            
ATOM   4098  CZ  ARG   469      96.950   4.350   4.490  1.00  0.00            
ATOM   4099  NH1 ARG   469      97.290   3.060   4.460  1.00  0.00            
ATOM   4100 1HH1 ARG   469      97.450   2.520   5.300  1.00  0.00            
ATOM   4101 2HH1 ARG   469      97.310   2.620   3.540  1.00  0.00            
ATOM   4102  NH2 ARG   469      96.860   4.990   3.320  1.00  0.00            
ATOM   4103 1HH2 ARG   469      96.480   5.910   3.170  1.00  0.00            
ATOM   4104 2HH2 ARG   469      96.910   4.320   2.560  1.00  0.00            
ATOM   4105  C   ARG   469     100.450   4.820   9.460  1.00  0.00            
ATOM   4106  O   ARG   469     101.070   5.730   8.910  1.00  0.00            
ATOM   4107  N   ARG   470     100.940   3.590   9.570  1.00  0.00            
ATOM   4108  H   ARG   470     100.340   2.880   9.970  1.00  0.00            
ATOM   4109  CA  ARG   470     102.210   3.140   9.020  1.00  0.00            
ATOM   4110  HA  ARG   470     102.990   3.840   9.310  1.00  0.00            
ATOM   4111  CB  ARG   470     102.530   1.860   9.780  1.00  0.00            
ATOM   4112  HB1 ARG   470     103.390   1.460   9.230  1.00  0.00            
ATOM   4113  HB2 ARG   470     101.690   1.160   9.800  1.00  0.00            
ATOM   4114  CG  ARG   470     102.910   2.250  11.210  1.00  0.00            
ATOM   4115  HG1 ARG   470     101.940   2.390  11.680  1.00  0.00            
ATOM   4116  HG2 ARG   470     103.530   3.150  11.170  1.00  0.00            
ATOM   4117  CD  ARG   470     103.750   1.270  12.020  1.00  0.00            
ATOM   4118  HD1 ARG   470     103.470   0.330  11.530  1.00  0.00            
ATOM   4119  HD2 ARG   470     103.360   1.350  13.030  1.00  0.00            
ATOM   4120  NE  ARG   470     105.200   1.490  12.010  1.00  0.00            
ATOM   4121  HE  ARG   470     105.560   2.200  11.390  1.00  0.00            
ATOM   4122  CZ  ARG   470     106.070   0.610  12.520  1.00  0.00            
ATOM   4123  NH1 ARG   470     105.800  -0.580  13.080  1.00  0.00            
ATOM   4124 1HH1 ARG   470     104.800  -0.680  13.100  1.00  0.00            
ATOM   4125 2HH1 ARG   470     106.370  -1.410  12.950  1.00  0.00            
ATOM   4126  NH2 ARG   470     107.340   1.020  12.430  1.00  0.00            
ATOM   4127 1HH2 ARG   470     107.570   1.890  11.970  1.00  0.00            
ATOM   4128 2HH2 ARG   470     108.060   0.340  12.630  1.00  0.00            
ATOM   4129  C   ARG   470     102.270   2.960   7.510  1.00  0.00            
ATOM   4130  O   ARG   470     101.220   2.670   6.950  1.00  0.00            
ATOM   4131  N   GLY   471     103.480   3.130   6.960  1.00  0.00            
ATOM   4132  H   GLY   471     104.220   3.190   7.650  1.00  0.00            
ATOM   4133  CA  GLY   471     103.820   3.120   5.550  1.00  0.00            
ATOM   4134  HA1 GLY   471     104.120   4.120   5.250  1.00  0.00            
ATOM   4135  HA2 GLY   471     102.960   2.830   4.940  1.00  0.00            
ATOM   4136  C   GLY   471     105.080   2.340   5.230  1.00  0.00            
ATOM   4137  O   GLY   471     105.890   2.100   6.120  1.00  0.00            
ATOM   4138  N   ILE   472     105.340   2.020   3.960  1.00  0.00            
ATOM   4139  H   ILE   472     104.780   2.460   3.240  1.00  0.00            
ATOM   4140  CA  ILE   472     106.620   1.440   3.600  1.00  0.00            
ATOM   4141  HA  ILE   472     107.240   1.370   4.490  1.00  0.00            
ATOM   4142  CB  ILE   472     106.520  -0.030   3.220  1.00  0.00            
ATOM   4143  HB  ILE   472     105.790  -0.030   2.410  1.00  0.00            
ATOM   4144  CG2 ILE   472     107.770  -0.770   2.730  1.00  0.00            
ATOM   4145 1HG2 ILE   472     108.210  -0.160   1.940  1.00  0.00            
ATOM   4146 2HG2 ILE   472     108.500  -0.710   3.530  1.00  0.00            
ATOM   4147 3HG2 ILE   472     107.440  -1.700   2.260  1.00  0.00            
ATOM   4148  CG1 ILE   472     105.990  -0.820   4.410  1.00  0.00            
ATOM   4149 1HG1 ILE   472     105.160  -0.260   4.830  1.00  0.00            
ATOM   4150 2HG1 ILE   472     106.790  -1.010   5.120  1.00  0.00            
ATOM   4151  CD  ILE   472     105.300  -2.100   3.950  1.00  0.00            
ATOM   4152  HD1 ILE   472     105.140  -2.570   4.920  1.00  0.00            
ATOM   4153  HD2 ILE   472     104.360  -1.860   3.450  1.00  0.00            
ATOM   4154  HD3 ILE   472     105.940  -2.700   3.300  1.00  0.00            
ATOM   4155  C   ILE   472     107.310   2.290   2.550  1.00  0.00            
ATOM   4156  O   ILE   472     106.640   2.840   1.670  1.00  0.00            
ATOM   4157  N   TYR   473     108.640   2.310   2.560  1.00  0.00            
ATOM   4158  H   TYR   473     109.150   1.880   3.310  1.00  0.00            
ATOM   4159  CA  TYR   473     109.490   2.980   1.590  1.00  0.00            
ATOM   4160  HA  TYR   473     108.910   3.480   0.810  1.00  0.00            
ATOM   4161  CB  TYR   473     110.280   4.060   2.310  1.00  0.00            
ATOM   4162  HB1 TYR   473     110.530   3.600   3.270  1.00  0.00            
ATOM   4163  HB2 TYR   473     109.550   4.820   2.590  1.00  0.00            
ATOM   4164  CG  TYR   473     111.450   4.680   1.580  1.00  0.00            
ATOM   4165  CD1 TYR   473     111.240   5.720   0.670  1.00  0.00            
ATOM   4166  HD1 TYR   473     110.210   6.040   0.550  1.00  0.00            
ATOM   4167  CE1 TYR   473     112.270   6.370  -0.010  1.00  0.00            
ATOM   4168  HE1 TYR   473     112.080   7.230  -0.630  1.00  0.00            
ATOM   4169  CZ  TYR   473     113.580   5.860   0.070  1.00  0.00            
ATOM   4170  OH  TYR   473     114.590   6.540  -0.540  1.00  0.00            
ATOM   4171  HH  TYR   473     114.260   7.230  -1.130  1.00  0.00            
ATOM   4172  CE2 TYR   473     113.800   4.790   0.960  1.00  0.00            
ATOM   4173  HE2 TYR   473     114.840   4.490   1.030  1.00  0.00            
ATOM   4174  CD2 TYR   473     112.770   4.220   1.710  1.00  0.00            
ATOM   4175  HD2 TYR   473     113.010   3.470   2.440  1.00  0.00            
ATOM   4176  C   TYR   473     110.500   2.120   0.840  1.00  0.00            
ATOM   4177  O   TYR   473     111.200   1.370   1.540  1.00  0.00            
ATOM   4178  N   ARG   474     110.580   2.170  -0.480  1.00  0.00            
ATOM   4179  H   ARG   474     109.960   2.780  -0.990  1.00  0.00            
ATOM   4180  CA  ARG   474     111.450   1.280  -1.230  1.00  0.00            
ATOM   4181  HA  ARG   474     112.040   0.590  -0.630  1.00  0.00            
ATOM   4182  CB  ARG   474     110.650   0.300  -2.090  1.00  0.00            
ATOM   4183  HB1 ARG   474     111.290  -0.150  -2.840  1.00  0.00            
ATOM   4184  HB2 ARG   474     109.830   0.840  -2.560  1.00  0.00            
ATOM   4185  CG  ARG   474     109.910  -0.720  -1.230  1.00  0.00            
ATOM   4186  HG1 ARG   474     109.450  -0.180  -0.400  1.00  0.00            
ATOM   4187  HG2 ARG   474     110.680  -1.370  -0.800  1.00  0.00            
ATOM   4188  CD  ARG   474     108.920  -1.570  -2.020  1.00  0.00            
ATOM   4189  HD1 ARG   474     109.520  -1.900  -2.870  1.00  0.00            
ATOM   4190  HD2 ARG   474     108.060  -1.040  -2.440  1.00  0.00            
ATOM   4191  NE  ARG   474     108.560  -2.670  -1.120  1.00  0.00            
ATOM   4192  HE  ARG   474     109.220  -3.440  -1.020  1.00  0.00            
ATOM   4193  CZ  ARG   474     107.350  -2.830  -0.570  1.00  0.00            
ATOM   4194  NH1 ARG   474     106.490  -1.800  -0.500  1.00  0.00            
ATOM   4195 1HH1 ARG   474     106.730  -0.940  -0.970  1.00  0.00            
ATOM   4196 2HH1 ARG   474     105.520  -1.950  -0.280  1.00  0.00            
ATOM   4197  NH2 ARG   474     106.850  -3.990  -0.140  1.00  0.00            
ATOM   4198 1HH2 ARG   474     107.510  -4.760  -0.160  1.00  0.00            
ATOM   4199 2HH2 ARG   474     105.970  -4.080   0.340  1.00  0.00            
ATOM   4200  C   ARG   474     112.420   2.090  -2.080  1.00  0.00            
ATOM   4201  O   ARG   474     112.030   2.970  -2.830  1.00  0.00            
ATOM   4202  N   PHE   475     113.670   1.640  -2.110  1.00  0.00            
ATOM   4203  H   PHE   475     113.910   0.670  -1.960  1.00  0.00            
ATOM   4204  CA  PHE   475     114.780   2.260  -2.810  1.00  0.00            
ATOM   4205  HA  PHE   475     114.380   3.130  -3.340  1.00  0.00            
ATOM   4206  CB  PHE   475     115.640   2.850  -1.700  1.00  0.00            
ATOM   4207  HB1 PHE   475     114.920   3.380  -1.080  1.00  0.00            
ATOM   4208  HB2 PHE   475     116.370   3.570  -2.070  1.00  0.00            
ATOM   4209  CG  PHE   475     116.330   1.880  -0.780  1.00  0.00            
ATOM   4210  CD1 PHE   475     115.770   1.560   0.460  1.00  0.00            
ATOM   4211  HD1 PHE   475     114.780   1.950   0.670  1.00  0.00            
ATOM   4212  CE1 PHE   475     116.540   0.880   1.400  1.00  0.00            
ATOM   4213  HE1 PHE   475     116.050   0.590   2.310  1.00  0.00            
ATOM   4214  CZ  PHE   475     117.820   0.400   1.060  1.00  0.00            
ATOM   4215  HZ  PHE   475     118.390  -0.190   1.760  1.00  0.00            
ATOM   4216  CE2 PHE   475     118.360   0.670  -0.190  1.00  0.00            
ATOM   4217  HE2 PHE   475     119.330   0.260  -0.440  1.00  0.00            
ATOM   4218  CD2 PHE   475     117.610   1.410  -1.110  1.00  0.00            
ATOM   4219  HD2 PHE   475     118.080   1.520  -2.080  1.00  0.00            
ATOM   4220  C   PHE   475     115.580   1.350  -3.730  1.00  0.00            
ATOM   4221  O   PHE   475     115.470   0.130  -3.740  1.00  0.00            
ATOM   4222  N   VAL   476     116.400   2.050  -4.510  1.00  0.00            
ATOM   4223  H   VAL   476     116.460   3.050  -4.330  1.00  0.00            
ATOM   4224  CA  VAL   476     117.370   1.370  -5.340  1.00  0.00            
ATOM   4225  HA  VAL   476     117.230   0.290  -5.280  1.00  0.00            
ATOM   4226  CB  VAL   476     117.240   1.790  -6.810  1.00  0.00            
ATOM   4227  HB  VAL   476     118.070   1.400  -7.400  1.00  0.00            
ATOM   4228  CG1 VAL   476     115.860   1.390  -7.310  1.00  0.00            
ATOM   4229 1HG1 VAL   476     115.730   0.310  -7.390  1.00  0.00            
ATOM   4230 2HG1 VAL   476     115.090   1.770  -6.640  1.00  0.00            
ATOM   4231 3HG1 VAL   476     115.580   1.750  -8.300  1.00  0.00            
ATOM   4232  CG2 VAL   476     117.310   3.300  -6.970  1.00  0.00            
ATOM   4233 1HG2 VAL   476     118.190   3.820  -6.600  1.00  0.00            
ATOM   4234 2HG2 VAL   476     117.230   3.600  -8.020  1.00  0.00            
ATOM   4235 3HG2 VAL   476     116.550   3.800  -6.350  1.00  0.00            
ATOM   4236  C   VAL   476     118.810   1.460  -4.860  1.00  0.00            
ATOM   4237  O   VAL   476     119.620   0.560  -5.040  1.00  0.00            
ATOM   4238  N   THR   477     119.110   2.570  -4.180  1.00  0.00            
ATOM   4239  H   THR   477     118.450   3.330  -4.260  1.00  0.00            
ATOM   4240  CA  THR   477     120.360   2.780  -3.480  1.00  0.00            
ATOM   4241  HA  THR   477     120.900   1.840  -3.600  1.00  0.00            
ATOM   4242  CB  THR   477     121.250   3.830  -4.140  1.00  0.00            
ATOM   4243  HB  THR   477     122.110   4.070  -3.510  1.00  0.00            
ATOM   4244  CG2 THR   477     121.760   3.370  -5.500  1.00  0.00            
ATOM   4245 1HG2 THR   477     121.000   3.600  -6.250  1.00  0.00            
ATOM   4246 2HG2 THR   477     122.560   3.980  -5.900  1.00  0.00            
ATOM   4247 3HG2 THR   477     122.250   2.400  -5.380  1.00  0.00            
ATOM   4248  OG1 THR   477     120.650   5.080  -4.380  1.00  0.00            
ATOM   4249  HG1 THR   477     121.260   5.710  -4.780  1.00  0.00            
ATOM   4250  C   THR   477     120.270   3.230  -2.030  1.00  0.00            
ATOM   4251  O   THR   477     119.400   4.030  -1.680  1.00  0.00            
ATOM   4252  N   PRO   478     121.070   2.680  -1.120  1.00  0.00            
ATOM   4253  CD  PRO   478     122.110   1.680  -1.220  1.00  0.00            
ATOM   4254  HD1 PRO   478     122.860   1.800  -2.000  1.00  0.00            
ATOM   4255  HD2 PRO   478     121.580   0.740  -1.420  1.00  0.00            
ATOM   4256  CG  PRO   478     122.840   1.580   0.120  1.00  0.00            
ATOM   4257  HG1 PRO   478     123.700   2.240   0.220  1.00  0.00            
ATOM   4258  HG2 PRO   478     123.200   0.580   0.360  1.00  0.00            
ATOM   4259  CB  PRO   478     121.790   2.090   1.090  1.00  0.00            
ATOM   4260  HB1 PRO   478     122.260   2.560   1.960  1.00  0.00            
ATOM   4261  HB2 PRO   478     121.220   1.220   1.410  1.00  0.00            
ATOM   4262  CA  PRO   478     120.910   3.030   0.270  1.00  0.00            
ATOM   4263  HA  PRO   478     119.910   3.050   0.720  1.00  0.00            
ATOM   4264  C   PRO   478     121.540   4.410   0.390  1.00  0.00            
ATOM   4265  O   PRO   478     122.650   4.690  -0.060  1.00  0.00            
ATOM   4266  N   GLY   479     120.880   5.180   1.270  1.00  0.00            
ATOM   4267  H   GLY   479     120.000   4.910   1.670  1.00  0.00            
ATOM   4268  CA  GLY   479     121.390   6.360   1.940  1.00  0.00            
ATOM   4269  HA1 GLY   479     122.340   6.210   2.450  1.00  0.00            
ATOM   4270  HA2 GLY   479     120.760   6.770   2.730  1.00  0.00            
ATOM   4271  C   GLY   479     121.540   7.560   1.010  1.00  0.00            
ATOM   4272  O   GLY   479     120.970   7.680  -0.060  1.00  0.00            
ATOM   4273  N   GLU   480     122.280   8.530   1.540  1.00  0.00            
ATOM   4274  H   GLU   480     122.550   8.510   2.510  1.00  0.00            
ATOM   4275  CA  GLU   480     122.350   9.900   1.080  1.00  0.00            
ATOM   4276  HA  GLU   480     121.830   9.960   0.130  1.00  0.00            
ATOM   4277  CB  GLU   480     121.650  10.850   2.050  1.00  0.00            
ATOM   4278  HB1 GLU   480     120.620  10.510   2.150  1.00  0.00            
ATOM   4279  HB2 GLU   480     121.620  11.910   1.800  1.00  0.00            
ATOM   4280  CG  GLU   480     122.360  10.830   3.400  1.00  0.00            
ATOM   4281  HG1 GLU   480     122.030  11.750   3.880  1.00  0.00            
ATOM   4282  HG2 GLU   480     123.420  10.920   3.180  1.00  0.00            
ATOM   4283  CD  GLU   480     122.030   9.670   4.330  1.00  0.00            
ATOM   4284  OE1 GLU   480     120.950   9.640   4.960  1.00  0.00            
ATOM   4285  OE2 GLU   480     122.820   8.700   4.350  1.00  0.00            
ATOM   4286  C   GLU   480     123.770  10.370   0.780  1.00  0.00            
ATOM   4287  O   GLU   480     124.740   9.760   1.220  1.00  0.00            
ATOM   4288  N   ARG   481     123.900  11.380  -0.090  1.00  0.00            
ATOM   4289  H   ARG   481     123.020  11.790  -0.350  1.00  0.00            
ATOM   4290  CA  ARG   481     125.070  12.150  -0.460  1.00  0.00            
ATOM   4291  HA  ARG   481     125.790  11.410  -0.810  1.00  0.00            
ATOM   4292  CB  ARG   481     124.660  13.060  -1.620  1.00  0.00            
ATOM   4293  HB1 ARG   481     123.920  13.740  -1.200  1.00  0.00            
ATOM   4294  HB2 ARG   481     124.210  12.330  -2.290  1.00  0.00            
ATOM   4295  CG  ARG   481     125.840  13.790  -2.250  1.00  0.00            
ATOM   4296  HG1 ARG   481     126.610  13.090  -2.580  1.00  0.00            
ATOM   4297  HG2 ARG   481     126.290  14.380  -1.450  1.00  0.00            
ATOM   4298  CD  ARG   481     125.440  14.670  -3.430  1.00  0.00            
ATOM   4299  HD1 ARG   481     124.780  14.080  -4.060  1.00  0.00            
ATOM   4300  HD2 ARG   481     126.320  14.800  -4.060  1.00  0.00            
ATOM   4301  NE  ARG   481     124.910  15.990  -3.080  1.00  0.00            
ATOM   4302  HE  ARG   481     125.520  16.730  -2.760  1.00  0.00            
ATOM   4303  CZ  ARG   481     123.610  16.270  -3.110  1.00  0.00            
ATOM   4304  NH1 ARG   481     122.660  15.450  -3.590  1.00  0.00            
ATOM   4305 1HH1 ARG   481     122.880  14.660  -4.180  1.00  0.00            
ATOM   4306 2HH1 ARG   481     121.740  15.850  -3.570  1.00  0.00            
ATOM   4307  NH2 ARG   481     123.250  17.470  -2.630  1.00  0.00            
ATOM   4308 1HH2 ARG   481     124.010  18.060  -2.320  1.00  0.00            
ATOM   4309 2HH2 ARG   481     122.260  17.630  -2.560  1.00  0.00            
ATOM   4310  C   ARG   481     125.530  12.970   0.720  1.00  0.00            
ATOM   4311  O   ARG   481     124.720  13.380   1.540  1.00  0.00            
ATOM   4312  N   PRO   482     126.830  13.100   1.030  1.00  0.00            
ATOM   4313  CD  PRO   482     127.940  12.320   0.510  1.00  0.00            
ATOM   4314  HD1 PRO   482     128.470  12.920  -0.230  1.00  0.00            
ATOM   4315  HD2 PRO   482     127.600  11.340   0.180  1.00  0.00            
ATOM   4316  CG  PRO   482     128.900  12.150   1.680  1.00  0.00            
ATOM   4317  HG1 PRO   482     129.910  11.880   1.370  1.00  0.00            
ATOM   4318  HG2 PRO   482     128.540  11.370   2.350  1.00  0.00            
ATOM   4319  CB  PRO   482     128.760  13.540   2.290  1.00  0.00            
ATOM   4320  HB1 PRO   482     129.260  14.260   1.630  1.00  0.00            
ATOM   4321  HB2 PRO   482     129.080  13.570   3.330  1.00  0.00            
ATOM   4322  CA  PRO   482     127.250  13.760   2.240  1.00  0.00            
ATOM   4323  HA  PRO   482     126.730  13.300   3.080  1.00  0.00            
ATOM   4324  C   PRO   482     126.960  15.260   2.280  1.00  0.00            
ATOM   4325  O   PRO   482     127.050  15.930   1.260  1.00  0.00            
ATOM   4326  N   SER   483     126.780  15.820   3.480  1.00  0.00            
ATOM   4327  H   SER   483     126.570  15.260   4.290  1.00  0.00            
ATOM   4328  CA  SER   483     126.490  17.240   3.630  1.00  0.00            
ATOM   4329  HA  SER   483     126.040  17.590   2.700  1.00  0.00            
ATOM   4330  CB  SER   483     125.710  17.470   4.920  1.00  0.00            
ATOM   4331  HB1 SER   483     124.800  16.870   4.900  1.00  0.00            
ATOM   4332  HB2 SER   483     125.400  18.520   4.990  1.00  0.00            
ATOM   4333  OG  SER   483     126.350  16.980   6.070  1.00  0.00            
ATOM   4334  HG  SER   483     126.540  17.670   6.710  1.00  0.00            
ATOM   4335  C   SER   483     127.750  18.090   3.600  1.00  0.00            
ATOM   4336  O   SER   483     128.840  17.800   4.100  1.00  0.00            
ATOM   4337  N   GLY   484     127.540  19.270   3.020  1.00  0.00            
ATOM   4338  H   GLY   484     126.640  19.560   2.670  1.00  0.00            
ATOM   4339  CA  GLY   484     128.460  20.390   3.070  1.00  0.00            
ATOM   4340  HA1 GLY   484     129.430  20.140   2.640  1.00  0.00            
ATOM   4341  HA2 GLY   484     128.600  20.700   4.100  1.00  0.00            
ATOM   4342  C   GLY   484     127.910  21.570   2.280  1.00  0.00            
ATOM   4343  O   GLY   484     126.710  21.640   2.020  1.00  0.00            
ATOM   4344  N   MET   485     128.850  22.490   2.020  1.00  0.00            
ATOM   4345  H   MET   485     129.750  22.350   2.450  1.00  0.00            
ATOM   4346  CA  MET   485     128.490  23.770   1.450  1.00  0.00            
ATOM   4347  HA  MET   485     127.490  24.030   1.800  1.00  0.00            
ATOM   4348  CB  MET   485     129.460  24.880   1.850  1.00  0.00            
ATOM   4349  HB1 MET   485     129.450  24.810   2.940  1.00  0.00            
ATOM   4350  HB2 MET   485     129.170  25.860   1.460  1.00  0.00            
ATOM   4351  CG  MET   485     130.900  24.550   1.490  1.00  0.00            
ATOM   4352  HG1 MET   485     130.960  24.500   0.400  1.00  0.00            
ATOM   4353  HG2 MET   485     131.110  23.530   1.830  1.00  0.00            
ATOM   4354  SD  MET   485     132.150  25.670   2.180  1.00  0.00            
ATOM   4355  CE  MET   485     133.610  24.840   1.510  1.00  0.00            
ATOM   4356  HE1 MET   485     134.460  25.450   1.810  1.00  0.00            
ATOM   4357  HE2 MET   485     133.700  23.860   1.960  1.00  0.00            
ATOM   4358  HE3 MET   485     133.640  24.760   0.420  1.00  0.00            
ATOM   4359  C   MET   485     128.350  23.620  -0.060  1.00  0.00            
ATOM   4360  O   MET   485     128.980  22.790  -0.700  1.00  0.00            
ATOM   4361  N   PHE   486     127.370  24.300  -0.650  1.00  0.00            
ATOM   4362  H   PHE   486     126.830  24.910  -0.060  1.00  0.00            
ATOM   4363  CA  PHE   486     127.140  24.490  -2.070  1.00  0.00            
ATOM   4364  HA  PHE   486     127.440  23.560  -2.550  1.00  0.00            
ATOM   4365  CB  PHE   486     125.620  24.620  -2.230  1.00  0.00            
ATOM   4366  HB1 PHE   486     125.420  24.710  -3.300  1.00  0.00            
ATOM   4367  HB2 PHE   486     125.300  25.540  -1.740  1.00  0.00            
ATOM   4368  CG  PHE   486     124.800  23.490  -1.650  1.00  0.00            
ATOM   4369  CD1 PHE   486     124.250  23.730  -0.390  1.00  0.00            
ATOM   4370  HD1 PHE   486     124.440  24.620   0.180  1.00  0.00            
ATOM   4371  CE1 PHE   486     123.390  22.760   0.140  1.00  0.00            
ATOM   4372  HE1 PHE   486     122.940  22.870   1.120  1.00  0.00            
ATOM   4373  CZ  PHE   486     123.170  21.570  -0.550  1.00  0.00            
ATOM   4374  HZ  PHE   486     122.410  20.860  -0.230  1.00  0.00            
ATOM   4375  CE2 PHE   486     123.820  21.310  -1.760  1.00  0.00            
ATOM   4376  HE2 PHE   486     123.780  20.330  -2.210  1.00  0.00            
ATOM   4377  CD2 PHE   486     124.720  22.250  -2.280  1.00  0.00            
ATOM   4378  HD2 PHE   486     125.290  22.090  -3.190  1.00  0.00            
ATOM   4379  C   PHE   486     127.980  25.560  -2.750  1.00  0.00            
ATOM   4380  O   PHE   486     128.750  26.340  -2.190  1.00  0.00            
ATOM   4381  N   ASP   487     127.980  25.500  -4.090  1.00  0.00            
ATOM   4382  H   ASP   487     127.240  24.920  -4.470  1.00  0.00            
ATOM   4383  CA  ASP   487     128.990  26.090  -4.930  1.00  0.00            
ATOM   4384  HA  ASP   487     129.900  25.960  -4.340  1.00  0.00            
ATOM   4385  CB  ASP   487     129.150  25.260  -6.200  1.00  0.00            
ATOM   4386  HB1 ASP   487     128.230  25.260  -6.790  1.00  0.00            
ATOM   4387  HB2 ASP   487     129.460  24.260  -5.890  1.00  0.00            
ATOM   4388  CG  ASP   487     130.280  25.790  -7.080  1.00  0.00            
ATOM   4389  OD1 ASP   487     131.430  25.690  -6.600  1.00  0.00            
ATOM   4390  OD2 ASP   487     129.980  26.280  -8.190  1.00  0.00            
ATOM   4391  C   ASP   487     128.690  27.540  -5.290  1.00  0.00            
ATOM   4392  O   ASP   487     127.530  27.930  -5.390  1.00  0.00            
ATOM   4393  N   SER   488     129.700  28.370  -5.570  1.00  0.00            
ATOM   4394  H   SER   488     130.620  27.940  -5.590  1.00  0.00            
ATOM   4395  CA  SER   488     129.480  29.750  -5.970  1.00  0.00            
ATOM   4396  HA  SER   488     128.880  30.270  -5.230  1.00  0.00            
ATOM   4397  CB  SER   488     130.760  30.550  -6.130  1.00  0.00            
ATOM   4398  HB1 SER   488     131.500  30.310  -5.370  1.00  0.00            
ATOM   4399  HB2 SER   488     130.620  31.630  -6.160  1.00  0.00            
ATOM   4400  OG  SER   488     131.350  30.170  -7.350  1.00  0.00            
ATOM   4401  HG  SER   488     131.790  29.330  -7.230  1.00  0.00            
ATOM   4402  C   SER   488     128.690  29.930  -7.260  1.00  0.00            
ATOM   4403  O   SER   488     128.100  30.990  -7.480  1.00  0.00            
ATOM   4404  N   SER   489     128.620  28.940  -8.150  1.00  0.00            
ATOM   4405  H   SER   489     129.230  28.140  -8.030  1.00  0.00            
ATOM   4406  CA  SER   489     127.700  28.900  -9.270  1.00  0.00            
ATOM   4407  HA  SER   489     127.930  29.770  -9.890  1.00  0.00            
ATOM   4408  CB  SER   489     127.820  27.710 -10.220  1.00  0.00            
ATOM   4409  HB1 SER   489     128.780  27.620 -10.720  1.00  0.00            
ATOM   4410  HB2 SER   489     127.050  27.920 -10.970  1.00  0.00            
ATOM   4411  OG  SER   489     127.700  26.480  -9.530  1.00  0.00            
ATOM   4412  HG  SER   489     128.490  26.310  -9.010  1.00  0.00            
ATOM   4413  C   SER   489     126.220  29.070  -8.980  1.00  0.00            
ATOM   4414  O   SER   489     125.590  29.710  -9.820  1.00  0.00            
ATOM   4415  N   VAL   490     125.650  28.660  -7.850  1.00  0.00            
ATOM   4416  H   VAL   490     126.200  28.360  -7.050  1.00  0.00            
ATOM   4417  CA  VAL   490     124.250  28.880  -7.550  1.00  0.00            
ATOM   4418  HA  VAL   490     123.660  28.800  -8.460  1.00  0.00            
ATOM   4419  CB  VAL   490     123.580  27.850  -6.640  1.00  0.00            
ATOM   4420  HB  VAL   490     122.510  28.030  -6.710  1.00  0.00            
ATOM   4421  CG1 VAL   490     123.880  26.430  -7.100  1.00  0.00            
ATOM   4422 1HG1 VAL   490     124.950  26.260  -7.030  1.00  0.00            
ATOM   4423 2HG1 VAL   490     123.410  25.690  -6.460  1.00  0.00            
ATOM   4424 3HG1 VAL   490     123.620  26.220  -8.140  1.00  0.00            
ATOM   4425  CG2 VAL   490     123.990  27.940  -5.180  1.00  0.00            
ATOM   4426 1HG2 VAL   490     123.690  28.950  -4.870  1.00  0.00            
ATOM   4427 2HG2 VAL   490     123.320  27.310  -4.600  1.00  0.00            
ATOM   4428 3HG2 VAL   490     125.050  27.770  -4.980  1.00  0.00            
ATOM   4429  C   VAL   490     124.000  30.340  -7.170  1.00  0.00            
ATOM   4430  O   VAL   490     122.960  30.870  -7.560  1.00  0.00            
ATOM   4431  N   LEU   491     124.970  31.060  -6.590  1.00  0.00            
ATOM   4432  H   LEU   491     125.770  30.500  -6.340  1.00  0.00            
ATOM   4433  CA  LEU   491     125.020  32.490  -6.410  1.00  0.00            
ATOM   4434  HA  LEU   491     124.030  32.880  -6.170  1.00  0.00            
ATOM   4435  CB  LEU   491     125.960  32.920  -5.280  1.00  0.00            
ATOM   4436  HB1 LEU   491     125.840  34.000  -5.150  1.00  0.00            
ATOM   4437  HB2 LEU   491     127.000  32.760  -5.550  1.00  0.00            
ATOM   4438  CG  LEU   491     125.880  32.160  -3.960  1.00  0.00            
ATOM   4439  HG  LEU   491     126.150  31.120  -4.150  1.00  0.00            
ATOM   4440  CD1 LEU   491     126.810  32.810  -2.940  1.00  0.00            
ATOM   4441 1HD1 LEU   491     127.060  32.060  -2.200  1.00  0.00            
ATOM   4442 2HD1 LEU   491     127.790  33.070  -3.360  1.00  0.00            
ATOM   4443 3HD1 LEU   491     126.310  33.720  -2.600  1.00  0.00            
ATOM   4444  CD2 LEU   491     124.490  31.990  -3.350  1.00  0.00            
ATOM   4445 1HD2 LEU   491     124.140  32.920  -2.890  1.00  0.00            
ATOM   4446 2HD2 LEU   491     123.800  31.520  -4.050  1.00  0.00            
ATOM   4447 3HD2 LEU   491     124.480  31.210  -2.590  1.00  0.00            
ATOM   4448  C   LEU   491     125.500  33.260  -7.640  1.00  0.00            
ATOM   4449  O   LEU   491     125.140  34.420  -7.820  1.00  0.00            
ATOM   4450  N   CYS   492     126.130  32.650  -8.640  1.00  0.00            
ATOM   4451  H   CYS   492     126.370  31.670  -8.580  1.00  0.00            
ATOM   4452  CA  CYS   492     126.380  33.200  -9.960  1.00  0.00            
ATOM   4453  HA  CYS   492     126.830  34.200  -9.900  1.00  0.00            
ATOM   4454  CB  CYS   492     127.340  32.240 -10.660  1.00  0.00            
ATOM   4455  HB1 CYS   492     126.790  31.360 -10.970  1.00  0.00            
ATOM   4456  HB2 CYS   492     128.150  31.950  -9.990  1.00  0.00            
ATOM   4457  SG  CYS   492     128.030  32.890 -12.200  1.00  0.00            
ATOM   4458  HG  CYS   492     128.670  33.890 -11.580  1.00  0.00            
ATOM   4459  C   CYS   492     125.110  33.390 -10.760  1.00  0.00            
ATOM   4460  O   CYS   492     124.790  34.510 -11.170  1.00  0.00            
ATOM   4461  N   GLU   493     124.270  32.350 -10.780  1.00  0.00            
ATOM   4462  H   GLU   493     124.610  31.480 -10.390  1.00  0.00            
ATOM   4463  CA  GLU   493     122.970  32.370 -11.400  1.00  0.00            
ATOM   4464  HA  GLU   493     123.030  32.670 -12.450  1.00  0.00            
ATOM   4465  CB  GLU   493     122.450  30.940 -11.430  1.00  0.00            
ATOM   4466  HB1 GLU   493     122.010  30.730 -10.460  1.00  0.00            
ATOM   4467  HB2 GLU   493     123.220  30.210 -11.650  1.00  0.00            
ATOM   4468  CG  GLU   493     121.340  30.690 -12.450  1.00  0.00            
ATOM   4469  HG1 GLU   493     121.740  30.820 -13.460  1.00  0.00            
ATOM   4470  HG2 GLU   493     120.470  31.340 -12.340  1.00  0.00            
ATOM   4471  CD  GLU   493     120.710  29.300 -12.480  1.00  0.00            
ATOM   4472  OE1 GLU   493     120.040  28.940 -11.480  1.00  0.00            
ATOM   4473  OE2 GLU   493     120.810  28.600 -13.500  1.00  0.00            
ATOM   4474  C   GLU   493     121.980  33.350 -10.770  1.00  0.00            
ATOM   4475  O   GLU   493     120.960  33.780 -11.300  1.00  0.00            
ATOM   4476  N   CYS   494     122.300  33.930  -9.620  1.00  0.00            
ATOM   4477  H   CYS   494     123.160  33.690  -9.140  1.00  0.00            
ATOM   4478  CA  CYS   494     121.530  35.000  -9.010  1.00  0.00            
ATOM   4479  HA  CYS   494     120.480  34.780  -9.150  1.00  0.00            
ATOM   4480  CB  CYS   494     121.840  35.010  -7.520  1.00  0.00            
ATOM   4481  HB1 CYS   494     121.290  35.830  -7.060  1.00  0.00            
ATOM   4482  HB2 CYS   494     122.910  35.040  -7.350  1.00  0.00            
ATOM   4483  SG  CYS   494     121.290  33.590  -6.550  1.00  0.00            
ATOM   4484  HG  CYS   494     121.770  32.640  -7.360  1.00  0.00            
ATOM   4485  C   CYS   494     121.800  36.360  -9.650  1.00  0.00            
ATOM   4486  O   CYS   494     120.910  37.210  -9.570  1.00  0.00            
ATOM   4487  N   TYR   495     123.010  36.590 -10.160  1.00  0.00            
ATOM   4488  H   TYR   495     123.720  35.870 -10.250  1.00  0.00            
ATOM   4489  CA  TYR   495     123.330  37.780 -10.920  1.00  0.00            
ATOM   4490  HA  TYR   495     122.970  38.650 -10.370  1.00  0.00            
ATOM   4491  CB  TYR   495     124.830  37.960 -11.150  1.00  0.00            
ATOM   4492  HB1 TYR   495     124.940  38.760 -11.880  1.00  0.00            
ATOM   4493  HB2 TYR   495     125.260  37.070 -11.590  1.00  0.00            
ATOM   4494  CG  TYR   495     125.560  38.310  -9.870  1.00  0.00            
ATOM   4495  CD1 TYR   495     125.690  39.640  -9.470  1.00  0.00            
ATOM   4496  HD1 TYR   495     125.270  40.430 -10.070  1.00  0.00            
ATOM   4497  CE1 TYR   495     126.200  39.910  -8.200  1.00  0.00            
ATOM   4498  HE1 TYR   495     126.410  40.890  -7.800  1.00  0.00            
ATOM   4499  CZ  TYR   495     126.810  38.880  -7.440  1.00  0.00            
ATOM   4500  OH  TYR   495     127.570  39.160  -6.350  1.00  0.00            
ATOM   4501  HH  TYR   495     127.570  40.110  -6.220  1.00  0.00            
ATOM   4502  CE2 TYR   495     126.680  37.550  -7.880  1.00  0.00            
ATOM   4503  HE2 TYR   495     127.120  36.780  -7.270  1.00  0.00            
ATOM   4504  CD2 TYR   495     126.050  37.250  -9.100  1.00  0.00            
ATOM   4505  HD2 TYR   495     125.960  36.250  -9.490  1.00  0.00            
ATOM   4506  C   TYR   495     122.480  37.830 -12.180  1.00  0.00            
ATOM   4507  O   TYR   495     121.810  38.820 -12.450  1.00  0.00            
ATOM   4508  N   ASP   496     122.620  36.700 -12.880  1.00  0.00            
ATOM   4509  H   ASP   496     123.330  36.050 -12.560  1.00  0.00            
ATOM   4510  CA  ASP   496     121.950  36.340 -14.110  1.00  0.00            
ATOM   4511  HA  ASP   496     122.350  36.980 -14.890  1.00  0.00            
ATOM   4512  CB  ASP   496     122.390  34.930 -14.470  1.00  0.00            
ATOM   4513  HB1 ASP   496     122.360  34.350 -13.550  1.00  0.00            
ATOM   4514  HB2 ASP   496     123.460  34.840 -14.680  1.00  0.00            
ATOM   4515  CG  ASP   496     121.590  34.280 -15.600  1.00  0.00            
ATOM   4516  OD1 ASP   496     120.370  34.030 -15.480  1.00  0.00            
ATOM   4517  OD2 ASP   496     122.200  34.100 -16.670  1.00  0.00            
ATOM   4518  C   ASP   496     120.430  36.470 -14.060  1.00  0.00            
ATOM   4519  O   ASP   496     119.900  37.310 -14.780  1.00  0.00            
ATOM   4520  N   ALA   497     119.840  35.900 -13.000  1.00  0.00            
ATOM   4521  H   ALA   497     120.390  35.280 -12.420  1.00  0.00            
ATOM   4522  CA  ALA   497     118.490  36.200 -12.570  1.00  0.00            
ATOM   4523  HA  ALA   497     117.770  35.970 -13.360  1.00  0.00            
ATOM   4524  CB  ALA   497     118.160  35.200 -11.460  1.00  0.00            
ATOM   4525  HB1 ALA   497     117.200  35.400 -10.990  1.00  0.00            
ATOM   4526  HB2 ALA   497     118.310  34.170 -11.790  1.00  0.00            
ATOM   4527  HB3 ALA   497     118.780  35.470 -10.600  1.00  0.00            
ATOM   4528  C   ALA   497     118.210  37.660 -12.250  1.00  0.00            
ATOM   4529  O   ALA   497     117.190  38.150 -12.720  1.00  0.00            
ATOM   4530  N   GLY   498     119.040  38.330 -11.440  1.00  0.00            
ATOM   4531  H   GLY   498     119.610  37.710 -10.890  1.00  0.00            
ATOM   4532  CA  GLY   498     118.790  39.670 -10.940  1.00  0.00            
ATOM   4533  HA1 GLY   498     119.650  40.000 -10.370  1.00  0.00            
ATOM   4534  HA2 GLY   498     117.850  39.780 -10.400  1.00  0.00            
ATOM   4535  C   GLY   498     118.730  40.610 -12.130  1.00  0.00            
ATOM   4536  O   GLY   498     117.730  41.310 -12.310  1.00  0.00            
ATOM   4537  N   CYS   499     119.680  40.490 -13.060  1.00  0.00            
ATOM   4538  H   CYS   499     120.420  39.810 -12.960  1.00  0.00            
ATOM   4539  CA  CYS   499     119.750  41.440 -14.150  1.00  0.00            
ATOM   4540  HA  CYS   499     119.550  42.440 -13.770  1.00  0.00            
ATOM   4541  CB  CYS   499     121.110  41.410 -14.840  1.00  0.00            
ATOM   4542  HB1 CYS   499     121.090  42.250 -15.530  1.00  0.00            
ATOM   4543  HB2 CYS   499     121.240  40.470 -15.380  1.00  0.00            
ATOM   4544  SG  CYS   499     122.550  41.580 -13.760  1.00  0.00            
ATOM   4545  HG  CYS   499     122.250  40.370 -13.270  1.00  0.00            
ATOM   4546  C   CYS   499     118.670  41.270 -15.210  1.00  0.00            
ATOM   4547  O   CYS   499     118.070  42.250 -15.640  1.00  0.00            
ATOM   4548  N   ALA   500     118.210  40.040 -15.480  1.00  0.00            
ATOM   4549  H   ALA   500     118.560  39.270 -14.930  1.00  0.00            
ATOM   4550  CA  ALA   500     117.270  39.710 -16.530  1.00  0.00            
ATOM   4551  HA  ALA   500     117.420  40.460 -17.310  1.00  0.00            
ATOM   4552  CB  ALA   500     117.650  38.340 -17.090  1.00  0.00            
ATOM   4553  HB1 ALA   500     117.130  38.070 -18.010  1.00  0.00            
ATOM   4554  HB2 ALA   500     118.730  38.330 -17.280  1.00  0.00            
ATOM   4555  HB3 ALA   500     117.570  37.550 -16.340  1.00  0.00            
ATOM   4556  C   ALA   500     115.800  39.800 -16.160  1.00  0.00            
ATOM   4557  O   ALA   500     115.070  40.540 -16.810  1.00  0.00            
ATOM   4558  N   TRP   501     115.390  39.230 -15.020  1.00  0.00            
ATOM   4559  H   TRP   501     116.070  38.680 -14.500  1.00  0.00            
ATOM   4560  CA  TRP   501     114.000  39.230 -14.630  1.00  0.00            
ATOM   4561  HA  TRP   501     113.420  39.190 -15.550  1.00  0.00            
ATOM   4562  CB  TRP   501     113.500  38.030 -13.840  1.00  0.00            
ATOM   4563  HB1 TRP   501     112.510  38.230 -13.420  1.00  0.00            
ATOM   4564  HB2 TRP   501     114.120  37.920 -12.950  1.00  0.00            
ATOM   4565  CG  TRP   501     113.470  36.740 -14.590  1.00  0.00            
ATOM   4566  CD1 TRP   501     114.320  35.710 -14.350  1.00  0.00            
ATOM   4567  HD1 TRP   501     115.080  35.670 -13.590  1.00  0.00            
ATOM   4568  NE1 TRP   501     114.100  34.770 -15.340  1.00  0.00            
ATOM   4569  HE1 TRP   501     114.700  33.990 -15.540  1.00  0.00            
ATOM   4570  CE2 TRP   501     112.970  35.060 -16.080  1.00  0.00            
ATOM   4571  CZ2 TRP   501     112.360  34.460 -17.190  1.00  0.00            
ATOM   4572  HZ2 TRP   501     112.740  33.510 -17.510  1.00  0.00            
ATOM   4573  CH2 TRP   501     111.240  35.060 -17.790  1.00  0.00            
ATOM   4574  HH2 TRP   501     110.720  34.510 -18.560  1.00  0.00            
ATOM   4575  CZ3 TRP   501     110.760  36.290 -17.330  1.00  0.00            
ATOM   4576  HZ3 TRP   501     109.990  36.820 -17.850  1.00  0.00            
ATOM   4577  CE3 TRP   501     111.390  36.890 -16.230  1.00  0.00            
ATOM   4578  HE3 TRP   501     111.160  37.870 -15.850  1.00  0.00            
ATOM   4579  CD2 TRP   501     112.490  36.310 -15.580  1.00  0.00            
ATOM   4580  C   TRP   501     113.570  40.430 -13.790  1.00  0.00            
ATOM   4581  O   TRP   501     112.420  40.830 -13.930  1.00  0.00            
ATOM   4582  N   TYR   502     114.440  41.010 -12.960  1.00  0.00            
ATOM   4583  H   TYR   502     115.350  40.590 -12.810  1.00  0.00            
ATOM   4584  CA  TYR   502     114.050  42.020 -12.000  1.00  0.00            
ATOM   4585  HA  TYR   502     112.980  42.210 -12.100  1.00  0.00            
ATOM   4586  CB  TYR   502     114.330  41.300 -10.680  1.00  0.00            
ATOM   4587  HB1 TYR   502     113.940  41.890  -9.850  1.00  0.00            
ATOM   4588  HB2 TYR   502     115.400  41.250 -10.450  1.00  0.00            
ATOM   4589  CG  TYR   502     113.780  39.900 -10.520  1.00  0.00            
ATOM   4590  CD1 TYR   502     112.430  39.570 -10.720  1.00  0.00            
ATOM   4591  HD1 TYR   502     111.720  40.350 -10.970  1.00  0.00            
ATOM   4592  CE1 TYR   502     112.020  38.240 -10.590  1.00  0.00            
ATOM   4593  HE1 TYR   502     110.990  37.920 -10.710  1.00  0.00            
ATOM   4594  CZ  TYR   502     112.980  37.210 -10.470  1.00  0.00            
ATOM   4595  OH  TYR   502     112.620  35.900 -10.500  1.00  0.00            
ATOM   4596  HH  TYR   502     113.400  35.350 -10.470  1.00  0.00            
ATOM   4597  CE2 TYR   502     114.340  37.530 -10.330  1.00  0.00            
ATOM   4598  HE2 TYR   502     115.020  36.700 -10.190  1.00  0.00            
ATOM   4599  CD2 TYR   502     114.690  38.880 -10.210  1.00  0.00            
ATOM   4600  HD2 TYR   502     115.730  39.160 -10.140  1.00  0.00            
ATOM   4601  C   TYR   502     114.790  43.330 -12.180  1.00  0.00            
ATOM   4602  O   TYR   502     114.640  44.250 -11.380  1.00  0.00            
ATOM   4603  N   GLU   503     115.700  43.350 -13.160  1.00  0.00            
ATOM   4604  H   GLU   503     115.690  42.500 -13.700  1.00  0.00            
ATOM   4605  CA  GLU   503     116.510  44.420 -13.720  1.00  0.00            
ATOM   4606  HA  GLU   503     117.180  43.990 -14.460  1.00  0.00            
ATOM   4607  CB  GLU   503     115.650  45.430 -14.480  1.00  0.00            
ATOM   4608  HB1 GLU   503     116.250  46.220 -14.930  1.00  0.00            
ATOM   4609  HB2 GLU   503     114.930  45.800 -13.750  1.00  0.00            
ATOM   4610  CG  GLU   503     114.900  44.780 -15.640  1.00  0.00            
ATOM   4611  HG1 GLU   503     114.200  44.100 -15.140  1.00  0.00            
ATOM   4612  HG2 GLU   503     115.560  44.090 -16.170  1.00  0.00            
ATOM   4613  CD  GLU   503     114.050  45.740 -16.450  1.00  0.00            
ATOM   4614  OE1 GLU   503     112.960  46.190 -16.040  1.00  0.00            
ATOM   4615  OE2 GLU   503     114.490  46.120 -17.560  1.00  0.00            
ATOM   4616  C   GLU   503     117.430  45.030 -12.670  1.00  0.00            
ATOM   4617  O   GLU   503     117.730  46.220 -12.800  1.00  0.00            
ATOM   4618  N   LEU   504     117.860  44.210 -11.720  1.00  0.00            
ATOM   4619  H   LEU   504     117.710  43.230 -11.900  1.00  0.00            
ATOM   4620  CA  LEU   504     118.710  44.600 -10.600  1.00  0.00            
ATOM   4621  HA  LEU   504     118.450  45.580 -10.200  1.00  0.00            
ATOM   4622  CB  LEU   504     118.710  43.560  -9.480  1.00  0.00            
ATOM   4623  HB1 LEU   504     119.440  43.900  -8.750  1.00  0.00            
ATOM   4624  HB2 LEU   504     119.100  42.660  -9.960  1.00  0.00            
ATOM   4625  CG  LEU   504     117.360  43.230  -8.850  1.00  0.00            
ATOM   4626  HG  LEU   504     116.680  42.880  -9.640  1.00  0.00            
ATOM   4627  CD1 LEU   504     117.690  42.120  -7.860  1.00  0.00            
ATOM   4628 1HD1 LEU   504     117.990  41.280  -8.480  1.00  0.00            
ATOM   4629 2HD1 LEU   504     118.530  42.400  -7.230  1.00  0.00            
ATOM   4630 3HD1 LEU   504     116.780  41.910  -7.290  1.00  0.00            
ATOM   4631  CD2 LEU   504     116.650  44.350  -8.100  1.00  0.00            
ATOM   4632 1HD2 LEU   504     116.510  45.210  -8.760  1.00  0.00            
ATOM   4633 2HD2 LEU   504     115.660  44.070  -7.740  1.00  0.00            
ATOM   4634 3HD2 LEU   504     117.280  44.650  -7.250  1.00  0.00            
ATOM   4635  C   LEU   504     120.110  44.850 -11.140  1.00  0.00            
ATOM   4636  O   LEU   504     120.660  44.060 -11.900  1.00  0.00            
ATOM   4637  N   THR   505     120.690  45.950 -10.660  1.00  0.00            
ATOM   4638  H   THR   505     120.190  46.600 -10.070  1.00  0.00            
ATOM   4639  CA  THR   505     122.120  46.140 -10.850  1.00  0.00            
ATOM   4640  HA  THR   505     122.350  46.140 -11.910  1.00  0.00            
ATOM   4641  CB  THR   505     122.590  47.520 -10.380  1.00  0.00            
ATOM   4642  HB  THR   505     123.680  47.520 -10.440  1.00  0.00            
ATOM   4643  CG2 THR   505     122.140  48.460 -11.490  1.00  0.00            
ATOM   4644 1HG2 THR   505     121.050  48.500 -11.550  1.00  0.00            
ATOM   4645 2HG2 THR   505     122.500  49.470 -11.290  1.00  0.00            
ATOM   4646 3HG2 THR   505     122.480  48.200 -12.500  1.00  0.00            
ATOM   4647  OG1 THR   505     122.150  47.940  -9.110  1.00  0.00            
ATOM   4648  HG1 THR   505     121.200  47.910  -9.180  1.00  0.00            
ATOM   4649  C   THR   505     122.900  45.040 -10.140  1.00  0.00            
ATOM   4650  O   THR   505     122.520  44.770  -9.000  1.00  0.00            
ATOM   4651  N   PRO   506     123.990  44.520 -10.700  1.00  0.00            
ATOM   4652  CD  PRO   506     124.360  44.540 -12.100  1.00  0.00            
ATOM   4653  HD1 PRO   506     124.630  45.570 -12.300  1.00  0.00            
ATOM   4654  HD2 PRO   506     123.580  44.200 -12.790  1.00  0.00            
ATOM   4655  CG  PRO   506     125.600  43.680 -12.320  1.00  0.00            
ATOM   4656  HG1 PRO   506     126.370  44.170 -12.920  1.00  0.00            
ATOM   4657  HG2 PRO   506     125.290  42.740 -12.800  1.00  0.00            
ATOM   4658  CB  PRO   506     126.150  43.540 -10.910  1.00  0.00            
ATOM   4659  HB1 PRO   506     126.830  44.340 -10.610  1.00  0.00            
ATOM   4660  HB2 PRO   506     126.690  42.610 -10.720  1.00  0.00            
ATOM   4661  CA  PRO   506     124.890  43.590 -10.050  1.00  0.00            
ATOM   4662  HA  PRO   506     124.500  42.580 -10.140  1.00  0.00            
ATOM   4663  C   PRO   506     125.250  43.960  -8.620  1.00  0.00            
ATOM   4664  O   PRO   506     125.220  43.060  -7.780  1.00  0.00            
ATOM   4665  N   ALA   507     125.540  45.220  -8.300  1.00  0.00            
ATOM   4666  H   ALA   507     125.590  45.930  -9.020  1.00  0.00            
ATOM   4667  CA  ALA   507     125.810  45.610  -6.930  1.00  0.00            
ATOM   4668  HA  ALA   507     126.660  45.040  -6.560  1.00  0.00            
ATOM   4669  CB  ALA   507     126.370  47.030  -6.980  1.00  0.00            
ATOM   4670  HB1 ALA   507     127.160  47.100  -7.730  1.00  0.00            
ATOM   4671  HB2 ALA   507     125.610  47.710  -7.350  1.00  0.00            
ATOM   4672  HB3 ALA   507     126.750  47.480  -6.060  1.00  0.00            
ATOM   4673  C   ALA   507     124.670  45.570  -5.930  1.00  0.00            
ATOM   4674  O   ALA   507     124.910  45.230  -4.770  1.00  0.00            
ATOM   4675  N   GLU   508     123.410  45.710  -6.350  1.00  0.00            
ATOM   4676  H   GLU   508     123.280  45.870  -7.340  1.00  0.00            
ATOM   4677  CA  GLU   508     122.230  45.450  -5.560  1.00  0.00            
ATOM   4678  HA  GLU   508     122.440  45.860  -4.570  1.00  0.00            
ATOM   4679  CB  GLU   508     120.980  46.070  -6.190  1.00  0.00            
ATOM   4680  HB1 GLU   508     120.540  45.440  -6.960  1.00  0.00            
ATOM   4681  HB2 GLU   508     121.160  47.100  -6.520  1.00  0.00            
ATOM   4682  CG  GLU   508     119.830  46.100  -5.190  1.00  0.00            
ATOM   4683  HG1 GLU   508     120.220  46.420  -4.220  1.00  0.00            
ATOM   4684  HG2 GLU   508     119.370  45.140  -4.960  1.00  0.00            
ATOM   4685  CD  GLU   508     118.730  47.070  -5.610  1.00  0.00            
ATOM   4686  OE1 GLU   508     119.170  48.150  -6.050  1.00  0.00            
ATOM   4687  OE2 GLU   508     117.530  46.860  -5.350  1.00  0.00            
ATOM   4688  C   GLU   508     122.070  43.970  -5.260  1.00  0.00            
ATOM   4689  O   GLU   508     121.810  43.610  -4.110  1.00  0.00            
ATOM   4690  N   THR   509     122.350  43.080  -6.210  1.00  0.00            
ATOM   4691  H   THR   509     122.430  43.320  -7.190  1.00  0.00            
ATOM   4692  CA  THR   509     122.340  41.650  -5.950  1.00  0.00            
ATOM   4693  HA  THR   509     121.340  41.400  -5.590  1.00  0.00            
ATOM   4694  CB  THR   509     122.500  41.020  -7.330  1.00  0.00            
ATOM   4695  HB  THR   509     123.450  41.380  -7.740  1.00  0.00            
ATOM   4696  CG2 THR   509     122.450  39.500  -7.380  1.00  0.00            
ATOM   4697 1HG2 THR   509     123.380  39.000  -7.090  1.00  0.00            
ATOM   4698 2HG2 THR   509     121.560  39.160  -6.860  1.00  0.00            
ATOM   4699 3HG2 THR   509     122.260  39.290  -8.430  1.00  0.00            
ATOM   4700  OG1 THR   509     121.490  41.540  -8.170  1.00  0.00            
ATOM   4701  HG1 THR   509     121.990  41.710  -8.970  1.00  0.00            
ATOM   4702  C   THR   509     123.350  41.180  -4.920  1.00  0.00            
ATOM   4703  O   THR   509     123.010  40.410  -4.030  1.00  0.00            
ATOM   4704  N   SER   510     124.560  41.740  -4.930  1.00  0.00            
ATOM   4705  H   SER   510     124.860  42.170  -5.800  1.00  0.00            
ATOM   4706  CA  SER   510     125.610  41.460  -3.970  1.00  0.00            
ATOM   4707  HA  SER   510     125.890  40.400  -4.020  1.00  0.00            
ATOM   4708  CB  SER   510     126.860  42.260  -4.350  1.00  0.00            
ATOM   4709  HB1 SER   510     127.540  42.150  -3.510  1.00  0.00            
ATOM   4710  HB2 SER   510     126.630  43.320  -4.460  1.00  0.00            
ATOM   4711  OG  SER   510     127.470  41.850  -5.550  1.00  0.00            
ATOM   4712  HG  SER   510     128.160  42.520  -5.650  1.00  0.00            
ATOM   4713  C   SER   510     125.110  41.770  -2.570  1.00  0.00            
ATOM   4714  O   SER   510     125.630  41.150  -1.650  1.00  0.00            
ATOM   4715  N   VAL   511     124.190  42.700  -2.300  1.00  0.00            
ATOM   4716  H   VAL   511     124.000  43.350  -3.050  1.00  0.00            
ATOM   4717  CA  VAL   511     123.700  42.990  -0.970  1.00  0.00            
ATOM   4718  HA  VAL   511     124.460  42.710  -0.240  1.00  0.00            
ATOM   4719  CB  VAL   511     123.720  44.490  -0.700  1.00  0.00            
ATOM   4720  HB  VAL   511     123.310  44.720   0.280  1.00  0.00            
ATOM   4721  CG1 VAL   511     125.130  45.090  -0.680  1.00  0.00            
ATOM   4722 1HG1 VAL   511     125.780  44.670   0.080  1.00  0.00            
ATOM   4723 2HG1 VAL   511     125.640  44.990  -1.630  1.00  0.00            
ATOM   4724 3HG1 VAL   511     125.110  46.170  -0.540  1.00  0.00            
ATOM   4725  CG2 VAL   511     122.800  45.300  -1.610  1.00  0.00            
ATOM   4726 1HG2 VAL   511     121.780  44.920  -1.550  1.00  0.00            
ATOM   4727 2HG2 VAL   511     122.730  46.350  -1.310  1.00  0.00            
ATOM   4728 3HG2 VAL   511     123.110  45.220  -2.650  1.00  0.00            
ATOM   4729  C   VAL   511     122.520  42.130  -0.550  1.00  0.00            
ATOM   4730  O   VAL   511     122.370  41.760   0.610  1.00  0.00            
ATOM   4731  N   ARG   512     121.650  41.790  -1.510  1.00  0.00            
ATOM   4732  H   ARG   512     121.900  42.010  -2.460  1.00  0.00            
ATOM   4733  CA  ARG   512     120.760  40.660  -1.370  1.00  0.00            
ATOM   4734  HA  ARG   512     120.080  40.890  -0.550  1.00  0.00            
ATOM   4735  CB  ARG   512     119.850  40.560  -2.600  1.00  0.00            
ATOM   4736  HB1 ARG   512     119.190  39.720  -2.400  1.00  0.00            
ATOM   4737  HB2 ARG   512     120.440  40.360  -3.500  1.00  0.00            
ATOM   4738  CG  ARG   512     119.050  41.830  -2.830  1.00  0.00            
ATOM   4739  HG1 ARG   512     119.820  42.600  -2.920  1.00  0.00            
ATOM   4740  HG2 ARG   512     118.420  42.040  -1.970  1.00  0.00            
ATOM   4741  CD  ARG   512     118.140  42.000  -4.040  1.00  0.00            
ATOM   4742  HD1 ARG   512     117.480  41.130  -4.030  1.00  0.00            
ATOM   4743  HD2 ARG   512     118.680  41.880  -4.980  1.00  0.00            
ATOM   4744  NE  ARG   512     117.350  43.230  -4.000  1.00  0.00            
ATOM   4745  HE  ARG   512     117.910  44.040  -3.760  1.00  0.00            
ATOM   4746  CZ  ARG   512     116.200  43.430  -4.660  1.00  0.00            
ATOM   4747  NH1 ARG   512     115.350  42.430  -4.920  1.00  0.00            
ATOM   4748 1HH1 ARG   512     115.590  41.540  -4.510  1.00  0.00            
ATOM   4749 2HH1 ARG   512     114.520  42.580  -5.470  1.00  0.00            
ATOM   4750  NH2 ARG   512     115.750  44.670  -4.910  1.00  0.00            
ATOM   4751 1HH2 ARG   512     116.360  45.470  -4.900  1.00  0.00            
ATOM   4752 2HH2 ARG   512     114.900  44.690  -5.460  1.00  0.00            
ATOM   4753  C   ARG   512     121.460  39.340  -1.040  1.00  0.00            
ATOM   4754  O   ARG   512     121.020  38.500  -0.260  1.00  0.00            
ATOM   4755  N   LEU   513     122.630  39.070  -1.630  1.00  0.00            
ATOM   4756  H   LEU   513     122.980  39.750  -2.290  1.00  0.00            
ATOM   4757  CA  LEU   513     123.310  37.810  -1.410  1.00  0.00            
ATOM   4758  HA  LEU   513     122.540  37.050  -1.300  1.00  0.00            
ATOM   4759  CB  LEU   513     124.050  37.430  -2.680  1.00  0.00            
ATOM   4760  HB1 LEU   513     124.590  36.560  -2.320  1.00  0.00            
ATOM   4761  HB2 LEU   513     124.740  38.260  -2.860  1.00  0.00            
ATOM   4762  CG  LEU   513     123.290  37.090  -3.960  1.00  0.00            
ATOM   4763  HG  LEU   513     122.610  37.930  -4.060  1.00  0.00            
ATOM   4764  CD1 LEU   513     124.240  36.920  -5.140  1.00  0.00            
ATOM   4765 1HD1 LEU   513     124.900  37.760  -5.350  1.00  0.00            
ATOM   4766 2HD1 LEU   513     124.950  36.110  -4.950  1.00  0.00            
ATOM   4767 3HD1 LEU   513     123.750  36.620  -6.070  1.00  0.00            
ATOM   4768  CD2 LEU   513     122.450  35.820  -3.860  1.00  0.00            
ATOM   4769 1HD2 LEU   513     121.880  35.760  -4.780  1.00  0.00            
ATOM   4770 2HD2 LEU   513     123.080  34.930  -3.710  1.00  0.00            
ATOM   4771 3HD2 LEU   513     121.660  35.970  -3.130  1.00  0.00            
ATOM   4772  C   LEU   513     124.200  37.870  -0.180  1.00  0.00            
ATOM   4773  O   LEU   513     124.210  36.860   0.520  1.00  0.00            
ATOM   4774  N   ARG   514     124.730  39.000   0.290  1.00  0.00            
ATOM   4775  H   ARG   514     124.610  39.750  -0.360  1.00  0.00            
ATOM   4776  CA  ARG   514     125.270  39.230   1.620  1.00  0.00            
ATOM   4777  HA  ARG   514     126.120  38.550   1.740  1.00  0.00            
ATOM   4778  CB  ARG   514     125.670  40.700   1.690  1.00  0.00            
ATOM   4779  HB1 ARG   514     124.850  41.400   1.640  1.00  0.00            
ATOM   4780  HB2 ARG   514     126.410  40.900   0.910  1.00  0.00            
ATOM   4781  CG  ARG   514     126.360  41.020   3.020  1.00  0.00            
ATOM   4782  HG1 ARG   514     125.570  41.180   3.750  1.00  0.00            
ATOM   4783  HG2 ARG   514     126.760  42.020   2.840  1.00  0.00            
ATOM   4784  CD  ARG   514     127.460  40.080   3.510  1.00  0.00            
ATOM   4785  HD1 ARG   514     127.140  39.060   3.700  1.00  0.00            
ATOM   4786  HD2 ARG   514     127.740  40.510   4.470  1.00  0.00            
ATOM   4787  NE  ARG   514     128.650  40.020   2.670  1.00  0.00            
ATOM   4788  HE  ARG   514     128.990  40.830   2.180  1.00  0.00            
ATOM   4789  CZ  ARG   514     129.320  38.900   2.360  1.00  0.00            
ATOM   4790  NH1 ARG   514     129.090  37.720   2.970  1.00  0.00            
ATOM   4791 1HH1 ARG   514     128.810  37.870   3.920  1.00  0.00            
ATOM   4792 2HH1 ARG   514     129.750  36.990   2.760  1.00  0.00            
ATOM   4793  NH2 ARG   514     130.250  39.040   1.410  1.00  0.00            
ATOM   4794 1HH2 ARG   514     130.330  39.900   0.880  1.00  0.00            
ATOM   4795 2HH2 ARG   514     130.720  38.240   1.020  1.00  0.00            
ATOM   4796  C   ARG   514     124.240  38.880   2.680  1.00  0.00            
ATOM   4797  O   ARG   514     124.470  38.010   3.510  1.00  0.00            
ATOM   4798  N   ALA   515     123.030  39.430   2.570  1.00  0.00            
ATOM   4799  H   ALA   515     122.910  40.130   1.850  1.00  0.00            
ATOM   4800  CA  ALA   515     121.880  39.130   3.400  1.00  0.00            
ATOM   4801  HA  ALA   515     122.220  39.470   4.380  1.00  0.00            
ATOM   4802  CB  ALA   515     120.670  39.990   3.070  1.00  0.00            
ATOM   4803  HB1 ALA   515     120.860  41.060   3.110  1.00  0.00            
ATOM   4804  HB2 ALA   515     120.280  39.780   2.080  1.00  0.00            
ATOM   4805  HB3 ALA   515     119.940  39.840   3.870  1.00  0.00            
ATOM   4806  C   ALA   515     121.550  37.640   3.450  1.00  0.00            
ATOM   4807  O   ALA   515     121.310  37.140   4.540  1.00  0.00            
ATOM   4808  N   TYR   516     121.690  36.880   2.360  1.00  0.00            
ATOM   4809  H   TYR   516     121.820  37.410   1.510  1.00  0.00            
ATOM   4810  CA  TYR   516     121.470  35.450   2.350  1.00  0.00            
ATOM   4811  HA  TYR   516     120.560  35.190   2.890  1.00  0.00            
ATOM   4812  CB  TYR   516     121.280  34.970   0.920  1.00  0.00            
ATOM   4813  HB1 TYR   516     122.210  35.030   0.360  1.00  0.00            
ATOM   4814  HB2 TYR   516     120.580  35.630   0.410  1.00  0.00            
ATOM   4815  CG  TYR   516     120.840  33.530   0.770  1.00  0.00            
ATOM   4816  CD1 TYR   516     121.870  32.590   0.710  1.00  0.00            
ATOM   4817  HD1 TYR   516     122.880  32.980   0.800  1.00  0.00            
ATOM   4818  CE1 TYR   516     121.650  31.220   0.610  1.00  0.00            
ATOM   4819  HE1 TYR   516     122.440  30.490   0.560  1.00  0.00            
ATOM   4820  CZ  TYR   516     120.300  30.810   0.550  1.00  0.00            
ATOM   4821  OH  TYR   516     120.050  29.470   0.450  1.00  0.00            
ATOM   4822  HH  TYR   516     119.100  29.420   0.320  1.00  0.00            
ATOM   4823  CE2 TYR   516     119.260  31.760   0.560  1.00  0.00            
ATOM   4824  HE2 TYR   516     118.250  31.390   0.470  1.00  0.00            
ATOM   4825  CD2 TYR   516     119.500  33.140   0.620  1.00  0.00            
ATOM   4826  HD2 TYR   516     118.710  33.860   0.530  1.00  0.00            
ATOM   4827  C   TYR   516     122.550  34.630   3.040  1.00  0.00            
ATOM   4828  O   TYR   516     122.290  33.760   3.870  1.00  0.00            
ATOM   4829  N   LEU   517     123.810  34.990   2.770  1.00  0.00            
ATOM   4830  H   LEU   517     123.870  35.800   2.170  1.00  0.00            
ATOM   4831  CA  LEU   517     124.950  34.300   3.330  1.00  0.00            
ATOM   4832  HA  LEU   517     124.740  33.240   3.260  1.00  0.00            
ATOM   4833  CB  LEU   517     126.200  34.680   2.540  1.00  0.00            
ATOM   4834  HB1 LEU   517     127.050  34.350   3.140  1.00  0.00            
ATOM   4835  HB2 LEU   517     126.230  35.770   2.530  1.00  0.00            
ATOM   4836  CG  LEU   517     126.230  34.050   1.140  1.00  0.00            
ATOM   4837  HG  LEU   517     125.370  34.350   0.530  1.00  0.00            
ATOM   4838  CD1 LEU   517     127.420  34.770   0.510  1.00  0.00            
ATOM   4839 1HD1 LEU   517     127.190  35.810   0.320  1.00  0.00            
ATOM   4840 2HD1 LEU   517     128.310  34.630   1.120  1.00  0.00            
ATOM   4841 3HD1 LEU   517     127.530  34.200  -0.410  1.00  0.00            
ATOM   4842  CD2 LEU   517     126.290  32.530   1.210  1.00  0.00            
ATOM   4843 1HD2 LEU   517     126.230  32.330   0.140  1.00  0.00            
ATOM   4844 2HD2 LEU   517     127.270  32.240   1.590  1.00  0.00            
ATOM   4845 3HD2 LEU   517     125.530  31.990   1.780  1.00  0.00            
ATOM   4846  C   LEU   517     125.160  34.550   4.820  1.00  0.00            
ATOM   4847  O   LEU   517     125.570  33.690   5.610  1.00  0.00            
ATOM   4848  N   ASN   518     124.830  35.770   5.230  1.00  0.00            
ATOM   4849  H   ASN   518     124.670  36.470   4.530  1.00  0.00            
ATOM   4850  CA  ASN   518     125.040  36.320   6.560  1.00  0.00            
ATOM   4851  HA  ASN   518     125.980  35.920   6.940  1.00  0.00            
ATOM   4852  CB  ASN   518     125.110  37.840   6.430  1.00  0.00            
ATOM   4853  HB1 ASN   518     124.140  38.120   6.000  1.00  0.00            
ATOM   4854  HB2 ASN   518     125.870  38.070   5.680  1.00  0.00            
ATOM   4855  CG  ASN   518     125.370  38.500   7.770  1.00  0.00            
ATOM   4856  OD1 ASN   518     126.490  38.330   8.260  1.00  0.00            
ATOM   4857  ND2 ASN   518     124.450  39.240   8.390  1.00  0.00            
ATOM   4858 1HD2 ASN   518     123.560  39.540   8.010  1.00  0.00            
ATOM   4859 2HD2 ASN   518     124.810  39.700   9.210  1.00  0.00            
ATOM   4860  C   ASN   518     123.940  35.820   7.480  1.00  0.00            
ATOM   4861  O   ASN   518     124.060  36.010   8.690  1.00  0.00            
ATOM   4862  N   THR   519     122.970  35.020   7.020  1.00  0.00            
ATOM   4863  H   THR   519     122.850  34.750   6.060  1.00  0.00            
ATOM   4864  CA  THR   519     121.850  34.580   7.820  1.00  0.00            
ATOM   4865  HA  THR   519     121.740  35.100   8.780  1.00  0.00            
ATOM   4866  CB  THR   519     120.540  34.840   7.070  1.00  0.00            
ATOM   4867  HB  THR   519     120.400  34.270   6.160  1.00  0.00            
ATOM   4868  CG2 THR   519     119.360  34.510   7.970  1.00  0.00            
ATOM   4869 1HG2 THR   519     119.350  33.440   8.180  1.00  0.00            
ATOM   4870 2HG2 THR   519     119.510  35.040   8.910  1.00  0.00            
ATOM   4871 3HG2 THR   519     118.430  34.800   7.480  1.00  0.00            
ATOM   4872  OG1 THR   519     120.450  36.240   6.910  1.00  0.00            
ATOM   4873  HG1 THR   519     120.940  36.390   6.100  1.00  0.00            
ATOM   4874  C   THR   519     121.970  33.080   8.070  1.00  0.00            
ATOM   4875  O   THR   519     121.890  32.280   7.140  1.00  0.00            
ATOM   4876  N   PRO   520     122.160  32.650   9.320  1.00  0.00            
ATOM   4877  CD  PRO   520     122.170  33.370  10.580  1.00  0.00            
ATOM   4878  HD1 PRO   520     121.310  34.040  10.590  1.00  0.00            
ATOM   4879  HD2 PRO   520     123.110  33.880  10.780  1.00  0.00            
ATOM   4880  CG  PRO   520     121.930  32.420  11.750  1.00  0.00            
ATOM   4881  HG1 PRO   520     120.870  32.230  11.900  1.00  0.00            
ATOM   4882  HG2 PRO   520     122.450  32.710  12.660  1.00  0.00            
ATOM   4883  CB  PRO   520     122.560  31.140  11.210  1.00  0.00            
ATOM   4884  HB1 PRO   520     122.220  30.220  11.680  1.00  0.00            
ATOM   4885  HB2 PRO   520     123.630  31.320  11.330  1.00  0.00            
ATOM   4886  CA  PRO   520     122.210  31.260   9.730  1.00  0.00            
ATOM   4887  HA  PRO   520     123.070  30.840   9.210  1.00  0.00            
ATOM   4888  C   PRO   520     120.930  30.490   9.460  1.00  0.00            
ATOM   4889  O   PRO   520     119.800  30.950   9.540  1.00  0.00            
ATOM   4890  N   GLY   521     121.030  29.170   9.290  1.00  0.00            
ATOM   4891  H   GLY   521     121.940  28.740   9.420  1.00  0.00            
ATOM   4892  CA  GLY   521     119.970  28.230   8.960  1.00  0.00            
ATOM   4893  HA1 GLY   521     119.030  28.470   9.450  1.00  0.00            
ATOM   4894  HA2 GLY   521     120.380  27.280   9.300  1.00  0.00            
ATOM   4895  C   GLY   521     119.540  27.990   7.520  1.00  0.00            
ATOM   4896  O   GLY   521     118.820  27.050   7.190  1.00  0.00            
ATOM   4897  N   LEU   522     119.980  28.840   6.590  1.00  0.00            
ATOM   4898  H   LEU   522     120.580  29.560   6.970  1.00  0.00            
ATOM   4899  CA  LEU   522     119.960  28.740   5.150  1.00  0.00            
ATOM   4900  HA  LEU   522     119.000  28.300   4.870  1.00  0.00            
ATOM   4901  CB  LEU   522     120.030  30.180   4.640  1.00  0.00            
ATOM   4902  HB1 LEU   522     120.120  30.210   3.560  1.00  0.00            
ATOM   4903  HB2 LEU   522     120.940  30.620   5.050  1.00  0.00            
ATOM   4904  CG  LEU   522     118.850  31.070   5.010  1.00  0.00            
ATOM   4905  HG  LEU   522     118.770  31.150   6.090  1.00  0.00            
ATOM   4906  CD1 LEU   522     119.070  32.490   4.500  1.00  0.00            
ATOM   4907 1HD1 LEU   522     119.950  32.920   4.970  1.00  0.00            
ATOM   4908 2HD1 LEU   522     119.200  32.470   3.420  1.00  0.00            
ATOM   4909 3HD1 LEU   522     118.230  33.140   4.730  1.00  0.00            
ATOM   4910  CD2 LEU   522     117.520  30.550   4.470  1.00  0.00            
ATOM   4911 1HD2 LEU   522     117.490  30.430   3.380  1.00  0.00            
ATOM   4912 2HD2 LEU   522     117.200  29.630   4.950  1.00  0.00            
ATOM   4913 3HD2 LEU   522     116.740  31.280   4.690  1.00  0.00            
ATOM   4914  C   LEU   522     121.060  27.820   4.640  1.00  0.00            
ATOM   4915  O   LEU   522     122.000  27.550   5.390  1.00  0.00            
ATOM   4916  N   PRO   523     121.030  27.280   3.420  1.00  0.00            
ATOM   4917  CD  PRO   523     119.810  26.980   2.700  1.00  0.00            
ATOM   4918  HD1 PRO   523     119.370  27.900   2.310  1.00  0.00            
ATOM   4919  HD2 PRO   523     119.070  26.540   3.370  1.00  0.00            
ATOM   4920  CG  PRO   523     120.140  26.040   1.550  1.00  0.00            
ATOM   4921  HG1 PRO   523     119.650  26.340   0.620  1.00  0.00            
ATOM   4922  HG2 PRO   523     119.890  25.010   1.790  1.00  0.00            
ATOM   4923  CB  PRO   523     121.660  26.110   1.410  1.00  0.00            
ATOM   4924  HB1 PRO   523     121.820  26.860   0.630  1.00  0.00            
ATOM   4925  HB2 PRO   523     122.190  25.200   1.150  1.00  0.00            
ATOM   4926  CA  PRO   523     122.130  26.580   2.780  1.00  0.00            
ATOM   4927  HA  PRO   523     122.290  25.630   3.290  1.00  0.00            
ATOM   4928  C   PRO   523     123.380  27.450   2.670  1.00  0.00            
ATOM   4929  O   PRO   523     123.470  28.340   1.830  1.00  0.00            
ATOM   4930  N   VAL   524     124.390  27.000   3.420  1.00  0.00            
ATOM   4931  H   VAL   524     124.150  26.200   3.980  1.00  0.00            
ATOM   4932  CA  VAL   524     125.730  27.550   3.500  1.00  0.00            
ATOM   4933  HA  VAL   524     125.600  28.620   3.690  1.00  0.00            
ATOM   4934  CB  VAL   524     126.620  27.030   4.620  1.00  0.00            
ATOM   4935  HB  VAL   524     126.960  26.000   4.480  1.00  0.00            
ATOM   4936  CG1 VAL   524     127.890  27.870   4.740  1.00  0.00            
ATOM   4937 1HG1 VAL   524     127.710  28.900   5.040  1.00  0.00            
ATOM   4938 2HG1 VAL   524     128.610  27.390   5.400  1.00  0.00            
ATOM   4939 3HG1 VAL   524     128.340  27.910   3.750  1.00  0.00            
ATOM   4940  CG2 VAL   524     125.890  27.130   5.960  1.00  0.00            
ATOM   4941 1HG2 VAL   524     126.410  26.610   6.760  1.00  0.00            
ATOM   4942 2HG2 VAL   524     125.700  28.180   6.170  1.00  0.00            
ATOM   4943 3HG2 VAL   524     124.950  26.610   5.760  1.00  0.00            
ATOM   4944  C   VAL   524     126.390  27.400   2.140  1.00  0.00            
ATOM   4945  O   VAL   524     126.520  26.290   1.630  1.00  0.00            
ATOM   4946  N   CYS   525     126.800  28.510   1.520  1.00  0.00            
ATOM   4947  H   CYS   525     126.560  29.380   1.980  1.00  0.00            
ATOM   4948  CA  CYS   525     127.320  28.580   0.170  1.00  0.00            
ATOM   4949  HA  CYS   525     127.460  27.600  -0.290  1.00  0.00            
ATOM   4950  CB  CYS   525     126.330  29.340  -0.700  1.00  0.00            
ATOM   4951  HB1 CYS   525     126.790  29.610  -1.650  1.00  0.00            
ATOM   4952  HB2 CYS   525     126.070  30.290  -0.240  1.00  0.00            
ATOM   4953  SG  CYS   525     124.900  28.270  -1.010  1.00  0.00            
ATOM   4954  HG  CYS   525     124.410  28.620   0.180  1.00  0.00            
ATOM   4955  C   CYS   525     128.640  29.330   0.260  1.00  0.00            
ATOM   4956  O   CYS   525     128.800  30.290   1.020  1.00  0.00            
ATOM   4957  N   GLN   526     129.640  28.990  -0.560  1.00  0.00            
ATOM   4958  H   GLN   526     129.420  28.250  -1.210  1.00  0.00            
ATOM   4959  CA  GLN   526     130.990  29.500  -0.540  1.00  0.00            
ATOM   4960  HA  GLN   526     131.070  29.760   0.510  1.00  0.00            
ATOM   4961  CB  GLN   526     131.980  28.430  -1.010  1.00  0.00            
ATOM   4962  HB1 GLN   526     131.900  27.590  -0.320  1.00  0.00            
ATOM   4963  HB2 GLN   526     132.970  28.880  -0.990  1.00  0.00            
ATOM   4964  CG  GLN   526     131.770  27.910  -2.430  1.00  0.00            
ATOM   4965  HG1 GLN   526     132.200  28.560  -3.190  1.00  0.00            
ATOM   4966  HG2 GLN   526     130.690  27.850  -2.560  1.00  0.00            
ATOM   4967  CD  GLN   526     132.310  26.490  -2.590  1.00  0.00            
ATOM   4968  OE1 GLN   526     133.480  26.330  -2.920  1.00  0.00            
ATOM   4969  NE2 GLN   526     131.460  25.500  -2.320  1.00  0.00            
ATOM   4970 1HE2 GLN   526     130.600  25.640  -1.820  1.00  0.00            
ATOM   4971 2HE2 GLN   526     131.880  24.580  -2.390  1.00  0.00            
ATOM   4972  C   GLN   526     130.990  30.820  -1.300  1.00  0.00            
ATOM   4973  O   GLN   526     130.450  31.030  -2.390  1.00  0.00            
ATOM   4974  N   ASP   527     131.620  31.830  -0.710  1.00  0.00            
ATOM   4975  H   ASP   527     132.060  31.690   0.180  1.00  0.00            
ATOM   4976  CA  ASP   527     131.490  33.200  -1.190  1.00  0.00            
ATOM   4977  HA  ASP   527     130.480  33.320  -1.580  1.00  0.00            
ATOM   4978  CB  ASP   527     131.600  34.160  -0.010  1.00  0.00            
ATOM   4979  HB1 ASP   527     132.550  33.920   0.460  1.00  0.00            
ATOM   4980  HB2 ASP   527     130.730  33.890   0.600  1.00  0.00            
ATOM   4981  CG  ASP   527     131.490  35.650  -0.310  1.00  0.00            
ATOM   4982  OD1 ASP   527     131.530  36.450   0.640  1.00  0.00            
ATOM   4983  OD2 ASP   527     131.690  36.030  -1.480  1.00  0.00            
ATOM   4984  C   ASP   527     132.550  33.450  -2.250  1.00  0.00            
ATOM   4985  O   ASP   527     133.760  33.530  -2.000  1.00  0.00            
ATOM   4986  N   HIS   528     132.070  33.680  -3.470  1.00  0.00            
ATOM   4987  H   HIS   528     131.080  33.580  -3.650  1.00  0.00            
ATOM   4988  CA  HIS   528     132.860  34.430  -4.440  1.00  0.00            
ATOM   4989  HA  HIS   528     133.760  34.750  -3.920  1.00  0.00            
ATOM   4990  CB  HIS   528     133.380  33.530  -5.560  1.00  0.00            
ATOM   4991  HB1 HIS   528     134.020  34.100  -6.230  1.00  0.00            
ATOM   4992  HB2 HIS   528     132.570  33.110  -6.150  1.00  0.00            
ATOM   4993  CG  HIS   528     134.120  32.280  -5.170  1.00  0.00            
ATOM   4994  ND1 HIS   528     135.340  32.000  -5.770  1.00  0.00            
ATOM   4995  HD1 HIS   528     135.860  32.560  -6.420  1.00  0.00            
ATOM   4996  CE1 HIS   528     135.710  30.800  -5.310  1.00  0.00            
ATOM   4997  HE1 HIS   528     136.680  30.420  -5.590  1.00  0.00            
ATOM   4998  NE2 HIS   528     134.750  30.210  -4.590  1.00  0.00            
ATOM   4999  CD2 HIS   528     133.710  31.140  -4.520  1.00  0.00            
ATOM   5000  HD2 HIS   528     132.760  31.040  -4.020  1.00  0.00            
ATOM   5001  C   HIS   528     132.220  35.720  -4.920  1.00  0.00            
ATOM   5002  O   HIS   528     132.310  36.130  -6.080  1.00  0.00            
ATOM   5003  N   LEU   529     131.360  36.360  -4.130  1.00  0.00            
ATOM   5004  H   LEU   529     131.200  35.950  -3.220  1.00  0.00            
ATOM   5005  CA  LEU   529     130.660  37.560  -4.570  1.00  0.00            
ATOM   5006  HA  LEU   529     129.990  37.300  -5.390  1.00  0.00            
ATOM   5007  CB  LEU   529     129.800  38.090  -3.430  1.00  0.00            
ATOM   5008  HB1 LEU   529     129.390  39.090  -3.580  1.00  0.00            
ATOM   5009  HB2 LEU   529     130.550  38.310  -2.670  1.00  0.00            
ATOM   5010  CG  LEU   529     128.740  37.120  -2.900  1.00  0.00            
ATOM   5011  HG  LEU   529     129.200  36.310  -2.350  1.00  0.00            
ATOM   5012  CD1 LEU   529     127.890  37.990  -1.980  1.00  0.00            
ATOM   5013 1HD1 LEU   529     128.340  38.290  -1.030  1.00  0.00            
ATOM   5014 2HD1 LEU   529     127.450  38.840  -2.500  1.00  0.00            
ATOM   5015 3HD1 LEU   529     127.190  37.250  -1.570  1.00  0.00            
ATOM   5016  CD2 LEU   529     127.790  36.480  -3.900  1.00  0.00            
ATOM   5017 1HD2 LEU   529     127.100  35.760  -3.450  1.00  0.00            
ATOM   5018 2HD2 LEU   529     127.190  37.250  -4.370  1.00  0.00            
ATOM   5019 3HD2 LEU   529     128.360  36.030  -4.710  1.00  0.00            
ATOM   5020  C   LEU   529     131.520  38.650  -5.180  1.00  0.00            
ATOM   5021  O   LEU   529     130.970  39.350  -6.040  1.00  0.00            
ATOM   5022  N   GLU   530     132.770  38.890  -4.790  1.00  0.00            
ATOM   5023  H   GLU   530     133.290  38.210  -4.260  1.00  0.00            
ATOM   5024  CA  GLU   530     133.630  39.880  -5.420  1.00  0.00            
ATOM   5025  HA  GLU   530     133.190  40.880  -5.390  1.00  0.00            
ATOM   5026  CB  GLU   530     134.940  39.900  -4.640  1.00  0.00            
ATOM   5027  HB1 GLU   530     135.480  38.960  -4.560  1.00  0.00            
ATOM   5028  HB2 GLU   530     134.760  40.140  -3.590  1.00  0.00            
ATOM   5029  CG  GLU   530     135.710  41.050  -5.290  1.00  0.00            
ATOM   5030  HG1 GLU   530     135.180  41.990  -5.220  1.00  0.00            
ATOM   5031  HG2 GLU   530     135.940  40.900  -6.340  1.00  0.00            
ATOM   5032  CD  GLU   530     137.060  41.150  -4.580  1.00  0.00            
ATOM   5033  OE1 GLU   530     137.100  41.930  -3.610  1.00  0.00            
ATOM   5034  OE2 GLU   530     137.910  40.260  -4.800  1.00  0.00            
ATOM   5035  C   GLU   530     133.820  39.550  -6.900  1.00  0.00            
ATOM   5036  O   GLU   530     133.640  40.380  -7.790  1.00  0.00            
ATOM   5037  N   PHE   531     134.250  38.330  -7.190  1.00  0.00            
ATOM   5038  H   PHE   531     134.220  37.600  -6.490  1.00  0.00            
ATOM   5039  CA  PHE   531     134.350  37.810  -8.540  1.00  0.00            
ATOM   5040  HA  PHE   531     135.010  38.490  -9.080  1.00  0.00            
ATOM   5041  CB  PHE   531     134.890  36.390  -8.550  1.00  0.00            
ATOM   5042  HB1 PHE   531     134.400  35.910  -7.700  1.00  0.00            
ATOM   5043  HB2 PHE   531     135.960  36.490  -8.350  1.00  0.00            
ATOM   5044  CG  PHE   531     134.810  35.580  -9.830  1.00  0.00            
ATOM   5045  CD1 PHE   531     134.330  34.270  -9.830  1.00  0.00            
ATOM   5046  HD1 PHE   531     133.870  33.830  -8.960  1.00  0.00            
ATOM   5047  CE1 PHE   531     134.420  33.520 -11.010  1.00  0.00            
ATOM   5048  HE1 PHE   531     134.080  32.500 -11.060  1.00  0.00            
ATOM   5049  CZ  PHE   531     134.880  34.100 -12.190  1.00  0.00            
ATOM   5050  HZ  PHE   531     134.780  33.520 -13.100  1.00  0.00            
ATOM   5051  CE2 PHE   531     135.240  35.460 -12.250  1.00  0.00            
ATOM   5052  HE2 PHE   531     135.560  35.940 -13.160  1.00  0.00            
ATOM   5053  CD2 PHE   531     135.190  36.170 -11.040  1.00  0.00            
ATOM   5054  HD2 PHE   531     135.470  37.210 -11.020  1.00  0.00            
ATOM   5055  C   PHE   531     133.070  38.000  -9.360  1.00  0.00            
ATOM   5056  O   PHE   531     133.030  38.720 -10.350  1.00  0.00            
ATOM   5057  N   TRP   532     131.950  37.460  -8.880  1.00  0.00            
ATOM   5058  H   TRP   532     131.900  36.980  -7.990  1.00  0.00            
ATOM   5059  CA  TRP   532     130.720  37.470  -9.650  1.00  0.00            
ATOM   5060  HA  TRP   532     131.000  37.160 -10.660  1.00  0.00            
ATOM   5061  CB  TRP   532     129.760  36.360  -9.240  1.00  0.00            
ATOM   5062  HB1 TRP   532     128.860  36.450  -9.850  1.00  0.00
[truncated: 133,364 more chars]
